# Supplementary material for: Peptide fusion improves prime editing efficiency
Source: Nat Commun. 2022 Jun 18;13:3512. doi: 10.1038/s41467-022-31270-y (PMC9206660; doi:10.1038/s41467-022-31270-y)
Supplement: Supplementary file 4 — Supplementary Dataset 1 [file 41467_2022_31270_MOESM4_ESM.csv]

Oligo.name	GeneSymbol	RefSeqID	Oligo sequence
hblOligo4210_Cat2	ALKBH2	NM_1001655	gagttggcaccaggtagtcctatcgcttctgtctcattcggggcatgtcgcgattttgtttttcgccacaaggattcacgcggtaaatctccttcccgccgcgttgcagtcgtgcgcctccctctcgctcacggcagcctgctcatgatgaatcatccaacaaatactcactggtaccactcattgcctgttcgcaaaaaagttctcgcacctcgcgtgaaccttactttccgcaaaattctgctgactaaaaag
hblOligo135333_Cat3	ALKBH2	NM_1001655	CCACACGGAATGgggcatGAGgccggtccaGAGtggcgccatatccgcgccgaagggctcgactgtGAGtacGAGgttctgtttggtaaggccgaggctgacgagatttttcaagaactggaaaaagaggttgagtatttcGAGggtgccttggctcgcgttcaagtctttggcaaatggcacGAGgtcccacgcaaacaggccGAGtacggggatgccggcctcGAGtacGAGttcGAGggccttGAGctcGAG
hblOligo4208_Cat3	ALKBH2	NM_1001655	TCTCGGACAATGgtgaaaggcgcacaaggtggtttgctccgcaaacaagaggagcaagagcctGAGggcgaagaacctgccgtgttgggcggcgacaaagagGAGGAGcgcaagcgccctcgccgcgaagctcctggtaacggggggcatGAGgccggtccaGAGtggcgccatatccgcgccgaagggctcgactgtGAGtacGAGgttctgtttggtaaggccgaggctgacgagatttttcaagaactggaa
hblOligo135334_Cat3	ALKBH2	NM_1001655	GATCCGATGATGcgcatccgcgatcatgtgGAGggtgtgGAGgggcaaGAGttcaacttcgtgctcatcaaccgctataaagacggttgtgaccacatcggcgagcaccgcgatgacgaacgcgagttggcaccaggtGAGcctatcgctGAGgtcGAGttcggggcatgtcgcgattttgtttttcgccacaaggatGAGcgcggtaaaGAGcctGAGcgccgcgttgcagtcgtgcgcctccctctcgctcac
hblOligo4210_Cat3	ALKBH2	NM_1001655	AGAACCACGATGggtGAGcctatcgctGAGgtcGAGttcggggcatgtcgcgattttgtttttcgccacaaggatGAGcgcggtaaaGAGcctGAGcgccgcgttgcagtcgtgcgcctccctctcgctcacggcGAGctgctcatgatgaatcatccaGAGaatGAGcactggtaccacGAGttgcctgttcgcaaaaaagttctcgcacctcgcgtgaaccttGAGttccgcaaaattctgctgGAGaaaaag
hblOligo4209_Cat3	ALKBH2	NM_1001655	TGTAAGATTATGgccttggctcgcgttcaagtctttggcaaatggcacGAGgtcccacgcaaacaggccGAGtacggggatgccggcctcGAGtacGAGttcGAGggccttGAGctcGAGcctaagccatggattccagttctggagcgcatccgcgatcatgtgGAGggtgtgGAGgggcaaGAGttcaacttcgtgctcatcaaccgctataaagacggttgtgaccacatcggcgagcaccgcgatgacgaa
hblOligo135334_Cat2	ALKBH2	NM_1001655	ccagttctggagcgcatccgcgatcatgtgtccggtgtgacagggcaaactttcaacttcgtgctcatcaaccgctataaagacggttgtgaccacatcggcgagcaccgcgatgacgaacgcgagttggcaccaggtagtcctatcgcttctgtctcattcggggcatgtcgcgattttgtttttcgccacaaggattcacgcggtaaatctccttcccgccgcgttgcagtcgtgcgcctccctctcgctcac
hblOligo135333_Cat2	ALKBH2	NM_1001655	cctggtaacggggggcatagcgccggtccatcctggcgccatatccgcgccgaagggctcgactgtagctacacagttctgtttggtaaggccgaggctgacgagatttttcaagaactggaaaaagaggttgagtatttcaccggtgccttggctcgcgttcaagtctttggcaaatggcacagcgtcccacgcaaacaggccacatacggggatgccggcctcacatacactttctctggccttactctctcc
hblOligo4208_Cat2	ALKBH2	NM_1001655	gaccgcttcttggtgaaaggcgcacaaggtggtttgctccgcaaacaagaggagcaagagcctacaggcgaagaacctgccgtgttgggcggcgacaaagagtctactcgcaagcgccctcgccgcgaagctcctggtaacggggggcatagcgccggtccatcctggcgccatatccgcgccgaagggctcgactgtagctacacagttctgtttggtaaggccgaggctgacgagatttttcaagaactggaa
hblOligo4209_Cat2	ALKBH2	NM_1001655	tatttcaccggtgccttggctcgcgttcaagtctttggcaaatggcacagcgtcccacgcaaacaggccacatacggggatgccggcctcacatacactttctctggccttactctctcccctaagccatggattccagttctggagcgcatccgcgatcatgtgtccggtgtgacagggcaaactttcaacttcgtgctcatcaaccgctataaagacggttgtgaccacatcggcgagcaccgcgatgacgaa
hblOligo251658_Cat3	RFWD2	NM_1001740	TGGTATAAAATGaatgtgaacctcatgttggaactcctcgttcaaaagaagaagcaattggaggctgaaGAGcatgcagctcaacttcaaattcttatggagtttctcaaagtcgctcgccgcaataaacgcgaagagatgGAGggtttgtatGAGcctgtgGAGgaggatGAGGAGgtcccacaatttgaagctccaGAGcctGAGcatGAGGAGatcatcgatGAGGAGgagtacGAGcagcctcctggcttt
hblOligo251657_Cat3	RFWD2	NM_1001740	AGGGTTGTAATGtgcccaaagtgcaattatgtggtggataatattgatcacctttatcctaactttcttgttaacgaactcattcttaaacagaagcagcgctttgaggaaaaacgcttcaaactggatcatGAGaacgggcatcgctggcagattttccaggattggctcggcGAGgaccaagataacttggatctggcaaatgtcaacctcatgctggaacttctcgttcagaagaaaaaacaattggaggcc
hblOligo251658_Cat2	RFWD2	NM_1001740	ttggatcttgccaatgtgaacctcatgttggaactcctcgttcaaaagaagaagcaattggaggctgaaagtcatgcagctcaacttcaaattcttatggagtttctcaaagtcgctcgccgcaataaacgcgaagagatgagtggtttgtatagtcctgtgtcagaggattccactgtcccacaatttgaagctccatccccttcacattctagcatcatcgattctacagagtactcccagcctcctggcttt
hblOligo251657_Cat2	RFWD2	NM_1001740	gacaataaccgctgcccaaagtgcaattatgtggtggataatattgatcacctttatcctaactttcttgttaacgaactcattcttaaacagaagcagcgctttgaggaaaaacgcttcaaactggatcatagcaacgggcatcgctggcagattttccaggattggctcggcaccgaccaagataacttggatctggcaaatgtcaacctcatgctggaacttctcgttcagaagaaaaaacaattggaggcc
hblOligo8394_Cat6	ATE1	NM_1001976	gaaccaagccactcagtcaaggttcacacagtgccaaagcctggtaaaggtgcagatctcagcaagccaccttgccgcaaagctaaagaaattcgcaaggaacgcaagcgcctcaagctcatgcaacagaatcctgcaggcgaactggaaggttttcaggcccaagggcacccaccatctctctttcctccaaaggctaaatccaaccagccaaagtcattggaggacctgatcttcgaatcattgccagaaaat
hblOligo139236_Cat6	ATE1	NM_1001976	actcgcttcctctgttcttcacctttggaggctgaaactcctccaaacggtccagattgtgggtacggttcctttcatcagcagtactggctggatgggaagatcatcgctgtgggtgtgattgacatccttccaaattgtgtctcttctgtttacctgtattatgacccagattattcattcctctctctgggggtgtactctgcattgcgcgaaatcgcatttactcgccagctccacgagaaaaccagccaa
hblOligo8393_Cat7	ATE1	NM_1001976	TCTCCCACGATGaagaaaatgctgaagtttctggccaaaggtgaagtgcctaaaggcGAGtgcgaagatgaacctatggatGAGGAGatggatgacgccgtggctggtgattttgctctcatcaataaactcgacattcagtgcgatctcaagGAGttgGAGgacgacatcaaggagGAGcttgagGAGgaaggcaaaaatGAGaaaaaggaggagccacaggagttgttgcaaGAGcaggattttgtcggtgaa
hblOligo8397_Cat6	ATE1	NM_1001976	gtttgggttccaattgagcaatgcctgcctagtctggaaaatagtaaatattgtcgctttaatcaagaccctgaagcagttgacgaggaccgctccacagagcctgaccgcttgcaagtcttccacaagcgcgctatcatgccatatggcgtttataaaaagcagcaaaaggacccttctgaggaggcagccgttctccagtatgctagccttgttggtcagaaatgctcagaacgcatgttgctctttcgcaac
hblOligo139234_Cat6	ATE1	NM_1001976	attcagtgcgatctcaagacattgagtgacgacatcaaggagagtcttgagagcgaaggcaaaaattccaaaaaggaggagccacaggagttgttgcaatcccaggattttgtcggtgaaaaactgggtagtggtgaaccaagccactcagtcaaggttcacacagtgccaaagcctggtaaaggtgcagatctcagcaagccaccttgccgcaaagctaaagaaattcgcaaggaacgcaagcgcctcaagctc
hblOligo139233_Cat6	ATE1	NM_1001976	gattaccaggacttgattgatcgcggctggcgccgctcaggtaagtatgtctataagcctgttatgaatcagacctgttgccctcaatacaccatccgctgccgcccattgcagttccaaccttctaaatctcacaaaaaggtgcttaagaaaatgctgaagtttctggccaaaggtgaagtgcctaaaggcagttgcgaagatgaacctatggatagtaccatggatgacgccgtggctggtgattttgctctc
hblOligo139235_Cat7	ATE1	NM_1001976	CTAACAACCATGgaaggttttcaggcccaagggcacccaccaGAGctctttcctccaaaggctaaaGAGaaccagccaaagGAGttggaggacctgatcttcgaaGAGttgccagaaaatgcaGAGcacaagctggaggtccgcgtggtgcgcGAGGAGccaccaGAGGAGcaatttaaggcaGAGctcctcgaaGAGtaccaggtttataagcgctatcaaatggtcattcataagaatccaccagacGAGcct
hblOligo8396_Cat6	ATE1	NM_1001976	aattgtgtctcttctgtttacctgtattatgacccagattattcattcctctctctgggggtgtactctgcattgcgcgaaatcgcatttactcgccagctccacgagaaaaccagccaattgtcatactattatatgggcttttatatccacagttgccctaaaatgaaatataaagggcagtaccgccctagcgacctcttgtgcccagaaacctatgtttgggttccaattgagcaatgcctgcctagtctg
hblOligo139236_Cat7	ATE1	NM_1001976	AAGTTCGCTATGtgtGAGGAGcctttggaggctgaaGAGcctccaaacggtccagattgtgggtacggtGAGtttcatcagcagtactggctggatgggaagatcatcgctgtgggtgtgattgacatccttccaaattgtgtcGAGGAGgtttacctgtattatgacccagattatGAGttcctcGAGctgggggtgtacGAGgcattgcgcgaaatcgcatttGAGcgccagctccacgagaaaGAGGAGcaa
hblOligo139235_Cat6	ATE1	NM_1001976	gcaggcgaactggaaggttttcaggcccaagggcacccaccatctctctttcctccaaaggctaaatccaaccagccaaagtcattggaggacctgatcttcgaatcattgccagaaaatgcaagccacaagctggaggtccgcgtggtgcgctcatcaccaccatcatcacaatttaaggcaactctcctcgaatcataccaggtttataagcgctatcaaatggtcattcataagaatccaccagacactcct
hblOligo8392_Cat6	ATE1	NM_1001976	atggccttttgggcagggggttcaccttctgttgttgattatttccctagcgaggacttctaccgctgtggctactgcaagaacgagtctggctctcgctccaatgggatgtgggcccacagcatgactgtgcaggattaccaggacttgattgatcgcggctggcgccgctcaggtaagtatgtctataagcctgttatgaatcagacctgttgccctcaatacaccatccgctgccgcccattgcagttccaa
hblOligo139233_Cat7	ATE1	NM_1001976	AGCACGAGAATGttgattgatcgcggctggcgccgcGAGggtaagtatgtctataagcctgttatgaatcagGAGtgttgccctcaatacGAGatccgctgccgcccattgcagttccaacctGAGaaaGAGcacaaaaaggtgcttaagaaaatgctgaagtttctggccaaaggtgaagtgcctaaaggcGAGtgcgaagatgaacctatggatGAGGAGatggatgacgccgtggctggtgattttgctctc
hblOligo8393_Cat6	ATE1	NM_1001976	aaaaaggtgcttaagaaaatgctgaagtttctggccaaaggtgaagtgcctaaaggcagttgcgaagatgaacctatggatagtaccatggatgacgccgtggctggtgattttgctctcatcaataaactcgacattcagtgcgatctcaagacattgagtgacgacatcaaggagagtcttgagagcgaaggcaaaaattccaaaaaggaggagccacaggagttgttgcaatcccaggattttgtcggtgaa
hblOligo8395_Cat6	ATE1	NM_1001976	gaggtccgcgtggtgcgctcatcaccaccatcatcacaatttaaggcaactctcctcgaatcataccaggtttataagcgctatcaaatggtcattcataagaatccaccagacactcctaccgaaagccaatttactcgcttcctctgttcttcacctttggaggctgaaactcctccaaacggtccagattgtgggtacggttcctttcatcagcagtactggctggatgggaagatcatcgctgtgggtgtg
hblOligo139237_Cat6	ATE1	NM_1001976	atgggcttttatatccacagttgccctaaaatgaaatataaagggcagtaccgccctagcgacctcttgtgcccagaaacctatgtttgggttccaattgagcaatgcctgcctagtctggaaaatagtaaatattgtcgctttaatcaagaccctgaagcagttgacgaggaccgctccacagagcctgaccgcttgcaagtcttccacaagcgcgctatcatgccatatggcgtttataaaaagcagcaaaag
hblOligo251725_Cat3	RECQL5	NM_1003715	AAGTACACGATGgggcgcgacgggaagccaGAGtggtgtcgcttgtattatGAGcgcaatgatcgcgatcaggtcGAGtttcttatccgcaaagaggtggctaagcttcaggagaaacgcgggaacaaagcaGAGgataaagccGAGatcatggcattcgatgcactcgtcGAGttttgtgaggaacttgggcgctggggccgcggtcatgggaaaGAGcttcgcgccgcctggtgtGAGcaagttgttGAGcgc
hblOligo251725_Cat2	RECQL5	NM_1003715	agtggccgcgccgggcgcgacgggaagccaagttggtgtcgcttgtattattctcgcaatgatcgcgatcaggtctcatttcttatccgcaaagaggtggctaagcttcaggagaaacgcgggaacaaagcatcagataaagccactatcatggcattcgatgcactcgtcacattttgtgaggaacttgggcgctggggccgcggtcatgggaaaagccttcgcgccgcctggtgtagtcaagttgtttcacgc
hblOligo72882_Cat7	MED15	NM_1003891	ACAAAAGTGATGGAGccacaaccagggcagcctGAGGAGcagccaaacGAGaatgtgGAGGAGggtcctgcaccaGAGcctGAGGAGttccttcctGAGccaGAGccacaaccaGAGcagGAGccagtgGAGgcccgcGAGcctcaaaacttcGAGgtcccaGAGccaggtccattgaacGAGcctgtgaacccaGAGGAGgttatgGAGcctgcaggcGAGGAGcaggctgaggagcaacaatacttggacaaa
hblOligo72881_Cat7	MED15	NM_1003891	CCGAAGTCTATGcagcagcaaGAGgccgtccaaGAGgcccaagccgcacagatggtcgcaccaggtgtccaaatgatcGAGgaggcccttgcacagggtggtatgcacatccgcgcacgctttccaccaGAGGAGgccgtgGAGgctatcccaGAGGAGGAGattcctcttggtcgccaaccaatggctcaagtcGAGcaaGAGGAGttgccaatgctcGAGGAGcctGAGccaggccagcaggtgcaaGAGcca
hblOligo197442_Cat6	MED15	NM_1003891	cgcacacctcaaaacttcagcgtcccatctccaggtccattgaacacccctgtgaacccaagtagcgttatgagtcctgcaggctctagtcaggctgaggagcaacaatacttggacaaacttaaacagctttcaaagtatattgaacctctccgccgcatgatcaacaagatcgacaagaacgaagatcgcaagaaagatcttagcaagatgaaaagtctgttggatatccttaccgatccaagtaagcgctgc
hblOligo197444_Cat7	MED15	NM_1003891	TGGGATAGAATGggggaggttgcacgccttgatcctaagtttctcgttaatcttgatcctGAGcattgcGAGaacaatggcGAGgtccacttgatttgcaagttggacgacaaggacttgccaGAGgttcctccacttgagcttGAGgttccagcagattatccagctcagGAGcctctctggatcgatcgccagtggcagtatgacgcaaacccttttctgcagGAGgttcatcgctgcatgGAGGAGcgcctg
hblOligo72885_Cat7	MED15	NM_1003891	GAATCTTGGATGtgcaagttggacgacaaggacttgccaGAGgttcctccacttgagcttGAGgttccagcagattatccagctcagGAGcctctctggatcgatcgccagtggcagtatgacgcaaacccttttctgcagGAGgttcatcgctgcatgGAGGAGcgcctgctccagttgccagataagcatGAGgtcGAGgcactcctcaatGAGtgggcccaaGAGgttcatcaagcctgtcttGAGgcagcc
hblOligo197437_Cat7	MED15	NM_1003891	GAGTATGATATGaagGAGcgcgacgaataccttGAGctcgtggcccgcctgattattcactttcgcgacattcataataaaaaaGAGcaggcaGAGgtcGAGgatcctatgaatgctctgcaaGAGctgGAGggtggccctgctgcaggggctgctggtattgggatgcctcctcgcggccctggccagGAGttgggggggatgggtGAGttgggtgcaatggggcaaccaatgGAGctgGAGggccagccacct
hblOligo197442_Cat7	MED15	NM_1003891	GTCTGCGAAATGaacttcGAGgtcccaGAGccaggtccattgaacGAGcctgtgaacccaGAGGAGgttatgGAGcctgcaggcGAGGAGcaggctgaggagcaacaatacttggacaaacttaaacagcttGAGaagtatattgaacctctccgccgcatgatcaacaagatcgacaagaacgaagatcgcaagaaagatcttGAGaagatgaaaGAGctgttggatatccttGAGgatccaGAGaagcgctgc
hblOligo72884_Cat6	MED15	NM_1003891	agccctgtttttaaccattctttgtatcgcacttttgtcccagctatgaccgctatccacggtccaccaatcaccgcaccagtcgtttgtacccgcaaacgccgcttggaggatgatgaacgccaaagcatcccaagtgtgcttcaaggggaggttgcacgccttgatcctaagtttctcgttaatcttgatccttcacattgctctaacaatggcaccgtccacttgatttgcaagttggacgacaaggacttg
hblOligo72883_Cat6	MED15	NM_1003891	aagtatattgaacctctccgccgcatgatcaacaagatcgacaagaacgaagatcgcaagaaagatcttagcaagatgaaaagtctgttggatatccttaccgatccaagtaagcgctgccctctgaaaactctgcagaaatgcgaaatcgcactcgaaaaactgaagaacgatatggccgtgccaacaccaccacctccacctgtccctcctaccaaacaacagtatctttgccagcctcttctggacgccgtg
hblOligo197444_Cat6	MED15	NM_1003891	agtgtgcttcaaggggaggttgcacgccttgatcctaagtttctcgttaatcttgatccttcacattgctctaacaatggcaccgtccacttgatttgcaagttggacgacaaggacttgccatccgttcctccacttgagctttcagttccagcagattatccagctcagtcacctctctggatcgatcgccagtggcagtatgacgcaaacccttttctgcagagcgttcatcgctgcatgacttcacgcctg
hblOligo197438_Cat6	MED15	NM_1003891	atggcacctcactcaatggccgtggttagcaccgcaaccccacaaacccagcttcagttgcagcaagtcgctctgcaacagcaacagcagcagcaacagtttcagcaacagcaacaagcagcactccaacagcagcagcaacagcaacagcagcaacagttccaggcccaacaaagtgctatgcagcaacagtttcaagctgtggtccagcaacagcagcagctgcagcagcaacagcaacaacagcaacatctt
hblOligo197443_Cat7	MED15	NM_1003891	TCTGATGGCATGatcgcactcgaaaaactgaagaacgatatggccgtgccaGAGccaccacctccacctgtccctcctGAGaaacaacagtatctttgccagcctcttctggacgccgtgttggcaaacatccgcGAGcctgtttttaaccatGAGttgtatcgcGAGtttgtcccagctatgGAGgctatccacggtccaccaatcGAGgcaccagtcgtttgtGAGcgcaaacgccgcttggaggatgatgaa
hblOligo197439_Cat7	MED15	NM_1003891	CAATTAGATATGcagattcagcagcagcagcagcagctgcagcgcatcgctcaactgcagctgcagcaacaacaacaacagcaacagcaacaacagcagcagcagcaacaggcccttcaagctcaaccacctattcagcaaccacctatgcaacagcctcagccaccacctGAGcaagcacttccacagcagttgcagcagatgcaccacGAGcagcaccatcaaccacctcctcaaccacaacagccaccagtc
hblOligo72878_Cat6	MED15	NM_1003891	ggccctgctgcaggggctgctggtattgggatgcctcctcgcggccctggccagtcattgggggggatgggttcattgggtgcaatggggcaaccaatgtcactgtctggccagccacctccaggcacctcaggtatggcacctcactcaatggccgtggttagcaccgcaaccccacaaacccagcttcagttgcagcaagtcgctctgcaacagcaacagcagcagcaacagtttcagcaacagcaacaagca
hblOligo197439_Cat6	MED15	NM_1003891	cagaatcagcaacagattcagcagcagcagcagcagctgcagcgcatcgctcaactgcagctgcagcaacaacaacaacagcaacagcaacaacagcagcagcagcaacaggcccttcaagctcaaccacctattcagcaaccacctatgcaacagcctcagccaccaccttcacaagcacttccacagcagttgcagcagatgcaccacacacagcaccatcaaccacctcctcaaccacaacagccaccagtc
hblOligo197440_Cat6	MED15	NM_1003891	agccagttgccacctcaaagtcaaacacagcctctcgtttctcaggcacaggccttgccaggtcaaatgctctatacacagccaccacttaagtttgtgcgcgcccctatggtggtccaacagccaccagtgcaacctcaggtccagcagcagcaaacagccgtccaaacagcccaagccgcacagatggtcgcaccaggtgtccaaatgatcaccgaggcccttgcacagggtggtatgcacatccgcgcacgc
hblOligo72877_Cat6	MED15	NM_1003891	atggacgtttctggccaagaaactgactggcgctctactgccttccgccagaagttggtgagtcagatcgaagatgcaatgcgcaaggccggcgtggcccacagcaaatcctctaaggatatggaatctcacgttttcttgaaagctaagacacgcgacgaatacctttccctcgtggcccgcctgattattcactttcgcgacattcataataaaaaatctcaggcaagcgtcagcgatcctatgaatgctctg
hblOligo72885_Cat6	MED15	NM_1003891	gtccacttgatttgcaagttggacgacaaggacttgccatccgttcctccacttgagctttcagttccagcagattatccagctcagtcacctctctggatcgatcgccagtggcagtatgacgcaaacccttttctgcagagcgttcatcgctgcatgacttcacgcctgctccagttgccagataagcatagcgtcaccgcactcctcaatacctgggcccaaagtgttcatcaagcctgtctttccgcagcc
hblOligo197443_Cat6	MED15	NM_1003891	cagaaatgcgaaatcgcactcgaaaaactgaagaacgatatggccgtgccaacaccaccacctccacctgtccctcctaccaaacaacagtatctttgccagcctcttctggacgccgtgttggcaaacatccgcagccctgtttttaaccattctttgtatcgcacttttgtcccagctatgaccgctatccacggtccaccaatcaccgcaccagtcgtttgtacccgcaaacgccgcttggaggatgatgaa
hblOligo197441_Cat6	MED15	NM_1003891	gccgtgagtgctatcccaagcagttccattcctcttggtcgccaaccaatggctcaagtctctcaatcttctttgccaatgctctcatcacctagcccaggccagcaggtgcaaaccccacagagcatgccaccacctcctcaacctagcccacaaccagggcagccttcctcacagccaaactctaatgtgagctcaggtcctgcaccatctccttcatcattccttccttctccaagtccacaaccaagccag
hblOligo72882_Cat6	MED15	NM_1003891	cctcctcaacctagcccacaaccagggcagccttcctcacagccaaactctaatgtgagctcaggtcctgcaccatctccttcatcattccttccttctccaagtccacaaccaagccagtctccagtgacagcccgcacacctcaaaacttcagcgtcccatctccaggtccattgaacacccctgtgaacccaagtagcgttatgagtcctgcaggctctagtcaggctgaggagcaacaatacttggacaaa
hblOligo197437_Cat6	MED15	NM_1003891	ttcttgaaagctaagacacgcgacgaatacctttccctcgtggcccgcctgattattcactttcgcgacattcataataaaaaatctcaggcaagcgtcagcgatcctatgaatgctctgcaatcactgaccggtggccctgctgcaggggctgctggtattgggatgcctcctcgcggccctggccagtcattgggggggatgggttcattgggtgcaatggggcaaccaatgtcactgtctggccagccacct
hblOligo72879_Cat6	MED15	NM_1003891	cagcaacagcaacagcagcaacagttccaggcccaacaaagtgctatgcagcaacagtttcaagctgtggtccagcaacagcagcagctgcagcagcaacagcaacaacagcaacatcttatcaagctgcaccaccagaatcagcaacagattcagcagcagcagcagcagctgcagcgcatcgctcaactgcagctgcagcaacaacaacaacagcaacagcaacaacagcagcagcagcaacaggcccttcaa
hblOligo72880_Cat6	MED15	NM_1003891	cagcaaccacctatgcaacagcctcagccaccaccttcacaagcacttccacagcagttgcagcagatgcaccacacacagcaccatcaaccacctcctcaaccacaacagccaccagtcgcccaaaaccaacctagccagttgccacctcaaagtcaaacacagcctctcgtttctcaggcacaggccttgccaggtcaaatgctctatacacagccaccacttaagtttgtgcgcgcccctatggtggtccaa
hblOligo72877_Cat7	MED15	NM_1003891	ACCACACTCATGggccaagaaGAGgactggcgcGAGGAGgccttccgccagaagttggtgGAGcagatcgaagatgcaatgcgcaaggccggcgtggcccacGAGaaaGAGGAGaaggatatggaaGAGcacgttttcttgaaagctaagGAGcgcgacgaataccttGAGctcgtggcccgcctgattattcactttcgcgacattcataataaaaaaGAGcaggcaGAGgtcGAGgatcctatgaatgctctg
hblOligo72881_Cat6	MED15	NM_1003891	cctcaggtccagcagcagcaaacagccgtccaaacagcccaagccgcacagatggtcgcaccaggtgtccaaatgatcaccgaggcccttgcacagggtggtatgcacatccgcgcacgctttccaccaacaacagccgtgagtgctatcccaagcagttccattcctcttggtcgccaaccaatggctcaagtctctcaatcttctttgccaatgctctcatcacctagcccaggccagcaggtgcaaacccca
hblOligo85949_Cat2	PARP3	NM_1003931	atcatccaactgttgcaagacagtaatcgcttttttacttgctggaaccactgggggcgcgtgggcgaggtggggcagagtaagatcaaccacttcacccgccttgaggacgcaaagaaggactttgagaaaaagtttcgcgaaaagaccaagaataactgggctgaacgcgatcactttgtttcacatcctggtaaatacacattgatcgaagtccaagctgaggatgaggcccaagaggctgttgtgaaggtc
hblOligo85952_Cat2	PARP3	NM_1003931	acacttcaacatatttggaaggtcaaccaggaaggtgaagaggaccgcttccaagcacatagcaaacttggcaaccgcaagttgctctggcacggtaccaacatggcagtcgttgcagcaattctcacttctggtcttcgcattatgccacatagcggtggccgcgtcggcaaggggatctactttgcttcagaaaacagcaagagtgctgggtacgtcattgggatgaagtgtggtgcacaccatgttgggtat
hblOligo85949_Cat3	PARP3	NM_1003931	GAAGTGCAAATGttgcaagacGAGaatcgcttttttGAGtgctggaaccactgggggcgcgtgggcgaggtggggcagGAGaagatcaaccacttcGAGcgccttgaggacgcaaagaaggactttgagaaaaagtttcgcgaaaagGAGaagaataactgggctgaacgcgatcactttgttGAGcatcctggtaaatacGAGttgatcgaagtccaagctgaggatgaggcccaagaggctgttgtgaaggtc
hblOligo209511_Cat3	PARP3	NM_1003931	CTTGACATTATGcatcctttggaccgcgattaccaacttttgaaatgccagttgcagcttctcgacGAGggggctcctgaatacaaagtcattcaaGAGtacctcgaacagGAGggtGAGaatcaccgctgccctGAGcttcaacatatttggaaggtcaaccaggaaggtgaagaggaccgcttccaagcacatGAGaaacttggcaaccgcaagttgctctggcacggtGAGaacatggcagtcgttgcagca
hblOligo209513_Cat2	PARP3	NM_1003931	gagcatcatatcaacaccgataaccctagcctcaagtcaccaccacctggcttcgacagtgttatcgcacgcggtcacactgagccagacccaacacaagacacagaactcgaacttgatggccagcaggttgttgtccctcaaggccaacctgttccttgtcctgagttctcttcatcaacattctcacaatccgagtacctcatctatcaggaaagccaatgccgccttcgctaccttcttgaagtgcacctg
hblOligo209509_Cat3	PARP3	NM_1003931	CGGCGGATGATGGAGaagaataactgggctgaacgcgatcactttgttGAGcatcctggtaaatacGAGttgatcgaagtccaagctgaggatgaggcccaagaggctgttgtgaaggtcgatcgcggcccagtgcgcGAGgtcGAGaaacgcgtccagccttgcGAGcttgaccctgccGAGcaaaagctgattGAGaatatctttGAGaaagaaatgttcaaaaatGAGatggcacttatggacctcgatgtt
hblOligo209513_Cat3	PARP3	NM_1003931	GACACGTCCATGaacGAGgataaccctGAGctcaagGAGccaccacctggcttcgacGAGgttatcgcacgcggtcacGAGgagccagacccaGAGcaagacGAGgaactcgaacttgatggccagcaggttgttgtccctcaaggccaacctgttccttgtcctgagttcGAGGAGGAGGAGttcGAGcaaGAGgagtacctcatctatcaggaaGAGcaatgccgccttcgctaccttcttgaagtgcacctg
hblOligo209511_Cat2	PARP3	NM_1003931	gaagaggttccacatcctttggaccgcgattaccaacttttgaaatgccagttgcagcttctcgacagtggggctcctgaatacaaagtcattcaaacttacctcgaacagaccggttcaaatcaccgctgccctacacttcaacatatttggaaggtcaaccaggaaggtgaagaggaccgcttccaagcacatagcaaacttggcaaccgcaagttgctctggcacggtaccaacatggcagtcgttgcagca
hblOligo85952_Cat3	PARP3	NM_1003931	AGTTATCTCATGatttggaaggtcaaccaggaaggtgaagaggaccgcttccaagcacatGAGaaacttggcaaccgcaagttgctctggcacggtGAGaacatggcagtcgttgcagcaattctcGAGGAGggtcttcgcattatgccacatGAGggtggccgcgtcggcaaggggatctactttgctGAGgaaaacGAGaagGAGgctgggtacgtcattgggatgaagtgtggtgcacaccatgttgggtat
hblOligo209508_Cat3	PARP3	NM_1003931	CAAGGGAGAATGaaacgcatcattcgcgttgatcctGAGtgtcctcttGAGGAGaaccctgggGAGcaggtgtatgaagattacaattgtGAGctcaatcagGAGaatattgaaaacaataacaacaaattctatatcatccaactgttgcaagacGAGaatcgcttttttGAGtgctggaaccactgggggcgcgtgggcgaggtggggcagGAGaagatcaaccacttcGAGcgccttgaggacgcaaagaag
hblOligo85953_Cat2	PARP3	NM_1003931	gttgcattgggtcgcgagcatcatatcaacaccgataaccctagcctcaagtcaccaccacctggcttcgacagtgttatcgcacgcggtcacactgagccagacccaacacaagacacagaactcgaacttgatggccagcaggttgttgtccctcaaggccaacctgttccttgtcctgagttctcttcatcaacattctcacaatccgagtacctcatctatcaggaaagccaatgccgccttcgctacctt
hblOligo85953_Cat3	PARP3	NM_1003931	CGCCTTGCAATGcgcgagcatcatatcaacGAGgataaccctGAGctcaagGAGccaccacctggcttcgacGAGgttatcgcacgcggtcacGAGgagccagacccaGAGcaagacGAGgaactcgaacttgatggccagcaggttgttgtccctcaaggccaacctgttccttgtcctgagttcGAGGAGGAGGAGttcGAGcaaGAGgagtacctcatctatcaggaaGAGcaatgccgccttcgctacctt
hblOligo209509_Cat2	PARP3	NM_1003931	tttcgcgaaaagaccaagaataactgggctgaacgcgatcactttgtttcacatcctggtaaatacacattgatcgaagtccaagctgaggatgaggcccaagaggctgttgtgaaggtcgatcgcggcccagtgcgcactgtcactaaacgcgtccagccttgcagtcttgaccctgccacccaaaagctgattaccaatatctttagtaaagaaatgttcaaaaataccatggcacttatggacctcgatgtt
hblOligo85950_Cat3	PARP3	NM_1003931	GGTTTACCGATGaaacgcgtccagccttgcGAGcttgaccctgccGAGcaaaagctgattGAGaatatctttGAGaaagaaatgttcaaaaatGAGatggcacttatggacctcgatgttaagaaaatgcctctcgggaagcttGAGaagcagcaaattgctcgcgggttcgaggctctggaggctctcgaagaagccctcaagggcccaGAGgatggtggtcaaGAGttggaggagcttGAGGAGcacttttat
hblOligo85951_Cat2	PARP3	NM_1003931	aactttggccacagtcaacctccaccaatcaattctccagagttgctgcaggccaaaaaagatatgttgctcgtcctcgccgatatcgagcttgctcaggccttgcaggcagtcagtgagcaggaaaaaacagtcgaagaggttccacatcctttggaccgcgattaccaacttttgaaatgccagttgcagcttctcgacagtggggctcctgaatacaaagtcattcaaacttacctcgaacagaccggttca
hblOligo85951_Cat3	PARP3	NM_1003931	TGCTTCAGTATGGAGcaacctccaccaatcaatGAGccagagttgctgcaggccaaaaaagatatgttgctcgtcctcgccgatatcgagcttgctcaggccttgcaggcagtcGAGgagcaggaaaaaGAGgtcgaagaggttccacatcctttggaccgcgattaccaacttttgaaatgccagttgcagcttctcgacGAGggggctcctgaatacaaagtcattcaaGAGtacctcgaacagGAGggtGAG
hblOligo209512_Cat2	PARP3	NM_1003931	cttcgcattatgccacatagcggtggccgcgtcggcaaggggatctactttgcttcagaaaacagcaagagtgctgggtacgtcattgggatgaagtgtggtgcacaccatgttgggtatatgttcttgggcgaagttgcattgggtcgcgagcatcatatcaacaccgataaccctagcctcaagtcaccaccacctggcttcgacagtgttatcgcacgcggtcacactgagccagacccaacacaagacaca
hblOligo209510_Cat2	PARP3	NM_1003931	gggaagcttagcaagcagcaaattgctcgcgggttcgaggctctggaggctctcgaagaagccctcaagggcccaaccgatggtggtcaatctttggaggagctttctagccacttttataccgtcatccctcataactttggccacagtcaacctccaccaatcaattctccagagttgctgcaggccaaaaaagatatgttgctcgtcctcgccgatatcgagcttgctcaggccttgcaggcagtcagtgag
hblOligo85948_Cat2	PARP3	NM_1003931	agtcttttgttcctggccatggccccaaagccaaaaccatgggttcaaacagaagggccagaaaaaaaaaagggtcgccaggctggtcgcgaagaagatccattccgctctacagcagaagcactcaaggcaatcccagccgagaaacgcatcattcgcgttgatcctacctgtcctctttctagcaaccctgggacccaggtgtatgaagattacaattgtaccctcaatcagacaaatattgaaaacaataac
hblOligo209510_Cat3	PARP3	NM_1003931	TCACGTATAATGaagcagcaaattgctcgcgggttcgaggctctggaggctctcgaagaagccctcaagggcccaGAGgatggtggtcaaGAGttggaggagcttGAGGAGcacttttatGAGgtcatccctcataactttggccacGAGcaacctccaccaatcaatGAGccagagttgctgcaggccaaaaaagatatgttgctcgtcctcgccgatatcgagcttgctcaggccttgcaggcagtcGAGgag
hblOligo85948_Cat3	PARP3	NM_1003931	AGGTGGTCAATGctggccatggccccaaagccaaaaccatgggttcaaGAGgaagggccagaaaaaaaaaagggtcgccaggctggtcgcgaagaagatccattccgcGAGGAGgcagaagcactcaaggcaatcccagccgagaaacgcatcattcgcgttgatcctGAGtgtcctcttGAGGAGaaccctgggGAGcaggtgtatgaagattacaattgtGAGctcaatcagGAGaatattgaaaacaataac
hblOligo209512_Cat3	PARP3	NM_1003931	AGCTCCGGCATGccacatGAGggtggccgcgtcggcaaggggatctactttgctGAGgaaaacGAGaagGAGgctgggtacgtcattgggatgaagtgtggtgcacaccatgttgggtatatgttcttgggcgaagttgcattgggtcgcgagcatcatatcaacGAGgataaccctGAGctcaagGAGccaccacctggcttcgacGAGgttatcgcacgcggtcacGAGgagccagacccaGAGcaagacGAG
hblOligo85950_Cat2	PARP3	NM_1003931	cgcactgtcactaaacgcgtccagccttgcagtcttgaccctgccacccaaaagctgattaccaatatctttagtaaagaaatgttcaaaaataccatggcacttatggacctcgatgttaagaaaatgcctctcgggaagcttagcaagcagcaaattgctcgcgggttcgaggctctggaggctctcgaagaagccctcaagggcccaaccgatggtggtcaatctttggaggagctttctagccacttttat
hblOligo209508_Cat2	PARP3	NM_1003931	atcccagccgagaaacgcatcattcgcgttgatcctacctgtcctctttctagcaaccctgggacccaggtgtatgaagattacaattgtaccctcaatcagacaaatattgaaaacaataacaacaaattctatatcatccaactgttgcaagacagtaatcgcttttttacttgctggaaccactgggggcgcgtgggcgaggtggggcagagtaagatcaaccacttcacccgccttgaggacgcaaagaag
hblOligo250577_Cat7	ZNF740	NM_1004304	TCTCATACTATGGAGtatcatctgaagcgccacattctcatccacGAGggggaaaagcctttcgagtgtgatatctgtgacatgcgcttcattcagaaataccacctggagcgccataagcgcgtgcacGAGggggagaagccttaccagtgcgagcgctgtcatcagtgctttGAGcgcGAGgatcgccttttgcgccataagcgcatgtgtcaggggtgtcaaGAGaagGAGGAGgacgggcagtttGAGttg
hblOligo250576_Cat6	ZNF740	NM_1004304	gatgttttgcgctgttcaagccagggccatcgcaaagattcagacaaaagtcgctcacgcaaggatgatgacagtctgtccgaagcaagccacagcaagaagacagtcaaaaaagttgtcgtggttgagcaaaacggtagttttcaagtgaaaattccaaagaattttgtttgtgagcactgtttcggggctttccgctctagttatcatctgaagcgccacattctcatccacaccggggaaaagcctttcgag
hblOligo130381_Cat6	ZNF740	NM_1004304	atggcccaagccagccttctcgcctgcgaggggctggccggtgtctccctcgtgccaaccgcagcatcaaaaaaaatgatgctgtcacaaattgccagcaaacaggcagagaatggcgagcgcgcaggctcccctgatgttttgcgctgttcaagccagggccatcgcaaagattcagacaaaagtcgctcacgcaaggatgatgacagtctgtccgaagcaagccacagcaagaagacagtcaaaaaagttgtc
hblOligo130382_Cat6	ZNF740	NM_1004304	ggtagttttcaagtgaaaattccaaagaattttgtttgtgagcactgtttcggggctttccgctctagttatcatctgaagcgccacattctcatccacaccggggaaaagcctttcgagtgtgatatctgtgacatgcgcttcattcagaaataccacctggagcgccataagcgcgtgcactccggggagaagccttaccagtgcgagcgctgtcatcagtgcttttcacgcactgatcgccttttgcgccat
hblOligo130381_Cat7	ZNF740	NM_1004304	CCCGTGGATATGGAGcttctcgcctgcgaggggctggccggtgtcGAGctcgtgccaGAGgcagcaGAGaaaaaaatgatgctgGAGcaaattgccGAGaaacaggcagagaatggcgagcgcgcaggcGAGcctgatgttttgcgctgtGAGGAGcagggccatcgcaaagatGAGgacaaaGAGcgcGAGcgcaaggatgatgacGAGctgGAGgaagcaGAGcacGAGaagaagGAGgtcaaaaaagttgtc
hblOligo250577_Cat6	ZNF740	NM_1004304	gctttccgctctagttatcatctgaagcgccacattctcatccacaccggggaaaagcctttcgagtgtgatatctgtgacatgcgcttcattcagaaataccacctggagcgccataagcgcgtgcactccggggagaagccttaccagtgcgagcgctgtcatcagtgcttttcacgcactgatcgccttttgcgccataagcgcatgtgtcaggggtgtcaaagcaagactagtgacgggcagttttccttg
hblOligo21699_Cat2	CHEK2	NM_1005735	gcccttgacctggtgaagaaattgttggtggtcgatccaaaagcacgctttaccacagaggaagcacttcgccacccttggctccaagacgaggatatgaaacgcaagtttcaagacctgctctctgaagaaaatgaaagcaccgccctgcctcaagtgttggcacagccatccactagccgcaaacgcccacgcgagggtgaggccgagggtgccgagaccacaaaacgccctgccgtctgtgctgctgtgctc
hblOligo21693_Cat2	CHEK2	NM_1005735	agtcgcgaatccgatgttgaggctcaacaatctcacgggtcaagcgcatgtagccagccacatggcagcgttacccaatcccagggcagtagtagtcagtcccagggcattagctcaagtagtacctcaaccatgccaaattcaagccaatcatcacacagcagttctggtacactgtctagcctggagactgtcagcactcaggaattgtactccatccctgaagatcaagagccagaagatcaagagccagag
hblOligo151327_Cat2	CHEK2	NM_1005735	ctcaacaacaactccgaaattgctctgtccttgtctcgcaacaaagttttcgtgttctttgacctgactgtcgacgatcagagtgtctaccctaaggcattgcgcgatgaatacatcatgagtaagaccctggggtccggggcatgtggcgaggtcaagttggcattcgagcgcaagacttgtaaaaaagtcgccattaagatcatttctaagcgcaaatttgccatcggcagcgcccgcgaggctgacccagca
hblOligo151325_Cat2	CHEK2	NM_1005735	ccaaattcaagccaatcatcacacagcagttctggtacactgtctagcctggagactgtcagcactcaggaattgtactccatccctgaagatcaagagccagaagatcaagagccagaggaaccaacaccagctccatgggcacgcctgtgggcactccaggacggttttgcaaatctggaaaccgaaagcgggcacgtgactcaaagcgacttggagctcctgttgagctctgaccctccagcttctgccagc
hblOligo151328_Cat2	CHEK2	NM_1005735	gaaattgaaatccttaagaagctgaatcacccttgtatcatcaagatcaagaattttttcgacgccgaagattattacattgtgttggaattgatggagggtggggaactttttgacaaagtcgtcggtaacaaacgcttgaaggaagccacatgtaagttgtacttctaccaaatgttgctcgctgtccaatatctccatgagaatgggattatccatcgcgacttgaagcctgaaaacgtgctcctttcttca
hblOligo21695_Cat3	CHEK2	NM_1005735	ACTTCGGCTATGaaacacttccgcatctttcgcgaggtgggcccaaagaacGAGtacatcgcttatattgaagatcatGAGggtaatgggGAGttcgttaacGAGgagctggttgggaaggggaagcgccgccctctcaacaacaacGAGgaaattgctctgGAGttgGAGcgcaacaaagttttcgtgttctttgacctgGAGgtcgacgatcagGAGgtctaccctaaggcattgcgcgatgaatacatcatg
hblOligo21695_Cat2	CHEK2	NM_1005735	acatattccaagaaacacttccgcatctttcgcgaggtgggcccaaagaacagttacatcgcttatattgaagatcatagcggtaatgggaccttcgttaacacagagctggttgggaaggggaagcgccgccctctcaacaacaactccgaaattgctctgtccttgtctcgcaacaaagttttcgtgttctttgacctgactgtcgacgatcagagtgtctaccctaaggcattgcgcgatgaatacatcatg
hblOligo151329_Cat2	CHEK2	NM_1005735	ttgattaaaattacagactttggtcactcaaagattttgggcgaaacaagccttatgcgcaccctctgtggcactcctacatatctcgcaccagaagtcttggtgtcagtcggtaccgctggctataatcgcgcagtcgactgttggtctttgggggttattctgtttatttgcctctcagggtatcctcctttttccgaacaccgcactcaggtgagtctgaaagatcaaattacctcaggcaagtacaatttc
hblOligo21698_Cat3	CHEK2	NM_1005735	ACACACGCAATGGAGttgggggttattctgtttatttgcctcGAGgggtatcctccttttGAGgaacaccgcGAGcaggtgGAGctgaaagatcaaattGAGGAGggcaagtacaatttcatccctgaggtctgggctgaggtcGAGgaaaaagcccttgacctggtgaagaaattgttggtggtcgatccaaaagcacgctttGAGGAGgaggaagcacttcgccacccttggctccaagacgaggatatgaaa
hblOligo21696_Cat2	CHEK2	NM_1005735	tccggggcatgtggcgaggtcaagttggcattcgagcgcaagacttgtaaaaaagtcgccattaagatcatttctaagcgcaaatttgccatcggcagcgcccgcgaggctgacccagcactgaacgttgaaaccgaaattgaaatccttaagaagctgaatcacccttgtatcatcaagatcaagaattttttcgacgccgaagattattacattgtgttggaattgatggagggtggggaactttttgacaaa
hblOligo151325_Cat3	CHEK2	NM_1005735	CTGGCGATAATGcaaGAGGAGcacGAGGAGGAGggtGAGctgGAGGAGctggagGAGgtcGAGGAGcaggaattgtacGAGatccctgaagatcaagagccagaagatcaagagccagaggaaccaGAGccagctccatgggcacgcctgtgggcactccaggacggttttgcaaatctggaaGAGgaaGAGgggcacgtgGAGcaaGAGgacttggagctcctgttgGAGGAGgaccctccagctGAGgccGAG
hblOligo151327_Cat3	CHEK2	NM_1005735	GGCCCCGCTATGGAGgaaattgctctgGAGttgGAGcgcaacaaagttttcgtgttctttgacctgGAGgtcgacgatcagGAGgtctaccctaaggcattgcgcgatgaatacatcatgGAGaagGAGctggggGAGggggcatgtggcgaggtcaagttggcattcgagcgcaagGAGtgtaaaaaagtcgccattaagatcattGAGaagcgcaaatttgccatcggcGAGgcccgcgaggctgacccagca
hblOligo21693_Cat3	CHEK2	NM_1005735	ACCTTTGGCATGgatgttgaggctcaacaaGAGcacgggGAGGAGgcatgtGAGcagccacatggcGAGgttGAGcaaGAGcagggcGAGGAGGAGcagGAGcagggcattGAGGAGGAGGAGGAGGAGGAGatgccaaatGAGGAGcaaGAGGAGcacGAGGAGGAGggtGAGctgGAGGAGctggagGAGgtcGAGGAGcaggaattgtacGAGatccctgaagatcaagagccagaagatcaagagccagag
hblOligo21694_Cat3	CHEK2	NM_1005735	GCTACCAGGATGcgcctgtgggcactccaggacggttttgcaaatctggaaGAGgaaGAGgggcacgtgGAGcaaGAGgacttggagctcctgttgGAGGAGgaccctccagctGAGgccGAGcagGAGgctgggattcgcggcgtccgccatcatcctcgcccagtgtgcGAGctcaaatgcgtgaatgacaactattggtttggtcgcgacaaaGAGtgcgagtattgctttgacgagcctctccttaagcgc
hblOligo151330_Cat3	CHEK2	NM_1005735	CCGCGCTCGATGgaaaaagcccttgacctggtgaagaaattgttggtggtcgatccaaaagcacgctttGAGGAGgaggaagcacttcgccacccttggctccaagacgaggatatgaaacgcaagtttcaagacctgctcGAGgaagaaaatgaaGAGGAGgccctgcctcaagtgttggcacagccaGAGGAGGAGcgcaaacgcccacgcgagggtgaggccgagggtgccgagGAGGAGaaacgccctgcc
hblOligo151329_Cat3	CHEK2	NM_1005735	GCTGGGCTCATGGAGgactttggtcacGAGaagattttgggcgaaGAGGAGcttatgcgcGAGctctgtggcGAGcctGAGtatctcgcaccagaagtcttggtgGAGgtcggtGAGgctggctataatcgcgcagtcgactgttggGAGttgggggttattctgtttatttgcctcGAGgggtatcctccttttGAGgaacaccgcGAGcaggtgGAGctgaaagatcaaattGAGGAGggcaagtacaatttc
hblOligo21697_Cat3	CHEK2	NM_1005735	AGTCATTATATGgccGAGtgtaagttgtacttctaccaaatgttgctcgctgtccaatatctccatgagaatgggattatccatcgcgacttgaagcctgaaaacgtgctccttGAGGAGcaggaagaagattgcttgattaaaattGAGgactttggtcacGAGaagattttgggcgaaGAGGAGcttatgcgcGAGctctgtggcGAGcctGAGtatctcgcaccagaagtcttggtgGAGgtcggtGAGgct
hblOligo21696_Cat3	CHEK2	NM_1005735	CGAAAACGTATGggcgaggtcaagttggcattcgagcgcaagGAGtgtaaaaaagtcgccattaagatcattGAGaagcgcaaatttgccatcggcGAGgcccgcgaggctgacccagcactgaacgttgaaGAGgaaattgaaatccttaagaagctgaatcacccttgtatcatcaagatcaagaattttttcgacgccgaagattattacattgtgttggaattgatggagggtggggaactttttgacaaa
hblOligo151326_Cat2	CHEK2	NM_1005735	attcgcggcgtccgccatcatcctcgcccagtgtgctctctcaaatgcgtgaatgacaactattggtttggtcgcgacaaatcatgcgagtattgctttgacgagcctctccttaagcgcaccgataaataccgcacatattccaagaaacacttccgcatctttcgcgaggtgggcccaaagaacagttacatcgcttatattgaagatcatagcggtaatgggaccttcgttaacacagagctggttgggaag
hblOligo21699_Cat3	CHEK2	NM_1005735	TTTGCACCTATGgtgaagaaattgttggtggtcgatccaaaagcacgctttGAGGAGgaggaagcacttcgccacccttggctccaagacgaggatatgaaacgcaagtttcaagacctgctcGAGgaagaaaatgaaGAGGAGgccctgcctcaagtgttggcacagccaGAGGAGGAGcgcaaacgcccacgcgagggtgaggccgagggtgccgagGAGGAGaaacgccctgccgtctgtgctgctgtgctc
hblOligo21697_Cat2	CHEK2	NM_1005735	cgcttgaaggaagccacatgtaagttgtacttctaccaaatgttgctcgctgtccaatatctccatgagaatgggattatccatcgcgacttgaagcctgaaaacgtgctcctttcttcacaggaagaagattgcttgattaaaattacagactttggtcactcaaagattttgggcgaaacaagccttatgcgcaccctctgtggcactcctacatatctcgcaccagaagtcttggtgtcagtcggtaccgct
hblOligo151328_Cat3	CHEK2	NM_1005735	TCTTCTCCTATGcttaagaagctgaatcacccttgtatcatcaagatcaagaattttttcgacgccgaagattattacattgtgttggaattgatggagggtggggaactttttgacaaagtcgtcggtaacaaacgcttgaaggaagccGAGtgtaagttgtacttctaccaaatgttgctcgctgtccaatatctccatgagaatgggattatccatcgcgacttgaagcctgaaaacgtgctccttGAGGAG
hblOligo21694_Cat2	CHEK2	NM_1005735	gctccatgggcacgcctgtgggcactccaggacggttttgcaaatctggaaaccgaaagcgggcacgtgactcaaagcgacttggagctcctgttgagctctgaccctccagcttctgccagccagtctgctgggattcgcggcgtccgccatcatcctcgcccagtgtgctctctcaaatgcgtgaatgacaactattggtttggtcgcgacaaatcatgcgagtattgctttgacgagcctctccttaagcgc
hblOligo21698_Cat2	CHEK2	NM_1005735	gtcgactgttggtctttgggggttattctgtttatttgcctctcagggtatcctcctttttccgaacaccgcactcaggtgagtctgaaagatcaaattacctcaggcaagtacaatttcatccctgaggtctgggctgaggtctcagaaaaagcccttgacctggtgaagaaattgttggtggtcgatccaaaagcacgctttaccacagaggaagcacttcgccacccttggctccaagacgaggatatgaaa
hblOligo151326_Cat3	CHEK2	NM_1005735	TGTCGACTAATGcgccatcatcctcgcccagtgtgcGAGctcaaatgcgtgaatgacaactattggtttggtcgcgacaaaGAGtgcgagtattgctttgacgagcctctccttaagcgcGAGgataaataccgcGAGtatGAGaagaaacacttccgcatctttcgcgaggtgggcccaaagaacGAGtacatcgcttatattgaagatcatGAGggtaatgggGAGttcgttaacGAGgagctggttgggaag
hblOligo151330_Cat2	CHEK2	NM_1005735	gctgaggtctcagaaaaagcccttgacctggtgaagaaattgttggtggtcgatccaaaagcacgctttaccacagaggaagcacttcgccacccttggctccaagacgaggatatgaaacgcaagtttcaagacctgctctctgaagaaaatgaaagcaccgccctgcctcaagtgttggcacagccatccactagccgcaaacgcccacgcgagggtgaggccgagggtgccgagaccacaaaacgccctgcc
hblOligo15080_Cat6	HMCES	NM_1006109	atgtgtgggcgcaccagttgtcacctgccacgcgatgtcttgacacgcgcctgcgcttaccaggatcgccgcggccaacaacgccttcctgagtggcgcgatccagataaatattgtcctagctacaataagagccctcagtccaattcccctgtgctcctctcccgcctccattttgaaaaagatgctgatagcagcgagcgcattatcgctcctatgcgctgggggcttgtgcctagttggttcaaggagagt
hblOligo15082_Cat7	HMCES	NM_1006109	GAGGCACACATGcctccagagggcggcgatgtgctctatGAGtatGAGatcatcGAGgtcgatGAGtgcaaagggctgGAGgatatccaccatcgcatgcctgcaatcctggacggggaagaggccgtgGAGaaatggctcgacttcggggaggttGAGGAGcaagaggctctgaagctcattcatcctGAGgaaaatattGAGttccatgcagtcGAGGAGgttgttaacaatGAGcgcaacaacGAGccagaa
hblOligo145287_Cat6	HMCES	NM_1006109	cagcgccaaccatatttcatctacttcccacagatcaagacagaaaaaagcggtagtattggcgcagcagattcccctgagaattgggagaaagtttgggataactggcgcctgcttaccatggctggcatttttgattgttgggagcctccagagggcggcgatgtgctctatagttatacaatcatcactgtcgattcatgcaaagggctgtcagatatccaccatcgcatgcctgcaatcctggacggggaa
hblOligo145287_Cat7	HMCES	NM_1006109	ATTACTGCGATGtatttcatctacttcccacagatcaagGAGgaaaaaGAGggtGAGattggcgcagcagatGAGcctgagaattgggagaaagtttgggataactggcgcctgcttGAGatggctggcatttttgattgttgggagcctccagagggcggcgatgtgctctatGAGtatGAGatcatcGAGgtcgatGAGtgcaaagggctgGAGgatatccaccatcgcatgcctgcaatcctggacggggaa
hblOligo15083_Cat6	HMCES	NM_1006109	gttgatcttgttgtgaagaaagagcttcgcgcaagcggtagctcacaacgcatgctccagtggttggcaacaaagagcccaaaaaaggaggattctaaaaccccacaaaaagaggagtctgacgtgcctcaatggagctcccagtttctgcaaaaatctcctttgccaacaaagcgcggcacagccggtttgcttgaacagtggctgaagcgcgagaaagaagaggaaccagtcgcaaaacgcccttatagccaa
hblOligo145286_Cat6	HMCES	NM_1006109	cctcagtccaattcccctgtgctcctctcccgcctccattttgaaaaagatgctgatagcagcgagcgcattatcgctcctatgcgctgggggcttgtgcctagttggttcaaggagagtgacccttcaaaactccaatttaacactacaaattgtcgcagcgatactgtcatggagaaacgcagttttaaagttccattgggcaaaggccgccgctgcgttgttttggctgacgggttttacgagtggcagcgc
hblOligo15080_Cat7	HMCES	NM_1006109	TTTGGACGGATGGAGGAGtgtcacctgccacgcgatgtcttgGAGcgcgcctgcgcttaccaggatcgccgcggccaacaacgccttcctgagtggcgcgatccagataaatattgtcctGAGtacaataagGAGcctcagGAGaatGAGcctgtgctcctcGAGcgcctccattttgaaaaagatgctgatGAGGAGgagcgcattatcgctcctatgcgctgggggcttgtgcctGAGtggttcaaggagGAG
hblOligo145288_Cat6	HMCES	NM_1006109	tggctcgacttcggggaggtttctactcaagaggctctgaagctcattcatcctactgaaaatattaccttccatgcagtcagttctgttgttaacaattctcgcaacaacaccccagaatgcctcgccccagttgatcttgttgtgaagaaagagcttcgcgcaagcggtagctcacaacgcatgctccagtggttggcaacaaagagcccaaaaaaggaggattctaaaaccccacaaaaagaggagtctgac
hblOligo15081_Cat6	HMCES	NM_1006109	caatttaacactacaaattgtcgcagcgatactgtcatggagaaacgcagttttaaagttccattgggcaaaggccgccgctgcgttgttttggctgacgggttttacgagtggcagcgctgtcaagggactaatcagcgccaaccatatttcatctacttcccacagatcaagacagaaaaaagcggtagtattggcgcagcagattcccctgagaattgggagaaagtttgggataactggcgcctgcttacc
hblOligo15081_Cat7	HMCES	NM_1006109	TCTCCTCGTATGGAGaattgtcgcGAGgatGAGgtcatggagaaacgcGAGtttaaagttccattgggcaaaggccgccgctgcgttgttttggctgacgggttttacgagtggcagcgctgtcaagggGAGaatcagcgccaaccatatttcatctacttcccacagatcaagGAGgaaaaaGAGggtGAGattggcgcagcagatGAGcctgagaattgggagaaagtttgggataactggcgcctgcttGAG
hblOligo15082_Cat6	HMCES	NM_1006109	gattgttgggagcctccagagggcggcgatgtgctctatagttatacaatcatcactgtcgattcatgcaaagggctgtcagatatccaccatcgcatgcctgcaatcctggacggggaagaggccgtgagcaaatggctcgacttcggggaggtttctactcaagaggctctgaagctcattcatcctactgaaaatattaccttccatgcagtcagttctgttgttaacaattctcgcaacaacaccccagaa
hblOligo15083_Cat7	HMCES	NM_1006109	CTCAACATTATGgtgaagaaagagcttcgcgcaGAGggtGAGGAGcaacgcatgctccagtggttggcaGAGaagGAGccaaaaaaggaggatGAGaaaGAGccacaaaaagaggagGAGgacgtgcctcaatggGAGGAGcagtttctgcaaaaaGAGcctttgccaGAGaagcgcggcGAGgccggtttgcttgaacagtggctgaagcgcgagaaagaagaggaaccagtcgcaaaacgcccttatGAGcaa
hblOligo104223_Cat3	Siah1	NM_1006610	GGAGCCAACATGGAGccacctGAGttgtacGAGtggcgcggtgtcctctttGAGtgtcttcctgccgcccgcGAGcgcaaacgcaaggagatgGAGcgccagGAGgcaGAGgccctccctGAGggcGAGGAGaaatgtccaccaGAGcaacgcgtccctgcacttGAGgggGAGGAGgccGAGaataatgatctggctGAGttgtttgaatgccctgtgtgtttcgactatgtcctgccaccaattctccaatgt
hblOligo226392_Cat2	Siah1	NM_1006610	aaatgtccaccatcccaacgcgtccctgcacttactgggaccacagccagtaataatgatctggctagcttgtttgaatgccctgtgtgtttcgactatgtcctgccaccaattctccaatgtcagtccggtcacctcgtctgctctaattgccgcccaaaattgacttgctgcccaacatgtcgcggccctcttggcagtatccgcaatcttgctatggaaaaggtcgccaatagtgttttgttcccatgcaag
hblOligo104225_Cat2	Siah1	NM_1006610	caccagcacaagtctattactactctgcaaggtgaggatattgtctttcttgctactgacatcaatctccctggtgctgtggactgggtcatgatgcagagctgctttggctttcacttcatgctcgttcttgaaaaacaggagaagtatgatggccaccagcaattttttgctatcgtccagctcattgggactcgcaagcaagctgagaattttgcttaccgcttggagctgaacgggcatcgccgccgcctt
hblOligo104223_Cat2	Siah1	NM_1006610	acaggcaaggcaacaccacctagcttgtactcttggcgcggtgtcctctttacctgtcttcctgccgcccgcacacgcaaacgcaaggagatgtcacgccagacagcaacagccctccctactggcaccagcaaatgtccaccatcccaacgcgtccctgcacttactgggaccacagccagtaataatgatctggctagcttgtttgaatgccctgtgtgtttcgactatgtcctgccaccaattctccaatgt
hblOligo226392_Cat3	Siah1	NM_1006610	GTATATAGGATGGAGcaacgcgtccctgcacttGAGgggGAGGAGgccGAGaataatgatctggctGAGttgtttgaatgccctgtgtgtttcgactatgtcctgccaccaattctccaatgtcagGAGggtcacctcgtctgcGAGaattgccgcccaaaattgGAGtgctgcccaGAGtgtcgcggccctcttggcGAGatccgcaatcttgctatggaaaaggtcgccaatGAGgttttgttcccatgcaag
hblOligo226394_Cat3	Siah1	NM_1006610	ATCGAAATAATGtatgatggccaccagcaattttttgctatcgtccagctcattgggGAGcgcaagcaagctgagaattttgcttaccgcttggagctgaacgggcatcgccgccgccttGAGtgggaagccGAGccacgcGAGatccacgaggggattgccGAGgccatcatgaatGAGgattgcttggtcttcgatGAGGAGatcgctcagctttttgcagaaaatgggaaccttgggattaatgttGAGatt
hblOligo226394_Cat2	Siah1	NM_1006610	aaacaggagaagtatgatggccaccagcaattttttgctatcgtccagctcattgggactcgcaagcaagctgagaattttgcttaccgcttggagctgaacgggcatcgccgccgccttacctgggaagccaccccacgctctatccacgaggggattgccaccgccatcatgaatagcgattgcttggtcttcgatacttctatcgctcagctttttgcagaaaatgggaaccttgggattaatgttactatt
hblOligo104225_Cat3	Siah1	NM_1006610	TATGCGGGAATGGAGattGAGGAGctgcaaggtgaggatattgtctttcttgctGAGgacatcaatctccctggtgctgtggactgggtcatgatgcagGAGtgctttggctttcacttcatgctcgttcttgaaaaacaggagaagtatgatggccaccagcaattttttgctatcgtccagctcattgggGAGcgcaagcaagctgagaattttgcttaccgcttggagctgaacgggcatcgccgccgcctt
hblOligo226393_Cat3	Siah1	NM_1006610	GCATTAACGATGcttcctcacGAGgaaaaggctgaccacgaagaattgtgtgaatttcgcccatatGAGtgcccatgcccaggggctGAGtgcaagtggcaaggcGAGctggacgccgtgatgccacacctgatgcaccagcacaagGAGattGAGGAGctgcaaggtgaggatattgtctttcttgctGAGgacatcaatctccctggtgctgtggactgggtcatgatgcagGAGtgctttggctttcacttc
hblOligo104224_Cat2	Siah1	NM_1006610	ctcgtctgctctaattgccgcccaaaattgacttgctgcccaacatgtcgcggccctcttggcagtatccgcaatcttgctatggaaaaggtcgccaatagtgttttgttcccatgcaagtacgccagttctggttgcgagatcacccttcctcacacagaaaaggctgaccacgaagaattgtgtgaatttcgcccatatagctgcccatgcccaggggctagttgcaagtggcaaggctctctggacgccgtg
hblOligo226393_Cat2	Siah1	NM_1006610	tgcgagatcacccttcctcacacagaaaaggctgaccacgaagaattgtgtgaatttcgcccatatagctgcccatgcccaggggctagttgcaagtggcaaggctctctggacgccgtgatgccacacctgatgcaccagcacaagtctattactactctgcaaggtgaggatattgtctttcttgctactgacatcaatctccctggtgctgtggactgggtcatgatgcagagctgctttggctttcacttc
hblOligo104224_Cat3	Siah1	NM_1006610	TTGGAACCGATGaattgccgcccaaaattgGAGtgctgcccaGAGtgtcgcggccctcttggcGAGatccgcaatcttgctatggaaaaggtcgccaatGAGgttttgttcccatgcaagtacgccGAGGAGggttgcgagatcGAGcttcctcacGAGgaaaaggctgaccacgaagaattgtgtgaatttcgcccatatGAGtgcccatgcccaggggctGAGtgcaagtggcaaggcGAGctggacgccgtg
hblOligo150993_Cat6	CGGBP1	NM_1008390	tgcaatgttgtgctcaatcatgtccgcaagagtgctatctccgatcatctgaagagtaagacccacactaaacgcaaagctgaatttgaggaacaaaacgtgcgcaaaaaacaacgcccacttactgcaagtctccagtgcaacagcacagcccaaacagagaaggtcagtgtgatccaagacttcgtgaagatgtgtcttgaggctaatatccctctcgaaaaggccgaccatccagcagttcgcgctttcctc
hblOligo21344_Cat7	CGGBP1	NM_1008390	GCAGGACTAATGgttgtgGAGgccccaccagctcgcaatcgcGAGaaaGAGgccttgtatgtcGAGcctcttgatcgcgttGAGgagtttgggggggaactgcacgaggacggtggtaaacttttctgcGAGGAGtgcaatgttgtgctcaatcatgtccgcaagGAGgctatcGAGgatcatctgaagGAGaagGAGcacGAGaaacgcaaagctgaatttgaggaacaaaacgtgcgcaaaaaacaacgccca
hblOligo21344_Cat6	CGGBP1	NM_1008390	atggagcgctttgttgtgacagccccaccagctcgcaatcgctcaaaaactgccttgtatgtcactcctcttgatcgcgttacagagtttgggggggaactgcacgaggacggtggtaaacttttctgcacatcttgcaatgttgtgctcaatcatgtccgcaagagtgctatctccgatcatctgaagagtaagacccacactaaacgcaaagctgaatttgaggaacaaaacgtgcgcaaaaaacaacgccca
hblOligo21345_Cat6	CGGBP1	NM_1008390	caacgcccacttactgcaagtctccagtgcaacagcacagcccaaacagagaaggtcagtgtgatccaagacttcgtgaagatgtgtcttgaggctaatatccctctcgaaaaggccgaccatccagcagttcgcgctttcctctctcgccatgtcaaaaacggcgggagtattcctaaaagtgaccagctgcgccgcgcctatttgccagatgggtatgagaacgaaaaccagttgttgaacagccaggattgc
hblOligo161757_Cat2	EID3	NM_1008394	cagttgatgtattgtgttcgccaaaatcgcgaggacattgttagctcagccaataattctcttacagaggccctggaagaagcaaatgtgttgttcgacggggtctctcgcactcgcgaggctgcacttgacgcacgcttcctcgttatggccagcgatctggggaaagagaaggccaagcagttgaatagcgatatgaatttcttcaaccaacttgccttctgcgactttctgtttctttttgtgggcctgaac
hblOligo32980_Cat2	EID3	NM_1008394	aaaatggatgtgtcagtgcgcgccgcagggtgttctgatgacctctccagtggggaggcagatgtggaccctaagcttcttgaattgactgccgatgaggagaagtgtcgcagtatccgccgccaataccgccagttgatgtattgtgttcgccaaaatcgcgaggacattgttagctcagccaataattctcttacagaggccctggaagaagcaaatgtgttgttcgacggggtctctcgcactcgcgaggct
hblOligo161758_Cat3	EID3	NM_1008394	GCGAGAGGAATGGAGgattgcgatgatGAGattgccttgGAGttttggaaggccattgaaaaggaagctGAGGAGtggatggtgaaagcagagGAGtttcacttcgtctttggtGAGttcaaattggagcgcGAGgcacctaaacctcgccttgagcatcagaaaaaggtgcgcaagatggaagagaacgggaacatgcctGAGaagcttcaaaagctcgatttgGAGGAGtacccagaagccGAGgagaagaat
hblOligo32982_Cat3	EID3	NM_1008394	GCTTCCTCGATGcgccttgagcatcagaaaaaggtgcgcaagatggaagagaacgggaacatgcctGAGaagcttcaaaagctcgatttgGAGGAGtacccagaagccGAGgagaagaatgtggaacgcattctgggccttttgcagGAGtactttcgcaaatatcctgacGAGcctgtgGAGtactttgagtttgtgattgatcctaacGAGttcGAGcgcGAGgtcgaaaatatcttttacgtcGAGttcatc
hblOligo32981_Cat3	EID3	NM_1008394	TTGACTCCCATGatggccGAGgatctggggaaagagaaggccaagcagttgaatGAGgatatgaatttcttcaaccaacttgccttctgcgactttctgtttctttttgtgggcctgaactggatggaaggcgaccctgacaagctgGAGgattgcgatgatGAGattgccttgGAGttttggaaggccattgaaaaggaagctGAGGAGtggatggtgaaagcagagGAGtttcacttcgtctttggtGAGttc
hblOligo161757_Cat3	EID3	NM_1008394	TTAAAAGGCATGtgtgttcgccaaaatcgcgaggacattgttGAGGAGgccaataatGAGcttGAGgaggccctggaagaagcaaatgtgttgttcgacggggtcGAGcgcGAGcgcgaggctgcacttgacgcacgcttcctcgttatggccGAGgatctggggaaagagaaggccaagcagttgaatGAGgatatgaatttcttcaaccaacttgccttctgcgactttctgtttctttttgtgggcctgaac
hblOligo161758_Cat2	EID3	NM_1008394	cctgacaagctgtccgattgcgatgattctattgccttgtctttttggaaggccattgaaaaggaagctacctcttggatggtgaaagcagagacttttcacttcgtctttggttctttcaaattggagcgcagcgcacctaaacctcgccttgagcatcagaaaaaggtgcgcaagatggaagagaacgggaacatgcctacaaagcttcaaaagctcgatttgtctagctacccagaagccaccgagaagaat
hblOligo161759_Cat3	EID3	NM_1008394	CGGAGCTGCATGGAGtactttcgcaaatatcctgacGAGcctgtgGAGtactttgagtttgtgattgatcctaacGAGttcGAGcgcGAGgtcgaaaatatcttttacgtcGAGttcatcgttcgcgatggtttcgcacgcattcgcttggatgaggatcgcttgccaattcttgaaccaatgaacgtgaatcagatgggtgagggcaacgacGAGGAGtgccatgggcgcaagcagggtgtcattGAGctgGAG
hblOligo32980_Cat3	EID3	NM_1008394	TGCGCCAGAATGGAGgtgcgcgccgcagggtgtGAGgatgacctcGAGGAGggggaggcagatgtggaccctaagcttcttgaattgGAGgccgatgaggagaagtgtcgcGAGatccgccgccaataccgccagttgatgtattgtgttcgccaaaatcgcgaggacattgttGAGGAGgccaataatGAGcttGAGgaggccctggaagaagcaaatgtgttgttcgacggggtcGAGcgcGAGcgcgaggct
hblOligo32983_Cat2	EID3	NM_1008394	cctaacagtttctcccgcactgtcgaaaatatcttttacgtctcattcatcgttcgcgatggtttcgcacgcattcgcttggatgaggatcgcttgccaattcttgaaccaatgaacgtgaatcagatgggtgagggcaacgactccagttgccatgggcgcaagcagggtgtcatttctctgacattgcaggagtggaaaaatattgttgccgccttcgaaatttcagaggccatgattacctatagctcctat
hblOligo32982_Cat2	EID3	NM_1008394	gcacctaaacctcgccttgagcatcagaaaaaggtgcgcaagatggaagagaacgggaacatgcctacaaagcttcaaaagctcgatttgtctagctacccagaagccaccgagaagaatgtggaacgcattctgggccttttgcagacatactttcgcaaatatcctgacacccctgtgagttactttgagtttgtgattgatcctaacagtttctcccgcactgtcgaaaatatcttttacgtctcattcatc
hblOligo32981_Cat2	EID3	NM_1008394	cgcttcctcgttatggccagcgatctggggaaagagaaggccaagcagttgaatagcgatatgaatttcttcaaccaacttgccttctgcgactttctgtttctttttgtgggcctgaactggatggaaggcgaccctgacaagctgtccgattgcgatgattctattgccttgtctttttggaaggccattgaaaaggaagctacctcttggatggtgaaagcagagacttttcacttcgtctttggttctttc
hblOligo161759_Cat2	EID3	NM_1008394	ggccttttgcagacatactttcgcaaatatcctgacacccctgtgagttactttgagtttgtgattgatcctaacagtttctcccgcactgtcgaaaatatcttttacgtctcattcatcgttcgcgatggtttcgcacgcattcgcttggatgaggatcgcttgccaattcttgaaccaatgaacgtgaatcagatgggtgagggcaacgactccagttgccatgggcgcaagcagggtgtcatttctctgaca
hblOligo32983_Cat3	EID3	NM_1008394	CACCTGCAGATGGAGcgcGAGgtcgaaaatatcttttacgtcGAGttcatcgttcgcgatggtttcgcacgcattcgcttggatgaggatcgcttgccaattcttgaaccaatgaacgtgaatcagatgggtgagggcaacgacGAGGAGtgccatgggcgcaagcagggtgtcattGAGctgGAGttgcaggagtggaaaaatattgttgccgccttcgaaattGAGgaggccatgattGAGtatGAGGAGtat
hblOligo235104_Cat2	TDP1	NM_1008744	acatacatgcgcccttcacctgacttttccaaaattgcttggtttctcgttacttcagcaaacctctcaaaagccgcctggggggctttggagaaaaatggtacccaactcatgatccgcagctacgagttgggtgtcttgtttctccctagtgcttttggcctggattcattcaaggtgaaacagaagttcttcgctggcagtcaggaacctatggctaccttcccagtcccatatgatctgccacctgaactc
hblOligo113663_Cat2	TDP1	NM_1008744	tatgaagaagggttgcgcgtcgtcattcacacaagtaacctcattcatgctgattggcaccagaagactcagggcatctggctttcaccactttatcctcgcattgctgatggtacacataaatctggtgaaagccctacccatttcaaggccgatttgatctcctatttgatggcttataatgcacctagtttgaaggaatggatcgatgtcattcacaagcacgacttgagtgagacaaatgtgtacctcatc
hblOligo113666_Cat3	TDP1	NM_1008744	GAGCCGGGCATGaatggtGAGcaactcatgatccgcGAGtacgagttgggtgtcttgtttctccctGAGgcttttggcctggatGAGttcaaggtgaaacagaagttcttcgctggcGAGcaggaacctatggctGAGttcccagtcccatatgatctgccacctgaactctacgggGAGaaggatcgcccttggatctggaatatcccatatgtgaaggctcctgatGAGcatgggaacatgtgggtgccaGAG
hblOligo113663_Cat3	TDP1	NM_1008744	ATTTTCGATATGttgcgcgtcgtcattcacGAGGAGaacctcattcatgctgattggcaccagaagGAGcagggcatctggcttGAGccactttatcctcgcattgctgatggtGAGcataaaGAGggtgaaGAGcctGAGcatttcaaggccgatttgatcGAGtatttgatggcttataatgcacctGAGttgaaggaatggatcgatgtcattcacaagcacgacttgGAGgagGAGaatgtgtacctcatc
hblOligo113665_Cat2	TDP1	NM_1008744	ctggaagggtacccagctggtggctccctcccttactcaattcaaacagcagaaaaacaaaattggctgcactcctatttccataagtggagcgccgagacaagcgggcgcagtaacgcaatgccacacatcaagacatacatgcgcccttcacctgacttttccaaaattgcttggtttctcgttacttcagcaaacctctcaaaagccgcctggggggctttggagaaaaatggtacccaactcatgatccgc
hblOligo235099_Cat3	TDP1	NM_1008744	CTTGGGTGTATGgaggcacaaaaggccgcccataagcgcaaaattGAGccagtcaagtttGAGaacGAGgacGAGgtccttcctcctaaacgccagaaaGAGggtGAGcaagaagacctcgggtggtgtctgGAGGAGGAGgacgatgagcttcagcctgagatgcctcagaaacaggccgagaaggtcgtgatcaagaaagagaaggatattGAGgcacctaatgatggcGAGgctcaacgcGAGgagaaccac
hblOligo113666_Cat2	TDP1	NM_1008744	gctttggagaaaaatggtacccaactcatgatccgcagctacgagttgggtgtcttgtttctccctagtgcttttggcctggattcattcaaggtgaaacagaagttcttcgctggcagtcaggaacctatggctaccttcccagtcccatatgatctgccacctgaactctacgggtcaaaggatcgcccttggatctggaatatcccatatgtgaaggctcctgatacccatgggaacatgtgggtgccatcc
hblOligo235100_Cat2	TDP1	NM_1008744	caccgccttaaagaagaagaggatgagtacgagactagcggtgaggggcaggacatttgggatatgttggataaaggtaatccattccagttctaccttacccgcgttagtggggttaaacctaaatacaattcaggtgcattgcacatcaaagatatccttagccctctgttcggcacccttgtctccagtgcccagtttaattattgcttcgacgtcgactggctcgtgaaacaataccctccagagttccgc
hblOligo113660_Cat2	TDP1	NM_1008744	tctcaagagggggactatggccgctggacaatcagttctagtgacgaatcagaggaagaaaagccaaagcctgataagccttccacaagctctttgctctgtgcccgccaaggcgcagctaatgaaccacgctacacctgtagtgaggcacaaaaggccgcccataagcgcaaaatttcaccagtcaagttttccaacaccgactccgtccttcctcctaaacgccagaaatcaggttcccaagaagacctcggg
hblOligo235103_Cat3	TDP1	NM_1008744	GGTCAAGCCATGaaatggttgtgcGAGgagtttaaagagGAGatgttgGAGcttggtaaagagGAGaaaGAGcctggtaaaGAGGAGgtgccactctacttgatctatccaGAGgttgaaaacgtgcgcGAGGAGctggaagggtacccagctggtggcGAGctcccttacGAGattcaaGAGgcagaaaaacaaaattggctgcacGAGtatttccataagtggGAGgccgagGAGGAGgggcgcGAGaacgca
hblOligo113664_Cat3	TDP1	NM_1008744	AGTAACACAATGGAGcaaaaggataactgggggcatttccgcttgaagaagttgttgaaggaccatgccGAGGAGatgcctaacgcagaaGAGtggccagtggttgggcagtttGAGGAGgtcggcGAGctgggcgcagatgagGAGaaatggttgtgcGAGgagtttaaagagGAGatgttgGAGcttggtaaagagGAGaaaGAGcctggtaaaGAGGAGgtgccactctacttgatctatccaGAGgttgaa
hblOligo235099_Cat2	TDP1	NM_1008744	tacacctgtagtgaggcacaaaaggccgcccataagcgcaaaatttcaccagtcaagttttccaacaccgactccgtccttcctcctaaacgccagaaatcaggttcccaagaagacctcgggtggtgtctgagcagttccgacgatgagcttcagcctgagatgcctcagaaacaggccgagaaggtcgtgatcaagaaagagaaggatattagcgcacctaatgatggcacagctcaacgcactgagaaccac
hblOligo113661_Cat2	TDP1	NM_1008744	agttccgacgatgagcttcagcctgagatgcctcagaaacaggccgagaaggtcgtgatcaagaaagagaaggatattagcgcacctaatgatggcacagctcaacgcactgagaaccacggggctcctgcttgccaccgccttaaagaagaagaggatgagtacgagactagcggtgaggggcaggacatttgggatatgttggataaaggtaatccattccagttctaccttacccgcgttagtggggttaaa
hblOligo113664_Cat2	TDP1	NM_1008744	cgcttccaagggtcacaaaaggataactgggggcatttccgcttgaagaagttgttgaaggaccatgcctcatcaatgcctaacgcagaatcttggccagtggttgggcagtttagttccgtcggcagcctgggcgcagatgagagtaaatggttgtgctcagagtttaaagagtctatgttgacccttggtaaagagagtaaaacccctggtaaatcaagtgtgccactctacttgatctatccaagtgttgaa
hblOligo235103_Cat2	TDP1	NM_1008744	gcagatgagagtaaatggttgtgctcagagtttaaagagtctatgttgacccttggtaaagagagtaaaacccctggtaaatcaagtgtgccactctacttgatctatccaagtgttgaaaacgtgcgcacctccctggaagggtacccagctggtggctccctcccttactcaattcaaacagcagaaaaacaaaattggctgcactcctatttccataagtggagcgccgagacaagcgggcgcagtaacgca
hblOligo235102_Cat2	TDP1	NM_1008744	cctacccatttcaaggccgatttgatctcctatttgatggcttataatgcacctagtttgaaggaatggatcgatgtcattcacaagcacgacttgagtgagacaaatgtgtacctcatcgggtctaccccaggccgcttccaagggtcacaaaaggataactgggggcatttccgcttgaagaagttgttgaaggaccatgcctcatcaatgcctaacgcagaatcttggccagtggttgggcagtttagttcc
hblOligo113660_Cat3	TDP1	NM_1008744	TTTTTGGCCATGgactatggccgctggGAGatcGAGGAGGAGgacgaaGAGgaggaagaaaagccaaagcctgataagcctGAGGAGGAGGAGttgctctgtgcccgccaaggcgcagctaatgaaccacgctacGAGtgtGAGgaggcacaaaaggccgcccataagcgcaaaattGAGccagtcaagtttGAGaacGAGgacGAGgtccttcctcctaaacgccagaaaGAGggtGAGcaagaagacctcggg
hblOligo235104_Cat3	TDP1	NM_1008744	TGCCTGCTAATGcctGAGcctgactttGAGaaaattgcttggtttctcgttGAGGAGgcaaacctcGAGaaagccgcctggggggctttggagaaaaatggtGAGcaactcatgatccgcGAGtacgagttgggtgtcttgtttctccctGAGgcttttggcctggatGAGttcaaggtgaaacagaagttcttcgctggcGAGcaggaacctatggctGAGttcccagtcccatatgatctgccacctgaactc
hblOligo113665_Cat3	TDP1	NM_1008744	AAGCCTTCCATGccagctggtggcGAGctcccttacGAGattcaaGAGgcagaaaaacaaaattggctgcacGAGtatttccataagtggGAGgccgagGAGGAGgggcgcGAGaacgcaatgccacacatcaagGAGtacatgcgccctGAGcctgactttGAGaaaattgcttggtttctcgttGAGGAGgcaaacctcGAGaaagccgcctggggggctttggagaaaaatggtGAGcaactcatgatccgc
hblOligo235101_Cat2	TDP1	NM_1008744	ctcgtgcacggtgataagcgcgaggccaaagcacaccttcacgcacaggccaagccatatgagaatattagcttgtgccaagccaaactcgacatcgcatttggcacacatcataccaaaatgatgctcctcctctatgaagaagggttgcgcgtcgtcattcacacaagtaacctcattcatgctgattggcaccagaagactcagggcatctggctttcaccactttatcctcgcattgctgatggtacacat
hblOligo235102_Cat3	TDP1	NM_1008744	GAGTATACCATGaaggccgatttgatcGAGtatttgatggcttataatgcacctGAGttgaaggaatggatcgatgtcattcacaagcacgacttgGAGgagGAGaatgtgtacctcatcgggGAGGAGccaggccgcttccaagggGAGcaaaaggataactgggggcatttccgcttgaagaagttgttgaaggaccatgccGAGGAGatgcctaacgcagaaGAGtggccagtggttgggcagtttGAGGAG
hblOligo113661_Cat3	TDP1	NM_1008744	GTTTCCAATATGgagcttcagcctgagatgcctcagaaacaggccgagaaggtcgtgatcaagaaagagaaggatattGAGgcacctaatgatggcGAGgctcaacgcGAGgagaaccacggggctcctgcttgccaccgccttaaagaagaagaggatgagtacgagGAGGAGggtgaggggcaggacatttgggatatgttggataaaggtaatccattccagttctaccttGAGcgcgttGAGggggttaaa
hblOligo235100_Cat3	TDP1	NM_1008744	TTATCGTGGATGgaagaagaggatgagtacgagGAGGAGggtgaggggcaggacatttgggatatgttggataaaggtaatccattccagttctaccttGAGcgcgttGAGggggttaaacctaaatacaatGAGggtgcattgcacatcaaagatatccttGAGcctctgttcggcGAGcttgtcGAGGAGgcccagtttaattattgcttcgacgtcgactggctcgtgaaacaataccctccagagttccgc
hblOligo113662_Cat3	TDP1	NM_1008744	CTTGGGGATATGatcaaagatatccttGAGcctctgttcggcGAGcttgtcGAGGAGgcccagtttaattattgcttcgacgtcgactggctcgtgaaacaataccctccagagttccgcaaaaaacctattctcctcgtgcacggtgataagcgcgaggccaaagcacaccttcacgcacaggccaagccatatgagaatattGAGttgtgccaagccaaactcgacatcgcatttggcGAGcatcatGAGaaa
hblOligo113662_Cat2	TDP1	NM_1008744	ggtgcattgcacatcaaagatatccttagccctctgttcggcacccttgtctccagtgcccagtttaattattgcttcgacgtcgactggctcgtgaaacaataccctccagagttccgcaaaaaacctattctcctcgtgcacggtgataagcgcgaggccaaagcacaccttcacgcacaggccaagccatatgagaatattagcttgtgccaagccaaactcgacatcgcatttggcacacatcataccaaa
hblOligo235101_Cat3	TDP1	NM_1008744	CCCTTTGAGATGgataagcgcgaggccaaagcacaccttcacgcacaggccaagccatatgagaatattGAGttgtgccaagccaaactcgacatcgcatttggcGAGcatcatGAGaaaatgatgctcctcctctatgaagaagggttgcgcgtcgtcattcacGAGGAGaacctcattcatgctgattggcaccagaagGAGcagggcatctggcttGAGccactttatcctcgcattgctgatggtGAGcat
hblOligo155522_Cat3	CUL4A	NM_1008895	CAGCCATGTATGgatcgcccacgcttgcctgacaattatGAGcaagacGAGtggcgcaagctccacgaggccgtccgcgctgtgcagGAGGAGGAGGAGatccgctataatcttgaagaactttaccaggctgtcgaaaatctctgtGAGcataaagtgGAGccaatgctttacaaacagctgcgccaagcttgcgaagatcatgtgcaagcacaaatcttgcctttccgcgaggatGAGcttgatGAGgtcctc
hblOligo26269_Cat2	CUL4A	NM_1008895	ggtgatcgcgtgatcacatatcttgatcacagcacacagaagcctctcatcgcctgcgtcgaaaaacagctcctgggggagcatttgactgccattctccagaaagggctcgatcatctgttggatgaaaaccgcgtgccagacctcgcccaaatgtaccagctctttagtcgcgtccgcggtggccaacaggccctgttgcagcactggtctgagtacatcaaaaccttcgggactgccatcgtcatcaatcca
hblOligo26271_Cat3	CUL4A	NM_1008895	TACCCGCACATGaaagatctggcaaagcgcctgctcgtggggaaaGAGgcaGAGgtggacgctgaaaagGAGatgttgGAGaagttgaaacatgagtgtggcgctgctttcGAGGAGaagcttgaggggatgtttaaagatatggaacttGAGaaagatatcatggtccatttcaagcagcatatgcagaatcaaGAGgatGAGggtcctatcgacctgGAGgttaatatcctgGAGatgggttactggcctGAG
hblOligo155524_Cat3	CUL4A	NM_1008895	CGAAGAAGAATGGAGtttgaattgaaatttcttgaggaaGAGaattgcctttatgctgctgaaggtcagcgcctgatgcaagagcgcgaggtcccagagtatttgaatcacgtcGAGaagcgcctggaggaggagggtgatcgcgtgatcGAGtatcttgatcacGAGGAGcagaagcctctcatcgcctgcgtcgaaaaacagctcctgggggagcatttgGAGgccattctccagaaagggctcgatcatctg
hblOligo26266_Cat3	CUL4A	NM_1008895	GACCTCTGGATGccacgcaaggggGAGttcGAGgccttggttggccgcGAGaatggtttgGAGaagccagcagcactcgctgctgcacctgcaaaaccaggtggggctgggggcGAGaaaaaactcgtgattaaaaacttccgcgatcgcccacgcttgcctgacaattatGAGcaagacGAGtggcgcaagctccacgaggccgtccgcgctgtgcagGAGGAGGAGGAGatccgctataatcttgaagaactt
hblOligo155524_Cat2	CUL4A	NM_1008895	gtgtataaggattcttttgaattgaaatttcttgaggaaactaattgcctttatgctgctgaaggtcagcgcctgatgcaagagcgcgaggtcccagagtatttgaatcacgtcagtaagcgcctggaggaggagggtgatcgcgtgatcacatatcttgatcacagcacacagaagcctctcatcgcctgcgtcgaaaaacagctcctgggggagcatttgactgccattctccagaaagggctcgatcatctg
hblOligo26266_Cat2	CUL4A	NM_1008895	gcagatgaggccccacgcaaggggagcttctccgccttggttggccgcactaatggtttgaccaagccagcagcactcgctgctgcacctgcaaaaccaggtggggctgggggctcaaaaaaactcgtgattaaaaacttccgcgatcgcccacgcttgcctgacaattatacacaagacacttggcgcaagctccacgaggccgtccgcgctgtgcagagctcaacttccatccgctataatcttgaagaactt
hblOligo26273_Cat2	CUL4A	NM_1008895	ctcgcctgtggcaaggcacgcgtccttatcaaatccccaaagggcaaggaggtggaagacggggataagttcatctttaacggcgagtttaaacacaagctctttcgcattaaaattaatcagatccagatgaaggagacagtggaggagcaagttagcaccaccgaacgcgtcttccaagatcgccaatatcaaatcgatgcagctatcgttcgcattatgaaaatgcgcaaaacattgggccataacctcctc
hblOligo155523_Cat3	CUL4A	NM_1008895	GGAGTCAAAATGcaagaccattgccgccaaatgattatgattcgcGAGatttttctgttcctcgatcgcGAGtatgtgcttcagaatGAGGAGctgcctGAGatttgggatatgggcctggagttgtttcgcGAGcacattatcGAGgataagatggtccagGAGaaaGAGatcgacggcatccttttgctcatcgagcgcgaacgcGAGggtgaggctgtcgatcgcGAGttgctccgcGAGctgttgggcatg
hblOligo26268_Cat3	CUL4A	NM_1008895	TTGAATAGCATGgataagatggtccagGAGaaaGAGatcgacggcatccttttgctcatcgagcgcgaacgcGAGggtgaggctgtcgatcgcGAGttgctccgcGAGctgttgggcatgcttGAGgatctgcaagtgtataaggatGAGtttgaattgaaatttcttgaggaaGAGaattgcctttatgctgctgaaggtcagcgcctgatgcaagagcgcgaggtcccagagtatttgaatcacgtcGAGaag
hblOligo155523_Cat2	CUL4A	NM_1008895	aatacatgttggcaagaccattgccgccaaatgattatgattcgctctatttttctgttcctcgatcgcacttatgtgcttcagaatagtaccctgcctagtatttgggatatgggcctggagttgtttcgcacacacattatctctgataagatggtccagtctaaaaccatcgacggcatccttttgctcatcgagcgcgaacgcagcggtgaggctgtcgatcgctccttgctccgctccctgttgggcatg
hblOligo155525_Cat2	CUL4A	NM_1008895	gtgccagacctcgcccaaatgtaccagctctttagtcgcgtccgcggtggccaacaggccctgttgcagcactggtctgagtacatcaaaaccttcgggactgccatcgtcatcaatccagaaaaagacaaagatatggttcaagatctgcttgattttaaggataaggtcgatcacgttatcgaagtttgttttcaaaaaaatgaacgcttcgtgaacctgatgaaggaaagtttcgagacattcatcaataaa
hblOligo26270_Cat2	CUL4A	NM_1008895	gttcaagatctgcttgattttaaggataaggtcgatcacgttatcgaagtttgttttcaaaaaaatgaacgcttcgtgaacctgatgaaggaaagtttcgagacattcatcaataaacgccctaacaagcctgctgagttgattgcaaaacacgtggatagtaaattgcgcgctgggaataaggaagcaaccgacgaagaattggagcgcaccctcgataagattatgattctcttccgcttcattcacggtaaa
hblOligo155525_Cat3	CUL4A	NM_1008895	ACAGGCAGCATGgcccaaatgtaccagctctttGAGcgcgtccgcggtggccaacaggccctgttgcagcactggGAGgagtacatcaaaGAGttcgggGAGgccatcgtcatcaatccagaaaaagacaaagatatggttcaagatctgcttgattttaaggataaggtcgatcacgttatcgaagtttgttttcaaaaaaatgaacgcttcgtgaacctgatgaaggaaGAGttcgagGAGttcatcaataaa
hblOligo155528_Cat3	CUL4A	NM_1008895	AGGAGCTGCATGcaggtgGAGttgttccagGAGttggtcctgctcatgtttaacgagggcgatggcttcGAGtttgaggaaattaagatggcaGAGggcattgaagacGAGgagctgcgccgcGAGctgcagGAGctcgcctgtggcaaggcacgcgtccttatcaaaGAGccaaagggcaaggaggtggaagacggggataagttcatctttaacggcgagtttaaacacaagctctttcgcattaaaattaat
hblOligo26272_Cat3	CUL4A	NM_1008895	TCTGACGTGATGcctgagatgattaaacttcaagaagtttttaaggccttctatctggggaaacatGAGggccgcaaattgcaatggcaaGAGGAGctgggtcatgctgttttgaaagcagagtttaaggaggggaaaaaagagtttcaggtgGAGttgttccagGAGttggtcctgctcatgtttaacgagggcgatggcttcGAGtttgaggaaattaagatggcaGAGggcattgaagacGAGgagctgcgc
hblOligo155527_Cat3	CUL4A	NM_1008895	AGAAGAGCAATGcttGAGaaagatatcatggtccatttcaagcagcatatgcagaatcaaGAGgatGAGggtcctatcgacctgGAGgttaatatcctgGAGatgggttactggcctGAGtatGAGcctatggaggttcaccttGAGcctgagatgattaaacttcaagaagtttttaaggccttctatctggggaaacatGAGggccgcaaattgcaatggcaaGAGGAGctgggtcatgctgttttgaaagca
hblOligo26268_Cat2	CUL4A	NM_1008895	cacattatctctgataagatggtccagtctaaaaccatcgacggcatccttttgctcatcgagcgcgaacgcagcggtgaggctgtcgatcgctccttgctccgctccctgttgggcatgcttagcgatctgcaagtgtataaggattcttttgaattgaaatttcttgaggaaactaattgcctttatgctgctgaaggtcagcgcctgatgcaagagcgcgaggtcccagagtatttgaatcacgtcagtaag
hblOligo26267_Cat2	CUL4A	NM_1008895	gaaaatctctgttctcataaagtgtctccaatgctttacaaacagctgcgccaagcttgcgaagatcatgtgcaagcacaaatcttgcctttccgcgaggattctcttgattctgtcctcttccttaagaagatcaatacatgttggcaagaccattgccgccaaatgattatgattcgctctatttttctgttcctcgatcgcacttatgtgcttcagaatagtaccctgcctagtatttgggatatgggcctg
hblOligo26271_Cat2	CUL4A	NM_1008895	gcattctataaaaaagatctggcaaagcgcctgctcgtggggaaaagcgcatcagtggacgctgaaaagagtatgttgagtaagttgaaacatgagtgtggcgctgctttcacatctaagcttgaggggatgtttaaagatatggaactttctaaagatatcatggtccatttcaagcagcatatgcagaatcaatcagattctggtcctatcgacctgactgttaatatcctgactatgggttactggcctaca
hblOligo155526_Cat3	CUL4A	NM_1008895	TGCGTCGTGATGgcaaaacacgtggatGAGaaattgcgcgctgggaataaggaagcaGAGgacgaagaattggagcgcGAGctcgataagattatgattctcttccgcttcattcacggtaaagatgtgttcgaagcattctataaaaaagatctggcaaagcgcctgctcgtggggaaaGAGgcaGAGgtggacgctgaaaagGAGatgttgGAGaagttgaaacatgagtgtggcgctgctttcGAGGAGaag
hblOligo155528_Cat2	CUL4A	NM_1008895	aaaaaagagtttcaggtgtccttgttccagaccttggtcctgctcatgtttaacgagggcgatggcttctcctttgaggaaattaagatggcaacaggcattgaagactctgagctgcgccgcaccctgcagtctctcgcctgtggcaaggcacgcgtccttatcaaatccccaaagggcaaggaggtggaagacggggataagttcatctttaacggcgagtttaaacacaagctctttcgcattaaaattaat
hblOligo155526_Cat2	CUL4A	NM_1008895	gctgagttgattgcaaaacacgtggatagtaaattgcgcgctgggaataaggaagcaaccgacgaagaattggagcgcaccctcgataagattatgattctcttccgcttcattcacggtaaagatgtgttcgaagcattctataaaaaagatctggcaaagcgcctgctcgtggggaaaagcgcatcagtggacgctgaaaagagtatgttgagtaagttgaaacatgagtgtggcgctgctttcacatctaag
hblOligo26269_Cat3	CUL4A	NM_1008895	TCGTGGGGGATGatcGAGtatcttgatcacGAGGAGcagaagcctctcatcgcctgcgtcgaaaaacagctcctgggggagcatttgGAGgccattctccagaaagggctcgatcatctgttggatgaaaaccgcgtgccagacctcgcccaaatgtaccagctctttGAGcgcgtccgcggtggccaacaggccctgttgcagcactggGAGgagtacatcaaaGAGttcgggGAGgccatcgtcatcaatcca
hblOligo26267_Cat3	CUL4A	NM_1008895	GCGAAAGGTATGGAGcataaagtgGAGccaatgctttacaaacagctgcgccaagcttgcgaagatcatgtgcaagcacaaatcttgcctttccgcgaggatGAGcttgatGAGgtcctcttccttaagaagatcaatGAGtgttggcaagaccattgccgccaaatgattatgattcgcGAGatttttctgttcctcgatcgcGAGtatgtgcttcagaatGAGGAGctgcctGAGatttgggatatgggcctg
hblOligo26273_Cat3	CUL4A	NM_1008895	ATGGACTCAATGaaggcacgcgtccttatcaaaGAGccaaagggcaaggaggtggaagacggggataagttcatctttaacggcgagtttaaacacaagctctttcgcattaaaattaatcagatccagatgaaggagGAGgtggaggagcaagttGAGGAGGAGgaacgcgtcttccaagatcgccaatatcaaatcgatgcagctatcgttcgcattatgaaaatgcgcaaaGAGttgggccataacctcctc
hblOligo155529_Cat3	CUL4A	NM_1008895	ACGCCCATGATGgaggagcaagttGAGGAGGAGgaacgcgtcttccaagatcgccaatatcaaatcgatgcagctatcgttcgcattatgaaaatgcgcaaaGAGttgggccataacctcctcgttGAGgaactctataatcagctgaagtttccagtcaaaccaggcgacttgaaaaagcgcatcgaaGAGttgattgaccgcgattatatggagcgcgacaaagataatccaaaccagtaccattatgttgca
hblOligo155522_Cat2	CUL4A	NM_1008895	aaaaacttccgcgatcgcccacgcttgcctgacaattatacacaagacacttggcgcaagctccacgaggccgtccgcgctgtgcagagctcaacttccatccgctataatcttgaagaactttaccaggctgtcgaaaatctctgttctcataaagtgtctccaatgctttacaaacagctgcgccaagcttgcgaagatcatgtgcaagcacaaatcttgcctttccgcgaggattctcttgattctgtcctc
hblOligo26272_Cat2	CUL4A	NM_1008895	gttcaccttacacctgagatgattaaacttcaagaagtttttaaggccttctatctggggaaacattctggccgcaaattgcaatggcaaactactctgggtcatgctgttttgaaagcagagtttaaggaggggaaaaaagagtttcaggtgtccttgttccagaccttggtcctgctcatgtttaacgagggcgatggcttctcctttgaggaaattaagatggcaacaggcattgaagactctgagctgcgc
hblOligo155529_Cat2	CUL4A	NM_1008895	aaggagacagtggaggagcaagttagcaccaccgaacgcgtcttccaagatcgccaatatcaaatcgatgcagctatcgttcgcattatgaaaatgcgcaaaacattgggccataacctcctcgttagtgaactctataatcagctgaagtttccagtcaaaccaggcgacttgaaaaagcgcatcgaaagcttgattgaccgcgattatatggagcgcgacaaagataatccaaaccagtaccattatgttgca
hblOligo26270_Cat3	CUL4A	NM_1008895	GTAGAGGAGATGcttgattttaaggataaggtcgatcacgttatcgaagtttgttttcaaaaaaatgaacgcttcgtgaacctgatgaaggaaGAGttcgagGAGttcatcaataaacgccctaacaagcctgctgagttgattgcaaaacacgtggatGAGaaattgcgcgctgggaataaggaagcaGAGgacgaagaattggagcgcGAGctcgataagattatgattctcttccgcttcattcacggtaaa
hblOligo155527_Cat2	CUL4A	NM_1008895	aaagatatggaactttctaaagatatcatggtccatttcaagcagcatatgcagaatcaatcagattctggtcctatcgacctgactgttaatatcctgactatgggttactggcctacatatacccctatggaggttcaccttacacctgagatgattaaacttcaagaagtttttaaggccttctatctggggaaacattctggccgcaaattgcaatggcaaactactctgggtcatgctgttttgaaagca
hblOligo251890_Cat3	RCHY1	NM_1009922	CTTAAGAGAATGttgcagggccgccataaatgcattgaaaacgtgGAGcgccagaattgcccaatttgcctggaagatattcatGAGGAGcgcgtggtggctcatgtgttgccttgcggccatttgcttcatcgcgggtatcgctgcccattgtgtatgcacGAGgcactcgatatgGAGcgctactggcgccagcttgacgatgaagtcgcccaaGAGcctatgccaGAGgagtatcaaaacatgGAGgttgac
hblOligo251890_Cat2	RCHY1	NM_1009922	cttgccatgaatttgcagggccgccataaatgcattgaaaacgtgtcccgccagaattgcccaatttgcctggaagatattcatactagccgcgtggtggctcatgtgttgccttgcggccatttgcttcatcgcgggtatcgctgcccattgtgtatgcactccgcactcgatatgactcgctactggcgccagcttgacgatgaagtcgcccaaacccctatgccatcagagtatcaaaacatgactgttgac
hblOligo251909_Cat2	SPRTN	NM_1010984	tatcgccgccactggtggcgctgtaatggcccttgccaacaccgccctccatattatggctatgtgaagcgcgctacaaaccgcgaaccatccgcccatgactattggtgggctgaacaccagaaaacctgcggcggtacatatatcaagattaaagaaccagaaaactattccaaaaagggtaagggtaaggctaagctcgggaaggagccagtcttggccgctgaaaataaaggcacattcgtctatattctc
hblOligo251909_Cat3	SPRTN	NM_1010984	GCGCTTAGAATGtggtggcgctgtaatggcccttgccaacaccgccctccatattatggctatgtgaagcgcgctGAGaaccgcgaaccaGAGgcccatgactattggtgggctgaacaccagaaaGAGtgcggcggtGAGtatatcaagattaaagaaccagaaaactatGAGaaaaagggtaagggtaaggctaagctcgggaaggagccagtcttggccgctgaaaataaaggcGAGttcgtctatattctc
hblOligo176912_Cat2	Igfbp3	NM_1013398	gaaccaccagcaccaggcaatgcatctgagtcagaagaggatcgctcagctgggtctgtggagagtccttccgtttcctccactcatcgcgtcagcgacccaaaattccatcctcttcactcaaaaattattatcatcaagaaaggccatgctaaggatagtcagcgctacaaagttgactacgagagtcagagtaccgacacccaaaactttagttcagagtccaagcgcgagaccgagtatggtccttgccgc
hblOligo49430_Cat3	Igfbp3	NM_1013398	AGCGAGGGGATGcaacctGAGccagatgaagctcgccctcttcaagcacttctggacggtcgcggcctctgcgtcaacgctGAGgccgttGAGcgccttcgcgcttatcttttgccagcccctcctgcaccaggtgaaccaccagcaccaggcaatgcaGAGgagGAGgaagaggatcgcGAGgctgggGAGgtggagGAGcctGAGgttGAGGAGGAGcatcgcgtcGAGgacccaaaattccatcctcttcac
hblOligo49429_Cat2	Igfbp3	NM_1013398	caacgcgctcgcccaacattgtgggccgcagcccttacactcctggtccttttgcgcgggcctccagtcgctcgcgctggggccagtagtgccggtcttggtcctgtcgtccgctgtgaaccttgcgatgcacgcgccctcgcccagtgcgcacctccaccagccgtttgtgctgaacttgtccgcgaacctggttgcggttgttgcttgacatgtgctttgagcgagggtcagccttgcgggatctatacagag
hblOligo49429_Cat3	Igfbp3	NM_1013398	TCTACCGCGATGccaGAGttgtgggccgcagcccttGAGctcctggtccttttgcgcgggcctccagtcgctcgcgctggggccGAGGAGgccggtcttggtcctgtcgtccgctgtgaaccttgcgatgcacgcgccctcgcccagtgcgcacctccaccagccgtttgtgctgaacttgtccgcgaacctggttgcggttgttgcttgGAGtgtgctttgGAGgagggtcagccttgcgggatctatGAGgag
hblOligo176911_Cat3	Igfbp3	NM_1013398	ATCCAGCGGATGcagtgcgcacctccaccagccgtttgtgctgaacttgtccgcgaacctggttgcggttgttgcttgGAGtgtgctttgGAGgagggtcagccttgcgggatctatGAGgagcgctgtggcGAGgggttgcgctgtcaacctGAGccagatgaagctcgccctcttcaagcacttctggacggtcgcggcctctgcgtcaacgctGAGgccgttGAGcgccttcgcgcttatcttttgccagcc
hblOligo49431_Cat2	Igfbp3	NM_1013398	atcaagaaaggccatgctaaggatagtcagcgctacaaagttgactacgagagtcagagtaccgacacccaaaactttagttcagagtccaagcgcgagaccgagtatggtccttgccgccgcgaaatggaagataccttgaaccatcttaagtttctgaacgtcctctcaccacgcggtgtccatattccaaattgtgacaagaagggcttttataagaagaaacaatgtcgcccttctaaagggcgcaagcgc
hblOligo176913_Cat2	Igfbp3	NM_1013398	gagaccgagtatggtccttgccgccgcgaaatggaagataccttgaaccatcttaagtttctgaacgtcctctcaccacgcggtgtccatattccaaattgtgacaagaagggcttttataagaagaaacaatgtcgcccttctaaagggcgcaagcgcgggttctgctggtgcgtcgacaaatacggtcagccattgccaggctatactaccaaggggaaagaagacgtgcattgctacagcatgcagagcaaa
hblOligo49430_Cat2	Igfbp3	NM_1013398	gggttgcgctgtcaaccttccccagatgaagctcgccctcttcaagcacttctggacggtcgcggcctctgcgtcaacgcttccgccgttagccgccttcgcgcttatcttttgccagcccctcctgcaccaggtgaaccaccagcaccaggcaatgcatctgagtcagaagaggatcgctcagctgggtctgtggagagtccttccgtttcctccactcatcgcgtcagcgacccaaaattccatcctcttcac
hblOligo49431_Cat3	Igfbp3	NM_1013398	ATGAGGGGAATGcatgctaaggatGAGcagcgctacaaagttgactacgagGAGcagGAGGAGgacGAGcaaaactttGAGGAGgagGAGaagcgcgagGAGgagtatggtccttgccgccgcgaaatggaagatGAGttgaaccatcttaagtttctgaacgtcctcGAGccacgcggtgtccatattccaaattgtgacaagaagggcttttataagaagaaacaatgtcgccctGAGaaagggcgcaagcgc
hblOligo176911_Cat2	Igfbp3	NM_1013398	cgcgccctcgcccagtgcgcacctccaccagccgtttgtgctgaacttgtccgcgaacctggttgcggttgttgcttgacatgtgctttgagcgagggtcagccttgcgggatctatacagagcgctgtggcagcgggttgcgctgtcaaccttccccagatgaagctcgccctcttcaagcacttctggacggtcgcggcctctgcgtcaacgcttccgccgttagccgccttcgcgcttatcttttgccagcc
hblOligo176912_Cat3	Igfbp3	NM_1013398	CCCCCGCATATGccaggcaatgcaGAGgagGAGgaagaggatcgcGAGgctgggGAGgtggagGAGcctGAGgttGAGGAGGAGcatcgcgtcGAGgacccaaaattccatcctcttcacGAGaaaattattatcatcaagaaaggccatgctaaggatGAGcagcgctacaaagttgactacgagGAGcagGAGGAGgacGAGcaaaactttGAGGAGgagGAGaagcgcgagGAGgagtatggtccttgccgc
hblOligo176913_Cat3	Igfbp3	NM_1013398	AAGTGCGGGATGggtccttgccgccgcgaaatggaagatGAGttgaaccatcttaagtttctgaacgtcctcGAGccacgcggtgtccatattccaaattgtgacaagaagggcttttataagaagaaacaatgtcgccctGAGaaagggcgcaagcgcgggttctgctggtgcgtcgacaaatacggtcagccattgccaggctatGAGGAGaaggggaaagaagacgtgcattgctacGAGatgcagGAGaaa
hblOligo251999_Cat2	MPG	NM_1015052	cctgctcgctccggcgcacagttttgtcgccgcatgggccaaaagaagcagcgccctgcccgcgccgggcaacctcactcaagctccgacgctgcacaagcccctgctgagcagcctcatagctcaagtgacgcagctcaagctccttgcccacgcgagcgctgcctcggcccaccaaccactccaggcccataccgctccatctattttagtagtccaaaagggcacctcacacgcctcggtctggagtttttt
hblOligo251999_Cat3	MPG	NM_1015052	TCAGGGGCAATGggcgcacagttttgtcgccgcatgggccaaaagaagcagcgccctgcccgcgccgggcaacctcacGAGGAGGAGgacgctgcacaagcccctgctgagcagcctcatGAGGAGGAGgacgcagctcaagctccttgcccacgcgagcgctgcctcggcccaccaGAGGAGccaggcccataccgcGAGatctattttGAGGAGccaaaagggcacctcGAGcgcctcggtctggagtttttt
hblOligo222382_Cat1	Rps12	NM_1016	caggcccacctttgtgttctggccagcaattgtgacgagccaatgtacgtcaagcttgtcgaggctttgtgcgcagaacatcagattaatctgatcaaagtggacgataacaagaagcttggggaatgggtgggtctctgcaagatcgatcgcgaggggaaacctcgcaaggttgttggctgctcctgcgtcgttgtgaaagactatgggaaagagtcacaagctaaagacgtgatcgaggaatatttcaagtgc
hblOligo99897_Cat1	Rps12	NM_1016	gctgaggaggggatcgccgcagggggcgttatggatgtcaataccgcacttcaggaagtcctcaaaactgcactgattcacgatggtcttgctcgcggcattcgcgaagcagctaaagcccttgataagcgccaggcccacctttgtgttctggccagcaattgtgacgagccaatgtacgtcaagcttgtcgaggctttgtgcgcagaacatcagattaatctgatcaaagtggacgataacaagaagcttggg
hblOligo99898_Cat1	Rps13	NM_1017	ggtcgcatgcatgctcctggtaaggggctttctcaatccgcactcccttaccgccgcagcgtcccaacctggcttaaactgacatctgatgatgttaaggaacaaatctacaagctcgctaagaagggtcttactccttctcaaattggggtcattctgcgcgactcacacggcgtggcccaagtccgctttgttacaggcaacaaaattctccgcatcctcaagtctaagggtcttgcacctgacctccctgag
hblOligo99899_Cat1	Rps13	NM_1017	acaggcaacaaaattctccgcatcctcaagtctaagggtcttgcacctgacctccctgaggatctttaccacctcatcaagaaagctgtggccgttcgcaagcacttggagcgcaaccgcaaggacaaggatgcaaaattccgcctgattttgattgagtcacgcattcatcgcttggctcgctactacaagactaagcgcgtccttccacctaattggaaatatgagtcatccaccgctagcgccctggtcgct
hblOligo222383_Cat1	Rps13	NM_1017	actccttctcaaattggggtcattctgcgcgactcacacggcgtggcccaagtccgctttgttacaggcaacaaaattctccgcatcctcaagtctaagggtcttgcacctgacctccctgaggatctttaccacctcatcaagaaagctgtggccgttcgcaagcacttggagcgcaaccgcaaggacaaggatgcaaaattccgcctgattttgattgagtcacgcattcatcgcttggctcgctactacaag
hblOligo242881_Cat2	USP1	NM_1017415	gaagagaaagcctctgagtatcgcgcctctgaaatcgatcaggttgtccctgcagcccaaagttcacctattaattgtgaaaagcgcgaaaatctccttccttttgtgggcctgaataacctcgggaacacatgctaccttaattccattcttcaagtgttgtatttttgccctggttttaaatccggcgttaagcacttgttcaatatcatttctcgcaagaaggaggccctgaaagatgaagccaaccagaag
hblOligo122104_Cat2	USP1	NM_1017415	taccttaattccattcttcaagtgttgtatttttgccctggttttaaatccggcgttaagcacttgttcaatatcatttctcgcaagaaggaggccctgaaagatgaagccaaccagaaggacaagggcaattgtaaagaggatagcttggctagctacgagctgatctgcagcctgcaatctctcatcatcagcgttgagcagctccaggccagttttcttctcaatcctgaaaaatacaccgatgaattggcc
hblOligo122103_Cat2	USP1	NM_1017415	cctggcgttatcccatccgagtctaatgggctgtctcgcgggtcaccatcaaagaagaaccgcctttctttgaagttctttcagaaaaaggaaactaagcgcgctctcgacttcaccgattctcaagagaacgaagagaaagcctctgagtatcgcgcctctgaaatcgatcaggttgtccctgcagcccaaagttcacctattaattgtgaaaagcgcgaaaatctccttccttttgtgggcctgaataacctc
hblOligo242882_Cat3	USP1	NM_1017415	TATTTTTCGATGttggctGAGtacgagctgatctgcGAGctgcaaGAGctcatcatcGAGgttgagcagctccaggccGAGtttcttctcaatcctgaaaaatacGAGgatgaattggccGAGcaacctcgccgcctccttaatGAGctccgcgagctcaaccctatgtacgaaggttatttgcagcacgacgctcaggaggtccttcagtgcatcctgggcaatattcaggagGAGtgtcaattgctcaagaag
hblOligo242885_Cat3	USP1	NM_1017415	GTCTTTGTTATGgaggttaagccaatcaacaagggcgaagaacaaattgggtttgaactggtggaaaaacttttccaaggtcaactggtgttgcgcGAGcgctgccttgagtgtgagGAGttgGAGgagcgccgcgaggacttccaagacatcGAGgttccagtccaagaggatgaattgGAGaaggtggaagaaGAGGAGgaaatcGAGcctgagcctaaaGAGgagatgaagGAGctgcgctgggctattGAG
hblOligo242882_Cat2	USP1	NM_1017415	aaagaggatagcttggctagctacgagctgatctgcagcctgcaatctctcatcatcagcgttgagcagctccaggccagttttcttctcaatcctgaaaaatacaccgatgaattggccactcaacctcgccgcctccttaataccctccgcgagctcaaccctatgtacgaaggttatttgcagcacgacgctcaggaggtccttcagtgcatcctgggcaatattcaggagacttgtcaattgctcaagaag
hblOligo122106_Cat2	USP1	NM_1017415	cgcaagtctgataccgaatttgggaatatgaagaaaaaggtgaaactctccaaagaacaccaaagtctcgaagagaaccagcgccaaacccgcagcaagcgcaaagcaaccagtgatactctcgaaagtcctcctaaaattattccaaaatacatctccgaaaatgagtccccacgcccttcacaaaaaaagagccgcgtcaaaatcaactggcttaagtctgcaactaagcagccatccattcttagtaaattt
hblOligo242881_Cat3	USP1	NM_1017415	GAGACCGGGATGGAGgagtatcgcgccGAGgaaatcgatcaggttgtccctgcagcccaaGAGGAGcctattaattgtgaaaagcgcgaaaatctccttccttttgtgggcctgaataacctcgggaacGAGtgctaccttaatGAGattcttcaagtgttgtatttttgccctggttttaaaGAGggcgttaagcacttgttcaatatcattGAGcgcaagaaggaggccctgaaagatgaagccaaccagaag
hblOligo242883_Cat3	USP1	NM_1017415	CGCAGCGAGATGccaGAGaaggtggaggaaattccacatccaaaggaggagatgaatggcatcaatGAGatcgaaatggacGAGatgcgccacGAGgaggatttcaaagaaaaattgcctaagggtaatggcaaacgcaagGAGgatGAGgaatttgggaatatgaagaaaaaggtgaaactcGAGaaagaacaccaaGAGctcgaagagaaccagcgccaaGAGcgcGAGaagcgcaaagcaGAGGAGgatGAG
hblOligo122107_Cat2	USP1	NM_1017415	atcactacaaaccagggtgtgaaggggcaatccaaagaaaacgagtgcgatcctgaagaggacctcggtaaatgtgagtctgacaatacaacaaacggttgtgggcttgagtctccaggcaatacagtgaccccagtcaatgtcaatgaggttaagccaatcaacaagggcgaagaacaaattgggtttgaactggtggaaaaacttttccaaggtcaactggtgttgcgcactcgctgccttgagtgtgagagt
hblOligo122108_Cat3	USP1	NM_1017415	AATCATTCCATGgacatcGAGgttccagtccaagaggatgaattgGAGaaggtggaagaaGAGGAGgaaatcGAGcctgagcctaaaGAGgagatgaagGAGctgcgctgggctattGAGcaatttgctGAGgttgaacgcatcgtcggggaagataaatatttttgtgaaaattgccatcattacGAGgaagctgagcgcGAGctgctgtttgataaaatgccagaggtcatcGAGatccatcttaagtgcttc
hblOligo122105_Cat3	USP1	NM_1017415	TCGCACCAAATGctccgcgagctcaaccctatgtacgaaggttatttgcagcacgacgctcaggaggtccttcagtgcatcctgggcaatattcaggagGAGtgtcaattgctcaagaaggaggaggtcaagaacgttgcagagcttccaGAGaaggtggaggaaattccacatccaaaggaggagatgaatggcatcaatGAGatcgaaatggacGAGatgcgccacGAGgaggatttcaaagaaaaattgcct
hblOligo122105_Cat2	USP1	NM_1017415	ctccttaataccctccgcgagctcaaccctatgtacgaaggttatttgcagcacgacgctcaggaggtccttcagtgcatcctgggcaatattcaggagacttgtcaattgctcaagaaggaggaggtcaagaacgttgcagagcttccaactaaggtggaggaaattccacatccaaaggaggagatgaatggcatcaattcaatcgaaatggacagtatgcgccactctgaggatttcaaagaaaaattgcct
hblOligo122109_Cat3	USP1	NM_1017415	GTTCCCCATATGtatggtggcggtttgGAGaagattaacGAGcctctcctgGAGcctctcaagttgGAGttggaggagtggGAGGAGaaacctGAGaatgatGAGtacggcctgttcgccgtggtcatgcacGAGggcatcGAGatcGAGGAGggtcattacGAGgcaGAGgtcaaagtgGAGgatttgaacGAGttggagcttgacaagggtaactttgttgtggaccaaatgtgtgagattgggaagcctgaa
hblOligo122106_Cat3	USP1	NM_1017415	CCCAGTTTAATGGAGgaatttgggaatatgaagaaaaaggtgaaactcGAGaaagaacaccaaGAGctcgaagagaaccagcgccaaGAGcgcGAGaagcgcaaagcaGAGGAGgatGAGctcgaaGAGcctcctaaaattattccaaaatacatcGAGgaaaatgagGAGccacgccctGAGcaaaaaaagGAGcgcgtcaaaatcaactggcttaagGAGgcaGAGaagcagccaGAGattcttGAGaaattt
hblOligo242888_Cat2	USP1	NM_1017415	gcagattacgaactttataataaagcttctaacccagataaggtggcctctactgcattcgccgagaaccgcaactcagagacatctgatactactggtacacacgaaagcgaccgcaacaaagaatccagtgatcaaacaggtatcaatatcagcgggttcgaaaataaaatcagctatgtggtgcaatctttgaaagagtacgaggggaagtggctgctctttgacgattctgaagtcaaagtcacagaagag
hblOligo122103_Cat3	USP1	NM_1017415	GCCTACCGCATGccaGAGgagGAGaatgggctgGAGcgcgggGAGccaGAGaagaagaaccgccttGAGttgaagttctttcagaaaaaggaaGAGaagcgcgctctcgacttcGAGgatGAGcaagagaacgaagagaaagccGAGgagtatcgcgccGAGgaaatcgatcaggttgtccctgcagcccaaGAGGAGcctattaattgtgaaaagcgcgaaaatctccttccttttgtgggcctgaataacctc
hblOligo242884_Cat3	USP1	NM_1017415	ATAGCCGCGATGaaatacatcGAGgaaaatgagGAGccacgccctGAGcaaaaaaagGAGcgcgtcaaaatcaactggcttaagGAGgcaGAGaagcagccaGAGattcttGAGaaattttgtGAGctggggaaaatcGAGGAGaaccagggtgtgaaggggcaaGAGaaagaaaacgagtgcgatcctgaagaggacctcggtaaatgtgagGAGgacaatGAGGAGaacggttgtgggcttgagGAGccaggc
hblOligo242886_Cat3	USP1	NM_1017415	GCGGTGTTGATGggggaagataaatatttttgtgaaaattgccatcattacGAGgaagctgagcgcGAGctgctgtttgataaaatgccagaggtcatcGAGatccatcttaagtgcttcgcagctGAGggtttggagttcgattgttatggtggcggtttgGAGaagattaacGAGcctctcctgGAGcctctcaagttgGAGttggaggagtggGAGGAGaaacctGAGaatgatGAGtacggcctgttcgcc
hblOligo122111_Cat2	USP1	NM_1017415	tcagagacatctgatactactggtacacacgaaagcgaccgcaacaaagaatccagtgatcaaacaggtatcaatatcagcgggttcgaaaataaaatcagctatgtggtgcaatctttgaaagagtacgaggggaagtggctgctctttgacgattctgaagtcaaagtcacagaagagaaagattttctcaatagtctctcaccatctacatcccctacatcaactccataccttcttttttataagaagctt
hblOligo122110_Cat3	USP1	NM_1017415	CTCACTAACATGgttgtcgagaattataatgatgaagaagtcGAGattcgcgtcgggggcaatGAGcaacctGAGaaggttcttaataaaaagaacgtggaagcaatcggtttgcttggcgggcagaaaGAGaaggcagattacgaactttataataaagctGAGaacccagataaggtggccGAGGAGgcattcgccgagaaccgcaacGAGgagGAGGAGgatGAGGAGggtGAGcacgaaGAGgaccgcaac
hblOligo242887_Cat3	USP1	NM_1017415	CGGCGTTGCATGGAGGAGggtcattacGAGgcaGAGgtcaaagtgGAGgatttgaacGAGttggagcttgacaagggtaactttgttgtggaccaaatgtgtgagattgggaagcctgaaccactgaacgaggaagaggctcgcggcgttgtcgagaattataatgatgaagaagtcGAGattcgcgtcgggggcaatGAGcaacctGAGaaggttcttaataaaaagaacgtggaagcaatcggtttgcttggc
hblOligo242887_Cat2	USP1	NM_1017415	ggcatcaccatctcatcaggtcattacaccgcatctgtcaaagtgaccgatttgaacagcttggagcttgacaagggtaactttgttgtggaccaaatgtgtgagattgggaagcctgaaccactgaacgaggaagaggctcgcggcgttgtcgagaattataatgatgaagaagtcagcattcgcgtcgggggcaatacacaacctagcaaggttcttaataaaaagaacgtggaagcaatcggtttgcttggc
hblOligo242884_Cat2	USP1	NM_1017415	aaaattattccaaaatacatctccgaaaatgagtccccacgcccttcacaaaaaaagagccgcgtcaaaatcaactggcttaagtctgcaactaagcagccatccattcttagtaaattttgttctctggggaaaatcactacaaaccagggtgtgaaggggcaatccaaagaaaacgagtgcgatcctgaagaggacctcggtaaatgtgagtctgacaatacaacaaacggttgtgggcttgagtctccaggc
hblOligo242883_Cat2	USP1	NM_1017415	gttgcagagcttccaactaaggtggaggaaattccacatccaaaggaggagatgaatggcatcaattcaatcgaaatggacagtatgcgccactctgaggatttcaaagaaaaattgcctaagggtaatggcaaacgcaagtctgataccgaatttgggaatatgaagaaaaaggtgaaactctccaaagaacaccaaagtctcgaagagaaccagcgccaaacccgcagcaagcgcaaagcaaccagtgatact
hblOligo122109_Cat2	USP1	NM_1017415	gagttcgattgttatggtggcggtttgagcaagattaacacacctctcctgactcctctcaagttgagcttggaggagtggtcaaccaaacctacaaatgatagctacggcctgttcgccgtggtcatgcactcaggcatcaccatctcatcaggtcattacaccgcatctgtcaaagtgaccgatttgaacagcttggagcttgacaagggtaactttgttgtggaccaaatgtgtgagattgggaagcctgaa
hblOligo122110_Cat2	USP1	NM_1017415	gaggctcgcggcgttgtcgagaattataatgatgaagaagtcagcattcgcgtcgggggcaatacacaacctagcaaggttcttaataaaaagaacgtggaagcaatcggtttgcttggcgggcagaaaagcaaggcagattacgaactttataataaagcttctaacccagataaggtggcctctactgcattcgccgagaaccgcaactcagagacatctgatactactggtacacacgaaagcgaccgcaac
hblOligo242888_Cat3	USP1	NM_1017415	GCACTCTTTATGctttataataaagctGAGaacccagataaggtggccGAGGAGgcattcgccgagaaccgcaacGAGgagGAGGAGgatGAGGAGggtGAGcacgaaGAGgaccgcaacaaagaaGAGGAGgatcaaGAGggtatcaatatcGAGgggttcgaaaataaaatcGAGtatgtggtgcaaGAGttgaaagagtacgaggggaagtggctgctctttgacgatGAGgaagtcaaagtcGAGgaagag
hblOligo122104_Cat3	USP1	NM_1017415	AGACACACGATGattcttcaagtgttgtatttttgccctggttttaaaGAGggcgttaagcacttgttcaatatcattGAGcgcaagaaggaggccctgaaagatgaagccaaccagaaggacaagggcaattgtaaagaggatGAGttggctGAGtacgagctgatctgcGAGctgcaaGAGctcatcatcGAGgttgagcagctccaggccGAGtttcttctcaatcctgaaaaatacGAGgatgaattggcc
hblOligo242886_Cat2	USP1	NM_1017415	gaacgcatcgtcggggaagataaatatttttgtgaaaattgccatcattacacagaagctgagcgctctctgctgtttgataaaatgccagaggtcatcacaatccatcttaagtgcttcgcagcttccggtttggagttcgattgttatggtggcggtttgagcaagattaacacacctctcctgactcctctcaagttgagcttggaggagtggtcaaccaaacctacaaatgatagctacggcctgttcgcc
hblOligo122111_Cat3	USP1	NM_1017415	AGCATTAGTATGgatGAGGAGggtGAGcacgaaGAGgaccgcaacaaagaaGAGGAGgatcaaGAGggtatcaatatcGAGgggttcgaaaataaaatcGAGtatgtggtgcaaGAGttgaaagagtacgaggggaagtggctgctctttgacgatGAGgaagtcaaagtcGAGgaagagaaagattttctcaatGAGctcGAGccaGAGGAGGAGcctGAGGAGGAGccataccttcttttttataagaagctt
hblOligo242885_Cat2	USP1	NM_1017415	gtcaatgtcaatgaggttaagccaatcaacaagggcgaagaacaaattgggtttgaactggtggaaaaacttttccaaggtcaactggtgttgcgcactcgctgccttgagtgtgagagtttgactgagcgccgcgaggacttccaagacatcagcgttccagtccaagaggatgaattgtcaaaggtggaagaaagttcagaaatctcccctgagcctaaaactgagatgaagactctgcgctgggctattagt
hblOligo122107_Cat3	USP1	NM_1017415	CCCAAAACTATGcagggtgtgaaggggcaaGAGaaagaaaacgagtgcgatcctgaagaggacctcggtaaatgtgagGAGgacaatGAGGAGaacggttgtgggcttgagGAGccaggcaatGAGgtgGAGccagtcaatgtcaatgaggttaagccaatcaacaagggcgaagaacaaattgggtttgaactggtggaaaaacttttccaaggtcaactggtgttgcgcGAGcgctgccttgagtgtgagGAG
hblOligo122108_Cat2	USP1	NM_1017415	gaggacttccaagacatcagcgttccagtccaagaggatgaattgtcaaaggtggaagaaagttcagaaatctcccctgagcctaaaactgagatgaagactctgcgctgggctattagtcaatttgcttctgttgaacgcatcgtcggggaagataaatatttttgtgaaaattgccatcattacacagaagctgagcgctctctgctgtttgataaaatgccagaggtcatcacaatccatcttaagtgcttc
hblOligo7060_Cat6	ARHGAP8	NM_1017526	cgcgaaagtatctttaacaaaatgaactcctctaatctggcctgtgtgtttgggctgaacctcatctggccatcacaaggcgtgagctcattgagcgctctggtgcctctcaacatgttcactgagttgctcatcgaatattatgagaagatcttttctacacctgaggccccaggtgaacatggccttgcaccttgggagcaaggctcacgcgccgctccacttcaagaagccgtccctcgcacacaggccact
hblOligo137987_Cat6	ARHGAP8	NM_1017526	tctcatgagttggatcatcagcgcttgttggagtaccttaaatataccctcgaccaatacgtcgaaaacgattatacaattgtttacttccactatggtctgaactcccgcaacaagcctagtttggggtggcttcaaagcgcttacaaggagtttgaccgcaaagatggcgatttgactatgtggcctcgcttggtgtctaatagtaaactgaaacgctcatcccacctcagtcttccaaaatactgggattac
hblOligo7056_Cat6	ARHGAP8	NM_1017526	atggcaggtcaggatcctgcccttagcacctcacacccattctatgacgttgcccgccatgggattctccaggtcgcaggcgatgaccgcttcggtcgccgcgttgttaccttcagttgttgccgcatgcctccttctcatgagttggatcatcagcgcttgttggagtaccttaaatataccctcgaccaatacgtcgaaaacgattatacaattgtttacttccactatggtctgaactcccgcaacaagcct
hblOligo7056_Cat7	ARHGAP8	NM_1017526	GCCCTACCAATGgatcctgcccttGAGGAGGAGcacccattctatgacgttgcccgccatgggattctccaggtcgcaggcgatgaccgcttcggtcgccgcgttgttGAGttcGAGtgttgccgcatgcctcctGAGcatgagttggatcatcagcgcttgttggagtaccttaaatatGAGctcgaccaatacgtcgaaaacgattatGAGattgtttacttccactatggtctgaacGAGcgcaacaagcct
hblOligo137989_Cat6	ARHGAP8	NM_1017526	gtgagtctccaataccttaaggataaaaatcagggtgagcttatcccaccagtgctgcgctttaccgtgacttaccttcgcgagaaagggctgcgcacagaaggtttgttccgccgctctgctagtgttcaaacagtccgcgagatccaacgcctctataaccaaggtaagcctgtcaactttgacgattatggggatattcatatcccagcagtcattctcaagaccttcctccgcgagcttcctcagccactt
hblOligo7058_Cat7	ARHGAP8	NM_1017526	GGACGTGGCATGctggtcatccctcctgaggttttgcgctatgatgagaaactgcaaGAGttgcatgaagggcgcGAGcctcctccaGAGaagGAGcctccacctcgccctcctctcccaGAGcaacaatttggtgtgGAGctccaataccttaaggataaaaatcagggtgagcttatcccaccagtgctgcgctttGAGgtgGAGtaccttcgcgagaaagggctgcgcGAGgaaggtttgttccgccgcGAG
hblOligo137991_Cat6	ARHGAP8	NM_1017526	aacctcatctggccatcacaaggcgtgagctcattgagcgctctggtgcctctcaacatgttcactgagttgctcatcgaatattatgagaagatcttttctacacctgaggccccaggtgaacatggccttgcaccttgggagcaaggctcacgcgccgctccacttcaagaagccgtccctcgcacacaggccactggtcttacaaaaccaaccttgccaccatcacctctcatggcagcccgccgccgcctc
hblOligo7057_Cat7	ARHGAP8	NM_1017526	TTATTATCTATGaaggagtttgaccgcaaagatggcgatttgGAGatgtggcctcgcttggtgGAGaatGAGaaactgaaacgcGAGGAGcacctcGAGcttccaaaatactgggattaccgctataagaaaaacctgaaagccctctacgtcgttcatcctGAGGAGttcatcaaggtgttgtggaatattcttaaacctctcatcGAGcataagtttgggaaaaaagtcatttattttaattaccttGAGgag
hblOligo137988_Cat7	ARHGAP8	NM_1017526	TGGTGCAGAATGtacgtcgttcatcctGAGGAGttcatcaaggtgttgtggaatattcttaaacctctcatcGAGcataagtttgggaaaaaagtcatttattttaattaccttGAGgagctccacgagcaccttaaatatgaccaactggtcatccctcctgaggttttgcgctatgatgagaaactgcaaGAGttgcatgaagggcgcGAGcctcctccaGAGaagGAGcctccacctcgccctcctctccca
hblOligo137990_Cat6	ARHGAP8	NM_1017526	tacgagcaaattctggggatcacctgcgtcgaaagctctctgcgcgtgacaggttgtcgccaaatcttgcgctcccttccagaacataactatgtggtcttgcgctatctcatgggctttctgcatgccgtctctcgcgaaagtatctttaacaaaatgaactcctctaatctggcctgtgtgtttgggctgaacctcatctggccatcacaaggcgtgagctcattgagcgctctggtgcctctcaacatgttc
hblOligo137987_Cat7	ARHGAP8	NM_1017526	GCGCTACGCATGgatcatcagcgcttgttggagtaccttaaatatGAGctcgaccaatacgtcgaaaacgattatGAGattgtttacttccactatggtctgaacGAGcgcaacaagcctGAGttggggtggcttcaaGAGgcttacaaggagtttgaccgcaaagatggcgatttgGAGatgtggcctcgcttggtgGAGaatGAGaaactgaaacgcGAGGAGcacctcGAGcttccaaaatactgggattac
hblOligo137988_Cat6	ARHGAP8	NM_1017526	ctgaaagccctctacgtcgttcatcctacctccttcatcaaggtgttgtggaatattcttaaacctctcatcagtcataagtttgggaaaaaagtcatttattttaattaccttagcgagctccacgagcaccttaaatatgaccaactggtcatccctcctgaggttttgcgctatgatgagaaactgcaatcattgcatgaagggcgcactcctcctccaaccaagactcctccacctcgccctcctctccca
hblOligo7057_Cat6	ARHGAP8	NM_1017526	caaagcgcttacaaggagtttgaccgcaaagatggcgatttgactatgtggcctcgcttggtgtctaatagtaaactgaaacgctcatcccacctcagtcttccaaaatactgggattaccgctataagaaaaacctgaaagccctctacgtcgttcatcctacctccttcatcaaggtgttgtggaatattcttaaacctctcatcagtcataagtttgggaaaaaagtcatttattttaattaccttagcgag
hblOligo7059_Cat6	ARHGAP8	NM_1017526	gtccgcgagatccaacgcctctataaccaaggtaagcctgtcaactttgacgattatggggatattcatatcccagcagtcattctcaagaccttcctccgcgagcttcctcagccacttcttaccttccaggcatacgagcaaattctggggatcacctgcgtcgaaagctctctgcgcgtgacaggttgtcgccaaatcttgcgctcccttccagaacataactatgtggtcttgcgctatctcatgggcttt
hblOligo7058_Cat6	ARHGAP8	NM_1017526	aaatatgaccaactggtcatccctcctgaggttttgcgctatgatgagaaactgcaatcattgcatgaagggcgcactcctcctccaaccaagactcctccacctcgccctcctctcccaacccaacaatttggtgtgagtctccaataccttaaggataaaaatcagggtgagcttatcccaccagtgctgcgctttaccgtgacttaccttcgcgagaaagggctgcgcacagaaggtttgttccgccgctct
hblOligo7059_Cat7	ARHGAP8	NM_1017526	TGGCTCGGGATGcaacgcctctataaccaaggtaagcctgtcaactttgacgattatggggatattcatatcccagcagtcattctcaagGAGttcctccgcgagcttcctcagccacttcttGAGttccaggcatacgagcaaattctggggatcGAGtgcgtcgaaGAGGAGctgcgcgtgGAGggttgtcgccaaatcttgcgcGAGcttccagaacataactatgtggtcttgcgctatctcatgggcttt
hblOligo174550_Cat2	HFM1	NM_1017975	ttttcagcctcagaaattggggaaggtatgttcaaggcacctagcttctctgtggcttttcagccacatgatatccaggaagttaccgaaaacggcctcggcagcttgaaggctgttacagaaatccctgccaagtttcgctccatttttaaagagttcccatacttcaactatattcagagtaaggcttttgatgacctgctgtataccgatcgcaattttgtgatctgtgcacctactggcagcggtaagaca
hblOligo174548_Cat3	HFM1	NM_1017975	ATATCTTGGATGgagcttgaagaggagctggagGAGcataagcttctcggtcaggagaagcgcccaaaaatgctgGAGGAGaacctcaagattGAGaacgaggatGAGaattatattGAGttgGAGcaaaaattccaattcgcattcccaGAGgacaaatacgaacaagacgatctcaatctggagggggtgggcaacaacgatctcGAGcacattgctggcaaactgGAGtatgcaGAGcaaaaatacaaaaac
hblOligo174552_Cat3	HFM1	NM_1017975	TATACTGCAATGatcgacgaggtccatatcgtcaaagatgagaaccgcgggcctGAGcttgaggtcgtcgttGAGcgcatgaagGAGgttcaaGAGgttGAGcagGAGcttaagaatGAGGAGGAGgcaattcctatgcgctttgttgccgtcGAGgctGAGattccaaatgccgaagacatcgccgagtggctcGAGgatggtgagcgcccagctgtttgcctgaagatggatgaaGAGcatcgccctgtgaag
hblOligo46864_Cat2	HFM1	NM_1017975	caattcgcattcccaagtgacaaatacgaacaagacgatctcaatctggagggggtgggcaacaacgatctcagtcacattgctggcaaactgacttatgcatctcaaaaatacaaaaaccatatcgggacagaaattgcacctgagaaatctgtccctgatgatactaaattggtcaatttcgcagaggataagggggagtccacttctgtgttccgcaaacgcctttttaaaatcagtgacaacatccatggt
hblOligo46867_Cat3	HFM1	NM_1017975	CGCCGGGCAATGGAGggcgatGAGgtgatggatgacctgtttgaaatccagcatgcccatattatcatgGAGGAGcctgagaaatgggatGAGatgGAGcgcaagtggcgcgacaatGAGttggtccaattggttcgcctcttcctcatcgacgaggtccatatcgtcaaagatgagaaccgcgggcctGAGcttgaggtcgtcgttGAGcgcatgaagGAGgttcaaGAGgttGAGcagGAGcttaagaatGAG
hblOligo174555_Cat3	HFM1	NM_1017975	TTGGCGACCATGcaaatgctcgcatgccgcgacGAGgttgaaGAGGAGctccatcgccatctgatcgagcatttgaatgccgagatcgtcctgcacGAGatcGAGgatgtgaatattgccgtggagtggatccgcGAGGAGctcctctatatccgcgctctgaagaatcctGAGcattacgggtttgctGAGggcttgaataaagatggcattgaagccaaacttcaagagctgtgtttgaagaatctgaacgat
hblOligo46866_Cat2	HFM1	NM_1017975	tttcgctccatttttaaagagttcccatacttcaactatattcagagtaaggcttttgatgacctgctgtataccgatcgcaattttgtgatctgtgcacctactggcagcggtaagacagttgtgtttgagctggccatcacacgcctccttatggaagtgccacttccatggctcaacatcaagattgtctatatggccccaattaaggctctttgcagccaacgctttgacgattggaaagaaaagttcggg
hblOligo46869_Cat2	HFM1	NM_1017975	cagcaggcagcaagcgtgctcgtgaaggatgcaaaattcattatgacagttgagcaaaaacagcgcttgcagaaatacgcatattccgtccgcgactcaaagctccgcgatattctgaaggacggcgccgcctaccatcatgccgggatggaactgagtgatcgcaaagttgtcgaaggcgcatttactgtcggtgatttgcctgttcttttcactaccagcaccctggccatgggggtcaatctgccagcccat
hblOligo174562_Cat3	HFM1	NM_1017975	GAAGAATGCATGccacttcaggagGAGaaaGAGaagttccaacgcgaaatgGAGaatGAGttcgtgGAGGAGcacgagatgGAGgatatcGAGctcGAGaatGAGgccatgccaaaattcGAGgctGAGGAGatgGAGaagctcccacaacaggccggcaatgccgtgatcgttcactttcaagaacgcaaacctcaaaaccttGAGccagagatcgagaagcaatgcttcGAGttcGAGgagaagaacccaaat
hblOligo46872_Cat2	HFM1	NM_1017975	actctcatcgccggttgcaaggagttcttggatatccagctgcgcatcaatgaaaaaaaaacattgaacactcttaacaaggaccctaaccgcattactattcgcttccctatggaagggcgcatcaagactcgcgaaatgaaggttaactgtctcattcaggcccagctgggttgcattccaatccaagattttgccctgactcaggatactgcaaaaattttccgccacggttcacgcattacacgctggctt
hblOligo174554_Cat2	HFM1	NM_1017975	catcatgccgggatggaactgagtgatcgcaaagttgtcgaaggcgcatttactgtcggtgatttgcctgttcttttcactaccagcaccctggccatgggggtcaatctgccagcccatctggttgtcattaagtcaacaatgcactacgccggcggtctcttcgaagaatactctgagaccgacattctgcaaatgatcggtcgcgctggccgccctcaatttgatacaaccgctactgccgtgatcatgaca
hblOligo174553_Cat2	HFM1	NM_1017975	ctggggttcccatgttcctccaatcaaaccgagtttaaattcgatcttaccctgaactacaaaattgccagcgtgattcaaatgtatagcgaccagaagccaactctcgtgttctgtgctactcgcaagggtgttcagcaggcagcaagcgtgctcgtgaaggatgcaaaattcattatgacagttgagcaaaaacagcgcttgcagaaatacgcatattccgtccgcgactcaaagctccgcgatattctgaag
hblOligo174550_Cat3	HFM1	NM_1017975	CGGATAGGGATGgaaattggggaaggtatgttcaaggcacctGAGttcGAGgtggcttttcagccacatgatatccaggaagttGAGgaaaacggcctcggcGAGttgaaggctgttGAGgaaatccctgccaagtttcgcGAGatttttaaagagttcccatacttcaactatattcagGAGaaggcttttgatgacctgctgtatGAGgatcgcaattttgtgatctgtgcacctGAGggcGAGggtaagGAG
hblOligo174557_Cat2	HFM1	NM_1017975	gaaatgaaggttaactgtctcattcaggcccagctgggttgcattccaatccaagattttgccctgactcaggatactgcaaaaattttccgccacggttcacgcattacacgctggcttagcgactttgtggctgcacaggagaaaaagtttgctgtcctgctcaactctctcattttggcaaagtgtttccgctgcaaactctgggaaaattcccttcacgttagtaaacaactcgaaaaaatcggcattact
hblOligo174556_Cat2	HFM1	NM_1017975	cttattaagatggatgaaggggttaattttaagccaacagaagcaggtcgcctgatggcctggtattatatcacctttgagaccgtgaagaagttttataccatctcaggcaaagaaactctttcagacctggtcactctcatcgccggttgcaaggagttcttggatatccagctgcgcatcaatgaaaaaaaaacattgaacactcttaacaaggaccctaaccgcattactattcgcttccctatggaaggg
hblOligo46863_Cat3	HFM1	NM_1017975	TTACACTGTATGgattgtcttttcGAGctcgaaaacctcttctttgaaaagcctgatgaagttgaaaatcatcctgataatgaaaagGAGcttgattggttccttccacctgccccactgatcGAGgaaatccctgatGAGcaggagcttgaagaggagctggagGAGcataagcttctcggtcaggagaagcgcccaaaaatgctgGAGGAGaacctcaagattGAGaacgaggatGAGaattatattGAGttg
hblOligo46873_Cat2	HFM1	NM_1017975	gcacaggagaaaaagtttgctgtcctgctcaactctctcattttggcaaagtgtttccgctgcaaactctgggaaaattcccttcacgttagtaaacaactcgaaaaaatcggcattactttgagtaacgctatcgttaacgctggcctgacttcatttaaaaaaatcgaagagacagacgcccgcgaactcgaacttatcttgaaccgccaccctcctttcggtacacagatcaaagaaactgttatgtatctg
hblOligo174551_Cat3	HFM1	NM_1017975	GTTTCGTTGATGctccttatggaagtgccacttccatggctcaacatcaagattgtctatatggccccaattaaggctctttgcGAGcaacgctttgacgattggaaagaaaagttcgggccaatcgggctgaattgcaaagagttgGAGggcgatGAGgtgatggatgacctgtttgaaatccagcatgcccatattatcatgGAGGAGcctgagaaatgggatGAGatgGAGcgcaagtggcgcgacaatGAG
hblOligo46869_Cat3	HFM1	NM_1017975	TTCATCTCCATGGAGgtgctcgtgaaggatgcaaaattcattatgGAGgttgagcaaaaacagcgcttgcagaaatacgcatatGAGgtccgcgacGAGaagctccgcgatattctgaaggacggcgccgcctaccatcatgccgggatggaactgGAGgatcgcaaagttgtcgaaggcgcatttGAGgtcggtgatttgcctgttcttttcGAGGAGGAGGAGctggccatgggggtcaatctgccagcccat
hblOligo46865_Cat2	HFM1	NM_1017975	gacaatgaattggacagtcacattggtagtgtcaaaatcgttcaaactgaaatgaacaaaggtaagtctcgcaattatagcaattcaaagcaaaagtttcaatactctgcaaatgtcttcacagccaacaacgctttttcagcctcagaaattggggaaggtatgttcaaggcacctagcttctctgtggcttttcagccacatgatatccaggaagttaccgaaaacggcctcggcagcttgaaggctgttaca
hblOligo174559_Cat2	HFM1	NM_1017975	gctgataatcaagtggtctacctccataaaatcactgattctgtcctgttgaaagccggctcttgggctaagaaaattgctgtgaagcgcgcattgaagagtgaagatttgtcaattaacttgattagttctgaatttgttggtttggatattcagcaaaagctcaccgttttttatcttgagcctaaacgcttcgggaaccagattactatgcagcgcaagtcagagacccaaatcagtcacagcaagcactcc
hblOligo46866_Cat3	HFM1	NM_1017975	GCGCCTCGCATGtttaaagagttcccatacttcaactatattcagGAGaaggcttttgatgacctgctgtatGAGgatcgcaattttgtgatctgtgcacctGAGggcGAGggtaagGAGgttgtgtttgagctggccatcGAGcgcctccttatggaagtgccacttccatggctcaacatcaagattgtctatatggccccaattaaggctctttgcGAGcaacgctttgacgattggaaagaaaagttcggg
hblOligo174557_Cat3	HFM1	NM_1017975	TCTATGCGTATGaactgtctcattcaggcccagctgggttgcattccaatccaagattttgccctgGAGcaggatGAGgcaaaaattttccgccacggtGAGcgcattGAGcgctggcttGAGgactttgtggctgcacaggagaaaaagtttgctgtcctgctcaacGAGctcattttggcaaagtgtttccgctgcaaactctgggaaaatGAGcttcacgttGAGaaacaactcgaaaaaatcggcattGAG
hblOligo46871_Cat2	HFM1	NM_1017975	tctacactcctctatatccgcgctctgaagaatccttcccattacgggtttgctagtggcttgaataaagatggcattgaagccaaacttcaagagctgtgtttgaagaatctgaacgatctttcatctcttgaccttattaagatggatgaaggggttaattttaagccaacagaagcaggtcgcctgatggcctggtattatatcacctttgagaccgtgaagaagttttataccatctcaggcaaagaaact
hblOligo174549_Cat2	HFM1	NM_1017975	attgcacctgagaaatctgtccctgatgatactaaattggtcaatttcgcagaggataagggggagtccacttctgtgttccgcaaacgcctttttaaaatcagtgacaacatccatggttctgcttatagtaatgacaatgaattggacagtcacattggtagtgtcaaaatcgttcaaactgaaatgaacaaaggtaagtctcgcaattatagcaattcaaagcaaaagtttcaatactctgcaaatgtcttc
hblOligo174560_Cat2	HFM1	NM_1017975	gctggcccaaacaagggcactaccgcaagtaaaaagcctggcaaccgcgaatgcaatcacctctgcaaatcaaagcacacctgtggtcatgactgctgcaagatcggtgtggcacaaaaaagtgaaattaaggagtctaccatttcctcttaccttagtgacttgcgcaaccgcaacgctgtttcttccgttccacctgttaagcgcttgaagatccagatgaacaaatctcagtctgtcgacttgaaagaattt
hblOligo46870_Cat2	HFM1	NM_1017975	tcaacaatgcactacgccggcggtctcttcgaagaatactctgagaccgacattctgcaaatgatcggtcgcgctggccgccctcaatttgatacaaccgctactgccgtgatcatgacacgcctcagcactcgcgataagtacattcaaatgctcgcatgccgcgacactgttgaaagttccctccatcgccatctgatcgagcatttgaatgccgagatcgtcctgcacacaatcactgatgtgaatattgcc
hblOligo46871_Cat3	HFM1	NM_1017975	GTCGTCTTAATGtatatccgcgctctgaagaatcctGAGcattacgggtttgctGAGggcttgaataaagatggcattgaagccaaacttcaagagctgtgtttgaagaatctgaacgatcttGAGGAGcttgaccttattaagatggatgaaggggttaattttaagccaGAGgaagcaggtcgcctgatggcctggtattatatcGAGtttgagGAGgtgaagaagttttatGAGatcGAGggcaaagaaGAG
hblOligo174562_Cat2	HFM1	NM_1017975	gggtccaaactcccacttcaggagtctaaatccaagttccaacgcgaaatgtctaatagcttcgtgtcctcccacgagatgtcagatatcagcctctcaaattcagccatgccaaaattctctgcttcatccatgactaagctcccacaacaggccggcaatgccgtgatcgttcactttcaagaacgcaaacctcaaaaccttagcccagagatcgagaagcaatgcttcactttctctgagaagaacccaaat
hblOligo174561_Cat3	HFM1	NM_1017975	CGTTGTTCCATGGAGatcGAGcgcGAGgagtacctgaacatcGAGgaactcccaatcatggaacaatgggaccaacctgaaatttatgggaaggtgcgccaagagccaGAGgagtaccaagataaggaggttctcaacgtcaacttcgaattggggaacgaagtgtgggatgactttgatgacgagaaccttgaagtgGAGGAGttcGAGGAGgatGAGgaaaaaGAGaaaatcGAGggtttcggcaacGAGctc
hblOligo174559_Cat3	HFM1	NM_1017975	CTGAGAGTCATGgtggtctacctccataaaatcGAGgatGAGgtcctgttgaaagccggcGAGtgggctaagaaaattgctgtgaagcgcgcattgaagGAGgaagatttgGAGattaacttgattGAGGAGgaatttgttggtttggatattcagcaaaagctcGAGgttttttatcttgagcctaaacgcttcgggaaccagattGAGatgcagcgcaagGAGgagGAGcaaatcGAGcacGAGaagcacGAG
hblOligo46872_Cat3	HFM1	NM_1017975	TGGATCACCATGggttgcaaggagttcttggatatccagctgcgcatcaatgaaaaaaaaGAGttgaacGAGcttaacaaggaccctaaccgcattGAGattcgcttccctatggaagggcgcatcaagGAGcgcgaaatgaaggttaactgtctcattcaggcccagctgggttgcattccaatccaagattttgccctgGAGcaggatGAGgcaaaaattttccgccacggtGAGcgcattGAGcgctggctt
hblOligo174555_Cat2	HFM1	NM_1017975	gataagtacattcaaatgctcgcatgccgcgacactgttgaaagttccctccatcgccatctgatcgagcatttgaatgccgagatcgtcctgcacacaatcactgatgtgaatattgccgtggagtggatccgctctacactcctctatatccgcgctctgaagaatccttcccattacgggtttgctagtggcttgaataaagatggcattgaagccaaacttcaagagctgtgtttgaagaatctgaacgat
hblOligo174551_Cat2	HFM1	NM_1017975	gccatcacacgcctccttatggaagtgccacttccatggctcaacatcaagattgtctatatggccccaattaaggctctttgcagccaacgctttgacgattggaaagaaaagttcgggccaatcgggctgaattgcaaagagttgacaggcgataccgtgatggatgacctgtttgaaatccagcatgcccatattatcatgacaacccctgagaaatgggatagtatgactcgcaagtggcgcgacaattcc
hblOligo174558_Cat3	HFM1	NM_1017975	GGAATAGCTATGctgGAGGAGtttaaaaaaatcgaagagGAGgacgcccgcgaactcgaacttatcttgaaccgccaccctcctttcggtGAGcagatcaaagaaGAGgttatgtatctgcctaaatacgaacttaaggtggaacaaattGAGcgctacGAGgacGAGGAGgctgaaatccttgttGAGgtcatcttgcgcaactttgaacaattgcagGAGaaacgcGAGgccGAGgatGAGcactatgtgGAG
hblOligo174548_Cat2	HFM1	NM_1017975	cctgatacacaggagcttgaagaggagctggagtctcataagcttctcggtcaggagaagcgcccaaaaatgctgacctccaacctcaagattaccaacgaggataccaattatatttcattgacacaaaaattccaattcgcattcccaagtgacaaatacgaacaagacgatctcaatctggagggggtgggcaacaacgatctcagtcacattgctggcaaactgacttatgcatctcaaaaatacaaaaac
hblOligo174561_Cat2	HFM1	NM_1017975	ccaagcctgccatctatcagtcgcagcgagtacctgaacatcagcgaactcccaatcatggaacaatgggaccaacctgaaatttatgggaaggtgcgccaagagccatccgagtaccaagataaggaggttctcaacgtcaacttcgaattggggaacgaagtgtgggatgactttgatgacgagaaccttgaagtgacaagcttcagtacagataccgaaaaaaccaaaatctccggtttcggcaacaccctc
hblOligo46864_Cat3	HFM1	NM_1017975	GTAATGATGATGccaGAGgacaaatacgaacaagacgatctcaatctggagggggtgggcaacaacgatctcGAGcacattgctggcaaactgGAGtatgcaGAGcaaaaatacaaaaaccatatcgggGAGgaaattgcacctgagaaaGAGgtccctgatgatGAGaaattggtcaatttcgcagaggataagggggagGAGGAGGAGgtgttccgcaaacgcctttttaaaatcGAGgacaacatccatggt
hblOligo46870_Cat3	HFM1	NM_1017975	CGAGTGATTATGtacgccggcggtctcttcgaagaatacGAGgagGAGgacattctgcaaatgatcggtcgcgctggccgccctcaatttgatGAGGAGgctGAGgccgtgatcatgGAGcgcctcGAGGAGcgcgataagtacattcaaatgctcgcatgccgcgacGAGgttgaaGAGGAGctccatcgccatctgatcgagcatttgaatgccgagatcgtcctgcacGAGatcGAGgatgtgaatattgcc
hblOligo46876_Cat2	HFM1	NM_1017975	tctaccatttcctcttaccttagtgacttgcgcaaccgcaacgctgtttcttccgttccacctgttaagcgcttgaagatccagatgaacaaatctcagtctgtcgacttgaaagaatttggctttacaccaaaaccaagcctgccatctatcagtcgcagcgagtacctgaacatcagcgaactcccaatcatggaacaatgggaccaacctgaaatttatgggaaggtgcgccaagagccatccgagtaccaa
hblOligo174549_Cat3	HFM1	NM_1017975	CTCCTAGAAATGaaaGAGgtccctgatgatGAGaaattggtcaatttcgcagaggataagggggagGAGGAGGAGgtgttccgcaaacgcctttttaaaatcGAGgacaacatccatggtGAGgcttatGAGaatgacaatgaattggacGAGcacattggtGAGgtcaaaatcgttcaaGAGgaaatgaacaaaggtaagGAGcgcaattatGAGaatGAGaagcaaaagtttcaatacGAGgcaaatgtcttc
hblOligo46878_Cat3	HFM1	NM_1017975	AGTTGCGGAATGcaacaggccggcaatgccgtgatcgttcactttcaagaacgcaaacctcaaaaccttGAGccagagatcgagaagcaatgcttcGAGttcGAGgagaagaacccaaatGAGGAGaattataaaaaagtcgacttcttcattcgcaacGAGgaatgcaaaaaggaggttgactttGAGatgtaccaccctgatgacgaagcagacgagatgaaaGAGctcttgggcatctttgacgggattttc
hblOligo46874_Cat3	HFM1	NM_1017975	GCGACTTGGATGattGAGcgctacGAGgacGAGGAGgctgaaatccttgttGAGgtcatcttgcgcaactttgaacaattgcagGAGaaacgcGAGgccGAGgatGAGcactatgtgGAGctgatcatcggggacgctgataatcaagtggtctacctccataaaatcGAGgatGAGgtcctgttgaaagccggcGAGtgggctaagaaaattgctgtgaagcgcgcattgaagGAGgaagatttgGAGattaac
hblOligo46868_Cat2	HFM1	NM_1017975	cgctttgttgccgtctccgctactattccaaatgccgaagacatcgccgagtggctctccgatggtgagcgcccagctgtttgcctgaagatggatgaaagtcatcgccctgtgaagctgcagaaggtcgttctggggttcccatgttcctccaatcaaaccgagtttaaattcgatcttaccctgaactacaaaattgccagcgtgattcaaatgtatagcgaccagaagccaactctcgtgttctgtgctact
hblOligo46876_Cat3	HFM1	NM_1017975	ACGTCACTCATGGAGtaccttGAGgacttgcgcaaccgcaacgctgttGAGGAGgttccacctgttaagcgcttgaagatccagatgaacaaaGAGcagGAGgtcgacttgaaagaatttggctttGAGccaaaaccaGAGctgccaGAGatcGAGcgcGAGgagtacctgaacatcGAGgaactcccaatcatggaacaatgggaccaacctgaaatttatgggaaggtgcgccaagagccaGAGgagtaccaa
hblOligo46863_Cat2	HFM1	NM_1017975	ctcaaatcaaacgattgtcttttctccctcgaaaacctcttctttgaaaagcctgatgaagttgaaaatcatcctgataatgaaaagtctcttgattggttccttccacctgccccactgatcagtgaaatccctgatacacaggagcttgaagaggagctggagtctcataagcttctcggtcaggagaagcgcccaaaaatgctgacctccaacctcaagattaccaacgaggataccaattatatttcattg
hblOligo46877_Cat3	HFM1	NM_1017975	AAAAGGCTTATGgaattggggaacgaagtgtgggatgactttgatgacgagaaccttgaagtgGAGGAGttcGAGGAGgatGAGgaaaaaGAGaaaatcGAGggtttcggcaacGAGctcGAGGAGGAGGAGcgcgggGAGaaactcccacttcaggagGAGaaaGAGaagttccaacgcgaaatgGAGaatGAGttcgtgGAGGAGcacgagatgGAGgatatcGAGctcGAGaatGAGgccatgccaaaattc
hblOligo46867_Cat2	HFM1	NM_1017975	tgcaaagagttgacaggcgataccgtgatggatgacctgtttgaaatccagcatgcccatattatcatgacaacccctgagaaatgggatagtatgactcgcaagtggcgcgacaattccttggtccaattggttcgcctcttcctcatcgacgaggtccatatcgtcaaagatgagaaccgcgggcctactcttgaggtcgtcgttagtcgcatgaagaccgttcaaagtgtttctcagactcttaagaataca
hblOligo46875_Cat2	HFM1	NM_1017975	tttgttggtttggatattcagcaaaagctcaccgttttttatcttgagcctaaacgcttcgggaaccagattactatgcagcgcaagtcagagacccaaatcagtcacagcaagcactccgatattagtacaattgctggcccaaacaagggcactaccgcaagtaaaaagcctggcaaccgcgaatgcaatcacctctgcaaatcaaagcacacctgtggtcatgactgctgcaagatcggtgtggcacaaaaa
hblOligo174558_Cat2	HFM1	NM_1017975	gttaacgctggcctgacttcatttaaaaaaatcgaagagacagacgcccgcgaactcgaacttatcttgaaccgccaccctcctttcggtacacagatcaaagaaactgttatgtatctgcctaaatacgaacttaaggtggaacaaattacacgctacagcgacacaactgctgaaatccttgttaccgtcatcttgcgcaactttgaacaattgcagaccaaacgcaccgcctccgattcacactatgtgact
hblOligo174560_Cat3	HFM1	NM_1017975	CCGTCGCAGATGaagggcGAGGAGgcaGAGaaaaagcctggcaaccgcgaatgcaatcacctctgcaaaGAGaagcacGAGtgtggtcatgactgctgcaagatcggtgtggcacaaaaaGAGgaaattaaggagGAGGAGattGAGGAGtaccttGAGgacttgcgcaaccgcaacgctgttGAGGAGgttccacctgttaagcgcttgaagatccagatgaacaaaGAGcagGAGgtcgacttgaaagaattt
hblOligo46877_Cat2	HFM1	NM_1017975	aacgtcaacttcgaattggggaacgaagtgtgggatgactttgatgacgagaaccttgaagtgacaagcttcagtacagataccgaaaaaaccaaaatctccggtttcggcaacaccctctcctcttccacacgcgggtccaaactcccacttcaggagtctaaatccaagttccaacgcgaaatgtctaatagcttcgtgtcctcccacgagatgtcagatatcagcctctcaaattcagccatgccaaaattc
hblOligo46875_Cat3	HFM1	NM_1017975	ATATGTGATATGgatattcagcaaaagctcGAGgttttttatcttgagcctaaacgcttcgggaaccagattGAGatgcagcgcaagGAGgagGAGcaaatcGAGcacGAGaagcacGAGgatattGAGGAGattgctggcccaaacaagggcGAGGAGgcaGAGaaaaagcctggcaaccgcgaatgcaatcacctctgcaaaGAGaagcacGAGtgtggtcatgactgctgcaagatcggtgtggcacaaaaa
hblOligo174552_Cat2	HFM1	NM_1017975	cgcctcttcctcatcgacgaggtccatatcgtcaaagatgagaaccgcgggcctactcttgaggtcgtcgttagtcgcatgaagaccgttcaaagtgtttctcagactcttaagaatacatccaccgcaattcctatgcgctttgttgccgtctccgctactattccaaatgccgaagacatcgccgagtggctctccgatggtgagcgcccagctgtttgcctgaagatggatgaaagtcatcgccctgtgaag
hblOligo174556_Cat3	HFM1	NM_1017975	ATTATTAGCATGgatgaaggggttaattttaagccaGAGgaagcaggtcgcctgatggcctggtattatatcGAGtttgagGAGgtgaagaagttttatGAGatcGAGggcaaagaaGAGcttGAGgacctggtcGAGctcatcgccggttgcaaggagttcttggatatccagctgcgcatcaatgaaaaaaaaGAGttgaacGAGcttaacaaggaccctaaccgcattGAGattcgcttccctatggaaggg
hblOligo174553_Cat3	HFM1	NM_1017975	AAGGGCTCCATGtgtGAGGAGaatcaaGAGgagtttaaattcgatcttGAGctgaactacaaaattgccGAGgtgattcaaatgtatGAGgaccagaagccaGAGctcgtgttctgtgctGAGcgcaagggtgttcagcaggcagcaGAGgtgctcgtgaaggatgcaaaattcattatgGAGgttgagcaaaaacagcgcttgcagaaatacgcatatGAGgtccgcgacGAGaagctccgcgatattctgaag
hblOligo46878_Cat2	HFM1	NM_1017975	actaagctcccacaacaggccggcaatgccgtgatcgttcactttcaagaacgcaaacctcaaaaccttagcccagagatcgagaagcaatgcttcactttctctgagaagaacccaaattcatctaattataaaaaagtcgacttcttcattcgcaacagtgaatgcaaaaaggaggttgacttttcaatgtaccaccctgatgacgaagcagacgagatgaaaagcctcttgggcatctttgacgggattttc
hblOligo46874_Cat2	HFM1	NM_1017975	aaggtggaacaaattacacgctacagcgacacaactgctgaaatccttgttaccgtcatcttgcgcaactttgaacaattgcagaccaaacgcaccgcctccgattcacactatgtgactctgatcatcggggacgctgataatcaagtggtctacctccataaaatcactgattctgtcctgttgaaagccggctcttgggctaagaaaattgctgtgaagcgcgcattgaagagtgaagatttgtcaattaac
hblOligo46865_Cat3	HFM1	NM_1017975	GCCCCTCCAATGgacGAGcacattggtGAGgtcaaaatcgttcaaGAGgaaatgaacaaaggtaagGAGcgcaattatGAGaatGAGaagcaaaagtttcaatacGAGgcaaatgtcttcGAGgccaacaacgcttttGAGgccGAGgaaattggggaaggtatgttcaaggcacctGAGttcGAGgtggcttttcagccacatgatatccaggaagttGAGgaaaacggcctcggcGAGttgaaggctgttGAG
hblOligo46868_Cat3	HFM1	NM_1017975	AGGAGCGATATGgtcGAGgctGAGattccaaatgccgaagacatcgccgagtggctcGAGgatggtgagcgcccagctgtttgcctgaagatggatgaaGAGcatcgccctgtgaagctgcagaaggtcgttctggggttcccatgtGAGGAGaatcaaGAGgagtttaaattcgatcttGAGctgaactacaaaattgccGAGgtgattcaaatgtatGAGgaccagaagccaGAGctcgtgttctgtgctGAG
hblOligo46873_Cat3	HFM1	NM_1017975	GTCATGCTCATGaagtttgctgtcctgctcaacGAGctcattttggcaaagtgtttccgctgcaaactctgggaaaatGAGcttcacgttGAGaaacaactcgaaaaaatcggcattGAGttgGAGaacgctatcgttaacgctggcctgGAGGAGtttaaaaaaatcgaagagGAGgacgcccgcgaactcgaacttatcttgaaccgccaccctcctttcggtGAGcagatcaaagaaGAGgttatgtatctg
hblOligo174554_Cat3	HFM1	NM_1017975	AGTCTTATGATGatggaactgGAGgatcgcaaagttgtcgaaggcgcatttGAGgtcggtgatttgcctgttcttttcGAGGAGGAGGAGctggccatgggggtcaatctgccagcccatctggttgtcattaagGAGGAGatgcactacgccggcggtctcttcgaagaatacGAGgagGAGgacattctgcaaatgatcggtcgcgctggccgccctcaatttgatGAGGAGgctGAGgccgtgatcatgGAG
hblOligo252047_Cat3	FANCA	NM_1018112	GTGTTGCGCATGaatttgtgctgcctgtgcgaacaaatggaagctGAGtgtcagcacgcagacgtggcacgcgcaatgctcGAGgattttgttcaaatgttcgtcctccgcggctttcagaaaaatGAGgacctccgccgcGAGgtggaacctgagaagatgcctcaggttGAGgtggacgtccttcaacgcatgctcatttttgctctcgacgcactggctgccggggtgcaagaagagGAGGAGGAGcataag
hblOligo252047_Cat2	FANCA	NM_1018112	tggctgtttcgcaatttgtgctgcctgtgcgaacaaatggaagcttcttgtcagcacgcagacgtggcacgcgcaatgctcagcgattttgttcaaatgttcgtcctccgcggctttcagaaaaatagcgacctccgccgcactgtggaacctgagaagatgcctcaggttactgtggacgtccttcaacgcatgctcatttttgctctcgacgcactggctgccggggtgcaagaagagtcctcaactcataag
hblOligo37539_Cat3	FANCB	NM_1018113	CTCCAATCAATGgcaatgGAGGAGaatgaacaggaacgcctcctttgttacaacggggaggtgctggttttccaacttGAGaagggtaatttcgctgacaaagagcctGAGaaaGAGcctattctgcacgtgcgccgcatggtgtttgatcgcggtGAGaaggtctttgtccagaagGAGGAGgggttcttcGAGattaaggaagagaacGAGcatcttaagatcatgtgctgtaattgtgttGAGgattttcgc
hblOligo37547_Cat2	FANCB	NM_1018113	agtcgcaatcaaaccgtcatgttccaatgtttgcacaatctgatccgcatcttgcctatcaattgttttctgaagaaccttaagtctggctctgagaattttctcattgataatatggcctttaccctcgaaaaggaactcgttaccttgtcatcattgtcctcagcaatcgctaaacacgagtctaactttatgcaacgctgcgaggtctccaagggcaaaagctccgttgttgccgctgcactctcagatcgc
hblOligo37541_Cat2	FANCB	NM_1018113	gttcttttgggtctcaaggagtgttgtttgtcagaagaggagtgtacacaagaacctagcaagtcagattacgccatttggaatactaagttttgcgtctatagcttggagagccaggaggtgctttcagacatctacatcattcctccagcttattcctctgttgttacatacgtccatatttgtgccaccgagatcattaagaaccagctgcgcatctccctcattgctctgactcgcaaaaaccaactcatc
hblOligo165957_Cat2	FANCB	NM_1018113	ttgttggaacatatgaaatgcgaaattatcaaagagttccctgaagtgtatttctgcgagcgcccaggcagtttctacggcacacttttcacctggaaacagcgcacacctttcgagggtatcctcatcatctatagtcgcaatcaaaccgtcatgttccaatgtttgcacaatctgatccgcatcttgcctatcaattgttttctgaagaaccttaagtctggctctgagaattttctcattgataatatggcc
hblOligo37544_Cat2	FANCB	NM_1018113	ggggaagaggaaaactccgtgcatatcttggatgagaaacttagcgataattttcaggattccgaacagcttgtggagaaaatctggtatcgcgtcatcgatgactctttggttgtcggggtcaagaccactagctctctcaaactttctctcaacgatgttactcttagtttgcttatggatcaggcacacgactcccgcttccgcttgcttaaatgtcaaaaccgcgtcattaaactgagcactaatcctttt
hblOligo37546_Cat2	FANCB	NM_1018113	aaatacctcctcacattcccaaaaaagaaacctattgagcacatggaagatctttttgccttgctcgcagcttttcataagagttgttttcaaatcacctcccctgggtacgcattgaacagtatgaaggtctggttgttggaacatatgaaatgcgaaattatcaaagagttccctgaagtgtatttctgcgagcgcccaggcagtttctacggcacacttttcacctggaaacagcgcacacctttcgagggt
hblOligo165952_Cat2	FANCB	NM_1018113	atctacatcattcctccagcttattcctctgttgttacatacgtccatatttgtgccaccgagatcattaagaaccagctgcgcatctccctcattgctctgactcgcaaaaaccaactcatctctttccagaacggcacccctaagaacgtctgccaacttccttttggcgatccatgtgctgtgcaactgatggattcaggtggtgggaacttgttctttgttgtgtccttcattagcaataatgcatgcgca
hblOligo37543_Cat2	FANCB	NM_1018113	gatctgggtaagatcaattacagttctgaaccttcagactgtaacgaagatgatcttttcgaagacaaacaagaaaatcgctacctcgttgtcccacctcttgagaccgggttgaaggtgtgtttctcaagctttcgcgagctgcgccagcacctcttgctcaaggagaagattatttcaaaatcttacaaggccctcattaacttggttcagggtaaggacgacaacacctcatcagctgaggagaaggaatgc
hblOligo165953_Cat2	FANCB	NM_1018113	tttcaggttgctgctaaatgggagaaactcagccttgtcctgattgacgactttattggctcagggactgagcaagtccttctcctgttcaaagatagtcttaattccgattgtcttacctctttcaaaattactgatctgggtaagatcaattacagttctgaaccttcagactgtaacgaagatgatcttttcgaagacaaacaagaaaatcgctacctcgttgtcccacctcttgagaccgggttgaaggtg
hblOligo37545_Cat3	FANCB	NM_1018113	TGCCTTCGAATGggccttgaagccaagcgcgtgGAGctgGAGcctgacGAGaagaaagaggaaGAGtttgtgtgcgagcatccaGAGaagaaggaatgtgttcagatcattGAGgccgttGAGGAGctgGAGcctttgctcGAGttcGAGaagttttgttgcGAGgttcttcttcaaattatggagcgcgagGAGggtaattgtccaaaggaccgctacgttgtgtgcggccgcgtctttttgGAGcttgaggac
hblOligo37547_Cat3	FANCB	NM_1018113	AAACGCCAGATGGAGgtcatgttccaatgtttgcacaatctgatccgcatcttgcctatcaattgttttctgaagaaccttaagGAGggcGAGgagaattttctcattgataatatggcctttGAGctcgaaaaggaactcgttGAGttgGAGGAGttgGAGGAGgcaatcgctaaacacgagGAGaactttatgcaacgctgcgaggtcGAGaagggcaaaGAGGAGgttgttgccgctgcactcGAGgatcgc
hblOligo165956_Cat2	FANCB	NM_1018113	cctttgctcacattctccaagttttgttgcactgttcttcttcaaattatggagcgcgagagcggtaattgtccaaaggaccgctacgttgtgtgcggccgcgtctttttgtcacttgaggacctgtcaacaggcaaatacctcctcacattcccaaaaaagaaacctattgagcacatggaagatctttttgccttgctcgcagcttttcataagagttgttttcaaatcacctcccctgggtacgcattgaac
hblOligo37542_Cat2	FANCB	NM_1018113	ggcacccctaagaacgtctgccaacttccttttggcgatccatgtgctgtgcaactgatggattcaggtggtgggaacttgttctttgttgtgtccttcattagcaataatgcatgcgcagtctggaaagaaagctttcaggttgctgctaaatgggagaaactcagccttgtcctgattgacgactttattggctcagggactgagcaagtccttctcctgttcaaagatagtcttaattccgattgtcttacc
hblOligo165951_Cat3	FANCB	NM_1018113	TATTACGTAATGcctcttattctctggcgccacgtgaaggccttctttttcattGAGGAGcaaGAGggtaaagtggtgGAGgtcGAGggcaacttcGAGGAGatccagtgggcaggcgagattgagaatctcggtatggttcttttgggtctcaaggagtgttgtttgGAGgaagaggagtgtGAGcaagaacctGAGaagGAGgattacgccatttggaatGAGaagttttgcgtctatGAGttggagGAGcag
hblOligo165955_Cat3	FANCB	NM_1018113	GGCATCTGGATGGAGctcaacgatgttGAGcttGAGttgcttatggatcaggcacacgacGAGcgcttccgcttgcttaaatgtcaaaaccgcgtcattaaactgGAGGAGaatccttttcctgccccatatttgatgccttgcgaaattggccttgaagccaagcgcgtgGAGctgGAGcctgacGAGaagaaagaggaaGAGtttgtgtgcgagcatccaGAGaagaaggaatgtgttcagatcattGAGgcc
hblOligo165957_Cat3	FANCB	NM_1018113	TCGGTCGGGATGatgaaatgcgaaattatcaaagagttccctgaagtgtatttctgcgagcgcccaggcGAGttctacggcGAGcttttcGAGtggaaacagcgcGAGcctttcgagggtatcctcatcatctatGAGcgcaatcaaGAGgtcatgttccaatgtttgcacaatctgatccgcatcttgcctatcaattgttttctgaagaaccttaagGAGggcGAGgagaattttctcattgataatatggcc
hblOligo37542_Cat3	FANCB	NM_1018113	TCATACTCTATGaacgtctgccaacttccttttggcgatccatgtgctgtgcaactgatggatGAGggtggtgggaacttgttctttgttgtgGAGttcattGAGaataatgcatgcgcagtctggaaagaaGAGtttcaggttgctgctaaatgggagaaactcGAGcttgtcctgattgacgactttattggcGAGgggGAGgagcaagtccttctcctgttcaaagatGAGcttaatGAGgattgtcttGAG
hblOligo37548_Cat2	FANCB	NM_1018113	tcagcaatcgctaaacacgagtctaactttatgcaacgctgcgaggtctccaagggcaaaagctccgttgttgccgctgcactctcagatcgccgcgagaatattcatccttaccgcaaagagttgcaacgcgaaaaaaaaaaaatgttgcaaactaatctgaaggtgtccggggccctttatcgcgagattaccctcaaagttgcagaggtccagcttaagtccgacttcgctgctcagaagttgagtaacctc
hblOligo37540_Cat3	FANCB	NM_1018113	TATCGCCCTATGgtcattgagaaaaacaaaaaaaataacgtctttgaatattttctcctgattcttcatGAGGAGaacaagttcgagatgcgcttgGAGtttaagttgggttatgagatgaaagatggtctccgcgtcctgaacgggcctcttattctctggcgccacgtgaaggccttctttttcattGAGGAGcaaGAGggtaaagtggtgGAGgtcGAGggcaacttcGAGGAGatccagtgggcaggcgag
hblOligo165956_Cat3	FANCB	NM_1018113	TTACTTTTTATGttcGAGaagttttgttgcGAGgttcttcttcaaattatggagcgcgagGAGggtaattgtccaaaggaccgctacgttgtgtgcggccgcgtctttttgGAGcttgaggacctgGAGGAGggcaaatacctcctcGAGttcccaaaaaagaaacctattgagcacatggaagatctttttgccttgctcgcagcttttcataagGAGtgttttcaaatcGAGGAGcctgggtacgcattgaac
hblOligo37545_Cat2	FANCB	NM_1018113	ccttgcgaaattggccttgaagccaagcgcgtgaccctgacccctgactcaaagaaagaggaatcttttgtgtgcgagcatccatccaagaaggaatgtgttcagatcattacagccgttacctcactgtctcctttgctcacattctccaagttttgttgcactgttcttcttcaaattatggagcgcgagagcggtaattgtccaaaggaccgctacgttgtgtgcggccgcgtctttttgtcacttgaggac
hblOligo165958_Cat2	FANCB	NM_1018113	gaactcgttaccttgtcatcattgtcctcagcaatcgctaaacacgagtctaactttatgcaacgctgcgaggtctccaagggcaaaagctccgttgttgccgctgcactctcagatcgccgcgagaatattcatccttaccgcaaagagttgcaacgcgaaaaaaaaaaaatgttgcaaactaatctgaaggtgtccggggccctttatcgcgagattaccctcaaagttgcagaggtccagcttaagtccgac
hblOligo165954_Cat3	FANCB	NM_1018113	GGCCACGCGATGcagcacctcttgctcaaggagaagattattGAGaaaGAGtacaaggccctcattaacttggttcagggtaaggacgacaacGAGGAGGAGgctgaggagaaggaatgcctcgtgccactctgcggggaagaggaaaacGAGgtgcatatcttggatgagaaacttGAGgataattttcaggatGAGgaacagcttgtggagaaaatctggtatcgcgtcatcgatgacGAGttggttgtcggg
hblOligo165950_Cat3	FANCB	NM_1018113	GACTCGGATATGtttgatcgcggtGAGaaggtctttgtccagaagGAGGAGgggttcttcGAGattaaggaagagaacGAGcatcttaagatcatgtgctgtaattgtgttGAGgattttcgcGAGggtattaatttgccatacattgtcattgagaaaaacaaaaaaaataacgtctttgaatattttctcctgattcttcatGAGGAGaacaagttcgagatgcgcttgGAGtttaagttgggttatgagatg
hblOligo37544_Cat3	FANCB	NM_1018113	GATCGTAAGATGaacGAGgtgcatatcttggatgagaaacttGAGgataattttcaggatGAGgaacagcttgtggagaaaatctggtatcgcgtcatcgatgacGAGttggttgtcggggtcaagGAGGAGGAGGAGctcaaacttGAGctcaacgatgttGAGcttGAGttgcttatggatcaggcacacgacGAGcgcttccgcttgcttaaatgtcaaaaccgcgtcattaaactgGAGGAGaatcctttt
hblOligo37546_Cat3	FANCB	NM_1018113	TCATTGATAATGGAGttcccaaaaaagaaacctattgagcacatggaagatctttttgccttgctcgcagcttttcataagGAGtgttttcaaatcGAGGAGcctgggtacgcattgaacGAGatgaaggtctggttgttggaacatatgaaatgcgaaattatcaaagagttccctgaagtgtatttctgcgagcgcccaggcGAGttctacggcGAGcttttcGAGtggaaacagcgcGAGcctttcgagggt
hblOligo165955_Cat2	FANCB	NM_1018113	tctctcaaactttctctcaacgatgttactcttagtttgcttatggatcaggcacacgactcccgcttccgcttgcttaaatgtcaaaaccgcgtcattaaactgagcactaatccttttcctgccccatatttgatgccttgcgaaattggccttgaagccaagcgcgtgaccctgacccctgactcaaagaaagaggaatcttttgtgtgcgagcatccatccaagaaggaatgtgttcagatcattacagcc
hblOligo165951_Cat2	FANCB	NM_1018113	gtcctgaacgggcctcttattctctggcgccacgtgaaggccttctttttcatttcatctcaaacaggtaaagtggtgtcagtctccggcaacttcagcagcatccagtgggcaggcgagattgagaatctcggtatggttcttttgggtctcaaggagtgttgtttgtcagaagaggagtgtacacaagaacctagcaagtcagattacgccatttggaatactaagttttgcgtctatagcttggagagccag
hblOligo165958_Cat3	FANCB	NM_1018113	TCCGGATTTATGttgGAGGAGttgGAGGAGgcaatcgctaaacacgagGAGaactttatgcaacgctgcgaggtcGAGaagggcaaaGAGGAGgttgttgccgctgcactcGAGgatcgccgcgagaatattcatccttaccgcaaagagttgcaacgcgaaaaaaaaaaaatgttgcaaGAGaatctgaaggtgGAGggggccctttatcgcgagattGAGctcaaagttgcagaggtccagcttaagGAGgac
hblOligo37543_Cat3	FANCB	NM_1018113	ATTCACCCAATGatcaattacGAGGAGgaacctGAGgactgtaacgaagatgatcttttcgaagacaaacaagaaaatcgctacctcgttgtcccacctcttgagGAGgggttgaaggtgtgtttcGAGGAGtttcgcgagctgcgccagcacctcttgctcaaggagaagattattGAGaaaGAGtacaaggccctcattaacttggttcagggtaaggacgacaacGAGGAGGAGgctgaggagaaggaatgc
hblOligo165953_Cat3	FANCB	NM_1018113	CCCTATTGTATGgctaaatgggagaaactcGAGcttgtcctgattgacgactttattggcGAGgggGAGgagcaagtccttctcctgttcaaagatGAGcttaatGAGgattgtcttGAGGAGttcaaaattGAGgatctgggtaagatcaattacGAGGAGgaacctGAGgactgtaacgaagatgatcttttcgaagacaaacaagaaaatcgctacctcgttgtcccacctcttgagGAGgggttgaaggtg
hblOligo165952_Cat3	FANCB	NM_1018113	TTTGACGTTATGcctccagcttatGAGGAGgttgttGAGtacgtccatatttgtgccGAGgagatcattaagaaccagctgcgcatcGAGctcattgctctgGAGcgcaaaaaccaactcatcGAGttccagaacggcGAGcctaagaacgtctgccaacttccttttggcgatccatgtgctgtgcaactgatggatGAGggtggtgggaacttgttctttgttgtgGAGttcattGAGaataatgcatgcgca
hblOligo37539_Cat2	FANCB	NM_1018113	acatccaaacaagcaatgagtagtaatgaacaggaacgcctcctttgttacaacggggaggtgctggttttccaactttcaaagggtaatttcgctgacaaagagcctacaaaaacccctattctgcacgtgcgccgcatggtgtttgatcgcggtaccaaggtctttgtccagaagtctacagggttcttcaccattaaggaagagaactctcatcttaagatcatgtgctgtaattgtgttagcgattttcgc
hblOligo37541_Cat3	FANCB	NM_1018113	AACAACGTGATGctcaaggagtgttgtttgGAGgaagaggagtgtGAGcaagaacctGAGaagGAGgattacgccatttggaatGAGaagttttgcgtctatGAGttggagGAGcaggaggtgcttGAGgacatctacatcattcctccagcttatGAGGAGgttgttGAGtacgtccatatttgtgccGAGgagatcattaagaaccagctgcgcatcGAGctcattgctctgGAGcgcaaaaaccaactcatc
hblOligo37540_Cat2	FANCB	NM_1018113	ttgccatacattgtcattgagaaaaacaaaaaaaataacgtctttgaatattttctcctgattcttcatagcacaaacaagttcgagatgcgcttgtcctttaagttgggttatgagatgaaagatggtctccgcgtcctgaacgggcctcttattctctggcgccacgtgaaggccttctttttcatttcatctcaaacaggtaaagtggtgtcagtctccggcaacttcagcagcatccagtgggcaggcgag
hblOligo165954_Cat2	FANCB	NM_1018113	cgcgagctgcgccagcacctcttgctcaaggagaagattatttcaaaatcttacaaggccctcattaacttggttcagggtaaggacgacaacacctcatcagctgaggagaaggaatgcctcgtgccactctgcggggaagaggaaaactccgtgcatatcttggatgagaaacttagcgataattttcaggattccgaacagcttgtggagaaaatctggtatcgcgtcatcgatgactctttggttgtcggg
hblOligo37548_Cat3	FANCB	NM_1018113	CGGTCTCTGATGaaacacgagGAGaactttatgcaacgctgcgaggtcGAGaagggcaaaGAGGAGgttgttgccgctgcactcGAGgatcgccgcgagaatattcatccttaccgcaaagagttgcaacgcgaaaaaaaaaaaatgttgcaaGAGaatctgaaggtgGAGggggccctttatcgcgagattGAGctcaaagttgcagaggtccagcttaagGAGgacttcgctgctcagaagttgGAGaacctc
hblOligo165950_Cat2	FANCB	NM_1018113	cgccgcatggtgtttgatcgcggtaccaaggtctttgtccagaagtctacagggttcttcaccattaaggaagagaactctcatcttaagatcatgtgctgtaattgtgttagcgattttcgcactggtattaatttgccatacattgtcattgagaaaaacaaaaaaaataacgtctttgaatattttctcctgattcttcatagcacaaacaagttcgagatgcgcttgtcctttaagttgggttatgagatg
hblOligo252048_Cat2	FANCD2	NM_1018115	acacttgagctcctcgtttgccgcgtcaaggcaatgttgacactcaataactgtcgcgaggccttttggctcggcaacttgaaaaatcgcgatctgcagggtgaagaaatcaaaagtcagaatagtcaggagagcaccgctgacgaaagtgaggatgatatgtcatcacaggcctctaaaagtaaggcaacagaagatggcgaggaagatgaggtctccgctggcgaaaaggaacaagatagcgacgagtcatac
hblOligo252048_Cat3	FANCD2	NM_1018115	CTGGCCGTTATGctcgtttgccgcgtcaaggcaatgttgGAGctcaataactgtcgcgaggccttttggctcggcaacttgaaaaatcgcgatctgcagggtgaagaaatcaaaGAGcagaatGAGcaggagGAGGAGgctgacgaaGAGgaggatgatatgGAGGAGcaggccGAGaaaGAGaaggcaGAGgaagatggcgaggaagatgaggtcGAGgctggcgaaaaggaacaagatGAGgacgagGAGtac
hblOligo99905_Cat1	Rps16	NM_1020	ccttctaaggggcctctgcaaagcgtgcaggttttcgggcgcaaaaaaactgccaccgccgtggcccattgcaaacgcggtaacggtcttatcaaagtcaatggccgcccactggagatgattgagcctcgcactctccagtacaagctcttggaaccagtcctgctgctcggcaaggagcgcttcgcaggggtggatattcgcgtgcgcgtgaagggtggggggcatgtcgctcagatttacgcaattcgccaa
hblOligo222387_Cat1	Rps16	NM_1020	actctccagtacaagctcttggaaccagtcctgctgctcggcaaggagcgcttcgcaggggtggatattcgcgtgcgcgtgaagggtggggggcatgtcgctcagatttacgcaattcgccaaagtattagtaaagccctcgtggcatattatcaaaagtatgtcgatgaggcaagtaaaaaggagatcaaagatattcttattcagtatgatcgcaccctgcttgttgccgacccacgccgctgcgaatccaaa
hblOligo99906_Cat1	Rps16	NM_1020	cgcttcgcaggggtggatattcgcgtgcgcgtgaagggtggggggcatgtcgctcagatttacgcaattcgccaaagtattagtaaagccctcgtggcatattatcaaaagtatgtcgatgaggcaagtaaaaaggagatcaaagatattcttattcagtatgatcgcaccctgcttgttgccgacccacgccgctgcgaatccaaaaaatttggtgggccaggcgcacgcgcccgctatcagaaaagttatcgc
hblOligo252076_Cat2	CD82	NM_1024844	atcagcgtgctgcaaacatcaagcagctcccttcgcatgggcgcatacgttttcattggggtgggcgccgtgacaatgttgatggggtttcttggttgtatcggcgctgtgaacgaagtgcgctgtctcctcggtttgttgaagcaggagatgggcggcatcgtgactgaactcattcgcgactataatagttcccgcgaggactctctgcaagacgcctgggattacgtgcaagcccaagtcaaatgctgcggg
hblOligo252076_Cat3	CD82	NM_1024844	GGGTTTACGATGcaaGAGGAGGAGGAGGAGcttcgcatgggcgcatacgttttcattggggtgggcgccgtgGAGatgttgatggggtttcttggttgtatcggcgctgtgaacgaagtgcgctgtctcctcggtttgttgaagcaggagatgggcggcatcgtgGAGgaactcattcgcgactataatGAGGAGcgcgaggacGAGctgcaagacgcctgggattacgtgcaagcccaagtcaaatgctgcggg
hblOligo31945_Cat3	DUT	NM_1025248	CGGTTCTGGATGGAGccagcaattGAGccaGAGaagcgcgcccgcccagctgaagtggggggtatgcagttgcgctttgcccgccttGAGgaacacgccGAGgccccaGAGcgcggtGAGgctcgcgctgccgggtacgatctgtacGAGgcatatgactacGAGattccaccaatggaaaaggccgtggttaaaGAGgacattcagatcgcattgcctGAGgggtgttacgggcgcgtcgcacctcgcGAGggc
hblOligo31944_Cat3	DUT	NM_1025248	AGGCTTTACATGcctcgccctgccctgtgttatcattttttgGAGGAGttgctccgcGAGgccatgcaaaacgctcgcggggcacgccaacgcgctgaagcagcagtcttgGAGgggccagggcctccattgggtcgcgctgcacaacatggtattcctcgcccactgGAGGAGgcagggcgccttGAGcaaggttgccgcggtgcaGAGGAGgtgggggccgccggttggaagggggaactccctaaagctggt
hblOligo160807_Cat3	DUT	NM_1025248	CTAATTGGCATGGAGgcatatgactacGAGattccaccaatggaaaaggccgtggttaaaGAGgacattcagatcgcattgcctGAGgggtgttacgggcgcgtcgcacctcgcGAGggcttggcagcaaagcacttcattgacgtgggcgcaggggtgattgatgaagactaccgcggcaacgttggtgttgtgctgttcaactttggtaaagagaagtttgaggttaagaagggtgatcgcatcgcacagctt
hblOligo160806_Cat2	DUT	NM_1025248	ggtcgcgctgcacaacatggtattcctcgcccactgagttcagcagggcgcctttcacaaggttgccgcggtgcatccactgtgggggccgccggttggaagggggaactccctaaagctggtggctccccagctcctggcccagaaacaccagcaatttcaccaagtaagcgcgcccgcccagctgaagtggggggtatgcagttgcgctttgcccgccttagtgaacacgccacagccccaacccgcggtagc
hblOligo31946_Cat3	DUT	NM_1025248	AGCTCTCGTATGcctcgcGAGggcttggcagcaaagcacttcattgacgtgggcgcaggggtgattgatgaagactaccgcggcaacgttggtgttgtgctgttcaactttggtaaagagaagtttgaggttaagaagggtgatcgcatcgcacagcttatttgtgaacgcatcttctatcctgagattgaggaggtccaagccttggacgatGAGgagcgcggcGAGggcgggttcggcGAGGAGggcaagaac
hblOligo160806_Cat3	DUT	NM_1025248	GAGTTAGTCATGcaacatggtattcctcgcccactgGAGGAGgcagggcgccttGAGcaaggttgccgcggtgcaGAGGAGgtgggggccgccggttggaagggggaactccctaaagctggtggcGAGccagctcctggcccagaaGAGccagcaattGAGccaGAGaagcgcgcccgcccagctgaagtggggggtatgcagttgcgctttgcccgccttGAGgaacacgccGAGgccccaGAGcgcggtGAG
hblOligo31944_Cat2	DUT	NM_1025248	actccactgtgccctcgccctgccctgtgttatcattttttgacctctttgctccgctctgccatgcaaaacgctcgcggggcacgccaacgcgctgaagcagcagtcttgagcgggccagggcctccattgggtcgcgctgcacaacatggtattcctcgcccactgagttcagcagggcgcctttcacaaggttgccgcggtgcatccactgtgggggccgccggttggaagggggaactccctaaagctggt
hblOligo160807_Cat2	DUT	NM_1025248	tacgatctgtactccgcatatgactacaccattccaccaatggaaaaggccgtggttaaaactgacattcagatcgcattgccttccgggtgttacgggcgcgtcgcacctcgctccggcttggcagcaaagcacttcattgacgtgggcgcaggggtgattgatgaagactaccgcggcaacgttggtgttgtgctgttcaactttggtaaagagaagtttgaggttaagaagggtgatcgcatcgcacagctt
hblOligo31945_Cat2	DUT	NM_1025248	cctggcccagaaacaccagcaatttcaccaagtaagcgcgcccgcccagctgaagtggggggtatgcagttgcgctttgcccgccttagtgaacacgccacagccccaacccgcggtagcgctcgcgctgccgggtacgatctgtactccgcatatgactacaccattccaccaatggaaaaggccgtggttaaaactgacattcagatcgcattgccttccgggtgttacgggcgcgtcgcacctcgctccggc
hblOligo31946_Cat2	DUT	NM_1025248	gggcgcgtcgcacctcgctccggcttggcagcaaagcacttcattgacgtgggcgcaggggtgattgatgaagactaccgcggcaacgttggtgttgtgctgttcaactttggtaaagagaagtttgaggttaagaagggtgatcgcatcgcacagcttatttgtgaacgcatcttctatcctgagattgaggaggtccaagccttggacgatacagagcgcggcagcggcgggttcggcagcactggcaagaac
hblOligo134492_Cat6	AHDC1	NM_1029882	agctccctgtcttccagcctcagcgtggaaggcaaagaactgggcctgcgcgtgtcagcagaacctacacctcttttgaaaatgaaaaacaatgggcgcaatgtcgtcgtggtttttccaccaggggagatgccaattattcttaagcgcaaacgcggccgcccaccaaaaaatctgcttttgggcccaggtaagccaaaggagcctgccgttgttgcagctgaagcagctacagtcgccgccgcaacaatggcc
hblOligo134500_Cat6	AHDC1	NM_1029882	ggctacaactggaaccagtcagtgctgttccaaagttcaagtaagccagggcgcggccgccgcaaaaaggttgatcttttcgaagcaagtcatcttggttttcctacatctgcaagtgctgcagcatccggctaccctagcaagcgctccaccgggcctcgccagcctcgcggtggccgcggtgggggggcctgctcagcaaagaaagaacgcgggggtgctgcagccaaagcaaagtttatcccaaagccacag
hblOligo3311_Cat6	AHDC1	NM_1029882	tcaggccgcgggtcctactatagtaccggtgctccaagtgggcaaactgaactctctcaagagcgccagaaccttttcactggctattttcgctctcttcttgacagtgacgatagtagcgatttgctggatttcgcactgtctgcatcccgccctgagagtcgcaaggcaagcggtacttatgctgggcctccaactagcgctctcccagctcaacgcggcctggccacatttccatcacgcggtgcaaaagcc
hblOligo3313_Cat6	AHDC1	NM_1029882	gactgtgccaattctaaagactgcagcttcgcctatgggtccggcaattctctccctgcctctccatcctctgctcatagtgctggttacgcacctcctccaactggtggtccttgtctgcctccttccaaagcatctttcttctcttcttccgaaggtgcacctttttctggctcagctcctacccctctgcgctgtgattcccgcgcaagcactgtcagccctgggggttatatggtgccaaaagggaccaca
hblOligo134493_Cat6	AHDC1	NM_1029882	aaacgccgccgccgcaaacaaaaattggcctcacctcagcctagctatgcagcagatgctaacgatagtaaggcagaatattcagacgtgctcgcaaagttggcttttcttaaccgccaatcacagtgcgccgggcgctgttctcctccacgctgctggaccccttccgaacctgaatctgttcaccaagctccagacacccaatcaatcagtcactttcttcaccgcgtccagggtttccgccgccgcggtggg
hblOligo3316_Cat6	AHDC1	NM_1029882	cctagcaagcgctccaccgggcctcgccagcctcgcggtggccgcggtgggggggcctgctcagcaaagaaagaacgcgggggtgctgcagccaaagcaaagtttatcccaaagccacagcctgtgaaccctctttttcaagattcacctgatctgggtttggactactattcaggggactcaagcatgagtcctttgccatcacaaagtcgcgccttcggtgttggcgagcgcgacccatgcgacttcattggg
hblOligo134489_Cat7	AHDC1	NM_1029882	GGGTGGGTCATGgagccagacGAGGAGgactatGAGgagcttgcagacgctgacattctgGAGgaattggccGAGctgGAGtgtccagaggcacagcttttggaagcacaggcactggagcctccaGAGccagagccagaacctcagcttctcgatccacaacctcgcttcctcgaccctcaggcactcgaacctcttggcgaagccttggagcttccacctctccagcctctggcagacccacttggccttcct
hblOligo3307_Cat6	AHDC1	NM_1029882	ctgaagcctgaatcctcacagacaccagttgtgtctacacgcaaaggcaaatgccgcggcgtccgccgcatggtcgtcaagatggctaagatccctgtctctctgggccgccgcaacaaaaccacttacaaagtcagctccctgtcttccagcctcagcgtggaaggcaaagaactgggcctgcgcgtgtcagcagaacctacacctcttttgaaaatgaaaaacaatgggcgcaatgtcgtcgtggtttttcca
hblOligo3305_Cat6	AHDC1	NM_1029882	ccagaacctcagcttctcgatccacaacctcgcttcctcgaccctcaggcactcgaacctcttggcgaagccttggagcttccacctctccagcctctggcagacccacttggccttcctggcctggcccttcaggctctggacactctgccagattccttggagagtcagcttcttgaccctcaggctttggacccattgccaaaacttctggacgttccaggtcgccgcctcgaacctcagcagcctttgggg
hblOligo134501_Cat6	AHDC1	NM_1029882	tttcaagattcacctgatctgggtttggactactattcaggggactcaagcatgagtcctttgccatcacaaagtcgcgccttcggtgttggcgagcgcgacccatgcgacttcattgggccatacagtatgaacccatccacaccaagcgatggtacatttggtcaagggttccattgcgattctccttccctcggggcccctgagctggacggtaaacatttcccacctctggcacatccacctactgtcttt
hblOligo134491_Cat6	AHDC1	NM_1029882	gacgccggtccagaaggccgcctcctcccactccctatgcctaccgggctcgtcgcagcattggcagagcctcctcctcctcctccacctcctcctcctgcccttccagggccagggcctgtcagtgtgccagagctgaagcctgaatcctcacagacaccagttgtgtctacacgcaaaggcaaatgccgcggcgtccgccgcatggtcgtcaagatggctaagatccctgtctctctgggccgccgcaacaaa
hblOligo3312_Cat6	AHDC1	NM_1029882	gggagtagtggcgctggggccgatccatctttccagccagttctgagcgcccgccagacatttccacctggtcgcgcagccagctatggtctgaccccagccgcctcagactgccgcgcagccgagactttcccaaagctcgtgccaccacctagtgctatggcccgcagtcctacaactcatcctcctgcaaatacctaccttccacagtatgggggttacggggccggtcagagtgttttcgctccaactaag
hblOligo134500_Cat7	AHDC1	NM_1029882	CCTTCACCAATGaaccagGAGgtgctgttccaaGAGGAGGAGaagccagggcgcggccgccgcaaaaaggttgatcttttcgaagcaGAGcatcttggttttcctGAGGAGgcaGAGgctgcagcaGAGggctaccctGAGaagcgcGAGGAGgggcctcgccagcctcgcggtggccgcggtgggggggcctgcGAGgcaaagaaagaacgcgggggtgctgcagccaaagcaaagtttatcccaaagccacag
hblOligo134493_Cat7	AHDC1	NM_1029882	TTCCGCCCGATGcgcaaacaaaaattggccGAGcctcagcctGAGtatgcagcagatgctaacgatGAGaaggcagaatatGAGgacgtgctcgcaaagttggcttttcttaaccgccaaGAGcagtgcgccgggcgctgtGAGcctccacgctgctggGAGcctGAGgaacctgaaGAGgttcaccaagctccagacGAGcaaGAGatcGAGcactttcttcaccgcgtccagggtttccgccgccgcggtggg
hblOligo3308_Cat6	AHDC1	NM_1029882	attattcttaagcgcaaacgcggccgcccaccaaaaaatctgcttttgggcccaggtaagccaaaggagcctgccgttgttgcagctgaagcagctacagtcgccgccgcaacaatggccatgcctgaagttaaaaaacgccgccgccgcaaacaaaaattggcctcacctcagcctagctatgcagcagatgctaacgatagtaaggcagaatattcagacgtgctcgcaaagttggcttttcttaaccgccaa
hblOligo3315_Cat6	AHDC1	NM_1029882	actcaattcaatcagcctgttggcggggggggtttccgccgcgctaattccgaagctagtagttccgaaggtcaaagcagcctcagttctttggagaagctgatgatggattggaatgaggcctctagcgcaccaggctacaactggaaccagtcagtgctgttccaaagttcaagtaagccagggcgcggccgccgcaaaaaggttgatcttttcgaagcaagtcatcttggttttcctacatctgcaagtgct
hblOligo3314_Cat6	AHDC1	NM_1029882	gccgcatcagccgctagttcctcaagctcctcctttcagccatcacctgaaaattgccgccagtttgcaggcgccagccagtggcctttccgccaagggtacggcgggctcgactgggcctcagaggcttttagtcagctctataaccctagttttgactgtcacgtttctgagcctaatgtgattctcgacatttcaaactatacccctcagaaggtgaagcagcaaactgctgtctctgaaactttcagcgaa
hblOligo3316_Cat7	AHDC1	NM_1029882	TCAAATCCGATGGAGGAGgggcctcgccagcctcgcggtggccgcggtgggggggcctgcGAGgcaaagaaagaacgcgggggtgctgcagccaaagcaaagtttatcccaaagccacagcctgtgaaccctctttttcaagatGAGcctgatctgggtttggactactatGAGggggacGAGGAGatgGAGcctttgccaGAGcaaGAGcgcgccttcggtgttggcgagcgcgacccatgcgacttcattggg
hblOligo134495_Cat6	AHDC1	NM_1029882	gctgagtgggcaggcgataaggggggcgggtgggcccctcaccatgggcatcctggcggtcaagctgggcgcaattgtgggtttcaggggaccgaagctcgcgcatttgcctcaacaggcctggaaagtggggcatcaggccgcgggtcctactatagtaccggtgctccaagtgggcaaactgaactctctcaagagcgccagaaccttttcactggctattttcgctctcttcttgacagtgacgatagtagc
hblOligo134496_Cat6	AHDC1	NM_1029882	gcactgtctgcatcccgccctgagagtcgcaaggcaagcggtacttatgctgggcctccaactagcgctctcccagctcaacgcggcctggccacatttccatcacgcggtgcaaaagcctcaccagttgctgtggggagtagtggcgctggggccgatccatctttccagccagttctgagcgcccgccagacatttccacctggtcgcgcagccagctatggtctgaccccagccgcctcagactgccgcgca
hblOligo134497_Cat6	AHDC1	NM_1029882	aagctcgtgccaccacctagtgctatggcccgcagtcctacaactcatcctcctgcaaatacctaccttccacagtatgggggttacggggccggtcagagtgttttcgctccaactaagccattcactggtcaggactgtgccaattctaaagactgcagcttcgcctatgggtccggcaattctctccctgcctctccatcctctgctcatagtgctggttacgcacctcctccaactggtggtccttgtctg
hblOligo134494_Cat6	AHDC1	NM_1029882	ggtggtcgcggcggtggtcacgctgctaagtctgcacgctgctcatttagcgactttttcgaaggtattgggaagaagaaaaaggttgttgccgttgccgctgctggggtcggtggtccaggtctgacagagttgggtcatccacgcaaacgcggtcgcggcgaagtcgacgctgtcaccggtaaacctaagcgcaagcgccgctcccgcaagaacgggacactcttccctgaacaggtgccaagtggccctggg
hblOligo134499_Cat6	AHDC1	NM_1029882	cagctctataaccctagttttgactgtcacgtttctgagcctaatgtgattctcgacatttcaaactatacccctcagaaggtgaagcagcaaactgctgtctctgaaactttcagcgaatctagttccgattcaactcaattcaatcagcctgttggcggggggggtttccgccgcgctaattccgaagctagtagttccgaaggtcaaagcagcctcagttctttggagaagctgatgatggattggaatgag
hblOligo3315_Cat7	AHDC1	NM_1029882	CTCAGTTATATGcagcctgttggcggggggggtttccgccgcgctaatGAGgaagctGAGGAGGAGgaaggtcaaGAGGAGctcGAGGAGttggagaagctgatgatggattggaatgaggccGAGGAGgcaccaggctacaactggaaccagGAGgtgctgttccaaGAGGAGGAGaagccagggcgcggccgccgcaaaaaggttgatcttttcgaagcaGAGcatcttggttttcctGAGGAGgcaGAGgct
hblOligo134498_Cat7	AHDC1	NM_1029882	ACTACTTTGATGGAGGAGgaaggtgcaccttttGAGggcGAGgctcctGAGcctctgcgctgtgatGAGcgcgcaGAGGAGgtcGAGcctgggggttatatggtgccaaaagggGAGGAGgcaGAGgccGAGGAGgccgcaGAGgccgctGAGGAGGAGGAGGAGGAGtttcagccaGAGcctgaaaattgccgccagtttgcaggcgccGAGcagtggcctttccgccaagggtacggcgggctcgactgggcc
hblOligo3304_Cat7	AHDC1	NM_1029882	TATGTCCTTATGGAGccacacgcaaaaGAGgagcgccctGAGcatccactttatgaacctgaacctgagcctcgcgatGAGcctcagccagggcaaggtcatGAGcctggggccGAGgctgccgcaGAGgggctgccaccagaaccagagccagacGAGGAGgactatGAGgagcttgcagacgctgacattctgGAGgaattggccGAGctgGAGtgtccagaggcacagcttttggaagcacaggcactggag
hblOligo3319_Cat6	AHDC1	NM_1029882	ttggagatggctcgccctccagggccacctcgcgggccagccgcagccgcagctggttatgggtgccctcttctgagtgaccttactttgtcccctgttccacgcgattctctcttgcctcttcaggacaccgcataccgctatcctggcttcatgccacaagctcacccaggcctcggtggcggccctaaaagcgggttcctgggcccaatggcagagccacatccagaagatacctttaccgtcacttccctt
hblOligo3302_Cat6	AHDC1	NM_1029882	atgcgcgtgaagccacagggtctggttgtgacttcctctgctgtgtgttcctcaccagattatctccgcgagcctaagtactacccagggggtccaccaacaccacgcccacttctgccaacccgccctcctgcatccccaccagataaagcctttagtacacatgcttttagcgagaacccacgcccaccaccacgccgcgacccttcaactcgccgccctccagtcctcgcaaagggtgacgacccattgcca
hblOligo3307_Cat7	AHDC1	NM_1029882	TTTTACCGAATGGAGGAGcagGAGccagttgtgGAGGAGcgcaaaggcaaatgccgcggcgtccgccgcatggtcgtcaagatggctaagatccctgtcGAGctgggccgccgcaacaaaGAGGAGtacaaagtcGAGGAGctgGAGGAGGAGctcGAGgtggaaggcaaagaactgggcctgcgcgtgGAGgcagaacctGAGcctcttttgaaaatgaaaaacaatgggcgcaatgtcgtcgtggtttttcca
hblOligo134503_Cat7	AHDC1	NM_1029882	AGTGGAGTCATGgacttcttgggccgcGAGgaggctgcctgtctcGAGgcacctcacctcgctGAGcctcctgccGAGcctaaagccgacaaagagccattggagatggctcgccctccagggccacctcgcgggccagccgcagccgcagctggttatgggtgccctcttctgGAGgaccttGAGttgGAGcctgttccacgcgatGAGctcttgcctcttcaggacGAGgcataccgctatcctggcttcatg
hblOligo134503_Cat6	AHDC1	NM_1029882	ggccttctggcagacttcttgggccgcaccgaggctgcctgtctcagcgcacctcacctcgcttcccctcctgccacccctaaagccgacaaagagccattggagatggctcgccctccagggccacctcgcgggccagccgcagccgcagctggttatgggtgccctcttctgagtgaccttactttgtcccctgttccacgcgattctctcttgcctcttcaggacaccgcataccgctatcctggcttcatg
hblOligo134490_Cat6	AHDC1	NM_1029882	gctctggacactctgccagattccttggagagtcagcttcttgaccctcaggctttggacccattgccaaaacttctggacgttccaggtcgccgcctcgaacctcagcagcctttggggcactgtcctttggctgagccattgcgcctggatttgtgttcacctcatgggcctcctgggcctgaaggccatccaaagtacgctctccgccgcacagatcgcccaaagatcctgtgccgccgccgcaaagctggc
hblOligo3310_Cat6	AHDC1	NM_1029882	ggtcatccacgcaaacgcggtcgcggcgaagtcgacgctgtcaccggtaaacctaagcgcaagcgccgctcccgcaagaacgggacactcttccctgaacaggtgccaagtggccctgggttcggtgaggctggcgctgagtgggcaggcgataaggggggcgggtgggcccctcaccatgggcatcctggcggtcaagctgggcgcaattgtgggtttcaggggaccgaagctcgcgcatttgcctcaacaggc
hblOligo134498_Cat6	AHDC1	NM_1029882	tctttcttctcttcttccgaaggtgcacctttttctggctcagctcctacccctctgcgctgtgattcccgcgcaagcactgtcagccctgggggttatatggtgccaaaagggaccacagcatccgccacatcagccgcatcagccgctagttcctcaagctcctcctttcagccatcacctgaaaattgccgccagtttgcaggcgccagccagtggcctttccgccaagggtacggcgggctcgactgggcc
hblOligo3309_Cat6	AHDC1	NM_1029882	cgctgttctcctccacgctgctggaccccttccgaacctgaatctgttcaccaagctccagacacccaatcaatcagtcactttcttcaccgcgtccagggtttccgccgccgcggtgggaaagccggcggttttggtggtcgcggcggtggtcacgctgctaagtctgcacgctgctcatttagcgactttttcgaaggtattgggaagaagaaaaaggttgttgccgttgccgctgctggggtcggtggtcca
hblOligo134502_Cat6	AHDC1	NM_1029882	aaagcatattcaccaacatgtagccctactctcggtttcaaagaggaacttcgccctccacctactaagctcgccgcttgcgaaccattgaaacatggcctgcagggtgcatccctcgggcatgcagccgccgcccaagctcacctttcttgccgcgacttgcctctcggtcagccacattatgactcccctagctgcaaaggtacagcttattggtacccacctggttcagcagctcgctcacctccatacgag
hblOligo134488_Cat6	AHDC1	NM_1029882	caggatctgcaacacagcggggtgcatctggattgtggcggcctgcgcttgtcacgccctcctgctccaccaccaggtgatctgcagtactccttcttcagctctccttctcttgccaatagcatccgctcacctgaggagcgcgccactccacacgcaaaatccgagcgcccttcccatccactttatgaacctgaacctgagcctcgcgattcccctcagccagggcaaggtcattcccctggggccaccgct
hblOligo134488_Cat7	AHDC1	NM_1029882	GCAAAGGCCATGcacGAGggggtgcatctggattgtggcggcctgcgcttgGAGcgccctcctgctccaccaccaggtgatctgcagtacGAGttcttcGAGGAGcctGAGcttgccaatGAGatccgcGAGcctgaggagcgcgccGAGccacacgcaaaaGAGgagcgccctGAGcatccactttatgaacctgaacctgagcctcgcgatGAGcctcagccagggcaaggtcatGAGcctggggccGAGgct
hblOligo3306_Cat6	AHDC1	NM_1029882	gagccattgcgcctggatttgtgttcacctcatgggcctcctgggcctgaaggccatccaaagtacgctctccgccgcacagatcgcccaaagatcctgtgccgccgccgcaaagctggccgcggtcgcaaagctgacgccggtccagaaggccgcctcctcccactccctatgcctaccgggctcgtcgcagcattggcagagcctcctcctcctcctccacctcctcctcctgcccttccagggccagggcct
hblOligo3304_Cat6	AHDC1	NM_1029882	gaggagcgcgccactccacacgcaaaatccgagcgcccttcccatccactttatgaacctgaacctgagcctcgcgattcccctcagccagggcaaggtcattcccctggggccaccgctgccgcaactgggctgccaccagaaccagagccagacagcacagactatagtgagcttgcagacgctgacattctgtctgaattggccagtctgacatgtccagaggcacagcttttggaagcacaggcactggag
hblOligo134496_Cat7	AHDC1	NM_1029882	CGCACCGGTATGGAGcgccctgagGAGcgcaaggcaGAGggtGAGtatgctgggcctccaGAGGAGgctctcccagctcaacgcggcctggccGAGtttccaGAGcgcggtgcaaaagccGAGccagttgctgtggggGAGGAGggcgctggggccgatccaGAGttccagccagttctgGAGgcccgccagGAGtttccacctggtcgcgcagccGAGtatggtctgGAGccagccgccGAGgactgccgcgca
hblOligo3303_Cat6	AHDC1	NM_1029882	cctgtctctcaggcacgctgccctacccctgtcggtgatggttcctcatcacgccgctgttgggataacggtcgcgtgaatcttcgccctgtcgttcaactgatcgatattatgaaggaccttactcgcttgagccaggatctgcaacacagcggggtgcatctggattgtggcggcctgcgcttgtcacgccctcctgctccaccaccaggtgatctgcagtactccttcttcagctctccttctcttgccaat
hblOligo134495_Cat7	AHDC1	NM_1029882	GTCGACGAGATGggcgataaggggggcgggtgggcccctcaccatgggcatcctggcggtcaagctgggcgcaattgtgggtttcaggggGAGgaagctcgcgcatttgccGAGGAGggcctggaaGAGggggcaGAGggccgcgggGAGtactatGAGGAGggtgctccaGAGgggcaaGAGgaactcGAGcaagagcgccagaaccttttcGAGggctattttcgcGAGcttcttgacGAGgacgatGAGGAG
hblOligo3306_Cat7	AHDC1	NM_1029882	CTTGATTTTATGctggatttgtgtGAGcctcatgggcctcctgggcctgaaggccatccaaagtacgctctccgccgcGAGgatcgcccaaagatcctgtgccgccgccgcaaagctggccgcggtcgcaaagctgacgccggtccagaaggccgcctcctcccactccctatgcctGAGgggctcgtcgcagcattggcagagcctcctcctcctcctccacctcctcctcctgcccttccagggccagggcct
hblOligo3318_Cat6	AHDC1	NM_1029882	caagctcacctttcttgccgcgacttgcctctcggtcagccacattatgactcccctagctgcaaaggtacagcttattggtacccacctggttcagcagctcgctcacctccatacgaggggaaagttgggactggccttctggcagacttcttgggccgcaccgaggctgcctgtctcagcgcacctcacctcgcttcccctcctgccacccctaaagccgacaaagagccattggagatggctcgccctcca
hblOligo3317_Cat6	AHDC1	NM_1029882	ccatccacaccaagcgatggtacatttggtcaagggttccattgcgattctccttccctcggggcccctgagctggacggtaaacatttcccacctctggcacatccacctactgtctttgatgcaggcttgcaaaaagcatattcaccaacatgtagccctactctcggtttcaaagaggaacttcgccctccacctactaagctcgccgcttgcgaaccattgaaacatggcctgcagggtgcatccctcggg
hblOligo134489_Cat6	AHDC1	NM_1029882	ccaccagaaccagagccagacagcacagactatagtgagcttgcagacgctgacattctgtctgaattggccagtctgacatgtccagaggcacagcttttggaagcacaggcactggagcctccaagtccagagccagaacctcagcttctcgatccacaacctcgcttcctcgaccctcaggcactcgaacctcttggcgaagccttggagcttccacctctccagcctctggcagacccacttggccttcct
hblOligo134487_Cat6	AHDC1	NM_1029882	tccccaccagataaagcctttagtacacatgcttttagcgagaacccacgcccaccaccacgccgcgacccttcaactcgccgccctccagtcctcgcaaagggtgacgacccattgccacctcgcgccgcacgccctgtctctcaggcacgctgccctacccctgtcggtgatggttcctcatcacgccgctgttgggataacggtcgcgtgaatcttcgccctgtcgttcaactgatcgatattatgaaggac
hblOligo134497_Cat7	AHDC1	NM_1029882	CCTGGGCGTATGccacctGAGgctatggcccgcGAGcctGAGGAGcatcctcctgcaaatGAGtaccttccacagtatgggggttacggggccggtcagGAGgttttcgctccaGAGaagccattcGAGggtcaggactgtgccaatGAGaaagactgcGAGttcgcctatgggGAGggcaatGAGctccctgccGAGccaGAGGAGgctcatGAGgctggttacgcacctcctccaGAGggtggtccttgtctg
hblOligo99932_Cat1	Rps29	NM_1030001	cgcaccctgcttgttgccgacccacgccgctgcgaatccaaaaaatttggtgggccagggcatcaacagctctattggtctcacccacgcaagtttggccagggctctcgctcctgtcgcgtgtgcagcaatcgccatggtcttattcgcaagtatggtctgaatatgtgccgccaatgcttccgccaatacgctaaagacattgggttcatcaagaaagacctgagttgtctcccttggcactgtttgtggcgc
hblOligo249185_Cat7	ZNF451	NM_1031623	GGAGATGGTATGgtggagaacgacctgGAGtatcagaacatcgaagaagaaattgttgaattgcctgatttggattatctgcgcGAGatgGAGcacattgtttttgtggattttgacaactggGAGaacttttttgggcaccttccagggcacctgaaccagggtGAGtttatttggggctttcaaggtggtaatGAGaactggaagcctccacttaactgtaaaatctataattacctcaatcgcatcggctgt
hblOligo128861_Cat7	ZNF451	NM_1031623	TACATGGCTATGcaaaaggaggaaaaaaaccgcgcatttcgcgagaagattgattttcaacacgctcatgggttgcaagaactggagttcattcgcggtcatGAGgacGAGgaagcagcccgcctgtgcgttgaccaatggctcaagatgcctggtctcaaaGAGggcGAGattaattgtggtGAGaaaGAGGAGttccgccgcggtgggcacGAGtgggttGAGggcaaaccaattctgtgtccaatcatgcat
hblOligo128870_Cat6	ZNF451	NM_1031623	gggcaccttccagggcacctgaaccagggtacttttatttggggctttcaaggtggtaatacaaactggaagcctccacttaactgtaaaatctataattacctcaatcgcatcggctgtttctttcttcacccacgctgttcaaaacgcaaagatgcagccgacttcgctatttgtatgcatgcaggtcgccttgacgagcaactcccaaaacagattccttttactattctgtccggggaccaaggctttctc
hblOligo128869_Cat6	ZNF451	NM_1031623	aaacattgcttcctgcaaaaacctagtgtcgcccattttggctcagagaaaagcaacttgtataagtttactgcatccgcatcccacaccgaacgcaaattgaaacaagcaattaattattcaaagtcattggatatggaaaagggggtggagaacgacctgtcatatcagaacatcgaagaagaaattgttgaattgcctgatttggattatctgcgcacaatgacccacattgtttttgtggattttgacaac
hblOligo249185_Cat6	ZNF451	NM_1031623	atggaaaagggggtggagaacgacctgtcatatcagaacatcgaagaagaaattgttgaattgcctgatttggattatctgcgcacaatgacccacattgtttttgtggattttgacaactggtccaacttttttgggcaccttccagggcacctgaaccagggtacttttatttggggctttcaaggtggtaatacaaactggaagcctccacttaactgtaaaatctataattacctcaatcgcatcggctgt
hblOligo249186_Cat6	ZNF451	NM_1031623	cgctgttcaaaacgcaaagatgcagccgacttcgctatttgtatgcatgcaggtcgccttgacgagcaactcccaaaacagattccttttactattctgtccggggaccaaggctttctcgaactggaaaatcaattcaagaagacccagcgcccagctcatatcctcaacccacaccacttggaaggtgacatgatgtgtgccctccttaactctatttcagataccactaaagaatgcgacagtgacgataac
hblOligo128863_Cat7	ZNF451	NM_1031623	CAAAGACCCATGaaaaatcattttcaccaaGAGttcaagctgggggataataaaggcattgcacaccctattGAGttccctGAGtttgctaagaagttgcttattGAGctctgtaaggacgtcccttttcaggttaaatgtgttgcctgccataagGAGttgcgcGAGcacatggagctgGAGgcccacttccgcgtgcattgccgcaatgccggtccagttgcagttgctgaaaagGAGattGAGcaagtcgca
hblOligo249176_Cat7	ZNF451	NM_1031623	GGGGGGTCTATGGAGGAGgatgacgaggagccaGAGGAGGAGtacGAGgatgagaacattaagcgcaaagatcatattgactaccaaaaggataaggttgctctcGAGttggcccgccttgcacgccacgtcgaggtggagaaacagcaaaaggaggaaaaaaaccgcgcatttcgcgagaagattgattttcaacacgctcatgggttgcaagaactggagttcattcgcggtcatGAGgacGAGgaagcagcc
hblOligo249184_Cat6	ZNF451	NM_1031623	acagatatgaatacacatattcatcaggtgcacaaggaaaagagtgatgaggaggagcaacagtatgtgatcaagtgcggcacctgtacaaaagcttttcacgacccagaaagtgcacagcagcacttccaccgcaaacattgcttcctgcaaaaacctagtgtcgcccattttggctcagagaaaagcaacttgtataagtttactgcatccgcatcccacaccgaacgcaaattgaaacaagcaattaattat
hblOligo249184_Cat7	ZNF451	NM_1031623	TTGTTTGTAATGGAGcatattcatcaggtgcacaaggaaaagGAGgatgaggaggagcaacagtatgtgatcaagtgcggcGAGtgtGAGaaagcttttcacgacccagaaGAGgcacagcagcacttccaccgcaaacattgcttcctgcaaaaacctGAGgtcgcccattttggcGAGgagaaaGAGaacttgtataagtttGAGgcaGAGgcaGAGcacGAGgaacgcaaattgaaacaagcaattaattat
hblOligo128862_Cat6	ZNF451	NM_1031623	gacaacggccatttgttgcttggccaccttaaacgctttgaccactccccatgtgatccaacaattacactccacgggccttttttctctagcttcgcctgcgtggtgtgctataagaagttcgtgacacaacagcagtaccgcgatcatttgttcgataaagaggcaacagacgatggtcacaacaacaatctgcttcctcaaattatccaatgtttcgcctgccctaactgctttcttctcttcagccgcaaa
hblOligo249183_Cat6	ZNF451	NM_1031623	tttaatgttgaggaggcattcctgtctcattacgaagaacatcacagcatcgactatgtgtttgttagcgaaaaaaccgagactagcatcaaaaccgaagacgactttccagtcatcgagacctccaaccaactgacatgtggttgtcgcgagagctatatttgcaaagtgaatcgcaaagaagactatagtcgctgcttgcagattatgctggataagggcaaactgtggttccgctgcagcctttgctcagcc
hblOligo128860_Cat7	ZNF451	NM_1031623	CCCGTCCTCATGgggGAGgaaattattgagGAGgttcctcctgcaggtccagaagcaGAGgagGAGGAGGAGgacgaaaatgaggacgacatccagttcgtgGAGgagggtccacttcgcccagtgttggaatacatcgacctggtgGAGGAGgatgacgaggagccaGAGGAGGAGtacGAGgatgagaacattaagcgcaaagatcatattgactaccaaaaggataaggttgctctcGAGttggcccgcctt
hblOligo128869_Cat7	ZNF451	NM_1031623	ACCCCCGTTATGctgcaaaaacctGAGgtcgcccattttggcGAGgagaaaGAGaacttgtataagtttGAGgcaGAGgcaGAGcacGAGgaacgcaaattgaaacaagcaattaattatGAGaagGAGttggatatggaaaagggggtggagaacgacctgGAGtatcagaacatcgaagaagaaattgttgaattgcctgatttggattatctgcgcGAGatgGAGcacattgtttttgtggattttgacaac
hblOligo128868_Cat6	ZNF451	NM_1031623	acatgtggttgtcgcgagagctatatttgcaaagtgaatcgcaaagaagactatagtcgctgcttgcagattatgctggataagggcaaactgtggttccgctgcagcctttgctcagccacagctcaaaatcttacagatatgaatacacatattcatcaggtgcacaaggaaaagagtgatgaggaggagcaacagtatgtgatcaagtgcggcacctgtacaaaagcttttcacgacccagaaagtgcacag
hblOligo249176_Cat6	ZNF451	NM_1031623	atcgacctggtgtctagcgatgacgaggagccatccacctcctacacagatgagaacattaagcgcaaagatcatattgactaccaaaaggataaggttgctctcactttggcccgccttgcacgccacgtcgaggtggagaaacagcaaaaggaggaaaaaaaccgcgcatttcgcgagaagattgattttcaacacgctcatgggttgcaagaactggagttcattcgcggtcatagcgacacagaagcagcc
hblOligo249180_Cat6	ZNF451	NM_1031623	gaggggaataaggatccatcttccgatttgcacttgctgcttgaccagagtaaattctcttctctgaaacgcacaatgagtatcaaagagtcaagctctcttgaatgcattgctatcccaaagaaaaaaatgaaccttaaggataagtcccacgaaggggttgcttgtgttcagaaggagaagtccgtggtgaaaacatggttctgtgaatgtaatcagcgcttcccatcagaagatgcagtcgagaaacacgtc
hblOligo249178_Cat7	ZNF451	NM_1031623	CGATTCCCAATGcatttgttcgataaagaggcaGAGgacgatggtcacaacaacaatctgcttcctcaaattatccaatgtttcgcctgccctaactgctttcttctcttcGAGcgcaaagaagagtgtGAGaaacacatgGAGggcaaaaatcattttcaccaaGAGttcaagctgggggataataaaggcattgcacaccctattGAGttccctGAGtttgctaagaagttgcttattGAGctctgtaaggac
hblOligo249180_Cat7	ZNF451	NM_1031623	ATGTGCCCGATGgatccaGAGGAGgatttgcacttgctgcttgaccagGAGaaattcGAGGAGctgaaacgcGAGatgGAGatcaaagagGAGGAGGAGcttgaatgcattgctatcccaaagaaaaaaatgaaccttaaggataagGAGcacgaaggggttgcttgtgttcagaaggagaagGAGgtggtgaaaGAGtggttctgtgaatgtaatcagcgcttcccaGAGgaagatgcagtcgagaaacacgtc
hblOligo128871_Cat6	ZNF451	NM_1031623	attctgtccggggaccaaggctttctcgaactggaaaatcaattcaagaagacccagcgcccagctcatatcctcaacccacaccacttggaaggtgacatgatgtgtgccctccttaactctatttcagataccactaaagaatgcgacagtgacgataacatgggtgccaagaatacaagtattggggaggaatttatcagcacagaagacgttgaacttgaagaggcaatccgccgctccttggaggaaatg
hblOligo128867_Cat6	ZNF451	NM_1031623	cataaatttcaccgctattcctgtgcacactgtcgcaaaccttttcacaaaattgagaccctctaccgccattgccaagatgagcatgacaatgagattaagatcaaatacttttgtgggctgtgtgacctcatttttaatgttgaggaggcattcctgtctcattacgaagaacatcacagcatcgactatgtgtttgttagcgaaaaaaccgagactagcatcaaaaccgaagacgactttccagtcatcgag
hblOligo128865_Cat6	ZNF451	NM_1031623	cttaaggataagtcccacgaaggggttgcttgtgttcagaaggagaagtccgtggtgaaaacatggttctgtgaatgtaatcagcgcttcccatcagaagatgcagtcgagaaacacgtcttctccgctaacactatgggttacaaatgtgttgtgtgcggtaaggtttgtgacgacagtggcgttattcgcttgcatatgtcccgcattcacggcggcgctcacctgaacaacttcttgttctggtgtcgcaca
hblOligo128866_Cat6	ZNF451	NM_1031623	acccgcaaggataccattatggctcacgttacagaatttcacaacggccaccgctatttctacgaaatggatgaggttgaaggtgaaactttgccaagtagctctaccactcttgacaatcttactgccaacaagcctagttctgctatcacagtgatcgaccactccccagctaattctagtccacgcgggaagtggcaatgccgcatttgcgaggacatgtttgatagtcaggaatacgttaagcaacactgt
hblOligo128866_Cat7	ZNF451	NM_1031623	GAGGGTTCCATGGAGattatggctcacgttGAGgaatttcacaacggccaccgctatttctacgaaatggatgaggttgaaggtgaaGAGttgccaGAGGAGGAGGAGGAGcttgacaatcttGAGgccaacaagcctGAGGAGgctatcGAGgtgatcgaccacGAGccagctaatGAGGAGccacgcgggaagtggcaatgccgcatttgcgaggacatgtttgatGAGcaggaatacgttaagcaacactgt
hblOligo249186_Cat7	ZNF451	NM_1031623	TTAACAATCATGcgcaaagatgcagccgacttcgctatttgtatgcatgcaggtcgccttgacgagcaactcccaaaacagattccttttGAGattctgGAGggggaccaaggctttctcgaactggaaaatcaattcaagaagGAGcagcgcccagctcatatcctcaacccacaccacttggaaggtgacatgatgtgtgccctccttaacGAGattGAGgatGAGGAGaaagaatgcgacGAGgacgataac
hblOligo249177_Cat6	ZNF451	NM_1031623	caatggctcaagatgcctggtctcaaaacaggcactattaattgtggtacaaaatcttcattccgccgcggtgggcacacatgggtttcaggcaaaccaattctgtgtccaatcatgcattgcaacaaggagttcgacaacggccatttgttgcttggccaccttaaacgctttgaccactccccatgtgatccaacaattacactccacgggccttttttctctagcttcgcctgcgtggtgtgctataagaag
hblOligo128861_Cat6	ZNF451	NM_1031623	gtggagaaacagcaaaaggaggaaaaaaaccgcgcatttcgcgagaagattgattttcaacacgctcatgggttgcaagaactggagttcattcgcggtcatagcgacacagaagcagcccgcctgtgcgttgaccaatggctcaagatgcctggtctcaaaacaggcactattaattgtggtacaaaatcttcattccgccgcggtgggcacacatgggtttcaggcaaaccaattctgtgtccaatcatgcat
hblOligo249181_Cat6	ZNF451	NM_1031623	atgggttacaaatgtgttgtgtgcggtaaggtttgtgacgacagtggcgttattcgcttgcatatgtcccgcattcacggcggcgctcacctgaacaacttcttgttctggtgtcgcacatgtaagaaagagcttacccgcaaggataccattatggctcacgttacagaatttcacaacggccaccgctatttctacgaaatggatgaggttgaaggtgaaactttgccaagtagctctaccactcttgacaat
hblOligo128870_Cat7	ZNF451	NM_1031623	CAAGGATCGATGgggcacctgaaccagggtGAGtttatttggggctttcaaggtggtaatGAGaactggaagcctccacttaactgtaaaatctataattacctcaatcgcatcggctgtttctttcttcacccacgctgtGAGaaacgcaaagatgcagccgacttcgctatttgtatgcatgcaggtcgccttgacgagcaactcccaaaacagattccttttGAGattctgGAGggggaccaaggctttctc
hblOligo249179_Cat6	ZNF451	NM_1031623	aaatgtgttgcctgccataagaccttgcgcagtcacatggagctgactgcccacttccgcgtgcattgccgcaatgccggtccagttgcagttgctgaaaagagcattacccaagtcgcagaaaagttcatcctccgcggctactgtccagactgtaatcaggttttcgtcgacgaaacatccactcaaaatcacaaacagaacagcggtcataaagtgcgcgtgatcaactccgtcgaggagtctgtcctcctc
hblOligo128863_Cat6	ZNF451	NM_1031623	cacatgtcaggcaaaaatcattttcaccaatcattcaagctgggggataataaaggcattgcacaccctatttcattccctagctttgctaagaagttgcttatttctctctgtaaggacgtcccttttcaggttaaatgtgttgcctgccataagaccttgcgcagtcacatggagctgactgcccacttccgcgtgcattgccgcaatgccggtccagttgcagttgctgaaaagagcattacccaagtcgca
hblOligo249182_Cat6	ZNF451	NM_1031623	cctagttctgctatcacagtgatcgaccactccccagctaattctagtccacgcgggaagtggcaatgccgcatttgcgaggacatgtttgatagtcaggaatacgttaagcaacactgtatgtctcttgcctcacataaatttcaccgctattcctgtgcacactgtcgcaaaccttttcacaaaattgagaccctctaccgccattgccaagatgagcatgacaatgagattaagatcaaatacttttgtggg
hblOligo128864_Cat6	ZNF451	NM_1031623	cgcggctactgtccagactgtaatcaggttttcgtcgacgaaacatccactcaaaatcacaaacagaacagcggtcataaagtgcgcgtgatcaactccgtcgaggagtctgtcctcctctattgtcattcaagtgaggggaataaggatccatcttccgatttgcacttgctgcttgaccagagtaaattctcttctctgaaacgcacaatgagtatcaaagagtcaagctctcttgaatgcattgctatccca
hblOligo128860_Cat6	ZNF451	NM_1031623	atgggggatcctgggagtgaaattattgagtccgttcctcctgcaggtccagaagcaagtgagtccaccacagacgaaaatgaggacgacatccagttcgtgagtgagggtccacttcgcccagtgttggaatacatcgacctggtgtctagcgatgacgaggagccatccacctcctacacagatgagaacattaagcgcaaagatcatattgactaccaaaaggataaggttgctctcactttggcccgcctt
hblOligo128862_Cat7	ZNF451	NM_1031623	CACGATGTGATGttgttgcttggccaccttaaacgctttgaccacGAGccatgtgatccaGAGattGAGctccacgggccttttttcGAGGAGttcgcctgcgtggtgtgctataagaagttcgtgGAGcaacagcagtaccgcgatcatttgttcgataaagaggcaGAGgacgatggtcacaacaacaatctgcttcctcaaattatccaatgtttcgcctgccctaactgctttcttctcttcGAGcgcaaa
hblOligo249182_Cat7	ZNF451	NM_1031623	TTCAGAGAAATGatcGAGgtgatcgaccacGAGccagctaatGAGGAGccacgcgggaagtggcaatgccgcatttgcgaggacatgtttgatGAGcaggaatacgttaagcaacactgtatgGAGcttgccGAGcataaatttcaccgctatGAGtgtgcacactgtcgcaaaccttttcacaaaattgagGAGctctaccgccattgccaagatgagcatgacaatgagattaagatcaaatacttttgtggg
hblOligo249181_Cat7	ZNF451	NM_1031623	TGCGGCGGGATGtgtgttgtgtgcggtaaggtttgtgacgacGAGggcgttattcgcttgcatatgGAGcgcattcacggcggcgctcacctgaacaacttcttgttctggtgtcgcGAGtgtaagaaagagcttGAGcgcaaggatGAGattatggctcacgttGAGgaatttcacaacggccaccgctatttctacgaaatggatgaggttgaaggtgaaGAGttgccaGAGGAGGAGGAGGAGcttgacaat
hblOligo249178_Cat6	ZNF451	NM_1031623	cagtaccgcgatcatttgttcgataaagaggcaacagacgatggtcacaacaacaatctgcttcctcaaattatccaatgtttcgcctgccctaactgctttcttctcttcagccgcaaagaagagtgttccaaacacatgtcaggcaaaaatcattttcaccaatcattcaagctgggggataataaaggcattgcacaccctatttcattccctagctttgctaagaagttgcttatttctctctgtaaggac
hblOligo82788_Cat2	NABP1	NM_1031716	gggcgcgggggggaacttcagaaaatcggggagttctgcatggtctactcagaagtcccaaatttcagcgagccaaaccctgactatcgcggtcagcaaaataaaggcgcacaatctgagcaaaaaaacaatagtatgaatagtaacatggggaccggtaccttcggtcctgtgggcaacggcgtccataccgggccagaatcccgcgaacaccaattttctcatgccggtcgctccaacgggcgcgggctgatt
hblOligo82787_Cat3	NABP1	NM_1031716	AATGACCCGATGgaccctcttatctttatccgcgacatcaagccagggctgaagaacctcaacgtcgttttcatcgtgctcgaaattggccgcgtgGAGaaaGAGaaggacgggcacgaggttcgcGAGtgcaaagttgcagataaaGAGgggGAGattGAGatcGAGgtctgggacgagatcgggggtctgatccaaccaggggacattattcgccttGAGcgcgggtatgctGAGatgtggaaaggctgtctt
hblOligo82787_Cat2	NABP1	NM_1031716	aaccgcgttaacgaccctcttatctttatccgcgacatcaagccagggctgaagaacctcaacgtcgttttcatcgtgctcgaaattggccgcgtgaccaaaaccaaggacgggcacgaggttcgctcttgcaaagttgcagataaaacagggtctattacaatcagtgtctgggacgagatcgggggtctgatccaaccaggggacattattcgccttacacgcgggtatgctagcatgtggaaaggctgtctt
hblOligo206644_Cat2	NABP1	NM_1031716	tatcgcggtcagcaaaataaaggcgcacaatctgagcaaaaaaacaatagtaatagtaacatggggaccggtaccttcggtcctgtgggcaacggcgtccataccgggccagaatcccgcgaacaccaattttctcatgccggtcgctccaacgggcgcgggctgattaatcctcagctccagggcaccgctagcaaccagactgtcatgacaacaatttctaatggtcgcgaccctcgccgcgcattcaaacgc
hblOligo206643_Cat2	NABP1	NM_1031716	aaagttgcagataaaacagggtctattacaatcagtgtctgggacgagatcgggggtctgatccaaccaggggacattattcgccttacacgcgggtatgctagcatgtggaaaggctgtcttactctgtatactgggcgcgggggggaacttcagaaaatcggggagttctgcatggtctactcagaagtcccaaatttcagcgagccaaaccctgactatcgcggtcagcaaaataaaggcgcacaatctgag
hblOligo206644_Cat3	NABP1	NM_1031716	CGAAAATTAATGcaaaataaaggcgcacaaGAGgagcaaaaaaacaatGAGaatGAGaacatggggGAGggtGAGttcggtcctgtgggcaacggcgtccatGAGgggccagaaGAGcgcgaacaccaatttGAGcatgccggtcgcGAGaacgggcgcgggctgattaatcctcagctccagggcGAGgctGAGaaccagGAGgtcatgGAGGAGattGAGaatggtcgcgaccctcgccgcgcattcaaacgc
hblOligo206643_Cat3	NABP1	NM_1031716	AGCCTTTTCATGaaaGAGgggGAGattGAGatcGAGgtctgggacgagatcgggggtctgatccaaccaggggacattattcgccttGAGcgcgggtatgctGAGatgtggaaaggctgtcttGAGctgtatGAGgggcgcgggggggaacttcagaaaatcggggagttctgcatggtctacGAGgaagtcccaaatttcGAGgagccaaaccctgactatcgcggtcagcaaaataaaggcgcacaaGAGgag
hblOligo82788_Cat3	NABP1	NM_1031716	AACTGTAATATGgaacttcagaaaatcggggagttctgcatggtctacGAGgaagtcccaaatttcGAGgagccaaaccctgactatcgcggtcagcaaaataaaggcgcacaaGAGgagcaaaaaaacaatGAGatgaatGAGaacatggggGAGggtGAGttcggtcctgtgggcaacggcgtccatGAGgggccagaaGAGcgcgaacaccaatttGAGcatgccggtcgcGAGaacgggcgcgggctgatt
hblOligo173135_Cat6	GSTCD	NM_1031720	ttcaaaatctgcctcgtggttacaaaagaggtgagtcgcgactcttcacttctccgcgatgatcttattcaggatgtcgaaatccagattatctctcgccaggaactcccacctatcgtgcaaaactgttgtttgcctgccgtggtcgaacgcagcgataatttttgccgcgctggtttggccgtcgtgctccgccacatcatccagaaaagttacgaagccgatcctctcaagaaagaacttctggagttgctg
hblOligo45329_Cat6	GSTCD	NM_1031720	atgaaagcaatcaagaaaagcttgactgaggaagagtacctctacctggatttttcacatcaaacagagggttgtatcttccctctccacacctctgtcactctgtttcttttgtcctactgtgactgtaaaattttcaaaatctgcctcgtggttacaaaagaggtgagtcgcgactcttcacttctccgcgatgatcttattcaggatgtcgaaatccagattatctctcgccaggaactcccacctatcgtg
hblOligo45330_Cat6	GSTCD	NM_1031720	cctgccgtggtcgaacgcagcgataatttttgccgcgctggtttggccgtcgtgctccgccacatcatccagaaaagttacgaagccgatcctctcaagaaagaacttctggagttgctggggttcaaaaagacctgtcttaaggcctgtgctgaggtgagtcaatggactcgcctctgtgaactcactatcccacttgcaattgagaactttctccgcgaatcaagcgatcagcctcctacaatccctgtggaa
hblOligo45329_Cat7	GSTCD	NM_1031720	TGCCGGCTCATGaagaaaGAGttgGAGgaggaagagtacctctacctggattttGAGcatcaaGAGgagggttgtatcttccctctccacGAGGAGgtcGAGctgtttcttttgGAGtactgtgactgtaaaattttcaaaatctgcctcgtggttGAGaaagaggtgGAGcgcgacGAGGAGcttctccgcgatgatcttattcaggatgtcgaaatccagattatcGAGcgccaggaactcccacctatcgtg
hblOligo45331_Cat6	GSTCD	NM_1031720	aagaagctctctgaacctgttcgcgtccataacgatgacaaacttcgccgccagaaacttaagcaacaaaaggcagatggtgtgggccctccacttactaagggtaaggcaaaaagcaaggttcacactcaggagacctccgaagggctggactccagtagcaaaagcttggaactcaaagtggctttcagcaagcttaccgtccaggaggaacctgcaactacaaatcgcgaaccttctcacatccgcaaagcc
hblOligo173137_Cat6	GSTCD	NM_1031720	acctccgaagggctggactccagtagcaaaagcttggaactcaaagtggctttcagcaagcttaccgtccaggaggaacctgcaactacaaatcgcgaaccttctcacatccgcaaagccaaggcctctgatctccctccactggagcatgtgtttgccgaagggctgtacttcactctcgccgatatcgtgctgttgccttgcattcatcactttctggtcattatttcccgcaagtttagcgaaaaacttgtt
hblOligo173136_Cat6	GSTCD	NM_1031720	tgtcttaaggcctgtgctgaggtgagtcaatggactcgcctctgtgaactcactatcccacttgcaattgagaactttctccgcgaatcaagcgatcagcctcctacaatccctgtggaaattctccagttggagaagaagctctctgaacctgttcgcgtccataacgatgacaaacttcgccgccagaaacttaagcaacaaaaggcagatggtgtgggccctccacttactaagggtaaggcaaaaagcaag
hblOligo45335_Cat6	GSTCD	NM_1031720	tacgggtttatccagaacactagtaagtttaattttcctaagtctgagcaatttaaaaagactttgtcatataaggagcacatgattctctgtcgcttcgccgatcaaaccgccgttcagttgccacctcaacgccgccttatcggcaaacagtgcatgtgcctcgtggatttggatcgcgctcgcgctgcagaggagtgtggttatagcgtgcaagtgatttcaatggaaccagagagttgctctccaaaaaac
hblOligo173139_Cat6	GSTCD	NM_1031720	cctgctgccgtgtcaccaaaggaagggaaaatgagctctgatcgcgctctccgcaaacagcaacaactgaacaacttggtgtatgtcgtcaccaaccaggcaaagccaggtgatcgcatcgtggacttctgctcagggggtggccacgtcggcattgtcctcgctcacatgttgccaagttgtcaggttactttgatcgaaaacaaagagctctctctcattcgcgctaaaaagcgctcagacgaattgggcttg
hblOligo173141_Cat6	GSTCD	NM_1031720	aagtttaattttcctaagtctgagcaatttaaaaagactttgtcatataaggagcacatgattctctgtcgcttcgccgatcaaaccgccgttcagttgccacctcaacgccgccttatcggcaaacagtgcatgtgcctcgtggatttggatcgcgctcgcgctgcagaggagtgtggttatagcgtgcaagtgatttcaatggaaccagagagttgctctccaaaaaacaatatgatcgttggtgtgcctatt
hblOligo173140_Cat6	GSTCD	NM_1031720	attcaggcaaacatggaatactttactggtatgtttaacattggcgtcgctctccatgcctgtggggtggcaacagatatggtcatcgagcactgtattaagactcgcgccagcttcgtgacatgcccatgctgttacgggtttatccagaacactagtaagtttaattttcctaagtctgagcaatttaaaaagactttgtcatataaggagcacatgattctctgtcgcttcgccgatcaaaccgccgttcag
hblOligo45332_Cat6	GSTCD	NM_1031720	cctccactggagcatgtgtttgccgaagggctgtacttcactctcgccgatatcgtgctgttgccttgcattcatcactttctggtcattatttcccgcaagtttagcgaaaaacttgttgaatttcctctgttggccagctggtatcaacgcatccaggaagtgccaggggtgaaaactgctgcctctaaatgcggtatccagttccttcatctgcctaaattgctgaccacatcaacagaacagcatccaaat
hblOligo45331_Cat7	GSTCD	NM_1031720	ATATCTCTGATGgaacctgttcgcgtccataacgatgacaaacttcgccgccagaaacttaagcaacaaaaggcagatggtgtgggccctccacttGAGaagggtaaggcaaaaGAGaaggttcacGAGcaggagGAGGAGgaagggctggacGAGGAGGAGaaaGAGttggaactcaaagtggctttcGAGaagcttGAGgtccaggaggaacctgcaGAGGAGaatcgcgaacctGAGcacatccgcaaagcc
hblOligo173138_Cat6	GSTCD	NM_1031720	gccagctggtatcaacgcatccaggaagtgccaggggtgaaaactgctgcctctaaatgcggtatccagttccttcatctgcctaaattgctgaccacatcaacagaacagcatccaaatttgtgcgaagtccctggggtggaggagcagtccgatccacttttcatcggtggcccacgcccaaccatggcaaagctgatggaaaaagggattgaagttatgttttctccacacccatgcccaacttggacactc
hblOligo45330_Cat7	GSTCD	NM_1031720	AGCGACCGGATGgaacgcGAGgataatttttgccgcgctggtttggccgtcgtgctccgccacatcatccagaaaGAGtacgaagccgatcctctcaagaaagaacttctggagttgctggggttcaaaaagGAGtgtcttaaggcctgtgctgaggtgGAGcaatggGAGcgcctctgtgaactcGAGatcccacttgcaattgagaactttctccgcgaaGAGGAGgatcagcctcctGAGatccctgtggaa
hblOligo173136_Cat7	GSTCD	NM_1031720	AATGAAGTGATGtgtgctgaggtgGAGcaatggGAGcgcctctgtgaactcGAGatcccacttgcaattgagaactttctccgcgaaGAGGAGgatcagcctcctGAGatccctgtggaaattctccagttggagaagaagctcGAGgaacctgttcgcgtccataacgatgacaaacttcgccgccagaaacttaagcaacaaaaggcagatggtgtgggccctccacttGAGaagggtaaggcaaaaGAGaag
hblOligo173139_Cat7	GSTCD	NM_1031720	ATACGAGCTATGGAGccaaaggaagggaaaatgGAGGAGgatcgcgctctccgcaaacagcaacaactgaacaacttggtgtatgtcgtcGAGaaccaggcaaagccaggtgatcgcatcgtggacttctgcGAGgggggtggccacgtcggcattgtcctcgctcacatgttgccaGAGtgtcaggttGAGttgatcgaaaacaaagagctcGAGctcattcgcgctaaaaagcgcGAGgacgaattgggcttg
hblOligo173140_Cat7	GSTCD	NM_1031720	AGAATAACCATGatggaatactttGAGggtatgtttaacattggcgtcgctctccatgcctgtggggtggcaGAGgatatggtcatcgagcactgtattaagGAGcgcgccGAGttcgtgGAGtgcccatgctgttacgggtttatccagaacGAGGAGaagtttaattttcctaagGAGgagcaatttaaaaagGAGttgGAGtataaggagcacatgattctctgtcgcttcgccgatcaaGAGgccgttcag
hblOligo45333_Cat6	GSTCD	NM_1031720	ggggtggaggagcagtccgatccacttttcatcggtggcccacgcccaaccatggcaaagctgatggaaaaagggattgaagttatgttttctccacacccatgcccaacttggacactcgactggaacgtgctccctgctgccgtgtcaccaaaggaagggaaaatgagctctgatcgcgctctccgcaaacagcaacaactgaacaacttggtgtatgtcgtcaccaaccaggcaaagccaggtgatcgcatc
hblOligo45334_Cat6	GSTCD	NM_1031720	gggggtggccacgtcggcattgtcctcgctcacatgttgccaagttgtcaggttactttgatcgaaaacaaagagctctctctcattcgcgctaaaaagcgctcagacgaattgggcttgagtaatatctggtttattcaggcaaacatggaatactttactggtatgtttaacattggcgtcgctctccatgcctgtggggtggcaacagatatggtcatcgagcactgtattaagactcgcgccagcttcgtg
hblOligo156768_Cat2	DCLRE1C	NM_1033855	actttgaaacgccgccttgaatgtagtttgaaggtttatctgtattgctcccctgtgaccaaggaacttctcttgacttcccctaagtaccgcttttggaagaagcgcatcatctcaatcgagatcgaaacaccaacccaaatttccctggtggacgaggcctctggtgagaaagaggaaatcgtcgtcaccttgctgcctgctgggcattgccctgggtcagttatgtttctgtttcagggtaataacgggaca
hblOligo27644_Cat2	DCLRE1C	NM_1033855	acccaaatttccctggtggacgaggcctctggtgagaaagaggaaatcgtcgtcaccttgctgcctgctgggcattgccctgggtcagttatgtttctgtttcagggtaataacgggacagttctgtacactggcgacttccgcctggcccaaggggaagctgcacgcatggaactcctgcactctgggggtcgcgtcaaagacattcagtcagtgtacttggacaccacattttgcgacccacgcttctatcaa
hblOligo27645_Cat3	DCLRE1C	NM_1033855	ATACATCCTATGggggttctggagcttgtccgcGAGtggatcGAGcgcGAGccatatcacgtggtttggctcaactgtaaggctgcctacggttatgagtatctcttcGAGaacctcGAGgaagagttgggcgttcaagtccatgtcaataaactcgacatgttccgcaatatgcctgaaattctgcaccatttgGAGGAGgaccgcaacGAGcaaatccacgcttgccgccatcctaaagcagaagagtacttt
hblOligo27646_Cat2	DCLRE1C	NM_1033855	ccttgcggtattacttcccgcaaccgcattcctcttcatatcatcagtatcaagccttcaacaatgtggtttggcgagcgctcccgcaagaccaacgtcattgtccgcaccggcgagtccagttatcgcgcttgcttttccttccattctagctatagtgagatcaaggatttcttgtcctatttgtgccctgtcaatgcatacccaaacgtcattccagtggggaccacaatggacaaggtcgtcgaaatcttg
hblOligo27643_Cat2	DCLRE1C	NM_1033855	agttcttttgaggggcaaatggcagaatatccaaccatcagtattgatcgctttgaccgcgagaacttgcgcgcccgcgcctacttcttgagccactgtcataaggaccatatgaaagggctgcgcgcaccaactttgaaacgccgccttgaatgtagtttgaaggtttatctgtattgctcccctgtgaccaaggaacttctcttgacttcccctaagtaccgcttttggaagaagcgcatcatctcaatcgag
hblOligo156770_Cat2	DCLRE1C	NM_1033855	caagtccatgtcaataaactcgacatgttccgcaatatgcctgaaattctgcaccatttgacaacagaccgcaacactcaaatccacgcttgccgccatcctaaagcagaagagtactttcaatggagcaaattgccttgcggtattacttcccgcaaccgcattcctcttcatatcatcagtatcaagccttcaacaatgtggtttggcgagcgctcccgcaagaccaacgtcattgtccgcaccggcgagtcc
hblOligo27645_Cat2	DCLRE1C	NM_1033855	gaatgtctttcaggggttctggagcttgtccgctcttggatcacacgctcaccatatcacgtggtttggctcaactgtaaggctgcctacggttatgagtatctcttcaccaacctctccgaagagttgggcgttcaagtccatgtcaataaactcgacatgttccgcaatatgcctgaaattctgcaccatttgacaacagaccgcaacactcaaatccacgcttgccgccatcctaaagcagaagagtacttt
hblOligo27647_Cat2	DCLRE1C	NM_1033855	agttcacaatccactgaacctaaatacaaacctcttggcaagctgaagcgcgcccgcacagtgcatcgcgacagcgaggaagaggatgactatctcttcgacgaccctctccctatcccattgcgccataaggttccttaccctgagaccttccatcctgaggtttttagtatgactgctgtttctgaaaagcaaccagaaaaattgcgccagacccctggctgttgccgcgccgaatgcatgcaatcaagccgc
hblOligo156771_Cat2	DCLRE1C	NM_1033855	ttttccttccattctagctatagtgagatcaaggatttcttgtcctatttgtgccctgtcaatgcatacccaaacgtcattccagtggggaccacaatggacaaggtcgtcgaaatcttgaaacctctgtgccgcagttcacaatccactgaacctaaatacaaacctcttggcaagctgaagcgcgcccgcacagtgcatcgcgacagcgaggaagaggatgactatctcttcgacgaccctctccctatccca
hblOligo27644_Cat3	DCLRE1C	NM_1033855	GCCTACATCATGctggtggacgaggccGAGggtgagaaagaggaaatcgtcgtcGAGttgctgcctgctgggcattgccctgggGAGgttatgtttctgtttcagggtaataacgggGAGgttctgtacGAGggcgacttccgcctggcccaaggggaagctgcacgcatggaactcctgcacGAGgggggtcgcgtcaaagacattcagGAGgtgtacttggacGAGGAGttttgcgacccacgcttctatcaa
hblOligo156773_Cat2	DCLRE1C	NM_1033855	aacgatgagatcacagacgaatcacttgaaaacttccctagtagtaccgtggcagggggctcccaatctccaaaactgttcagcgactccgacggtgaaagcacccacatttccagccagaactctagccagtctacccacatcactgagcaaggcagccagggttgggactctcaatctgacactgtccttctttcttctcaagaacgcaactcaggggacatcacaagtctcgacaaggctgactaccgccca
hblOligo156774_Cat3	DCLRE1C	NM_1033855	GCACAGCGGATGttgatggaacagaatgtcatttgtcctaaggacGAGtatGAGgaccttaaaGAGcgcgacaaagatgtgGAGatcgtgcctGAGGAGggtgagcctGAGGAGttgGAGGAGgaaGAGcacatcccagaggaaaagGAGttgttgaacctgGAGGAGaatgcagatGAGcaaGAGGAGGAGgatttcgaagtcccaGAGGAGcctgaggctgaacttcctaagcgcgagcacttgcagtacctc
hblOligo27650_Cat3	DCLRE1C	NM_1033855	TCATATCTCATGgtgGAGatcgtgcctGAGGAGggtgagcctGAGGAGttgGAGGAGgaaGAGcacatcccagaggaaaagGAGttgttgaacctgGAGGAGaatgcagatGAGcaaGAGGAGGAGgatttcgaagtcccaGAGGAGcctgaggctgaacttcctaagcgcgagcacttgcagtacctctacgagaaactggcaGAGggcgaaGAGatcgcagttaaaaaacgcaagtgcGAGctgcttgacGAG
hblOligo27649_Cat3	DCLRE1C	NM_1033855	GGCCGTGCAATGgagcaaggcGAGcagggttgggacGAGcaaGAGgacGAGgtccttcttGAGGAGcaagaacgcaacGAGggggacatcGAGGAGctcgacaaggctgactaccgcccaGAGattaaagaaaacattcctgctGAGttgatggaacagaatgtcatttgtcctaaggacGAGtatGAGgaccttaaaGAGcgcgacaaagatgtgGAGatcgtgcctGAGGAGggtgagcctGAGGAGttgGAG
hblOligo156772_Cat2	DCLRE1C	NM_1033855	ccttaccctgagaccttccatcctgaggtttttagtatgactgctgtttctgaaaagcaaccagaaaaattgcgccagacccctggctgttgccgcgccgaatgcatgcaatcaagccgctttacaaacttcgttgattgtgaggagtctaattcagaatctgaggaggaagtcgggatcccagcaagcctccaaggggatcttggctctgttcttcatctccaaaaagcagatggcgacgtccctcaatgggag
hblOligo27650_Cat2	DCLRE1C	NM_1033855	cgcgacaaagatgtgaccatcgtgccttccactggtgagcctaccactttgtcctccgaaacccacatcccagaggaaaagtcattgttgaacctgtcaacaaatgcagatagccaatctagtagtgatttcgaagtcccatcaacccctgaggctgaacttcctaagcgcgagcacttgcagtacctctacgagaaactggcaaccggcgaatctatcgcagttaaaaaacgcaagtgctccctgcttgacacc
hblOligo27648_Cat3	DCLRE1C	NM_1033855	TACTCAGTAATGGAGaatGAGgaaGAGgaggaggaagtcgggatcccagcaGAGctccaaggggatcttggcGAGgttcttcatctccaaaaagcagatggcgacgtccctcaatgggaggtcttcttcaaacgcaacgatgagatcGAGgacgaaGAGcttgaaaacttccctGAGGAGGAGgtggcagggggcGAGcaaGAGccaaaactgttcGAGgacGAGgacggtgaaGAGGAGcacattGAGGAGcag
hblOligo156774_Cat2	DCLRE1C	NM_1033855	attcctgcttcattgatggaacagaatgtcatttgtcctaaggacacctatagcgaccttaaatctcgcgacaaagatgtgaccatcgtgccttccactggtgagcctaccactttgtcctccgaaacccacatcccagaggaaaagtcattgttgaacctgtcaacaaatgcagatagccaatctagtagtgatttcgaagtcccatcaacccctgaggctgaacttcctaagcgcgagcacttgcagtacctc
hblOligo27649_Cat2	DCLRE1C	NM_1033855	acccacatcactgagcaaggcagccagggttgggactctcaatctgacactgtccttctttcttctcaagaacgcaactcaggggacatcacaagtctcgacaaggctgactaccgcccaacaattaaagaaaacattcctgcttcattgatggaacagaatgtcatttgtcctaaggacacctatagcgaccttaaatctcgcgacaaagatgtgaccatcgtgccttccactggtgagcctaccactttgtcc
hblOligo156769_Cat2	DCLRE1C	NM_1033855	gacttccgcctggcccaaggggaagctgcacgcatggaactcctgcactctgggggtcgcgtcaaagacattcagtcagtgtacttggacaccacattttgcgacccacgcttctatcaaattccatctcgcgaagaatgtctttcaggggttctggagcttgtccgctcttggatcacacgctcaccatatcacgtggtttggctcaactgtaaggctgcctacggttatgagtatctcttcaccaacctctcc
hblOligo156768_Cat3	DCLRE1C	NM_1033855	TTCTTACCTATGcgccttgaatgtGAGttgaaggtttatctgtattgcGAGcctgtgGAGaaggaacttctcttgGAGGAGcctaagtaccgcttttggaagaagcgcatcatcGAGatcgagatcgaaGAGccaGAGcaaattGAGctggtggacgaggccGAGggtgagaaagaggaaatcgtcgtcGAGttgctgcctgctgggcattgccctgggGAGgttatgtttctgtttcagggtaataacgggGAG
hblOligo156772_Cat3	DCLRE1C	NM_1033855	GCGAATTTTATGGAGttccatcctgaggtttttGAGatgGAGgctgttGAGgaaaagcaaccagaaaaattgcgccagGAGcctggctgttgccgcgccgaatgcatgcaaGAGGAGcgctttGAGaacttcgttgattgtgaggagGAGaatGAGgaaGAGgaggaggaagtcgggatcccagcaGAGctccaaggggatcttggcGAGgttcttcatctccaaaaagcagatggcgacgtccctcaatgggag
hblOligo156769_Cat3	DCLRE1C	NM_1033855	AAGCCGTCGATGgcccaaggggaagctgcacgcatggaactcctgcacGAGgggggtcgcgtcaaagacattcagGAGgtgtacttggacGAGGAGttttgcgacccacgcttctatcaaattccaGAGcgcgaagaatgtcttGAGggggttctggagcttgtccgcGAGtggatcGAGcgcGAGccatatcacgtggtttggctcaactgtaaggctgcctacggttatgagtatctcttcGAGaacctcGAG
hblOligo156773_Cat3	DCLRE1C	NM_1033855	TGTAAACAGATGGAGgacgaaGAGcttgaaaacttccctGAGGAGGAGgtggcagggggcGAGcaaGAGccaaaactgttcGAGgacGAGgacggtgaaGAGGAGcacattGAGGAGcagaacGAGGAGcagGAGGAGcacatcGAGgagcaaggcGAGcagggttgggacGAGcaaGAGgacGAGgtccttcttGAGGAGcaagaacgcaacGAGggggacatcGAGGAGctcgacaaggctgactaccgccca
hblOligo156770_Cat3	DCLRE1C	NM_1033855	ATTATCCGAATGaataaactcgacatgttccgcaatatgcctgaaattctgcaccatttgGAGGAGgaccgcaacGAGcaaatccacgcttgccgccatcctaaagcagaagagtactttcaatggGAGaaattgccttgcggtattGAGGAGcgcaaccgcattcctcttcatatcatcGAGatcaagcctGAGGAGatgtggtttggcgagcgcGAGcgcaagGAGaacgtcattgtccgcGAGggcgagGAG
hblOligo27646_Cat3	DCLRE1C	NM_1033855	AACGGCTTCATGGAGGAGcgcaaccgcattcctcttcatatcatcGAGatcaagcctGAGGAGatgtggtttggcgagcgcGAGcgcaagGAGaacgtcattgtccgcGAGggcgagGAGGAGtatcgcgcttgctttGAGttccatGAGGAGtatGAGgagatcaaggatttcttgGAGtatttgtgccctgtcaatgcatacccaaacgtcattccagtggggGAGGAGatggacaaggtcgtcgaaatcttg
hblOligo27643_Cat3	DCLRE1C	NM_1033855	TCCTCCATAATGgggcaaatggcagaatatccaGAGatcGAGattgatcgctttgaccgcgagaacttgcgcgcccgcgcctacttcttgGAGcactgtcataaggaccatatgaaagggctgcgcgcaccaGAGttgaaacgccgccttgaatgtGAGttgaaggtttatctgtattgcGAGcctgtgGAGaaggaacttctcttgGAGGAGcctaagtaccgcttttggaagaagcgcatcatcGAGatcgag
hblOligo27647_Cat3	DCLRE1C	NM_1033855	CTACCTTGCATGGAGgaacctaaatacaaacctcttggcaagctgaagcgcgcccgcGAGgtgcatcgcgacGAGgaggaagaggatgactatctcttcgacgaccctctccctatcccattgcgccataaggttccttaccctgagGAGttccatcctgaggtttttGAGatgGAGgctgttGAGgaaaagcaaccagaaaaattgcgccagGAGcctggctgttgccgcgccgaatgcatgcaaGAGGAGcgc
hblOligo27648_Cat2	DCLRE1C	NM_1033855	gattgtgaggagtctaattcagaatctgaggaggaagtcgggatcccagcaagcctccaaggggatcttggctctgttcttcatctccaaaaagcagatggcgacgtccctcaatgggaggtcttcttcaaacgcaacgatgagatcacagacgaatcacttgaaaacttccctagtagtaccgtggcagggggctcccaatctccaaaactgttcagcgactccgacggtgaaagcacccacatttccagccag
hblOligo156771_Cat3	DCLRE1C	NM_1033855	TTTTATTGCATGGAGGAGtatGAGgagatcaaggatttcttgGAGtatttgtgccctgtcaatgcatacccaaacgtcattccagtggggGAGGAGatggacaaggtcgtcgaaatcttgaaacctctgtgccgcGAGGAGcaaGAGGAGgaacctaaatacaaacctcttggcaagctgaagcgcgcccgcGAGgtgcatcgcgacGAGgaggaagaggatgactatctcttcgacgaccctctccctatccca
hblOligo252228_Cat2	RDM1	NM_1034836	tcaatggtcccactcccaaaacagtctctcaaattcttttgtgcattggaggtcgtgctgccaagttgcgattgccgctctccagggatcggccttgttgaagaaccaatggacaaggttgaagaaggtccactctcttttctgatgaagcgcaagactgcccaaaaacttgcaattcagaaagcactctctgacgccttccaaaaactgcttatcgttgtcttgggcaagaccgttctcatcatccttgaagtg
hblOligo252228_Cat3	RDM1	NM_1034836	TACCTGAATATGctcccaaaacagGAGctcaaattcttttgtgcattggaggtcgtgctgccaGAGtgcgattgccgcGAGccagggatcggccttgttgaagaaccaatggacaaggttgaagaaggtccactcGAGtttctgatgaagcgcaagGAGgcccaaaaacttgcaattcagaaagcactcGAGgacgccttccaaaaactgcttatcgttgtcttgggcaagGAGgttctcatcatccttgaagtg
hblOligo223971_Cat7	SCML1	NM_1037540	ACACAGTGTATGGAGttgccagtcGAGcgccgcgagaacaacGAGccaGAGaacttgcctcgccctGAGttttgtatggaagagtatcagcgcgcagaattggaagaggacccaatcttgGAGcgcGAGcctGAGcctgttcatcctGAGgactttGAGgaacacaattgccagccatattatgcaGAGgatggtgccGAGtatggcGAGGAGGAGggcttgtgtctcggtaatccacgcgctgacGAGatccat
hblOligo101618_Cat6	SCML1	NM_1037540	atgatgagcaactcttcaagtgagattgacgttattaagactcgcattccaacatacgatgaggatgacaacactatcttgtatgcctacgagacaaaaccagagttcgtcaacaaggagcctaacattgtgtctgacgcatcctgtaacaccgaggaacagttgaaaacagtggacgacgttcttattcactgtcaggtcatctacgacgccctgcaaaatttggataagaaaatcgacgtgatccgccgcaaa
hblOligo223972_Cat6	SCML1	NM_1037540	gaccatgcctctgccgccccaccatccgtcacccgctcccctgtggaaaatgatgggtacattgaagagggttctattaccaagcatccttccacttggtcagtcgaggcagtcgtccttttcctcaagcagaccgatcctttggcactgtgtccactggttgatttgtttcgcagtcatgaaatcgatgggaaagccctcttgcttctgacaagcgatgttctcctcaagcatctgggtgtgaaactcggtact
hblOligo101620_Cat6	SCML1	NM_1037540	cctgttcatccttctgactttagtgaacacaattgccagccatattatgcatctgatggtgccacctatggctcctccagtggcttgtgtctcggtaatccacgcgctgacagcatccataacacttatagtaccgaccatgcctctgccgccccaccatccgtcacccgctcccctgtggaaaatgatgggtacattgaagagggttctattaccaagcatccttccacttggtcagtcgaggcagtcgtcctt
hblOligo223970_Cat6	SCML1	NM_1037540	gacgcatcctgtaacaccgaggaacagttgaaaacagtggacgacgttcttattcactgtcaggtcatctacgacgccctgcaaaatttggataagaaaatcgacgtgatccgccgcaaagtcagcaaaatccagcgcttccatgcacgctctttgtggacaaaccacaagcgctatggctacaagaagcattcctaccgcctggtcaagaaattgaaattgcaaaaaatgaaaaaaaacgaggtctatgagacc
hblOligo101619_Cat7	SCML1	NM_1037540	ACGTACGGAATGcgcGAGttgtggGAGaaccacaagcgctatggctacaagaagcatGAGtaccgcctggtcaagaaattgaaattgcaaaaaatgaaaaaaaacgaggtctatgagGAGttcGAGtatccagagGAGtacGAGcctGAGttgccagtcGAGcgccgcgagaacaacGAGccaGAGaacttgcctcgccctGAGttttgtatggaagagtatcagcgcgcagaattggaagaggacccaatcttg
hblOligo101621_Cat6	SCML1	NM_1037540	tacattgaagagggttctattaccaagcatccttccacttggtcagtcgaggcagtcgtccttttcctcaagcagaccgatcctttggcactgtgtccactggttgatttgtttcgcagtcatgaaatcgatgggaaagccctcttgcttctgacaagcgatgttctcctcaagcatctgggtgtgaaactcggtactgccgtgaagctttgttactatattgaccgccttaaacaagggaagtgctttgaaaac
hblOligo101619_Cat6	SCML1	NM_1037540	cgcttccatgcacgctctttgtggacaaaccacaagcgctatggctacaagaagcattcctaccgcctggtcaagaaattgaaattgcaaaaaatgaaaaaaaacgaggtctatgagaccttctcttatccagagagctacagccctactttgccagtcagccgccgcgagaacaactccccaagtaacttgcctcgcccttccttttgtatggaagagtatcagcgcgcagaattggaagaggacccaatcttg
hblOligo223971_Cat6	SCML1	NM_1037540	agctacagccctactttgccagtcagccgccgcgagaacaactccccaagtaacttgcctcgcccttccttttgtatggaagagtatcagcgcgcagaattggaagaggacccaatcttgtctcgcacaccttcacctgttcatccttctgactttagtgaacacaattgccagccatattatgcatctgatggtgccacctatggctcctccagtggcttgtgtctcggtaatccacgcgctgacagcatccat
hblOligo252275_Cat2	NPM1	NM_1037738	gacgacgatgaggacgacgacgacgacgattttgatgatgaggaggcagaggagaaagctcctgtcaaaaaatctatccgcgacacacctgcaaaaaatgcacagaaaagcaaccaaaacggcaaagacagcaagccaagttccacacctcgcagcaagggccaggaaagctttaagaagcaggaaaaaacacctaagaccccaaaaggcccttcttcagttgaagacatcaaggctaaaatgcaagcctctatt
hblOligo252275_Cat3	NPM1	NM_1037738	GCGTTCCGAATGgacgacgacgacgacgattttgatgatgaggaggcagaggagaaagctcctgtcaaaaaaGAGatccgcgacGAGcctgcaaaaaatgcacagaaaGAGaaccaaaacggcaaagacGAGaagccaGAGGAGGAGcctcgcGAGaagggccaggaaGAGtttaagaagcaggaaaaaGAGcctaagGAGccaaaaggccctGAGGAGgttgaagacatcaaggctaaaatgcaagccGAGatt
hblOligo74039_Cat3	MLH3	NM_1040108	GTGGATGGTATGGAGtttGAGttgcgcaacgacgtcGAGggcGAGatggtccttcagctgcctaaaGAGaaagacgtgtgtGAGcgcttttgtcaaatttacgggcttggtaaaGAGcagaagctccgcgaaattGAGttcaagtataaggagttcgaactcGAGggctatattGAGGAGgaggcacactataacaaaaatatgcagttcctgttcgtgaacaagcgcttggttcttcgcGAGaaattgcataag
hblOligo74037_Cat2	MLH3	NM_1040108	attaagtgtctgtcagtggaagtgcaggctaaattgcgctcaggcttggcaatctcttcacttggccaatgcgtggaagaattggccctcaacagcattgacgccgaagccaaatgtgtggctgtgcgcgtcaatatggaaacttttcaagttcaggtcatcgacaacgggttcggcatggggtccgatgacgttgagaaagttggcaatcgctacttcacctcaaagtgccattcagtccaggatttggaaaat
hblOligo198512_Cat2	MLH3	NM_1040108	gacgtcacacgcgcttctgctggcactactgtgacagtgtacaatcttttctaccagttgcctgttcgccgcaagtgcatggacccacgccttgagttcgaaaaggtgcgccaacgcatcgaggcactcagtttgatgcacccttctatttccttttcattgcgcaacgacgtcagcggctccatggtccttcagctgcctaaaactaaagacgtgtgttcccgcttttgtcaaatttacgggcttggtaaaagc
hblOligo74037_Cat3	MLH3	NM_1040108	CCCACCCTGATGGAGgtggaagtgcaggctaaattgcgcGAGggcttggcaatcGAGGAGcttggccaatgcgtggaagaattggccctcaacGAGattgacgccgaagccaaatgtgtggctgtgcgcgtcaatatggaaGAGtttcaagttcaggtcatcgacaacgggttcggcatggggGAGgatgacgttgagaaagttggcaatcgctacttcGAGGAGaagtgccatGAGgtccaggatttggaaaat
hblOligo198511_Cat2	MLH3	NM_1040108	aatatggaaacttttcaagttcaggtcatcgacaacgggttcggcatggggtccgatgacgttgagaaagttggcaatcgctacttcacctcaaagtgccattcagtccaggatttggaaaatccacgcttttatggcttccgcggggaggcccttgctaatattgccgacatggccagtgctgtcgagatcagctctaaaaagaatcgcacaatgaagactttcgtgaaactgtttcagtctggcaaagccctc
hblOligo74048_Cat2	MLH3	NM_1040108	tcagagcagcaaattggttccttggatagcccatctgggatgcttatgaatccagtcgaagatgccactggtgaccagaacgggatctgtttccaatctgaagagtcaaaagcccgcgcatgtagtgagaccgaagagagtaatacttgctgttccgattggcaacgccatttcgatgtcgcattgggtcgcatggtctacgtgaataaaatgaccggtctttctacctttatcgccccaaccgaggacatccaa
hblOligo198523_Cat2	MLH3	NM_1040108	cgcgacaccgtggatgacacagtttcaagcgaaagtcttcaatcactcttcagtgaatgggataatccagtctttgcacgctatccagaagtggccgtcgacgtctcatccggccaagcagagagtctggccgttaaaattcacaacatcctgtacccataccgctttaccaaggggatgatccactctatgcaggtgcttcaacaagtggataacaagttcattgcatgcctgatgagcaccaaaacagaggag
hblOligo74040_Cat2	MLH3	NM_1040108	ctgctccgcaaagagtcaattatttgtaaacctaaaaacggcccaaccagtcgccagatgaactcaagcttgcgccatcgcagtacaccagaactttatggtatctatgtgatcaatgttcaatgtcaattctgtgaatacgacgtctgcatggagccagccaagacactcatcgaatttcagaactgggatacacttcttttctgcattcaagaaggtgttaaaatgtttcttaagcaggaaaaactgtttgtg
hblOligo198521_Cat2	MLH3	NM_1040108	agctttaacaaaaactctaaaacacattcaaatagtaataccactgaaaattgcgtcattagcgagaccccattggtccttccatataataattctaaggtcactggcaaggattcagacgtgctgatccgcgcctcagagcagcaaattggttccttggatagcccatctgggatgcttatgaatccagtcgaagatgccactggtgaccagaacgggatctgtttccaatctgaagagtcaaaagcccgcgca
hblOligo198513_Cat3	MLH3	NM_1040108	GTGTCGTCCATGtataaggagttcgaactcGAGggctatattGAGGAGgaggcacactataacaaaaatatgcagttcctgttcgtgaacaagcgcttggttcttcgcGAGaaattgcataagcttattgattttctgctccgcaaagagGAGattatttgtaaacctaaaaacggcccaGAGGAGcgccagatgaacGAGGAGttgcgccatcgcGAGGAGccagaactttatggtatctatgtgatcaatgtt
hblOligo198513_Cat2	MLH3	NM_1040108	atttctttcaagtataaggagttcgaactcagcggctatattagttcagaggcacactataacaaaaatatgcagttcctgttcgtgaacaagcgcttggttcttcgcaccaaattgcataagcttattgattttctgctccgcaaagagtcaattatttgtaaacctaaaaacggcccaaccagtcgccagatgaactcaagcttgcgccatcgcagtacaccagaactttatggtatctatgtgatcaatgtt
hblOligo74047_Cat2	MLH3	NM_1040108	aacagcgactcatcccgcaaagatagcaaactctgctccgtgctgacccaggatttttgcatgctttttaacaataagcacgaaaagactgaaaatggtgtcattcctaccagtgactctgcaacacaggacaacagctttaacaaaaactctaaaacacattcaaatagtaataccactgaaaattgcgtcattagcgagaccccattggtccttccatataataattctaaggtcactggcaaggattcagac
hblOligo74043_Cat3	MLH3	NM_1040108	GAAGGATCAATGaatcgcatccagaaccagccaaagcgcttcaaggacgctGAGgaagtggggtgtcagcctttgccatttgccGAGGAGttgtggggggtccatGAGgcccaaGAGgaaaaggaaaaaaagaaagaaGAGGAGaactgtggtcgccgcaatgttttcGAGtacggccgcgtgaaactttgtGAGGAGggtttcatcGAGcatgtggttcagaacgagaagGAGaaaGAGGAGgagGAGgagcac
hblOligo198512_Cat3	MLH3	NM_1040108	GAGATCCGCATGgctGAGgctggcGAGGAGgtgGAGgtgtacaatcttttctaccagttgcctgttcgccgcaagtgcatggacccacgccttgagttcgaaaaggtgcgccaacgcatcgaggcactcGAGttgatgcaccctGAGattGAGtttGAGttgcgcaacgacgtcGAGggcGAGatggtccttcagctgcctaaaGAGaaagacgtgtgtGAGcgcttttgtcaaatttacgggcttggtaaaGAG
hblOligo74052_Cat3	MLH3	NM_1040108	TGCTGCAGAATGaaggtgttggcaGAGcaggcatgccacggtgctattaagttcaatgacggcctgGAGttgcaggaaGAGtgtcgccttatcgaagcacttGAGGAGtgccagctcccttttcagtgtgcccatggtcgcccaGAGatgcttcctcttgctgatattgatcaccttgaacaggagaaacaaatcaagccaaatttgGAGaaacttcgcaaaatggcccaagcatggcgcctcttcgggaaagca
hblOligo198520_Cat3	MLH3	NM_1040108	TTATTGACGATGaatcgcaagccactcgacctggagaagGAGGAGgaaGAGctggcaGAGaagcttGAGcgcctgaagggtGAGgagcgcgaaGAGcaaGAGatgggcatgatgGAGcgctttaatgagcttccaaacGAGgacGAGGAGcgcaaagatGAGaaactctgcGAGgtgctgGAGcaggatttttgcatgctttttaacaataagcacgaaaagGAGgaaaatggtgtcattcctGAGGAGgacGAG
hblOligo198517_Cat2	MLH3	NM_1040108	gaatcaagcaactgtggtcgccgcaatgttttctcatacggccgcgtgaaactttgtagcactggtttcatcactcatgtggttcagaacgagaagaccaaatctaccgagaccgagcactccttcaaaaactatgttcgcccaggtccaactcgcgcacaagagacctttggcaaccgcacccgccattctgtcgagactccagacattaaagatctggcaagtacactcagtaaagaatctgggcaattgcct
hblOligo74044_Cat2	MLH3	NM_1040108	gttcgcccaggtccaactcgcgcacaagagacctttggcaaccgcacccgccattctgtcgagactccagacattaaagatctggcaagtacactcagtaaagaatctgggcaattgcctaataagaagaactgtcgcacaaatatcagctatggcctggaaaacgaacctacagctacttacaccatgtttagtgcatttcaagaaggcagtaaaaagagccagaccgactgtatcctctccgacaccagtcca
hblOligo198522_Cat3	MLH3	NM_1040108	TCAAAAATGATGtgctgtGAGgattggcaacgccatttcgatgtcgcattgggtcgcatggtctacgtgaataaaatgGAGggtcttGAGGAGtttatcgccccaGAGgaggacatccaagccgcctgcGAGaaagacttgGAGGAGgttgctgtcgacgtggtcttggagaatggcGAGcagtatcgctgccagccattccgcGAGgacctggtgttgcctttcctgcctcgcgctcgcgcagaacgcGAGgtt
hblOligo74041_Cat3	MLH3	NM_1040108	GTCACAACCATGttcGAGgaagacaacgggttcGAGttgttcgatgccGAGttgcaaaaacgcgtcGAGGAGgatgaacgcGAGaatttccaggaagcatgtaataatatcctggatGAGtacgagatgtttaatcttcaaGAGaaggcagtcaagcgcaaaGAGGAGgcagagaacgtgaatGAGcaaGAGGAGcgcgacGAGgaggctGAGcgcaagaacGAGaacgatgcctttctgtatatttatgaaGAG
hblOligo198519_Cat3	MLH3	NM_1040108	GGTGGTACGATGGAGgaggtggaagagGAGaatggggtcGAGGAGaacctgGAGttgcaagttgaaccagatattttgcttaaagataagaaccgcctggaaaatGAGgatgtgtgtaagattGAGGAGatggagcacGAGgacGAGgatGAGGAGtgccagcctgccGAGcatattctcaacGAGgaaaaatttccttttGAGaaggacgaagactgtttggagcagcagatgccaGAGttgcgcgagGAGcca
hblOligo74044_Cat3	MLH3	NM_1040108	ACTTTGGTCATGccaGAGcgcgcacaagagGAGtttggcaaccgcGAGcgccatGAGgtcgagGAGccagacattaaagatctggcaGAGGAGctcGAGaaagaaGAGgggcaattgcctaataagaagaactgtcgcGAGaatatcGAGtatggcctggaaaacgaacctGAGgctGAGtacGAGatgtttGAGgcatttcaagaaggcGAGaaaaagGAGcagGAGgactgtatcctcGAGgacGAGGAGcca
hblOligo198518_Cat2	MLH3	NM_1040108	cgcacaaatatcagctatggcctggaaaacgaacctacagctacttacaccatgtttagtgcatttcaagaaggcagtaaaaagagccagaccgactgtatcctctccgacaccagtccatcattcccatggtaccgccatgtgtctaatgacagccgcaagaccgataaactcatcggcttctcaaaaccaattgtgcgcaaaaaactctctctgagtagtcaattggggagtcttgaaaaatttaaacgccag
hblOligo198521_Cat3	MLH3	NM_1040108	GGTGTCTCTATGaacGAGaaaGAGcatGAGaatGAGaatGAGGAGgaaaattgcgtcattGAGgagGAGccattggtccttccatataataatGAGaaggtcGAGggcaaggatGAGgacgtgctgatccgcgccGAGgagcagcaaattggtGAGttggatGAGccaGAGgggatgcttatgaatccagtcgaagatgccGAGggtgaccagaacgggatctgtttccaaGAGgaagagGAGaaagcccgcgca
hblOligo74046_Cat2	MLH3	NM_1040108	cactccgactccgattcatcctgccagcctgcctcccatattctcaacagtgaaaaatttcctttttcaaaggacgaagactgtttggagcagcagatgccatcattgcgcgagtcaccaatgactctgaaagagctttcccttttcaatcgcaagccactcgacctggagaagtccagcgaatctctggcatctaagctttctcgcctgaagggtagcgagcgcgaaacccaaactatgggcatgatgtcacgc
hblOligo198514_Cat3	MLH3	NM_1040108	CAGAGACTTATGtgcatggagccagccaagGAGctcatcgaatttcagaactgggatGAGcttcttttctgcattcaagaaggtgttaaaatgtttcttaagcaggaaaaactgtttgtggagcttGAGggtgaagatatcaaagagttcGAGgaagacaacgggttcGAGttgttcgatgccGAGttgcaaaaacgcgtcGAGGAGgatgaacgcGAGaatttccaggaagcatgtaataatatcctggatGAG
hblOligo198519_Cat2	MLH3	NM_1040108	aatcctcttgacactgaggtggaagagtccaatggggtcacaactaacctgtctttgcaagttgaaccagatattttgcttaaagataagaaccgcctggaaaattcagatgtgtgtaagattactaccatggagcactccgactccgattcatcctgccagcctgcctcccatattctcaacagtgaaaaatttcctttttcaaaggacgaagactgtttggagcagcagatgccatcattgcgcgagtcacca
hblOligo74045_Cat2	MLH3	NM_1040108	cgccatgtgtctaatgacagccgcaagaccgataaactcatcggcttctcaaaaccaattgtgcgcaaaaaactctctctgagtagtcaattggggagtcttgaaaaatttaaacgccagtacgggaaagttgaaaatcctcttgacactgaggtggaagagtccaatggggtcacaactaacctgtctttgcaagttgaaccagatattttgcttaaagataagaaccgcctggaaaattcagatgtgtgtaag
hblOligo74047_Cat3	MLH3	NM_1040108	CAGACACATATGGAGcgcaaagatGAGaaactctgcGAGgtgctgGAGcaggatttttgcatgctttttaacaataagcacgaaaagGAGgaaaatggtgtcattcctGAGGAGgacGAGgcaGAGcaggacaacGAGtttaacaaaaacGAGaaaGAGcatGAGaatGAGaatGAGGAGgaaaattgcgtcattGAGgagGAGccattggtccttccatataataatGAGaaggtcGAGggcaaggatGAGgac
hblOligo74045_Cat3	MLH3	NM_1040108	CGGACTCATATGaatgacGAGcgcaagGAGgataaactcatcggcttcGAGaaaccaattgtgcgcaaaaaactcGAGctgGAGGAGcaattggggGAGcttgaaaaatttaaacgccagtacgggaaagttgaaaatcctcttgacGAGgaggtggaagagGAGaatggggtcGAGGAGaacctgGAGttgcaagttgaaccagatattttgcttaaagataagaaccgcctggaaaatGAGgatgtgtgtaag
hblOligo198525_Cat3	MLH3	NM_1040108	AAAGTTCTAATGgaacgcgaagctaatgagctgcgccgcgggcgcGAGGAGgtgGAGaaaGAGatcgtggaagaatttatccgcgaacaactggagctgttgcagGAGGAGggtgggattcaaggtGAGctcccacttGAGgttcaaaaggtgttggcaGAGcaggcatgccacggtgctattaagttcaatgacggcctgGAGttgcaggaaGAGtgtcgccttatcgaagcacttGAGGAGtgccagctccct
hblOligo198524_Cat3	MLH3	NM_1040108	TGGATAAGGATGgttcttgttgatcagcatgctgctcatgagcgcattcgcctcgaacaacttatcattgacGAGtatgaaaaacaacaggctcaaggcGAGgggcgcaagaagttgctcGAGGAGGAGctcatccctcctcttgaaatcGAGgttGAGgaagaacaacgccgcctcctctggtgctaccataaaaacttggaggatctcggcttggagttcgtcttccctgacGAGGAGgacGAGctggtcctc
hblOligo74042_Cat3	MLH3	NM_1040108	CATAGGTCCATGgagcctGAGctccaaaataaggacGAGGAGtgcGAGgaaGAGaaaatgttggagcaagaaGAGattgtcgcaGAGgaggccggtgagaatgaaaagcataaaaagGAGttccttgaacatGAGGAGcttgaaaatccttgtggcGAGGAGttggaaatgttcttgGAGcctttccaaGAGccttgccacttcgaggaaGAGggtcaagacttggagatctggaaagagGAGGAGGAGgtgaac
hblOligo74046_Cat3	MLH3	NM_1040108	GTCAACGTTATGgatGAGGAGtgccagcctgccGAGcatattctcaacGAGgaaaaatttccttttGAGaaggacgaagactgtttggagcagcagatgccaGAGttgcgcgagGAGccaatgGAGctgaaagagcttGAGcttttcaatcgcaagccactcgacctggagaagGAGGAGgaaGAGctggcaGAGaagcttGAGcgcctgaagggtGAGgagcgcgaaGAGcaaGAGatgggcatgatgGAGcgc
hblOligo74051_Cat2	MLH3	NM_1040108	cctcctcttgaaatcaccgttaccgaagaacaacgccgcctcctctggtgctaccataaaaacttggaggatctcggcttggagttcgtcttccctgacacctctgactctctggtcctcgtgggcaaggtccctctgtgttttgttgaacgcgaagctaatgagctgcgccgcgggcgctcaaccgtgaccaaatctatcgtggaagaatttatccgcgaacaactggagctgttgcagaccactggtgggatt
hblOligo198520_Cat2	MLH3	NM_1040108	ctttcccttttcaatcgcaagccactcgacctggagaagtccagcgaatctctggcatctaagctttctcgcctgaagggtagcgagcgcgaaacccaaactatgggcatgatgtcacgctttaatgagcttccaaacagcgactcatcccgcaaagatagcaaactctgctccgtgctgacccaggatttttgcatgctttttaacaataagcacgaaaagactgaaaatggtgtcattcctaccagtgactct
hblOligo74050_Cat3	MLH3	NM_1040108	TTCGAAATTATGatcctgtacccataccgctttGAGaaggggatgatccacGAGatgcaggtgcttcaacaagtggataacaagttcattgcatgcctgatgGAGGAGaaaGAGgaggagaacggcgaagccggtggtaacttgctggttcttgttgatcagcatgctgctcatgagcgcattcgcctcgaacaacttatcattgacGAGtatgaaaaacaacaggctcaaggcGAGgggcgcaagaagttgctc
hblOligo74051_Cat3	MLH3	NM_1040108	AAAACGGCTATGatcGAGgttGAGgaagaacaacgccgcctcctctggtgctaccataaaaacttggaggatctcggcttggagttcgtcttccctgacGAGGAGgacGAGctggtcctcgtgggcaaggtccctctgtgttttgttgaacgcgaagctaatgagctgcgccgcgggcgcGAGGAGgtgGAGaaaGAGatcgtggaagaatttatccgcgaacaactggagctgttgcagGAGGAGggtgggatt
hblOligo74040_Cat3	MLH3	NM_1040108	CAAACGCGAATGgagGAGattatttgtaaacctaaaaacggcccaGAGGAGcgccagatgaacGAGGAGttgcgccatcgcGAGGAGccagaactttatggtatctatgtgatcaatgttcaatgtcaattctgtgaatacgacgtctgcatggagccagccaagGAGctcatcgaatttcagaactgggatGAGcttcttttctgcattcaagaaggtgttaaaatgtttcttaagcaggaaaaactgtttgtg
hblOligo198511_Cat3	MLH3	NM_1040108	CAGACGGTTATGtttcaagttcaggtcatcgacaacgggttcggcatggggGAGgatgacgttgagaaagttggcaatcgctacttcGAGGAGaagtgccatGAGgtccaggatttggaaaatccacgcttttatggcttccgcggggaggcccttgctaatattgccgacatggccGAGgctgtcgagatcGAGGAGaaaaagaatcgcGAGatgaagGAGttcgtgaaactgtttcagGAGggcaaagccctc
hblOligo198524_Cat2	MLH3	NM_1040108	ggtaacttgctggttcttgttgatcagcatgctgctcatgagcgcattcgcctcgaacaacttatcattgacagctatgaaaaacaacaggctcaaggctccgggcgcaagaagttgctcagttcaactctcatccctcctcttgaaatcaccgttaccgaagaacaacgccgcctcctctggtgctaccataaaaacttggaggatctcggcttggagttcgtcttccctgacacctctgactctctggtcctc
hblOligo74049_Cat3	MLH3	NM_1040108	CTCCAGGACATGgttgctgtcgacgtggtcttggagaatggcGAGcagtatcgctgccagccattccgcGAGgacctggtgttgcctttcctgcctcgcgctcgcgcagaacgcGAGgttatgcgccaggacaaccgcgacGAGgtggatgacGAGgttGAGGAGgaaGAGcttcaaGAGctcttcGAGgaatgggataatccagtctttgcacgctatccagaagtggccgtcgacgtcGAGGAGggccaagca
hblOligo74049_Cat2	MLH3	NM_1040108	gacttgaccactgttgctgtcgacgtggtcttggagaatggctcacagtatcgctgccagccattccgcagcgacctggtgttgcctttcctgcctcgcgctcgcgcagaacgcaccgttatgcgccaggacaaccgcgacaccgtggatgacacagtttcaagcgaaagtcttcaatcactcttcagtgaatgggataatccagtctttgcacgctatccagaagtggccgtcgacgtctcatccggccaagca
hblOligo198516_Cat3	MLH3	NM_1040108	TACATTCACATGccttgtggcGAGGAGttggaaatgttcttgGAGcctttccaaGAGccttgccacttcgaggaaGAGggtcaagacttggagatctggaaagagGAGGAGGAGgtgaacgggatggccgctaatatcctgaagaataatcgcatccagaaccagccaaagcgcttcaaggacgctGAGgaagtggggtgtcagcctttgccatttgccGAGGAGttgtggggggtccatGAGgcccaaGAGgaa
hblOligo74043_Cat2	MLH3	NM_1040108	atcctgaagaataatcgcatccagaaccagccaaagcgcttcaaggacgctacagaagtggggtgtcagcctttgccatttgccacaaccttgtggggggtccattctgcccaaaccgaaaaggaaaaaaagaaagaatcaagcaactgtggtcgccgcaatgttttctcatacggccgcgtgaaactttgtagcactggtttcatcactcatgtggttcagaacgagaagaccaaatctaccgagaccgagcac
hblOligo74038_Cat3	MLH3	NM_1040108	TATAGTTTTATGgaggcccttgctaatattgccgacatggccGAGgctgtcgagatcGAGGAGaaaaagaatcgcGAGatgaagGAGttcgtgaaactgtttcagGAGggcaaagccctcaaagcatgcgaagcagacgtcGAGcgcgctGAGgctggcGAGGAGgtgGAGgtgtacaatcttttctaccagttgcctgttcgccgcaagtgcatggacccacgccttgagttcgaaaaggtgcgccaacgcatc
hblOligo74039_Cat2	MLH3	NM_1040108	cacccttctatttccttttcattgcgcaacgacgtcagcggctccatggtccttcagctgcctaaaactaaagacgtgtgttcccgcttttgtcaaatttacgggcttggtaaaagccagaagctccgcgaaatttctttcaagtataaggagttcgaactcagcggctatattagttcagaggcacactataacaaaaatatgcagttcctgttcgtgaacaagcgcttggttcttcgcaccaaattgcataag
hblOligo198518_Cat3	MLH3	NM_1040108	ACCAACGCCATGGAGtatggcctggaaaacgaacctGAGgctGAGtacGAGatgtttGAGgcatttcaagaaggcGAGaaaaagGAGcagGAGgactgtatcctcGAGgacGAGGAGccaGAGttcccatggtaccgccatgtgGAGaatgacGAGcgcaagGAGgataaactcatcggcttcGAGaaaccaattgtgcgcaaaaaactcGAGctgGAGGAGcaattggggGAGcttgaaaaatttaaacgccag
hblOligo74038_Cat2	MLH3	NM_1040108	ggcttccgcggggaggcccttgctaatattgccgacatggccagtgctgtcgagatcagctctaaaaagaatcgcacaatgaagactttcgtgaaactgtttcagtctggcaaagccctcaaagcatgcgaagcagacgtcacacgcgcttctgctggcactactgtgacagtgtacaatcttttctaccagttgcctgttcgccgcaagtgcatggacccacgccttgagttcgaaaaggtgcgccaacgcatc
hblOligo198526_Cat3	MLH3	NM_1040108	TTCATAACCATGGAGttgcaggaaGAGtgtcgccttatcgaagcacttGAGGAGtgccagctcccttttcagtgtgcccatggtcgcccaGAGatgcttcctcttgctgatattgatcaccttgaacaggagaaacaaatcaagccaaatttgGAGaaacttcgcaaaatggcccaagcatggcgcctcttcgggaaagcagagtgcgacGAGcgccaaGAGttgcaacagGAGatgccaccttgcgagccacca
hblOligo74041_Cat2	MLH3	NM_1040108	gatatcaaagagttctcagaagacaacgggttctctttgttcgatgccactttgcaaaaacgcgtcactagtgatgaacgcagtaatttccaggaagcatgtaataatatcctggattcctacgagatgtttaatcttcaaagcaaggcagtcaagcgcaaaacaacagcagagaacgtgaatactcaatcatcacgcgactctgaggctactcgcaagaacacaaacgatgcctttctgtatatttatgaatct
hblOligo198523_Cat3	MLH3	NM_1040108	ACTGTTGACATGgatgacGAGgttGAGGAGgaaGAGcttcaaGAGctcttcGAGgaatgggataatccagtctttgcacgctatccagaagtggccgtcgacgtcGAGGAGggccaagcagagGAGctggccgttaaaattcacaacatcctgtacccataccgctttGAGaaggggatgatccacGAGatgcaggtgcttcaacaagtggataacaagttcattgcatgcctgatgGAGGAGaaaGAGgaggag
hblOligo198515_Cat3	MLH3	NM_1040108	GAAGTGTATATGgcagtcaagcgcaaaGAGGAGgcagagaacgtgaatGAGcaaGAGGAGcgcgacGAGgaggctGAGcgcaagaacGAGaacgatgcctttctgtatatttatgaaGAGgggggccctgggcacGAGaaaatgGAGgagcctGAGctccaaaataaggacGAGGAGtgcGAGgaaGAGaaaatgttggagcaagaaGAGattgtcgcaGAGgaggccggtgagaatgaaaagcataaaaagGAG
hblOligo198522_Cat2	MLH3	NM_1040108	gagagtaatacttgctgttccgattggcaacgccatttcgatgtcgcattgggtcgcatggtctacgtgaataaaatgaccggtctttctacctttatcgccccaaccgaggacatccaagccgcctgcaccaaagacttgaccactgttgctgtcgacgtggtcttggagaatggctcacagtatcgctgccagccattccgcagcgacctggtgttgcctttcctgcctcgcgctcgcgcagaacgcaccgtt
hblOligo198526_Cat2	MLH3	NM_1040108	aatgacggcctgagcttgcaggaatcatgtcgccttatcgaagcacttagttcttgccagctcccttttcagtgtgcccatggtcgcccaagtatgcttcctcttgctgatattgatcaccttgaacaggagaaacaaatcaagccaaatttgactaaacttcgcaaaatggcccaagcatggcgcctcttcgggaaagcagagtgcgacacacgccaaagtttgcaacagtctatgccaccttgcgagccacca
hblOligo74052_Cat2	MLH3	NM_1040108	cttacagttcaaaaggtgttggcaagtcaggcatgccacggtgctattaagttcaatgacggcctgagcttgcaggaatcatgtcgccttatcgaagcacttagttcttgccagctcccttttcagtgtgcccatggtcgcccaagtatgcttcctcttgctgatattgatcaccttgaacaggagaaacaaatcaagccaaatttgactaaacttcgcaaaatggcccaagcatggcgcctcttcgggaaagca
hblOligo74048_Cat3	MLH3	NM_1040108	AGACAAGGCATGattggtGAGttggatGAGccaGAGgggatgcttatgaatccagtcgaagatgccGAGggtgaccagaacgggatctgtttccaaGAGgaagagGAGaaagcccgcgcatgtGAGgagGAGgaagagGAGaatGAGtgctgtGAGgattggcaacgccatttcgatgtcgcattgggtcgcatggtctacgtgaataaaatgGAGggtcttGAGGAGtttatcgccccaGAGgaggacatccaa
hblOligo198516_Cat2	MLH3	NM_1040108	agccttgaaaatccttgtggcacttcattggaaatgttcttgagccctttccaaactccttgccacttcgaggaatctggtcaagacttggagatctggaaagagagtacaaccgtgaacgggatggccgctaatatcctgaagaataatcgcatccagaaccagccaaagcgcttcaaggacgctacagaagtggggtgtcagcctttgccatttgccacaaccttgtggggggtccattctgcccaaaccgaa
hblOligo198515_Cat2	MLH3	NM_1040108	cttcaaagcaaggcagtcaagcgcaaaacaacagcagagaacgtgaatactcaatcatcacgcgactctgaggctactcgcaagaacacaaacgatgcctttctgtatatttatgaatctgggggccctgggcacagcaaaatgaccgagccttctctccaaaataaggactcctcatgctccgaatctaaaatgttggagcaagaaaccattgtcgcaagcgaggccggtgagaatgaaaagcataaaaagtca
hblOligo74050_Cat2	MLH3	NM_1040108	aaaattcacaacatcctgtacccataccgctttaccaaggggatgatccactctatgcaggtgcttcaacaagtggataacaagttcattgcatgcctgatgagcaccaaaacagaggagaacggcgaagccggtggtaacttgctggttcttgttgatcagcatgctgctcatgagcgcattcgcctcgaacaacttatcattgacagctatgaaaaacaacaggctcaaggctccgggcgcaagaagttgctc
hblOligo198517_Cat3	MLH3	NM_1040108	TCAGGTGCAATGtgtggtcgccgcaatgttttcGAGtacggccgcgtgaaactttgtGAGGAGggtttcatcGAGcatgtggttcagaacgagaagGAGaaaGAGGAGgagGAGgagcacGAGttcaaaaactatgttcgcccaggtccaGAGcgcgcacaagagGAGtttggcaaccgcGAGcgccatGAGgtcgagGAGccagacattaaagatctggcaGAGGAGctcGAGaaagaaGAGgggcaattgcct
hblOligo198514_Cat2	MLH3	NM_1040108	gaatacgacgtctgcatggagccagccaagacactcatcgaatttcagaactgggatacacttcttttctgcattcaagaaggtgttaaaatgtttcttaagcaggaaaaactgtttgtggagctttccggtgaagatatcaaagagttctcagaagacaacgggttctctttgttcgatgccactttgcaaaaacgcgtcactagtgatgaacgcagtaatttccaggaagcatgtaataatatcctggattcc
hblOligo198525_Cat2	MLH3	NM_1040108	ctgtgttttgttgaacgcgaagctaatgagctgcgccgcgggcgctcaaccgtgaccaaatctatcgtggaagaatttatccgcgaacaactggagctgttgcagaccactggtgggattcaaggtaccctcccacttacagttcaaaaggtgttggcaagtcaggcatgccacggtgctattaagttcaatgacggcctgagcttgcaggaatcatgtcgccttatcgaagcacttagttcttgccagctccct
hblOligo74042_Cat2	MLH3	NM_1040108	agcaaaatgaccgagccttctctccaaaataaggactcctcatgctccgaatctaaaatgttggagcaagaaaccattgtcgcaagcgaggccggtgagaatgaaaagcataaaaagtcattccttgaacattccagccttgaaaatccttgtggcacttcattggaaatgttcttgagccctttccaaactccttgccacttcgaggaatctggtcaagacttggagatctggaaagagagtacaaccgtgaac
hblOligo92662_Cat3	PPP4R1	NM_1042388	GCTATTTCAATGGAGtttcatttttggcgcGAGcctttgccagagatcgatttggacatcgaactggagcaaaacGAGggcggcaagcctGAGccagaggggcctgaggaagagGAGgaagggcctgttcctGAGGAGccaaacatcGAGatggccGAGcgcaaagaattggaagaaatgattgaaaacttggagccacatatcgatgaccctgacgtgaaggcccaagttgaggtgttgGAGgctgccttgcgc
hblOligo215758_Cat2	PPP4R1	NM_1042388	caatggaaggttcgccgcacccttgctttctcaatccacgaattggccgtcattcttggcgaccagctcaccgctgcagacttggttccaatcttcaacgggtttctcaaggacttggacgaggttcgcatcggggtgctcaaacacctgcacgattttctgaagctcctccatatcgacaaacgccgcgagtacctgtaccaactccaggagttcctggtgaccgacaattcccgcaactggcgcttccgcgct
hblOligo92666_Cat2	PPP4R1	NM_1042388	aaacttcatgcagccacaccacctacctttggcgtcgatctcattaatgaattggtcgaaaacttcggtcgctgtcctaaatggtctgggcgccaagccttcgtgtttgtgtgccaaactgttatcgaagatgactgcttgcctatggaccaatttgctgtgcacctgatgccacatctgctcacactcgcaaacgatcgcgttcctaacgttcgcgttctgcttgccaaaacactccgccagaccctccttgaa
hblOligo215756_Cat3	PPP4R1	NM_1042388	TCCTCTTGTATGGAGatggccGAGcgcaaagaattggaagaaatgattgaaaacttggagccacatatcgatgaccctgacgtgaaggcccaagttgaggtgttgGAGgctgccttgcgcgcaGAGGAGttggacgcccatgaagagGAGattGAGatcgaaaaacgcGAGgatctccaggacgagcttgatatcaacgaactccctaactgcaaaatcaatcaagaagacGAGgttcctctcatcGAGgatgcc
hblOligo215755_Cat3	PPP4R1	NM_1042388	CTTGCTGCTATGctgGAGGAGgagGAGcaccaggaggctgctGAGaacgagaatgacaaaaagccagggaattacaaaGAGatgttgcgccctgaggtcgggGAGGAGGAGcaagacGAGgccttgctcgaccaggagctctataatGAGtttcatttttggcgcGAGcctttgccagagatcgatttggacatcgaactggagcaaaacGAGggcggcaagcctGAGccagaggggcctgaggaagagGAGgaa
hblOligo92664_Cat2	PPP4R1	NM_1042388	cctagccgcgcccaaactgttgatacagaaatcgccaagcactgtgcttacagtcttcctggcgttgctttgactcttggccgccagaactggcattgcctgcgcgagacctacgagacactggcttctgatatgcaatggaaggttcgccgcacccttgctttctcaatccacgaattggccgtcattcttggcgaccagctcaccgctgcagacttggttccaatcttcaacgggtttctcaaggacttggac
hblOligo215760_Cat2	PPP4R1	NM_1042388	tgcttgcctatggaccaatttgctgtgcacctgatgccacatctgctcacactcgcaaacgatcgcgttcctaacgttcgcgttctgcttgccaaaacactccgccagaccctccttgaaaaagactacttcctggcttcagctagctgtcatcaagaggctgtggagcagactatcatggcacttcaaatggaccgcgactctgatgttaagtattttgcctccattcaccctgctagcactaaaatttctgag
hblOligo92657_Cat3	PPP4R1	NM_1042388	TGGTTCTCAATGttgctgcaggaggacctccaagaagacgcagatggctttggggtggacgactacGAGGAGgaaGAGgatgttatcattattcctGAGgctttggatttcgtgGAGcaggacgaaatgctcGAGccacttggtcgcttggacaaatatgccgccGAGgaaaacatttttaatcgccagatggtggcccgcGAGctcctcgatGAGcttcgcgaagtttgtgatgacgaacgcgattgtattgcc
hblOligo92658_Cat3	PPP4R1	NM_1042388	TTGAACAGCATGgctgacgacGAGgagcctGAGgtgcgcgctgagctcatggaacaagtcccacacatcgccttgttttgccaagagaatcgccctGAGatcccatatgctttcGAGaagtttctcttgcctattgtggttcgctatcttgcagatcaaaataatcaggtccgcaagGAGGAGcaagcagccttgctggccctcctcgaacaggaactgattgagcgctttgatgtcgaaGAGaaagtttgccca
hblOligo215756_Cat2	PPP4R1	NM_1042388	agtccaaacatcacaatggccacccgcaaagaattggaagaaatgattgaaaacttggagccacatatcgatgaccctgacgtgaaggcccaagttgaggtgttgtctgctgccttgcgcgcatcaagtttggacgcccatgaagagaccatttctatcgaaaaacgctcagatctccaggacgagcttgatatcaacgaactccctaactgcaaaatcaatcaagaagacagcgttcctctcatctcagatgcc
hblOligo92667_Cat2	PPP4R1	NM_1042388	ctgatgccacatctgctcacactcgcaaacgatcgcgttcctaacgttcgcgttctgcttgccaaaacactccgccagaccctccttgaaaaagactacttcctggcttcagctagctgtcatcaagaggctgtggagcagactatcatggcacttcaaatggaccgcgactctgatgttaagtattttgcctccattcaccctgctagcactaaaatttctgaggacgctatgagcaccgcctcatccacctac
hblOligo92661_Cat3	PPP4R1	NM_1042388	CCAACTTGTATGgacGAGccaGAGgaccttGAGgtcGAGaatGAGGAGgttattctggagaacGAGatggaggatcatgcagcagaggccGAGggtaagccattgggcgaaattGAGgttcctctggacGAGGAGttgctgtgcGAGctgGAGGAGgagGAGcaccaggaggctgctGAGaacgagaatgacaaaaagccagggaattacaaaGAGatgttgcgccctgaggtcgggGAGGAGGAGcaagacGAG
hblOligo215757_Cat2	PPP4R1	NM_1042388	agtacattgcactacattcactcagattctgacctttccaataactcttccttttcacctgacgaagaacgccgcactaaagtccaggacgtcgtgcctcaggcattgctcgatcaatacctgagtatgaccgatcctagccgcgcccaaactgttgatacagaaatcgccaagcactgtgcttacagtcttcctggcgttgctttgactcttggccgccagaactggcattgcctgcgcgagacctacgagaca
hblOligo92659_Cat3	PPP4R1	NM_1042388	ACGCATTGCATGGAGaatgatgacgtcaaaGAGgaggccgtggctattatgtgtaagatggcacctatggtgggcaaagatattGAGgagcgcttgatccttccacgcttttgcgaaatgtgctgcgactgccgcatgttccacgttcgcaaagtttgtgctgcaaatttcggggacatttgcGAGgtggttgggcagcaggctGAGgaggaaatgcttctcccacgcttctttcaactctgcGAGgataacgtg
hblOligo215753_Cat3	PPP4R1	NM_1042388	ATCAGTTCTATGaaagtttgtgctgcaaatttcggggacatttgcGAGgtggttgggcagcaggctGAGgaggaaatgcttctcccacgcttctttcaactctgcGAGgataacgtgtggggggttcgcaaagcctgcgccgagtgtttcatggccgtcGAGtgcgcaGAGtgtcaagagattcgccgcGAGaagttgGAGgccttgtttattaaccttattGAGgaccctGAGcgctgggttcgccaagccgcc
hblOligo92663_Cat2	PPP4R1	NM_1042388	gcccatgaagagaccatttctatcgaaaaacgctcagatctccaggacgagcttgatatcaacgaactccctaactgcaaaatcaatcaagaagacagcgttcctctcatctcagatgccgttgagaacatggacagtacattgcactacattcactcagattctgacctttccaataactcttccttttcacctgacgaagaacgccgcactaaagtccaggacgtcgtgcctcaggcattgctcgatcaatac
hblOligo215751_Cat3	PPP4R1	NM_1042388	AAACTCTCCATGcgcttggacaaatatgccgccGAGgaaaacatttttaatcgccagatggtggcccgcGAGctcctcgatGAGcttcgcgaagtttgtgatgacgaacgcgattgtattgccgtgcttgaacgcatcGAGcgcttggctgacgacGAGgagcctGAGgtgcgcgctgagctcatggaacaagtcccacacatcgccttgttttgccaagagaatcgccctGAGatcccatatgctttcGAGaag
hblOligo92658_Cat2	PPP4R1	NM_1042388	atctcacgcttggctgacgactccgagcctacagtgcgcgctgagctcatggaacaagtcccacacatcgccttgttttgccaagagaatcgcccttcaatcccatatgctttctcaaagtttctcttgcctattgtggttcgctatcttgcagatcaaaataatcaggtccgcaagacaagccaagcagccttgctggccctcctcgaacaggaactgattgagcgctttgatgtcgaaacaaaagtttgccca
hblOligo215759_Cat2	PPP4R1	NM_1042388	ctcatccttctgcttgagctctatagtccacgcgacgtctacgactacctgcgcccaatcgctcttaacttgtgtgcagacaaagttagttctgtgcgctggatctcatacaagcttgtttcagaaatggtgaagaaacttcatgcagccacaccacctacctttggcgtcgatctcattaatgaattggtcgaaaacttcggtcgctgtcctaaatggtctgggcgccaagccttcgtgtttgtgtgccaaact
hblOligo215751_Cat2	PPP4R1	NM_1042388	acaccacttggtcgcttggacaaatatgccgcctcagaaaacatttttaatcgccagatggtggcccgcagtctcctcgatacacttcgcgaagtttgtgatgacgaacgcgattgtattgccgtgcttgaacgcatctcacgcttggctgacgactccgagcctacagtgcgcgctgagctcatggaacaagtcccacacatcgccttgttttgccaagagaatcgcccttcaatcccatatgctttctcaaag
hblOligo92657_Cat2	PPP4R1	NM_1042388	gctgacctgtcattgctgcaggaggacctccaagaagacgcagatggctttggggtggacgactacagcagcgaatcagatgttatcattattcctagcgctttggatttcgtgtcacaggacgaaatgctcacaccacttggtcgcttggacaaatatgccgcctcagaaaacatttttaatcgccagatggtggcccgcagtctcctcgatacacttcgcgaagtttgtgatgacgaacgcgattgtattgcc
hblOligo215754_Cat3	PPP4R1	NM_1042388	TCCCGTACAATGGAGGAGttcgccaatccaGAGGAGGAGggtcaatactttaaggaggaaGAGaaaGAGGAGgaggagatgGAGgtggaaaacaaaaaccgcGAGcgcgaccaggaggcacctgaggatgtccaggttcgcccagaagacGAGccaGAGgaccttGAGgtcGAGaatGAGGAGgttattctggagaacGAGatggaggatcatgcagcagaggccGAGggtaagccattgggcgaaattGAGgtt
hblOligo92663_Cat3	PPP4R1	NM_1042388	GAGGAGACGATGGAGattGAGatcgaaaaacgcGAGgatctccaggacgagcttgatatcaacgaactccctaactgcaaaatcaatcaagaagacGAGgttcctctcatcGAGgatgccgttgagaacatggacGAGGAGttgcactacattcacGAGgatGAGgaccttGAGaataacGAGGAGtttGAGcctgacgaagaacgccgcGAGaaagtccaggacgtcgtgcctcaggcattgctcgatcaatac
hblOligo215752_Cat2	PPP4R1	NM_1042388	gtggttcgctatcttgcagatcaaaataatcaggtccgcaagacaagccaagcagccttgctggccctcctcgaacaggaactgattgagcgctttgatgtcgaaacaaaagtttgcccagttctgattgaacttaccgcccctgactctaatgatgacgtcaaaactgaggccgtggctattatgtgtaagatggcacctatggtgggcaaagatattactgagcgcttgatccttccacgcttttgcgaaatg
hblOligo92659_Cat2	PPP4R1	NM_1042388	accgcccctgactctaatgatgacgtcaaaactgaggccgtggctattatgtgtaagatggcacctatggtgggcaaagatattactgagcgcttgatccttccacgcttttgcgaaatgtgctgcgactgccgcatgttccacgttcgcaaagtttgtgctgcaaatttcggggacatttgctctgtggttgggcagcaggctacagaggaaatgcttctcccacgcttctttcaactctgctctgataacgtg
hblOligo215753_Cat2	PPP4R1	NM_1042388	ttccacgttcgcaaagtttgtgctgcaaatttcggggacatttgctctgtggttgggcagcaggctacagaggaaatgcttctcccacgcttctttcaactctgctctgataacgtgtggggggttcgcaaagcctgcgccgagtgtttcatggccgtcagttgcgcaacctgtcaagagattcgccgcacaaagttgagcgccttgtttattaaccttattagcgaccctagtcgctgggttcgccaagccgcc
hblOligo215760_Cat3	PPP4R1	NM_1042388	TGGTCTTTTATGgaccaatttgctgtgcacctgatgccacatctgctcGAGctcgcaaacgatcgcgttcctaacgttcgcgttctgcttgccaaaGAGctccgccagGAGctccttgaaaaagactacttcctggctGAGgctGAGtgtcatcaagaggctgtggagcagGAGatcatggcacttcaaatggaccgcgacGAGgatgttaagtattttgccGAGattcaccctgctGAGGAGaaaattGAGgag
hblOligo92662_Cat2	PPP4R1	NM_1042388	gagctctataattcctttcatttttggcgcactcctttgccagagatcgatttggacatcgaactggagcaaaacagcggcggcaagcctagcccagaggggcctgaggaagagtccgaagggcctgttcctagcagtccaaacatcacaatggccacccgcaaagaattggaagaaatgattgaaaacttggagccacatatcgatgaccctgacgtgaaggcccaagttgaggtgttgtctgctgccttgcgc
hblOligo92661_Cat2	PPP4R1	NM_1042388	gttcgcccagaagacacaccaagtgacctttccgtctccaattcatccgttattctggagaacaccatggaggatcatgcagcagaggcctcaggtaagccattgggcgaaattagtgttcctctggacagttcattgctgtgcactctgagctccgagtcacaccaggaggctgctagtaacgagaatgacaaaaagccagggaattacaaaagtatgttgcgccctgaggtcgggactacatcacaagactct
hblOligo215754_Cat2	PPP4R1	NM_1042388	ggtccattcatctcaactttcgccaatccatcatcttctggtcaatactttaaggaggaaagtaaatccagtgaggagatgagtgtggaaaacaaaaaccgcactcgcgaccaggaggcacctgaggatgtccaggttcgcccagaagacacaccaagtgacctttccgtctccaattcatccgttattctggagaacaccatggaggatcatgcagcagaggcctcaggtaagccattgggcgaaattagtgtt
hblOligo92660_Cat3	PPP4R1	NM_1042388	AAAAATCTGATGtgtttcatggccgtcGAGtgcgcaGAGtgtcaagagattcgccgcGAGaagttgGAGgccttgtttattaaccttattGAGgaccctGAGcgctgggttcgccaagccgcctttcaaGAGctgggtccattcatcGAGGAGttcgccaatccaGAGGAGGAGggtcaatactttaaggaggaaGAGaaaGAGGAGgaggagatgGAGgtggaaaacaaaaaccgcGAGcgcgaccaggaggca
hblOligo215755_Cat2	PPP4R1	NM_1042388	ttgctgtgcactctgagctccgagtcacaccaggaggctgctagtaacgagaatgacaaaaagccagggaattacaaaagtatgttgcgccctgaggtcgggactacatcacaagactctgccttgctcgaccaggagctctataattcctttcatttttggcgcactcctttgccagagatcgatttggacatcgaactggagcaaaacagcggcggcaagcctagcccagaggggcctgaggaagagtccgaa
hblOligo215752_Cat3	PPP4R1	NM_1042388	TCCTACGGCATGcttgcagatcaaaataatcaggtccgcaagGAGGAGcaagcagccttgctggccctcctcgaacaggaactgattgagcgctttgatgtcgaaGAGaaagtttgcccagttctgattgaacttGAGgcccctgacGAGaatgatgacgtcaaaGAGgaggccgtggctattatgtgtaagatggcacctatggtgggcaaagatattGAGgagcgcttgatccttccacgcttttgcgaaatg
hblOligo92660_Cat2	PPP4R1	NM_1042388	gcctgcgccgagtgtttcatggccgtcagttgcgcaacctgtcaagagattcgccgcacaaagttgagcgccttgtttattaaccttattagcgaccctagtcgctgggttcgccaagccgcctttcaatcactgggtccattcatctcaactttcgccaatccatcatcttctggtcaatactttaaggaggaaagtaaatccagtgaggagatgagtgtggaaaacaaaaaccgcactcgcgaccaggaggca
hblOligo92664_Cat3	PPP4R1	NM_1042388	TTGGGCAATATGcaaGAGgttgatGAGgaaatcgccaagcactgtgcttacGAGcttcctggcgttgctttgGAGcttggccgccagaactggcattgcctgcgcgagGAGtacgagGAGctggctGAGgatatgcaatggaaggttcgccgcGAGcttgctttcGAGatccacgaattggccgtcattcttggcgaccagctcGAGgctgcagacttggttccaatcttcaacgggtttctcaaggacttggac
hblOligo215759_Cat3	PPP4R1	NM_1042388	TTCGGACCTATGcttgagctctatGAGccacgcgacgtctacgactacctgcgcccaatcgctcttaacttgtgtgcagacaaagttGAGGAGgtgcgctggatcGAGtacaagcttgttGAGgaaatggtgaagaaacttcatgcagccGAGccacctGAGtttggcgtcgatctcattaatgaattggtcgaaaacttcggtcgctgtcctaaatggGAGgggcgccaagccttcgtgtttgtgtgccaaGAG
hblOligo215758_Cat3	PPP4R1	NM_1042388	AAGTTGAGTATGcgccgcGAGcttgctttcGAGatccacgaattggccgtcattcttggcgaccagctcGAGgctgcagacttggttccaatcttcaacgggtttctcaaggacttggacgaggttcgcatcggggtgctcaaacacctgcacgattttctgaagctcctccatatcgacaaacgccgcgagtacctgtaccaactccaggagttcctggtgGAGgacaatGAGcgcaactggcgcttccgcgct
hblOligo92665_Cat2	PPP4R1	NM_1042388	gtgctcaaacacctgcacgattttctgaagctcctccatatcgacaaacgccgcgagtacctgtaccaactccaggagttcctggtgaccgacaattcccgcaactggcgcttccgcgctgaactggcagagcagctcatccttctgcttgagctctatagtccacgcgacgtctacgactacctgcgcccaatcgctcttaacttgtgtgcagacaaagttagttctgtgcgctggatctcatacaagcttgtt
hblOligo92666_Cat3	PPP4R1	NM_1042388	CCTTCTGCAATGgccGAGccacctGAGtttggcgtcgatctcattaatgaattggtcgaaaacttcggtcgctgtcctaaatggGAGgggcgccaagccttcgtgtttgtgtgccaaGAGgttatcgaagatgactgcttgcctatggaccaatttgctgtgcacctgatgccacatctgctcGAGctcgcaaacgatcgcgttcctaacgttcgcgttctgcttgccaaaGAGctccgccagGAGctccttgaa
hblOligo92667_Cat3	PPP4R1	NM_1042388	GACCGTGGAATGctgctcGAGctcgcaaacgatcgcgttcctaacgttcgcgttctgcttgccaaaGAGctccgccagGAGctccttgaaaaagactacttcctggctGAGgctGAGtgtcatcaagaggctgtggagcagGAGatcatggcacttcaaatggaccgcgacGAGgatgttaagtattttgccGAGattcaccctgctGAGGAGaaaattGAGgaggacgctatgGAGGAGgccGAGGAGGAGtac
hblOligo92665_Cat3	PPP4R1	NM_1042388	CAAGCCTTCATGctgcacgattttctgaagctcctccatatcgacaaacgccgcgagtacctgtaccaactccaggagttcctggtgGAGgacaatGAGcgcaactggcgcttccgcgctgaactggcagagcagctcatccttctgcttgagctctatGAGccacgcgacgtctacgactacctgcgcccaatcgctcttaacttgtgtgcagacaaagttGAGGAGgtgcgctggatcGAGtacaagcttgtt
hblOligo215757_Cat3	PPP4R1	NM_1042388	GTCCGAGCTATGtacattcacGAGgatGAGgaccttGAGaataacGAGGAGtttGAGcctgacgaagaacgccgcGAGaaagtccaggacgtcgtgcctcaggcattgctcgatcaatacctgGAGatgGAGgatcctGAGcgcgcccaaGAGgttgatGAGgaaatcgccaagcactgtgcttacGAGcttcctggcgttgctttgGAGcttggccgccagaactggcattgcctgcgcgagGAGtacgagGAG
hblOligo72142_Cat6	MAZ	NM_1042539	agtaccgaacgcccttttaagtgcgaaaagtgtgaagccgcattcgccaccaaagaccgcctccgcgcccacaccgtccgccatgaggaaaaagttccatgtcatgtctgtgggaagatgcttagttccgcatacatcagcgatcacatgaaagtccatagccagggtcctcaccacgtctgcgagctgtgtaacaaggggtttaccaccgcagcttaccttcgcatccatgctgtcaaagatcatggtctgcag
hblOligo72138_Cat6	MAZ	NM_1042539	atgtttccagttttcccttgcacccttttggctcctccattcccagtccttgggctcgattcacgcggcgttggcggtctcatgaactcatttccacctccacaagggcatgctcaaaatcctcttcaagtgggtgcagagttgcagagccgcttttttgcatctcagggttgtgcccaatcacctttccaagctgccccagcaccaccacctactcctcaagctcctgccgccgagccacttcaagtcgacctt
hblOligo196742_Cat7	MAZ	NM_1042539	AACCACGCCATGGAGcgcttttttgcaGAGcagggttgtgcccaaGAGcctttccaagctgccccagcaccaccacctGAGcctcaagctcctgccgccgagccacttcaagtcgaccttctcccagtccttgctgctgcccaagaaGAGgcagccgctgccgccgctgcagctgccgccgctgcagccgtcgcagcagccccaccagcccctgcagccgctGAGGAGgtcgacGAGgcagcactgaagcagcct
hblOligo196744_Cat6	MAZ	NM_1042539	aagatgcctacaatggttccactgtctctcctctctgtcccacaattgtcaggtgcaggtgggggcggtggtgaagcaggcgcagggggtggtgcagcagccgtcgccgctgggggggtcgttacaactacagcttccgggaagcgcatccgcaaaaaccacgcctgtgaaatgtgcggtaaagcattccgcgatgtgtaccatctcaaccgccacaaactttcacattcagacgagaagccttaccagtgtcct
hblOligo196745_Cat6	MAZ	NM_1042539	tttaaacgcaaagaccgcatgagctaccatgtccgctcacacgatggtgccgttcacaaaccatacaactgttcacattgcggtaaatccttctcacgccctgaccatttgaacagtcatgttcgccaagtccacagtaccgaacgcccttttaagtgcgaaaagtgtgaagccgcattcgccaccaaagaccgcctccgcgcccacaccgtccgccatgaggaaaaagttccatgtcatgtctgtgggaagatg
hblOligo72141_Cat6	MAZ	NM_1042539	tccgggaagcgcatccgcaaaaaccacgcctgtgaaatgtgcggtaaagcattccgcgatgtgtaccatctcaaccgccacaaactttcacattcagacgagaagccttaccagtgtcctgtttgccaacaacgctttaaacgcaaagaccgcatgagctaccatgtccgctcacacgatggtgccgttcacaaaccatacaactgttcacattgcggtaaatccttctcacgccctgaccatttgaacagtcat
hblOligo72140_Cat7	MAZ	NM_1042539	TTACACATGATGaaaGAGaaggggccatatatttgcgccctttgcgccaaagaatttaaaaatgggtacaacctgcgccgccacgaggctattcacGAGggcgccaaagccggccgcgtccctGAGggcgcaatgaagatgcctGAGatggttccactgGAGctcctcGAGgtcccacaattgGAGggtgcaggtgggggcggtggtgaagcaggcgcagggggtggtgcagcagccgtcgccgctgggggggtc
hblOligo72139_Cat6	MAZ	NM_1042539	gctgcccaagaatctgcagccgctgccgccgctgcagctgccgccgctgcagccgtcgcagcagccccaccagcccctgcagccgctagcacagtcgacacagcagcactgaagcagcctcctgctccaccaccaccacctcctccagtctctgccccagctgccgaagctgcacctcctgcctcagctgcaaccattgccgcagccgctgccacagccgtcgttgccccaacctcaaccgtcgcagtcgcacca
hblOligo196744_Cat7	MAZ	NM_1042539	GATAACGTAATGatggttccactgGAGctcctcGAGgtcccacaattgGAGggtgcaggtgggggcggtggtgaagcaggcgcagggggtggtgcagcagccgtcgccgctgggggggtcgttGAGGAGGAGgctGAGgggaagcgcatccgcaaaaaccacgcctgtgaaatgtgcggtaaagcattccgcgatgtgtaccatctcaaccgccacaaacttGAGcatGAGgacgagaagccttaccagtgtcct
hblOligo196746_Cat6	MAZ	NM_1042539	atcagcgatcacatgaaagtccatagccagggtcctcaccacgtctgcgagctgtgtaacaaggggtttaccaccgcagcttaccttcgcatccatgctgtcaaagatcatggtctgcaggcacctcgcgcagaccgcatcctctgtaagctctgttcagtccactgtaaaacacctgctcagcttgctggccatatgcaaactcacttggggggtgcagctccacctgtccctggggacgccccacaacctcaa
hblOligo196743_Cat6	MAZ	NM_1042539	ccacctcctccagtctctgccccagctgccgaagctgcacctcctgcctcagctgcaaccattgccgcagccgctgccacagccgtcgttgccccaacctcaaccgtcgcagtcgcaccagttgcatctgctttggagaagaaaaccaaatcaaaggggccatatatttgcgccctttgcgccaaagaatttaaaaatgggtacaacctgcgccgccacgaggctattcacacaggcgccaaagccggccgcgtc
hblOligo72140_Cat6	MAZ	NM_1042539	gagaagaaaaccaaatcaaaggggccatatatttgcgccctttgcgccaaagaatttaaaaatgggtacaacctgcgccgccacgaggctattcacacaggcgccaaagccggccgcgtcccttcaggcgcaatgaagatgcctacaatggttccactgtctctcctctctgtcccacaattgtcaggtgcaggtgggggcggtggtgaagcaggcgcagggggtggtgcagcagccgtcgccgctgggggggtc
hblOligo72142_Cat7	MAZ	NM_1042539	CAATGCCCAATGccttttaagtgcgaaaagtgtgaagccgcattcgccGAGaaagaccgcctccgcgcccacGAGgtccgccatgaggaaaaagttccatgtcatgtctgtgggaagatgcttGAGGAGgcatacatcGAGgatcacatgaaagtccatGAGcagggtcctcaccacgtctgcgagctgtgtaacaaggggtttGAGGAGgcagcttaccttcgcatccatgctgtcaaagatcatggtctgcag
hblOligo196742_Cat6	MAZ	NM_1042539	gcagagttgcagagccgcttttttgcatctcagggttgtgcccaatcacctttccaagctgccccagcaccaccacctactcctcaagctcctgccgccgagccacttcaagtcgaccttctcccagtccttgctgctgcccaagaatctgcagccgctgccgccgctgcagctgccgccgctgcagccgtcgcagcagccccaccagcccctgcagccgctagcacagtcgacacagcagcactgaagcagcct
hblOligo252469_Cat2	PARP2	NM_1042618	gttaataatggcaatactgccccagaagattcctcacctgcaaagaaaacccgccgctgtcaacgccaagaaagcaaaaaaatgcctgtggctggtgggaaagccaacaaggaccgcacagaggacaaacaggacgaaagcgttaaagccttgctgcttaaaggtaaggcaccagtcgacccagagtgcacagccaaggtggggaaagcacatgtgtactgcgagggcaacgacgtgtacgacgtcatgctgaat
hblOligo252469_Cat3	PARP2	NM_1042618	TCCGGTCGTATGaatGAGgccccagaagatGAGGAGcctgcaaagaaaGAGcgccgctgtcaacgccaagaaGAGaaaaaaatgcctgtggctggtgggaaagccaacaaggaccgcGAGgaggacaaacaggacgaaGAGgttaaagccttgctgcttaaaggtaaggcaccagtcgacccagagtgcGAGgccaaggtggggaaagcacatgtgtactgcgagggcaacgacgtgtacgacgtcatgctgaat
hblOligo226295_Cat2	SHPRH	NM_1042683	gagatttcttacgtgtttacaagcgaaaaggcaaaccaagaggaagatattccagtgaaagggagccacagcactaaggtggaggccgttgttcgcacattgatgaaaatccagcttcgcgacccaggggccaaagccctcgtttttagcacctggcaggatgttctggacatcattagtaaggcactgaccgacaataacatggagtttgcccaaattagtcgcgtcaagacatttcaggagaatctgtctgca
hblOligo104122_Cat2	SHPRH	NM_1042683	aaacagtgggcagttctgacctgtgggcactgtttctgtaatgagtgcatttctattattattgaacaatattccgtcggttcacaccgcagcagtatcaaatgtgccatctgccgccaaactaccagtcataaggagatttcttacgtgtttacaagcgaaaaggcaaaccaagaggaagatattccagtgaaagggagccacagcactaaggtggaggccgttgttcgcacattgatgaaaatccagcttcgc
hblOligo226294_Cat2	SHPRH	NM_1042683	aaagccgtcgccacaagtcagctgcaaaagaagctggggcaactgctttatcttaccaacttggagaaatcccaggataagacaagcgggggtgttaaccctgagccatgcccaatttgtgcccgccaacttgggaaacagtgggcagttctgacctgtgggcactgtttctgtaatgagtgcatttctattattattgaacaatattccgtcggttcacaccgcagcagtatcaaatgtgccatctgccgccaa
hblOligo226293_Cat2	SHPRH	NM_1042683	tcatttgcaaaaagtcatcgctttgacgtggaatttgtggatgaaggcagcaccagtatggaccttttcgaggcttggaaaaaggagtataagctcctgcatgagtattggatggcactccgcaaccgcgtgagcgccgtggacgagttggctatggcaacagagcgccttcgcgtgcgcgatccacgcgagccaaaaccaaatccacctgtcttgcatattattgaacctcacgaagttgaacagaatcgcatt
hblOligo104121_Cat2	SHPRH	NM_1042683	gccgtggacgagttggctatggcaacagagcgccttcgcgtgcgcgatccacgcgagccaaaaccaaatccacctgtcttgcatattattgaacctcacgaagttgaacagaatcgcattaaactgctcaatgataaagccgtcgccacaagtcagctgcaaaagaagctggggcaactgctttatcttaccaacttggagaaatcccaggataagacaagcgggggtgttaaccctgagccatgcccaatttgt
hblOligo226283_Cat2	SHPRH	NM_1042683	aaagttgttaactatttcattccatcacattattttggcgggaagcttaaaaaaacagagatccagaacatcgagtttgagccaaaggaaaaagtgcaatgccctcctacccgcgttatgatcctgactgccgtgaaagagatgaatggcaagaaaggcgtgagcatcctgtccatttacaaatatgtgtccagtatctaccgctatgatgtgcagcgcaaccgctcactcctgaagcgcatgttgaagtgcctt
hblOligo226281_Cat3	SHPRH	NM_1042683	ATAAAAGTGATGgcaaatGAGcgcatgaaaaagtttaaccagcttatgaagaaggttatggagaagctgcataacGAGatcatcccagatgtcctggaggaggacgaagacgatccagagGAGgagcctgagggccaagacattgatgaattgtatcatttcgtcaaacaaGAGcatcagcaggaaGAGcaaGAGatccaggtggacgtgcaacatccagcattgattccagtgcttcgcccttaccaacgcgaa
hblOligo226284_Cat2	SHPRH	NM_1042683	gttaagcaaattaagggtcacggcttttctggtacctttaccctgggcaagaactataaagaggaagatatttgtgataagacaaaaaagcaagccgttggttcccctcgcaaaatccaaaaagagacacgcaagtctggcaataaagataccgattcagaatacctgcctagtgacacatctgatgatgatgatgacccatattattactactataagagtcgccgcaaccgcagcaaactgcgcaaaaaactg
hblOligo104117_Cat2	SHPRH	NM_1042683	ttcctcccacttcagaaatccaccatgaccatggaggagcttttgactagcttgcagaaaaaatgcgggactgagtgcgaagaggcccaccgccaacttgtctgtgcattgaatggtttggcagggattcatatcattaaaggggaatacgctctggctgctgaactttatcgcgaagtgctgcgcagctccgaagaacataaggggaagcttaaaaccgactccctccagcgccttcacgctacccacaatctc
hblOligo226292_Cat2	SHPRH	NM_1042683	ggtccaccttcacgcaatgtgattgaatcagctacagtttgccacctccgcccagcccgcttgcctttgaattgctgtgtgttctgcaaggctgatgagctttttacagagtacgaatccaaactcttttctaataccgtcaaggggcagacagcaattttcgaggagatgatcgaagatgaggaaggtctggtggacgaccgcgctcctacaaccacacgcggcctgtgggccatctccgagaccgagcgctca
hblOligo226280_Cat3	SHPRH	NM_1042683	AAGCCAGGTATGcttatgGAGGAGgaaGAGGAGaatcaattcttgatttacgttcatGAGaagggggaagatgtggagaaacaaaaaaaggaacctatgGAGatttgtgataaaggcattttggtggagGAGGAGttcGAGggtgagatgcttgaagaccttggttggctccaaaagaagcgccgcatcaaactttatcagaaaccagagggcaaccacattattaaagttggtatctatcttttggaggcaggc
hblOligo104111_Cat2	SHPRH	NM_1042683	aaagagatgaatggcaagaaaggcgtgagcatcctgtccatttacaaatatgtgtccagtatctaccgctatgatgtgcagcgcaaccgctcactcctgaagcgcatgttgaagtgccttattttcgaggggcttgttaagcaaattaagggtcacggcttttctggtacctttaccctgggcaagaactataaagaggaagatatttgtgataagacaaaaaagcaagccgttggttcccctcgcaaaatccaa
hblOligo104110_Cat2	SHPRH	NM_1042683	aactcagggcctcaactgttgggtgggatcctggctgacgaaatgggtctcgggaaaaccgtcgaggtgttggcactgatcctcactcatacccgccaggacgttaagcaagacgccctcacccttcctgaaggtaaagttgttaactatttcattccatcacattattttggcgggaagcttaaaaaaacagagatccagaacatcgagtttgagccaaaggaaaaagtgcaatgccctcctacccgcgttatg
hblOligo104115_Cat3	SHPRH	NM_1042683	CCACTGCGAATGcgcatttgcctcgacgaagcacaaatggttgagtgcccaGAGgttaaagctgccgagatggctcaacgcttgGAGgggatcaatcgctggtgcatcGAGggcGAGccagtccagcgcggtctggaggacctttttggtctcgtcgtttttctggggattgagccatattgtgtgaaacactggtgggtccgcctgttgtatcgcccatattgcaagaaaaatccacaacacttgtatGAGttc
hblOligo104114_Cat2	SHPRH	NM_1042683	attagcccttcaagcatctgtcaccaatgggtggacgaaattaatcgccacgttcgcagcagctccctccgcgtcctggtctaccagggcgtgaagaaagatgggtttctccaacctcacttcctggctgagcaagacattgttatcatcacttacgatgttctccgctcagagcttaactatgtcgacatccctcactccaatagtgaagatgggcgccgcctgcgcaatcagaagcgctacatggcaattcca
hblOligo104116_Cat3	SHPRH	NM_1042683	TCAACTCTCATGaagaaggatgttattgaccaaattcaaattcctcctcagGAGgaggagattcactggcttcactttGAGcctgttgaacgccatttttatcatcgccaacacgaggtctgctgccaagacgtggtggttaaacttcgcaagattGAGgattgggccctgaaactgGAGGAGttggaccgccgcGAGgtcGAGGAGattttgtatccattgcttcgccttcgccaggcttgttgtcatcctcaa
hblOligo104119_Cat2	SHPRH	NM_1042683	aagcagcagacaggtaaactgagtatgagtgaaaaatttcgcgattgccgcgggttgcaattccttcttaccacccagatggaagaattgaataagtgtcagaaattggttcgcgaggccgtcaagaaccttgaaggtccaccttcacgcaatgtgattgaatcagctacagtttgccacctccgcccagcccgcttgcctttgaattgctgtgtgttctgcaaggctgatgagctttttacagagtacgaatcc
hblOligo226296_Cat3	SHPRH	NM_1042683	AACCTTTATATGcttctcttgcctttgcatGAGggtGAGaacgggctcGAGatcatcgaagctGAGcacgtcctgttggtggagccaatcttgaatcctgcacacgaactccaagcaattggccgcgtgcatcgcattggtcagGAGaaaccaGAGatcgtgcaccgcttccttattaaagctGAGatcgaggaacgcatgcaggctatgttgaaaGAGgccgagcgcGAGcatGAGaatGAGGAGgccaagcat
hblOligo104115_Cat2	SHPRH	NM_1042683	gtcgagtggtggcgcatttgcctcgacgaagcacaaatggttgagtgcccaacagttaaagctgccgagatggctcaacgcttgagtgggatcaatcgctggtgcatcagtggcacaccagtccagcgcggtctggaggacctttttggtctcgtcgtttttctggggattgagccatattgtgtgaaacactggtgggtccgcctgttgtatcgcccatattgcaagaaaaatccacaacacttgtatagtttc
hblOligo104108_Cat3	SHPRH	NM_1042683	GGAGTGCATATGatgcttgaagaccttggttggctccaaaagaagcgccgcatcaaactttatcagaaaccagagggcaaccacattattaaagttggtatctatcttttggaggcaggccttgcaaaattggactttctgGAGgatgcaaatGAGcgcatgaaaaagtttaaccagcttatgaagaaggttatggagaagctgcataacGAGatcatcccagatgtcctggaggaggacgaagacgatccagag
hblOligo226285_Cat3	SHPRH	NM_1042683	ATATGGTACATGcaaccatttatcaatcctgacGAGcaagggcattgccctgctGAGGAGgatGAGggcatcGAGgacgtggccatgGAGaagGAGGAGtgcatcGAGgaatttaatcaagaacatgaaGAGgaagattgcgccgagGAGctcaatcacgccgacGAGgatgtcccacctGAGaacGAGatgGAGcctttcaacGAGGAGgattatcgctttgaatgtatttgtggcgaacttgaccagattgat
hblOligo104112_Cat3	SHPRH	NM_1042683	GGTAGTTTTATGgatGAGgatGAGgaatacctgcctGAGgacGAGGAGgatgatgatgatgacccatattattactactataagGAGcgccgcaaccgcGAGaaactgcgcaaaaaactggtcccaGAGGAGaaaaagggcaaaGAGcaaccatttatcaatcctgacGAGcaagggcattgccctgctGAGGAGgatGAGggcatcGAGgacgtggccatgGAGaagGAGGAGtgcatcGAGgaatttaatcaa
hblOligo104120_Cat2	SHPRH	NM_1042683	accgtcaaggggcagacagcaattttcgaggagatgatcgaagatgaggaaggtctggtggacgaccgcgctcctacaaccacacgcggcctgtgggccatctccgagaccgagcgctcaatgaaagccatcctgtcatttgcaaaaagtcatcgctttgacgtggaatttgtggatgaaggcagcaccagtatggaccttttcgaggcttggaaaaaggagtataagctcctgcatgagtattggatggcactc
hblOligo226291_Cat2	SHPRH	NM_1042683	caaacaattcatgagctccagcgcaagatccattctaacagcccatggtggctgaatgttattcaccgcgcaattgagttcacaattgatgaggaattggtgcaacgcgtgcgcaacgagatcactagcaactacaagcagcagacaggtaaactgagtatgagtgaaaaatttcgcgattgccgcgggttgcaattccttcttaccacccagatggaagaattgaataagtgtcagaaattggttcgcgaggcc
hblOligo226285_Cat2	SHPRH	NM_1042683	aagggcaaaagtcaaccatttatcaatcctgacagccaagggcattgccctgctaccagtgatagtggcatcacagacgtggccatgtcaaagtctacctgcatctctgaatttaatcaagaacatgaaaccgaagattgcgccgagtccctcaatcacgccgactctgatgtcccacctagcaacaccatgagccctttcaacacttccgattatcgctttgaatgtatttgtggcgaacttgaccagattgat
hblOligo104122_Cat3	SHPRH	NM_1042683	TCACGAGTTATGgttctgGAGtgtgggcactgtttctgtaatgagtgcattGAGattattattgaacaatatGAGgtcggtGAGcaccgcGAGGAGatcaaatgtgccatctgccgccaaGAGGAGGAGcataaggagattGAGtacgtgtttGAGGAGgaaaaggcaaaccaagaggaagatattccagtgaaagggGAGcacGAGGAGaaggtggaggccgttgttcgcGAGttgatgaaaatccagcttcgc
hblOligo104113_Cat2	SHPRH	NM_1042683	gattgcgccgagtccctcaatcacgccgactctgatgtcccacctagcaacaccatgagccctttcaacacttccgattatcgctttgaatgtatttgtggcgaacttgaccagattgatcgcaaaccacgcgtgcaatgcctgaaatgccatttgtggcaacacgctaaatgcgtcaattatgacgagaaaaaccttaagattaagccattttattgccctcattgcctcgttgctatggagcctgtgtcaact
hblOligo104113_Cat3	SHPRH	NM_1042683	CAGTTATGTATGGAGctcaatcacgccgacGAGgatgtcccacctGAGaacGAGatgGAGcctttcaacGAGGAGgattatcgctttgaatgtatttgtggcgaacttgaccagattgatcgcaaaccacgcgtgcaatgcctgaaatgccatttgtggcaacacgctaaatgcgtcaattatgacgagaaaaaccttaagattaagccattttattgccctcattgcctcgttgctatggagcctgtgGAGGAG
hblOligo104106_Cat3	SHPRH	NM_1042683	CCGCTATGTATGaaacgcgcaccaccagtgcgcgtcgacgaggagaagcgccagcaactccactggaacatgcatgaagaccgccgcaatgaaccaattattatcGAGgatgatgacgagcagccttgccctggcGAGgacGAGGAGGAGgcacattatatcatcctcGAGgatGAGctcaaagaagaagtggctcatcgcgataagaaacgctgtGAGaaagtcgtgGAGtttGAGaagcctattgaaaaggag
hblOligo226279_Cat2	SHPRH	NM_1042683	ggctcagacacttcatctgcacattatatcatcctctcagattcactcaaagaagaagtggctcatcgcgataagaaacgctgtagcaaagtcgtgagctttagtaagcctattgaaaaggaggaaacagttggcatcttcagcccactgtcagtgaagcttaacattgttatctctccatatcattttgacaactcttggaaggcattcttgggtgaactcacacttcagttgcttccagcccagtcactcatc
hblOligo104119_Cat3	SHPRH	NM_1042683	GAGAAAGTAATGggtaaactgGAGatgGAGgaaaaatttcgcgattgccgcgggttgcaattccttcttGAGGAGcagatggaagaattgaataagtgtcagaaattggttcgcgaggccgtcaagaaccttgaaggtccacctGAGcgcaatgtgattgaaGAGgctGAGgtttgccacctccgcccagcccgcttgcctttgaattgctgtgtgttctgcaaggctgatgagctttttGAGgagtacgaaGAG
hblOligo104123_Cat3	SHPRH	NM_1042683	GATTGTCCGATGGAGGAGtggcaggatgttctggacatcattGAGaaggcactgGAGgacaataacatggagtttgcccaaattGAGcgcgtcaagGAGtttcaggagaatctgGAGgcattcaagcgcgacccacagattaatatccttctcttgcctttgcatGAGggtGAGaacgggctcGAGatcatcgaagctGAGcacgtcctgttggtggagccaatcttgaatcctgcacacgaactccaagcaatt
hblOligo226290_Cat2	SHPRH	NM_1042683	attaaaggggaatacgctctggctgctgaactttatcgcgaagtgctgcgcagctccgaagaacataaggggaagcttaaaaccgactccctccagcgccttcacgctacccacaatctcatggagctgctgatcgcccgccaccctggtatccctccaacacttcgcgatggtcgcttggaggaagaagcaaagcaactccgcgagcattatatgtccaaatgcaataccgaggttgccgaagcccagcaagcc
hblOligo104110_Cat3	SHPRH	NM_1042683	TTCAACTCTATGcaactgttgggtgggatcctggctgacgaaatgggtctcgggaaaGAGgtcgaggtgttggcactgatcctcGAGcatGAGcgccaggacgttaagcaagacgccctcGAGcttcctgaaggtaaagttgttaactatttcattccaGAGcattattttggcgggaagcttaaaaaaGAGgagatccagaacatcgagtttgagccaaaggaaaaagtgcaatgccctcctGAGcgcgttatg
hblOligo104123_Cat2	SHPRH	NM_1042683	gccctcgtttttagcacctggcaggatgttctggacatcattagtaaggcactgaccgacaataacatggagtttgcccaaattagtcgcgtcaagacatttcaggagaatctgtctgcattcaagcgcgacccacagattaatatccttctcttgcctttgcatactggtagcaacgggctcacaatcatcgaagctacccacgtcctgttggtggagccaatcttgaatcctgcacacgaactccaagcaatt
hblOligo104112_Cat2	SHPRH	NM_1042683	tctggcaataaagataccgattcagaatacctgcctagtgacacatctgatgatgatgatgacccatattattactactataagagtcgccgcaaccgcagcaaactgcgcaaaaaactggtcccatcaaccaaaaagggcaaaagtcaaccatttatcaatcctgacagccaagggcattgccctgctaccagtgatagtggcatcacagacgtggccatgtcaaagtctacctgcatctctgaatttaatcaa
hblOligo226287_Cat2	SHPRH	NM_1042683	gacattgttatcatcacttacgatgttctccgctcagagcttaactatgtcgacatccctcactccaatagtgaagatgggcgccgcctgcgcaatcagaagcgctacatggcaattccatccccattggtggccgtcgagtggtggcgcatttgcctcgacgaagcacaaatggttgagtgcccaacagttaaagctgccgagatggctcaacgcttgagtgggatcaatcgctggtgcatcagtggcacacca
hblOligo104124_Cat3	SHPRH	NM_1042683	TTCCTTAAAATGgagccaatcttgaatcctgcacacgaactccaagcaattggccgcgtgcatcgcattggtcagGAGaaaccaGAGatcgtgcaccgcttccttattaaagctGAGatcgaggaacgcatgcaggctatgttgaaaGAGgccgagcgcGAGcatGAGaatGAGGAGgccaagcatGAGgaagcaGAGgtcctgGAGgttgctgacctggcagacctctttGAGaaggaaGAGgaagaacttgag
hblOligo226293_Cat3	SHPRH	NM_1042683	CAATCAAATATGGAGcatcgctttgacgtggaatttgtggatgaaggcGAGGAGGAGatggaccttttcgaggcttggaaaaaggagtataagctcctgcatgagtattggatggcactccgcaaccgcgtgGAGgccgtggacgagttggctatggcaGAGgagcgccttcgcgtgcgcgatccacgcgagccaaaaccaaatccacctgtcttgcatattattgaacctcacgaagttgaacagaatcgcatt
hblOligo226294_Cat3	SHPRH	NM_1042683	TCATGTGTGATGGAGGAGcagctgcaaaagaagctggggcaactgctttatcttGAGaacttggagaaaGAGcaggataagGAGGAGgggggtgttaaccctgagccatgcccaatttgtgcccgccaacttgggaaacagtgggcagttctgGAGtgtgggcactgtttctgtaatgagtgcattGAGattattattgaacaatatGAGgtcggtGAGcaccgcGAGGAGatcaaatgtgccatctgccgccaa
hblOligo226295_Cat3	SHPRH	NM_1042683	CTCAAGTCTATGgtgtttGAGGAGgaaaaggcaaaccaagaggaagatattccagtgaaagggGAGcacGAGGAGaaggtggaggccgttgttcgcGAGttgatgaaaatccagcttcgcgacccaggggccaaagccctcgtttttGAGGAGtggcaggatgttctggacatcattGAGaaggcactgGAGgacaataacatggagtttgcccaaattGAGcgcgtcaagGAGtttcaggagaatctgGAGgca
hblOligo104109_Cat3	SHPRH	NM_1042683	AAGTCTGGTATGgaattgtatcatttcgtcaaacaaGAGcatcagcaggaaGAGcaaGAGatccaggtggacgtgcaacatccagcattgattccagtgcttcgcccttaccaacgcgaagctgtgaactggatgctccaacaggaatgcttccgcGAGGAGccagctGAGgaaGAGgctctccatttcttgtggcgcgaaattgtgGAGGAGgaaggtctgaaactttactacaatccttatGAGggttgtatt
hblOligo226284_Cat3	SHPRH	NM_1042683	AATCGATTTATGaagggtcacggctttGAGggtGAGtttGAGctgggcaagaactataaagaggaagatatttgtgataagGAGaaaaagcaagccgttggtGAGcctcgcaaaatccaaaaagagGAGcgcaagGAGggcaataaagatGAGgatGAGgaatacctgcctGAGgacGAGGAGgatgatgatgatgacccatattattactactataagGAGcgccgcaaccgcGAGaaactgcgcaaaaaactg
hblOligo104106_Cat2	SHPRH	NM_1042683	tccagtcgccgcaaacgcgcaccaccagtgcgcgtcgacgaggagaagcgccagcaactccactggaacatgcatgaagaccgccgcaatgaaccaattattatctcagatgatgacgagcagccttgccctggctcagacacttcatctgcacattatatcatcctctcagattcactcaaagaagaagtggctcatcgcgataagaaacgctgtagcaaagtcgtgagctttagtaagcctattgaaaaggag
hblOligo226286_Cat2	SHPRH	NM_1042683	caatgcctgaaatgccatttgtggcaacacgctaaatgcgtcaattatgacgagaaaaaccttaagattaagccattttattgccctcattgcctcgttgctatggagcctgtgtcaactcgcgccaccctgattattagcccttcaagcatctgtcaccaatgggtggacgaaattaatcgccacgttcgcagcagctccctccgcgtcctggtctaccagggcgtgaagaaagatgggtttctccaacctcac
hblOligo226282_Cat3	SHPRH	NM_1042683	CTAACGAAGATGtgcttccgcGAGGAGccagctGAGgaaGAGgctctccatttcttgtggcgcgaaattgtgGAGGAGgaaggtctgaaactttactacaatccttatGAGggttgtattattcgcgaatatcctaacGAGgggcctcaactgttgggtgggatcctggctgacgaaatgggtctcgggaaaGAGgtcgaggtgttggcactgatcctcGAGcatGAGcgccaggacgttaagcaagacgccctc
hblOligo226292_Cat3	SHPRH	NM_1042683	TCGGCTCGGATGcgcaatgtgattgaaGAGgctGAGgtttgccacctccgcccagcccgcttgcctttgaattgctgtgtgttctgcaaggctgatgagctttttGAGgagtacgaaGAGaaactctttGAGaatGAGgtcaaggggcagGAGgcaattttcgaggagatgatcgaagatgaggaaggtctggtggacgaccgcgctcctGAGGAGGAGcgcggcctgtgggccatcGAGgagGAGgagcgcGAG
hblOligo104116_Cat2	SHPRH	NM_1042683	tggcgctctgcaaagaaggatgttattgaccaaattcaaattcctcctcagaccgaggagattcactggcttcacttttcacctgttgaacgccatttttatcatcgccaacacgaggtctgctgccaagacgtggtggttaaacttcgcaagattagcgattgggccctgaaactgagttccttggaccgccgcacagtcacaagtattttgtatccattgcttcgccttcgccaggcttgttgtcatcctcaa
hblOligo226286_Cat3	SHPRH	NM_1042683	CGGCGGCGGATGtgccatttgtggcaacacgctaaatgcgtcaattatgacgagaaaaaccttaagattaagccattttattgccctcattgcctcgttgctatggagcctgtgGAGGAGcgcgccGAGctgattattGAGcctGAGGAGatctgtcaccaatgggtggacgaaattaatcgccacgttcgcGAGGAGGAGctccgcgtcctggtctaccagggcgtgaagaaagatgggtttctccaacctcac
hblOligo104120_Cat3	SHPRH	NM_1042683	GATTGGGAGATGcagGAGgcaattttcgaggagatgatcgaagatgaggaaggtctggtggacgaccgcgctcctGAGGAGGAGcgcggcctgtgggccatcGAGgagGAGgagcgcGAGatgaaagccatcctgGAGtttgcaaaaGAGcatcgctttgacgtggaatttgtggatgaaggcGAGGAGGAGatggaccttttcgaggcttggaaaaaggagtataagctcctgcatgagtattggatggcactc
hblOligo104118_Cat2	SHPRH	NM_1042683	gcccgccaccctggtatccctccaacacttcgcgatggtcgcttggaggaagaagcaaagcaactccgcgagcattatatgtccaaatgcaataccgaggttgccgaagcccagcaagccctttatcctgtgcagcaaacaattcatgagctccagcgcaagatccattctaacagcccatggtggctgaatgttattcaccgcgcaattgagttcacaattgatgaggaattggtgcaacgcgtgcgcaacgag
hblOligo226288_Cat3	SHPRH	NM_1042683	CAGGAGTGGATGggtctcgtcgtttttctggggattgagccatattgtgtgaaacactggtgggtccgcctgttgtatcgcccatattgcaagaaaaatccacaacacttgtatGAGttcattgcaaaaatcttgtggcgcGAGgcaaagaaggatgttattgaccaaattcaaattcctcctcagGAGgaggagattcactggcttcactttGAGcctgttgaacgccatttttatcatcgccaacacgaggtc
hblOligo104121_Cat3	SHPRH	NM_1042683	AACCCAAGTATGttggctatggcaGAGgagcgccttcgcgtgcgcgatccacgcgagccaaaaccaaatccacctgtcttgcatattattgaacctcacgaagttgaacagaatcgcattaaactgctcaatgataaagccgtcgccGAGGAGcagctgcaaaagaagctggggcaactgctttatcttGAGaacttggagaaaGAGcaggataagGAGGAGgggggtgttaaccctgagccatgcccaatttgt
hblOligo104111_Cat3	SHPRH	NM_1042683	GTGCGGCGAATGggcaagaaaggcgtgGAGatcctgGAGatttacaaatatgtgGAGGAGatctaccgctatgatgtgcagcgcaaccgcGAGctcctgaagcgcatgttgaagtgccttattttcgaggggcttgttaagcaaattaagggtcacggctttGAGggtGAGtttGAGctgggcaagaactataaagaggaagatatttgtgataagGAGaaaaagcaagccgttggtGAGcctcgcaaaatccaa
hblOligo226289_Cat2	SHPRH	NM_1042683	gtggttaaacttcgcaagattagcgattgggccctgaaactgagttccttggaccgccgcacagtcacaagtattttgtatccattgcttcgccttcgccaggcttgttgtcatcctcaagcagttcgcggggagttcctcccacttcagaaatccaccatgaccatggaggagcttttgactagcttgcagaaaaaatgcgggactgagtgcgaagaggcccaccgccaacttgtctgtgcattgaatggtttg
hblOligo104114_Cat3	SHPRH	NM_1042683	CACCTGTACATGGAGatctgtcaccaatgggtggacgaaattaatcgccacgttcgcGAGGAGGAGctccgcgtcctggtctaccagggcgtgaagaaagatgggtttctccaacctcacttcctggctgagcaagacattgttatcatcGAGtacgatgttctccgcGAGgagcttaactatgtcgacatccctcacGAGaatGAGgaagatgggcgccgcctgcgcaatcagaagcgctacatggcaattcca
hblOligo226283_Cat3	SHPRH	NM_1042683	GAATCCCGCATGtatttcattccaGAGcattattttggcgggaagcttaaaaaaGAGgagatccagaacatcgagtttgagccaaaggaaaaagtgcaatgccctcctGAGcgcgttatgatcctgGAGgccgtgaaagagatgaatggcaagaaaggcgtgGAGatcctgGAGatttacaaatatgtgGAGGAGatctaccgctatgatgtgcagcgcaaccgcGAGctcctgaagcgcatgttgaagtgcctt
hblOligo226288_Cat2	SHPRH	NM_1042683	gaggacctttttggtctcgtcgtttttctggggattgagccatattgtgtgaaacactggtgggtccgcctgttgtatcgcccatattgcaagaaaaatccacaacacttgtatagtttcattgcaaaaatcttgtggcgctctgcaaagaaggatgttattgaccaaattcaaattcctcctcagaccgaggagattcactggcttcacttttcacctgttgaacgccatttttatcatcgccaacacgaggtc
hblOligo226290_Cat3	SHPRH	NM_1042683	GACAATCAGATGtacgctctggctgctgaactttatcgcgaagtgctgcgcGAGGAGgaagaacataaggggaagcttaaaGAGgacGAGctccagcgccttcacgctGAGcacaatctcatggagctgctgatcgcccgccaccctggtatccctccaGAGcttcgcgatggtcgcttggaggaagaagcaaagcaactccgcgagcattatatgGAGaaatgcaatGAGgaggttgccgaagcccagcaagcc
hblOligo104117_Cat3	SHPRH	NM_1042683	ATGCAATTTATGcagaaaGAGGAGatgGAGatggaggagcttttgGAGGAGttgcagaaaaaatgcgggGAGgagtgcgaagaggcccaccgccaacttgtctgtgcattgaatggtttggcagggattcatatcattaaaggggaatacgctctggctgctgaactttatcgcgaagtgctgcgcGAGGAGgaagaacataaggggaagcttaaaGAGgacGAGctccagcgccttcacgctGAGcacaatctc
hblOligo226280_Cat2	SHPRH	NM_1042683	cgctctatcacacttatgtcctccgaaagttccaatcaattcttgatttacgttcatagcaagggggaagatgtggagaaacaaaaaaaggaacctatgtcaatttgtgataaaggcattttggtggagtcctcattcagcggtgagatgcttgaagaccttggttggctccaaaagaagcgccgcatcaaactttatcagaaaccagagggcaaccacattattaaagttggtatctatcttttggaggcaggc
hblOligo104107_Cat3	SHPRH	NM_1042683	GTCCATGCCATGctgGAGgtgaagcttaacattgttatcGAGccatatcattttgacaacGAGtggaaggcattcttgggtgaactcGAGcttcagttgcttccagcccagGAGctcatcgagaattttGAGgagcgcGAGatcGAGcttatgGAGGAGgaaGAGGAGaatcaattcttgatttacgttcatGAGaagggggaagatgtggagaaacaaaaaaaggaacctatgGAGatttgtgataaaggcatt
hblOligo104109_Cat2	SHPRH	NM_1042683	caagacattgatgaattgtatcatttcgtcaaacaaacacatcagcaggaaacacaaagcatccaggtggacgtgcaacatccagcattgattccagtgcttcgcccttaccaacgcgaagctgtgaactggatgctccaacaggaatgcttccgcagtagtccagctactgaaagtgctctccatttcttgtggcgcgaaattgtgacctccgaaggtctgaaactttactacaatccttatacaggttgtatt
hblOligo226282_Cat2	SHPRH	NM_1042683	ctccaacaggaatgcttccgcagtagtccagctactgaaagtgctctccatttcttgtggcgcgaaattgtgacctccgaaggtctgaaactttactacaatccttatacaggttgtattattcgcgaatatcctaactcagggcctcaactgttgggtgggatcctggctgacgaaatgggtctcgggaaaaccgtcgaggtgttggcactgatcctcactcatacccgccaggacgttaagcaagacgccctc
hblOligo226296_Cat2	SHPRH	NM_1042683	cagattaatatccttctcttgcctttgcatactggtagcaacgggctcacaatcatcgaagctacccacgtcctgttggtggagccaatcttgaatcctgcacacgaactccaagcaattggccgcgtgcatcgcattggtcagactaaaccaaccatcgtgcaccgcttccttattaaagctaccatcgaggaacgcatgcaggctatgttgaaaactgccgagcgctcacataccaattccagtgccaagcat
hblOligo104118_Cat3	SHPRH	NM_1042683	TCGGACGTGATGggtatccctccaGAGcttcgcgatggtcgcttggaggaagaagcaaagcaactccgcgagcattatatgGAGaaatgcaatGAGgaggttgccgaagcccagcaagccctttatcctgtgcagcaaGAGattcatgagctccagcgcaagatccatGAGaacGAGccatggtggctgaatgttattcaccgcgcaattgagttcGAGattgatgaggaattggtgcaacgcgtgcgcaacgag
hblOligo226291_Cat3	SHPRH	NM_1042683	GACGGCGAAATGgagctccagcgcaagatccatGAGaacGAGccatggtggctgaatgttattcaccgcgcaattgagttcGAGattgatgaggaattggtgcaacgcgtgcgcaacgagatcGAGGAGaactacaagcagcagGAGggtaaactgGAGatgGAGgaaaaatttcgcgattgccgcgggttgcaattccttcttGAGGAGcagatggaagaattgaataagtgtcagaaattggttcgcgaggcc
hblOligo226287_Cat3	SHPRH	NM_1042683	CGAGACGTAATGatcGAGtacgatgttctccgcGAGgagcttaactatgtcgacatccctcacGAGaatGAGgaagatgggcgccgcctgcgcaatcagaagcgctacatggcaattccaGAGccattggtggccgtcgagtggtggcgcatttgcctcgacgaagcacaaatggttgagtgcccaGAGgttaaagctgccgagatggctcaacgcttgGAGgggatcaatcgctggtgcatcGAGggcGAGcca
hblOligo104108_Cat2	SHPRH	NM_1042683	ttcagcggtgagatgcttgaagaccttggttggctccaaaagaagcgccgcatcaaactttatcagaaaccagagggcaaccacattattaaagttggtatctatcttttggaggcaggccttgcaaaattggactttctgtcagatgcaaatagccgcatgaaaaagtttaaccagcttatgaagaaggttatggagaagctgcataacagcatcatcccagatgtcctggaggaggacgaagacgatccagag
hblOligo226281_Cat2	SHPRH	NM_1042683	tttctgtcagatgcaaatagccgcatgaaaaagtttaaccagcttatgaagaaggttatggagaagctgcataacagcatcatcccagatgtcctggaggaggacgaagacgatccagagagtgagcctgagggccaagacattgatgaattgtatcatttcgtcaaacaaacacatcagcaggaaacacaaagcatccaggtggacgtgcaacatccagcattgattccagtgcttcgcccttaccaacgcgaa
hblOligo104124_Cat2	SHPRH	NM_1042683	gtcctgttggtggagccaatcttgaatcctgcacacgaactccaagcaattggccgcgtgcatcgcattggtcagactaaaccaaccatcgtgcaccgcttccttattaaagctaccatcgaggaacgcatgcaggctatgttgaaaactgccgagcgctcacataccaattccagtgccaagcattctgaagcatcagtcctgactgttgctgacctggcagacctctttactaaggaaacagaagaacttgag
hblOligo104107_Cat2	SHPRH	NM_1042683	atcttcagcccactgtcagtgaagcttaacattgttatctctccatatcattttgacaactcttggaaggcattcttgggtgaactcacacttcagttgcttccagcccagtcactcatcgagaatttttccgagcgctctatcacacttatgtcctccgaaagttccaatcaattcttgatttacgttcatagcaagggggaagatgtggagaaacaaaaaaaggaacctatgtcaatttgtgataaaggcatt
hblOligo226289_Cat3	SHPRH	NM_1042683	TACCACAGCATGcgcaagattGAGgattgggccctgaaactgGAGGAGttggaccgccgcGAGgtcGAGGAGattttgtatccattgcttcgccttcgccaggcttgttgtcatcctcaagcagttcgcggggagttcctcccacttcagaaaGAGGAGatgGAGatggaggagcttttgGAGGAGttgcagaaaaaatgcgggGAGgagtgcgaagaggcccaccgccaacttgtctgtgcattgaatggtttg
hblOligo226279_Cat3	SHPRH	NM_1042683	ACGCCGGATATGGAGGAGgcacattatatcatcctcGAGgatGAGctcaaagaagaagtggctcatcgcgataagaaacgctgtGAGaaagtcgtgGAGtttGAGaagcctattgaaaaggaggaaGAGgttggcatcttcGAGccactgGAGgtgaagcttaacattgttatcGAGccatatcattttgacaacGAGtggaaggcattcttgggtgaactcGAGcttcagttgcttccagcccagGAGctcatc
hblOligo252502_Cat3	MUTYH	NM_1048171	GGACTTTTAATGtgggccattatgcgcaagcctcgcgccgcagttgggGAGggccaccgcaaacaggccgctGAGcaggaggggcgccagaaacatgctaaaaataatGAGcaagcaaagccaGAGgcttgcgatggtctcgcacgccaacctgaagaggtcgtcctccaggcaGAGgtcGAGGAGtaccatcttttccgcgatgtggctgaagtgGAGgccttccgcggcGAGctcctcGAGtggtacgaccag
hblOligo252502_Cat2	MUTYH	NM_1048171	cttagccgcctgtgggccattatgcgcaagcctcgcgccgcagttgggagcggccaccgcaaacaggccgctagccaggaggggcgccagaaacatgctaaaaataattcacaagcaaagccaagtgcttgcgatggtctcgcacgccaacctgaagaggtcgtcctccaggcatcagtcagttcataccatcttttccgcgatgtggctgaagtgacagccttccgcggctcactcctctcttggtacgaccag
hblOligo156888_Cat3	DDB2	NM_107	GGCAAGACTATGaactttggcattaaagacaagccaGAGttcatcaagggcatcggcgctgggggtGAGattGAGgggttgaagtttaatccattgaacGAGaaccaattctatgccGAGGAGatggaaggtGAGGAGcgccttcaagacttcaaaggcaatattttgcgcgtcttcgcaGAGGAGgatGAGatcaatatctggttttgtGAGcttgacgttGAGgctGAGGAGcgcatggtggtgGAGggggac
hblOligo27778_Cat2	DDB2	NM_107	caacaatcctttctgcatactttggacagttatcgcatccttcagaaggcagctcctttcgaccgccgcgccacttcactcgcatggcatccaactcacccatccactgtggccgtggggtcaaaaggcggggacattatgctttggaactttggcattaaagacaagccaaccttcatcaagggcatcggcgctgggggttctattactgggttgaagtttaatccattgaacaccaaccaattctatgccagc
hblOligo27781_Cat3	DDB2	NM_107	AGGGAGCTGATGcgctataatctgattgttgtgggccgctaccctgatcctaatttcaaaGAGtgcGAGccatacgagcttcgcGAGattgatgtcttcgatgggaacGAGggtaagatgatgtgtcaactttacgatccagagGAGGAGggtattGAGGAGctgaacgagttcaacccaatgggtgacGAGcttgccGAGgccatgggttatcacatccttatttggGAGcaggaggaagcccgcGAGcgcaaa
hblOligo27777_Cat2	DDB2	NM_107	gcccctaaaaagcgccctgagactcaaaaaactagtgaaattgtgcttcgccctcgcaataagcgctcacgctcccctttggagttggaacctgaggccaagaaattgtgtgctaagggttctgggccaagtcgccgctgtgacagcgattgtttgtgggttgggttggcaggtcctcaaatccttccaccatgccgctccattgtccgcactctgcaccagcacaagttggggcgcgcatcttggcctagtgtg
hblOligo156887_Cat2	DDB2	NM_107	cgccgctgtgacagcgattgtttgtgggttgggttggcaggtcctcaaatccttccaccatgccgctccattgtccgcactctgcaccagcacaagttggggcgcgcatcttggcctagtgtgcaacagggtctccaacaatcctttctgcatactttggacagttatcgcatccttcagaaggcagctcctttcgaccgccgcgccacttcactcgcatggcatccaactcacccatccactgtggccgtgggg
hblOligo27777_Cat3	DDB2	NM_107	GCCGTAGACATGcgccctgagGAGcaaaaaGAGGAGgaaattgtgcttcgccctcgcaataagcgcGAGcgcGAGcctttggagttggaacctgaggccaagaaattgtgtgctaagggtGAGgggccaGAGcgccgctgtgacGAGgattgtttgtgggttgggttggcaggtcctcaaatccttccaccatgccgcGAGattgtccgcGAGctgcaccagcacaagttggggcgcgcaGAGtggcctGAGgtg
hblOligo27781_Cat2	DDB2	NM_107	gcctggcaccctcgctataatctgattgttgtgggccgctaccctgatcctaatttcaaatcttgcaccccatacgagcttcgcaccattgatgtcttcgatgggaactccggtaagatgatgtgtcaactttacgatccagagtctagcggtatttcatccctgaacgagttcaacccaatgggtgacacccttgcctcagccatgggttatcacatccttatttggtcccaggaggaagcccgcacacgcaaa
hblOligo156889_Cat3	DDB2	NM_107	TACTGTGTCATGatggacggcaaagaactttggaatcttcgcatgcataaaaagaaggttGAGcatgttgccctcaatccatgttgcgattggtttctcgccGAGgcaGAGgttgatcaaGAGgtcaagatttgggacttgcgccaagtgcgcgggaaagccGAGtttctctacGAGctccctcatcgccacccagtgaacgcagcttgcttcGAGccagacggggcacgccttctgGAGGAGgatcaaaaaGAG
hblOligo156888_Cat2	DDB2	NM_107	attatgctttggaactttggcattaaagacaagccaaccttcatcaagggcatcggcgctgggggttctattactgggttgaagtttaatccattgaacaccaaccaattctatgccagctccatggaaggtaccactcgccttcaagacttcaaaggcaatattttgcgcgtcttcgcatccagcgataccatcaatatctggttttgtagtcttgacgttagcgcttctagccgcatggtggtgaccggggac
hblOligo156890_Cat3	DDB2	NM_107	GAGGCATATATGtgggactgccctctcggtcttatcccacatccacaccgccattttcaacatcttGAGcctattaaagctgcctggcaccctcgctataatctgattgttgtgggccgctaccctgatcctaatttcaaaGAGtgcGAGccatacgagcttcgcGAGattgatgtcttcgatgggaacGAGggtaagatgatgtgtcaactttacgatccagagGAGGAGggtattGAGGAGctgaacgagttc
hblOligo156890_Cat2	DDB2	NM_107	tcagcatctcagtgggactgccctctcggtcttatcccacatccacaccgccattttcaacatcttacccctattaaagctgcctggcaccctcgctataatctgattgttgtgggccgctaccctgatcctaatttcaaatcttgcaccccatacgagcttcgcaccattgatgtcttcgatgggaactccggtaagatgatgtgtcaactttacgatccagagtctagcggtatttcatccctgaacgagttc
hblOligo156887_Cat3	DDB2	NM_107	ACAAGCATGATGGAGgattgtttgtgggttgggttggcaggtcctcaaatccttccaccatgccgcGAGattgtccgcGAGctgcaccagcacaagttggggcgcgcaGAGtggcctGAGgtgcaacagggtctccaacaaGAGtttctgcatGAGttggacGAGtatcgcatccttcagaaggcagctcctttcgaccgccgcgccGAGGAGctcgcatggcatccaGAGcacccaGAGGAGgtggccgtgggg
hblOligo27779_Cat3	DDB2	NM_107	AGGAATATCATGgacttcaaaggcaatattttgcgcgtcttcgcaGAGGAGgatGAGatcaatatctggttttgtGAGcttgacgttGAGgctGAGGAGcgcatggtggtgGAGggggacaatgttgggaacgttatccttctgaatatggacggcaaagaactttggaatcttcgcatgcataaaaagaaggttGAGcatgttgccctcaatccatgttgcgattggtttctcgccGAGgcaGAGgttgatcaa
hblOligo27780_Cat3	DDB2	NM_107	TGGATAGCCATGgtgcgcgggaaagccGAGtttctctacGAGctccctcatcgccacccagtgaacgcagcttgcttcGAGccagacggggcacgccttctgGAGGAGgatcaaaaaGAGgaaatccgcgtgtatGAGgcaGAGcagtgggactgccctctcggtcttatcccacatccacaccgccattttcaacatcttGAGcctattaaagctgcctggcaccctcgctataatctgattgttgtgggccgc
hblOligo27779_Cat2	DDB2	NM_107	actcgccttcaagacttcaaaggcaatattttgcgcgtcttcgcatccagcgataccatcaatatctggttttgtagtcttgacgttagcgcttctagccgcatggtggtgaccggggacaatgttgggaacgttatccttctgaatatggacggcaaagaactttggaatcttcgcatgcataaaaagaaggttacacatgttgccctcaatccatgttgcgattggtttctcgccacagcatcagttgatcaa
hblOligo27780_Cat2	DDB2	NM_107	gacttgcgccaagtgcgcgggaaagcctcttttctctacagtctccctcatcgccacccagtgaacgcagcttgcttctcaccagacggggcacgccttctgaccacagatcaaaaatctgaaatccgcgtgtattcagcatctcagtgggactgccctctcggtcttatcccacatccacaccgccattttcaacatcttacccctattaaagctgcctggcaccctcgctataatctgattgttgtgggccgc
hblOligo156889_Cat2	DDB2	NM_107	atccttctgaatatggacggcaaagaactttggaatcttcgcatgcataaaaagaaggttacacatgttgccctcaatccatgttgcgattggtttctcgccacagcatcagttgatcaaacagtcaagatttgggacttgcgccaagtgcgcgggaaagcctcttttctctacagtctccctcatcgccacccagtgaacgcagcttgcttctcaccagacggggcacgccttctgaccacagatcaaaaatct
hblOligo27778_Cat3	DDB2	NM_107	GCGACTCCGATGctgcatGAGttggacGAGtatcgcatccttcagaaggcagctcctttcgaccgccgcgccGAGGAGctcgcatggcatccaGAGcacccaGAGGAGgtggccgtggggGAGaaaggcggggacattatgctttggaactttggcattaaagacaagccaGAGttcatcaagggcatcggcgctgggggtGAGattGAGgggttgaagtttaatccattgaacGAGaaccaattctatgccGAG
hblOligo252523_Cat3	TSC2	NM_1077183	GCGATTACTATGcttGAGaatgcactcatggctgctgagcgcttcaaagagcatcgcgacGAGgctctctacaaaGAGttgGAGgttcctgcagctGAGGAGgccaaaccaccaccacttcctcgcGAGaatGAGgacGAGgccgtggtcatggaggaaggtGAGcctggtgaggtgccagtcttggttgagccaccaggcctggaggacgtggaagctgcacttggcatggatcgccgcGAGgacgcctacGAG
hblOligo252523_Cat2	TSC2	NM_1077183	ccacttcaagaacttagtaatgcactcatggctgctgagcgcttcaaagagcatcgcgacaccgctctctacaaatcattgtctgttcctgcagcttccacagccaaaccaccaccacttcctcgctctaataccgacagcgccgtggtcatggaggaaggttcacctggtgaggtgccagtcttggttgagccaccaggcctggaggacgtggaagctgcacttggcatggatcgccgcactgacgcctactcc
hblOligo252522_Cat2	TSC2	NM_1077183	cgccttccttttcgcaaagattttgttccatttatcacaaaaggcctgcgcagtaacgttctgctctcttttgatgatacccctgaaaaagacagttttcgcgcccgcagtaccagtcttaatgaacgccctaaacgcatccagacttccctcacatcagcctcattggggagtgccgacgagaactccgtggcccaagcagacgatagtttgaaaaacctccatttggaattgacagagacctgtcttgatatg
hblOligo252522_Cat3	TSC2	NM_1077183	ATCCATGGTATGcgcaaagattttgttccatttatcGAGaaaggcctgcgcGAGaacgttctgctcGAGtttgatgatGAGcctgaaaaagacGAGtttcgcgcccgcGAGGAGGAGcttaatgaacgccctaaacgcatccagGAGGAGctcGAGGAGgccGAGttggggGAGgccgacgagaacGAGgtggcccaagcagacgatGAGttgaaaaacctccatttggaattgGAGgagGAGtgtcttgatatg
hblOligo119021_Cat6	TSEN34	NM_1077446	atgcttgtggttgaagtcgctaatggccgctccttggtttggggggctgaagccgtccaggcattgcgcgaacgcttgggggtcgggggccgcacagttggtgctttgccacgcggcccacgccagaactcccgcctcgggctgcctcttcttcttatgcctgaggaagcacgcctcctcgctgagatcggggcagttactctcgtgtccgctcctcgccctgacagccgccatcacagcctggccctgacaagc
hblOligo240029_Cat6	TSEN34	NM_1077446	gacttgtgggagcgcggtttctttctttccgcagcagggaagtttgggggggactttcttgtctaccctggcgaccctctgcgcttccatgctcattatattgcccaatgctgggcacctgaggacacaatcccacttcaagatcttgtggccgccgggcgccttggcacttccgttcgcaagactctccttctctgcagtccacagccagacggcaaagtcgtttatacctcccttcagtgggcatctttgcag
hblOligo119023_Cat6	TSEN34	NM_1077446	tctgccttgctggtccaacttgctactgctcgcccacgcccagttaaagctcgcccactggactggcgcgttcaatccaaagattggcctcatgccggccgcccagcccatgagcttcgctacagcatttatcgcgacttgtgggagcgcggtttctttctttccgcagcagggaagtttgggggggactttcttgtctaccctggcgaccctctgcgcttccatgctcattatattgcccaatgctgggcacct
hblOligo119021_Cat7	TSEN34	NM_1077446	CACATCAATATGgaagtcgctaatggccgcGAGttggtttggggggctgaagccgtccaggcattgcgcgaacgcttgggggtcgggggccgcGAGgttggtgctttgccacgcggcccacgccagaacGAGcgcctcgggctgcctcttcttcttatgcctgaggaagcacgcctcctcgctgagatcggggcagttGAGctcgtgGAGgctcctcgccctgacGAGcgccatcacGAGctggccctgGAGGAG
hblOligo240028_Cat6	TSEN34	NM_1077446	tcccaagaagctggtagcagtcaagccgccaaagaagatgagacttccgacggccaagcttccggcgaacaggaggaggcagggccttcctcctctcaggccggtccaagtaatggcgtggcaccattgcctcgctctgccttgctggtccaacttgctactgctcgcccacgcccagttaaagctcgcccactggactggcgcgttcaatccaaagattggcctcatgccggccgcccagcccatgagcttcgc
hblOligo119022_Cat6	TSEN34	NM_1077446	gaggagagctttcaagaacaatctgctctcgctgcagaggcacgcgagactcgccgccaagagctgctggagaagattacagaggggcaggccgctaaaaaacaaaaactggagcaagcaagcggggccagttcctcccaagaagctggtagcagtcaagccgccaaagaagatgagacttccgacggccaagcttccggcgaacaggaggaggcagggccttcctcctctcaggccggtccaagtaatggcgtg
hblOligo240027_Cat6	TSEN34	NM_1077446	ctcgggctgcctcttcttcttatgcctgaggaagcacgcctcctcgctgagatcggggcagttactctcgtgtccgctcctcgccctgacagccgccatcacagcctggccctgacaagcttcaaacgccagcaggaggagagctttcaagaacaatctgctctcgctgcagaggcacgcgagactcgccgccaagagctgctggagaagattacagaggggcaggccgctaaaaaacaaaaactggagcaagca
hblOligo119023_Cat7	TSEN34	NM_1077446	TGCTCCTCGATGgtccaacttgctGAGgctcgcccacgcccagttaaagctcgcccactggactggcgcgttcaaGAGaaagattggcctcatgccggccgcccagcccatgagcttcgctacGAGatttatcgcgacttgtgggagcgcggtttctttcttGAGgcagcagggaagtttgggggggactttcttgtctaccctggcgaccctctgcgcttccatgctcattatattgcccaatgctgggcacct
hblOligo252629_Cat2	CASP8	NM_1080124	cttcttgatattttcattgaaatggagaagcgcgttatcttgggcgaagggaaactggatattctcaagcgcgtgtgcgctcaaattaacaagtccctccttaagattatcaacgactacgaggaattttcaaaaggtgaggaattgtgtggcgtcatgacaattagtgacagtccacgcgaacaggattccgagagccaaaccctcgacaaagtgtaccaaatgaaatctaagcctcgcggctactgtttgatc
hblOligo252629_Cat3	CASP8	NM_1080124	TATACCCGTATGttcattgaaatggagaagcgcgttatcttgggcgaagggaaactggatattctcaagcgcgtgtgcgctcaaattaacaagGAGctccttaagattatcaacgactacgaggaatttGAGaaaggtgaggaattgtgtggcgtcatgGAGattGAGgacGAGccacgcgaacaggatGAGgagGAGcaaGAGctcgacaaagtgtaccaaatgaaaGAGaagcctcgcggctactgtttgatc
hblOligo29695_Cat3	DNA2	NM_1080449	AGGCCTGGTATGctgttgatggagaaaGAGttttgggaggaagccgagctcccagctgaactttttcaaaagaaggttgtggcaGAGtttcctcgcGAGgtgctcGAGGAGggtatggacaatcgctacctggttttggctgtgaacGAGgtgcaaaataaggaaggcaattgcgaaaagcgcttggtgattGAGgccGAGcaaGAGctcgaaaacaaagaactctgcatcctgcgcaacgattggtgtGAGgtt
hblOligo158670_Cat3	DNA2	NM_1080449	GTTGCGGCAATGGAGgtgcaaaataaggaaggcaattgcgaaaagcgcttggtgattGAGgccGAGcaaGAGctcgaaaacaaagaactctgcatcctgcgcaacgattggtgtGAGgttcctgtggagccaggcgacattatccacctcgaaggggattgcGAGGAGgatGAGtggatcatcgataaagactttgggtaccttatcctctatccagacatgctgattGAGggtGAGGAGattgccGAGGAGatc
hblOligo158669_Cat3	DNA2	NM_1080449	GTCGGTAGGATGgcatgtgcacgcggtgcacaagctcgcgcattttttccttttctcGAGtttctttgttatcctcgctttcgctgtctgttttgtcttcaatttgcaatccctgcaGAGcgcatggaacagcttaatgaactggagctgttgatggagaaaGAGttttgggaggaagccgagctcccagctgaactttttcaaaagaaggttgtggcaGAGtttcctcgcGAGgtgctcGAGGAGggtatggac
hblOligo29706_Cat2	DNA2	NM_1080449	atcgtgcttgtgtcattcgtccgctctaataaagatgggacagtgggcgagctgttgaaggattggcgccgcttgaatgttgctatcacccgcgctaaacacaaattgattttgctcgggtgcgttccaagcctcaattgctatccaccactggaaaaattgcttaatcatcttaactccgagaaattgatcattgacttgccaagccgcgagcacgagagcttgtgccatattctgggggatttccagcgcgag
hblOligo29694_Cat2	DNA2	NM_1080449	aaaacaccatgcattccatcccctaagcaaggctccaaagggcgcggccagtccccagccgcacaagtccgcggccctacttggaacgcaccagctcgcgaagggcgcccaggcgctgggcacttggggcatcttcgcgtcggtgcatgtgcacgcggtgcacaagctcgcgcattttttccttttctctcatttctttgttatcctcgctttcgctgtctgttttgtcttcaatttgcaatccctgcatcacgc
hblOligo29703_Cat3	DNA2	NM_1080449	AGAACGACGATGctggaggaattgtacaatGAGcaactcattgtggcaGAGGAGtgtatgggcatcaatcaccctattttcGAGcgcaaaatttttgatttttgtattgtggatgaagccGAGcagatcGAGcaacctatttgtcttggtcctttgtttttcGAGcgccgctttgtcctggtcggtgaccatcagcaacttcctcctcttgttctcaatcgcgaggctcgcgctttggggatgGAGgagGAGctt
hblOligo29702_Cat3	DNA2	NM_1080449	CTACTGAATATGctcGAGaaggactatGAGttgattgtgggtatgccaggtGAGgggaaaGAGGAGGAGatttgcGAGctcgtgcgcattctttacgcatgcggttttGAGgtcttgctgGAGGAGtacGAGcatGAGgccgttgataatattcttctgaagctggccaagtttaaaatcggttttcttcgcttgggccagattcaaaaagtgcatcctgccattcagcagttcGAGgagcaagaaatttgccgc
hblOligo29697_Cat2	DNA2	NM_1080449	caaactattcaagagatccgccacttgaaggagatgtatcgcctgaatctgagccaggacgaaattaagcaggaagttgaagactacctccctagtttctgtaagtgggccggggatttcatgcataagaacactagtactgactttcctcagatgcaattgtccttgccatcagataatagcaaggataatagcacctgtaacatcgaggttgtgaaaccaatggatatcgaagaatccatctggagtccacgc
hblOligo158671_Cat2	DNA2	NM_1080449	gctgtgctcagcgaaacctttcgcagttccgacccagcaacccgccagatgctgatcggtactgttcttcatgaggtgttccaaaaagctatcaataactccttcgccccagaaaagctgcaagagcttgcatttcaaactattcaagagatccgccacttgaaggagatgtatcgcctgaatctgagccaggacgaaattaagcaggaagttgaagactacctccctagtttctgtaagtgggccggggatttc
hblOligo29703_Cat2	DNA2	NM_1080449	tccttggcccttctggaggaattgtacaatagccaactcattgtggcaaccacatgtatgggcatcaatcaccctattttcagccgcaaaatttttgatttttgtattgtggatgaagccagccagatctcacaacctatttgtcttggtcctttgtttttctctcgccgctttgtcctggtcggtgaccatcagcaacttcctcctcttgttctcaatcgcgaggctcgcgctttggggatgtcagagagtctt
hblOligo158680_Cat3	DNA2	NM_1080449	ATCAATTCAATGttggcccgcGAGattggcatggtcgaggttaatGAGgtggacaagtaccaggggcgcgataaaGAGatcgtgcttgtgGAGttcgtccgcGAGaataaagatgggGAGgtgggcgagctgttgaaggattggcgccgcttgaatgttgctatcGAGcgcgctaaacacaaattgattttgctcgggtgcgttccaGAGctcaattgctatccaccactggaaaaattgcttaatcatcttaac
hblOligo158679_Cat2	DNA2	NM_1080449	cttcgccattttaaagacgtcaagcttgagcttgagttctatgccgattacagtgacaacccttggcttatgggcgtttttgaacctaacaacccagtgtgtttcttgaacactgacaaggtgcctgctcctgagcaggtcgaaaagggcggggttagtaatgttacagaagctaaactcatcgtctttctcacttctattttcgttaaggcaggctgtagtccttcagatattggcatcatcgcaccataccgc
hblOligo29702_Cat2	DNA2	NM_1080449	aagaaggtcctcctcagcaaggactatactttgattgtgggtatgccaggtaccgggaaaacaacaaccatttgcaccctcgtgcgcattctttacgcatgcggtttttctgtcttgctgacaagctacactcatagcgccgttgataatattcttctgaagctggccaagtttaaaatcggttttcttcgcttgggccagattcaaaaagtgcatcctgccattcagcagttcactgagcaagaaatttgccgc
hblOligo29696_Cat2	DNA2	NM_1080449	gacattatccacctcgaaggggattgcacatctgatacctggatcatcgataaagactttgggtaccttatcctctatccagacatgctgatttctggtacaagtattgcctcatcaatccgctgcatgcgccgcgctgtgctcagcgaaacctttcgcagttccgacccagcaacccgccagatgctgatcggtactgttcttcatgaggtgttccaaaaagctatcaataactccttcgccccagaaaagctg
hblOligo29705_Cat3	DNA2	NM_1080449	TCACATTGTATGggcggggttGAGaatgttGAGgaagctaaactcatcgtctttctcGAGGAGattttcgttaaggcaggctgtGAGcctGAGgatattggcatcatcgcaccataccgccaacagttgaagatcattaacgacttgttggcccgcGAGattggcatggtcgaggttaatGAGgtggacaagtaccaggggcgcgataaaGAGatcgtgcttgtgGAGttcgtccgcGAGaataaagatgggGAG
hblOligo158679_Cat3	DNA2	NM_1080449	CTCCGTGGAATGaaagacgtcaagcttgagcttgagttctatgccgattacGAGgacaacccttggcttatgggcgtttttgaacctaacaacccagtgtgtttcttgaacGAGgacaaggtgcctgctcctgagcaggtcgaaaagggcggggttGAGaatgttGAGgaagctaaactcatcgtctttctcGAGGAGattttcgttaaggcaggctgtGAGcctGAGgatattggcatcatcgcaccataccgc
hblOligo29706_Cat3	DNA2	NM_1080449	ACCAGTGAGATGGAGttcgtccgcGAGaataaagatgggGAGgtgggcgagctgttgaaggattggcgccgcttgaatgttgctatcGAGcgcgctaaacacaaattgattttgctcgggtgcgttccaGAGctcaattgctatccaccactggaaaaattgcttaatcatcttaacGAGgagaaattgatcattgacttgccaGAGcgcgagcacgagGAGttgtgccatattctgggggatttccagcgcgag
hblOligo29694_Cat3	DNA2	NM_1080449	TCATGGGCGATGattccaGAGcctaagcaaggcGAGaaagggcgcggccagGAGccagccgcacaagtccgcggccctGAGtggaacgcaccagctcgcgaagggcgcccaggcgctgggcacttggggcatcttcgcgtcggtgcatgtgcacgcggtgcacaagctcgcgcattttttccttttctcGAGtttctttgttatcctcgctttcgctgtctgttttgtcttcaatttgcaatccctgcaGAGcgc
hblOligo158677_Cat2	DNA2	NM_1080449	agcgccgttgataatattcttctgaagctggccaagtttaaaatcggttttcttcgcttgggccagattcaaaaagtgcatcctgccattcagcagttcactgagcaagaaatttgccgctcaaagtccattaaatccttggcccttctggaggaattgtacaatagccaactcattgtggcaaccacatgtatgggcatcaatcaccctattttcagccgcaaaatttttgatttttgtattgtggatgaagcc
hblOligo29704_Cat2	DNA2	NM_1080449	caaaacaaaagtgctgtggtccaactgaccgtgcaataccgcatgaatagtaaaatcatgagtcttagcaataagcttacctacgaaggtaagctggagtgtggctctgacaaagttgccaatgcagtcattaaccttcgccattttaaagacgtcaagcttgagcttgagttctatgccgattacagtgacaacccttggcttatgggcgtttttgaacctaacaacccagtgtgtttcttgaacactgacaag
hblOligo158672_Cat3	DNA2	NM_1080449	CTTGCTGAGATGcctcagatgcaattgGAGttgccaGAGgataatGAGaaggataatGAGGAGtgtaacatcgaggttgtgaaaccaatggatatcgaagaaGAGatctggGAGccacgctttggtcttaagggtaagatcgatgttGAGgtgggggtgaagatccatcgcggttataaaGAGaaatataaaatcatgccactggaattgaaaGAGggcaaagagGAGaacGAGattgagcaccgcGAGcaagtt
hblOligo158676_Cat2	DNA2	NM_1080449	aagcttcgcgatcttatcatcgacttccgcgaacctcaattcatttcatatctcagtagcgtgctgccacacgacgcaaaggacacagtcgcatgtattttgaaaggtctgaataaacctcaacgccaggctatgaagaaggtcctcctcagcaaggactatactttgattgtgggtatgccaggtaccgggaaaacaacaaccatttgcaccctcgtgcgcattctttacgcatgcggtttttctgtcttgctg
hblOligo29705_Cat2	DNA2	NM_1080449	caggtcgaaaagggcggggttagtaatgttacagaagctaaactcatcgtctttctcacttctattttcgttaaggcaggctgtagtccttcagatattggcatcatcgcaccataccgccaacagttgaagatcattaacgacttgttggcccgctctattggcatggtcgaggttaatactgtggacaagtaccaggggcgcgataaatctatcgtgcttgtgtcattcgtccgctctaataaagatgggaca
hblOligo29696_Cat3	DNA2	NM_1080449	GTCTCTACGATGctcgaaggggattgcGAGGAGgatGAGtggatcatcgataaagactttgggtaccttatcctctatccagacatgctgattGAGggtGAGGAGattgccGAGGAGatccgctgcatgcgccgcgctgtgctcGAGgaaGAGtttcgcGAGGAGgacccagcaGAGcgccagatgctgatcggtGAGgttcttcatgaggtgttccaaaaagctatcaataacGAGttcgccccagaaaagctg
hblOligo158674_Cat2	DNA2	NM_1080449	gaacaacagatggactgttcatctgtgccaatcgtcatgcttccaaagattgaagaggaaacacaacaccttaagcaaacccacttggaatattttagtctgtggtgcttgatgcttactcttgaatcccagtcaaaggacaacaaaaagaatcatcaaaacatttggttgatgcctgcttctgagatggaaaagtcagggtcatgcatcggcaacctgattcgcatggagcacgtcaaaattgtctgcgatggt
hblOligo29695_Cat2	DNA2	NM_1080449	aatgaactggagctgttgatggagaaaagcttttgggaggaagccgagctcccagctgaactttttcaaaagaaggttgtggcatcatttcctcgcacagtgctcagtaccggtatggacaatcgctacctggttttggctgtgaacactgtgcaaaataaggaaggcaattgcgaaaagcgcttggtgattacagcctctcaaagtctcgaaaacaaagaactctgcatcctgcgcaacgattggtgttcagtt
hblOligo158669_Cat2	DNA2	NM_1080449	cttcgcgtcggtgcatgtgcacgcggtgcacaagctcgcgcattttttccttttctctcatttctttgttatcctcgctttcgctgtctgttttgtcttcaatttgcaatccctgcatcacgcatggaacagcttaatgaactggagctgttgatggagaaaagcttttgggaggaagccgagctcccagctgaactttttcaaaagaaggttgtggcatcatttcctcgcacagtgctcagtaccggtatggac
hblOligo29698_Cat3	DNA2	NM_1080449	ATAATATTGATGGAGgtgggggtgaagatccatcgcggttataaaGAGaaatataaaatcatgccactggaattgaaaGAGggcaaagagGAGaacGAGattgagcaccgcGAGcaagttgttctgtacGAGctccttGAGcaggagcgccgcgcagacccagaggcaggcctgctgctttatctcaaaGAGgggcagatgtatccagttcctgccaaccacctggataagcgcgagctgcttaagctccgcaat
hblOligo158678_Cat3	DNA2	NM_1080449	GCTGCCATCATGggtcctttgtttttcGAGcgccgctttgtcctggtcggtgaccatcagcaacttcctcctcttgttctcaatcgcgaggctcgcgctttggggatgGAGgagGAGcttttcaagcgccttgaacaaaacaaaGAGgctgtggtccaactgGAGgtgcaataccgcatgaatGAGaaaatcatgGAGcttGAGaataagcttGAGtacgaaggtaagctggagtgtggcGAGgacaaagttgcc
hblOligo29699_Cat3	DNA2	NM_1080449	CGCGCGGTCATGatcGAGaagGAGgcaGAGcgccagaagGAGcaattggctGAGctcccacagattattgaagaagagaagGAGtgcaaatattgtGAGcaaattggtaactgtgcactgtatGAGcgcgccgttgaacaacagatggactgtGAGGAGgtgccaatcgtcatgcttccaaagattgaagaggaaGAGcaacaccttaagcaaGAGcacttggaatattttGAGctgtggtgcttgatgcttGAG
hblOligo158673_Cat3	DNA2	NM_1080449	GCGGTACCTATGcgccgcgcagacccagaggcaggcctgctgctttatctcaaaGAGgggcagatgtatccagttcctgccaaccacctggataagcgcgagctgcttaagctccgcaatcaaatggcctttGAGctttttcatcgcatcGAGaagGAGgcaGAGcgccagaagGAGcaattggctGAGctcccacagattattgaagaagagaagGAGtgcaaatattgtGAGcaaattggtaactgtgcactg
hblOligo158678_Cat2	DNA2	NM_1080449	cctatttgtcttggtcctttgtttttctctcgccgctttgtcctggtcggtgaccatcagcaacttcctcctcttgttctcaatcgcgaggctcgcgctttggggatgtcagagagtcttttcaagcgccttgaacaaaacaaaagtgctgtggtccaactgaccgtgcaataccgcatgaatagtaaaatcatgagtcttagcaataagcttacctacgaaggtaagctggagtgtggctctgacaaagttgcc
hblOligo158670_Cat2	DNA2	NM_1080449	ttggctgtgaacactgtgcaaaataaggaaggcaattgcgaaaagcgcttggtgattacagcctctcaaagtctcgaaaacaaagaactctgcatcctgcgcaacgattggtgttcagttcctgtggagccaggcgacattatccacctcgaaggggattgcacatctgatacctggatcatcgataaagactttgggtaccttatcctctatccagacatgctgatttctggtacaagtattgcctcatcaatc
hblOligo29700_Cat2	DNA2	NM_1080449	aaggacaacaaaaagaatcatcaaaacatttggttgatgcctgcttctgagatggaaaagtcagggtcatgcatcggcaacctgattcgcatggagcacgtcaaaattgtctgcgatggtcaatatcttcataacttccaatgtaagcatggggcaatccctgttactaatcttatggctggggaccgcgtcattgtgtcaggggaggagcgctctctgtttgccttgtctcgcggctatgtgaaggaaatcaat
hblOligo29704_Cat3	DNA2	NM_1080449	TGGTCTCGCATGgctgtggtccaactgGAGgtgcaataccgcatgaatGAGaaaatcatgGAGcttGAGaataagcttGAGtacgaaggtaagctggagtgtggcGAGgacaaagttgccaatgcagtcattaaccttcgccattttaaagacgtcaagcttgagcttgagttctatgccgattacGAGgacaacccttggcttatgggcgtttttgaacctaacaacccagtgtgtttcttgaacGAGgacaag
hblOligo29699_Cat2	DNA2	NM_1080449	ctttttcatcgcatctctaagtcagcaacccgccagaagactcaattggcttctctcccacagattattgaagaagagaagacttgcaaatattgttcccaaattggtaactgtgcactgtattctcgcgccgttgaacaacagatggactgttcatctgtgccaatcgtcatgcttccaaagattgaagaggaaacacaacaccttaagcaaacccacttggaatattttagtctgtggtgcttgatgcttact
hblOligo29701_Cat3	DNA2	NM_1080449	TGTTCACTCATGcgcaatctcGAGgtgctgccagagGAGGAGctgttccgcctggatcaagaggaaaaaaactgtgacatcgacGAGcctctcggtaatctgGAGaagctcatggagaatGAGtttgttGAGaaaaagcttcgcgatcttatcatcgacttccgcgaacctcaattcattGAGtatctcGAGGAGgtgctgccacacgacgcaaaggacGAGgtcgcatgtattttgaaaggtctgaataaacct
hblOligo158677_Cat3	DNA2	NM_1080449	CTCCGTCGAATGaatattcttctgaagctggccaagtttaaaatcggttttcttcgcttgggccagattcaaaaagtgcatcctgccattcagcagttcGAGgagcaagaaatttgccgcGAGaagGAGattaaaGAGttggcccttctggaggaattgtacaatGAGcaactcattgtggcaGAGGAGtgtatgggcatcaatcaccctattttcGAGcgcaaaatttttgatttttgtattgtggatgaagcc
hblOligo29700_Cat3	DNA2	NM_1080449	AGGGCGTTGATGaagaatcatcaaaacatttggttgatgcctgctGAGgagatggaaaagGAGgggGAGtgcatcggcaacctgattcgcatggagcacgtcaaaattgtctgcgatggtcaatatcttcataacttccaatgtaagcatggggcaatccctgttGAGaatcttatggctggggaccgcgtcattgtgGAGggggaggagcgcGAGctgtttgccttgGAGcgcggctatgtgaaggaaatcaat
hblOligo158680_Cat2	DNA2	NM_1080449	attaacgacttgttggcccgctctattggcatggtcgaggttaatactgtggacaagtaccaggggcgcgataaatctatcgtgcttgtgtcattcgtccgctctaataaagatgggacagtgggcgagctgttgaaggattggcgccgcttgaatgttgctatcacccgcgctaaacacaaattgattttgctcgggtgcgttccaagcctcaattgctatccaccactggaaaaattgcttaatcatcttaac
hblOligo29698_Cat2	DNA2	NM_1080449	aagatcgatgttacagtgggggtgaagatccatcgcggttataaaactaaatataaaatcatgccactggaattgaaaaccggcaaagagtcaaactctattgagcaccgctctcaagttgttctgtacacactcctttcccaggagcgccgcgcagacccagaggcaggcctgctgctttatctcaaaaccgggcagatgtatccagttcctgccaaccacctggataagcgcgagctgcttaagctccgcaat
hblOligo158671_Cat3	DNA2	NM_1080449	GTAGACTTGATGgaaGAGtttcgcGAGGAGgacccagcaGAGcgccagatgctgatcggtGAGgttcttcatgaggtgttccaaaaagctatcaataacGAGttcgccccagaaaagctgcaagagcttgcatttcaaGAGattcaagagatccgccacttgaaggagatgtatcgcctgaatctgGAGcaggacgaaattaagcaggaagttgaagactacctccctGAGttctgtaagtgggccggggatttc
hblOligo158672_Cat2	DNA2	NM_1080449	agtactgactttcctcagatgcaattgtccttgccatcagataatagcaaggataatagcacctgtaacatcgaggttgtgaaaccaatggatatcgaagaatccatctggagtccacgctttggtcttaagggtaagatcgatgttacagtgggggtgaagatccatcgcggttataaaactaaatataaaatcatgccactggaattgaaaaccggcaaagagtcaaactctattgagcaccgctctcaagtt
hblOligo158675_Cat3	DNA2	NM_1080449	GTAGCCTTCATGcatggggcaatccctgttGAGaatcttatggctggggaccgcgtcattgtgGAGggggaggagcgcGAGctgtttgccttgGAGcgcggctatgtgaaggaaatcaatatgGAGGAGgtcGAGtgcttgctggaccgcaatctcGAGgtgctgccagagGAGGAGctgttccgcctggatcaagaggaaaaaaactgtgacatcgacGAGcctctcggtaatctgGAGaagctcatggagaat
hblOligo29701_Cat2	DNA2	NM_1080449	tgcttgctggaccgcaatctcagcgtgctgccagagagcacactgttccgcctggatcaagaggaaaaaaactgtgacatcgacactcctctcggtaatctgagcaagctcatggagaatacatttgttagcaaaaagcttcgcgatcttatcatcgacttccgcgaacctcaattcatttcatatctcagtagcgtgctgccacacgacgcaaaggacacagtcgcatgtattttgaaaggtctgaataaacct
hblOligo158675_Cat2	DNA2	NM_1080449	ttccaatgtaagcatggggcaatccctgttactaatcttatggctggggaccgcgtcattgtgtcaggggaggagcgctctctgtttgccttgtctcgcggctatgtgaaggaaatcaatatgacaaccgtcacatgcttgctggaccgcaatctcagcgtgctgccagagagcacactgttccgcctggatcaagaggaaaaaaactgtgacatcgacactcctctcggtaatctgagcaagctcatggagaat
hblOligo158673_Cat2	DNA2	NM_1080449	ctttcccaggagcgccgcgcagacccagaggcaggcctgctgctttatctcaaaaccgggcagatgtatccagttcctgccaaccacctggataagcgcgagctgcttaagctccgcaatcaaatggcctttagtctttttcatcgcatctctaagtcagcaacccgccagaagactcaattggcttctctcccacagattattgaagaagagaagacttgcaaatattgttcccaaattggtaactgtgcactg
hblOligo158676_Cat3	DNA2	NM_1080449	GAAAGGCAGATGcttatcatcgacttccgcgaacctcaattcattGAGtatctcGAGGAGgtgctgccacacgacgcaaaggacGAGgtcgcatgtattttgaaaggtctgaataaacctcaacgccaggctatgaagaaggtcctcctcGAGaaggactatGAGttgattgtgggtatgccaggtGAGgggaaaGAGGAGGAGatttgcGAGctcgtgcgcattctttacgcatgcggttttGAGgtcttgctg
hblOligo29697_Cat3	DNA2	NM_1080449	GTTATCGAAATGgagatccgccacttgaaggagatgtatcgcctgaatctgGAGcaggacgaaattaagcaggaagttgaagactacctccctGAGttctgtaagtgggccggggatttcatgcataagaacGAGGAGGAGgactttcctcagatgcaattgGAGttgccaGAGgataatGAGaaggataatGAGGAGtgtaacatcgaggttgtgaaaccaatggatatcgaagaaGAGatctggGAGccacgc
hblOligo158674_Cat3	DNA2	NM_1080449	GGCGCCCTGATGgactgtGAGGAGgtgccaatcgtcatgcttccaaagattgaagaggaaGAGcaacaccttaagcaaGAGcacttggaatattttGAGctgtggtgcttgatgcttGAGcttgaaGAGcagGAGaaggacaacaaaaagaatcatcaaaacatttggttgatgcctgctGAGgagatggaaaagGAGgggGAGtgcatcggcaacctgattcgcatggagcacgtcaaaattgtctgcgatggt
hblOligo252648_Cat2	PRKDC	NM_1081640	ggtggtgaagaccttcgccaggaccaacgcgttgagcagttgttccaagttatgaacggtattcttgcccaggattcagcttgctcacaacgcgcccttcaactgcgcacctactctgtcgttccaatgacatcatcagatccacgcgcccctccatgcgaatacaaagactggttgaccaagatgagcggcaaacatgatgtcggtgcttatatgcttatgtataaaggggccaaccgcaccgaaacagtcact
hblOligo252648_Cat3	PRKDC	NM_1081640	ATTGACCAAATGcttcgccaggaccaacgcgttgagcagttgttccaagttatgaacggtattcttgcccaggatGAGgcttgcGAGcaacgcgcccttcaactgcgcGAGtacGAGgtcgttccaatgGAGGAGGAGgatccacgcgcccctccatgcgaatacaaagactggttgGAGaagatgGAGggcaaacatgatgtcggtgcttatatgcttatgtataaaggggccaaccgcGAGgaaGAGgtcGAG
hblOligo184674_Cat2	LIG4	NM_1098268	tttatcgatacagacctcaatcaattgaaagaagtgttctctggtatcaaaaacagcaacgaacaaactccagaggagatggcatcactgatcgcagacttggaatatcgctacagttgggactgttcaccactttctatgtttcgccgccatacagtctacctcgactcttacgccgttattaatgacctttccaccaagaacgagggcacacgcttggctatcaaagcacttgaacttcgcttccacggggct
hblOligo184669_Cat2	LIG4	NM_1098268	cataatgctttcaaggctgatattcaaatttgtatccttgatggtgaaatgatggcatacaatcctaacacacagaccttcatgcaaaagggcactaagtttgatattaagcgcatggtcgaagactctgacttgcagacatgttattgcgtgtttgatgtcctgatggtcaacaacaagaaactcgggcacgaaaccctgcgcaagcgctacgagatcctctcatcaatcttcaccccaattcctggccgcatc
hblOligo184673_Cat3	LIG4	NM_1098268	CAAATTAATATGaatcgcatcgccgaatttgggggttacattgttcagaaccctgggccagatGAGtactgtgttattgctggtGAGgagaacatccgcgtgaaaaacatcatcctcGAGaataaacatgatgtcgtgaaaccagcctggctccttgagtgctttaagGAGaagGAGtttgtgccttggcaacctcgcttcatgatccacatgtgccctGAGGAGaaagagcatttcgcacgcgagtacgactgc
hblOligo57849_Cat2	LIG4	NM_1098268	gaaacaaaattggacggtgaacgcatgcaaatgcacaaagatggtgacgtttataagtattttagtcgcaatggctacaactacactgaccagttcggggcttcacctaccgagggctccctcacaccattcatccataatgctttcaaggctgatattcaaatttgtatccttgatggtgaaatgatggcatacaatcctaacacacagaccttcatgcaaaagggcactaagtttgatattaagcgcatggtc
hblOligo184675_Cat2	LIG4	NM_1098268	aatgacctttccaccaagaacgagggcacacgcttggctatcaaagcacttgaacttcgcttccacggggctaaggttgtcagctgcctcgctgaaggggtgagtcacgtgattatcggggaagatcactcacgcgtggctgattttaaggctttccgccgcaccttcaagcgcaagttcaaaattctgaaagagagttgggttactgactccattgataagtgcgagctgcaggaggaaaaccagtacctgatt
hblOligo57855_Cat3	LIG4	NM_1098268	GGTTCGAGTATGcgccatGAGgtctacctcgacGAGtacgccgttattaatgaccttGAGGAGaagaacgagggcGAGcgcttggctatcaaagcacttgaacttcgcttccacggggctaaggttgtcGAGtgcctcgctgaaggggtgGAGcacgtgattatcggggaagatcacGAGcgcgtggctgattttaaggctttccgccgcGAGttcaagcgcaagttcaaaattctgaaagagGAGtgggttGAG
hblOligo57851_Cat3	LIG4	NM_1098268	CAGAGATTGATGgtcGAGggccttatggatgaacttgatatcctgatcgttggtggttactgggggaaaggcGAGcgcggtggtatgatgGAGcattttttgtgcgccgttgccgaaaagcctcctcctggtgagaagccaGAGgtgtttcacGAGttgGAGcgcgttggcGAGggctgcGAGatgaaggagttgtatgatcttggcttgaaactcgccaaatattggaaaccattccaccgcaaggccccacca
hblOligo184674_Cat3	LIG4	NM_1098268	CTGGGTCTGATGgacctcaatcaattgaaagaagtgttcGAGggtatcaaaaacGAGaacgaacaaGAGccagaggagatggcaGAGctgatcgcagacttggaatatcgctacGAGtgggactgtGAGccacttGAGatgtttcgccgccatGAGgtctacctcgacGAGtacgccgttattaatgaccttGAGGAGaagaacgagggcGAGcgcttggctatcaaagcacttgaacttcgcttccacggggct
hblOligo57854_Cat3	LIG4	NM_1098268	AGTTGGCATATGtggctccttgagtgctttaagGAGaagGAGtttgtgccttggcaacctcgcttcatgatccacatgtgccctGAGGAGaaagagcatttcgcacgcgagtacgactgctatggtgatGAGtactttatcgatGAGgacctcaatcaattgaaagaagtgttcGAGggtatcaaaaacGAGaacgaacaaGAGccagaggagatggcaGAGctgatcgcagacttggaatatcgctacGAGtgg
hblOligo184666_Cat3	LIG4	NM_1098268	GCGTTTGTGATGcacgacgccttgcacaagaatcataaagatgtcGAGgatGAGttctatcctgcaatgcgcctgattctccctcaactggagcgcgagcgcatggcatacggcattaaagaaGAGatgctggctaaactgtacatcgagttgctgaacttgcctcgcgacggcaaagatgctctgaaactgcttaattatcgcGAGccaGAGggcGAGcacggggatgccggggacttcgctatgattgcatac
hblOligo57846_Cat2	LIG4	NM_1098268	gcagctagccagaccagtcaaactgttgcttcccacgttccttttgccgatttgtgtagcacacttgagcgcattcagaagagtaagggtcgcgctgagaagatccgccactttcgcgagttcttggattcctggcgcaagtttcacgacgccttgcacaagaatcataaagatgtcacagattccttctatcctgcaatgcgcctgattctccctcaactggagcgcgagcgcatggcatacggcattaaagaa
hblOligo57848_Cat2	LIG4	NM_1098268	ctggaacaaaaatggctgattcgcatgattatcaaggatctcaaacttggggtctcacaacaaacaattttttctgtgttccacaacgatgcagcagagttgcacaatgttactacagatcttgagaaagtgtgccgccagcttcatgacccaagcgttggtctttcagacatttcaattaccctctttagtgcctttaagccaatgctggctgctattgcagatatcgagcatatcgaaaaggacatgaaacac
hblOligo184670_Cat3	LIG4	NM_1098268	CCCCGTCTCATGGAGaaaaatgaggttatcgacgccttgaacgaggcaatcgataagcgcgaagaggggattatggttaagcaacctctgGAGatctacaaaccagacaagcgcggtgaagggtggcttaagatcaaacctgagtacgtcGAGggccttatggatgaacttgatatcctgatcgttggtggttactgggggaaaggcGAGcgcggtggtatgatgGAGcattttttgtgcgccgttgccgaaaag
hblOligo57853_Cat3	LIG4	NM_1098268	GCTCTGCGGATGaagaaagtgattgggattatcgaacacctcaaggccccaaatctcGAGaatgttaataaaattGAGaatatttttgaggatgttgagttttgtgttatgGAGggcGAGgacGAGcaaccaaaacctgacctggaaaatcgcatcgccgaatttgggggttacattgttcagaaccctgggccagatGAGtactgtgttattgctggtGAGgagaacatccgcgtgaaaaacatcatcctcGAG
hblOligo57855_Cat2	LIG4	NM_1098268	tctatgtttcgccgccatacagtctacctcgactcttacgccgttattaatgacctttccaccaagaacgagggcacacgcttggctatcaaagcacttgaacttcgcttccacggggctaaggttgtcagctgcctcgctgaaggggtgagtcacgtgattatcggggaagatcactcacgcgtggctgattttaaggctttccgccgcaccttcaagcgcaagttcaaaattctgaaagagagttgggttact
hblOligo57852_Cat2	LIG4	NM_1098268	ggtactgagaagcctgaggtgtacatcgagccttgtaatagtgttatcgtgcagatcaaagcagcagaaatcgttccatccgacatgtataagaccggttgcacactccgctttcctcgcatcgaaaagatccgcgacgataaggaatggcacgaatgcatgacactcgatgatcttgagcagttgcgcggcaaggcatcagggaaactcgcatctaagcacctgtacattgggggcgacgatgagcctcaagag
hblOligo57850_Cat3	LIG4	NM_1098268	CCAACACTGATGtgcgtgtttgatgtcctgatggtcaacaacaagaaactcgggcacgaaGAGctgcgcaagcgctacgagatcctcGAGGAGatcttcGAGccaattcctggccgcatcgagattgtccaaaagGAGcaggcacatGAGaaaaatgaggttatcgacgccttgaacgaggcaatcgataagcgcgaagaggggattatggttaagcaacctctgGAGatctacaaaccagacaagcgcggtgaa
hblOligo57847_Cat3	LIG4	NM_1098268	CGGCTGGAAATGgagttgctgaacttgcctcgcgacggcaaagatgctctgaaactgcttaattatcgcGAGccaGAGggcGAGcacggggatgccggggacttcgctatgattgcatacttcgtgctcaagcctcgctgcctgcagaagggtGAGctcGAGatccaacaggtcaatgatttgctcgatGAGatcgcaGAGaataatGAGgccaaacgcaaagatctcattaaaaaaGAGctgctgcaactcatc
hblOligo184671_Cat3	LIG4	NM_1098268	ATCTGCGCGATGtttcacGAGttgGAGcgcgttggcGAGggctgcGAGatgaaggagttgtatgatcttggcttgaaactcgccaaatattggaaaccattccaccgcaaggccccaccaGAGGAGattctgtgtggtGAGgagaagcctgaggtgtacatcgagccttgtaatGAGgttatcgtgcagatcaaagcagcagaaatcgttccaGAGgacatgtataagGAGggttgcGAGctccgctttcctcgc
hblOligo184669_Cat3	LIG4	NM_1098268	CAGGTGCAGATGaaggctgatattcaaatttgtatccttgatggtgaaatgatggcatacaatcctaacGAGcagGAGttcatgcaaaagggcGAGaagtttgatattaagcgcatggtcgaagacGAGgacttgcagGAGtgttattgcgtgtttgatgtcctgatggtcaacaacaagaaactcgggcacgaaGAGctgcgcaagcgctacgagatcctcGAGGAGatcttcGAGccaattcctggccgcatc
hblOligo57851_Cat2	LIG4	NM_1098268	aaacctgagtacgtctccggccttatggatgaacttgatatcctgatcgttggtggttactgggggaaaggcagccgcggtggtatgatgagtcattttttgtgcgccgttgccgaaaagcctcctcctggtgagaagccatctgtgtttcacacattgtctcgcgttggctcaggctgcaccatgaaggagttgtatgatcttggcttgaaactcgccaaatattggaaaccattccaccgcaaggccccacca
hblOligo184672_Cat3	LIG4	NM_1098268	TCCCAAGCAATGtggcacgaatgcatgGAGctcgatgatcttgagcagttgcgcggcaaggcaGAGgggaaactcgcaGAGaagcacctgtacattgggggcgacgatgagcctcaagagaaaaaacgcaaggctgctcctaaaatgaagaaagtgattgggattatcgaacacctcaaggccccaaatctcGAGaatgttaataaaattGAGaatatttttgaggatgttgagttttgtgttatgGAGggcGAG
hblOligo57853_Cat2	LIG4	NM_1098268	gctcctaaaatgaagaaagtgattgggattatcgaacacctcaaggccccaaatctcaccaatgttaataaaatttccaatatttttgaggatgttgagttttgtgttatgagcggcactgactcccaaccaaaacctgacctggaaaatcgcatcgccgaatttgggggttacattgttcagaaccctgggccagatacttactgtgttattgctggtagcgagaacatccgcgtgaaaaacatcatcctctcc
hblOligo184668_Cat2	LIG4	NM_1098268	cgccagcttcatgacccaagcgttggtctttcagacatttcaattaccctctttagtgcctttaagccaatgctggctgctattgcagatatcgagcatatcgaaaaggacatgaaacaccagtcattctatatcgaaacaaaattggacggtgaacgcatgcaaatgcacaaagatggtgacgtttataagtattttagtcgcaatggctacaactacactgaccagttcggggcttcacctaccgagggctcc
hblOligo57846_Cat3	LIG4	NM_1098268	TGTTGTTACATGGAGGAGcaaGAGgttgctGAGcacgttccttttgccgatttgtgtGAGGAGcttgagcgcattcagaagGAGaagggtcgcgctgagaagatccgccactttcgcgagttcttggatGAGtggcgcaagtttcacgacgccttgcacaagaatcataaagatgtcGAGgatGAGttctatcctgcaatgcgcctgattctccctcaactggagcgcgagcgcatggcatacggcattaaagaa
hblOligo57849_Cat3	LIG4	NM_1098268	ACCACCGGTATGgacggtgaacgcatgcaaatgcacaaagatggtgacgtttataagtattttGAGcgcaatggctacaactacGAGgaccagttcggggctGAGcctGAGgagggcGAGctcGAGccattcatccataatgctttcaaggctgatattcaaatttgtatccttgatggtgaaatgatggcatacaatcctaacGAGcagGAGttcatgcaaaagggcGAGaagtttgatattaagcgcatggtc
hblOligo184670_Cat2	LIG4	NM_1098268	actcaggcacataccaaaaatgaggttatcgacgccttgaacgaggcaatcgataagcgcgaagaggggattatggttaagcaacctctgtccatctacaaaccagacaagcgcggtgaagggtggcttaagatcaaacctgagtacgtctccggccttatggatgaacttgatatcctgatcgttggtggttactgggggaaaggcagccgcggtggtatgatgagtcattttttgtgcgccgttgccgaaaag
hblOligo57854_Cat2	LIG4	NM_1098268	gtgaaaccagcctggctccttgagtgctttaagactaagtcctttgtgccttggcaacctcgcttcatgatccacatgtgcccttctaccaaagagcatttcgcacgcgagtacgactgctatggtgatagctactttatcgatacagacctcaatcaattgaaagaagtgttctctggtatcaaaaacagcaacgaacaaactccagaggagatggcatcactgatcgcagacttggaatatcgctacagttgg
hblOligo57848_Cat3	LIG4	NM_1098268	TCAGTGGCAATGtggctgattcgcatgattatcaaggatctcaaacttggggtcGAGcaacaaGAGatttttGAGgtgttccacaacgatgcagcagagttgcacaatgttGAGGAGgatcttgagaaagtgtgccgccagcttcatgacccaGAGgttggtcttGAGgacattGAGattGAGctctttGAGgcctttaagccaatgctggctgctattgcagatatcgagcatatcgaaaaggacatgaaacac
hblOligo57852_Cat3	LIG4	NM_1098268	TATACCTGGATGcctgaggtgtacatcgagccttgtaatGAGgttatcgtgcagatcaaagcagcagaaatcgttccaGAGgacatgtataagGAGggttgcGAGctccgctttcctcgcatcgaaaagatccgcgacgataaggaatggcacgaatgcatgGAGctcgatgatcttgagcagttgcgcggcaaggcaGAGgggaaactcgcaGAGaagcacctgtacattgggggcgacgatgagcctcaagag
hblOligo184675_Cat3	LIG4	NM_1098268	TCTGTGGCAATGGAGaagaacgagggcGAGcgcttggctatcaaagcacttgaacttcgcttccacggggctaaggttgtcGAGtgcctcgctgaaggggtgGAGcacgtgattatcggggaagatcacGAGcgcgtggctgattttaaggctttccgccgcGAGttcaagcgcaagttcaaaattctgaaagagGAGtgggttGAGgacGAGattgataagtgcgagctgcaggaggaaaaccagtacctgatt
hblOligo184673_Cat2	LIG4	NM_1098268	cctgacctggaaaatcgcatcgccgaatttgggggttacattgttcagaaccctgggccagatacttactgtgttattgctggtagcgagaacatccgcgtgaaaaacatcatcctctccaataaacatgatgtcgtgaaaccagcctggctccttgagtgctttaagactaagtcctttgtgccttggcaacctcgcttcatgatccacatgtgcccttctaccaaagagcatttcgcacgcgagtacgactgc
hblOligo57850_Cat2	LIG4	NM_1098268	cagacatgttattgcgtgtttgatgtcctgatggtcaacaacaagaaactcgggcacgaaaccctgcgcaagcgctacgagatcctctcatcaatcttcaccccaattcctggccgcatcgagattgtccaaaagactcaggcacataccaaaaatgaggttatcgacgccttgaacgaggcaatcgataagcgcgaagaggggattatggttaagcaacctctgtccatctacaaaccagacaagcgcggtgaa
hblOligo184667_Cat3	LIG4	NM_1098268	CCGTTGAAAATGaagggtGAGctcGAGatccaacaggtcaatgatttgctcgatGAGatcgcaGAGaataatGAGgccaaacgcaaagatctcattaaaaaaGAGctgctgcaactcatcGAGcagGAGGAGgccctggaacaaaaatggctgattcgcatgattatcaaggatctcaaacttggggtcGAGcaacaaGAGatttttGAGgtgttccacaacgatgcagcagagttgcacaatgttGAGGAGgat
hblOligo184671_Cat2	LIG4	NM_1098268	aagccatctgtgtttcacacattgtctcgcgttggctcaggctgcaccatgaaggagttgtatgatcttggcttgaaactcgccaaatattggaaaccattccaccgcaaggccccaccatcatctattctgtgtggtactgagaagcctgaggtgtacatcgagccttgtaatagtgttatcgtgcagatcaaagcagcagaaatcgttccatccgacatgtataagaccggttgcacactccgctttcctcgc
hblOligo184672_Cat2	LIG4	NM_1098268	gacgataaggaatggcacgaatgcatgacactcgatgatcttgagcagttgcgcggcaaggcatcagggaaactcgcatctaagcacctgtacattgggggcgacgatgagcctcaagagaaaaaacgcaaggctgctcctaaaatgaagaaagtgattgggattatcgaacacctcaaggccccaaatctcaccaatgttaataaaatttccaatatttttgaggatgttgagttttgtgttatgagcggcact
hblOligo57847_Cat2	LIG4	NM_1098268	aaactgtacatcgagttgctgaacttgcctcgcgacggcaaagatgctctgaaactgcttaattatcgcacaccaactggcactcacggggatgccggggacttcgctatgattgcatacttcgtgctcaagcctcgctgcctgcagaagggtagtctcactatccaacaggtcaatgatttgctcgattccatcgcatcaaataatagcgccaaacgcaaagatctcattaaaaaatccctgctgcaactcatc
hblOligo184668_Cat3	LIG4	NM_1098268	CGGCGTTCCATGgacccaGAGgttggtcttGAGgacattGAGattGAGctctttGAGgcctttaagccaatgctggctgctattgcagatatcgagcatatcgaaaaggacatgaaacaccagGAGttctatatcgaaGAGaaattggacggtgaacgcatgcaaatgcacaaagatggtgacgtttataagtattttGAGcgcaatggctacaactacGAGgaccagttcggggctGAGcctGAGgagggcGAG
hblOligo184666_Cat2	LIG4	NM_1098268	tggcgcaagtttcacgacgccttgcacaagaatcataaagatgtcacagattccttctatcctgcaatgcgcctgattctccctcaactggagcgcgagcgcatggcatacggcattaaagaaaccatgctggctaaactgtacatcgagttgctgaacttgcctcgcgacggcaaagatgctctgaaactgcttaattatcgcacaccaactggcactcacggggatgccggggacttcgctatgattgcatac
hblOligo184667_Cat2	LIG4	NM_1098268	cgctgcctgcagaagggtagtctcactatccaacaggtcaatgatttgctcgattccatcgcatcaaataatagcgccaaacgcaaagatctcattaaaaaatccctgctgcaactcatcacacagtctagcgccctggaacaaaaatggctgattcgcatgattatcaaggatctcaaacttggggtctcacaacaaacaattttttctgtgttccacaacgatgcagcagagttgcacaatgttactacagat
hblOligo128213_Cat6	ZBTB21	NM_1098402	tcttctcaaggtagttcctctgtctcaagcgacgctccagggaacgttctctgcgctttgagtcaaaagagctccttgaaggactgttcagaaaaaacagctcttgacgatcgcccacaagttctgcaaccacatcgcctccgcagtttctccgcaagtcagtccactgaccgcgagggtgcatcccctgtgaccgaggtccgcattaaaaccgagccaagctcaccactgtccgaccctagcgacattattcgc
hblOligo128217_Cat7	ZBTB21	NM_1098402	GTTCCCGATATGcgcttgtgcaacgcaaaacttGAGGAGctccttgagcaggggGAGcacgagcgcttgtgccgcaacgctgcagtttgtccatactgtGAGttgcgcttcttcGAGcctgaactcaaacaagagcacgagGAGaagtgcgaatataagaaactcGAGtgcctggagtgcatgcgcGAGttcaagGAGGAGttcGAGatttggcgccatcaggttgaagtccataatcagaataacatggcacca
hblOligo248567_Cat7	ZBTB21	NM_1098402	GTATGTCCTATGGAGggtGAGgggGAGgggaatcaaGAGatcgaccgcGAGggtcctctcgtgaaaGAGcttttgcgccgcGAGcttGAGatggatGAGcaagtccctgtctacGAGcctGAGattgacttgaaaGAGGAGcaaggtGAGGAGGAGgtcGAGGAGgacgctccagggaacgttctctgcgctttgGAGcaaaagGAGGAGttgaaggactgtGAGgaaaaaGAGgctcttgacgatcgcccacaa
hblOligo128212_Cat6	ZBTB21	NM_1098402	gcactgaagcgcccacgccctcctgtcctctccgtgtgtagctctagtgaaacaccttacttgctcaaggagacaaataaaggtaacggtcaaggtgaggatcgcaacctcctttattatagtaaattggggttggttatcccaagcagcggttccgggagcgggaatcaaagcatcgaccgctcaggtcctctcgtgaaaagtcttttgcgccgcagcctttcaatggatagtcaagtccctgtctactctcct
hblOligo248571_Cat6	ZBTB21	NM_1098402	ggtaaagcttatcgctttttgtcacagttcaaacaacatattaagatgcaccctggtgaaaaacctcttggcgtgaacaaggtggctaaacctaaggaacacgctccactcgcaagtccagtggagaataaagaggtctaccagtgccgcttgtgcaacgcaaaactttcatccctccttgagcaggggtcccacgagcgcttgtgccgcaacgctgcagtttgtccatactgttctttgcgcttcttctcacct
hblOligo128215_Cat6	ZBTB21	NM_1098402	cgcccaaacaagaagtttaagtgcaagcactgtcttaaaatttttcgctccacagctgggttgcatcgccacgtgaatatgtatcacaacccagaaaagccttatgcctgtgatatctgccataaacgctttcataccaacttcaaagtttggactcactgtcaaacccagcatgggatcgttaaaaatccatcccctgcatctagctcccacgccgtcttggacgagaaattccaacgcaaactgattgacatt
hblOligo248570_Cat6	ZBTB21	NM_1098402	accaacttcaaagtttggactcactgtcaaacccagcatgggatcgttaaaaatccatcccctgcatctagctcccacgccgtcttggacgagaaattccaacgcaaactgattgacattgtccgcgaacgcgaaattaagaaggccttgatcatcaagttgcgccgcgggaagcctggctttcaagggcagtcaagtagccaggctcaacaggtgatcaagcgcaatttgcgctcacgcgccaagggtgcatat
hblOligo248574_Cat6	ZBTB21	NM_1098402	ttccgcactaattttcgcctgtggtcacattttcagtcacacatgtctcaagccagtgaagaatctgcacataaagaaagtgaagtttgccctgttccaaccaatagcccttctcctccacctcttcctccacctccacctctgccaaagattcaaccacttgaacctgactcccctacagggctttctgaaaacccaactcctgccaccgagaaacttttcgtcccacaggaaagtgataccctgttttatcac
hblOligo248568_Cat6	ZBTB21	NM_1098402	cgcctccgcagtttctccgcaagtcagtccactgaccgcgagggtgcatcccctgtgaccgaggtccgcattaaaaccgagccaagctcaccactgtccgaccctagcgacattattcgcgttacagtgggcgatgccgctacaaccgctgccgctagcagctcctctgttacccgcgacctgtctctcaaaaccgaagacgaccaaaaggatatgtcccgcttgcctgctaaacgccgcttccaggctgaccgc
hblOligo248565_Cat6	ZBTB21	NM_1098402	tttgttgaggacgatgaaaatagttcacagaaacgctccgtgattgtgtgtcaaagtcgcaatgaagcccagggtaagaccgttagccaaaatcagccagatgtctctcacaccagccgccctagtcctagcattgctgtgaaggcaaatactaacaagcctcatgttcctaagccaatcgaaccacttcacaatcttagtctgacagagaaatcttggcctaaagacagtagtgtcgtttatgcaaagtccctg
hblOligo128214_Cat7	ZBTB21	NM_1098402	TTAAGTTCAATGgctgccgctGAGGAGGAGGAGgttGAGcgcgacctgGAGctcaaaGAGgaagacgaccaaaaggatatgGAGcgcttgcctgctaaacgccgcttccaggctgaccgccgcctcccattcaagaagctgaaggtcaacgaacacggcGAGcctgtgGAGgaggataattttgaagaagggGAGGAGcctGAGcttcttgacgctgacttccctgacGAGgaccttaacaaggacgagtttggt
hblOligo248565_Cat7	ZBTB21	NM_1098402	CTAGTGGCCATGgatgaaaatGAGGAGcagaaacgcGAGgtgattgtgtgtcaaGAGcgcaatgaagcccagggtaagGAGgttGAGcaaaatcagccagatgtcGAGcacGAGGAGcgccctGAGcctGAGattgctgtgaaggcaaatGAGaacaagcctcatgttcctaagccaatcgaaccacttcacaatcttGAGctgGAGgagaaaGAGtggcctaaagacGAGGAGgtcgtttatgcaaagGAGctg
hblOligo248566_Cat6	ZBTB21	NM_1098402	ttggatgaccctaatcgcattagtttggtgaagcgcaacgcagtcctgccaagcaagccacttcaagaccgcgaagctatggacgacaagccaggggtgagtggccaattgccaaaggggaaggccctggagcttgcactgaagcgcccacgccctcctgtcctctccgtgtgtagctctagtgaaacaccttacttgctcaaggagacaaataaaggtaacggtcaaggtgaggatcgcaacctcctttattat
hblOligo128219_Cat7	ZBTB21	NM_1098402	GTCCAAGGGATGgaagctGAGctttggccttgtgaaaagtgcgggaagatgttcGAGgtgcataagcaactcgaacgccaccaggagcttctctgtGAGgtgaaaccattcatctgtcatgtctgtaacaaggccttccgcGAGaattttcgcctgtggGAGcattttcagGAGcacatgGAGcaagccGAGgaagaaGAGgcacataaagaaGAGgaagtttgccctgttccaGAGaatGAGcctGAGcctcca
hblOligo128216_Cat7	ZBTB21	NM_1098402	AACTTGAGCATGttgatcatcaagttgcgccgcgggaagcctggctttcaagggcagGAGGAGGAGcaggctcaacaggtgatcaagcgcaatttgcgcGAGcgcgccaagggtgcatatatctgcGAGtactgtggtaaagcttatcgctttttgGAGcagttcaaacaacatattaagatgcaccctggtgaaaaacctcttggcgtgaacaaggtggctaaacctaaggaacacgctccactcgcaGAGcca
hblOligo128220_Cat6	ZBTB21	NM_1098402	ccttctcctccacctcttcctccacctccacctctgccaaagattcaaccacttgaacctgactcccctacagggctttctgaaaacccaactcctgccaccgagaaacttttcgtcccacaggaaagtgataccctgttttatcacgccccacctctgagcgctattacatttaagcgccaatttatgtgcaaactgtgccaccgcacattcaaaactgcattctcactgtggagccacgagcagacccacaat
hblOligo128209_Cat6	ZBTB21	NM_1098402	atggaaggccttcttcactatatcaatcctgctcacgccatctcacttttgtctgcactgaatgaggagcgcctcaagggccaactgtgtgatgtgctgttgattgttggtgaccaaaaattccgcgctcataagaatgtcttggcagcttctagtgaatattttcaatcactctttaccaataaagagaatgaaagccagacagtttttcaacttgacttctgcgaacctgatgcattcgacaacgttttgaat
hblOligo128219_Cat6	ZBTB21	NM_1098402	ggtccaagtaaagaagcttcactttggccttgtgaaaagtgcgggaagatgttcactgtgcataagcaactcgaacgccaccaggagcttctctgtagcgtgaaaccattcatctgtcatgtctgtaacaaggccttccgcactaattttcgcctgtggtcacattttcagtcacacatgtctcaagccagtgaagaatctgcacataaagaaagtgaagtttgccctgttccaaccaatagcccttctcctcca
hblOligo128210_Cat6	ZBTB21	NM_1098402	agcctgttcgttgagaaaagctctctcgccgctgtgcaagagctgggctatagcctggggatcagttttttgaccaatattgtttcaaagaccccacaggcaccttttccaacatgtcctaatcgcaaaaaagtgtttgttgaggacgatgaaaatagttcacagaaacgctccgtgattgtgtgtcaaagtcgcaatgaagcccagggtaagaccgttagccaaaatcagccagatgtctctcacaccagccgc
hblOligo128211_Cat6	ZBTB21	NM_1098402	gctgtgaaggcaaatactaacaagcctcatgttcctaagccaatcgaaccacttcacaatcttagtctgacagagaaatcttggcctaaagacagtagtgtcgtttatgcaaagtccctggagcacagcgggtctttggatgaccctaatcgcattagtttggtgaagcgcaacgcagtcctgccaagcaagccacttcaagaccgcgaagctatggacgacaagccaggggtgagtggccaattgccaaagggg
hblOligo248569_Cat7	ZBTB21	NM_1098402	TCAGTCCAAATGaacgaacacggcGAGcctgtgGAGgaggataattttgaagaagggGAGGAGcctGAGcttcttgacgctgacttccctgacGAGgaccttaacaaggacgagtttggtgaacttgaaggcGAGcgcccaaacaagaagtttaagtgcaagcactgtcttaaaatttttcgcGAGGAGgctgggttgcatcgccacgtgaatatgtatcacaacccagaaaagccttatgcctgtgatatctgc
hblOligo128216_Cat6	ZBTB21	NM_1098402	attaagaaggccttgatcatcaagttgcgccgcgggaagcctggctttcaagggcagtcaagtagccaggctcaacaggtgatcaagcgcaatttgcgctcacgcgccaagggtgcatatatctgcacatactgtggtaaagcttatcgctttttgtcacagttcaaacaacatattaagatgcaccctggtgaaaaacctcttggcgtgaacaaggtggctaaacctaaggaacacgctccactcgcaagtcca
hblOligo248564_Cat6	ZBTB21	NM_1098402	aatgtcttggcagcttctagtgaatattttcaatcactctttaccaataaagagaatgaaagccagacagtttttcaacttgacttctgcgaacctgatgcattcgacaacgttttgaattatatctatagttctagcctgttcgttgagaaaagctctctcgccgctgtgcaagagctgggctatagcctggggatcagttttttgaccaatattgtttcaaagaccccacaggcaccttttccaacatgtcct
hblOligo128212_Cat7	ZBTB21	NM_1098402	GAAGTCAAAATGccacgccctcctgtcctcGAGgtgtgtGAGGAGGAGgaaGAGccttacttgctcaaggagGAGaataaaggtaacggtcaaggtgaggatcgcaacctcctttattatGAGaaattggggttggttatcccaGAGGAGggtGAGgggGAGgggaatcaaGAGatcgaccgcGAGggtcctctcgtgaaaGAGcttttgcgccgcGAGcttGAGatggatGAGcaagtccctgtctacGAGcct
hblOligo248570_Cat7	ZBTB21	NM_1098402	ATCCTGGTAATGgtttggGAGcactgtcaaGAGcagcatgggatcgttaaaaatccaGAGcctgcaGAGGAGGAGcacgccgtcttggacgagaaattccaacgcaaactgattgacattgtccgcgaacgcgaaattaagaaggccttgatcatcaagttgcgccgcgggaagcctggctttcaagggcagGAGGAGGAGcaggctcaacaggtgatcaagcgcaatttgcgcGAGcgcgccaagggtgcatat
hblOligo128218_Cat7	ZBTB21	NM_1098402	ACCAACGATATGgatcataatggcgacgttGAGggtGAGGAGcgccctcagGAGcaacctgaaccaaacaaggttaatcatatcgttGAGGAGaaggatgacaatgtgtttGAGgacGAGGAGgaacaggtcaacttcgatGAGgaggatGAGGAGtgcctgccagaagatctgGAGttgGAGaaacaacttaagattcaagttaaggaggagcctgttgaagaagctgaggaagaggccccagaagcaGAGGAG
hblOligo248567_Cat6	ZBTB21	NM_1098402	gttatcccaagcagcggttccgggagcgggaatcaaagcatcgaccgctcaggtcctctcgtgaaaagtcttttgcgccgcagcctttcaatggatagtcaagtccctgtctactctcctagtattgacttgaaatcttctcaaggtagttcctctgtctcaagcgacgctccagggaacgttctctgcgctttgagtcaaaagagctccttgaaggactgttcagaaaaaacagctcttgacgatcgcccacaa
hblOligo248573_Cat6	ZBTB21	NM_1098402	ttcgattccgaggattcatcctgcctgccagaagatctgtcattgagtaaacaacttaagattcaagttaaggaggagcctgttgaagaagctgaggaagaggccccagaagcatctacagctccaaaggaagcaggtccaagtaaagaagcttcactttggccttgtgaaaagtgcgggaagatgttcactgtgcataagcaactcgaacgccaccaggagcttctctgtagcgtgaaaccattcatctgtcat
hblOligo248572_Cat6	ZBTB21	NM_1098402	cacgagtcaaagtgcgaatataagaaactcacttgcctggagtgcatgcgcactttcaagagttctttcagtatttggcgccatcaggttgaagtccataatcagaataacatggcaccaactgaaaatttcagtcttccagtcctcgatcataatggcgacgttactggttcatcccgccctcagagccaacctgaaccaaacaaggttaatcatatcgttactacaaaggatgacaatgtgttttccgactcc
hblOligo248564_Cat7	ZBTB21	NM_1098402	GATACGCACATGgctGAGGAGgaatattttcaaGAGctctttGAGaataaagagaatgaaGAGcagGAGgtttttcaacttgacttctgcgaacctgatgcattcgacaacgttttgaattatatctatGAGGAGGAGctgttcgttgagaaaGAGGAGctcgccgctgtgcaagagctgggctatGAGctggggatcGAGtttttgGAGaatattgttGAGaagGAGccacaggcaccttttccaGAGtgtcct
hblOligo248569_Cat6	ZBTB21	NM_1098402	aagctgaaggtcaacgaacacggctcccctgtgtctgaggataattttgaagaagggtcatcccctacacttcttgacgctgacttccctgactcagaccttaacaaggacgagtttggtgaacttgaaggcactcgcccaaacaagaagtttaagtgcaagcactgtcttaaaatttttcgctccacagctgggttgcatcgccacgtgaatatgtatcacaacccagaaaagccttatgcctgtgatatctgc
hblOligo128218_Cat6	ZBTB21	NM_1098402	cttccagtcctcgatcataatggcgacgttactggttcatcccgccctcagagccaacctgaaccaaacaaggttaatcatatcgttactacaaaggatgacaatgtgttttccgactccagcgaacaggtcaacttcgattccgaggattcatcctgcctgccagaagatctgtcattgagtaaacaacttaagattcaagttaaggaggagcctgttgaagaagctgaggaagaggccccagaagcatctaca
hblOligo128214_Cat6	ZBTB21	NM_1098402	gccgctacaaccgctgccgctagcagctcctctgttacccgcgacctgtctctcaaaaccgaagacgaccaaaaggatatgtcccgcttgcctgctaaacgccgcttccaggctgaccgccgcctcccattcaagaagctgaaggtcaacgaacacggctcccctgtgtctgaggataattttgaagaagggtcatcccctacacttcttgacgctgacttccctgactcagaccttaacaaggacgagtttggt
hblOligo128213_Cat7	ZBTB21	NM_1098402	TGCAATCCTATGGAGGAGGAGgtcGAGGAGgacgctccagggaacgttctctgcgctttgGAGcaaaagGAGGAGttgaaggactgtGAGgaaaaaGAGgctcttgacgatcgcccacaagttctgcaaccacatcgcctccgcGAGttcGAGgcaGAGcagGAGGAGgaccgcgagggtgcaGAGcctgtgGAGgaggtccgcattaaaGAGgagccaGAGGAGccactgGAGgaccctGAGgacattattcgc
hblOligo128217_Cat6	ZBTB21	NM_1098402	gtctaccagtgccgcttgtgcaacgcaaaactttcatccctccttgagcaggggtcccacgagcgcttgtgccgcaacgctgcagtttgtccatactgttctttgcgcttcttctcacctgaactcaaacaagagcacgagtcaaagtgcgaatataagaaactcacttgcctggagtgcatgcgcactttcaagagttctttcagtatttggcgccatcaggttgaagtccataatcagaataacatggcacca
hblOligo128220_Cat7	ZBTB21	NM_1098402	GTAAAGCGCATGcctcttcctccacctccacctctgccaaagattcaaccacttgaacctgacGAGcctGAGgggcttGAGgaaaacccaGAGcctgccGAGgagaaacttttcgtcccacaggaaGAGgatGAGctgttttatcacgccccacctctgGAGgctattGAGtttaagcgccaatttatgtgcaaactgtgccaccgcGAGttcaaaGAGgcattcGAGctgtggGAGcacgagcagGAGcacaat
hblOligo14188_Cat1	C1orf43	NM_1098616	acccaaggtaaccagtcctgctataattacctctatcgcatgaaagcccttgacgccatccgcacttccgagatcccattccactccgaaggtcgccacccacgcagcctcatgggcaaaaacttccgctcttatctccttgatctgcgcaacacttccactcctttcaaaggtgttcgcaaggcccttattgacacccttctcgacgggtatgaaactgcccgctatgggacaggggtctttggtcagaacgaa
hblOligo14189_Cat1	C1orf43	NM_1098616	ggggtctttggtcagaacgaatacctccgctaccaggaggctctgtccgaactggccaccgctgttaaggctcgcatcggctcatctcagcgccaccatcaaagcgcagctaaagatttgactcagagtcctgaagtcagtcctactacaattcaggttacatatcttccatccagtcagaagtcaaagcgcgccaagcactttcttgagcttaaatccttcaaggataattataataccctggaatcaacactt
hblOligo144502_Cat1	C1orf43	NM_1098616	cctcacgtccctgtgggtcataacgctccaaaagatcttaaagaggagatcgacattcgcttgtcccgcgtgcaagacattaagtacgagcctcaactcctggcagatgacgacgctcgcctcctccagttggagacccaaggtaaccagtcctgctataattacctctatcgcatgaaagcccttgacgccatccgcacttccgagatcccattccactccgaaggtcgccacccacgcagcctcatgggcaaa
hblOligo144503_Cat1	C1orf43	NM_1098616	ctccttgatctgcgcaacacttccactcctttcaaaggtgttcgcaaggcccttattgacacccttctcgacgggtatgaaactgcccgctatgggacaggggtctttggtcagaacgaatacctccgctaccaggaggctctgtccgaactggccaccgctgttaaggctcgcatcggctcatctcagcgccaccatcaaagcgcagctaaagatttgactcagagtcctgaagtcagtcctactacaattcag
hblOligo14187_Cat1	C1orf43	NM_1098616	gctagtggctctaactggctgagtggtgtcaacgtcgtcttggtgatggcctatggttctttggttttcgtgttgttgttcattttcgtcaaacgccagatcatgcgcttcgcaatgaagtctcgccgcggtcctcacgtccctgtgggtcataacgctccaaaagatcttaaagaggagatcgacattcgcttgtcccgcgtgcaagacattaagtacgagcctcaactcctggcagatgacgacgctcgcctc
hblOligo220318_Cat6	REPIN1	NM_1099695	ttgaagccagctcaagaacctccaccaggtgctccacctgagcatcctcaggatcctatcgaggccccacctagtctgtacagctgcgatgattgcggccgctccttccgcctggagcgcttcttgcgcgcccatcaacgccagcacactggtgagcgcccttttacctgtgctgagtgtggcaagaacttcggcaagaaaactcatcttgttgcccattctcgcgttcacagcggtgaacgcccattcgcttgc
hblOligo220314_Cat6	REPIN1	NM_1099695	cctcagctctgtagccttcaggctgaagaagaacctatgttggagcgccgctgtcgcggccctctggccatgggcctcgcacagccacgccttctctccggcccatctcaggaaagcccacagactcttggtaaggaatcccgcggtctgcgccaacagggtactagtgttgctcagtctggggcccaggcaccagggcgcgcacatcgctgcgctcattgccgccgccatttcccagggtgggtcgctctctgg
hblOligo97643_Cat6	REPIN1	NM_1099695	caacgccagcacactggtgagcgcccttttacctgtgctgagtgtggcaagaacttcggcaagaaaactcatcttgttgcccattctcgcgttcacagcggtgaacgcccattcgcttgcgaagaatgcgggcgccgctttagtcaggggtcccacttggccgcacaccgccgcgaccacgccccagaccgcccattcgtgtgcccagattgtggcaaggcatttcgccacaagccttatcttgcagctcaccgc
hblOligo97638_Cat7	REPIN1	NM_1099695	AGGAGGAACATGgtcGAGcttctgcttcaattcGAGctgGAGccaggggggtaccgcGAGgttgggcgcGAGcgccgctgtGAGcgcgggGAGattcctcgcaacatccctaagcgcGAGtggaagaagcctcaccctcagctctgtGAGcttcaggctgaagaagaacctatgttggagcgccgctgtcgcggccctctggccatgggcctcgcacagccacgccttctcGAGggcccaGAGcaggaaGAGcca
hblOligo97644_Cat6	REPIN1	NM_1099695	ggtgaaaagccatacgtgtgtccagactgtggcaaggcctttagtcagaagagtaacttggtctcccatcgccgcatccatacaggtgagcgcccatacgcttgccctgactgcgatcgctctttctcacaaaaatccaaccttattactcaccgcaagtcacatatccgcgatggtgccttttgttgcgccatctgtgggcagaccttcgacgatgaagaacgcctcctcgctcaccagaaaaagcacgatgtt
hblOligo220315_Cat6	REPIN1	NM_1099695	tgccaggctcgccttcctctgccatgtccagaatgcggtcgccgcttccgccacgctccatttttggcacttcaccgccaggttcatgccgccgctaccccagatctgggtttcgcctgccatttgtgtggccaaagttttcgcgggtgggtggcactggttctccatttgcgcgcacactcagcagccaaacgcccaattgcttgtcctaaatgtgaacgccgcttttggcgccgcaaacagttgcgcgcacac
hblOligo97639_Cat6	REPIN1	NM_1099695	gaatcccgcggtctgcgccaacagggtactagtgttgctcagtctggggcccaggcaccagggcgcgcacatcgctgcgctcattgccgccgccatttcccagggtgggtcgctctctggctccatacacgccgctgccaggctcgccttcctctgccatgtccagaatgcggtcgccgcttccgccacgctccatttttggcacttcaccgccaggttcatgccgccgctaccccagatctgggtttcgcctgc
hblOligo97638_Cat6	REPIN1	NM_1099695	atgggcatcggcgtcagtcttctgcttcaattcagtctgactccaggggggtaccgctccgttgggcgctctcgccgctgtagccgcgggagtattcctcgcaacatccctaagcgcagctggaagaagcctcaccctcagctctgtagccttcaggctgaagaagaacctatgttggagcgccgctgtcgcggccctctggccatgggcctcgcacagccacgccttctctccggcccatctcaggaaagccca
hblOligo97640_Cat7	REPIN1	NM_1099695	AGGTTGAACATGtgggtggcactggttctccatttgcgcgcacacGAGgcagccaaacgcccaattgcttgtcctaaatgtgaacgccgcttttggcgccgcaaacagttgcgcgcacacctccgccgctgccatccacctgctcctgaggcacgccctttcatttgtggtaattgtggtcgcGAGttcgcccagtgggaccagctcgtcgcccataaacgcgtccatgttgctgaggcacttgaagaggctgca
hblOligo220317_Cat6	REPIN1	NM_1099695	accggggagcgccctcaccaatgtcctgaatgcggcaaacgctttactaataagccatatcttacttcccatcgccgcatccatacaggggagaagccttatccttgtaaggaatgtggccgccgctttcgccataagccaaatctgctctcacactccaaaattcataagcgctccgaaggctctgcccaggccgccccaggccctggcagccctcaactgcctgcagggccacaggagagtgcagctgagcct
hblOligo97641_Cat7	REPIN1	NM_1099695	CTCCGTATTATGgggcgccctgctgtgGAGgctcctcgcccaggcggtgacgcagttgatcgcccatttcagtgcgcatgttgtggtaaacgctttcgccacaaaccaaacctgattgcccatcgccgcgtccatGAGggggagcgccctcaccaatgtcctgaatgcggcaaacgctttGAGaataagccatatcttGAGGAGcatcgccgcatccatGAGggggagaagccttatccttgtaaggaatgtggc
hblOligo220319_Cat6	REPIN1	NM_1099695	cgctttagtcaggggtcccacttggccgcacaccgccgcgaccacgccccagaccgcccattcgtgtgcccagattgtggcaaggcatttcgccacaagccttatcttgcagctcaccgccgcatccatacaggtgaaaagccatacgtgtgtccagactgtggcaaggcctttagtcagaagagtaacttggtctcccatcgccgcatccatacaggtgagcgcccatacgcttgccctgactgcgatcgctct
hblOligo97641_Cat6	REPIN1	NM_1099695	ccacgcccacgcgggcgccctgctgtgactgctcctcgcccaggcggtgacgcagttgatcgcccatttcagtgcgcatgttgtggtaaacgctttcgccacaaaccaaacctgattgcccatcgccgcgtccataccggggagcgccctcaccaatgtcctgaatgcggcaaacgctttactaataagccatatcttacttcccatcgccgcatccatacaggggagaagccttatccttgtaaggaatgtggc
hblOligo97639_Cat7	REPIN1	NM_1099695	GATTACTTAATGctgcgccaacagggtGAGGAGgttgctcagGAGggggcccaggcaccagggcgcgcacatcgctgcgctcattgccgccgccatttcccagggtgggtcgctctctggctccatGAGcgccgctgccaggctcgccttcctctgccatgtccagaatgcggtcgccgcttccgccacgctccatttttggcacttcaccgccaggttcatgccgccgctGAGccagatctgggtttcgcctgc
hblOligo97642_Cat6	REPIN1	NM_1099695	aagccaaatctgctctcacactccaaaattcataagcgctccgaaggctctgcccaggccgccccaggccctggcagccctcaactgcctgcagggccacaggagagtgcagctgagcctacaccagccgtcccattgaagccagctcaagaacctccaccaggtgctccacctgagcatcctcaggatcctatcgaggccccacctagtctgtacagctgcgatgattgcggccgctccttccgcctggagcgc
hblOligo220316_Cat6	REPIN1	NM_1099695	ccacctgctcctgaggcacgccctttcatttgtggtaattgtggtcgctcattcgcccagtgggaccagctcgtcgcccataaacgcgtccatgttgctgaggcacttgaagaggctgcagccaaagctttgggtccacgcccacgcgggcgccctgctgtgactgctcctcgcccaggcggtgacgcagttgatcgcccatttcagtgcgcatgttgtggtaaacgctttcgccacaaaccaaacctgattgcc
hblOligo97640_Cat6	REPIN1	NM_1099695	agttttcgcgggtgggtggcactggttctccatttgcgcgcacactcagcagccaaacgcccaattgcttgtcctaaatgtgaacgccgcttttggcgccgcaaacagttgcgcgcacacctccgccgctgccatccacctgctcctgaggcacgccctttcatttgtggtaattgtggtcgctcattcgcccagtgggaccagctcgtcgcccataaacgcgtccatgttgctgaggcacttgaagaggctgca
hblOligo125427_Cat2	XRCC3	NM_1100118	gcactcctccgcggcggtttgcctctggacgggattactgaactggcaggtcgctcaagcgcagggaaaacccaactggccttgcaactttgcttggcagtccagtttccacgccagcatggtggtttggaggccggtgccgtctatatctgcacagaagacgcctttcctcataaacgccttcaacaactcatggcccagcagccacgcctccgcaccgatgtcccaggtgaacttctccagaagctgcgcttt
hblOligo125427_Cat3	XRCC3	NM_1100118	CTATTTGTGATGggcggtttgcctctggacgggattGAGgaactggcaggtcgcGAGGAGgcagggaaaGAGcaactggccttgcaactttgcttggcagtccagtttccacgccagcatggtggtttggaggccggtgccgtctatatctgcGAGgaagacgcctttcctcataaacgccttcaacaactcatggcccagcagccacgcctccgcGAGgatgtcccaggtgaacttctccagaagctgcgcttt
hblOligo245985_Cat2	XRCC3	NM_1100118	caagctagtgccccacgcgcccgccacctgcagtcccttggtgccactcttcgcgagctttcttcagccttccaaagccctgttctttgtatcaaccaagtgactgaagcaatggaggagcaaggcgccgcacacggccctttgggtttttgggatgagcgcgtctcacctgccctcggcattacctgggcaaatcagctgctcgtgcgcctcctggccgaccgcctgcgcgaagaagaggccgctctgggctgt
hblOligo125429_Cat3	XRCC3	NM_1100118	CTAGGACCTATGcaaggcgccgcacacggccctttgggtttttgggatgagcgcgtcGAGcctgccctcggcattGAGtgggcaaatcagctgctcgtgcgcctcctggccgaccgcctgcgcgaagaagaggccgctctgggctgtcctgcccgcGAGttgcgcgtgttgGAGgccccacatcttcctcctGAGGAGtgtGAGtacGAGatcGAGgcagaaggggtgcgcggtGAGcctggcGAGcaaGAGcat
hblOligo125428_Cat3	XRCC3	NM_1100118	ATACTAGTGATGgcagacgttgatGAGctcctcgaatgtgttaataaaaaggtccctgtgctgttgGAGcgcggcatggcccgcttggttgttattgacGAGgttgctgctccttttcgctgtgaatttgacGAGcaagctGAGgccccacgcgcccgccacctgcagGAGcttggtgccGAGcttcgcgagcttGAGGAGgccttccaaGAGcctgttctttgtatcaaccaagtgGAGgaagcaatggaggag
hblOligo245984_Cat3	XRCC3	NM_1100118	CCTACGTTCATGatctgcGAGgaagacgcctttcctcataaacgccttcaacaactcatggcccagcagccacgcctccgcGAGgatgtcccaggtgaacttctccagaagctgcgctttgggGAGcaaattttcatcgaacatgttgcagacgttgatGAGctcctcgaatgtgttaataaaaaggtccctgtgctgttgGAGcgcggcatggcccgcttggttgttattgacGAGgttgctgctccttttcgc
hblOligo125426_Cat2	XRCC3	NM_1100118	gaccttgatcttcttgacttgaatcctcgcatcatcgcagccatcaaaaaagcaaaactcaagtctgttaaagaagtcttgcacttcagtgggccagacttgaagcgccttaccaacctgtcttccccagaggtgtggcacttgttgcgcaccgccagccttcatctccgcggctcatctatccttaccgccttgcagctccaccaacagaaagaacgcttccctacacagcaccagcgcctttcccttgggtgc
hblOligo125426_Cat3	XRCC3	NM_1100118	TCAACCGCTATGcttgacttgaatcctcgcatcatcgcagccatcaaaaaagcaaaactcaagGAGgttaaagaagtcttgcacttcGAGgggccagacttgaagcgccttGAGaacctgGAGGAGccagaggtgtggcacttgttgcgcGAGgccGAGcttcatctccgcggcGAGGAGatccttGAGgccttgcagctccaccaacagaaagaacgcttccctGAGcagcaccagcgccttGAGcttgggtgc
hblOligo125428_Cat2	XRCC3	NM_1100118	atcgaacatgttgcagacgttgatacactcctcgaatgtgttaataaaaaggtccctgtgctgttgagccgcggcatggcccgcttggttgttattgactcagttgctgctccttttcgctgtgaatttgactcacaagctagtgccccacgcgcccgccacctgcagtcccttggtgccactcttcgcgagctttcttcagccttccaaagccctgttctttgtatcaaccaagtgactgaagcaatggaggag
hblOligo245983_Cat3	XRCC3	NM_1100118	TCGAGAAGCATGttgcgcGAGgccGAGcttcatctccgcggcGAGGAGatccttGAGgccttgcagctccaccaacagaaagaacgcttccctGAGcagcaccagcgccttGAGcttgggtgccctgtgcttgacgcactcctccgcggcggtttgcctctggacgggattGAGgaactggcaggtcgcGAGGAGgcagggaaaGAGcaactggccttgcaactttgcttggcagtccagtttccacgccagcat
hblOligo245984_Cat2	XRCC3	NM_1100118	ggtgccgtctatatctgcacagaagacgcctttcctcataaacgccttcaacaactcatggcccagcagccacgcctccgcaccgatgtcccaggtgaacttctccagaagctgcgctttgggtcccaaattttcatcgaacatgttgcagacgttgatacactcctcgaatgtgttaataaaaaggtccctgtgctgttgagccgcggcatggcccgcttggttgttattgactcagttgctgctccttttcgc
hblOligo125429_Cat2	XRCC3	NM_1100118	gcaatggaggagcaaggcgccgcacacggccctttgggtttttgggatgagcgcgtctcacctgccctcggcattacctgggcaaatcagctgctcgtgcgcctcctggccgaccgcctgcgcgaagaagaggccgctctgggctgtcctgcccgcactttgcgcgtgttgagtgccccacatcttcctccttcttcctgtagctacacaatctccgcagaaggggtgcgcggtacacctggcactcaatcccat
hblOligo245983_Cat2	XRCC3	NM_1100118	gtgtggcacttgttgcgcaccgccagccttcatctccgcggctcatctatccttaccgccttgcagctccaccaacagaaagaacgcttccctacacagcaccagcgcctttcccttgggtgccctgtgcttgacgcactcctccgcggcggtttgcctctggacgggattactgaactggcaggtcgctcaagcgcagggaaaacccaactggccttgcaactttgcttggcagtccagtttccacgccagcat
hblOligo245985_Cat3	XRCC3	NM_1100118	CGATGTGTCATGccacgcgcccgccacctgcagGAGcttggtgccGAGcttcgcgagcttGAGGAGgccttccaaGAGcctgttctttgtatcaaccaagtgGAGgaagcaatggaggagcaaggcgccgcacacggccctttgggtttttgggatgagcgcgtcGAGcctgccctcggcattGAGtgggcaaatcagctgctcgtgcgcctcctggccgaccgcctgcgcgaagaagaggccgctctgggctgt
hblOligo1651_Cat1	Actb	NM_1101	gacgatgatatcgctgctttggtggtggataatggtagcgggatgtgtaaagctgggtttgcaggcgacgatgcacctcgcgcagtctttcctagcattgtgggtcgcccacgccatcagggggtgatggttggcatggggcaaaaagattcttatgtcggtgatgaagcccagtctaaacgcgggatcctgacacttaaatatccaatcgagcatgggatcgtcacaaattgggacgatatggaaaagatctgg
hblOligo1653_Cat1	Actb	NM_1101	gccggtcgcgacttgaccgactatttgatgaagattctcactgagcgcggctatagctttactacaaccgccgaacgcgagattgtgcgcgatattaaggaaaaactgtgctatgttgctctggacttcgagcaagagatggccacagctgctagttccagttcattggagaaatcttatgagctgcctgacgggcaggttattactatcgggaacgaacgctttcgctgtcctgaagccctgttccaaccttcc
hblOligo132940_Cat1	Actb	NM_1101	atccaagctgtgttgtccctctatgcctccggtcgcactaccggtattgttatggatagtggcgacggtgttactcatacagtgccaatctacgaggggtacgcccttcctcacgccatcctccgcctcgatctggccggtcgcgacttgaccgactatttgatgaagattctcactgagcgcggctatagctttactacaaccgccgaacgcgagattgtgcgcgatattaaggaaaaactgtgctatgttgct
hblOligo132941_Cat1	Actb	NM_1101	gagatggccacagctgctagttccagttcattggagaaatcttatgagctgcctgacgggcaggttattactatcgggaacgaacgctttcgctgtcctgaagccctgttccaaccttccttcctgggtatggagtcatgtggcatccacgaaaccacatttaactctattatgaagtgtgacgtggacatccgcaaggatctctacgcaaacactgttttgtcaggtggtacaaccatgtacccagggatcgca
hblOligo1654_Cat1	Actb	NM_1101	tcatgtggcatccacgaaaccacatttaactctattatgaagtgtgacgtggacatccgcaaggatctctacgcaaacactgttttgtcaggtggtacaaccatgtacccagggatcgcagaccgcatgcagaaagaaattaccgctcttgctccatccacaatgaaaatcaaaattattgcacctccagaacgcaagtatagcgtctggattgggggcagtatccttgcaagtttgagcacttttcaacagatg
hblOligo132939_Cat1	Actb	NM_1101	ggcatggggcaaaaagattcttatgtcggtgatgaagcccagtctaaacgcgggatcctgacacttaaatatccaatcgagcatgggatcgtcacaaattgggacgatatggaaaagatctggcaccataccttctataatgaactccgcgttgccccagaggagcacccagtgctcttgaccgaagctcctctcaatcctaaagcaaaccgcgaaaaaatgacacaaatcatgtttgaaacatttaatacccca
hblOligo1652_Cat1	Actb	NM_1101	tataatgaactccgcgttgccccagaggagcacccagtgctcttgaccgaagctcctctcaatcctaaagcaaaccgcgaaaaaatgacacaaatcatgtttgaaacatttaataccccagccatgtatgtggcaatccaagctgtgttgtccctctatgcctccggtcgcactaccggtattgttatggatagtggcgacggtgttactcatacagtgccaatctacgaggggtacgcccttcctcacgccatc
hblOligo132942_Cat1	Actb	NM_1101	aaggatctctacgcaaacactgttttgtcaggtggtacaaccatgtacccagggatcgcagaccgcatgcagaaagaaattaccgctcttgctccatccacaatgaaaatcaaaattattgcacctccagaacgcaagtatagcgtctggattgggggcagtatccttgcaagtttgagcacttttcaacagatgtggatttccaaacaagagtatgatgaatcaggtccaagtatcgttcatcgcaagtgcttt
hblOligo197299_Cat6	MECP2	NM_1110792	ctcatcaaccctcaaggcaaggcctttcgcagcaaagtggaattgatcgcctactttgaaaaggtcggggacacatctctggatccaaacgatttcgactttaccgtgaccggtcgcgggtcaccttcacgccgcgaacagaagccacctaaaaagcctaagtccccaaaggccccaggtaccggtcgcgggcgcggtcgcccaaaggggagcggcacaacccgcccaaaagccgcaacctcagagggcgtgcag
hblOligo72733_Cat7	MECP2	NM_1110792	CTAAGGCATATGgctgctgccgctccaGAGggtggcggcggggggggcgaagaagaacgccttgaagagaaaGAGgaagatcaagatcttcaggggctgaaagacaagcctctcaagttcaaaaaagtcaagaaagataagaaagaggaaaaggaagggaagcacgagccagtgcaacctGAGgctcatcacGAGgcagaacctgctgaagcagggaaggcagagGAGGAGgagggtGAGgggGAGgcaccagct
hblOligo197302_Cat7	MECP2	NM_1110792	GGTTCTAGCATGgatccaGAGGAGcctccagagccacaagacctgGAGGAGGAGgtttgcaaggaagaaaaaatgcctcgcggcggtGAGttggagGAGgacggctgtccaaaagagcctgcaaaaGAGcaacctgctgttgctGAGgccgccGAGgccgccgaaaagtataagcatcgcggtgagggcgagcgcaaagatattgtcGAGGAGGAGatgcctcgccctaaccgcgaggagcctgtggacGAGcgc
hblOligo72737_Cat7	MECP2	NM_1110792	GTTGACCCTATGggtcgcGAGGAGGAGgctGAGGAGccacctaaaaaggaacatcaccaccatcatcatcacGAGgaaGAGccaaaggcccctgtccctctcctccctcctttgcctccacctccaccagagcctgagGAGGAGgaagatccaGAGGAGcctccagagccacaagacctgGAGGAGGAGgtttgcaaggaagaaaaaatgcctcgcggcggtGAGttggagGAGgacggctgtccaaaagagcct
hblOligo197300_Cat6	MECP2	NM_1110792	gaaaaatccccaggcaagttgcttgttaaaatgccatttcaaacttccccaggtggtaaagctgagggtgggggggccacaacaagtactcaagttatggtgatcaagcgccctgggcgcaaacgcaaggctgaggctgatccacaagccatcccaaagaagcgcggccgcaagccagggagtgtggtcgccgccgcagctgcagaagccaagaaaaaggccgtcaaagaatcttctattcgctcagtccaagag
hblOligo72738_Cat6	MECP2	NM_1110792	cctccagagccacaagacctgtcaagctctgtttgcaaggaagaaaaaatgcctcgcggcggttctttggagtccgacggctgtccaaaagagcctgcaaaaacacaacctgctgttgctactgccgccacagccgccgaaaagtataagcatcgcggtgagggcgagcgcaaagatattgtcagctcatctatgcctcgccctaaccgcgaggagcctgtggacagccgcaccccagtgaccgaacgcgtctca
hblOligo72734_Cat7	MECP2	NM_1110792	TACCCGAAAATGcagcgccgcGAGatcattcgcgatcgcgggcctatgtacgacgaccctGAGcttccagaagggtggGAGcgcaaattgaagcagcgcaaaGAGgggcgcGAGgccggcaaatatgacgtctatctcatcaaccctcaaggcaaggcctttcgcGAGaaagtggaattgatcgcctactttgaaaaggtcggggacGAGGAGctggatccaaacgatttcgactttGAGgtgGAGggtcgcggg
hblOligo72734_Cat6	MECP2	NM_1110792	gcaagcccaaagcagcgccgctctatcattcgcgatcgcgggcctatgtacgacgaccctacacttccagaagggtggacccgcaaattgaagcagcgcaaatctgggcgcagcgccggcaaatatgacgtctatctcatcaaccctcaaggcaaggcctttcgcagcaaagtggaattgatcgcctactttgaaaaggtcggggacacatctctggatccaaacgatttcgactttaccgtgaccggtcgcggg
hblOligo72735_Cat6	MECP2	NM_1110792	gaacagaagccacctaaaaagcctaagtccccaaaggccccaggtaccggtcgcgggcgcggtcgcccaaaggggagcggcacaacccgcccaaaagccgcaacctcagagggcgtgcaggtgaaacgcgttttggaaaaatccccaggcaagttgcttgttaaaatgccatttcaaacttccccaggtggtaaagctgagggtgggggggccacaacaagtactcaagttatggtgatcaagcgccctgggcgc
hblOligo72733_Cat6	MECP2	NM_1110792	atggctgcagccgctgctgccgctccatctggtggcggcggggggggcgaagaagaacgccttgaagagaaaagtgaagatcaagatcttcaggggctgaaagacaagcctctcaagttcaaaaaagtcaagaaagataagaaagaggaaaaggaagggaagcacgagccagtgcaacctagcgctcatcactcagcagaacctgctgaagcagggaaggcagagacatccgagggtagtgggagtgcaccagct
hblOligo72736_Cat6	MECP2	NM_1110792	gctgatccacaagccatcccaaagaagcgcggccgcaagccagggagtgtggtcgccgccgcagctgcagaagccaagaaaaaggccgtcaaagaatcttctattcgctcagtccaagagacagtgctgccaatcaaaaagcgcaagacccgcgagacagtctcaattgaagtgaaagaagttgtgaagcctttgctggtttctactttgggggaaaagtctggcaaaggtctgaaaacctgcaaaagccctggt
hblOligo72735_Cat7	MECP2	NM_1110792	GGAGACTTAATGcctaaaaagcctaagGAGccaaaggccccaggtGAGggtcgcgggcgcggtcgcccaaaggggGAGggcGAGGAGcgcccaaaagccgcaGAGGAGgagggcgtgcaggtgaaacgcgttttggaaaaaGAGccaggcaagttgcttgttaaaatgccatttcaaGAGGAGccaggtggtaaagctgagggtgggggggccGAGGAGGAGGAGcaagttatggtgatcaagcgccctgggcgc
hblOligo197300_Cat7	MECP2	NM_1110792	GCTCTCCGAATGggcaagttgcttgttaaaatgccatttcaaGAGGAGccaggtggtaaagctgagggtgggggggccGAGGAGGAGGAGcaagttatggtgatcaagcgccctgggcgcaaacgcaaggctgaggctgatccacaagccatcccaaagaagcgcggccgcaagccagggGAGgtggtcgccgccgcagctgcagaagccaagaaaaaggccgtcaaagaaGAGGAGattcgcGAGgtccaagag
hblOligo197298_Cat6	MECP2	NM_1110792	gataagaaagaggaaaaggaagggaagcacgagccagtgcaacctagcgctcatcactcagcagaacctgctgaagcagggaaggcagagacatccgagggtagtgggagtgcaccagctgtccctgaagcctcagcaagcccaaagcagcgccgctctatcattcgcgatcgcgggcctatgtacgacgaccctacacttccagaagggtggacccgcaaattgaagcagcgcaaatctgggcgcagcgccggc
hblOligo197301_Cat6	MECP2	NM_1110792	aaaaagcgcaagacccgcgagacagtctcaattgaagtgaaagaagttgtgaagcctttgctggtttctactttgggggaaaagtctggcaaaggtctgaaaacctgcaaaagccctggtcgcaaatccaaagaatccagtccaaagggtcgctcatcatctgcttccagcccacctaaaaaggaacatcaccaccatcatcatcactccgaaagcccaaaggcccctgtccctctcctccctcctttgcctcca
hblOligo197298_Cat7	MECP2	NM_1110792	CTATCAGTGATGgaaaaggaagggaagcacgagccagtgcaacctGAGgctcatcacGAGgcagaacctgctgaagcagggaaggcagagGAGGAGgagggtGAGgggGAGgcaccagctgtccctgaagccGAGgcaGAGccaaagcagcgccgcGAGatcattcgcgatcgcgggcctatgtacgacgaccctGAGcttccagaagggtggGAGcgcaaattgaagcagcgcaaaGAGgggcgcGAGgccggc
hblOligo72736_Cat7	MECP2	NM_1110792	CCCCTGGAGATGgccatcccaaagaagcgcggccgcaagccagggGAGgtggtcgccgccgcagctgcagaagccaagaaaaaggccgtcaaagaaGAGGAGattcgcGAGgtccaagagGAGgtgctgccaatcaaaaagcgcaagGAGcgcgagGAGgtcGAGattgaagtgaaagaagttgtgaagcctttgctggttGAGGAGttgggggaaaagGAGggcaaaggtctgaaaGAGtgcaaaGAGcctggt
hblOligo72737_Cat6	MECP2	NM_1110792	tccagtccaaagggtcgctcatcatctgcttccagcccacctaaaaaggaacatcaccaccatcatcatcactccgaaagcccaaaggcccctgtccctctcctccctcctttgcctccacctccaccagagcctgagtccagtgaagatccaaccagccctccagagccacaagacctgtcaagctctgtttgcaaggaagaaaaaatgcctcgcggcggttctttggagtccgacggctgtccaaaagagcct
hblOligo197302_Cat6	MECP2	NM_1110792	gagtccagtgaagatccaaccagccctccagagccacaagacctgtcaagctctgtttgcaaggaagaaaaaatgcctcgcggcggttctttggagtccgacggctgtccaaaagagcctgcaaaaacacaacctgctgttgctactgccgccacagccgccgaaaagtataagcatcgcggtgagggcgagcgcaaagatattgtcagctcatctatgcctcgccctaaccgcgaggagcctgtggacagccgc
hblOligo252889_Cat2	Igf1	NM_1111283	ggtttctacttcaataagcctaccgggtacggttcttccagtcgccgcgcacctcagacaggtattgtggacgagtgctgcttccgcagctgcgacctgcgccgcctcgaaatgtactgtgcccctctcaagcctgccaaaagcgctcgctccgtgcgcgctcagcgccacactgatatgccaaaaactcaaaaatatcaacctccttccacaaacaagaacacaaaaagccaacgccgcaaagggtctaccttt
hblOligo252889_Cat3	Igf1	NM_1111283	AGGGAGGGAATGaataagcctGAGgggtacggtGAGGAGGAGcgccgcgcacctcagGAGggtattgtggacgagtgctgcttccgcGAGtgcgacctgcgccgcctcgaaatgtactgtgcccctctcaagcctgccaaaGAGgctcgcGAGgtgcgcgctcagcgccacGAGgatatgccaaaaGAGcaaaaatatcaacctcctGAGGAGaacaagaacGAGaaaGAGcaacgccgcaaagggGAGGAGttt
hblOligo166007_Cat2	FANCI	NM_1113378	cacgtttcctacaaaagccctgtcattctgttgcgcgatctcagccaagacatccatggtcatctgggggatattgaccaagatgtcgaagtggagaaaacaaatcacttcgcaattgtcaacctccgcaccgcagccccaacagtttgccttcttgtcctcagccaggctgaaaaggttcttgaagaagttgattggttgatcaccaaacttaaagggcaagtttcacaggaaactctgtctgaagaagccagc
hblOligo37588_Cat3	FANCI	NM_1113378	CGGCCGGGAATGcttGAGttggccgctgaaaaaGAGgctgacaagcttcaagagttcctccaaGAGcttcgcgaaggggatctcGAGaatttgttgcagaaccaagctgtcaaaggtaaagtggctggtgcacttctgcgcgctattttcaaggggGAGccatgcGAGgaagaggccggtGAGctgcgccgccgcaaaatctatGAGtgctgcattcaacttgttgaaGAGggcgacttgcagaaggaaatcgct
hblOligo166005_Cat2	FANCI	NM_1113378	accgggcatgtttctgggcctgatggtcagaacccagaaaaaattttccagaacctgtgcgacatcactcgcgttctgctctggcgctatactagcatccctaccagcgtggaagaatcaggcaaaaaagagaaaggcaaatccattagcctgctgtgtcttgaaggtttgcagaagatctttagcgctgtgcaacaattctaccagccaaaaattcaacaatttttgcgcgccctcgatgttacagacaaggag
hblOligo166003_Cat2	FANCI	NM_1113378	gcttggtacaaaaacactgttattcctttgcaacaaggtgaagaggaggaagaagaggaggaagcattttacgaggacctggatgatattcttgagtccatcaccaatcgcatgattaagagtgaactggaagactttgaactcgacaagtctgctgacttttcacaaagcacctcaatcgggatcaaaaacaatatttgtgcctttctggtgatgggggtttgtgaagtgcttatcgagtataatttctctatc
hblOligo37599_Cat3	FANCI	NM_1113378	GCCTCTATCATGttgctggaacctGAGGAGcctcagttcgtgcaaatgcttGAGtggGAGGAGaaaatttgtaaagaaaacGAGcgcgaggacgccctgttttgcaaaGAGcttatgaacctgttgtttGAGctgcacgttGAGtacaaaGAGcctgtcattctgttgcgcgatctcGAGcaagacatccatggtcatctgggggatattgaccaagatgtcgaagtggagaaaGAGaatcacttcgcaattgtc
hblOligo165996_Cat2	FANCI	NM_1113378	cttctgcgcgctattttcaaggggtccccatgctcagaagaggccggtactctgcgccgccgcaaaatctatacctgctgcattcaacttgttgaatcaggcgacttgcagaaggaaatcgcttccgaaatcattggtctgctcatgctggaggcacaccacttcccaggcccacttcttgtggaacttgcaaacgagttcatctctgctgtgcgcgagggtagtcttgtgaacggcaaatccctggagctcctc
hblOligo166003_Cat3	FANCI	NM_1113378	ACTTGGCACATGaacGAGgttattcctttgcaacaaggtgaagaggaggaagaagaggaggaagcattttacgaggacctggatgatattcttgagGAGatcGAGaatcgcatgattaagGAGgaactggaagactttgaactcgacaagGAGgctgactttGAGcaaGAGGAGGAGatcgggatcaaaaacaatatttgtgcctttctggtgatgggggtttgtgaagtgcttatcgagtataatttcGAGatc
hblOligo37591_Cat3	FANCI	NM_1113378	TTCAGCCACATGatcgttttcgcaatcaaacttgattacgagctcgggcgcgaactggtgaaacacctgaaggtcggccagcaaggtgacGAGaacaacaatttgGAGccatttGAGattgctctcttgctgGAGgtgGAGcgcatccaacgcttccaggaccaggtgcttgatctcttgaaaGAGGAGgttgtgaaaGAGttcaaggacctgcaattgcttcagggcGAGaagtttctgcagaacctggttcca
hblOligo37595_Cat3	FANCI	NM_1113378	GTTAGCATGATGtatgaaccaaaacctgacctgctccctcctctcaaactcgaagcatgcattctgGAGcagggggacaaaatcGAGttgcaagagcctctggactatctgttgtgctgtatccagcattgtttggcttggtacaaaaacGAGgttattcctttgcaacaaggtgaagaggaggaagaagaggaggaagcattttacgaggacctggatgatattcttgagGAGatcGAGaatcgcatgattaag
hblOligo166008_Cat2	FANCI	NM_1113378	cctaatcaacctgtggagaaggccatcatcatgcagctggggacattgttgacctttttccacgagctcgttcaaaccgccttgccatcaggcagttgtgtcgataccctcttgaaggatctgtgtaaaatgtatactacactcaccgctctcgtgcgctactatctgcaggtttgccaatcctctggggggattccaaaaaatatggagaaactcgtcaaactcagcggttctcatctcacacctctctgctac
hblOligo37595_Cat2	FANCI	NM_1113378	ctcaaacaattctatgaaccaaaacctgacctgctccctcctctcaaactcgaagcatgcattctgactcagggggacaaaatcagtttgcaagagcctctggactatctgttgtgctgtatccagcattgtttggcttggtacaaaaacactgttattcctttgcaacaaggtgaagaggaggaagaagaggaggaagcattttacgaggacctggatgatattcttgagtccatcaccaatcgcatgattaag
hblOligo166006_Cat2	FANCI	NM_1113378	gatgctgatgtgtctgtcactcaacgcacagcttttcaaatccgccaatttcagcgctctctcctgaacctgctgtcttctcaggaagaggattttaacagtaaagaagcacttcttttggttactgtgctgacctccctcagtaaattgctggaaccttcctcacctcagttcgtgcaaatgctttcatggaccagtaaaatttgtaaagaaaacagccgcgaggacgccctgttttgcaaatctcttatgaac
hblOligo37602_Cat2	FANCI	NM_1113378	cttcgcgaaactaaacctatcccaaatttgattttcgcaattgagcagtatgagaagttccttatccacctctccaaaaaaagtaaagtcaatttgatgcaacatatgaagttgtcaacttctcgcgactttaagattaagggcaatattcttgatatggttctccgcgaggatggtgaagacgagaatgaagaaggcacagctagcgagcacggcgggcagaacaaagagccagcaaagaagaaacgcaaaaaa
hblOligo166002_Cat3	FANCI	NM_1113378	GAGTACGTAATGGAGttgcgccgctgtcttGAGcagcaagctgatgtccgccttatgttgtatgagggcttttacgacgttctgcgccgcaatGAGcaactcgcaaacGAGgtcatgcaaGAGttgctcGAGcagctcaaacaattctatgaaccaaaacctgacctgctccctcctctcaaactcgaagcatgcattctgGAGcagggggacaaaatcGAGttgcaagagcctctggactatctgttgtgctgt
hblOligo37596_Cat3	FANCI	NM_1113378	TCATGCGAGATGaagGAGgctgactttGAGcaaGAGGAGGAGatcgggatcaaaaacaatatttgtgcctttctggtgatgggggtttgtgaagtgcttatcgagtataatttcGAGatcGAGGAGttcGAGaagaatcgcttcgaagatatcctgGAGctgttcatgtgttataaaaagctcGAGgatatcctcaatgagaaagcaggtaaagccaagGAGaagatggctaacaaaGAGGAGgacGAGctgctg
hblOligo37594_Cat2	FANCI	NM_1113378	cttctcctgctcaagaatttcaaagttctcggctccttgagtagcagccaatgtagccagtccttgagtgttagtcaggttcacgtggatgtgcacagtcattataattctgttgctaatgaaaccttctgtcttgagatcatggacagtttgcgccgctgtcttagccagcaagctgatgtccgccttatgttgtatgagggcttttacgacgttctgcgccgcaattctcaactcgcaaactcagtcatgcaa
hblOligo166006_Cat3	FANCI	NM_1113378	GTTAGGAAGATGGAGgtcGAGcaacgcGAGgcttttcaaatccgccaatttcagcgcGAGctcctgaacctgctgGAGGAGcaggaagaggattttaacGAGaaagaagcacttcttttggttGAGgtgctgGAGGAGctcGAGaaattgctggaacctGAGGAGcctcagttcgtgcaaatgcttGAGtggGAGGAGaaaatttgtaaagaaaacGAGcgcgaggacgccctgttttgcaaaGAGcttatgaac
hblOligo37588_Cat2	FANCI	NM_1113378	gaccaaaagatcctttctttggccgctgaaaaaactgctgacaagcttcaagagttcctccaaacacttcgcgaaggggatctcaccaatttgttgcagaaccaagctgtcaaaggtaaagtggctggtgcacttctgcgcgctattttcaaggggtccccatgctcagaagaggccggtactctgcgccgccgcaaaatctatacctgctgcattcaacttgttgaatcaggcgacttgcagaaggaaatcgct
hblOligo37592_Cat3	FANCI	NM_1113378	AAGTTACATATGcttgaggttgtgaaaaacGAGgttcatGAGtgggaccacgttGAGcaagggctcgtggagcttggtttcattctgatggacGAGtacggtccaaagaaggtgctggatggtaagGAGatcgaaGAGGAGcctGAGctcGAGcgcatgccaaatcaacatgcctgcaaactcggggcaaatatcctccttgagGAGttcaagatccatgagatgattcgccaagaaattctggaacaggtcttg
hblOligo37600_Cat2	FANCI	NM_1113378	gccccaacagtttgccttcttgtcctcagccaggctgaaaaggttcttgaagaagttgattggttgatcaccaaacttaaagggcaagtttcacaggaaactctgtctgaagaagccagcagccaggcaactctgcctaatcaacctgtggagaaggccatcatcatgcagctggggacattgttgacctttttccacgagctcgttcaaaccgccttgccatcaggcagttgtgtcgataccctcttgaaggat
hblOligo37597_Cat2	FANCI	NM_1113378	tcttctcttctcaccgctctttttcgcgacagtatccaaagccaccaggagtcactgtctgtgcttcgcagttccaacgagttcatgcgctacgctgtcaatgtggcacttcagaaagtgcaacaactgaaggagaccgggcatgtttctgggcctgatggtcagaacccagaaaaaattttccagaacctgtgcgacatcactcgcgttctgctctggcgctatactagcatccctaccagcgtggaagaatca
hblOligo165998_Cat3	FANCI	NM_1113378	GGTGTACTCATGctggagggcattattgcattctttGAGgcactggacaagcaacacaacgaagaacaaGAGggggatgagttgttggatgttgttGAGgttccaGAGggtgagttgcgccacgtcgaaggcGAGatcatccttcatatcgttttcgcaatcaaacttgattacgagctcgggcgcgaactggtgaaacacctgaaggtcggccagcaaggtgacGAGaacaacaatttgGAGccatttGAGatt
hblOligo166004_Cat3	FANCI	NM_1113378	ACTGTACTGATGgatatcctgGAGctgttcatgtgttataaaaagctcGAGgatatcctcaatgagaaagcaggtaaagccaagGAGaagatggctaacaaaGAGGAGgacGAGctgctgGAGatgaagttcgttGAGGAGcttctcGAGgctctttttcgcgacGAGatccaaGAGcaccaggagGAGctgGAGgtgcttcgcGAGGAGaacgagttcatgcgctacgctgtcaatgtggcacttcagaaagtg
hblOligo37590_Cat3	FANCI	NM_1113378	TCTGCGTTAATGccacttGAGgctgaagaggtcgagtttgttgttgaaaaagctcttGAGatgttcGAGaagatgaatctgcaggagatccctccactggtctaccagcttctcgtcttgGAGGAGaagggcGAGcgcaagGAGgttctggagggcattattgcattctttGAGgcactggacaagcaacacaacgaagaacaaGAGggggatgagttgttggatgttgttGAGgttccaGAGggtgagttgcgc
hblOligo37596_Cat2	FANCI	NM_1113378	tttgaactcgacaagtctgctgacttttcacaaagcacctcaatcgggatcaaaaacaatatttgtgcctttctggtgatgggggtttgtgaagtgcttatcgagtataatttctctatctcaagtttcagcaagaatcgcttcgaagatatcctgagtctgttcatgtgttataaaaagctctctgatatcctcaatgagaaagcaggtaaagccaagaccaagatggctaacaaaacatctgactccctgctg
hblOligo165999_Cat2	FANCI	NM_1113378	gtgacccgcatccaacgcttccaggaccaggtgcttgatctcttgaaaacaagcgttgtgaaaagtttcaaggacctgcaattgcttcagggcagtaagtttctgcagaacctggttccacatcgctcttacgtttctactatgatccttgaggttgtgaaaaacagtgttcatagctgggaccacgttactcaagggctcgtggagcttggtttcattctgatggactcctacggtccaaagaaggtgctggat
hblOligo166005_Cat3	FANCI	NM_1113378	ACGGGTGGTATGGAGgggcctgatggtcagaacccagaaaaaattttccagaacctgtgcgacatcGAGcgcgttctgctctggcgctatGAGGAGatccctGAGGAGgtggaagaaGAGggcaaaaaagagaaaggcaaaGAGattGAGctgctgtgtcttgaaggtttgcagaagatctttGAGgctgtgcaacaattctaccagccaaaaattcaacaatttttgcgcgccctcgatgttGAGgacaaggag
hblOligo166009_Cat2	FANCI	NM_1113378	gtgcagaataaatccaaatctctcaattacactggggaaaaaaaggaaaaacctgcagccgtggcaactgcaatggctcgcgttcttcgcgaaactaaacctatcccaaatttgattttcgcaattgagcagtatgagaagttccttatccacctctccaaaaaaagtaaagtcaatttgatgcaacatatgaagttgtcaacttctcgcgactttaagattaagggcaatattcttgatatggttctccgcgag
hblOligo37592_Cat2	FANCI	NM_1113378	tctactatgatccttgaggttgtgaaaaacagtgttcatagctgggaccacgttactcaagggctcgtggagcttggtttcattctgatggactcctacggtccaaagaaggtgctggatggtaagacaatcgaaacttctcctagtctctctcgcatgccaaatcaacatgcctgcaaactcggggcaaatatcctccttgagacattcaagatccatgagatgattcgccaagaaattctggaacaggtcttg
hblOligo37591_Cat2	FANCI	NM_1113378	atcatccttcatatcgttttcgcaatcaaacttgattacgagctcgggcgcgaactggtgaaacacctgaaggtcggccagcaaggtgactcaaacaacaatttgagtccattttccattgctctcttgctgtccgtgacccgcatccaacgcttccaggaccaggtgcttgatctcttgaaaacaagcgttgtgaaaagtttcaaggacctgcaattgcttcagggcagtaagtttctgcagaacctggttcca
hblOligo166000_Cat3	FANCI	NM_1113378	GTTAATAGCATGctcGAGcgcatgccaaatcaacatgcctgcaaactcggggcaaatatcctccttgagGAGttcaagatccatgagatgattcgccaagaaattctggaacaggtcttgaaccgcgtggtgGAGcgcgccGAGGAGcctatcGAGcacttcctcgatttgcttGAGaatatcgttatgtacgctcctcttgttcttcaaGAGtgtGAGGAGaaggttGAGgaggcttttgattatctgGAGttt
hblOligo166009_Cat3	FANCI	NM_1113378	GCGACCTCTATGGAGaaaGAGctcaattacGAGggggaaaaaaaggaaaaacctgcagccgtggcaGAGgcaatggctcgcgttcttcgcgaaGAGaaacctatcccaaatttgattttcgcaattgagcagtatgagaagttccttatccacctcGAGaaaaaaGAGaaagtcaatttgatgcaacatatgaagttgGAGGAGGAGcgcgactttaagattaagggcaatattcttgatatggttctccgcgag
hblOligo37598_Cat2	FANCI	NM_1113378	ggcaaatccattagcctgctgtgtcttgaaggtttgcagaagatctttagcgctgtgcaacaattctaccagccaaaaattcaacaatttttgcgcgccctcgatgttacagacaaggagggggaagaacgcgaagatgctgatgtgtctgtcactcaacgcacagcttttcaaatccgccaatttcagcgctctctcctgaacctgctgtcttctcaggaagaggattttaacagtaaagaagcacttcttttg
hblOligo165999_Cat3	FANCI	NM_1113378	CCAAATCTCATGcaacgcttccaggaccaggtgcttgatctcttgaaaGAGGAGgttgtgaaaGAGttcaaggacctgcaattgcttcagggcGAGaagtttctgcagaacctggttccacatcgcGAGtacgttGAGGAGatgatccttgaggttgtgaaaaacGAGgttcatGAGtgggaccacgttGAGcaagggctcgtggagcttggtttcattctgatggacGAGtacggtccaaagaaggtgctggat
hblOligo37589_Cat2	FANCI	NM_1113378	ggtctgctcatgctggaggcacaccacttcccaggcccacttcttgtggaacttgcaaacgagttcatctctgctgtgcgcgagggtagtcttgtgaacggcaaatccctggagctcctcccaattatcctgacagcattggctacaaagaaggagaatctcgcctatggcaaaggtgtcctctctggtgaagagtgtaagaagcagctgatcaacactctgtgttccgggcgctgggaccagcagtacgttatt
hblOligo37601_Cat2	FANCI	NM_1113378	actacactcaccgctctcgtgcgctactatctgcaggtttgccaatcctctggggggattccaaaaaatatggagaaactcgtcaaactcagcggttctcatctcacacctctctgctactcatttatctcctacgtgcagaataaatccaaatctctcaattacactggggaaaaaaaggaaaaacctgcagccgtggcaactgcaatggctcgcgttcttcgcgaaactaaacctatcccaaatttgattttc
hblOligo37599_Cat2	FANCI	NM_1113378	tccctcagtaaattgctggaaccttcctcacctcagttcgtgcaaatgctttcatggaccagtaaaatttgtaaagaaaacagccgcgaggacgccctgttttgcaaatctcttatgaacctgttgttttccctgcacgtttcctacaaaagccctgtcattctgttgcgcgatctcagccaagacatccatggtcatctgggggatattgaccaagatgtcgaagtggagaaaacaaatcacttcgcaattgtc
hblOligo37593_Cat2	FANCI	NM_1113378	cgcgcctctagccctatctcccacttcctcgatttgctttcaaatatcgttatgtacgctcctcttgttcttcaatcatgtagtagcaaggttacagaggcttttgattatctgtcatttctccctctccaaaccgtgcaacgccttctgaaagccgtgcagcctcttttgaaggtctccatgtccatgcgcgattgtctgattctggtcctccgcaaagccatgtttgctaatcaactggacgcccgcaagagt
hblOligo166001_Cat3	FANCI	NM_1113378	ATCTCTCAGATGctgaaagccgtgcagcctcttttgaaggtcGAGatgGAGatgcgcgattgtctgattctggtcctccgcaaagccatgtttgctaatcaactggacgcccgcaagGAGgccgtggcagggtttcttctcctgctcaagaatttcaaagttctcggcGAGttgGAGGAGGAGcaatgtGAGcagGAGttgGAGgttGAGcaggttcacgtggatgtgcacGAGcattataatGAGgttgctaat
hblOligo37602_Cat3	FANCI	NM_1113378	AGCAGCGGAATGaaacctatcccaaatttgattttcgcaattgagcagtatgagaagttccttatccacctcGAGaaaaaaGAGaaagtcaatttgatgcaacatatgaagttgGAGGAGGAGcgcgactttaagattaagggcaatattcttgatatggttctccgcgaggatggtgaagacgagaatgaagaaggcGAGgctGAGgagcacggcgggcagaacaaagagccagcaaagaagaaacgcaaaaaa
hblOligo165997_Cat3	FANCI	NM_1113378	CCCATGCCAATGaagaaggagaatctcgcctatggcaaaggtgtcctcGAGggtgaagagtgtaagaagcagctgatcaacGAGctgtgtGAGgggcgctgggaccagcagtacgttattcagctcGAGGAGatgttcaaggatgttccacttGAGgctgaagaggtcgagtttgttgttgaaaaagctcttGAGatgttcGAGaagatgaatctgcaggagatccctccactggtctaccagcttctcgtcttg
hblOligo37593_Cat3	FANCI	NM_1113378	TCCGATCGTATGcctatcGAGcacttcctcgatttgcttGAGaatatcgttatgtacgctcctcttgttcttcaaGAGtgtGAGGAGaaggttGAGgaggcttttgattatctgGAGtttctccctctccaaGAGgtgcaacgccttctgaaagccgtgcagcctcttttgaaggtcGAGatgGAGatgcgcgattgtctgattctggtcctccgcaaagccatgtttgctaatcaactggacgcccgcaagGAG
hblOligo165998_Cat2	FANCI	NM_1113378	cgcaagagcgttctggagggcattattgcattcttttcagcactggacaagcaacacaacgaagaacaatccggggatgagttgttggatgttgttactgttccatcaggtgagttgcgccacgtcgaaggcacaatcatccttcatatcgttttcgcaatcaaacttgattacgagctcgggcgcgaactggtgaaacacctgaaggtcggccagcaaggtgactcaaacaacaatttgagtccattttccatt
hblOligo166004_Cat2	FANCI	NM_1113378	aatcgcttcgaagatatcctgagtctgttcatgtgttataaaaagctctctgatatcctcaatgagaaagcaggtaaagccaagaccaagatggctaacaaaacatctgactccctgctgtccatgaagttcgtttcttctcttctcaccgctctttttcgcgacagtatccaaagccaccaggagtcactgtctgtgcttcgcagttccaacgagttcatgcgctacgctgtcaatgtggcacttcagaaagtg
hblOligo37594_Cat3	FANCI	NM_1113378	GTCTGGTACATGaagaatttcaaagttctcggcGAGttgGAGGAGGAGcaatgtGAGcagGAGttgGAGgttGAGcaggttcacgtggatgtgcacGAGcattataatGAGgttgctaatgaaGAGttctgtcttgagatcatggacGAGttgcgccgctgtcttGAGcagcaagctgatgtccgccttatgttgtatgagggcttttacgacgttctgcgccgcaatGAGcaactcgcaaacGAGgtcatgcaa
hblOligo166002_Cat2	FANCI	NM_1113378	gagatcatggacagtttgcgccgctgtcttagccagcaagctgatgtccgccttatgttgtatgagggcttttacgacgttctgcgccgcaattctcaactcgcaaactcagtcatgcaaactttgctcagtcagctcaaacaattctatgaaccaaaacctgacctgctccctcctctcaaactcgaagcatgcattctgactcagggggacaaaatcagtttgcaagagcctctggactatctgttgtgctgt
hblOligo37598_Cat3	FANCI	NM_1113378	TCAAGCCTGATGGAGctgctgtgtcttgaaggtttgcagaagatctttGAGgctgtgcaacaattctaccagccaaaaattcaacaatttttgcgcgccctcgatgttGAGgacaaggagggggaagaacgcgaagatgctgatgtgGAGgtcGAGcaacgcGAGgcttttcaaatccgccaatttcagcgcGAGctcctgaacctgctgGAGGAGcaggaagaggattttaacGAGaaagaagcacttcttttg
hblOligo165997_Cat2	FANCI	NM_1113378	gcattggctacaaagaaggagaatctcgcctatggcaaaggtgtcctctctggtgaagagtgtaagaagcagctgatcaacactctgtgttccgggcgctgggaccagcagtacgttattcagctcacttcaatgttcaaggatgttccacttaccgctgaagaggtcgagtttgttgttgaaaaagctctttctatgttctctaagatgaatctgcaggagatccctccactggtctaccagcttctcgtcttg
hblOligo37590_Cat2	FANCI	NM_1113378	ttcaaggatgttccacttaccgctgaagaggtcgagtttgttgttgaaaaagctctttctatgttctctaagatgaatctgcaggagatccctccactggtctaccagcttctcgtcttgtcatccaagggcagtcgcaagagcgttctggagggcattattgcattcttttcagcactggacaagcaacacaacgaagaacaatccggggatgagttgttggatgttgttactgttccatcaggtgagttgcgc
hblOligo166001_Cat2	FANCI	NM_1113378	gtgcaacgccttctgaaagccgtgcagcctcttttgaaggtctccatgtccatgcgcgattgtctgattctggtcctccgcaaagccatgtttgctaatcaactggacgcccgcaagagtgccgtggcagggtttcttctcctgctcaagaatttcaaagttctcggctccttgagtagcagccaatgtagccagtccttgagtgttagtcaggttcacgtggatgtgcacagtcattataattctgttgctaat
hblOligo166000_Cat2	FANCI	NM_1113378	acttctcctagtctctctcgcatgccaaatcaacatgcctgcaaactcggggcaaatatcctccttgagacattcaagatccatgagatgattcgccaagaaattctggaacaggtcttgaaccgcgtggtgacacgcgcctctagccctatctcccacttcctcgatttgctttcaaatatcgttatgtacgctcctcttgttcttcaatcatgtagtagcaaggttacagaggcttttgattatctgtcattt
hblOligo37601_Cat3	FANCI	NM_1113378	GCGCATGCGATGgctctcgtgcgctactatctgcaggtttgccaaGAGGAGggggggattccaaaaaatatggagaaactcgtcaaactcGAGggtGAGcatctcGAGcctctctgctacGAGtttatcGAGtacgtgcagaataaaGAGaaaGAGctcaattacGAGggggaaaaaaaggaaaaacctgcagccgtggcaGAGgcaatggctcgcgttcttcgcgaaGAGaaacctatcccaaatttgattttc
hblOligo37600_Cat3	FANCI	NM_1113378	GCTGGTGTAATGtgccttcttgtcctcGAGcaggctgaaaaggttcttgaagaagttgattggttgatcGAGaaacttaaagggcaagttGAGcaggaaGAGctgGAGgaagaagccGAGGAGcaggcaGAGctgcctaatcaacctgtggagaaggccatcatcatgcagctggggGAGttgttgGAGtttttccacgagctcgttcaaGAGgccttgccaGAGggcGAGtgtgtcgatGAGctcttgaaggat
hblOligo37597_Cat3	FANCI	NM_1113378	TTTGCAGCCATGGAGgctctttttcgcgacGAGatccaaGAGcaccaggagGAGctgGAGgtgcttcgcGAGGAGaacgagttcatgcgctacgctgtcaatgtggcacttcagaaagtgcaacaactgaaggagGAGgggcatgttGAGgggcctgatggtcagaacccagaaaaaattttccagaacctgtgcgacatcGAGcgcgttctgctctggcgctatGAGGAGatccctGAGGAGgtggaagaaGAG
hblOligo37589_Cat3	FANCI	NM_1113378	CGTGTTAAGATGctggaggcacaccacttcccaggcccacttcttgtggaacttgcaaacgagttcatcGAGgctgtgcgcgagggtGAGcttgtgaacggcaaaGAGctggagctcctcccaattatcctgGAGgcattggctGAGaagaaggagaatctcgcctatggcaaaggtgtcctcGAGggtgaagagtgtaagaagcagctgatcaacGAGctgtgtGAGgggcgctgggaccagcagtacgttatt
hblOligo166007_Cat3	FANCI	NM_1113378	TGTACTCCAATGaaaGAGcctgtcattctgttgcgcgatctcGAGcaagacatccatggtcatctgggggatattgaccaagatgtcgaagtggagaaaGAGaatcacttcgcaattgtcaacctccgcGAGgcagccccaGAGgtttgccttcttgtcctcGAGcaggctgaaaaggttcttgaagaagttgattggttgatcGAGaaacttaaagggcaagttGAGcaggaaGAGctgGAGgaagaagccGAG
hblOligo165996_Cat3	FANCI	NM_1113378	CATTATAGCATGattttcaaggggGAGccatgcGAGgaagaggccggtGAGctgcgccgccgcaaaatctatGAGtgctgcattcaacttgttgaaGAGggcgacttgcagaaggaaatcgctGAGgaaatcattggtctgctcatgctggaggcacaccacttcccaggcccacttcttgtggaacttgcaaacgagttcatcGAGgctgtgcgcgagggtGAGcttgtgaacggcaaaGAGctggagctcctc
hblOligo166008_Cat3	FANCI	NM_1113378	TGTGAGCAAATGgtggagaaggccatcatcatgcagctggggGAGttgttgGAGtttttccacgagctcgttcaaGAGgccttgccaGAGggcGAGtgtgtcgatGAGctcttgaaggatctgtgtaaaatgtatGAGGAGctcGAGgctctcgtgcgctactatctgcaggtttgccaaGAGGAGggggggattccaaaaaatatggagaaactcgtcaaactcGAGggtGAGcatctcGAGcctctctgctac
hblOligo151320_Cat2	CHEK1	NM_1114121	gtcgattgtccagagaacattaaaaaggaaatttgcattaacaaaatgctgaaccacgagaacgtggtgaaattctacggtcaccgccgcgaaggcaatattcaatatctcttcctggagtactgttcaggtggcgaactctttgatcgcatcgagcctgatattggtatgcctgaaccagatgcccaacgctttttccatcaattgatggctggtgtggtctatctccacggtattgggattacacaccgcgat
hblOligo21690_Cat2	CHEK1	NM_1114121	cgccgcgagtttcacgctgagccagttgacgtttggagttgtggtattgtccttacagccatgctggctggtgaattgccatgggatcaaccatccgacagttgtcaagagtattccgattggaaggagaagaaaacctatcttaacccttggaaaaagatcgatagtgctcctttggccctgctccataagattcttgtggagaatccatccgcccgcattaccattccagatatcaagaaagaccgctggtac
hblOligo151322_Cat2	CHEK1	NM_1114121	acctatcttaacccttggaaaaagatcgatagtgctcctttggccctgctccataagattcttgtggagaatccatccgcccgcattaccattccagatatcaagaaagaccgctggtacaataaaccattgaagaagggtgcaaaacgccctcgcgttaccagcggtggtgtcagcgagagtcctagtggcttcagtaagcacatccagtcaaatctcgatttttctcctgttaactctgctagttccgaggaa
hblOligo21692_Cat2	CHEK1	NM_1114121	gggaccccagggtccagccagaatccatggcagcgcctcgtcaaacgcatgacacgcttcttcactaaattggacgctgacaagtcttaccagtgcctcaaggagacatgcgaaaagctcgggtatcagtggaagaaatcttgtatgaatcaagtgacaatctccacaacagatcgccgcaataacaagctgatcttcaaggtgaacttgcttgagatggacgacaaaatcctggtggacttccgcctctcaaag
hblOligo151320_Cat3	CHEK1	NM_1114121	TATCCTTTTATGgagaacattaaaaaggaaatttgcattaacaaaatgctgaaccacgagaacgtggtgaaattctacggtcaccgccgcgaaggcaatattcaatatctcttcctggagtactgtGAGggtggcgaactctttgatcgcatcgagcctgatattggtatgcctgaaccagatgcccaacgctttttccatcaattgatggctggtgtggtctatctccacggtattgggattGAGcaccgcgat
hblOligo21691_Cat2	CHEK1	NM_1114121	aagggtgcaaaacgccctcgcgttaccagcggtggtgtcagcgagagtcctagtggcttcagtaagcacatccagtcaaatctcgatttttctcctgttaactctgctagttccgaggaaaatgtgaagtacagtagttcacaaccagagccacgcactggtctctccctctgggatacaagcccttcctatattgacaaacttgttcagggtatctctttctcacagcctacttgtccagatcacatgcttctc
hblOligo151324_Cat3	CHEK1	NM_1114121	CAATTAGTGATGGAGtgcgaaaagctcgggtatcagtggaagaaaGAGtgtatgaatcaagtgGAGatcGAGGAGGAGgatcgccgcaataacaagctgatcttcaaggtgaacttgcttgagatggacgacaaaatcctggtggacttccgcctcGAGaagggtgacggtcttgagttcaagcgccactttcttaaaatcaagggcaagttgatcgacattgtgGAGGAGcagaagatttggctgcctgcaGAG
hblOligo151323_Cat3	CHEK1	NM_1114121	CTCAGATATATGgagccacgcGAGggtctcGAGctctgggatGAGGAGcctGAGtatattgacaaacttgttcagggtatcGAGttcGAGcagcctGAGtgtccagatcacatgcttctcaatGAGcagctgttggggGAGccagggGAGGAGcagaatccatggcagcgcctcgtcaaacgcatgGAGcgcttcttcGAGaaattggacgctgacaagGAGtaccagtgcctcaaggagGAGtgcgaaaagctc
hblOligo151321_Cat2	CHEK1	NM_1114121	ctgttgctggacgagcgcgataacctgaaaatttctgacttcgggttggctaccgtgttccgctacaacaaccgcgagcgcctgttgaacaagatgtgcggtacacttccttacgtcgcaccagagctgctgaaacgccgcgagtttcacgctgagccagttgacgtttggagttgtggtattgtccttacagccatgctggctggtgaattgccatgggatcaaccatccgacagttgtcaagagtattccgat
hblOligo21690_Cat3	CHEK1	NM_1114121	CTTCCCATGATGcacgctgagccagttgacgtttggGAGtgtggtattgtccttGAGgccatgctggctggtgaattgccatgggatcaaccaGAGgacGAGtgtcaagagtatGAGgattggaaggagaagaaaGAGtatcttaacccttggaaaaagatcgatGAGgctcctttggccctgctccataagattcttgtggagaatccaGAGgcccgcattGAGattccagatatcaagaaagaccgctggtac
hblOligo21689_Cat3	CHEK1	NM_1114121	TCAAACCTCATGcgcatcgagcctgatattggtatgcctgaaccagatgcccaacgctttttccatcaattgatggctggtgtggtctatctccacggtattgggattGAGcaccgcgatattaagcctgagaatctgttgctggacgagcgcgataacctgaaaattGAGgacttcgggttggctGAGgtgttccgctacaacaaccgcgagcgcctgttgaacaagatgtgcggtGAGcttccttacgtcgca
hblOligo21689_Cat2	CHEK1	NM_1114121	gaactctttgatcgcatcgagcctgatattggtatgcctgaaccagatgcccaacgctttttccatcaattgatggctggtgtggtctatctccacggtattgggattacacaccgcgatattaagcctgagaatctgttgctggacgagcgcgataacctgaaaatttctgacttcgggttggctaccgtgttccgctacaacaaccgcgagcgcctgttgaacaagatgtgcggtacacttccttacgtcgca
hblOligo151323_Cat2	CHEK1	NM_1114121	agttcacaaccagagccacgcactggtctctccctctgggatacaagcccttcctatattgacaaacttgttcagggtatctctttctcacagcctacttgtccagatcacatgcttctcaatagccagctgttggggaccccagggtccagccagaatccatggcagcgcctcgtcaaacgcatgacacgcttcttcactaaattggacgctgacaagtcttaccagtgcctcaaggagacatgcgaaaagctc
hblOligo151322_Cat3	CHEK1	NM_1114121	CGCAATGGGATGccttggaaaaagatcgatGAGgctcctttggccctgctccataagattcttgtggagaatccaGAGgcccgcattGAGattccagatatcaagaaagaccgctggtacaataaaccattgaagaagggtgcaaaacgccctcgcgttGAGGAGggtggtgtcGAGgagGAGcctGAGggcttcGAGaagcacatccagGAGaatctcgattttGAGcctgttaacGAGgctGAGGAGgaggaa
hblOligo21688_Cat2	CHEK1	NM_1114121	gccgttccttttgtcgaagattgggatcttgttcaaactcttggcgagggcgcctacggggaggtccagctcgcagttaaccgcgtcaccgaggaggctgtggcagtcaagatcgtggacatgaaacgcgctgtcgattgtccagagaacattaaaaaggaaatttgcattaacaaaatgctgaaccacgagaacgtggtgaaattctacggtcaccgccgcgaaggcaatattcaatatctcttcctggagtac
hblOligo151324_Cat2	CHEK1	NM_1114121	tgcctcaaggagacatgcgaaaagctcgggtatcagtggaagaaatcttgtatgaatcaagtgacaatctccacaacagatcgccgcaataacaagctgatcttcaaggtgaacttgcttgagatggacgacaaaatcctggtggacttccgcctctcaaagggtgacggtcttgagttcaagcgccactttcttaaaatcaagggcaagttgatcgacattgtgagctcccagaagatttggctgcctgcaact
hblOligo21692_Cat3	CHEK1	NM_1114121	CTGGGGCGTATGGAGGAGcagaatccatggcagcgcctcgtcaaacgcatgGAGcgcttcttcGAGaaattggacgctgacaagGAGtaccagtgcctcaaggagGAGtgcgaaaagctcgggtatcagtggaagaaaGAGtgtatgaatcaagtgGAGatcGAGGAGGAGgatcgccgcaataacaagctgatcttcaaggtgaacttgcttgagatggacgacaaaatcctggtggacttccgcctcGAGaag
hblOligo21691_Cat3	CHEK1	NM_1114121	CCAGATACGATGcgccctcgcgttGAGGAGggtggtgtcGAGgagGAGcctGAGggcttcGAGaagcacatccagGAGaatctcgattttGAGcctgttaacGAGgctGAGGAGgaggaaaatgtgaagtacGAGGAGGAGcaaccagagccacgcGAGggtctcGAGctctgggatGAGGAGcctGAGtatattgacaaacttgttcagggtatcGAGttcGAGcagcctGAGtgtccagatcacatgcttctc
hblOligo151321_Cat3	CHEK1	NM_1114121	ACGCCAATTATGgagcgcgataacctgaaaattGAGgacttcgggttggctGAGgtgttccgctacaacaaccgcgagcgcctgttgaacaagatgtgcggtGAGcttccttacgtcgcaccagagctgctgaaacgccgcgagtttcacgctgagccagttgacgtttggGAGtgtggtattgtccttGAGgccatgctggctggtgaattgccatgggatcaaccaGAGgacGAGtgtcaagagtatGAGgat
hblOligo21688_Cat3	CHEK1	NM_1114121	CGCACCCCGATGgtcgaagattgggatcttgttcaaGAGcttggcgagggcgcctacggggaggtccagctcgcagttaaccgcgtcGAGgaggaggctgtggcagtcaagatcgtggacatgaaacgcgctgtcgattgtccagagaacattaaaaaggaaatttgcattaacaaaatgctgaaccacgagaacgtggtgaaattctacggtcaccgccgcgaaggcaatattcaatatctcttcctggagtac
hblOligo134048_Cat6	AEBP2	NM_1114176	gaggaagaggcagaagccgaggcagttgcagccctgcttttgaacgggggtagtgggggcggcgggggtggtggggggggcggtgtggggggcggtgaagccgaaacaatgtccgaaccatctcctgagagtgcctcccaggcaggggaggacgaagacgaggaggaggacgatgaagaggaggaggacgagagctcaagctccggtgggggggaagaagagagcagcgcagaatccctcgtcgggtccagcggt
hblOligo2833_Cat6	AEBP2	NM_1114176	atggcagctgctatcactgacatggccgatcttgaggaactttcacgcctcagtcctctgcctccagggtctccaggttcagccgcccgcggccgcgccgagcctcctgaagaggaagaggaagaagaagaggaagaggaagaggcagaagccgaggcagttgcagccctgcttttgaacgggggtagtgggggcggcgggggtggtggggggggcggtgtggggggcggtgaagccgaaacaatgtccgaacca
hblOligo2838_Cat7	AEBP2	NM_1114176	GTCCATGGCATGaagcgcaaagaagatGAGggtaaaatcaaactgctccttcattggatgccagaggatatccttcctgatgtttgggttaatgaaGAGgaacgccaccagcttaaaGAGaaagttgtccatctgGAGaagctccctaaagacGAGgccctgcttttggatcctaatatttatcgcGAGatgcctcaaaaacgccttaaacgcGAGttgattcgcaaggttttcaatctttaccttGAGaagcaa
hblOligo2836_Cat7	AEBP2	NM_1114176	GCTGACGCGATGGAGcctgaccttgcagatcacattcgcGAGattcatgttgatgggcagcgcggtggggtgttcgtttgtctttggaaggggtgtaaagtctataacGAGccaGAGGAGGAGcaaGAGtggctgcagcgccatatgctgGAGcatGAGggcgataaaccttttaagtgtgtcgtgggtggttgtaacgccGAGtttgccGAGcaggggggtcttgctcgccacgtgccaGAGcattttGAGcag
hblOligo2836_Cat6	AEBP2	NM_1114176	tgctttaattcctcccctgaccttgcagatcacattcgcagcattcatgttgatgggcagcgcggtggggtgttcgtttgtctttggaaggggtgtaaagtctataacacaccatctacctcacaatcctggctgcagcgccatatgctgacccattcaggcgataaaccttttaagtgtgtcgtgggtggttgtaacgcctcttttgccagccaggggggtcttgctcgccacgtgccaacacattttagccag
hblOligo2838_Cat6	AEBP2	NM_1114176	accgtcatcgccaagcgcaaagaagattcaggtaaaatcaaactgctccttcattggatgccagaggatatccttcctgatgtttgggttaatgaatccgaacgccaccagcttaaaaccaaagttgtccatctgtccaagctccctaaagacaccgccctgcttttggatcctaatatttatcgcacaatgcctcaaaaacgccttaaacgcaccttgattcgcaaggttttcaatctttacctttcaaagcaa
hblOligo134052_Cat6	AEBP2	NM_1114176	atccgccatcgcgctatctgcttcaacctgtcagctcatattgagtcacttggtaagggtcacagtgttgtgtttcacagcaccgtcatcgccaagcgcaaagaagattcaggtaaaatcaaactgctccttcattggatgccagaggatatccttcctgatgtttgggttaatgaatccgaacgccaccagcttaaaaccaaagttgtccatctgtccaagctccctaaagacaccgccctgcttttggatcct
hblOligo134050_Cat6	AEBP2	NM_1114176	tcatctaccatcatggacgtggacagcacaattagcagcgggcgctccaccccagctatgatgaacgggcagggcagcactacctcatctagcaaaaacatcgcttataattgttgctgggatcagtgccaagcctgctttaattcctcccctgaccttgcagatcacattcgcagcattcatgttgatgggcagcgcggtggggtgttcgtttgtctttggaaggggtgtaaagtctataacacaccatctacc
hblOligo134049_Cat7	AEBP2	NM_1114176	TACTCCCATATGttgGAGccaggcgcagcaGAGGAGGAGGAGggggacggggacggtaaggaaggcctggaggaaccaaagggtcctcgcggcGAGcaggggggcggtgggggcggtGAGGAGGAGGAGGAGgttgtgGAGGAGggtggtgacgagggttatggtGAGggcggtggtggcGAGGAGgcaGAGGAGggtggtcgccgcggcGAGctggagatgGAGGAGgacggcgaaccactgGAGcgcatggat
hblOligo2837_Cat6	AEBP2	NM_1114176	gtcagctctcagcctaaggcaaaagaggaaagtccttctaaggccggcatgaataagcgccgcaaacttaaaaacaaacgccgccgcagtctcccacgcccacacgatttctttgacgctcagaccttggacgccatccgccatcgcgctatctgcttcaacctgtcagctcatattgagtcacttggtaagggtcacagtgttgtgtttcacagcaccgtcatcgccaagcgcaaagaagattcaggtaaaatc
hblOligo134049_Cat6	AEBP2	NM_1114176	gaaactcgcagtttgtccccaggcgcagcatcctctagtagtggggacggggacggtaaggaaggcctggaggaaccaaagggtcctcgcggcagccaggggggcggtgggggcggtagttcaagctccagcgttgtgtcctcaggtggtgacgagggttatggtaccggcggtggtggcagctcagcaacttctggtggtcgccgcggcagcctggagatgagcagcgacggcgaaccactgtctcgcatggat
hblOligo134051_Cat6	AEBP2	NM_1114176	cagcgccatatgctgacccattcaggcgataaaccttttaagtgtgtcgtgggtggttgtaacgcctcttttgccagccaggggggtcttgctcgccacgtgccaacacattttagccagcaaaacagttcaaaagtcagctctcagcctaaggcaaaagaggaaagtccttctaaggccggcatgaataagcgccgcaaacttaaaaacaaacgccgccgcagtctcccacgcccacacgatttctttgacgct
hblOligo2834_Cat6	AEBP2	NM_1114176	tcccaggcaggggaggacgaagacgaggaggaggacgatgaagaggaggaggacgagagctcaagctccggtgggggggaagaagagagcagcgcagaatccctcgtcgggtccagcggtggttcttccagtgacgaaactcgcagtttgtccccaggcgcagcatcctctagtagtggggacggggacggtaaggaaggcctggaggaaccaaagggtcctcgcggcagccaggggggcggtgggggcggtagt
hblOligo2835_Cat6	AEBP2	NM_1114176	gtgtcctcaggtggtgacgagggttatggtaccggcggtggtggcagctcagcaacttctggtggtcgccgcggcagcctggagatgagcagcgacggcgaaccactgtctcgcatggattcagaggatagtatttcatctaccatcatggacgtggacagcacaattagcagcgggcgctccaccccagctatgatgaacgggcagggcagcactacctcatctagcaaaaacatcgcttataattgttgctgg
hblOligo134052_Cat7	AEBP2	NM_1114176	TTTCCAATAATGgctatctgcttcaacctgGAGgctcatattgagGAGcttggtaagggtcacGAGgttgtgtttcacGAGGAGgtcatcgccaagcgcaaagaagatGAGggtaaaatcaaactgctccttcattggatgccagaggatatccttcctgatgtttgggttaatgaaGAGgaacgccaccagcttaaaGAGaaagttgtccatctgGAGaagctccctaaagacGAGgccctgcttttggatcct
hblOligo166012_Cat2	FANCL	NM_1114636	cgcagcgccacagcccgccgcattgccctcggtaacaatgtctctattaatattgaagttgacccacgccacccaacaatgcttccagaatgcttttttctgggcgctgatcacgttgtgaagcctctgggtattaaacttagccgcaacatccatctctgggatccagaaaatagtgttcttcaaaatttgaaagacgtccttgaaattgatttccctgcacgcgctattcttgaaaaatccgattttaccatg
hblOligo37604_Cat2	FANCL	NM_1114636	ctggaagtggcactcaaaaatcgccaagagttgtacgcattgccaccacctccacagttttattccagtcttattgaggagatcggtacactgggctgggacaaactggtgtatgcagatacttgcttttccaccattaaattgaaggctgaggacgcaagtggccgcgaacacctgatcaccttgaaacttaaggcaaaatatcctgccgagtcaccagactactttgtggatttccctgttcctttttgcgcc
hblOligo37603_Cat3	FANCL	NM_1114636	GTAAAAGCTATGgcaGAGctgttgcgccaatgcccactcctcttgccacagaaccgcGAGaaaGAGgtctacgagggttttatcGAGgcacagggtcgcgatttccatctccgcatcgtcttgcctgaggatctgcagcttaagaatgcccgcttgttgtgtGAGtggcaacttcgcGAGatcttgGAGggttaccaccgcattgttcaacaacgcatgcagcacGAGccagatctcatgGAGttcatgatggaa
hblOligo166011_Cat2	FANCL	NM_1114636	attaaattgaaggctgaggacgcaagtggccgcgaacacctgatcaccttgaaacttaaggcaaaatatcctgccgagtcaccagactactttgtggatttccctgttcctttttgcgcctcctggacaccacaggtcaacagccctcaaagttctttgattagcatttacagtcaatttctcgctgcaattgagtcccttaaagccttctgggacgtgatggatgagattgatgaaaaaacctgggtcctcgaa
hblOligo166013_Cat3	FANCL	NM_1114636	CCACCAGCTATGcgcgctattcttgaaaaaGAGgattttGAGatggattgtgggatttgttatgcttaccaactcgatgggGAGatcccagaccaggtttgcgacaacGAGcaatgtgggcaaccattccaccagatctgcctgtacgagtggctccgcggtttgctgGAGGAGcgccagGAGtttaacatcatctttggtgaatgtccatactgcGAGaaaccaatcGAGctcaagatgGAGgggcgcaaacac
hblOligo37604_Cat3	FANCL	NM_1114636	GGACAGTGTATGctcaaaaatcgccaagagttgtacgcattgccaccacctccacagttttatGAGGAGcttattgaggagatcggtGAGctgggctgggacaaactggtgtatgcagatGAGtgctttGAGGAGattaaattgaaggctgaggacgcaGAGggccgcgaacacctgatcGAGttgaaacttaaggcaaaatatcctgccgagGAGccagactactttgtggatttccctgttcctttttgcgcc
hblOligo37606_Cat2	FANCL	NM_1114636	aaacttagccgcaacatccatctctgggatccagaaaatagtgttcttcaaaatttgaaagacgtccttgaaattgatttccctgcacgcgctattcttgaaaaatccgattttaccatggattgtgggatttgttatgcttaccaactcgatgggactatcccagaccaggtttgcgacaactcacaatgtgggcaaccattccaccagatctgcctgtacgagtggctccgcggtttgctgacaagccgccag
hblOligo37605_Cat2	FANCL	NM_1114636	gtcaacagccctcaaagttctttgattagcatttacagtcaatttctcgctgcaattgagtcccttaaagccttctgggacgtgatggatgagattgatgaaaaaacctgggtcctcgaaccagagaaacctcctcgcagcgccacagcccgccgcattgccctcggtaacaatgtctctattaatattgaagttgacccacgccacccaacaatgcttccagaatgcttttttctgggcgctgatcacgttgtg
hblOligo166010_Cat3	FANCL	NM_1114636	GCATGTCTAATGaatgcccgcttgttgtgtGAGtggcaacttcgcGAGatcttgGAGggttaccaccgcattgttcaacaacgcatgcagcacGAGccagatctcatgGAGttcatgatggaactcaaaatgctcctggaagtggcactcaaaaatcgccaagagttgtacgcattgccaccacctccacagttttatGAGGAGcttattgaggagatcggtGAGctgggctgggacaaactggtgtatgcagat
hblOligo166013_Cat2	FANCL	NM_1114636	gatttccctgcacgcgctattcttgaaaaatccgattttaccatggattgtgggatttgttatgcttaccaactcgatgggactatcccagaccaggtttgcgacaactcacaatgtgggcaaccattccaccagatctgcctgtacgagtggctccgcggtttgctgacaagccgccagtcttttaacatcatctttggtgaatgtccatactgctctaaaccaatcactctcaagatgtcagggcgcaaacac
hblOligo37605_Cat3	FANCL	NM_1114636	CTTTGTAATATGcaaGAGGAGttgattGAGatttacGAGcaatttctcgctgcaattgagGAGcttaaagccttctgggacgtgatggatgagattgatgaaaaaGAGtgggtcctcgaaccagagaaacctcctcgcGAGgccGAGgcccgccgcattgccctcggtaacaatgtcGAGattaatattgaagttgacccacgccacccaGAGatgcttccagaatgcttttttctgggcgctgatcacgttgtg
hblOligo166011_Cat3	FANCL	NM_1114636	TTTGCTCCTATGgctgaggacgcaGAGggccgcgaacacctgatcGAGttgaaacttaaggcaaaatatcctgccgagGAGccagactactttgtggatttccctgttcctttttgcgccGAGtggGAGccacaggtcaacGAGcctcaaGAGGAGttgattGAGatttacGAGcaatttctcgctgcaattgagGAGcttaaagccttctgggacgtgatggatgagattgatgaaaaaGAGtgggtcctcgaa
hblOligo166012_Cat3	FANCL	NM_1114636	ACGAAGACTATGgcccgccgcattgccctcggtaacaatgtcGAGattaatattgaagttgacccacgccacccaGAGatgcttccagaatgcttttttctgggcgctgatcacgttgtgaagcctctgggtattaaacttGAGcgcaacatccatctctgggatccagaaaatGAGgttcttcaaaatttgaaagacgtccttgaaattgatttccctgcacgcgctattcttgaaaaaGAGgattttGAGatg
hblOligo37606_Cat3	FANCL	NM_1114636	TACTTCATCATGaacatccatctctgggatccagaaaatGAGgttcttcaaaatttgaaagacgtccttgaaattgatttccctgcacgcgctattcttgaaaaaGAGgattttGAGatggattgtgggatttgttatgcttaccaactcgatgggGAGatcccagaccaggtttgcgacaacGAGcaatgtgggcaaccattccaccagatctgcctgtacgagtggctccgcggtttgctgGAGGAGcgccag
hblOligo166010_Cat2	FANCL	NM_1114636	ctgcagcttaagaatgcccgcttgttgtgtagctggcaacttcgcaccatcttgtctggttaccaccgcattgttcaacaacgcatgcagcactcaccagatctcatgtccttcatgatggaactcaaaatgctcctggaagtggcactcaaaaatcgccaagagttgtacgcattgccaccacctccacagttttattccagtcttattgaggagatcggtacactgggctgggacaaactggtgtatgcagat
hblOligo37603_Cat2	FANCL	NM_1114636	gcagtcacagaggcatctctgttgcgccaatgcccactcctcttgccacagaaccgcagtaaaaccgtctacgagggttttatctccgcacagggtcgcgatttccatctccgcatcgtcttgcctgaggatctgcagcttaagaatgcccgcttgttgtgtagctggcaacttcgcaccatcttgtctggttaccaccgcattgttcaacaacgcatgcagcactcaccagatctcatgtccttcatgatggaa
hblOligo92692_Cat2	PPP6C	NM_1123355	accaacgagttcgttcacatcaacaacctcaagcttatttgtcgcgctcatcagctggttcatgaaggctacaaattcatgtttgatgagaagcttgtgaccgtttggtctgcacctaattattgctatcgctgtggtaacattgcctccattatggttttcaaggacgttaacacccgcgaaccaaagctctttcgcgcagttccagattcagagcgcgtcatccctcctcgcactacaactccttattttctt
hblOligo215780_Cat3	PPP6C	NM_1123355	CCAGAGATAATGtggcctgatcgcatcGAGcttttgcgcgggaatcatgaaGAGcgccaaattGAGcaagtctacgggttttatgacgaatgtcagGAGaagtacgggaacgctaacgcttggcgctattgtGAGaaggtttttgatatgctgGAGgtggcagccctgattgatgagcaaattctctgcgtccacgggggcctcGAGccagatattaaaGAGctggatcagattcgcGAGattgaacgcaatcag
hblOligo215779_Cat2	PPP6C	NM_1123355	ctctctcctgggcctcctccagtgtttcattttttgcgctttctgaaagagcgcctgtgcgactacgtgtgtgacctgcttctcgaagagtccaatgttcagcctgttagcacacctgttactgtgtgcggcgacatccacggtcagttctacgatctctgcgaactctttcgcactgggggccaagttcctgacacaaactatattttcatgggggacttcgttgatcgcggttactatagtcttgaaacattt
hblOligo92691_Cat3	PPP6C	NM_1123355	TCTGTCGAGATGatgctgGAGgtggcagccctgattgatgagcaaattctctgcgtccacgggggcctcGAGccagatattaaaGAGctggatcagattcgcGAGattgaacgcaatcaggagatcccacataagggtgctttctgtgatcttgtgtggGAGgatccagaggatgtcgacGAGtgggcaattGAGccacgcggcgcaggctggctctttggtgctaaggtcGAGaacgagttcgttcacatcaac
hblOligo92689_Cat3	PPP6C	NM_1123355	TTTTTTGTTATGctcgataagtacgtggaaattgcccgcctttgtaagtatctgcctgagaacgaccttaaggtcGAGccaatttgcgggttggccccaGAGgggtgcggggctccagcagggcgcccatttctcGAGcctgggcctcctccagtgtttcattttttgcgctttctgaaagagcgcctgtgcgactacgtgtgtgacctgcttctcgaagagGAGaatgttcagcctgttGAGGAGcctgttGAG
hblOligo92690_Cat2	PPP6C	NM_1123355	atccacggtcagttctacgatctctgcgaactctttcgcactgggggccaagttcctgacacaaactatattttcatgggggacttcgttgatcgcggttactatagtcttgaaacatttacttaccttctggcattgaaagcaaaatggcctgatcgcatcacccttttgcgcgggaatcatgaatcacgccaaattactcaagtctacgggttttatgacgaatgtcagaccaagtacgggaacgctaacgct
hblOligo215779_Cat3	PPP6C	NM_1123355	TTAGGAGGCATGcctcctccagtgtttcattttttgcgctttctgaaagagcgcctgtgcgactacgtgtgtgacctgcttctcgaagagGAGaatgttcagcctgttGAGGAGcctgttGAGgtgtgcggcgacatccacggtcagttctacgatctctgcgaactctttcgcGAGgggggccaagttcctgacGAGaactatattttcatgggggacttcgttgatcgcggttactatGAGcttgaaGAGttt
hblOligo215781_Cat2	PPP6C	NM_1123355	ggtgctttctgtgatcttgtgtggtcagatccagaggatgtcgacacctgggcaattagtccacgcggcgcaggctggctctttggtgctaaggtcaccaacgagttcgttcacatcaacaacctcaagcttatttgtcgcgctcatcagctggttcatgaaggctacaaattcatgtttgatgagaagcttgtgaccgtttggtctgcacctaattattgctatcgctgtggtaacattgcctccattatggtt
hblOligo92691_Cat2	PPP6C	NM_1123355	aaggtttttgatatgctgacagtggcagccctgattgatgagcaaattctctgcgtccacgggggcctctccccagatattaaaactctggatcagattcgcacaattgaacgcaatcaggagatcccacataagggtgctttctgtgatcttgtgtggtcagatccagaggatgtcgacacctgggcaattagtccacgcggcgcaggctggctctttggtgctaaggtcaccaacgagttcgttcacatcaac
hblOligo92690_Cat3	PPP6C	NM_1123355	ACTCAATGGATGttctacgatctctgcgaactctttcgcGAGgggggccaagttcctgacGAGaactatattttcatgggggacttcgttgatcgcggttactatGAGcttgaaGAGtttGAGtaccttctggcattgaaagcaaaatggcctgatcgcatcGAGcttttgcgcgggaatcatgaaGAGcgccaaattGAGcaagtctacgggttttatgacgaatgtcagGAGaagtacgggaacgctaacgct
hblOligo92692_Cat3	PPP6C	NM_1123355	ACGAACTGGATGgttcacatcaacaacctcaagcttatttgtcgcgctcatcagctggttcatgaaggctacaaattcatgtttgatgagaagcttgtgGAGgtttggGAGgcacctaattattgctatcgctgtggtaacattgccGAGattatggttttcaaggacgttaacGAGcgcgaaccaaagctctttcgcgcagttccagatGAGgagcgcgtcatccctcctcgcGAGGAGGAGccttattttctt
hblOligo215781_Cat3	PPP6C	NM_1123355	AGGTTGCCCATGgatcttgtgtggGAGgatccagaggatgtcgacGAGtgggcaattGAGccacgcggcgcaggctggctctttggtgctaaggtcGAGaacgagttcgttcacatcaacaacctcaagcttatttgtcgcgctcatcagctggttcatgaaggctacaaattcatgtttgatgagaagcttgtgGAGgtttggGAGgcacctaattattgctatcgctgtggtaacattgccGAGattatggtt
hblOligo215780_Cat2	PPP6C	NM_1123355	ttgaaagcaaaatggcctgatcgcatcacccttttgcgcgggaatcatgaatcacgccaaattactcaagtctacgggttttatgacgaatgtcagaccaagtacgggaacgctaacgcttggcgctattgtaccaaggtttttgatatgctgacagtggcagccctgattgatgagcaaattctctgcgtccacgggggcctctccccagatattaaaactctggatcagattcgcacaattgaacgcaatcag
hblOligo92689_Cat2	PPP6C	NM_1123355	gcacctttggacctcgataagtacgtggaaattgcccgcctttgtaagtatctgcctgagaacgaccttaaggtcagtccaatttgcgggttggccccaagcgggtgcggggctccagcagggcgcccatttctctctcctgggcctcctccagtgtttcattttttgcgctttctgaaagagcgcctgtgcgactacgtgtgtgacctgcttctcgaagagtccaatgttcagcctgttagcacacctgttact
hblOligo10558_Cat7	BCOR	NM_1123385	ATGCGAGAGATGgttcaccctatgcttatccctcacGAGcctattgagatcGAGaaagaagaaaagccagagcgccgcGAGcgcGAGcacgaacgcgcacgctatgaagacccaGAGctgcgcaaccgcttcGAGgagattcttgagGAGGAGGAGGAGaagctgcacccagacgttccaGAGgacaaaaatctcaaacctaatccaaactggaaccaaggcaagGAGgttgtcaagGAGgacaaactggtttat
hblOligo141240_Cat7	BCOR	NM_1123385	GAGTTGTTTATGgccgtgGAGGAGggcctccctggcgatGAGgccctcttgttgcctccaGAGccacgccctGAGccacgcgtgcacctccctGAGcaacctgcagccgacGAGtacGAGgagtttcataagcactatgctcgcatcGAGGAGGAGccaGAGgtcgccttgGAGaagccatacatgGAGgttGAGGAGgagttccctgcagctcgcttgGAGaacggcaagtatcctaaggctccagaggggggg
hblOligo10561_Cat6	BCOR	NM_1123385	ctttctcgcgagcaacgcgcccttcaaatggagggcttgcaggaggacagcatcctctgccttccagcagcttactgtgaacgcgctatgatgcgctttagcgaactggaaatgaaagaacgcgaagggggccatcctgccaccaaggattcagagatgtgtaaattcagtcctgctgactgggagcgccttaaggggaatcaagataaaaagccaaagagtgtgacacttgaggaggccattgccgagcaaaat
hblOligo10569_Cat6	BCOR	NM_1123385	aaaaagttgaagatgagttcccgcatcttccgctgtaatttccctaacgtcgagatcgtcacaatcgcagaggccgagttttaccgccaagtcagtgcttccctccttttttcatgcagtaaggaccttgaagcctttaatccagagtctaaggaacttctcgacctcgtggaatttacaaacgaaattcaaactttgttgggttcaagtgtggagtggttgcatccatcagatctcgccagtgacaactattgg
hblOligo10566_Cat7	BCOR	NM_1123385	GTAAGGATTATGcagGAGcgcccaatgcctccagaggcccgccgcctgattgttaataaaaatgctggtgaaGAGctgcttcaacgcgccgcacgcctgggttacgaagaggtcgttctttactgtctcgaaaataaaatctgtgatgtcaatcatcgcgacaacgccggttattgtgccttgcacgaggcttgtgcccgcggctggttgaacatcgtgcgccacctgcttgagtacggggccgacgtgaactgc
hblOligo10567_Cat6	BCOR	NM_1123385	actcgcccacttcacgatgctgtggaaaatgaccacctcgaaatcgtgcgcttgctgctcagctacggcgccgacccaacattggcaacttactccgggcgcactattatgaagatgacccacagcgagctcatggagaagtttctcaccgactacttgaacgatctgcaaggccgcaatgatgatgacgctagcgggacctgggatttttacggtagctccgtttgcgagccagacgatgaaagcggctacgat
hblOligo10565_Cat7	BCOR	NM_1123385	CCCCCTGTGATGgaaaaaccaGAGgggaagcgcctttgcaaaGAGaaacacctcatcccacaagaaGAGcgccgcgggcttcctcttGAGggtgaatactatgtggagaatgccgacgggaaagtgGAGgttcgccgctttcgcaaacgccctgaaccaGAGGAGgattacgaccttGAGccagcaaaacaggaaccaaagccatttgatcgccttcagcagctgttgcctgctGAGcaaGAGGAGcaactgcct
hblOligo141249_Cat6	BCOR	NM_1123385	cactcacctacccttcgcgtggaccgcaagcgcaaggttagcggcgattcttcccacaccgagaccaccgccgaggaggtccctgaggatcctctgttgaaagccaaacgccgccgcgtgagtaaagacgattggccagagcgcgagatgacaaattcatcttccaatcacctggaagatcctcactacagcgagcttaccaatctcaaagtttgtattgagctgacagggctccaccctaaaaagcagcgccat
hblOligo141253_Cat6	BCOR	NM_1123385	aaaatctgtgatgtcaatcatcgcgacaacgccggttattgtgccttgcacgaggcttgtgcccgcggctggttgaacatcgtgcgccacctgcttgagtacggggccgacgtgaactgctcagcacaggacgggactcgcccacttcacgatgctgtggaaaatgaccacctcgaaatcgtgcgcttgctgctcagctacggcgccgacccaacattggcaacttactccgggcgcactattatgaagatgacc
hblOligo10558_Cat6	BCOR	NM_1123385	ggcctcggtatggttcaccctatgcttatccctcacacacctattgagatcaccaaagaagaaaagccagagcgccgctctcgctctcacgaacgcgcacgctatgaagacccaactctgcgcaaccgcttctccgagattcttgagacctccagcactaagctgcacccagacgttccaaccgacaaaaatctcaaacctaatccaaactggaaccaaggcaagactgttgtcaagagcgacaaactggtttat
hblOligo141251_Cat6	BCOR	NM_1123385	caagcccaaccttcttgcgctccagcctctcgccctccagctaaacaacaaaaaatcaaagaaaaccaaaagacagatgtcctctgcgctgacgaggaagaggattgccaagctgcatccctgctgcaaaagtacactgacaacagcgaaaaaccatcagggaagcgcctttgcaaaacaaaacacctcatcccacaagaaagccgccgcgggcttcctcttacaggtgaatactatgtggagaatgccgacggg
hblOligo10565_Cat6	BCOR	NM_1123385	actgacaacagcgaaaaaccatcagggaagcgcctttgcaaaacaaaacacctcatcccacaagaaagccgccgcgggcttcctcttacaggtgaatactatgtggagaatgccgacgggaaagtgacagttcgccgctttcgcaaacgccctgaaccaagctcagattacgacctttcaccagcaaaacaggaaccaaagccatttgatcgccttcagcagctgttgcctgctagccaaagcacccaactgcct
hblOligo10556_Cat7	BCOR	NM_1123385	CTTCATGAGATGcctcgcatgggcggcGAGgacgctgtcatcGAGaacgtgGAGggcGAGgtgGAGGAGgctggtcgccctgccGAGgcaGAGccagccccaaacgctaacgccgatggcGAGaagGAGGAGcgcGAGGAGgttgagGAGGAGccaGAGgtcatccagcacgtggggcagccaccagcaGAGcctgcaaaacatGAGGAGGAGGAGGAGGAGaagggcgctaaagcaGAGaatccagaacctGAG
hblOligo141248_Cat6	BCOR	NM_1123385	cctgccaccaaggattcagagatgtgtaaattcagtcctgctgactgggagcgccttaaggggaatcaagataaaaagccaaagagtgtgacacttgaggaggccattgccgagcaaaatgagtccgaacgctgcgagtacagcgtcggtaacaagcatcgcgacccatttgaagcaccagaagataaggatcttccagttgaaaagtattttgttgagcgccagccagtgtccgaacctcctgctgaccaagtg
hblOligo141237_Cat7	BCOR	NM_1123385	AATACGCTGATGccactgaatcacaacgtggtggatgccGAGGAGgcccatcgcattgatgggcttgctgctttgGAGatggaccgcGAGgggcttatccgcgaaggccttcgcgtccctggcaatattgtttacGAGGAGctttgcggtctcgggGAGgaaaaggggcgcgaagctgcaGAGGAGGAGcttggtggccttggctttGAGGAGgagcgcaacccagaaatgcagtttaaacctaacGAGccagaa
hblOligo10555_Cat6	BCOR	NM_1123385	gatgcaagcaaggctgaccacatgaagaaaatggcaccaacagtccttgtgcattcccgcgcagggtctggtttggtgctgtccgggtcagagattcctaaagagactctgtccccaccagggaacgggtgcgctatctatcgctctgagattatttcaaccgcccctagctcctgggttgtccctgggccaagccctaatgaggaaaataacggcaaaagtatgagcctgaagaataaagcattggattgggca
hblOligo141246_Cat6	BCOR	NM_1123385	cgcgaagaactggggcgcatttccgatttccatgagacatacacctttaaacagccagttttcacagtgagcaaggacagtgttttggcaggtacaaacaaggaaaacctcgggctgccagtgtctacacctttccttgaaccaccattgggctctgatgggcctgccgtgacctttggtaagactcaggaagatccaaaacctttctgtgttggctcagctcctccatcagtcgacgtgactccaacatacact
hblOligo141247_Cat6	BCOR	NM_1123385	gaggctgagagcaatgatggcaaagtcttgaagccaaagccttctaaactcgccaaacgcatcgcaaatagtgccggttacgttggcgaccgcttcaaatgtgtcacaaccgaactctatgcagattcaagtcagctttctcgcgagcaacgcgcccttcaaatggagggcttgcaggaggacagcatcctctgccttccagcagcttactgtgaacgcgctatgatgcgctttagcgaactggaaatgaaagaa
hblOligo141252_Cat6	BCOR	NM_1123385	cgctttcgcaaacgccctgaaccaagctcagattacgacctttcaccagcaaaacaggaaccaaagccatttgatcgccttcagcagctgttgcctgctagccaaagcacccaactgccttgcagctccagtccacaagaaaccacacagtctcgcccaatgcctccagaggcccgccgcctgattgttaataaaaatgctggtgaaactctgcttcaacgcgccgcacgcctgggttacgaagaggtcgttctt
hblOligo10553_Cat6	BCOR	NM_1123385	tccgccagcccagccattccacctcttgttcattgcgctgacaaaagcctgccttggaagatgggggtttctccaggtaaccctgttgattcccatgcatatccacatatccagaatagcaaacaaccacgcgtcccttctgcaaaagccgtgacctctggcctccctggcgataccgccctcttgttgcctccatctccacgcccttcaccacgcgtgcacctccctacccaacctgcagccgacacttactct
hblOligo141255_Cat6	BCOR	NM_1123385	ctctctgatgttctgaaaaagttgaagatgagttcccgcatcttccgctgtaatttccctaacgtcgagatcgtcacaatcgcagaggccgagttttaccgccaagtcagtgcttccctccttttttcatgcagtaaggaccttgaagcctttaatccagagtctaaggaacttctcgacctcgtggaatttacaaacgaaattcaaactttgttgggttcaagtgtggagtggttgcatccatcagatctcgcc
hblOligo141254_Cat6	BCOR	NM_1123385	gagaagtttctcaccgactacttgaacgatctgcaaggccgcaatgatgatgacgctagcgggacctgggatttttacggtagctccgtttgcgagccagacgatgaaagcggctacgatgtgctggctaacccacctgggcctgaggaccaagatgatgatgacgatgcctattctgacgttttcgagttcgagttttccgaaacacctcttctcccttgttataatatccaagtgtccgtggcccaggggcct
hblOligo10560_Cat7	BCOR	NM_1123385	CACCGTCTTATGttgggcGAGgatgggcctgccgtgGAGtttggtaagGAGcaggaagatccaaaacctttctgtgttggcGAGgctcctccaGAGgtcgacgtgGAGccaGAGtacGAGaaggatggtgctgacgaggctgagGAGaatgatggcaaagtcttgaagccaaagcctGAGaaactcgccaaacgcatcgcaaatGAGgccggttacgttggcgaccgcttcaaatgtgtcGAGGAGgaactctat
hblOligo10568_Cat6	BCOR	NM_1123385	cctgggcctgaggaccaagatgatgatgacgatgcctattctgacgttttcgagttcgagttttccgaaacacctcttctcccttgttataatatccaagtgtccgtggcccaggggcctcgcaattggctgcttctctctgatgttctgaaaaagttgaagatgagttcccgcatcttccgctgtaatttccctaacgtcgagatcgtcacaatcgcagaggccgagttttaccgccaagtcagtgcttccctc
hblOligo10566_Cat6	BCOR	NM_1123385	caagaaaccacacagtctcgcccaatgcctccagaggcccgccgcctgattgttaataaaaatgctggtgaaactctgcttcaacgcgccgcacgcctgggttacgaagaggtcgttctttactgtctcgaaaataaaatctgtgatgtcaatcatcgcgacaacgccggttattgtgccttgcacgaggcttgtgcccgcggctggttgaacatcgtgcgccacctgcttgagtacggggccgacgtgaactgc
hblOligo10562_Cat6	BCOR	NM_1123385	gagtacagcgtcggtaacaagcatcgcgacccatttgaagcaccagaagataaggatcttccagttgaaaagtattttgttgagcgccagccagtgtccgaacctcctgctgaccaagtggcatccgatatgccacactcacctacccttcgcgtggaccgcaagcgcaaggttagcggcgattcttcccacaccgagaccaccgccgaggaggtccctgaggatcctctgttgaaagccaaacgccgccgcgtg
hblOligo10560_Cat6	BCOR	NM_1123385	cttgaaccaccattgggctctgatgggcctgccgtgacctttggtaagactcaggaagatccaaaacctttctgtgttggctcagctcctccatcagtcgacgtgactccaacatacactaaggatggtgctgacgaggctgagagcaatgatggcaaagtcttgaagccaaagccttctaaactcgccaaacgcatcgcaaatagtgccggttacgttggcgaccgcttcaaatgtgtcacaaccgaactctat
hblOligo141241_Cat6	BCOR	NM_1123385	gtccctgggcatgcccgcaagacagccgtgcaagatcgcaaagacggctcaagccctcctctcctggagaagcagactgtgacaaaggatgttaccgacaaaccacttgacctgagcagtaaggttgttgacgtggatgcaagcaaggctgaccacatgaagaaaatggcaccaacagtccttgtgcattcccgcgcagggtctggtttggtgctgtccgggtcagagattcctaaagagactctgtccccacca
hblOligo141238_Cat6	BCOR	NM_1123385	gccgtgagtggcaaaccaccaaatggcttttctgcaatttataagacaccacctggcattcagaagtcagctgtcgcaacagcagaggcactgggcttggatcgccctgcctctgacaaacaaagccctctcaatatcaacggcgcttcctatctgcgccttccatgggttaacccttatatggaaggtgccacccctgcaatttaccctttccttgacagtcctaacaagtatagcctgaatatgtataaagct
hblOligo141240_Cat6	BCOR	NM_1123385	ccttctgcaaaagccgtgacctctggcctccctggcgataccgccctcttgttgcctccatctccacgcccttcaccacgcgtgcacctccctacccaacctgcagccgacacttactctgagtttcataagcactatgctcgcatcagcacctcaccaagtgtcgccttgagtaagccatacatgaccgttagctcagagttccctgcagctcgcttgtctaacggcaagtatcctaaggctccagaggggggg
hblOligo10554_Cat6	BCOR	NM_1123385	tatgctcgcatcagcacctcaccaagtgtcgccttgagtaagccatacatgaccgttagctcagagttccctgcagctcgcttgtctaacggcaagtatcctaaggctccagaggggggggagggcgctcagccagtccctgggcatgcccgcaagacagccgtgcaagatcgcaaagacggctcaagccctcctctcctggagaagcagactgtgacaaaggatgttaccgacaaaccacttgacctgagcagt
hblOligo10561_Cat7	BCOR	NM_1123385	ACTAGTCGCATGcaacgcgcccttcaaatggagggcttgcaggaggacGAGatcctctgccttccagcagcttactgtgaacgcgctatgatgcgctttGAGgaactggaaatgaaagaacgcgaagggggccatcctgccGAGaaggatGAGgagatgtgtaaattcGAGcctgctgactgggagcgccttaaggggaatcaagataaaaagccaaagGAGgtgGAGcttgaggaggccattgccgagcaaaat
hblOligo10564_Cat6	BCOR	NM_1123385	cgcgcagaagccaagggtaaccgctcatggtcagaggagtctttgaaaccatccgataatgaacaaggtctgccagtgttctccggctcacctccaatgaaatcactttctagcacatcagccgggggcaaaaaacaagcccaaccttcttgcgctccagcctctcgccctccagctaaacaacaaaaaatcaaagaaaaccaaaagacagatgtcctctgcgctgacgaggaagaggattgccaagctgcatcc
hblOligo141245_Cat6	BCOR	NM_1123385	gagattcttgagacctccagcactaagctgcacccagacgttccaaccgacaaaaatctcaaacctaatccaaactggaaccaaggcaagactgttgtcaagagcgacaaactggtttatgtggatttgctgcgcgaggagcctgatgcaaagaccgacaccaatgttagcaaaccatcttttgcagccgaaagtgtcgggcagtcagctgaacctccaaagcctagtgttgagcctgctctccaacagcatcgc
hblOligo141239_Cat6	BCOR	NM_1123385	agttattctcttgcccaacctttgtattctcctgtttgtacaaacggggagcgcttcctgtaccttccacctcctcactacgtgggtcctcacatcccatcttcattggcaagtcctatgcgcctcagcaccccatccgccagcccagccattccacctcttgttcattgcgctgacaaaagcctgccttggaagatgggggtttctccaggtaaccctgttgattcccatgcatatccacatatccagaatagc
hblOligo141242_Cat6	BCOR	NM_1123385	atctatcgctctgagattatttcaaccgcccctagctcctgggttgtccctgggccaagccctaatgaggaaaataacggcaaaagtatgagcctgaagaataaagcattggattgggcaattcctcaacagcgcagttctagttgccctcgcatgggcggcacagacgctgtcatcaccaacgtgagtggctcagtgtccagcgctggtcgccctgcctcagcaagcccagccccaaacgctaacgccgatggc
hblOligo10564_Cat7	BCOR	NM_1123385	CTTGATTCTATGaagggtaaccgcGAGtggGAGgaggagGAGttgaaaccaGAGgataatgaacaaggtctgccagtgttcGAGggcGAGcctccaatgaaaGAGcttGAGGAGGAGGAGgccgggggcaaaaaacaagcccaacctGAGtgcgctccagccGAGcgccctccagctaaacaacaaaaaatcaaagaaaaccaaaagGAGgatgtcctctgcgctgacgaggaagaggattgccaagctgcaGAG
hblOligo10552_Cat7	BCOR	NM_1123385	CTATCTGGAATGGAGtatctgcgccttccatgggttaacccttatatggaaggtgccGAGcctgcaatttaccctttccttgacGAGcctaacaagtatGAGctgaatatgtataaagctctcctgccacagcagGAGtatGAGcttgcccaacctttgtatGAGcctgtttgtGAGaacggggagcgcttcctgtaccttccacctcctcactacgtgggtcctcacatcccaGAGGAGttggcaGAGcctatg
hblOligo10552_Cat6	BCOR	NM_1123385	atcaacggcgcttcctatctgcgccttccatgggttaacccttatatggaaggtgccacccctgcaatttaccctttccttgacagtcctaacaagtatagcctgaatatgtataaagctctcctgccacagcagagttattctcttgcccaacctttgtattctcctgtttgtacaaacggggagcgcttcctgtaccttccacctcctcactacgtgggtcctcacatcccatcttcattggcaagtcctatg
hblOligo10559_Cat6	BCOR	NM_1123385	gaggagcctgatgcaaagaccgacaccaatgttagcaaaccatcttttgcagccgaaagtgtcgggcagtcagctgaacctccaaagcctagtgttgagcctgctctccaacagcatcgcgactttattgcactccgcgaagaactggggcgcatttccgatttccatgagacatacacctttaaacagccagttttcacagtgagcaaggacagtgttttggcaggtacaaacaaggaaaacctcgggctgcca
hblOligo141243_Cat7	BCOR	NM_1123385	GAGAGAAATATGGAGGAGccaGAGgtcatccagcacgtggggcagccaccagcaGAGcctgcaaaacatGAGGAGGAGGAGGAGGAGaagggcgctaaagcaGAGaatccagaacctGAGttcaaggccaacgagaacggcttgccaccaGAGGAGatttttctcGAGccaaatgaggcttttcgcGAGccacctattccttatccacgcGAGtaccttccatacccagctccagagggtatcgccgtgGAGcca
hblOligo141237_Cat6	BCOR	NM_1123385	cgcgaggagaatccactgaatcacaacgtggtggatgcctcaacagcccatcgcattgatgggcttgctgctttgtccatggaccgcactgggcttatccgcgaaggccttcgcgtccctggcaatattgtttactctagcctttgcggtctcgggagcgaaaaggggcgcgaagctgcaacttctacacttggtggccttggcttttcaagcgagcgcaacccagaaatgcagtttaaacctaacactccagaa
hblOligo141249_Cat7	BCOR	NM_1123385	GTGGGACATATGcttcgcgtggaccgcaagcgcaaggttGAGggcgatGAGGAGcacGAGgagGAGGAGgccgaggaggtccctgaggatcctctgttgaaagccaaacgccgccgcgtgGAGaaagacgattggccagagcgcgagatgGAGaatGAGGAGGAGaatcacctggaagatcctcactacGAGgagcttGAGaatctcaaagtttgtattgagctgGAGgggctccaccctaaaaagcagcgccat
hblOligo10563_Cat7	BCOR	NM_1123385	ACGCTGAGGATGatgGAGaatGAGGAGGAGaatcacctggaagatcctcactacGAGgagcttGAGaatctcaaagtttgtattgagctgGAGgggctccaccctaaaaagcagcgccatctcctccacctccgcgagcgctgggagcaacaagtgGAGgccgcagacgggaagcctggccgccaaGAGcgcaaggaagttGAGcaagctGAGcagcctgaagcaattcctcagggcGAGaacattGAGgaggaa
hblOligo10567_Cat7	BCOR	NM_1123385	AGCCACCGCATGcacgatgctgtggaaaatgaccacctcgaaatcgtgcgcttgctgctcGAGtacggcgccgacccaGAGttggcaGAGtacGAGgggcgcGAGattatgaagatgGAGcacGAGgagctcatggagaagtttctcGAGgactacttgaacgatctgcaaggccgcaatgatgatgacgctGAGgggGAGtgggatttttacggtGAGGAGgtttgcgagccagacgatgaaGAGggctacgat
hblOligo10550_Cat6	BCOR	NM_1123385	atgctctctgctactcctctctatggtaacgttcattcctggatgaactctgagcgcgtccgcatgtgtggggcatctgaggaccgcaaaattcttgtcaatgatggtgatgcttctaaggctcgcctggagttgcgcgaggagaatccactgaatcacaacgtggtggatgcctcaacagcccatcgcattgatgggcttgctgctttgtccatggaccgcactgggcttatccgcgaaggccttcgcgtccct
hblOligo10554_Cat7	BCOR	NM_1123385	TCTAATCGGATGGAGGAGGAGccaGAGgtcgccttgGAGaagccatacatgGAGgttGAGGAGgagttccctgcagctcgcttgGAGaacggcaagtatcctaaggctccagaggggggggagggcgctcagccagtccctgggcatgcccgcaagGAGgccgtgcaagatcgcaaagacggcGAGGAGcctcctctcctggagaagcagGAGgtgGAGaaggatgttGAGgacaaaccacttgacctgGAGGAG
hblOligo141250_Cat6	BCOR	NM_1123385	gagcgctgggagcaacaagtgtctgccgcagacgggaagcctggccgccaatcacgcaaggaagttacccaagctactcagcctgaagcaattcctcagggcacaaacattacagaggaaaagcctggtcgcaaacgcgcagaagccaagggtaaccgctcatggtcagaggagtctttgaaaccatccgataatgaacaaggtctgccagtgttctccggctcacctccaatgaaatcactttctagcacatca
hblOligo10551_Cat6	BCOR	NM_1123385	tctagcctttgcggtctcgggagcgaaaaggggcgcgaagctgcaacttctacacttggtggccttggcttttcaagcgagcgcaacccagaaatgcagtttaaacctaacactccagaaaccgtggaggccagtgccgtgagtggcaaaccaccaaatggcttttctgcaatttataagacaccacctggcattcagaagtcagctgtcgcaacagcagaggcactgggcttggatcgccctgcctctgacaaa
hblOligo10557_Cat6	BCOR	NM_1123385	aacggcttgccaccatcatcaatttttctcagcccaaatgaggcttttcgctctccacctattccttatccacgcagttaccttccatacccagctccagagggtatcgccgtgtccccactcagtttgcacgggaaggggcctgtgtaccctcatccagtcttgctccctaacggcagtctttttccaggtcatttggctccaaaaccaggccttccatatgggcttccaacagggcgccctgagtttgtgacc
hblOligo141244_Cat6	BCOR	NM_1123385	aaggggcctgtgtaccctcatccagtcttgctccctaacggcagtctttttccaggtcatttggctccaaaaccaggccttccatatgggcttccaacagggcgccctgagtttgtgacctatcaggatgcactcggcctcggtatggttcaccctatgcttatccctcacacacctattgagatcaccaaagaagaaaagccagagcgccgctctcgctctcacgaacgcgcacgctatgaagacccaactctg
hblOligo141243_Cat6	BCOR	NM_1123385	agctctgttgagaccaccccaagcgtcatccagcacgtggggcagccaccagcaacccctgcaaaacattcatcatccaccagcagtaagggcgctaaagcatctaatccagaacctagcttcaaggccaacgagaacggcttgccaccatcatcaatttttctcagcccaaatgaggcttttcgctctccacctattccttatccacgcagttaccttccatacccagctccagagggtatcgccgtgtcccca
hblOligo10556_Cat6	BCOR	NM_1123385	agttctagttgccctcgcatgggcggcacagacgctgtcatcaccaacgtgagtggctcagtgtccagcgctggtcgccctgcctcagcaagcccagccccaaacgctaacgccgatggcaccaagacctcacgcagctctgttgagaccaccccaagcgtcatccagcacgtggggcagccaccagcaacccctgcaaaacattcatcatccaccagcagtaagggcgctaaagcatctaatccagaacctagc
hblOligo10563_Cat6	BCOR	NM_1123385	ccagagcgcgagatgacaaattcatcttccaatcacctggaagatcctcactacagcgagcttaccaatctcaaagtttgtattgagctgacagggctccaccctaaaaagcagcgccatctcctccacctccgcgagcgctgggagcaacaagtgtctgccgcagacgggaagcctggccgccaatcacgcaaggaagttacccaagctactcagcctgaagcaattcctcagggcacaaacattacagaggaa
hblOligo253006_Cat3	TP53	NM_1126113	TCTCGAGGAATGggtaacctgttgggtcgcaacGAGttcgaggttcgcgtctgcgcctgtcctggtcgcgatcgccgcGAGgaggaggaaaatctccgcaagaagggggaaccacatcatgaactgccacctgggGAGGAGaagcgcgcactccctaacaatGAGGAGGAGGAGcctcagcctaaaaagaagcctcttgacggcgagtattttGAGttgcagatgctcctcgatcttcgctggtgttactttttg
hblOligo253006_Cat2	TP53	NM_1126113	gaggatagctcaggtaacctgttgggtcgcaacagcttcgaggttcgcgtctgcgcctgtcctggtcgcgatcgccgcactgaggaggaaaatctccgcaagaagggggaaccacatcatgaactgccacctgggtccactaagcgcgcactccctaacaataccagctcaagtcctcagcctaaaaagaagcctcttgacggcgagtattttaccttgcagatgctcctcgatcttcgctggtgttactttttg
hblOligo91486_Cat2	POLG	NM_1126131	gtctctttcgaccgcgcccatatccgcgagcagtacctgattcaaggttctcgcatgcgctttctggacaccatgtccatgcacatggcaatctctgggctcagctcctttcagcgctcattgtggatcgccgctaagcaggggaaacataaagtccaaccaccaactaagcaagggcagaaaagccagcgcaaagctcgccgcggtccagcaatctcctcttgggactggcttgatatctcatctgttaattcc
hblOligo214679_Cat3	POLG	NM_1126131	ACATCTTGCATGcataaagtccaaccaccaGAGaagcaagggcagaaaGAGcagcgcaaagctcgccgcggtccagcaatcGAGGAGtgggactggcttgatatcGAGGAGgttaatGAGttggccgaagttcaccgcctttacgtcggcggcccaccactggagaaagagcctcgcgaattgtttgtcaagggtGAGatgaaagatattcgcgagaatttccaagacctcatgcagtattgtgcacaagacgtg
hblOligo91494_Cat3	POLG	NM_1126131	GGTCACGGTATGtaccgcctcGAGgacgagggcgagtggttggtccgcgaactcaacctgcctgtggaccgcGAGgagggcggctggatcGAGcttcaggatttgcgcaaagtgcaacgcgagGAGgcacgcaagGAGcaatggaaaaaatgggaggttgtcgcagaacgcgcttggaaggggggcGAGgaaGAGgaaatgttcaacaaacttgaaGAGattgctGAGGAGgacatccctcgcGAGccagtcttg
hblOligo214681_Cat3	POLG	NM_1126131	GGTGGGTCAATGgccaagaaggtcaaaaaggaaccagctGAGgcaGAGaagctgccaattgagggcgccggggcacctggcgacccaatggatcaggaggatcttggcccatgcGAGgaagaggaagaatttcaacaggatgtgatggcacgcgcatgtcttcagaagctgaaaggcGAGGAGgagttgctgcctaagcgccctcagcacctccctgggcacccagggtggtaccgcaaactctgcccacgcctg
hblOligo91487_Cat2	POLG	NM_1126131	cgcctttacgtcggcggcccaccactggagaaagagcctcgcgaattgtttgtcaagggtactatgaaagatattcgcgagaatttccaagacctcatgcagtattgtgcacaagacgtgtgggccactcacgaggtgttccaacagcaactcccactttttttggagcgctgtcctcatcctgtgactctggctggcatgcttgagatgggcgtgtcttatctgcctgtgaaccagaactgggagcgctacttg
hblOligo214683_Cat2	POLG	NM_1126131	gccgaggagttcctgttgactgacaacagcgctatctggcagaccgttgaagaactcgactatctggaagttgaggccgaagctaagatggaaaatttgcgcgccgctgttcctggtcagcctttggccttgactgcccgcgggggcccaaaggatacacaaccatcataccaccacggcaacggcccatacaacgacgtcgatatcccagggtgctggttttttaaactcccacacaaggacggtaattcttgt
hblOligo91488_Cat2	POLG	NM_1126131	acttacgaggagcttcagcgcgagatgaaaaaatcccttatggatcttgccaatgatgcttgccagctcctcagtggcgagcgctataaggaggacccatggctttgggaccttgaatgggacttgcaggagtttaaacaaaagaaagccaagaaggtcaaaaaggaaccagctactgcaagcaagctgccaattgagggcgccggggcacctggcgacccaatggatcaggaggatcttggcccatgctctgaa
hblOligo214679_Cat2	POLG	NM_1126131	aagcaggggaaacataaagtccaaccaccaactaagcaagggcagaaaagccagcgcaaagctcgccgcggtccagcaatctcctcttgggactggcttgatatctcatctgttaattccttggccgaagttcaccgcctttacgtcggcggcccaccactggagaaagagcctcgcgaattgtttgtcaagggtactatgaaagatattcgcgagaatttccaagacctcatgcagtattgtgcacaagacgtg
hblOligo214680_Cat3	POLG	NM_1126131	ATCTCCATAATGcaactcccactttttttggagcgctgtcctcatcctgtgGAGctggctggcatgcttgagatgggcgtgGAGtatctgcctgtgaaccagaactgggagcgctacttggctgaggcacagggtGAGtacgaggagcttcagcgcgagatgaaaaaaGAGcttatggatcttgccaatgatgcttgccagctcctcGAGggcgagcgctataaggaggacccatggctttgggaccttgaatgg
hblOligo91487_Cat3	POLG	NM_1126131	GTTGTACACATGggcggcccaccactggagaaagagcctcgcgaattgtttgtcaagggtGAGatgaaagatattcgcgagaatttccaagacctcatgcagtattgtgcacaagacgtgtgggccGAGcacgaggtgttccaacagcaactcccactttttttggagcgctgtcctcatcctgtgGAGctggctggcatgcttgagatgggcgtgGAGtatctgcctgtgaaccagaactgggagcgctacttg
hblOligo214682_Cat2	POLG	NM_1126131	accccaggcccaagcctgctgagccttcaaatgcgcgttactcctaaactcatggctctcacatgggacgggtttcctttgcattacagtgagcgccacggttggggctatcttgtgcctgggcgccgcgacaacctcgcaaagctcccaacaggtacaaccctggagtctgcaggggtggtgtgtccttatcgcgctatcgagagtctgtatcgcaaacactgtctcgaacaggggaagcaacagcttatgcct
hblOligo91495_Cat2	POLG	NM_1126131	cgcgcccttgagccatccgccgtccaagaagagtttatgacttcccgcgtgaactgggttgttcagtcatctgccgtggattacctccacctgatgctggttgccatgaagtggttgttcgaagagtttgccattgatggccgcttttgtatctcaatccacgatgaggtccgctatttggtccgcgaagaagatcgctaccgcgcagcccttgccctgcaaattactaaccttcttacccgctgcatgtttgcc
hblOligo214686_Cat3	POLG	NM_1126131	TTCCCTTTGATGaactacgggcgcatctatggtgcagggcagccattcgccgaacgcctccttatgcaattcaaccatcgcctgGAGcagcaggaagccgcagaaaaggcacagcagatgtacgccgctGAGaaggggctgcgctggtaccgcctcGAGgacgagggcgagtggttggtccgcgaactcaacctgcctgtggaccgcGAGgagggcggctggatcGAGcttcaggatttgcgcaaagtgcaacgc
hblOligo91488_Cat3	POLG	NM_1126131	CCCACCAGAATGcttcagcgcgagatgaaaaaaGAGcttatggatcttgccaatgatgcttgccagctcctcGAGggcgagcgctataaggaggacccatggctttgggaccttgaatgggacttgcaggagtttaaacaaaagaaagccaagaaggtcaaaaaggaaccagctGAGgcaGAGaagctgccaattgagggcgccggggcacctggcgacccaatggatcaggaggatcttggcccatgcGAGgaa
hblOligo214677_Cat2	POLG	NM_1126131	gaccaacattttcgccttttggctcaaaagcaatccctgccatatcttgaagctgcaaacctgcttttgcaggcacaattgcctccaaaaccaccagcctgggcttgggcagagggctggactcgctatgggccagaaggtgaggcagttcctgtcgcaattccagaggagcgcgctctggttttcgatgttgaagtgtgtctcgcagaagggacttgtcctacactcgcagttgctatctcccctagtgcttgg
hblOligo214676_Cat2	POLG	NM_1126131	cagcagcagcaacagcagcaacaacagcagcctcaacaacctcaagtcctttcttctgaggggggccaactccgccataatcctctggacattcagatgcttagccgcggtttgcacgagcaaatttttggccaaggcggggaaatgcctggggaggctgccgttcgccgcagcgtcgaacatcttcagaaacatggcctttgggggcaaccagccgtgcctttgcctgatgtcgagttgcgcctcccaccattg
hblOligo91486_Cat3	POLG	NM_1126131	TTCAGACAAATGcgcgcccatatccgcgagcagtacctgattcaaggtGAGcgcatgcgctttctggacGAGatgGAGatgcacatggcaatcGAGgggctcGAGGAGtttcagcgcGAGttgtggatcgccgctaagcaggggaaacataaagtccaaccaccaGAGaagcaagggcagaaaGAGcagcgcaaagctcgccgcggtccagcaatcGAGGAGtgggactggcttgatatcGAGGAGgttaatGAG
hblOligo214682_Cat3	POLG	NM_1126131	ACTAAGCGGATGGAGctgctgGAGcttcaaatgcgcgttGAGcctaaactcatggctctcGAGtgggacgggtttcctttgcattacGAGgagcgccacggttggggctatcttgtgcctgggcgccgcgacaacctcgcaaagctcccaGAGggtGAGGAGctggagGAGgcaggggtggtgtgtccttatcgcgctatcgagGAGctgtatcgcaaacactgtctcgaacaggggaagcaacagcttatgcct
hblOligo91491_Cat3	POLG	NM_1126131	TACGAGGTTATGccaaaggatGAGcaaccaGAGtaccaccacggcaacggcccatacaacgacgtcgatatcccagggtgctggttttttaaactcccacacaaggacggtaatGAGtgtaatgtcggtGAGccttttgccaaagacttcttgccaaaaatggaggatgggGAGcttcaagcagggcctggtggcgcaGAGggtccacgcgctttggagatcaacaagatgattGAGttctggcgcaacgcccac
hblOligo214677_Cat3	POLG	NM_1126131	GTTACACCCATGcgccttttggctcaaaagcaaGAGctgccatatcttgaagctgcaaacctgcttttgcaggcacaattgcctccaaaaccaccagcctgggcttgggcagagggctggGAGcgctatgggccagaaggtgaggcagttcctgtcgcaattccagaggagcgcgctctggttttcgatgttgaagtgtgtctcgcagaagggGAGtgtcctGAGctcgcagttgctatcGAGcctGAGgcttgg
hblOligo91484_Cat2	POLG	NM_1126131	ggcggggaaatgcctggggaggctgccgttcgccgcagcgtcgaacatcttcagaaacatggcctttgggggcaaccagccgtgcctttgcctgatgtcgagttgcgcctcccaccattgtacggcgataatcttgaccaacattttcgccttttggctcaaaagcaatccctgccatatcttgaagctgcaaacctgcttttgcaggcacaattgcctccaaaaccaccagcctgggcttgggcagagggctgg
hblOligo214681_Cat2	POLG	NM_1126131	aaacaaaagaaagccaagaaggtcaaaaaggaaccagctactgcaagcaagctgccaattgagggcgccggggcacctggcgacccaatggatcaggaggatcttggcccatgctctgaagaggaagaatttcaacaggatgtgatggcacgcgcatgtcttcagaagctgaaaggcactactgagttgctgcctaagcgccctcagcacctccctgggcacccagggtggtaccgcaaactctgcccacgcctg
hblOligo214683_Cat3	POLG	NM_1126131	TGGAAGTACATGctgttgGAGgacaacGAGgctatctggcagGAGgttgaagaactcgactatctggaagttgaggccgaagctaagatggaaaatttgcgcgccgctgttcctggtcagcctttggccttgGAGgcccgcgggggcccaaaggatGAGcaaccaGAGtaccaccacggcaacggcccatacaacgacgtcgatatcccagggtgctggttttttaaactcccacacaaggacggtaatGAGtgt
hblOligo91489_Cat2	POLG	NM_1126131	caggatgtgatggcacgcgcatgtcttcagaagctgaaaggcactactgagttgctgcctaagcgccctcagcacctccctgggcacccagggtggtaccgcaaactctgcccacgcctggatgatcctgcatggaccccaggcccaagcctgctgagccttcaaatgcgcgttactcctaaactcatggctctcacatgggacgggtttcctttgcattacagtgagcgccacggttggggctatcttgtgcct
hblOligo91490_Cat3	POLG	NM_1126131	AGGGAATACATGccaGAGggtGAGGAGctggagGAGgcaggggtggtgtgtccttatcgcgctatcgagGAGctgtatcgcaaacactgtctcgaacaggggaagcaacagcttatgcctcaagaagccggcctcgccgaggagttcctgttgGAGgacaacGAGgctatctggcagGAGgttgaagaactcgactatctggaagttgaggccgaagctaagatggaaaatttgcgcgccgctgttcctggtcag
hblOligo91485_Cat2	POLG	NM_1126131	gaaggtgaggcagttcctgtcgcaattccagaggagcgcgctctggttttcgatgttgaagtgtgtctcgcagaagggacttgtcctacactcgcagttgctatctcccctagtgcttggtattcttggtgttctcaacgcttggtcgaggaacgctactcttggacttcacagctgagcccagctgacttgattccattggaggtgccaacaggcgcttcttcacctactcagcgcgactggcaagaacagctc
hblOligo91485_Cat3	POLG	NM_1126131	GACTCGCGTATGgttcctgtcgcaattccagaggagcgcgctctggttttcgatgttgaagtgtgtctcgcagaagggGAGtgtcctGAGctcgcagttgctatcGAGcctGAGgcttggtatGAGtggtgtGAGcaacgcttggtcgaggaacgctacGAGtggGAGGAGcagctgGAGccagctgacttgattccattggaggtgccaGAGggcgctGAGGAGcctGAGcagcgcgactggcaagaacagctc
hblOligo214686_Cat2	POLG	NM_1126131	gctaaaatctttaactacgggcgcatctatggtgcagggcagccattcgccgaacgcctccttatgcaattcaaccatcgcctgacccagcaggaagccgcagaaaaggcacagcagatgtacgccgctaccaaggggctgcgctggtaccgcctctccgacgagggcgagtggttggtccgcgaactcaacctgcctgtggaccgcactgagggcggctggatctctcttcaggatttgcgcaaagtgcaacgc
hblOligo91493_Cat2	POLG	NM_1126131	gtcctgggggatgcacatttcgccggtatgcacgggtgcacagcctttggttggatgactctgcaggggcgcaagtctcgcggcacagacctccatagtaaaaccgctactactgttggcatctcccgcgaacatgctaaaatctttaactacgggcgcatctatggtgcagggcagccattcgccgaacgcctccttatgcaattcaaccatcgcctgacccagcaggaagccgcagaaaaggcacagcagatg
hblOligo214676_Cat3	POLG	NM_1126131	TTCGTAAAAATGcagcagcaacaacagcagcctcaacaacctcaagtccttGAGGAGgaggggggccaactccgccataatcctctggacattcagatgcttGAGcgcggtttgcacgagcaaatttttggccaaggcggggaaatgcctggggaggctgccgttcgccgcGAGgtcgaacatcttcagaaacatggcctttgggggcaaccagccgtgcctttgcctgatgtcgagttgcgcctcccaccattg
hblOligo214688_Cat3	POLG	NM_1126131	CTTAGTACGATGtgtatcGAGatccacgatgaggtccgctatttggtccgcgaagaagatcgctaccgcgcagcccttgccctgcaaattGAGaaccttcttGAGcgctgcatgtttgcctataaattggggcttaacgacttgcctcaaGAGgtggcattttttGAGgctgttgatatcgaccgctgtctgcgcaaggaggtgGAGatggactgcaagGAGccaGAGaacccaGAGggtatggaacgccgctat
hblOligo214687_Cat3	POLG	NM_1126131	GTCAACAATATGaaatgggaggttgtcgcagaacgcgcttggaaggggggcGAGgaaGAGgaaatgttcaacaaacttgaaGAGattgctGAGGAGgacatccctcgcGAGccagtcttggggtgttgcatcGAGcgcgcccttgagccaGAGgccgtccaagaagagtttatgGAGGAGcgcgtgaactgggttgttcagGAGGAGgccgtggattacctccacctgatgctggttgccatgaagtggttgttc
hblOligo214678_Cat3	POLG	NM_1126131	GGCTGCAATATGgaggaacgctacGAGtggGAGGAGcagctgGAGccagctgacttgattccattggaggtgccaGAGggcgctGAGGAGcctGAGcagcgcgactggcaagaacagctcgtcgtggggcataacgtcGAGttcgaccgcgcccatatccgcgagcagtacctgattcaaggtGAGcgcatgcgctttctggacGAGatgGAGatgcacatggcaatcGAGgggctcGAGGAGtttcagcgcGAG
hblOligo91491_Cat2	POLG	NM_1126131	gcccgcgggggcccaaaggatacacaaccatcataccaccacggcaacggcccatacaacgacgtcgatatcccagggtgctggttttttaaactcccacacaaggacggtaattcttgtaatgtcggttcaccttttgccaaagacttcttgccaaaaatggaggatgggacccttcaagcagggcctggtggcgcatctggtccacgcgctttggagatcaacaagatgattagtttctggcgcaacgcccac
hblOligo91496_Cat3	POLG	NM_1126131	CATCACAAGATGcttGAGcgctgcatgtttgcctataaattggggcttaacgacttgcctcaaGAGgtggcattttttGAGgctgttgatatcgaccgctgtctgcgcaaggaggtgGAGatggactgcaagGAGccaGAGaacccaGAGggtatggaacgccgctatgggattccacaaggcgaagctctggacatctaccagatcattgagctgGAGaagggtGAGcttgaaaaacgcGAGcaaccaggccct
hblOligo214678_Cat2	POLG	NM_1126131	caacgcttggtcgaggaacgctactcttggacttcacagctgagcccagctgacttgattccattggaggtgccaacaggcgcttcttcacctactcagcgcgactggcaagaacagctcgtcgtggggcataacgtctctttcgaccgcgcccatatccgcgagcagtacctgattcaaggttctcgcatgcgctttctggacaccatgtccatgcacatggcaatctctgggctcagctcctttcagcgctca
hblOligo214685_Cat3	POLG	NM_1126131	CTCGAAGGAATGttgGAGgctGAGaatgcacgccctgatcgcgtcggtGAGgaattgaaggctatggttcaggcaccaccaggttatGAGctggtcggtgccgatgtggatGAGcaagaactgtggattgctgctgtcctgggggatgcacatttcgccggtatgcacgggtgcGAGgcctttggttggatgGAGctgcaggggcgcaagGAGcgcggcGAGgacctccatGAGaaaGAGgctGAGGAGgttggc
hblOligo91490_Cat2	POLG	NM_1126131	ctcgcaaagctcccaacaggtacaaccctggagtctgcaggggtggtgtgtccttatcgcgctatcgagagtctgtatcgcaaacactgtctcgaacaggggaagcaacagcttatgcctcaagaagccggcctcgccgaggagttcctgttgactgacaacagcgctatctggcagaccgttgaagaactcgactatctggaagttgaggccgaagctaagatggaaaatttgcgcgccgctgttcctggtcag
hblOligo91495_Cat3	POLG	NM_1126131	ACCTACCCAATGccaGAGgccgtccaagaagagtttatgGAGGAGcgcgtgaactgggttgttcagGAGGAGgccgtggattacctccacctgatgctggttgccatgaagtggttgttcgaagagtttgccattgatggccgcttttgtatcGAGatccacgatgaggtccgctatttggtccgcgaagaagatcgctaccgcgcagcccttgccctgcaaattGAGaaccttcttGAGcgctgcatgtttgcc
hblOligo91496_Cat2	POLG	NM_1126131	attactaaccttcttacccgctgcatgtttgcctataaattggggcttaacgacttgcctcaaagcgtggcatttttttctgctgttgatatcgaccgctgtctgcgcaaggaggtgacaatggactgcaagactccaagcaacccaacaggtatggaacgccgctatgggattccacaaggcgaagctctggacatctaccagatcattgagctgactaagggtagccttgaaaaacgcagccaaccaggccct
hblOligo91489_Cat3	POLG	NM_1126131	AGCGACCTTATGgcacgcgcatgtcttcagaagctgaaaggcGAGGAGgagttgctgcctaagcgccctcagcacctccctgggcacccagggtggtaccgcaaactctgcccacgcctggatgatcctgcatggGAGccaggcccaGAGctgctgGAGcttcaaatgcgcgttGAGcctaaactcatggctctcGAGtgggacgggtttcctttgcattacGAGgagcgccacggttggggctatcttgtgcct
hblOligo214680_Cat2	POLG	NM_1126131	gtgttccaacagcaactcccactttttttggagcgctgtcctcatcctgtgactctggctggcatgcttgagatgggcgtgtcttatctgcctgtgaaccagaactgggagcgctacttggctgaggcacagggtacttacgaggagcttcagcgcgagatgaaaaaatcccttatggatcttgccaatgatgcttgccagctcctcagtggcgagcgctataaggaggacccatggctttgggaccttgaatgg
hblOligo91483_Cat3	POLG	NM_1126131	TTGGGTCGCATGtggcgcaaagtggcaggtgccGAGgtggggccagggcctgttccagctccaggtcgctgggtgGAGGAGGAGgtcccagcaGAGgacccaGAGgacggtcaacgccgccgccagcagcaacagcagcagcaacagcagcaacaacagcagcctcaacaacctcaagtccttGAGGAGgaggggggccaactccgccataatcctctggacattcagatgcttGAGcgcggtttgcacgagcaa
hblOligo91484_Cat3	POLG	NM_1126131	GATGACTTCATGcctggggaggctgccgttcgccgcGAGgtcgaacatcttcagaaacatggcctttgggggcaaccagccgtgcctttgcctgatgtcgagttgcgcctcccaccattgtacggcgataatcttgaccaacattttcgccttttggctcaaaagcaaGAGctgccatatcttgaagctgcaaacctgcttttgcaggcacaattgcctccaaaaccaccagcctgggcttgggcagagggctgg
hblOligo214687_Cat2	POLG	NM_1126131	agccaatggaaaaaatgggaggttgtcgcagaacgcgcttggaaggggggcactgaaagcgaaatgttcaacaaacttgaatccattgctacatcagacatccctcgcacaccagtcttggggtgttgcatctctcgcgcccttgagccatccgccgtccaagaagagtttatgacttcccgcgtgaactgggttgttcagtcatctgccgtggattacctccacctgatgctggttgccatgaagtggttgttc
hblOligo91492_Cat3	POLG	NM_1126131	GGCTTCTACATGtggctccctcgcGAGgctctcccacgcgctgtgatccgccatcctgactacgatgaagaaggtctttacggggcaatccttccacaggtggtcGAGgctggcGAGattGAGcgccgcgcagtcgaaccaGAGtggttgGAGgctGAGaatgcacgccctgatcgcgtcggtGAGgaattgaaggctatggttcaggcaccaccaggttatGAGctggtcggtgccgatgtggatGAGcaagaa
hblOligo214688_Cat2	POLG	NM_1126131	gatggccgcttttgtatctcaatccacgatgaggtccgctatttggtccgcgaagaagatcgctaccgcgcagcccttgccctgcaaattactaaccttcttacccgctgcatgtttgcctataaattggggcttaacgacttgcctcaaagcgtggcatttttttctgctgttgatatcgaccgctgtctgcgcaaggaggtgacaatggactgcaagactccaagcaacccaacaggtatggaacgccgctat
hblOligo214684_Cat2	POLG	NM_1126131	tttgccaaagacttcttgccaaaaatggaggatgggacccttcaagcagggcctggtggcgcatctggtccacgcgctttggagatcaacaagatgattagtttctggcgcaacgcccacaagcgcatttcatcccagatggtggtctggctccctcgctcagctctcccacgcgctgtgatccgccatcctgactacgatgaagaaggtctttacggggcaatccttccacaggtggtcaccgctggcactatt
hblOligo214684_Cat3	POLG	NM_1126131	CGACACGTTATGttcttgccaaaaatggaggatgggGAGcttcaagcagggcctggtggcgcaGAGggtccacgcgctttggagatcaacaagatgattGAGttctggcgcaacgcccacaagcgcattGAGGAGcagatggtggtctggctccctcgcGAGgctctcccacgcgctgtgatccgccatcctgactacgatgaagaaggtctttacggggcaatccttccacaggtggtcGAGgctggcGAGatt
hblOligo91493_Cat3	POLG	NM_1126131	ATGGCTATCATGgcacatttcgccggtatgcacgggtgcGAGgcctttggttggatgGAGctgcaggggcgcaagGAGcgcggcGAGgacctccatGAGaaaGAGgctGAGGAGgttggcatcGAGcgcgaacatgctaaaatctttaactacgggcgcatctatggtgcagggcagccattcgccgaacgcctccttatgcaattcaaccatcgcctgGAGcagcaggaagccgcagaaaaggcacagcagatg
hblOligo91483_Cat2	POLG	NM_1126131	agtcgccttttgtggcgcaaagtggcaggtgccaccgtggggccagggcctgttccagctccaggtcgctgggtgtcctcatccgtcccagcaagcgacccaagcgacggtcaacgccgccgccagcagcaacagcagcagcaacagcagcaacaacagcagcctcaacaacctcaagtcctttcttctgaggggggccaactccgccataatcctctggacattcagatgcttagccgcggtttgcacgagcaa
hblOligo91492_Cat2	POLG	NM_1126131	cagatggtggtctggctccctcgctcagctctcccacgcgctgtgatccgccatcctgactacgatgaagaaggtctttacggggcaatccttccacaggtggtcaccgctggcactattacccgccgcgcagtcgaaccaacatggttgactgcttctaatgcacgccctgatcgcgtcggttctgaattgaaggctatggttcaggcaccaccaggttatacactggtcggtgccgatgtggatagccaagaa
hblOligo91494_Cat2	POLG	NM_1126131	gggctgcgctggtaccgcctctccgacgagggcgagtggttggtccgcgaactcaacctgcctgtggaccgcactgagggcggctggatctctcttcaggatttgcgcaaagtgcaacgcgagaccgcacgcaagagccaatggaaaaaatgggaggttgtcgcagaacgcgcttggaaggggggcactgaaagcgaaatgttcaacaaacttgaatccattgctacatcagacatccctcgcacaccagtcttg
hblOligo214685_Cat2	POLG	NM_1126131	gaaccaacatggttgactgcttctaatgcacgccctgatcgcgtcggttctgaattgaaggctatggttcaggcaccaccaggttatacactggtcggtgccgatgtggatagccaagaactgtggattgctgctgtcctgggggatgcacatttcgccggtatgcacgggtgcacagcctttggttggatgactctgcaggggcgcaagtctcgcggcacagacctccatagtaaaaccgctactactgttggc
hblOligo253013_Cat2	TP73	NM_1126240	ttgtatgtcggggacccagcacgccatcttgcaacagcccaattcaacttgcttagtagtactatggaccaaatgagttctcgcgcagcctcagcaagtccatacacaccagaacatgccgcaagcgttccaacacatagcccttatgctcagccatcaagcacctttgacacaatgagtccagcccctgtcattcctagtaatactgactatccaggccctcaccatttcgaagttacatttcagcagtcttct
hblOligo253013_Cat3	TP73	NM_1126240	CTGGTAATAATGgacccagcacgccatcttgcaGAGgcccaattcaacttgcttGAGGAGGAGatggaccaaatgGAGGAGcgcgcagccGAGgcaGAGccatacGAGccagaacatgccgcaGAGgttccaGAGcatGAGccttatgctcagccaGAGGAGGAGtttgacGAGatgGAGccagcccctgtcattcctGAGaatGAGgactatccaggccctcaccatttcgaagttGAGtttcagcagGAGGAG
hblOligo214626_Cat2	POLD2	NM_1127218	gaagacgaactgcagcgcatcaaattgaagggtactatcgatgtcagtaaactggtcactggcactgttctcgccgtcttcggcagcgtgcgcgatgacgggaagtttctcgtggaggattattgcttcgcagatttggcacctcaaaaaccagctcctccactcgacaccgaccgctttgtgctgctggtctccggcctggggcttgggggtggcggtggggagtctctgttgggtacacaacttcttgtggat
hblOligo214629_Cat3	POLD2	NM_1127218	GTAACAGGAATGaagGAGgacccatttattttccctgaatgtccacacgtctatttctgcggcaacGAGcctGAGtttgggGAGaagatcattcgcgggcctgaagatcagGAGgttttgttggttGAGgttccagatttcGAGgctGAGcagGAGgcatgtctcgttaaccttcgcGAGctggcctgccagccaattGAGtttGAGggcttcggtgcagaagacgacgatctggggggtctcgggttgggtcca
hblOligo91430_Cat2	POLD2	NM_1127218	tgttgcgtcgtcgggaccctgtttaaagccatgccactccagccttccattttgcgcgaggtctctgaggagcacaatctgctcccacaaccacctcgctctaagtacatccacccagacgatgaacttgtgcttgaagacgaactgcagcgcatcaaattgaagggtactatcgatgtcagtaaactggtcactggcactgttctcgccgtcttcggcagcgtgcgcgatgacgggaagtttctcgtggaggat
hblOligo91433_Cat2	POLD2	NM_1127218	catttggaaatcctggaatggacccttcgcgtccgccacatttcaccaaccgcccctgatacacttggctgctatcctttctataagactgacccatttattttccctgaatgtccacacgtctatttctgcggcaacactccttcctttgggtcaaagatcattcgcgggcctgaagatcagactgttttgttggttactgttccagatttcagtgctactcagactgcatgtctcgttaaccttcgcagcctg
hblOligo214626_Cat3	POLD2	NM_1127218	GTGGTTGGCATGcagcgcatcaaattgaagggtGAGatcgatgtcGAGaaactggtcGAGggcGAGgttctcgccgtcttcggcGAGgtgcgcgatgacgggaagtttctcgtggaggattattgcttcgcagatttggcacctcaaaaaccagctcctccactcgacGAGgaccgctttgtgctgctggtcGAGggcctggggcttgggggtggcggtggggagGAGctgttgggtGAGcaacttcttgtggat
hblOligo91429_Cat2	POLD2	NM_1127218	ttttccgagcaagccgcccagcgcgctcacactcttttgtcacctccttctgcaaacaatgccacttttgcccgcgtcccagttgctacctacactaacagttcccagccatttcgcctgggggagcgctcctttagccgccaatatgcacatatctacgccacccgcctcattcaaatgcgcccttttcttgagaatcgcgcccaacaacactggggtagcggcgttggcgttaaaaaattgtgcgaactgcaa
hblOligo214628_Cat2	POLD2	NM_1127218	tttccattggccaccgcatattccaccctgcaactggttactaacccatatcaagcaaccattgacggtgtccgctttttggggacatctggtcagaacgttagtgacatcttccgctatagtagtatggaggatcatttggaaatcctggaatggacccttcgcgtccgccacatttcaccaaccgcccctgatacacttggctgctatcctttctataagactgacccatttattttccctgaatgtccacac
hblOligo91431_Cat2	POLD2	NM_1127218	ttggcacctcaaaaaccagctcctccactcgacaccgaccgctttgtgctgctggtctccggcctggggcttgggggtggcggtggggagtctctgttgggtacacaacttcttgtggatgtcgttaccggccagctcggtgatgagggcgagcaatgttctgccgctcatgtcagtcgcgttatcctcgcaggcaatttgttgtcacattccactcagtcccgcgatagtatcaacaaagctaaatacctcacc
hblOligo91433_Cat3	POLD2	NM_1127218	GTCGAGCCCATGctggaatggGAGcttcgcgtccgccacattGAGccaGAGgcccctgatGAGcttggctgctatcctttctataagGAGgacccatttattttccctgaatgtccacacgtctatttctgcggcaacGAGcctGAGtttgggGAGaagatcattcgcgggcctgaagatcagGAGgttttgttggttGAGgttccagatttcGAGgctGAGcagGAGgcatgtctcgttaaccttcgcGAGctg
hblOligo214625_Cat2	POLD2	NM_1127218	tttagccgccaatatgcacatatctacgccacccgcctcattcaaatgcgcccttttcttgagaatcgcgcccaacaacactggggtagcggcgttggcgttaaaaaattgtgcgaactgcaaccagaagaaaagtgttgcgtcgtcgggaccctgtttaaagccatgccactccagccttccattttgcgcgaggtctctgaggagcacaatctgctcccacaaccacctcgctctaagtacatccacccagac
hblOligo91431_Cat3	POLD2	NM_1127218	ATCAAGTTGATGaaaccagctcctccactcgacGAGgaccgctttgtgctgctggtcGAGggcctggggcttgggggtggcggtggggagGAGctgttgggtGAGcaacttcttgtggatgtcgttGAGggccagctcggtgatgagggcgagcaatgtGAGgccgctcatgtcGAGcgcgttatcctcgcaggcaatttgttgGAGcatGAGGAGcagGAGcgcgatGAGatcaacaaagctaaatacctcGAG
hblOligo214627_Cat2	POLD2	NM_1127218	ctcggtgatgagggcgagcaatgttctgccgctcatgtcagtcgcgttatcctcgcaggcaatttgttgtcacattccactcagtcccgcgatagtatcaacaaagctaaatacctcaccaagaaaacacaagctgccagtgtcgaagccgtcaagatgttggatgagattctgttgcagctgagtgcctccgttccagtggatgtcatgcctggtgagttcgaccctaccaactacaccctgccacaacagcct
hblOligo91429_Cat3	POLD2	NM_1127218	CGTCCATCGATGgccgcccagcgcgctcacGAGcttttgGAGcctcctGAGgcaaacaatgccGAGtttgcccgcgtcccagttgctGAGtacGAGaacGAGGAGcagccatttcgcctgggggagcgcGAGtttGAGcgccaatatgcacatatctacgccGAGcgcctcattcaaatgcgcccttttcttgagaatcgcgcccaacaacactggggtGAGggcgttggcgttaaaaaattgtgcgaactgcaa
hblOligo214627_Cat3	POLD2	NM_1127218	GAAGCAGCCATGggcgagcaatgtGAGgccgctcatgtcGAGcgcgttatcctcgcaggcaatttgttgGAGcatGAGGAGcagGAGcgcgatGAGatcaacaaagctaaatacctcGAGaagaaaGAGcaagctgccGAGgtcgaagccgtcaagatgttggatgagattctgttgcagctgGAGgccGAGgttccagtggatgtcatgcctggtgagttcgaccctGAGaactacGAGctgccacaacagcct
hblOligo91430_Cat3	POLD2	NM_1127218	ATAAATTTGATGgggGAGctgtttaaagccatgccactccagcctGAGattttgcgcgaggtcGAGgaggagcacaatctgctcccacaaccacctcgcGAGaagtacatccacccagacgatgaacttgtgcttgaagacgaactgcagcgcatcaaattgaagggtGAGatcgatgtcGAGaaactggtcGAGggcGAGgttctcgccgtcttcggcGAGgtgcgcgatgacgggaagtttctcgtggaggat
hblOligo91432_Cat2	POLD2	NM_1127218	gccagtgtcgaagccgtcaagatgttggatgagattctgttgcagctgagtgcctccgttccagtggatgtcatgcctggtgagttcgaccctaccaactacaccctgccacaacagcctctgcacccatgtatgtttccattggccaccgcatattccaccctgcaactggttactaacccatatcaagcaaccattgacggtgtccgctttttggggacatctggtcagaacgttagtgacatcttccgctat
hblOligo214625_Cat3	POLD2	NM_1127218	GGCTTCAATATGtatgcacatatctacgccGAGcgcctcattcaaatgcgcccttttcttgagaatcgcgcccaacaacactggggtGAGggcgttggcgttaaaaaattgtgcgaactgcaaccagaagaaaagtgttgcgtcgtcgggGAGctgtttaaagccatgccactccagcctGAGattttgcgcgaggtcGAGgaggagcacaatctgctcccacaaccacctcgcGAGaagtacatccacccagac
hblOligo214629_Cat2	POLD2	NM_1127218	tatcctttctataagactgacccatttattttccctgaatgtccacacgtctatttctgcggcaacactccttcctttgggtcaaagatcattcgcgggcctgaagatcagactgttttgttggttactgttccagatttcagtgctactcagactgcatgtctcgttaaccttcgcagcctggcctgccagccaatttccttttcaggcttcggtgcagaagacgacgatctggggggtctcgggttgggtcca
hblOligo91432_Cat3	POLD2	NM_1127218	GAGGACAAGATGgccgtcaagatgttggatgagattctgttgcagctgGAGgccGAGgttccagtggatgtcatgcctggtgagttcgaccctGAGaactacGAGctgccacaacagcctctgcacccatgtatgtttccattggccGAGgcatatGAGGAGctgcaactggttGAGaacccatatcaagcaGAGattgacggtgtccgctttttggggGAGGAGggtcagaacgttGAGgacatcttccgctat
hblOligo214628_Cat3	POLD2	NM_1127218	AAGCACGTGATGGAGgcatatGAGGAGctgcaactggttGAGaacccatatcaagcaGAGattgacggtgtccgctttttggggGAGGAGggtcagaacgttGAGgacatcttccgctatGAGGAGatggaggatcatttggaaatcctggaatggGAGcttcgcgtccgccacattGAGccaGAGgcccctgatGAGcttggctgctatcctttctataagGAGgacccatttattttccctgaatgtccacac
hblOligo140956_Cat2	BBC3	NM_1127240	ggcgcccgccgcggtcctggtcctcgccgcccagccccactcccagcacgcccaccaggcgctttgggtagtgtgctgcgccctctccgcgcccgccctggctgtcgcccacgccgccctcaccctgctgcccgctgcctccctcttcgccctcaccgccctacccgccgccatcgccgcccaggcggcttccctcttgcctggggctcccctcaacctgcacctcgccctgctccagggcgctcctcagctttg
hblOligo10245_Cat3	BBC3	NM_1127240	GCTTTACGCATGcgccctcaacgcGAGgtccgcgccgcagaaGAGcgcggggcagccgccgcccctccactgGAGttggagggcccagtccagGAGcaccacggtGAGccagctttgGAGcaaggccctcaaGAGcctcgcgatggggcacaactcggggcctgcGAGcgccctgtggatgtccgcgacGAGggcggtcgcccacttcctccacctgatGAGctggccGAGgctggggatttcctgtgtGAGatg
hblOligo140956_Cat3	BBC3	NM_1127240	TCAATAGGAATGggtcctggtcctcgccgcccagccccactcccagcacgcccaccaggcgctttgggtGAGgtgctgcgccctctccgcgcccgccctggctgtcgcccacgccgccctcaccctgctgcccgctgcctccctcttcgccctcaccgccctGAGcgccgccatcgccgcccaggcggcttccctcttgcctggggcGAGcctcaacctgcacctcgccctgctccagggcgcGAGGAGgctttg
hblOligo10245_Cat2	BBC3	NM_1127240	gcagatgggggccgccctcaacgcacagtccgcgccgcagaaacccgcggggcagccgccgcccctccactgaccttggagggcccagtccagagtcaccacggtactccagctttgacacaaggccctcaaagccctcgcgatggggcacaactcggggcctgcacacgccctgtggatgtccgcgactctggcggtcgcccacttcctccacctgatacactggcctccgctggggatttcctgtgtacaatg
hblOligo140957_Cat3	BBC3	NM_1127240	GGACCGACTATGgttgctcgcgcccaacgccctggtggtGAGggtggtcgcGAGcatccaggcgggcctggtGAGcctcgcgggggtggtGAGgtgggcccaggtgatcgcggcccagcagccgcagatgggggccgccctcaacgcGAGgtccgcgccgcagaaGAGcgcggggcagccgccgcccctccactgGAGttggagggcccagtccagGAGcaccacggtGAGccagctttgGAGcaaggccctcaa
hblOligo140957_Cat2	BBC3	NM_1127240	gctgctcctggggttgctcgcgcccaacgccctggtggttccggtggtcgctcacatccaggcgggcctggtagccctcgcgggggtggtactgtgggcccaggtgatcgcggcccagcagccgcagatgggggccgccctcaacgcacagtccgcgccgcagaaacccgcggggcagccgccgcccctccactgaccttggagggcccagtccagagtcaccacggtactccagctttgacacaaggccctcaa
hblOligo10243_Cat3	BBC3	NM_1127240	GGCTCAAATATGggcGAGgcacaggcctgcccttgccaggtgccacgcgccgcaGAGGAGGAGtgggtcccttgtcagatctgtggtccacgcgagcgccatggccctcgcGAGccaggtggccaactccctggcgcccgccgcggtcctggtcctcgccgcccagccccactcccagcacgcccaccaggcgctttgggtGAGgtgctgcgccctctccgcgcccgccctggctgtcgcccacgccgccctcac
hblOligo10244_Cat3	BBC3	NM_1127240	CTCCCCTTGATGcgccctcaccgccctGAGcgccgccatcgccgcccaggcggcttccctcttgcctggggcGAGcctcaacctgcacctcgccctgctccagggcgcGAGGAGgctttggctcttgcagggggtgctgctcctggggttgctcgcgcccaacgccctggtggtGAGggtggtcgcGAGcatccaggcgggcctggtGAGcctcgcgggggtggtGAGgtgggcccaggtgatcgcggcccagca
hblOligo10243_Cat2	BBC3	NM_1127240	aagttcggcatgggctccgcacaggcctgcccttgccaggtgccacgcgccgcaagcacaacttgggtcccttgtcagatctgtggtccacgcgagcgccatggccctcgcacaccaggtggccaactccctggcgcccgccgcggtcctggtcctcgccgcccagccccactcccagcacgcccaccaggcgctttgggtagtgtgctgcgccctctccgcgcccgccctggctgtcgcccacgccgccctcac
hblOligo10244_Cat2	BBC3	NM_1127240	tgcctccctcttcgccctcaccgccctacccgccgccatcgccgcccaggcggcttccctcttgcctggggctcccctcaacctgcacctcgccctgctccagggcgctcctcagctttggctcttgcagggggtgctgctcctggggttgctcgcgcccaacgccctggtggttccggtggtcgctcacatccaggcgggcctggtagccctcgcgggggtggtactgtgggcccaggtgatcgcggcccagca
hblOligo17868_Cat6	CBX5	NM_1127321	aaatctaacttcagtaatagtgccgatgatattaagtctaagaagaaacgcgaacagagcaatgatatcgcacgcggtttcgagcgcggtttggagccagagaaaattattggcgctactgattcttgtggggatttgatgttcttgatgaagtggaaagataccgatgaggccgatctcgtgcttgccaaggaagccaatgttaagtgccctcagatcgtcattgctttctacgaagaacgcttgacttggcac
hblOligo17868_Cat7	CBX5	NM_1127321	GTTGCCCTTATGGAGaatGAGgccgatgatattaagGAGaagaagaaacgcgaacagGAGaatgatatcgcacgcggtttcgagcgcggtttggagccagagaaaattattggcgctGAGgatGAGtgtggggatttgatgttcttgatgaagtggaaagatGAGgatgaggccgatctcgtgcttgccaaggaagccaatgttaagtgccctcagatcgtcattgctttctacgaagaacgcttgGAGtggcac
hblOligo147810_Cat7	CBX5	NM_1127321	TTTGGCAGCATGaatgatatcgcacgcggtttcgagcgcggtttggagccagagaaaattattggcgctGAGgatGAGtgtggggatttgatgttcttgatgaagtggaaagatGAGgatgaggccgatctcgtgcttgccaaggaagccaatgttaagtgccctcagatcgtcattgctttctacgaagaacgcttgGAGtggcacgcatacccagaggacgccgaaaacaaggagaaagaaGAGgccaaaGAG
hblOligo147809_Cat6	CBX5	NM_1127321	gaagaacataatacctgggaaccagagaagaaccttgactgcccagagctgatcagtgaatttatgaagaaatacaagaaaatgaaggaaggggaaaacaataagcctcgcgaaaagtccgagtcaaataaacgcaaatctaacttcagtaatagtgccgatgatattaagtctaagaagaaacgcgaacagagcaatgatatcgcacgcggtttcgagcgcggtttggagccagagaaaattattggcgctact
hblOligo147810_Cat6	CBX5	NM_1127321	cgcgaacagagcaatgatatcgcacgcggtttcgagcgcggtttggagccagagaaaattattggcgctactgattcttgtggggatttgatgttcttgatgaagtggaaagataccgatgaggccgatctcgtgcttgccaaggaagccaatgttaagtgccctcagatcgtcattgctttctacgaagaacgcttgacttggcacgcatacccagaggacgccgaaaacaaggagaaagaaactgccaaatca
hblOligo147809_Cat7	CBX5	NM_1127321	TCTGGTCAAATGGAGtgggaaccagagaagaaccttgactgcccagagctgatcGAGgaatttatgaagaaatacaagaaaatgaaggaaggggaaaacaataagcctcgcgaaaagGAGgagGAGaataaacgcaaaGAGaacttcGAGaatGAGgccgatgatattaagGAGaagaagaaacgcgaacagGAGaatgatatcgcacgcggtttcgagcgcggtttggagccagagaaaattattggcgctGAG
hblOligo17867_Cat6	CBX5	NM_1127321	atgggtaaaaagacaaaacgcacagcagattcttcctcatcagaagatgaagaagagtatgtcgtcgagaaggttttggatcgccgcgttgtcaagggtcaggtggaatatcttttgaaatggaaggggttctctgaagaacataatacctgggaaccagagaagaaccttgactgcccagagctgatcagtgaatttatgaagaaatacaagaaaatgaaggaaggggaaaacaataagcctcgcgaaaagtcc
hblOligo70742_Cat3	MAD2L2	NM_1127325	AATGTACTCATGcgccaggaccttaatttcggtcaagtggttgccgatgttttgtgtgagttccttgaggtggctgtgcatctgattttgtatgtccgcgaggtttatcctgtggggatctttcagaaacgcaagaagtataacgtgcctgtgcagatgGAGtgtcaccctgaactgaaccagtatattcaagacGAGttgcactgtgtcaaaccacttcttgagaaaaacgacgttgagaaagtggttgtggtc
hblOligo70743_Cat3	MAD2L2	NM_1127325	AACCGTACAATGgttgaaaagtttgttttcgagatcGAGcaaccacctcttctgGAGatcGAGGAGgatGAGctccttGAGcatgttgaacagctgcttcgcgctttcattctcaagattGAGgtgtgcgacgccgtgctggatcataacccaccagggtgtGAGtttGAGgtgttggtgcatGAGcgcgaggcagctGAGcgcaacatggaaaaaattcaagtgattaaggatttcccttggatccttgcagat
hblOligo195446_Cat3	MAD2L2	NM_1127325	CGCTGCCCAATGGAGgtgtgcgacgccgtgctggatcataacccaccagggtgtGAGtttGAGgtgttggtgcatGAGcgcgaggcagctGAGcgcaacatggaaaaaattcaagtgattaaggatttcccttggatccttgcagatgaacaagatgttcacatgcacgatcctcgccttatccctcttaagGAGatgGAGGAGgacatccttaagatgcagttgtatgttgaggaacgcgctcacaaaggtGAG
hblOligo70742_Cat2	MAD2L2	NM_1127325	acaacccttacacgccaggaccttaatttcggtcaagtggttgccgatgttttgtgtgagttccttgaggtggctgtgcatctgattttgtatgtccgcgaggtttatcctgtggggatctttcagaaacgcaagaagtataacgtgcctgtgcagatgtcctgtcaccctgaactgaaccagtatattcaagacacattgcactgtgtcaaaccacttcttgagaaaaacgacgttgagaaagtggttgtggtc
hblOligo195445_Cat3	MAD2L2	NM_1127325	GCGGCCTGTATGgtgcctgtgcagatgGAGtgtcaccctgaactgaaccagtatattcaagacGAGttgcactgtgtcaaaccacttcttgagaaaaacgacgttgagaaagtggttgtggtcatcttggacaaagagcaccgcccagttgaaaagtttgttttcgagatcGAGcaaccacctcttctgGAGatcGAGGAGgatGAGctccttGAGcatgttgaacagctgcttcgcgctttcattctcaagatt
hblOligo195445_Cat2	MAD2L2	NM_1127325	aagaagtataacgtgcctgtgcagatgtcctgtcaccctgaactgaaccagtatattcaagacacattgcactgtgtcaaaccacttcttgagaaaaacgacgttgagaaagtggttgtggtcatcttggacaaagagcaccgcccagttgaaaagtttgttttcgagatcactcaaccacctcttctgtctatctcttctgatagtctcctttcccatgttgaacagctgcttcgcgctttcattctcaagatt
hblOligo195446_Cat2	MAD2L2	NM_1127325	attctcaagatttcagtgtgcgacgccgtgctggatcataacccaccagggtgtacatttactgtgttggtgcatactcgcgaggcagctactcgcaacatggaaaaaattcaagtgattaaggatttcccttggatccttgcagatgaacaagatgttcacatgcacgatcctcgccttatccctcttaagaccatgactagtgacatccttaagatgcagttgtatgttgaggaacgcgctcacaaaggtagt
hblOligo70743_Cat2	MAD2L2	NM_1127325	gagcaccgcccagttgaaaagtttgttttcgagatcactcaaccacctcttctgtctatctcttctgatagtctcctttcccatgttgaacagctgcttcgcgctttcattctcaagatttcagtgtgcgacgccgtgctggatcataacccaccagggtgtacatttactgtgttggtgcatactcgcgaggcagctactcgcaacatggaaaaaattcaagtgattaaggatttcccttggatccttgcagat
hblOligo253092_Cat2	PMS1	NM_1128143	aaaaatctcccagtgcgcaagcaattctactccaccgctaaaaagtgcaaagatgagatcaaaaaaatccaggatctccttatgagcttcggtattctgaagcctgacctccgcatcgttttcgtccataacaagatctatctgagcggcttcctcccaaagtgtgatgctgaccacagctttacatccttgtctactcctgagcgcagtttcatcttcatcaactctcgcccagtccaccaaaaagatattctc
hblOligo253092_Cat3	PMS1	NM_1128143	GAATTTCTTATGgtgcgcaagcaattctacGAGGAGgctaaaaagtgcaaagatgagatcaaaaaaatccaggatctccttatgGAGttcggtattctgaagcctgacctccgcatcgttttcgtccataacaagatctatctgGAGggcttcctcccaaagtgtgatgctgaccacGAGtttGAGGAGttgGAGGAGcctgagcgcGAGttcatcttcatcaacGAGcgcccagtccaccaaaaagatattctc
hblOligo229272_Cat2	SMARCAD1	NM_1128429	cctcatatgttcagtagctcaaccagtgaaatccgccgcatgtttagttcaaaaactaagtccgctgacgagcaatcaatctacgaaaaagaacgcatcgcacatgctaaacaaatcatcaaaccttttattctgcgccgcgtcaaagaggaagtgttgaaacaattgcctccaaaaaaggaccgcatcgaactctgcgctatgagcgagaaacaggagcaactgtatctgggcctgttcaatcgccttaaaaaa
hblOligo229265_Cat3	SMARCAD1	NM_1128429	CTATTGGCAATGGAGcgcgcaaatGAGccagatGAGgacatcGAGgagaagGAGgaagatGAGGAGgttcctgagGAGccagacaatgaacgcaaggctGAGatcGAGtattttaaaaaccaacgcgggattcagtatattgatttgGAGGAGgacGAGgaggatgtggtgGAGccaaactgtGAGaacGAGgtgcaggaaaaaGAGttcaataaggatGAGgtgattattgtgGAGgagccaGAGgaggacgaa
hblOligo229269_Cat3	SMARCAD1	NM_1128429	CGTGTGCTGATGaaaaaagctcaaaaaattGAGgaactccgccctttcaacGAGtgggaggctcttttcGAGaagatgGAGaaaGAGaatggtttgGAGgaagatcttatctggcattgcaaaGAGcttatccaggaacgcgacgtcgtgatccgccttatgaacaaatgcgaagatattGAGaacaagcttGAGaagcaggtcGAGatgctgGAGggcaacggggggggctggaacatcgaacagccaGAGatt
hblOligo107325_Cat2	SMARCAD1	NM_1128429	ctgcgcgaagtgctgaaagagcatgaatggatgtacacagaggccctcgaatcccttaaggttttcgcagaggatcaagacatgcagtacgtgtcacagtccgaggtccctaatggtaaggaggtgtctagtcgcagtcaaaattacccaaagaatgcaactaagactaaacttaaacaaaagtttagtatgaaggcacagaacgggttcaacaaaaaacgcaagaaaaatgtctttaatcctaaacgcgtggtg
hblOligo229265_Cat2	SMARCAD1	NM_1128429	gagggggaagtttcacgcgcaaataccccagattctgacatcaccgagaagacagaagattccagtgttcctgagacaccagacaatgaacgcaaggctagcatctcatattttaaaaaccaacgcgggattcagtatattgatttgagttctgactcagaggatgtggtgtctccaaactgttccaacacagtgcaggaaaaaaccttcaataaggatacagtgattattgtgagtgagccaagtgaggacgaa
hblOligo229274_Cat3	SMARCAD1	NM_1128429	GTGGATTGTATGgtgctcgggtgcattttgGAGgagttgaagcaaaaaggtgaccgcgttgtgctgtttGAGcagtttGAGatgatgctggatatccttgaagtccttcttaaacaccatcagcaccgctatctccgcttggacggcaagGAGcaaatcGAGgaacgcatccacctgattgacgagttcaatGAGgatatggatattttcgtgttccttttgGAGGAGaaagctggcggtctcggcatcaacctc
hblOligo107326_Cat2	SMARCAD1	NM_1128429	gactcaggtagtgatgttggctctagccttgatgaagactacagctcaggtgaagaagttatggaagatgggtacaagggcaaaattcttcatttccttcaggacgcttctatcggcgaactcacccttattcctcaatgcagtcagaaaaaagctcaaaaaattaccgaactccgccctttcaactcctgggaggctcttttcactaagatgtccaaaacaaatggtttgagtgaagatcttatctggcattgc
hblOligo107324_Cat2	SMARCAD1	NM_1128429	atcgaaagtaccagcactatggacggcgctattgcagccgcactcctcatgttcggggacgccggtggggggcctcgcaaacgcaaattgtcatctagcagcgaaccttatgaggaagatgagttcaacgatgatcagagtattaagaagacccgcctggaccacggggaagaatctaatgaaagcgccgaaagctccagcaactgggagaaacaggagtctatcgttcttaagctgcagaaggagttcccaaac
hblOligo107323_Cat2	SMARCAD1	NM_1128429	tatattgatttgagttctgactcagaggatgtggtgtctccaaactgttccaacacagtgcaggaaaaaaccttcaataaggatacagtgattattgtgagtgagccaagtgaggacgaagagagtcagggtttgcctaccatggcccgccgcaatgatgatatttcagaattggaagatctctcagagcttgaggacctgaaggatgctaagcttcaaacactgaaggagctgttcccacagcgctctgataac
hblOligo229267_Cat3	SMARCAD1	NM_1128429	GGTAGGTTCATGaagGAGcgcctggaccacggggaagaaGAGaatgaaGAGgccgaaGAGGAGGAGaactgggagaaacaggagGAGatcgttcttaagctgcagaaggagttcccaaacttcgataaacaggagctgcgcgaagtgctgaaagagcatgaatggatgtacGAGgaggccctcgaaGAGcttaaggttttcgcagaggatcaagacatgcagtacgtgGAGcagGAGgaggtccctaatggtaag
hblOligo229268_Cat3	SMARCAD1	NM_1128429	ATTCAAACTATGccaaagaatgcaGAGaagGAGaaacttaaacaaaagtttGAGatgaaggcacagaacgggttcaacaaaaaacgcaagaaaaatgtctttaatcctaaacgcgtggtggaagacGAGgagtatgacGAGggtGAGgatgttggcGAGGAGcttgatgaagactacGAGGAGggtgaagaagttatggaagatgggtacaagggcaaaattcttcatttccttcaggacgctGAGatcggcgaa
hblOligo229269_Cat2	SMARCAD1	NM_1128429	caatgcagtcagaaaaaagctcaaaaaattaccgaactccgccctttcaactcctgggaggctcttttcactaagatgtccaaaacaaatggtttgagtgaagatcttatctggcattgcaaaacacttatccaggaacgcgacgtcgtgatccgccttatgaacaaatgcgaagatattagcaacaagcttaccaagcaggtcactatgctgaccggcaacggggggggctggaacatcgaacagccaagcatt
hblOligo229268_Cat2	SMARCAD1	NM_1128429	agtcaaaattacccaaagaatgcaactaagactaaacttaaacaaaagtttagtatgaaggcacagaacgggttcaacaaaaaacgcaagaaaaatgtctttaatcctaaacgcgtggtggaagacagtgagtatgactcaggtagtgatgttggctctagccttgatgaagactacagctcaggtgaagaagttatggaagatgggtacaagggcaaaattcttcatttccttcaggacgcttctatcggcgaa
hblOligo229272_Cat3	SMARCAD1	NM_1128429	ATATCGTTAATGGAGGAGGAGGAGGAGgaaatccgccgcatgtttGAGGAGaaaGAGaagGAGgctgacgagcaaGAGatctacgaaaaagaacgcatcgcacatgctaaacaaatcatcaaaccttttattctgcgccgcgtcaaagaggaagtgttgaaacaattgcctccaaaaaaggaccgcatcgaactctgcgctatgGAGgagaaacaggagcaactgtatctgggcctgttcaatcgccttaaaaaa
hblOligo107322_Cat2	SMARCAD1	NM_1128429	aatctgtttaaccttgaccgcttccgcttcgagaagcgcaataaaattgaggaggctcctgaggcaactccacagccatcccaacctgggccaagtagcccaattagcctgtccgcagaggaagagaatgccgagggggaagtttcacgcgcaaataccccagattctgacatcaccgagaagacagaagattccagtgttcctgagacaccagacaatgaacgcaaggctagcatctcatattttaaaaaccaa
hblOligo107325_Cat3	SMARCAD1	NM_1128429	ATTCAACCGATGctgaaagagcatgaatggatgtacGAGgaggccctcgaaGAGcttaaggttttcgcagaggatcaagacatgcagtacgtgGAGcagGAGgaggtccctaatggtaaggaggtgGAGGAGcgcGAGcaaaattacccaaagaatgcaGAGaagGAGaaacttaaacaaaagtttGAGatgaaggcacagaacgggttcaacaaaaaacgcaagaaaaatgtctttaatcctaaacgcgtggtg
hblOligo107332_Cat2	SMARCAD1	NM_1128429	cgcttggacggcaagacccaaatcagtgaacgcatccacctgattgacgagttcaataccgatatggatattttcgtgttccttttgtctactaaagctggcggtctcggcatcaacctcacaagcgccaacgtggttattttgcatgacattgattgtaacccatataatgacaagcaagccgaagatcgctgccatcgcgtgggtcagactaaggaagttcttgtgattaaacttatttcacaggggacaatc
hblOligo229273_Cat3	SMARCAD1	NM_1128429	GTTACTTGCATGaatGAGgaaatgtgtaatgttatgatgcaattgcgcaagatggctaaccatcctctgcttcatcgccaatattatGAGgcagaaaaactgaaagaaatgGAGcaactcatgctgaaagaaccaGAGcattgcgaagccaacccagatttgatctttgaagacatggaagttatgGAGgactttgagctgcacgttctctgtaagcaatatcgccatattaataattttcaacttgacatggat
hblOligo107331_Cat3	SMARCAD1	NM_1128429	TCTAGTGTGATGgccaacccagatttgatctttgaagacatggaagttatgGAGgactttgagctgcacgttctctgtaagcaatatcgccatattaataattttcaacttgacatggatctgatcctggacGAGggtaaatttcgcgtgctcgggtgcattttgGAGgagttgaagcaaaaaggtgaccgcgttgtgctgtttGAGcagtttGAGatgatgctggatatccttgaagtccttcttaaacaccat
hblOligo229275_Cat3	SMARCAD1	NM_1128429	AGGGCTAAAATGttgcatgacattgattgtaacccatataatgacaagcaagccgaagatcgctgccatcgcgtgggtcagGAGaaggaagttcttgtgattaaacttattGAGcaggggGAGatcgaggagGAGatgcttaaaattaatcaacagaagctgaagttggaacaggacatgGAGGAGgtggatgaaggggatgaggggGAGatgcctgctgacatcgccGAGcttcttaaaGAGGAGatggggttg
hblOligo229267_Cat2	SMARCAD1	NM_1128429	cagagtattaagaagacccgcctggaccacggggaagaatctaatgaaagcgccgaaagctccagcaactgggagaaacaggagtctatcgttcttaagctgcagaaggagttcccaaacttcgataaacaggagctgcgcgaagtgctgaaagagcatgaatggatgtacacagaggccctcgaatcccttaaggttttcgcagaggatcaagacatgcagtacgtgtcacagtccgaggtccctaatggtaag
hblOligo229274_Cat2	SMARCAD1	NM_1128429	ggtaaatttcgcgtgctcgggtgcattttgagcgagttgaagcaaaaaggtgaccgcgttgtgctgttttcacagtttacaatgatgctggatatccttgaagtccttcttaaacaccatcagcaccgctatctccgcttggacggcaagacccaaatcagtgaacgcatccacctgattgacgagttcaataccgatatggatattttcgtgttccttttgtctactaaagctggcggtctcggcatcaacctc
hblOligo229266_Cat2	SMARCAD1	NM_1128429	cctaccatggcccgccgcaatgatgatatttcagaattggaagatctctcagagcttgaggacctgaaggatgctaagcttcaaacactgaaggagctgttcccacagcgctctgataacgaccttcttaagctcatcgaaagtaccagcactatggacggcgctattgcagccgcactcctcatgttcggggacgccggtggggggcctcgcaaacgcaaattgtcatctagcagcgaaccttatgaggaagat
hblOligo107327_Cat3	SMARCAD1	NM_1128429	AACCAGGAAATGgtgatccgccttatgaacaaatgcgaagatattGAGaacaagcttGAGaagcaggtcGAGatgctgGAGggcaacggggggggctggaacatcgaacagccaGAGattctgaatcaaGAGcttGAGttgaagccataccaaaaagtcggtcttaactggctcgcactcgtgcacaagcacgggctcaatgggattttggcagacgaaatgggtctggggaagGAGatccaagccatcgctttt
hblOligo229270_Cat2	SMARCAD1	NM_1128429	agtttgaagccataccaaaaagtcggtcttaactggctcgcactcgtgcacaagcacgggctcaatgggattttggcagacgaaatgggtctggggaagaccatccaagccatcgcttttttggcatacctgtatcaagaaggtaacaacgggcctcatctgattgttgtcccagcaagtaccatcgacaactggcttcgcgaagttaacctctggtgccctacacttaaggtgctttgctattacgggtctcaa
hblOligo229273_Cat2	SMARCAD1	NM_1128429	gtgaccgaaaagaatactgaaatgtgtaatgttatgatgcaattgcgcaagatggctaaccatcctctgcttcatcgccaatattataccgcagaaaaactgaaagaaatgtcacaactcatgctgaaagaaccaactcattgcgaagccaacccagatttgatctttgaagacatggaagttatgaccgactttgagctgcacgttctctgtaagcaatatcgccatattaataattttcaacttgacatggat
hblOligo229271_Cat2	SMARCAD1	NM_1128429	atccgcttcaatatccacagccgctatgaagattacaacgttatcgtcacaacttataactgcgctatttctagctctgacgatcgcagcctgttccgccgcctgaagcttaattatgctatctttgacgagggtcacatgcttaagaatatgggtagtattcgctatcagcatctcatgacaatcaacgccaacaaccgcctcttgctcactgggacacctgtccaaaataaccttcttgagctgatgagtctc
hblOligo107329_Cat3	SMARCAD1	NM_1128429	AGCACTTTCATGaatatgggtGAGattcgctatcagcatctcatgGAGatcaacgccaacaaccgcctcttgctcGAGgggGAGcctgtccaaaataaccttcttgagctgatgGAGctcctcaatttcgtgatgcctcatatgttcGAGGAGGAGGAGGAGgaaatccgccgcatgtttGAGGAGaaaGAGaagGAGgctgacgagcaaGAGatctacgaaaaagaacgcatcgcacatgctaaacaaatcatc
hblOligo107330_Cat2	SMARCAD1	NM_1128429	cgccgcgtcaaagaggaagtgttgaaacaattgcctccaaaaaaggaccgcatcgaactctgcgctatgagcgagaaacaggagcaactgtatctgggcctgttcaatcgccttaaaaaaagcattaacaatctggtgaccgaaaagaatactgaaatgtgtaatgttatgatgcaattgcgcaagatggctaaccatcctctgcttcatcgccaatattataccgcagaaaaactgaaagaaatgtcacaactc
hblOligo107330_Cat3	SMARCAD1	NM_1128429	CTCGGTGTCATGgaggaagtgttgaaacaattgcctccaaaaaaggaccgcatcgaactctgcgctatgGAGgagaaacaggagcaactgtatctgggcctgttcaatcgccttaaaaaaGAGattaacaatctggtgGAGgaaaagaatGAGgaaatgtgtaatgttatgatgcaattgcgcaagatggctaaccatcctctgcttcatcgccaatattatGAGgcagaaaaactgaaagaaatgGAGcaactc
hblOligo229270_Cat3	SMARCAD1	NM_1128429	GACGATATGATGtaccaaaaagtcggtcttaactggctcgcactcgtgcacaagcacgggctcaatgggattttggcagacgaaatgggtctggggaagGAGatccaagccatcgcttttttggcatacctgtatcaagaaggtaacaacgggcctcatctgattgttgtcccagcaGAGGAGatcgacaactggcttcgcgaagttaacctctggtgccctGAGcttaaggtgctttgctattacgggGAGcaa
hblOligo107331_Cat2	SMARCAD1	NM_1128429	actcattgcgaagccaacccagatttgatctttgaagacatggaagttatgaccgactttgagctgcacgttctctgtaagcaatatcgccatattaataattttcaacttgacatggatctgatcctggactcaggtaaatttcgcgtgctcgggtgcattttgagcgagttgaagcaaaaaggtgaccgcgttgtgctgttttcacagtttacaatgatgctggatatccttgaagtccttcttaaacaccat
hblOligo107332_Cat3	SMARCAD1	NM_1128429	ACTCTCCTAATGaagGAGcaaatcGAGgaacgcatccacctgattgacgagttcaatGAGgatatggatattttcgtgttccttttgGAGGAGaaagctggcggtctcggcatcaacctcGAGGAGgccaacgtggttattttgcatgacattgattgtaacccatataatgacaagcaagccgaagatcgctgccatcgcgtgggtcagGAGaaggaagttcttgtgattaaacttattGAGcaggggGAGatc
hblOligo229271_Cat3	SMARCAD1	NM_1128429	GTCACATTCATGatccacGAGcgctatgaagattacaacgttatcgtcGAGGAGtataactgcgctattGAGGAGGAGgacgatcgcGAGctgttccgccgcctgaagcttaattatgctatctttgacgagggtcacatgcttaagaatatgggtGAGattcgctatcagcatctcatgGAGatcaacgccaacaaccgcctcttgctcGAGgggGAGcctgtccaaaataaccttcttgagctgatgGAGctc
hblOligo107326_Cat3	SMARCAD1	NM_1128429	GCGATCGGGATGgatgttggcGAGGAGcttgatgaagactacGAGGAGggtgaagaagttatggaagatgggtacaagggcaaaattcttcatttccttcaggacgctGAGatcggcgaactcGAGcttattcctcaatgcGAGcagaaaaaagctcaaaaaattGAGgaactccgccctttcaacGAGtgggaggctcttttcGAGaagatgGAGaaaGAGaatggtttgGAGgaagatcttatctggcattgc
hblOligo229266_Cat3	SMARCAD1	NM_1128429	GGATATTACATGcgccgcaatgatgatattGAGgaattggaagatctcGAGgagcttgaggacctgaaggatgctaagcttcaaGAGctgaaggagctgttcccacagcgcGAGgataacgaccttcttaagctcatcgaaGAGGAGGAGGAGatggacggcgctattgcagccgcactcctcatgttcggggacgccggtggggggcctcgcaaacgcaaattgGAGGAGGAGGAGgaaccttatgaggaagat
hblOligo107329_Cat2	SMARCAD1	NM_1128429	cacatgcttaagaatatgggtagtattcgctatcagcatctcatgacaatcaacgccaacaaccgcctcttgctcactgggacacctgtccaaaataaccttcttgagctgatgagtctcctcaatttcgtgatgcctcatatgttcagtagctcaaccagtgaaatccgccgcatgtttagttcaaaaactaagtccgctgacgagcaatcaatctacgaaaaagaacgcatcgcacatgctaaacaaatcatc
hblOligo107327_Cat2	SMARCAD1	NM_1128429	gaacgcgacgtcgtgatccgccttatgaacaaatgcgaagatattagcaacaagcttaccaagcaggtcactatgctgaccggcaacggggggggctggaacatcgaacagccaagcattctgaatcaatcacttagtttgaagccataccaaaaagtcggtcttaactggctcgcactcgtgcacaagcacgggctcaatgggattttggcagacgaaatgggtctggggaagaccatccaagccatcgctttt
hblOligo107322_Cat3	SMARCAD1	NM_1128429	AAGTTTTCCATGcttgaccgcttccgcttcgagaagcgcaataaaattgaggaggctcctgaggcaGAGccacagccaGAGcaacctgggccaGAGGAGccaattGAGctgGAGgcagaggaagagaatgccgagggggaagttGAGcgcgcaaatGAGccagatGAGgacatcGAGgagaagGAGgaagatGAGGAGgttcctgagGAGccagacaatgaacgcaaggctGAGatcGAGtattttaaaaaccaa
hblOligo107328_Cat2	SMARCAD1	NM_1128429	caagaaggtaacaacgggcctcatctgattgttgtcccagcaagtaccatcgacaactggcttcgcgaagttaacctctggtgccctacacttaaggtgctttgctattacgggtctcaagaggagcgcaaacagatccgcttcaatatccacagccgctatgaagattacaacgttatcgtcacaacttataactgcgctatttctagctctgacgatcgcagcctgttccgccgcctgaagcttaattatgct
hblOligo107324_Cat3	SMARCAD1	NM_1128429	TACGGGTGTATGGAGGAGatggacggcgctattgcagccgcactcctcatgttcggggacgccggtggggggcctcgcaaacgcaaattgGAGGAGGAGGAGgaaccttatgaggaagatgagttcaacgatgatcagGAGattaagaagGAGcgcctggaccacggggaagaaGAGaatgaaGAGgccgaaGAGGAGGAGaactgggagaaacaggagGAGatcgttcttaagctgcagaaggagttcccaaac
hblOligo229275_Cat2	SMARCAD1	NM_1128429	aacgtggttattttgcatgacattgattgtaacccatataatgacaagcaagccgaagatcgctgccatcgcgtgggtcagactaaggaagttcttgtgattaaacttatttcacaggggacaatcgaggagtccatgcttaaaattaatcaacagaagctgaagttggaacaggacatgacaaccgtggatgaaggggatgaggggtctatgcctgctgacatcgccacccttcttaaaacttcaatggggttg
hblOligo107328_Cat3	SMARCAD1	NM_1128429	CCAGAATGGATGaacgggcctcatctgattgttgtcccagcaGAGGAGatcgacaactggcttcgcgaagttaacctctggtgccctGAGcttaaggtgctttgctattacgggGAGcaagaggagcgcaaacagatccgcttcaatatccacGAGcgctatgaagattacaacgttatcgtcGAGGAGtataactgcgctattGAGGAGGAGgacgatcgcGAGctgttccgccgcctgaagcttaattatgct
hblOligo107323_Cat3	SMARCAD1	NM_1128429	AGGCAATGCATGGAGGAGgacGAGgaggatgtggtgGAGccaaactgtGAGaacGAGgtgcaggaaaaaGAGttcaataaggatGAGgtgattattgtgGAGgagccaGAGgaggacgaagagGAGcagggtttgcctGAGatggcccgccgcaatgatgatattGAGgaattggaagatctcGAGgagcttgaggacctgaaggatgctaagcttcaaGAGctgaaggagctgttcccacagcgcGAGgataac
hblOligo156614_Cat6	DCAKD	NM_1128631	gaccgcgacactcaactggctcgcttgatgcgccgcaacagtctgaaccgcaaagacgctgaagcccgcatcaatgcccaacttcctctcactgacaaagctcgcatggctcgccatgttctcgataactctggcgaatggagcgtcactaaacgccaagtcatcttgcttcacactgaactcgaacgctctttggaatatctgcctctgcgctttggcgttcttacaggtctcgcagccattgcttctctgttg
hblOligo27480_Cat6	DCAKD	NM_1128631	cgcaacagtctgaaccgcaaagacgctgaagcccgcatcaatgcccaacttcctctcactgacaaagctcgcatggctcgccatgttctcgataactctggcgaatggagcgtcactaaacgccaagtcatcttgcttcacactgaactcgaacgctctttggaatatctgcctctgcgctttggcgttcttacaggtctcgcagccattgcttctctgttgtacctgcttacccattatcttttgccttacgca
hblOligo27478_Cat6	DCAKD	NM_1128631	atgtttttggtgggtctcactggcggtattgcttcaggtaagtcaagtgtgatccaagtctttcaacagctggggtgcgctgttattgacgtcgatgtgatggcacgccatgttgtgcagccagggtatccagcccaccgccgcatcgttgaagtctttggcactgaagtcctcctggagaatggtgacatcaaccgcaaggtcttgggtgatttgatctttaatcaacctgatcgccgccaattgctcaacgcc
hblOligo156613_Cat6	DCAKD	NM_1128631	caccgccgcatcgttgaagtctttggcactgaagtcctcctggagaatggtgacatcaaccgcaaggtcttgggtgatttgatctttaatcaacctgatcgccgccaattgctcaacgccattacacatccagagattcgcaaagagatgatgaaggagaccttcaagtatttcttgcgcggttaccgctatgtcatccttgatattcctttgctctttgaaaccaaaaagttgcttaaatatatgaagcacaca
hblOligo27479_Cat6	DCAKD	NM_1128631	attcgcaaagagatgatgaaggagaccttcaagtatttcttgcgcggttaccgctatgtcatccttgatattcctttgctctttgaaaccaaaaagttgcttaaatatatgaagcacacagtggttgtctattgcgaccgcgacactcaactggctcgcttgatgcgccgcaacagtctgaaccgcaaagacgctgaagcccgcatcaatgcccaacttcctctcactgacaaagctcgcatggctcgccatgtt
hblOligo170363_Cat2	GEN1	NM_1130009	tcaacaatcgattgggaagggacctctttcagcaattctcctgcaattcaacgcaatacctttagccacgatctcaaatccgaggttgaatcagagttgtctgctattcctgatggcttcgagaacattccagaacagctgtcctgcgagtccgagcgctacacagctaatattaaaaaggttctggacgaagatagtgacggcatcagtccagaggagcaccttctctccggcatcacagacctttgcttgcag
hblOligo42307_Cat2	GEN1	NM_1130009	gagatcgttgccgtgtaccaaaagcaaaaattggagatcaaggggaagaaacaaaaacgcattaaaccaaaggagaacaatttgccagagccagacgaagtgatgtctttccagtcacacatgaccctgaagcctacatgtgaaatcttccataaacaaaactccaaattgaactcaggcattagccctgatccaacattgccacaggagtctattagcgcaagcttgaactcactccttctgcctaagaacact
hblOligo42308_Cat2	GEN1	NM_1130009	caggaacagtttatgtcatctttgcgcccactggcaatccagcaaattaaagccgtgagcaagtccctgatttctgaaagttcccaaccaaataccagctctcataacatttcagtcattgcagatctgcacctctcaacaatcgattgggaagggacctctttcagcaattctcctgcaattcaacgcaatacctttagccacgatctcaaatccgaggttgaatcagagttgtctgctattcctgatggcttc
hblOligo42310_Cat3	GEN1	NM_1130009	AATGTTTTTATGgggattcctctgcagaatgaaGAGcgcgatGAGaagatccttaaaggtgaccagttgctgcaagaagattacaaggtcaacGAGGAGgtgccttacGAGgttGAGaacGAGgtggtgaaaGAGtgcaacgtgcgccctcctaatGAGgcacttgaccatGAGcgcaaagtcgatatgcagGAGGAGcgcaaaattcttatgaaaaagGAGgtctgtctggaccgccacGAGGAGgacgagcaa
hblOligo42304_Cat2	GEN1	NM_1130009	tgctataccatgtctagtatcaagtccaaactgggccttgatcgcgacgccctggtgggccttgccatccttctgggctgtgattatcttccaaaaggggttcctggggttggtaaagagcaggctttgaagcttattcagattcttaaaggtcaatctctcctgcaacgcttcaaccgctggaacgagacctcctgcaactcaagcccacaattgctggttacaaaaaagctggcccattgctccgtgtgcagt
hblOligo42305_Cat3	GEN1	NM_1130009	TATTTGTATATGcgcaacggctgccgcctgtgtaaaGAGgataagtactgtgaaccacatgactatgaatactgctgcccatgcgagtggcaccgcGAGgagcacgaccgccaacttGAGgaggtggagaataatatcaaaaagaaggcctgctgttgcgagggttttcctttccacgaagttattcaagaatttttgcttaataaagataagttggtgaaagttatccgctatcagcgcccagatctgctcttg
hblOligo42305_Cat2	GEN1	NM_1130009	aaagatcacgagcgcaacggctgccgcctgtgtaaatccgataagtactgtgaaccacatgactatgaatactgctgcccatgcgagtggcaccgcaccgagcacgaccgccaactttcagaggtggagaataatatcaaaaagaaggcctgctgttgcgagggttttcctttccacgaagttattcaagaatttttgcttaataaagataagttggtgaaagttatccgctatcagcgcccagatctgctcttg
hblOligo170365_Cat3	GEN1	NM_1130009	CAAATCACGATGcctcctaatGAGgcacttgaccatGAGcgcaaagtcgatatgcagGAGGAGcgcaaaattcttatgaaaaagGAGgtctgtctggaccgccacGAGGAGgacgagcaaGAGgctcctgtcttcggcaaggccaaatatGAGGAGcaacgcatgaagcatGAGGAGcaaaagcataatGAGGAGcattttaaggaaGAGggccataataaactcGAGGAGcctaaaatccatatcaaggaaGAG
hblOligo170358_Cat3	GEN1	NM_1130009	GTCGAACCAATGgcatacctcaacgcaggtggccacgttgatggttgcctcGAGaacgatggcgatGAGtttttgtacggcgctcagGAGgtttatcgcaatttcGAGatgaacGAGaaggacccacatgtggattgctatGAGatgGAGGAGatcaagGAGaaactgggccttgatcgcgacgccctggtgggccttgccatccttctgggctgtgattatcttccaaaaggggttcctggggttggtaaagag
hblOligo170358_Cat2	GEN1	NM_1130009	gaggctatgtgtgcatacctcaacgcaggtggccacgttgatggttgcctcaccaacgatggcgatacttttttgtacggcgctcagaccgtttatcgcaatttcacaatgaacactaaggacccacatgtggattgctataccatgtctagtatcaagtccaaactgggccttgatcgcgacgccctggtgggccttgccatccttctgggctgtgattatcttccaaaaggggttcctggggttggtaaagag
hblOligo42306_Cat2	GEN1	NM_1130009	ttggaaaagatggagtggccaaaccattatgcctgcgagaaacttttggttctccttactcactacgacatgattgagcgcaaactgggtagccgcaattctaatcaacttcaaccaatccgcatcgtcaaaacccgcattcgcaacggtgttcattgcttcgagatcgaatgggaaaaaccagagcattatgctatggaggataaacaacatggcgagtttgccttgctcaccattgaagaagaatctctgttt
hblOligo170361_Cat2	GEN1	NM_1130009	cgcattcgcaacggtgttcattgcttcgagatcgaatgggaaaaaccagagcattatgctatggaggataaacaacatggcgagtttgccttgctcaccattgaagaagaatctctgtttgaggccgcctatccagagatcgttgccgtgtaccaaaagcaaaaattggagatcaaggggaagaaacaaaaacgcattaaaccaaaggagaacaatttgccagagccagacgaagtgatgtctttccagtcacac
hblOligo42307_Cat3	GEN1	NM_1130009	AGATATGTCATGgtgtaccaaaagcaaaaattggagatcaaggggaagaaacaaaaacgcattaaaccaaaggagaacaatttgccagagccagacgaagtgatgGAGttccagGAGcacatgGAGctgaagcctGAGtgtgaaatcttccataaacaaaacGAGaaattgaacGAGggcattGAGcctgatccaGAGttgccacaggagGAGattGAGgcaGAGttgaacGAGctccttctgcctaagaacGAG
hblOligo42309_Cat3	GEN1	NM_1130009	CTTAAGGTCATGgagGAGgagcgctacGAGgctaatattaaaaaggttctggacgaagatGAGgacggcatcGAGccagaggagcaccttctcGAGggcatcGAGgacctttgcttgcaggaccttccactcaaggagcgcatcttcGAGaagctcGAGtaccctcaggataatcttcagccagacgtgaacctgaagGAGctgGAGattttgGAGgttaaggaaGAGtgcattgcaaatGAGggtGAGgattgt
hblOligo170362_Cat3	GEN1	NM_1130009	CTTCCAATCATGttccataaacaaaacGAGaaattgaacGAGggcattGAGcctgatccaGAGttgccacaggagGAGattGAGgcaGAGttgaacGAGctccttctgcctaagaacGAGccttgtttgaacgcacaggaacagtttatgGAGGAGttgcgcccactggcaatccagcaaattaaagccgtgGAGaagGAGctgattGAGgaaGAGGAGcaaccaaatGAGGAGGAGcataacattGAGgtcatt
hblOligo170360_Cat2	GEN1	NM_1130009	atcaaaaagaaggcctgctgttgcgagggttttcctttccacgaagttattcaagaatttttgcttaataaagataagttggtgaaagttatccgctatcagcgcccagatctgctcttgtttcagcgcttcacattggaaaagatggagtggccaaaccattatgcctgcgagaaacttttggttctccttactcactacgacatgattgagcgcaaactgggtagccgcaattctaatcaacttcaaccaatc
hblOligo170366_Cat3	GEN1	NM_1130009	GCTTCCGGCATGaatGAGGAGcattttaaggaaGAGggccataataaactcGAGGAGcctaaaatccatatcaaggaaGAGgagcaatgtgtgcgcGAGtatgaaGAGgccgaaaatgaggagGAGtgttttccagatGAGGAGaaaGAGGAGcttGAGGAGctgcaatgccacaaaaaggagaacaatGAGgggGAGtgtctggatGAGcctcttccattgcgccaacgcctcaaactgcgctttcaaGAGGAG
hblOligo170363_Cat3	GEN1	NM_1130009	CGAGACTGTATGtgggaagggGAGGAGttcGAGaatGAGcctgcaattcaacgcaatGAGtttGAGcacgatctcaaaGAGgaggttgaaGAGgagttgGAGgctattcctgatggcttcgagaacattccagaacagctgGAGtgcgagGAGgagcgctacGAGgctaatattaaaaaggttctggacgaagatGAGgacggcatcGAGccagaggagcaccttctcGAGggcatcGAGgacctttgcttgcag
hblOligo42309_Cat2	GEN1	NM_1130009	cagctgtcctgcgagtccgagcgctacacagctaatattaaaaaggttctggacgaagatagtgacggcatcagtccagaggagcaccttctctccggcatcacagacctttgcttgcaggaccttccactcaaggagcgcatcttcactaagctcagctaccctcaggataatcttcagccagacgtgaacctgaagacactgagcattttgagtgttaaggaatcatgcattgcaaatagcggttcagattgt
hblOligo170364_Cat2	GEN1	NM_1130009	gagcgcatcttcactaagctcagctaccctcaggataatcttcagccagacgtgaacctgaagacactgagcattttgagtgttaaggaatcatgcattgcaaatagcggttcagattgtacctctcatctgtcaaaagatcttccagggattcctctgcagaatgaaagtcgcgattcaaagatccttaaaggtgaccagttgctgcaagaagattacaaggtcaacactagtgtgccttactcagttagcaac
hblOligo170362_Cat2	GEN1	NM_1130009	acatgtgaaatcttccataaacaaaactccaaattgaactcaggcattagccctgatccaacattgccacaggagtctattagcgcaagcttgaactcactccttctgcctaagaacactccttgtttgaacgcacaggaacagtttatgtcatctttgcgcccactggcaatccagcaaattaaagccgtgagcaagtccctgatttctgaaagttcccaaccaaataccagctctcataacatttcagtcatt
hblOligo170364_Cat3	GEN1	NM_1130009	ACGAAATATATGGAGaagctcGAGtaccctcaggataatcttcagccagacgtgaacctgaagGAGctgGAGattttgGAGgttaaggaaGAGtgcattgcaaatGAGggtGAGgattgtGAGGAGcatctgGAGaaagatcttccagggattcctctgcagaatgaaGAGcgcgatGAGaagatccttaaaggtgaccagttgctgcaagaagattacaaggtcaacGAGGAGgtgccttacGAGgttGAGaac
hblOligo42308_Cat3	GEN1	NM_1130009	TCTGACCTGATGatgGAGGAGttgcgcccactggcaatccagcaaattaaagccgtgGAGaagGAGctgattGAGgaaGAGGAGcaaccaaatGAGGAGGAGcataacattGAGgtcattgcagatctgcacctcGAGGAGatcgattgggaagggGAGGAGttcGAGaatGAGcctgcaattcaacgcaatGAGtttGAGcacgatctcaaaGAGgaggttgaaGAGgagttgGAGgctattcctgatggcttc
hblOligo170359_Cat2	GEN1	NM_1130009	attcagattcttaaaggtcaatctctcctgcaacgcttcaaccgctggaacgagacctcctgcaactcaagcccacaattgctggttacaaaaaagctggcccattgctccgtgtgcagtcatcctgggtctcctaaagatcacgagcgcaacggctgccgcctgtgtaaatccgataagtactgtgaaccacatgactatgaatactgctgcccatgcgagtggcaccgcaccgagcacgaccgccaactttca
hblOligo42311_Cat2	GEN1	NM_1130009	ggcaaggccaaatatacaacacaacgcatgaagcattccagccaaaagcataattcttcacattttaaggaaagtggccataataaactcagctcacctaaaatccatatcaaggaaaccgagcaatgtgtgcgctcatatgaaactgccgaaaatgaggagagctgttttccagatagcacaaaatcaagccttagtagtctgcaatgccacaaaaaggagaacaatagtgggacctgtctggattcacctctt
hblOligo170361_Cat3	GEN1	NM_1130009	CTCAATTGGATGggtgttcattgcttcgagatcgaatgggaaaaaccagagcattatgctatggaggataaacaacatggcgagtttgccttgctcGAGattgaagaagaaGAGctgtttgaggccgcctatccagagatcgttgccgtgtaccaaaagcaaaaattggagatcaaggggaagaaacaaaaacgcattaaaccaaaggagaacaatttgccagagccagacgaagtgatgGAGttccagGAGcac
hblOligo170360_Cat3	GEN1	NM_1130009	CCGTTGTTAATGgcctgctgttgcgagggttttcctttccacgaagttattcaagaatttttgcttaataaagataagttggtgaaagttatccgctatcagcgcccagatctgctcttgtttcagcgcttcGAGttggaaaagatggagtggccaaaccattatgcctgcgagaaacttttggttctccttGAGcactacgacatgattgagcgcaaactgggtGAGcgcaatGAGaatcaacttcaaccaatc
hblOligo42303_Cat2	GEN1	NM_1130009	cagagtcgctatgggtcttcaggtaaaagttggtcacagaaaactgggcgctcacatttcaagagtgtccttcgcgaatgtttgcacatgcttgagtgcctgggcatcccttgggtccaggcagcaggtgaagccgaggctatgtgtgcatacctcaacgcaggtggccacgttgatggttgcctcaccaacgatggcgatacttttttgtacggcgctcagaccgtttatcgcaatttcacaatgaacactaag
hblOligo42306_Cat3	GEN1	NM_1130009	GCAATGCTGATGgagtggccaaaccattatgcctgcgagaaacttttggttctccttGAGcactacgacatgattgagcgcaaactgggtGAGcgcaatGAGaatcaacttcaaccaatccgcatcgtcaaaGAGcgcattcgcaacggtgttcattgcttcgagatcgaatgggaaaaaccagagcattatgctatggaggataaacaacatggcgagtttgccttgctcGAGattgaagaagaaGAGctgttt
hblOligo42303_Cat3	GEN1	NM_1130009	CGCATCTCAATGgggGAGGAGggtaaaGAGtggGAGcagaaaGAGgggcgcGAGcatttcaagGAGgtccttcgcgaatgtttgcacatgcttgagtgcctgggcatcccttgggtccaggcagcaggtgaagccgaggctatgtgtgcatacctcaacgcaggtggccacgttgatggttgcctcGAGaacgatggcgatGAGtttttgtacggcgctcagGAGgtttatcgcaatttcGAGatgaacGAGaag
hblOligo170366_Cat2	GEN1	NM_1130009	agccaaaagcataattcttcacattttaaggaaagtggccataataaactcagctcacctaaaatccatatcaaggaaaccgagcaatgtgtgcgctcatatgaaactgccgaaaatgaggagagctgttttccagatagcacaaaatcaagccttagtagtctgcaatgccacaaaaaggagaacaatagtgggacctgtctggattcacctcttccattgcgccaacgcctcaaactgcgctttcaaagtacc
hblOligo170365_Cat2	GEN1	NM_1130009	tgcaacgtgcgccctcctaataccgcacttgaccattcccgcaaagtcgatatgcagactacccgcaaaattcttatgaaaaagtctgtctgtctggaccgccactctagcgacgagcaatctgctcctgtcttcggcaaggccaaatatacaacacaacgcatgaagcattccagccaaaagcataattcttcacattttaaggaaagtggccataataaactcagctcacctaaaatccatatcaaggaaacc
hblOligo42302_Cat2	GEN1	NM_1130009	ggggtcaatgatctttggcagattctcgaacctgtcaaacaacacattccattgcgcaaccttgggggcaaaaccatcgcagtcgacctgagcttgtgggtttgcgaggcacagactgttaaaaagatgatgggcagcgtgatgaaacctcatcttcgcaatcttttttttcgcatcagctatcttactcaaatggatgtgaagttggttttcgtgatggaaggcgaaccaccaaagcttaaggctgacgtcatc
hblOligo42310_Cat2	GEN1	NM_1130009	aaagatcttccagggattcctctgcagaatgaaagtcgcgattcaaagatccttaaaggtgaccagttgctgcaagaagattacaaggtcaacactagtgtgccttactcagttagcaacacagtggtgaaaacttgcaacgtgcgccctcctaataccgcacttgaccattcccgcaaagtcgatatgcagactacccgcaaaattcttatgaaaaagtctgtctgtctggaccgccactctagcgacgagcaa
hblOligo170357_Cat2	GEN1	NM_1130009	ggcagcgtgatgaaacctcatcttcgcaatcttttttttcgcatcagctatcttactcaaatggatgtgaagttggttttcgtgatggaaggcgaaccaccaaagcttaaggctgacgtcatctctaaacgcaatcagagtcgctatgggtcttcaggtaaaagttggtcacagaaaactgggcgctcacatttcaagagtgtccttcgcgaatgtttgcacatgcttgagtgcctgggcatcccttgggtccag
[truncated: 8,947 more rows]
