# Supplementary material for: Peptide fusion improves prime editing efficiency
Source: Nat Commun. 2022 Jun 18;13:3512. doi: 10.1038/s41467-022-31270-y (PMC9206660; doi:10.1038/s41467-022-31270-y)
Supplement: Supplementary file 6 — Supplementary Dataset 3 [file 41467_2022_31270_MOESM6_ESM.xlsx]

## Sheet: PE115
Oligo.name	Design category	Gene	RefSeqID	Peptide.number.within.gene	12K Posterior mean	BarcodedSeq	wt_mESC_115pep_pos_gRNA_rep5	prime_edits_mESC_115pep_pos_gRNA_rep5	indels_mESC_115pep_pos_gRNA_rep5	other_specified_mESC_115pep_pos_gRNA_rep5	wt_mESC_115pep_pos_gRNA_rep6	prime_edits_mESC_115pep_pos_gRNA_rep6	indels_mESC_115pep_pos_gRNA_rep6	other_specified_mESC_115pep_pos_gRNA_rep6	wt_mESC_115pep_pos_gRNA_rep7	prime_edits_mESC_115pep_pos_gRNA_rep7	indels_mESC_115pep_pos_gRNA_rep7	other_specified_mESC_115pep_pos_gRNA_rep7	wt_mESC_115pep_pos_gRNA_rep8	prime_edits_mESC_115pep_pos_gRNA_rep8	indels_mESC_115pep_pos_gRNA_rep8	other_specified_mESC_115pep_pos_gRNA_rep8	wt_mESC_115pep_pos_gRNA_rep9	prime_edits_mESC_115pep_pos_gRNA_rep9	indels_mESC_115pep_pos_gRNA_rep9	other_specified_mESC_115pep_pos_gRNA_rep9	Median PE (>200 reads)	r5	r6	r7	r8	r9	Median control-normalized frac PE (>200 reads)	r5	r6	r7	r8	r9	Avg ctrl-norm PE r5-9	Median ctrl-norm PE r5-9	p_val	-log 10 p_val	significant fdr = 0.05
hblOligo252889_Cat3	3_4778_st_to_e_dna_repair_peptides_9NATG	Igf1	NM_1111283	1	0.624696	AGGGAGGGAATGaataagcctGAGgggtacggtGAGGAGGAGcgccgcgcacctcagGAGggtattgtggacgagtgctgcttccgcGAGtgcgacctgcgccgcctcgaaatgtactgtgcccctctcaagcctgccaaaGAGgctcgcGAGgtgcgcgctcagcgccacGAGgatatgccaaaaGAGcaaaaatatcaacctcctGAGGAGaacaagaacGAGaaaGAGcaacgccgcaaagggGAGGAGttt	669	572	0	0	328	236	0	0	152	221	0	0	602	597	0	0	1013	721	1	0		0.460919	0.41844	0.592493	0.497915	0.415802		1.79062	1.6728	1.82888	1.82286	1.37004	1.69704	1.79062	0.000133703	3.87386	TRUE
hblOligo79847_Cat2	2_wt_dna_repair_peptides	NFATC2IP	NM_32815	1	0.586169	gccgagccagtcggtaaacgcgggcgctggtctggcggctctggcgcaggtcgcgggggtcgcggtggctggggcggtcgcggtcgccgccctcgcgctcaacgctccccaagccgcggcaccttggatgtggtgtccgtggacctcgtgaccgactctgatgaggagatcctggaggtggcaactgcccgcggcgccgcagatgaggttgaggtggagccacctgagccaccagggcctgttgctagccgcgac	14474	10373	1	0	18822	14512	9	0	8785	7405	8	0	12452	11434	5	0	7993	5649	2	0		0.417475	0.435351	0.457381	0.47869	0.414089		1.62185	1.74041	1.41182	1.75248	1.3644	1.57819	1.62185	0.000133703	3.87386	TRUE
hblOligo11330_Cat2	2_wt_dna_repair_peptides	BRCA2	NM_59	13	0.442812	gagatccatactgtgtgttcacaaaaagaggactccttgtgtccaaacctcatcgacaacggtagttggccagcaacaacaacccagaactccgttgctcttaagaacgccgggctcatctccacactgaaaaagaagactaacaagttcatttatgcaattcacgacgaaactagttacaagggcaaaaaaatcccaaaagaccagaaaagcgaattgattaattgctcagcacaattcgaggctaatgctttc	7	8	0	0	987	566	0	0	196	249	0	0	349	305	0	0	161	133	0	0			0.364456	0.559551	0.466361	0.452381			1.45699	1.72719	1.70734	1.49057	1.59552	1.59895	0.00110873	2.95517	TRUE
hblOligo251516_Cat2	2_wt_dna_repair_peptides	CDKN2A	NM_77	1	0.44317	gagcctgcagctggcagcagtatggaacctagtgcagattggttggcaacagccgcagcacgcggtcgcgttgaggaagttcgcgccttgttggaggcaggcgctctgcctaatgccccaaatagttatggccgccgccctatccaggtgatgatgatggggtctgctcgcgtggctgaacttctgctgttgcatggtgcagagcctaactgtgctgacccagcaactcttacccgcccagtgcatgatgctgcc	7502	4926	4	0	7483	4855	5	0	5483	3841	7	0	7136	5106	5	0	8386	5418	4	0		0.396363	0.3935	0.411948	0.417089	0.392495		1.53983	1.5731	1.27158	1.52695	1.29325	1.44094	1.52695	0.000187446	3.72712	TRUE
hblOligo128214_Cat7	7_sampled_680_from_cat6	ZBTB21	NM_1098402	11	0.523189	TTAAGTTCAATGgctgccgctGAGGAGGAGGAGgttGAGcgcgacctgGAGctcaaaGAGgaagacgaccaaaaggatatgGAGcgcttgcctgctaaacgccgcttccaggctgaccgccgcctcccattcaagaagctgaaggtcaacgaacacggcGAGcctgtgGAGgaggataattttgaagaagggGAGGAGcctGAGcttcttgacgctgacttccctgacGAGgaccttaacaaggacgagtttggt	2812	1762	3	0	2797	1699	2	0	888	868	0	0	1300	1215	0	0	1513	1772	0	0		0.385221	0.377891	0.494305	0.483101	0.539422		1.49654	1.5107	1.5258	1.76862	1.77736	1.61581	1.5258	0.000187446	3.72712	TRUE
hblOligo91548_Cat3	3_4778_st_to_e_dna_repair_peptides_9NATG	POLN	NM_181808	19	0.514521	GCCCCACAAATGcctgaatgcgctgccctcgtgcgccgcGAGatggaaGAGctggaacaagttcaagctctcgaactccagcttcaggtgcctcttaaggtgGAGttgGAGgctgggcgcGAGtggggccatttggtgcctcttcaggaggcctgggggccaccacctggtccatgtcgcGAGgaaGAGccaGAGaacGAGctggcagcacctgggGAGcctgccGAGGAGcaacctcctcctctccactttGAG	4681	3630	2	0	2523	1684	4	0	2670	1791	2	0	11096	7707	5	0	8131	5479	1	0		0.436771	0.400285	0.401479	0.409881	0.402572		1.69681	1.60022	1.23927	1.50057	1.32645	1.47266	1.50057	0.000187446	3.72712	TRUE
hblOligo72625_Cat2	2_wt_dna_repair_peptides	Mdm2	NM_2392	9	0.520231	gaagggttcgatgttccagactgcaagaaaacaattgttaacgattcccgcgaatcctgcgtggaagagaacgacgataaaatcacacaagccagccagtctcaggaatccgaggattattctcaaccaagcactagctcatcaattatttatagttcccaggaggatgttaaagagttcgagcgcgaggagacccaagataaagaagagtccgttgaaagctcattgcctttgaatgcaatcgaaccatgcgtt	99	58	5	0	191	99	4	0	290	315	0	0	168	113	1	0	430	339	0	0			0.341379	0.520661	0.402135	0.440832			1.36474	1.60715	1.47221	1.45251	1.47415	1.46236	0.00196464	2.70672	TRUE
hblOligo10245_Cat3	3_4778_st_to_e_dna_repair_peptides_9NATG	BBC3	NM_1127240	5	0.534753	GCTTTACGCATGcgccctcaacgcGAGgtccgcgccgcagaaGAGcgcggggcagccgccgcccctccactgGAGttggagggcccagtccagGAGcaccacggtGAGccagctttgGAGcaaggccctcaaGAGcctcgcgatggggcacaactcggggcctgcGAGcgccctgtggatgtccgcgacGAGggcggtcgcccacttcctccacctgatGAGctggccGAGgctggggatttcctgtgtGAGatg	5348	3488	0	0	4066	2403	5	0	3285	2818	6	0	7408	2889	0	0	4262	3157	3	0		0.394749	0.371464	0.46174	0.280567	0.425529		1.53356	1.48501	1.42528	1.02715	1.40209	1.37462	1.42528	0.00162872	2.78815	TRUE
hblOligo199736_Cat2	2_wt_dna_repair_peptides	MSH4	NM_2440	2	0.486375	caagtggtttccgccagcacctgtcctgggacctctggcgccgccggggaccgctcaagctcatcttcctctctgccatgccctgcaccaaactcccgcccagctcaaggctcctactttggcaataagcgcgcttatgcagagaatacagtggcctcaaatttcacctttggtgccagctccagcagcgcccgcgacaccaactaccctcagaccctgaagactccacttagcacagggaaccctcaacgctca	17581	11934	12	0	15554	9024	15	0	14138	11315	7	0	13615	8557	14	0	11174	8088	5	1		0.404337	0.367158	0.444545	0.385937	0.419894		1.57081	1.46779	1.3722	1.41291	1.38352	1.44145	1.41291	0.000233852	3.63106	TRUE
hblOligo243144_Cat6	6_phosphoprotein_peptides	USP34	NM_14709	12	0.731878	atccctattggcaacaagaaggaagaggaagaacttcgccgcacagctccaagcccatggtctccagctgcctcccctcagtcttccgataacagcgatactcatcagagtggcggttccgacatcgaaatggatgagcagctcatcaaccgcacaaagcacgtccagcaacgcttgtcagatacagaagaaagtatgcaaggttccagcgacgaaacagcaaacagtggtgaagacgggagtagcgggcctggt	21679	12181	10	0	15679	8650	4	0	15707	10086	5	0	13763	9031	4	0	12561	7098	8	0		0.359746	0.355543	0.391036	0.396201	0.361056		1.39758	1.42136	1.20703	1.45048	1.18966	1.33322	1.39758	0.00134595	2.87097	TRUE
hblOligo150469_Cat2	2_wt_dna_repair_peptides	CENPE	NM_1813	38	0.525704	gaaaatatccgcttgacccagattctccacgagaacttggaggaaatgcgctccgtgacaaaagagcgcgatgacctccgctccgtggaagaaactctcaaggttgagcgcgatcagctcaaagagaatttgcgcgagactatcacccgcgacttggaaaagcaggaggagcttaagattgttcacatgcatctcaaggaacaccaagaaacaattgacaagctgcgcgggatcgtttccgagaaaaccaatgag	8229	4579	6	0	2379	1312	3	0	1977	1026	1	0	1684	775	1	0	4068	3148	6	0		0.357511	0.355459	0.341658	0.315169	0.436253		1.38889	1.42102	1.05461	1.15383	1.43743	1.29116	1.38889	0.00566325	2.24693	TRUE
hblOligo221123_Cat2	2_wt_dna_repair_peptides	RIF1	NM_18151	34	0.471162	catgagaagacccttggtgagacttctgctaatgctgaaaccgagcagaacaagaagaaagctgatccagagaatattaagagtgagggcgatgggacacaagacattgttgataaatcctctgaaaagttggttcgcggtcgcacacgctaccaaacacgccgcgcttcacagggccttctgtcttccattgaaaattccgagtctgattcaagtgaggctaaggaggaaggttctcgcaagaagcgctcaggc	2115	1175	0	0	1524	1034	0	0	1728	809	0	0	1359	825	1	0	1723	1222	3	0		0.357143	0.404222	0.318881	0.377747	0.414941		1.38746	1.61596	0.984305	1.38293	1.3672	1.34757	1.38293	0.00134595	2.87097	TRUE
hblOligo239990_Cat3	3_4778_st_to_e_dna_repair_peptides_9NATG	TSC2	NM_548	30	0.54497	AGTAGTCAGATGgttctcgtcgagccacctggtttggaagacgttgaggctgctctgggtatggaccgccgcGAGgatgcttatGAGcgcGAGGAGGAGgtgGAGGAGcaagaagaaaagGAGcttcatgcagaagaactggttggtcgcgggattcctatcgagcgcgtggtgGAGGAGgagggtgggcgcccaGAGgttgacttgGAGtttcagccaGAGcaaccattgGAGaaaGAGGAGGAGGAGcctgag	4180	2570	3	0	1448	750	1	0	1384	1042	4	0	1103	666	0	0	1106	1018	0	0		0.380741	0.341219	0.429514	0.376484	0.479284		1.47914	1.3641	1.3258	1.3783	1.57921	1.42531	1.3783	0.000548508	3.26082	TRUE
hblOligo121534_Cat3	3_4778_st_to_e_dna_repair_peptides_9NATG	UIMC1	NM_16290	15	0.480795	CCCGGGAAAATGaaaGAGGAGgatgccgacattaagGAGGAGgagGAGggtgcattccgcgtgccaGAGccaggtatggaggaggctgggtgtGAGcgcgagatgcaaGAGGAGttcGAGcgccgcgatctgaatgagGAGcctgtgaaaGAGtttgttGAGattGAGgaagcaGAGgattgcctggtggacttcaagaagcaagttGAGgttcaaccagggGAGcgcGAGcgcGAGaaagccgggcgcggtcgc	3685	2481	0	0	3330	2357	7	0	1971	1574	2	0	5937	3253	8	0	1553	954	0	0		0.402368	0.414454	0.444006	0.353972	0.380535		1.56316	1.65687	1.37054	1.29588	1.25384	1.42806	1.37054	0.000400836	3.39703	TRUE
hblOligo20172_Cat2	2_wt_dna_repair_peptides	CDK12	NM_16507	23	0.416625	tcagctgccttggatttgctcgaccatatgttgacattggatccatctaaacgctgcaccgcagaacaaactctgcagagtgattttctcaaggatgttgagctcagcaaaatggcacctccagatcttcctcattggcaagactgccatgagctctggagcaaaaaacgccgccgccaacgccagtccggcgtggtggttgaagaacctccaccttctaagacctctcgcaaggagactacctccgggacaagc	3961	2145	1	0	10622	4424	0	0	4510	3225	4	0	5349	3575	0	0	11561	8678	5	0		0.351294	0.294032	0.416936	0.400605	0.428776		1.36474	1.17545	1.28698	1.46661	1.41279	1.34131	1.36474	0.00162872	2.78815	TRUE
hblOligo136385_Cat2	2_wt_dna_repair_peptides	ANKRD28	NM_15199	10	0.645016	cgcacctgcctgcatgccgccgctgccggcgggaacctcgaatgcctcaacttgttgctcaacacaggcgcagattttaacaaaaaagacaaattcgggcgctcacctttgcattacgcagcagcaaattgcaactaccaatgcctcttcgccttggtggggagtggcgctagcgtgaacgacttggatgaacgcgggtgcacccctctgcattacgctgccacttccgacacagacgggaagtgtcttgagtac	1086	652	0	0	1464	648	0	0	619	536	1	0	1353	804	0	0	1770	672	0	0		0.375144	0.306818	0.464069	0.37274	0.275184		1.4574	1.22657	1.43247	1.36459	0.906715	1.27755	1.36459	0.00785999	2.10458	TRUE
hblOligo218798_Cat3	3_4778_st_to_e_dna_repair_peptides_9NATG	RAD17	NM_133339	14	0.595088	AAGCGACCAATGaagcgccacttcggtcgccttaagatggaggctctcGAGgatcgcgagcatggcatgattgaccctgatGAGggtgacgaagcccaactgaatgggggtcatGAGgccgaagaaGAGttgggtgagccaGAGcaggctGAGgtgccagagGAGtggGAGcttcctttgGAGcagaacGAGgctGAGgagcttccagcaGAGcagcctcagcctttcGAGgcacagggtgatatggaggagaat	2383	800	4	0	2420	1060	1	0	1850	1705	0	0	2340	1720	4	0	1530	1080	1	0		0.251335	0.304598	0.479606	0.423645	0.413793		0.976412	1.21769	1.48043	1.55096	1.36342	1.31778	1.36342	0.0116351	1.93423	TRUE
hblOligo117334_Cat2	2_wt_dna_repair_peptides	TOPBP1	NM_7027	25	0.538294	gctacaagtatcgttaagccacaagggcaacgcacaagtctttcccgctcaggttgcaatagtgcctcttctaccccagacagtacccgctctgctcgctccggtcgctcccgcgtccttgaggcattgcgccagagccgccagaccgtccctgacgttaacacagagccatcacaaaacgaacagattatttgggacgatcctaccgcccgcgaagaacgcgcacgcttggcatcaaacctccaatggccatct	5611	4032	0	0	15757	6346	2	0	8852	6750	5	0	13468	7919	2	0	7612	7297	6	0		0.418127	0.28711	0.432637	0.370272	0.489436		1.62438	1.14778	1.33544	1.35556	1.61266	1.41517	1.35556	0.00122208	2.9129	TRUE
hblOligo141987_Cat3	3_4778_st_to_e_dna_repair_peptides_9NATG	BRCA2	NM_59	72	0.598056	TCGCCAGGAATGGAGggtccttacGAGgctcaaatcatccctgggGAGgggaataaacttttgatgGAGGAGcctaattgcgaaatttattaccagGAGccattgGAGctttgtatggccaaacgcaagGAGgttGAGGAGccagtgGAGgcccaaatgGAGGAGaaaGAGtgcaaaggggaaaaggagatcgacgatcagaaaaactgcaagaaacgccgcgctctggattttttgGAGcgccttccattgcca	924	720	0	0	2557	972	1	0	2934	1197	0	0	3871	3125	3	0	2975	2071	1	0		0.437956	0.275432	0.28976	0.446684	0.410424		1.70142	1.1011	0.894418	1.6353	1.35232	1.33691	1.35232	0.0052075	2.28337	TRUE
hblOligo151193_Cat6	6_phosphoprotein_peptides	CHD6	NM_32221	6	0.486436	gagagcacagagtccactgattcccagaaacgccgcagcggtcgccaggtgaagcgccgcaagtataacgaagatctcgactttaaggtggtcgacgacgatggggagacaattgctgttcttggtgcaggccgcacctccgctctctctgcttctactcttgcatggcaagccgaggaacctcctgaggacgacgcaaacatcattgagaaaatcttggctagcaaaacagtgcaggaggtgcatcctggcgaa	4247	2572	3	0	4654	2644	0	0	3558	2177	2	0	5161	2146	0	0	4152	2827	2	0		0.377181	0.362291	0.379599	0.293691	0.405072		1.46531	1.44834	1.17173	1.0752	1.33469	1.29905	1.33469	0.00178952	2.74726	TRUE
hblOligo151052_Cat3	3_4778_st_to_e_dna_repair_peptides_9NATG	CHAF1A	NM_5483	16	0.590426	CGGGGCCCGATGgtgctccagccagtcaaaatcgggtgtgtttgggccgccgatcgcgattgcgcaggggatgacctcaaagtgcttcagcagttcgcagcatgtttcttggagGAGttgcctgcacaagaggagcaaGAGccaaaggccGAGaagcgcgaacgccgcgatgagcagattctcgctcaacttctcccattgctgcatggtaatgtcaatggcGAGaaggtcatcatccgcgagtttcaagagcat	9615	4733	5	0	3342	1812	2	0	1699	1282	1	0	4099	1933	8	0	6015	4770	5	0		0.329872	0.351572	0.430057	0.320458	0.442281		1.28152	1.40548	1.32748	1.17319	1.45729	1.32899	1.32748	0.00369382	2.43252	TRUE
hblOligo223971_Cat7	7_sampled_680_from_cat6	SCML1	NM_1037540	4	0.487781	ACACAGTGTATGGAGttgccagtcGAGcgccgcgagaacaacGAGccaGAGaacttgcctcgccctGAGttttgtatggaagagtatcagcgcgcagaattggaagaggacccaatcttgGAGcgcGAGcctGAGcctgttcatcctGAGgactttGAGgaacacaattgccagccatattatgcaGAGgatggtgccGAGtatggcGAGGAGGAGggcttgtgtctcggtaatccacgcgctgacGAGatccat	8053	4837	9	0	4655	2308	5	0	4517	3541	4	0	5889	2370	2	0	3121	2044	0	0		0.375252	0.331466	0.439439	0.28696	0.395741		1.45782	1.32511	1.35644	1.05055	1.30394	1.29877	1.32511	0.00338325	2.47067	TRUE
hblOligo214715_Cat2	2_wt_dna_repair_peptides	POLK	NM_16218	14	0.55974	gaggccgtgaacaaacagtcttttcaaaccagccaaccattccaggtcttgaaaaagaagatgaatgagaacctcgaaatctctgaaaattccgatgattgtcaaattcttacttgtccagtgtgcttccgcgctcagggctgtattagcttggaagcccttaataaacacgtggatgagtgcctggacggcccaagtatctcagaaaacttcaagatgttctcttgcagtcatgtcagcgcaaccaaagtcaac	857	488	0	0	1188	589	0	0	626	541	0	0	681	367	0	0	561	283	3	0		0.362825	0.331458	0.463582	0.350191	0.335308		1.40954	1.32507	1.43096	1.28204	1.10482	1.31049	1.32507	0.00402973	2.39472	TRUE
hblOligo34647_Cat2	2_wt_dna_repair_peptides	ERCC5	NM_123	23	0.569693	ctgcgcattgattcattcttccgccttgcccagcaggaaaaggaggacgcaaagcgcattaaatcacagcgccttaatcgcgctgtcacctgtatgcttcgcaaggagaaagaagctgcagccagcgaaattgaggctgttagtgtcgcaatggagaaggagttcgaactcctcgataaggctaagcgcaaaacccagaagcgcgggatcacaaatactctggaagagtctagtagtctgaagcgcaaacgcctc	5837	2272	0	0	3644	2194	0	0	5571	4888	4	0	5007	2768	2	0	9948	4675	4	0		0.280183	0.375814	0.467349	0.356013	0.319702		1.08848	1.50239	1.44259	1.30336	1.0534	1.27804	1.30336	0.00851462	2.06983	TRUE
hblOligo74206_Cat3	3_4778_st_to_e_dna_repair_peptides_9NATG	Kmt2c	NM_170606	85	0.463701	AAATCTTGTATGaagGAGGAGGAGcttctgaaccagaagcctgaggggGAGatctgcGAGgaagacgattgtGAGaaagataacaaattggtcgaaaagcagaatcctgccgaagggcttcaaGAGctgggggctcaaatgcagggtggcttcggctgtgggaaccagctgccaaaaGAGgacggtggcGAGgaaGAGaagaaacagcgcGAGaagcgcGAGcaacgcGAGggcgagaaagctgcaccacgcGAG	5225	2170	1	0	5470	2696	2	0	4715	2887	2	0	5550	3112	2	0	8413	5496	2	0		0.293442	0.330149	0.379768	0.35927	0.39514		1.13999	1.31984	1.17225	1.31528	1.30196	1.24987	1.30196	0.0052075	2.28337	TRUE
hblOligo197131_Cat2	2_wt_dna_repair_peptides	MDC1	NM_14641	18	0.47154	caaccattcgatactcaccttgaggcatacgggccatgcttgagcccaccacgcgctattcctggcgatcaacaccctgagtccccagtccacacagagccaatgggtatccagggtcgcggccgccaaactgttgataaggtgatggggattcctaaggagacagccgagcgcgtgggtcctgaacgcggtcctttggagcgcgagaccgagaagctcctgccagagcgccaaaccgatgttactggcgaggag	3662	1434	4	0	11651	4348	7	0	3116	2768	2	0	3362	1962	5	0	4382	2824	3	0		0.281397	0.271767	0.470428	0.36852	0.391896		1.0932	1.08645	1.4521	1.34914	1.29127	1.25443	1.29127	0.0116351	1.93423	TRUE
hblOligo91525_Cat2	2_wt_dna_repair_peptides	POLK	NM_16218	15	0.582805	cagggctgtattagcttggaagcccttaataaacacgtggatgagtgcctggacggcccaagtatctcagaaaacttcaagatgttctcttgcagtcatgtcagcgcaaccaaagtcaacaagaaggaaaatgtccctgcatctagtctctgcgagaaacaggactatgaagctcatccaaaaattaaggaaattagcagcgtggactgtatcgcactggttgatactattgacaatagctcaaaggctgaatca	2859	1861	0	0	2688	1298	3	0	4314	2215	1	0	2464	1321	3	0	1605	900	1	0		0.39428	0.32564	0.339256	0.349009	0.359281		1.53174	1.30181	1.0472	1.27772	1.18381	1.26845	1.27772	0.00668223	2.17508	TRUE
hblOligo174785_Cat7	7_sampled_680_from_cat6	HIRIP3	NM_3609	2	0.460186	AATAGTCAAATGcttaaacgcctcgtggaggaggaactgcttaaaatgcaggtggatgaggcagccGAGcgcgaggataagttggatctcGAGaagaaaggcaaacgccctccaGAGccttgtGAGgaccctgagcgcaaacgcttccgctttaacGAGgagGAGgagGAGggcGAGgaagcaGAGGAGcctgactattttgggcctccagctaaaaacggggtcgccgccgaagtcGAGcctgccaaagaggag	1999	973	1	0	1866	1070	2	0	2370	964	3	0	1543	916	0	0	1009	638	2	0		0.327389	0.364441	0.289142	0.372509	0.387371		1.27187	1.45693	0.89251	1.36375	1.27636	1.25229	1.27636	0.0052075	2.28337	TRUE
hblOligo254509_Cat2	2_wt_dna_repair_peptides	PPP6R3	NM_1164164	1	0.572056	gccgagagcactgataaagtcacagagacagtcatgaacgggggtatgaaggaaaccttgtctctgacagttgacgcaaaaactgaaactgcagtcttcaaatctgaagaaggtaagctgagcactagtcaagacgccgcttgtaaggacgctgaggagtgcccagaaactgctgaagcaaagtgtgcagcacctcgcccaccatctagttctccagagcagagcggcgttgaaattcctgccctgcctgggcaa	8794	4396	4	0	11528	4227	8	0	5909	4420	2	0	10415	4958	6	0	4915	3093	0	0		0.333283	0.268296	0.427921	0.322513	0.386239		1.29477	1.07257	1.32089	1.18072	1.27263	1.22831	1.27263	0.0195075	1.7098	TRUE
hblOligo214847_Cat3	3_4778_st_to_e_dna_repair_peptides_9NATG	POLR2G	NM_2696	2	0.487951	ACAGGTAGAATGGAGatcgataacatcggggcaggtgtgattcagcctggtcgcgggtttgtcctttatcctgtgaagtataaagctattgttttccgcccatttaaaggcgaggtggtcgatgctgtggtgGAGcaggtcaataaagtgggtctctttGAGgaaattggtccaatgGAGtgcttcattGAGcgccacGAGattcctGAGgaaatggagttcgaccctaatGAGaaccctccatgttataagGAG	1415	876	3	0	643	300	0	0	1145	691	1	0	930	516	0	0	1333	520	1	0		0.382366	0.318134	0.376362	0.356846	0.280626		1.48545	1.27181	1.16174	1.30641	0.924645	1.23001	1.27181	0.00851462	2.06983	TRUE
hblOligo55585_Cat6	6_phosphoprotein_peptides	KLF16	NM_31918	3	0.453538	ccaggggcagcacctggtggcgcaagcccagcttcctcctcatccgccgccagtagtccaagttccgggcgcgctccaggggccgcaccatccgctgctgccaagtctcatcgctgtccattccctgattgtgccaaagcttattataagagttcacacctgaagtctcatttgcgcacacacacaggcgaacgcccttttgcatgcgactggcaagggtgcgacaaaaagtttgcccgctccgacgaactcgcc	17804	13945	9	1	21571	9171	5	0	9838	6595	5	0	19537	11367	10	0	11693	7302	5	0		0.439226	0.298322	0.401327	0.367816	0.384417		1.70635	1.1926	1.2388	1.34657	1.26663	1.35019	1.26663	0.00122208	2.9129	TRUE
hblOligo196769_Cat2	2_wt_dna_repair_peptides	MBD4	NM_3925	6	0.467453	cgcaaagtgcgcaaacctaaggggaaggtcacaattctgaagggtattccaatcaaaaagacaaagaaggggtgccgcaagtcatgttccggttttgtccagtctgacagcaagcgcgaatcagtgtgtaacaaggcagatgcagaatccgagcctgttgctcagaagtcccaacttgatcgcaccgtctgtatttcagacgctggcgcatgtggggagactctgagcgtcacaagcgaggaaaattctcttgtt	7557	4006	2	0	9251	5193	1	0	4701	3242	5	0	5559	2063	4	0	4983	2545	5	0		0.34645	0.359526	0.408158	0.270664	0.338071		1.34592	1.43728	1.25988	0.990895	1.11392	1.22958	1.25988	0.0157042	1.80398	TRUE
hblOligo85881_Cat3	3_4778_st_to_e_dna_repair_peptides_9NATG	PARP1	NM_1618	11	0.561504	AGAGTATGCATGGAGgaggatttcctccaggatgtcGAGgctGAGGAGaagGAGttgcaggaactgtttcttgcccacatcttgGAGccttggggtgcagaggtcaaagctgaaccagtggaagtggttgccccacgcggtaagGAGggtgccgccctcGAGaaaaaaGAGaagggtcaagtgaaagaggaaggtattaacaaaGAGgaaaagcgcatgaaactgGAGcttaaaggcggcgcagcagtcgaccct	16132	8101	10	0	9241	4544	1	0	9032	6134	4	0	8259	3601	5	0	9008	3644	6	0		0.334296	0.329634	0.404457	0.303626	0.288018		1.29871	1.31778	1.24846	1.11157	0.949	1.1851	1.24846	0.0209379	1.67907	TRUE
hblOligo221599_Cat3	3_4778_st_to_e_dna_repair_peptides_9NATG	RNF168	NM_152617	8	0.465512	AGCCATGATATGaatcatggcaaagagctgtgcgttttgGAGcatgaacgccctaagGAGcgcgtcccatacGAGaaagaaGAGgctgtcatgccttgtgggcgcGAGgagGAGgggtgtgcacctGAGGAGggggtcGAGcaaGAGaatggcaataatGAGggggaaGAGgaaaatgaggagGAGtgtcttctcattGAGaaagagattGAGaagcgcaagaaccaggagGAGGAGttcgaggcagtcaaggac	2926	1514	6	0	3241	1466	0	0	3171	1759	3	0	3289	2204	0	0	1842	921	0	0		0.340991	0.311451	0.356795	0.401238	0.333333		1.32472	1.24509	1.10134	1.46892	1.09831	1.24768	1.24509	0.00785999	2.10458	TRUE
hblOligo140654_Cat3	3_4778_st_to_e_dna_repair_peptides_9NATG	Adgrb1	NM_1702	28	0.433385	CATCATCTTATGcaacttatgGAGgacttcgaaaaggatgttgatcttgcttgccgcGAGgttttgaacaaagacatcgcagcatgtcgcGAGgccGAGattGAGggtGAGttgaagcgcccaGAGctgcctgaagaggaaaaacttaagcttgcccatgccaaagggcctccaGAGaattttaacGAGctgccagcaaacgtcGAGaaacttcaccttcatggcGAGcctcgctaccctggcgggccacttcca	5068	2922	0	0	7494	3769	5	0	4141	2008	0	0	6348	3257	4	0	14346	7320	7	0		0.365707	0.334636	0.326557	0.339094	0.337857		1.42074	1.33778	1.008	1.24142	1.11322	1.22423	1.24142	0.0125555	1.90117	TRUE
hblOligo218817_Cat3	3_4778_st_to_e_dna_repair_peptides_9NATG	RAD23A	NM_5053	2	0.497495	GTGCAAGATATGtacgccggcaagatcctcGAGgatgatgtgccaatccgcgactatcgcatcgatgaaaaaaatttcgtggttgtcatggtcGAGaagGAGaaggccgggcaaggtGAGGAGgctccaccagaggccGAGccaGAGgccgctcctgagGAGGAGGAGGAGttcccacctgcaccaGAGGAGggtatgGAGcatcctcctccagcagcccgcgaggacaaaGAGcctGAGgaagaaGAGgctcct	1217	533	0	0	813	475	0	0	1944	1215	1	0	2329	1257	4	0	1512	908	1	0		0.304571	0.368789	0.384615	0.35053	0.375207		1.18323	1.47431	1.18721	1.28328	1.23628	1.27286	1.23628	0.00309635	2.50915	TRUE
hblOligo197128_Cat3	3_4778_st_to_e_dna_repair_peptides_9NATG	MDC1	NM_14641	12	0.476794	GCTATCTCGATGgaggccgataagGAGGAGcctggtattcatctggagcgcGAGcaagcaGAGGAGGAGgtggacattaatGAGcaggtggagaaggaagtgccacctggtGAGgcaattattcacattaaaaaacatcaagtcGAGgtcgaagggGAGaaccaaGAGgacgtgaaagccgttggcggcccagccaaattgctggttgtgGAGcttgaggaggcatggcctctgcatggcgattgcgagGAGgat	4047	1982	2	0	4763	2126	1	0	2395	1770	1	0	4686	1838	5	0	1679	991	2	0		0.328744	0.308608	0.42497	0.281729	0.371161		1.27714	1.23373	1.31178	1.0314	1.22295	1.2154	1.23373	0.0116351	1.93423	TRUE
hblOligo13315_Cat2	2_wt_dna_repair_peptides	RMI2	NM_152308	1	0.460907	gccgcagccgccgactcatttagtggcgggccagcaggggtgcgcctcccacgcagtcctcctttgaaggtgctcgctgagcaactgcgccgcgatgccgagggtggtcctggcgcttggcgcctttctcgcgctgctgctggccgcggcccactcgaccttgccgccgtttggatgcaagggcgcgttgtcatggcagatcgcggggaggcacgcttgcgcgatccttccggcgatttcagtgtgcgcggtttg	22934	11113	7	0	26235	11274	16	0	27885	14797	10	0	33438	16731	17	0	24794	16369	16	0		0.326402	0.300568	0.34668	0.333493	0.397663		1.26804	1.20158	1.07012	1.22091	1.31027	1.21418	1.22091	0.0135382	1.86844	TRUE
hblOligo49499_Cat6	6_phosphoprotein_peptides	IGHMBP2	NM_2180	15	0.563826	acacaacacggtgaagttcgcacagcttttgagtaccttgatgatattgtgccagaaaattatagtcacgaaaattcacagggtagttcacatgcagctacaaaaccacagggcccagcaacttctactcgcaccgggtcacaacgccaggaggggggccaggaggcagccgcacctgcacgccaaggccgcaaaaagccagctgggaaatcactcgcaagcgaggctccaagtcaaccttccctcaatgggggc	5917	2659	1	0	4033	2068	1	0	4909	2378	6	0	4073	2249	1	0	2664	1552	0	0		0.310051	0.338961	0.326335	0.355742	0.368121		1.20452	1.35507	1.00731	1.30236	1.21294	1.21644	1.21294	0.0135382	1.86844	TRUE
hblOligo72562_Cat3	3_4778_st_to_e_dna_repair_peptides_9NATG	MDC1	NM_14641	35	0.464205	AAAACCCAGATGccagagctgcaacctGAGGAGGAGGAGgaccagcctgttGAGccagagccaGAGGAGcgcgctGAGcgcggccgcGAGaaccgcGAGGAGgttaaaGAGccagaaGAGatcgtccctatcgctcctgagctccaaccaGAGGAGGAGcgcaaccaactcgtcGAGcctgaacctGAGGAGcgcgccGAGcgctgccgcGAGaatcgcGAGGAGgttaagGAGccagaaccagttgtgcctGAG	16038	6098	1	0	21688	9291	6	1	10424	6615	2	0	9746	5970	5	0	16858	9494	6	0		0.275479	0.299913	0.388227	0.379868	0.360276		1.07021	1.19897	1.19836	1.39069	1.18709	1.20906	1.19836	0.00996876	2.00136	TRUE
hblOligo150452_Cat3	3_4778_st_to_e_dna_repair_peptides_9NATG	CENPE	NM_1813	4	0.479061	CGTTGTCATATGGAGgacctgttgtgcggtGAGcaaaaaatgaaacctctcatcatccgcgaggatgtcaatcgcaatgtctacgtggccgatctcGAGgaagaagttgtttatGAGGAGgaaatggctctgaaatggattGAGaagggcgagaaaGAGcgccactatggcgagGAGaaaatgaaccaacgcGAGGAGcgcGAGcacGAGatttttcgcatgattcttgaaGAGcgcgagaagggtgagccaGAG	1370	962	0	0	3104	1654	4	0	2787	1705	2	0	1330	616	0	0	1390	572	0	0		0.412521	0.347625	0.379564	0.316547	0.291539		1.6026	1.3897	1.17162	1.15887	0.960603	1.25668	1.17162	0.00725005	2.13966	TRUE
hblOligo157325_Cat6	6_phosphoprotein_peptides	DEK	NM_3472	4	0.409233	gaaaagggttccgtgcaatacaaaaagaaggaggagatgcttaagaagttccgcaatgctatgctgaagtcaatttgtgaggttctcgacctggagcgctcaggcgtgaactctgaactggttaaacgcatccttaatttcctgatgcatcctaaaccttccggcaagcctctcccaaaatctaaaaaaacttgcagcaaagggagcaagaaagagcgcaatagttccgggatggcacgcaaggccaaacgcact	1276	518	1	0	2204	990	2	0	1698	1245	2	0	1881	817	1	0	1648	888	3	0		0.28874	0.309956	0.423038	0.302817	0.350158		1.12173	1.23912	1.30581	1.10861	1.15375	1.1858	1.15375	0.0195075	1.7098	TRUE
hblOligo221116_Cat3	3_4778_st_to_e_dna_repair_peptides_9NATG	RIF1	NM_18151	20	0.582115	CTGGTTGGCATGcgcccacttgcacttttttatgaaaatGAGaagttggacgaggttcctaaagtctacGAGtgcctgaataataagcttgagaagttgctcggggagattatcgcatgtctgcaatttGAGtatGAGggcGAGtacgatGAGgagcttctggagcagctcGAGccattgttgtgcattatctttttgcacaaaaacaaacagattcgcaagcagGAGgcacagttctggaatgcaGAGtttgcc	737	323	0	0	900	665	7	0	971	480	0	0	1160	473	0	0	2330	1252	1	0		0.304717	0.42492	0.330806	0.289651	0.349525		1.18379	1.69871	1.02112	1.06041	1.15166	1.22314	1.15166	0.0168944	1.77226	TRUE
hblOligo74164_Cat3	3_4778_st_to_e_dna_repair_peptides_9NATG	Kmt2c	NM_170606	1	0.578863	CAGTACAGGATGgacaaaGAGgtcgagcaaccacaaccacctccacctccaccagaagaacctggtgcccctgctccaGAGccagcagcagcagataaacgccctcgcggtcgcccacgcaaggatggcgctGAGccttttcagcgcgctcgcaagaaacctcgcGAGcgcggtaaaGAGgctgtggaggacgaggatGAGatggacggtttggagGAGGAGgaaGAGgagGAGatcgtcgaaGAGgaaattaag	685	555	0	0	534	202	1	0	2695	1287	1	0	682	668	0	0	1892	776	0	0		0.447581	0.274457	0.323204	0.494815	0.290855		1.73881	1.0972	0.997652	1.81151	0.958347	1.3207	1.0972	0.0157042	1.80398	TRUE
hblOligo125028_Cat3	3_4778_st_to_e_dna_repair_peptides_9NATG	WRN	NM_553	27	0.519058	GGAGCTGGTATGgctattctggcaGAGaataagatccttgttgatatggcaaagatgcgcccaGAGGAGgtcgagaacgttaagcgcatcgatggcgtgGAGgaggggaaagctgccatgcttgctcctcttttggaagttattaaacacttttgtcagGAGaacGAGgtccaaGAGgatctgtttGAGGAGGAGaagccacaagaagaacaaaagGAGGAGctcgttgctaaaaataagatttgcGAGcttGAG	426	334	0	0	1102	481	6	0	110	338	0	0	656	160	0	0	889	787	0	0		0.439474	0.303853	0.754464	0.196078	0.46957		1.70731	1.21472	2.32884	0.717839	1.5472	1.50318	1.5472	0.0224562	1.64866	FALSE
hblOligo235242_Cat6	6_phosphoprotein_peptides	TECPR2	NM_14844	8	0.447916	aaccaagctactgtggctggccttgaggggtctggtgatattgtcagtgtttcttgcactgagaacgagatctttttcctgaaaggggatcgcaatatcattcgcatctcatcacgcccagaaggcttgacatctacagttcgcgacggccttgagatgtccggttgtagcgagcgcgtccacgttcaacaggccgaaaaacttccaggtgctactgtcagcgagacccgcctccgcggctcatccatggcaagc	6536	3655	4	0	11670	5729	5	0	26834	7307	6	0	6027	3621	1	0	11385	8694	4	0		0.35865	0.329272	0.214024	0.375311	0.43299		1.39332	1.31633	0.66064	1.37401	1.42667	1.23419	1.37401	0.033639	1.47316	FALSE
hblOligo214703_Cat2	2_wt_dna_repair_peptides	POLI	NM_7195	6	0.490226	tcaaacaaattgttggctaaactcgttagtggcgtgttcaagcctaatcagcagacagtgctgctccctgaatcctgtcagcatctcattcatagcttgaaccacatcaaggaaattccagggattgggtataaaactgctaaatgcctggaggctctcggtatcaacagcgtgcgcgatcttcaaactttttctcctaagatcctcgaaaaagaacttgggattagtgttgcccagcgcattcaaaagctgtcc	516	245	0	0	4348	2129	0	0	1366	252	0	0	594	343	0	0	1410	958	2	0		0.321945	0.328702	0.155748	0.366062	0.404561		1.25072	1.31405	0.480755	1.34015	1.333	1.14374	1.31405	0.0866967	1.062	FALSE
hblOligo142070_Cat3	3_4778_st_to_e_dna_repair_peptides_9NATG		NM_4899	2	0.483129	CAGATCTTGATGggtccaaactgtgatcgcttcaagcttcatattccatatgctggtgaaGAGttgaagtgggacatcattttcaacgcccagtaccctgagttgccacctgattttatttttggtgaggatgctgagttcctgcctgatccaGAGgctttgcaaaaccttgctGAGtggaatccaGAGaatccagaatgtctgttgcttgtggtgaaagaattggtgcagcagtatcaccaattccaatgcGAG	2435	222	0	0	1021	794	0	0	1269	447	1	0	491	260	1	0	441	360	0	0		0.0835529	0.437466	0.26049	0.346205	0.449438		0.324595	1.74886	0.804067	1.26745	1.48087	1.12517	1.26745	0.149325	0.825868	FALSE
hblOligo164000_Cat3	3_4778_st_to_e_dna_repair_peptides_9NATG	EYA1	NM_503	10	0.477154	ATACAACGAATGccagctgccgccGAGGAGgccaacctctgcctggcaGAGggggtccgcggcggtgttgattggatgcgcaaactcgctttccgctaccgccgcgttaaggaaatctataatGAGtataaaaataacgtgggcggtctgttgggtccagcaaagcgcgaagcatggctccagcttcgcgccgagattgaggcattgGAGgacGAGtggctgGAGcttgctctcaaagctcttGAGcttatccac	46	19	0	0	1274	787	0	0	303	136	1	0	773	629	0	0	1151	214	0	0			0.381853	0.309795	0.448645	0.156777			1.52654	0.95626	1.64248	0.516569	1.16046	1.2414	0.185942	0.730622	FALSE
hblOligo74173_Cat2	2_wt_dna_repair_peptides	Kmt2c	NM_170606	19	0.435237	atcatgcctacaacctatatcagcgtcacaccaaaaatcgggatgggcaagccagccatcacaaaacgcaagttctcccctggtcgccctcgcagcaaacaaggtgcttggtccactcataatacagtcagtccaccatcatggagtccagacatttctgaagggcgcgaaatcttcaagccacgccaactgcctggtagcgctatctggagtattaaggtggggcgcggctcaggcttcccagggaagcgccgc	30816	13430	13	0	31183	10424	14	0	22883	14836	9	0	31772	14463	17	0	16244	9624	13	0		0.30353	0.250535	0.39333	0.312815	0.372043		1.17918	1.00157	1.21411	1.14521	1.22586	1.15319	1.17918	0.0433834	1.36268	FALSE
hblOligo125030_Cat3	3_4778_st_to_e_dna_repair_peptides_9NATG	WRN	NM_553	31	0.585816	GAACACTCCATGatcgaaattctgaagcacgggccagacGAGggtcttcaacctGAGtgcgacgtgaacaaacgccgctgcttccctggtGAGgaggaaatctgcGAGGAGGAGaagcgcGAGaaagaagaggtggggatcaatGAGgagGAGGAGGAGgcagagcgcaagcgccgccttcctgtctggtttgctaaagggGAGgatGAGGAGaaaaagctcatggataaaGAGaagcgcggggggcttttcGAG	8795	1997	2	0	5670	2557	1	0	6771	4184	1	0	5358	2394	0	0	16780	11013	3	0		0.185044	0.310806	0.381926	0.308824	0.396251		0.718879	1.24251	1.17891	1.1306	1.30562	1.1153	1.17891	0.0586369	1.23183	FALSE
hblOligo150024_Cat3	3_4778_st_to_e_dna_repair_peptides_9NATG	CDK7	NM_1799	6	0.473539	AGCCACCCCATGgggGAGcctGAGgaagaacaatggcctgatatgtgcGAGctgcctgactacgttGAGtttaagGAGtttcctggtatcccattgcatcacatctttGAGgcagctggcgatgatctccttgacttgattcagggcctttttctctttaatccatgtgcccgcattGAGgccGAGcaagcacttaagatgaagtactttGAGaaccgccctgggccaGAGccagggtgtcaacttccacgccca	2954	1193	1	0	3131	1290	3	0	3967	3328	6	0	9393	4588	2	0	4697	1975	1	0		0.287678	0.291789	0.456203	0.32816	0.296013		1.1176	1.16649	1.40819	1.20139	0.975345	1.1738	1.16649	0.0294884	1.53035	FALSE
hblOligo20174_Cat3	3_4778_st_to_e_dna_repair_peptides_9NATG		NM_16507	27	0.41863	GATGATCTTATGcctgaggaaGAGttgaaggaagccccaGAGgccccagtcattttgcctGAGgcagaacaaGAGGAGctggaagcaGAGGAGGAGcctgcagatatgcagaacattcttgccgttctccttGAGcaactgatgaagGAGcaagagccagccgggGAGttggaagaaaataacGAGgacaaaaacGAGggtcctcaaggtcctcgccgcGAGcctGAGatgcctcaagaagaggcagcagcatgc	4510	2443	2	0	5834	2500	3	0	2766	1547	0	0	6337	2920	1	0	5548	1701	0	0		0.351359	0.299976	0.358683	0.315437	0.234653		1.36499	1.19922	1.10717	1.15481	0.773167	1.11987	1.15481	0.0914131	1.03899	FALSE
hblOligo218861_Cat3	3_4778_st_to_e_dna_repair_peptides_9NATG	RAD51B	NM_133509	2	0.507478	GGGATAACGATGcatgagctcttgtgtatggtcGAGcgcgcctgtgctccaaagatgcagGAGgcttatggtattaaggcacaacgcGAGgctgactttGAGccagcctttctcGAGGAGGAGctgGAGgcactcgacgaggcacttcacgggggggttgcttgtgggGAGctcGAGgagatcGAGgggcctccagggtgcggtaaaGAGcaattttgcatcatgatgGAGattctcgcaGAGttgccaGAGaat	10418	4951	2	0	4667	1883	0	0	5649	3364	3	0	8334	3708	3	0	5637	2756	3	0		0.322142	0.287481	0.373239	0.307922	0.328369		1.25149	1.14927	1.1521	1.1273	1.08195	1.15242	1.14927	0.0275781	1.55944	FALSE
hblOligo220401_Cat3	3_4778_st_to_e_dna_repair_peptides_9NATG	REV1	NM_16316	20	0.517328	ACGGTAACAATGaaagcaaagaaaGAGGAGgaggaagaacataaagaagtgtttcgcgctgccgtggacctcgaaatcGAGGAGgccGAGcgcGAGtgcGAGttcctgccacctttcccagctcatcttcctGAGGAGccagacGAGaacaaagccgagGAGGAGgggaagtggaatggtcttcacGAGccagtgGAGgtgcaaGAGcgccttaatctgGAGattgaagttccaGAGcctGAGcagcttgaccag	539	264	0	0	2009	726	0	0	2049	1081	1	0	1645	748	0	0	889	527	0	0		0.328767	0.265448	0.345367	0.312578	0.372175		1.27723	1.06118	1.06606	1.14434	1.22629	1.15502	1.14434	0.0461462	1.33586	FALSE
hblOligo137454_Cat2	2_wt_dna_repair_peptides	APTX	NM_175073	4	0.590333	actggtctcgaacctgggagtaactcagggcaatgctctgttcctcttaagaagggtaaagacgcccctatcaaaaaagaaagtctggggcattggagtcaagggcttaaaatttcaatgcaagacccaaagatgcaggtttacaaagacgaacaggtcgttgtgatcaaagataaatatccaaaggctcgctaccactggttggtgttgccttggacaagcatctcctccttgaaggccgtggcacgcgaacat	7456	2404	1	0	3211	1702	5	0	2913	1963	1	0	5328	2413	5	0	6283	2095	4	0		0.243813	0.346428	0.402584	0.311717	0.25006		0.947191	1.38492	1.24268	1.14119	0.823931	1.10798	1.14119	0.156234	0.806224	FALSE
hblOligo199759_Cat3	3_4778_st_to_e_dna_repair_peptides_9NATG	MSH6	NM_179	10	0.425141	TCGGTTCGTATGatgcgcaaatggtggcagatcaagGAGcagaattttgaccttgtcatttgctacaaagtcgggaaattttatgaactttatcacatggatgccctgatcggggttGAGgaattgggtctcgtcttcatgaaaggtaactgggcacacGAGggttttcctgaaatcgcctttggtcgctacGAGgacGAGctcgttcaaaaaggctataaggtggctcgcgtggagcagGAGgagGAGcctgag	3394	870	0	0	2277	902	3	0	1721	1088	1	0	5680	1688	1	0	2277	1448	0	0		0.204034	0.283737	0.387326	0.229099	0.388725		0.792651	1.1343	1.19558	0.838726	1.28082	1.04842	1.1343	0.236599	0.625988	FALSE
hblOligo256327_Cat3	3_4778_st_to_e_dna_repair_peptides_9NATG		NM_14381	1	0.467079	CTGTCCTTCATGaacatcctgtacccttatcgcttcGAGaaggggatgatccacGAGatgcaggtccttcaacaggtcgacaataagtttatcgcttgccttatgGAGGAGaagGAGgaagagaatggtgaggctgacGAGtacgagaagcaacaggcacaggggGAGggccgcaagaagttgctcGAGGAGGAGttgatcccaccactggagatcGAGgttGAGgaggagcagcgccgcctcctttggtgctat	8318	3404	7	0	10380	4130	6	0	6297	3462	0	0	24584	5889	8	0	5986	3210	4	0		0.290394	0.284631	0.354749	0.193253	0.349065		1.12815	1.13787	1.09502	0.707496	1.15015	1.04374	1.12815	0.163351	0.786879	FALSE
hblOligo164843_Cat3	3_4778_st_to_e_dna_repair_peptides_9NATG	FAM175A	NM_139076	8	0.450506	GCACTGAAAATGgtcgataatttgGAGcttatggttgagcacGAGgatatccctgaagctGAGcctgctGAGGAGcctcaaattatcaaacataaggctttggacctcgatgatcgctggcagttcaaacgcGAGcgcttgctggatGAGcaagataaacgcGAGaaggcagacGAGgggGAGGAGaatcaggataaagctGAGaagatgGAGGAGcctgaaGAGgacgaggaaatcgagaaaatgaaagggttt	843	341	0	0	540	285	0	0	695	326	0	0	430	140	0	0	305	212	0	0		0.288007	0.345455	0.319295	0.245614	0.410058		1.11888	1.38103	0.985584	0.899188	1.35112	1.14716	1.11888	0.0621414	1.20662	FALSE
hblOligo37564_Cat2	2_wt_dna_repair_peptides		NM_33084	19	0.444217	aaggtcttgacacgccttaagcacatcgtggagcttcaaattattcttgaaaagtacctcgcagttacacctgattatgttccacctctggggaattttgacgttgaaactttggacattacaccacacacagtgacagccattagtgcaaagatccgcaaaaaagggaagattgagcgcaagcagaaaacagacggtagtaaaacttcaagttcagatacactgtctgaagaaaaaaactccgagtgtgatcca	486	198	1	0	129	71	0	0	880	873	1	0	273	70	1	0	326	162	0	0		0.289474		0.498003	0.204082	0.331967		1.12458		1.53721	0.747139	1.09381	1.12568	1.10919	0.156234	0.806224	FALSE
hblOligo88462_Cat7	7_sampled_680_from_cat6	PHC1	NM_4426	11	0.452977	AGAACGAAGATGcctGAGcagcaagtgcctccaGAGcaaGAGcagcagcaggcacaaGAGctggttgtgcaaccaatgttgcaaGAGGAGcctctgGAGctccctccagatgccgccccaaaaccacctatcccaatccaaGAGaagcctccagtggcccctattaagcctccacagcttggggcagccaaaatgGAGgccgcccagcaaccacctcctcatattcctgtccaggttgtcgggGAGcgccaacca	14559	7533	10	0	24445	6117	6	0	7753	4136	4	0	15461	6809	3	0	8684	4403	4	0		0.340983	0.200151	0.347885	0.305748	0.336441		1.32469	0.800144	1.07383	1.11934	1.10855	1.08531	1.10855	0.117867	0.928609	FALSE
hblOligo239590_Cat7	7_sampled_680_from_cat6	TRMT6	NM_15939	8	0.500425	GTTGTCCTAATGGAGatggagGAGatcGAGcaggatccagaacataaagggccaaaggagcgcgggGAGaagaaggattatattcaggaaaaacagcgccgccaagaagaacagcgcaaacgccacctcgaagctgctgccttgctcGAGgagcgcaacgctgatggcctcattgtggctGAGcgctttcatcctGAGcctctcttgcttGAGttgctggactttgttgctccaGAGcgccctttcgtcgtttat	4699	2828	0	0	7178	2753	1	0	6331	1722	1	0	4967	2428	4	0	7518	3529	9	0		0.375714	0.277213	0.213833	0.32833	0.319453		1.45961	1.10822	0.660051	1.20201	1.05258	1.09649	1.10822	0.149325	0.825868	FALSE
hblOligo88459_Cat6	6_phosphoprotein_peptides	PHC1	NM_4426	5	0.475058	ggcgccgttgccgccgtccaacaagaggttcctagtgctcagagcccaggcgtccatgccgatgcagatcaggttcaaaatcttgctgtgcgcaaccagcaagcttccgctcagggtcctcaaatgcagggttctacccaaaaagctattcctccaggcgcatcccctgtttctagcctttcccaagcaagctcccaggctttggccgttgcccaggcatccagcggggccactaatcaatctttgaacttgtca	22555	4808	4	0	16272	5005	12	0	12320	7185	8	0	14199	6090	9	0	24553	15656	14	0		0.175712	0.235231	0.368367	0.300163	0.389366		0.682622	0.940384	1.13706	1.09889	1.28293	1.02838	1.09889	0.218922	0.659711	FALSE
hblOligo214613_Cat3	3_4778_st_to_e_dna_repair_peptides_9NATG	POLD1	NM_2691	2	0.435997	GCGGATTACATGttgcaggaacaggaagaagaggagctccaaGAGgtgttggagggcgtcgctgacggccaggttcctccaGAGgctattgaccctcgctggttgcgcccaGAGcctccagcccttgatcctcaaGAGgaacctttgattttccagcaactcgaaatcgaccactatgttggtccagcacaacctgtgccaggcgggcctccacctGAGcgcggtGAGgttcctgttcttcgcgctttcggggtt	49221	15703	15	0	37766	12979	19	0	26143	14153	16	1	44223	20726	18	0	28138	14977	14	0		0.241867	0.255769	0.351226	0.319112	0.347373		0.939631	1.02249	1.08415	1.16826	1.14457	1.07182	1.08415	0.202029	0.694586	FALSE
hblOligo214611_Cat2	2_wt_dna_repair_peptides	POLB	NM_2690	4	0.495973	caacgcatcggccttaagtacttcggcgactttgagaaacgcattcctcgcgaggagatgcttcaaatgcaagatatcgtgttgaacgaagtgaaaaaggtcgattctgaatatattgccactgtttgtgggagtttccgccgcggggccgagtccagcggcgatatggacgttctcttgactcacccatcttttacctccgaaagtaccaagcaaccaaagttgttgcaccaagtggtcgagcaactgcaaaag	4261	1288	1	0	4512	1856	0	0	3281	1969	0	0	6048	2405	0	0	4855	2380	2	0		0.232114	0.291457	0.375048	0.284514	0.328956		0.901739	1.16516	1.15768	1.0416	1.08389	1.07001	1.08389	0.12375	0.907454	FALSE
hblOligo72812_Cat7	7_sampled_680_from_cat6	MED13	NM_5121	1	0.44101	AAGCGACGCATGttcgtcccaaacggtgccGAGcttgaggattgtcattgcaacttgttttgtctcgctgaccttGAGgggattaagtggaaaaaatatgtttggcagggcccaGAGGAGgcccctatcttgtttccagtcGAGgaagaggatccaatccttGAGGAGttcGAGcgctgtctgaaagctgacgttttgggcgtctggcgccgcgaccagcgcccaggccgccgcgaactgtggattttttggtgg	12772	3914	7	0	11239	4362	9	0	9161	4707	2	0	10161	4270	2	0	9482	5322	6	0		0.234568	0.279597	0.339414	0.295891	0.359497		0.911273	1.11775	1.04769	1.08325	1.18452	1.0689	1.08325	0.12375	0.907454	FALSE
hblOligo92667_Cat3	3_4778_st_to_e_dna_repair_peptides_9NATG	PPP4R1	NM_1042388	21	0.512756	GACCGTGGAATGctgctcGAGctcgcaaacgatcgcgttcctaacgttcgcgttctgcttgccaaaGAGctccgccagGAGctccttgaaaaagactacttcctggctGAGgctGAGtgtcatcaagaggctgtggagcagGAGatcatggcacttcaaatggaccgcgacGAGgatgttaagtattttgccGAGattcaccctgctGAGGAGaaaattGAGgaggacgctatgGAGGAGgccGAGGAGGAGtac	2602	1121	0	0	4717	1592	0	0	5536	2369	2	0	3123	1969	2	0	4704	2281	3	0		0.301101	0.252338	0.299684	0.386685	0.326557		1.16975	1.00877	0.925049	1.41565	1.07598	1.11904	1.07598	0.0778134	1.10895	FALSE
hblOligo235333_Cat3	3_4778_st_to_e_dna_repair_peptides_9NATG	TELO2	NM_16111	14	0.450942	GTATTGGTGATGccagttgctgactatcttGAGGAGcagttctacgccctcaactatGAGctccgccagcgcatggacattttggatgtgctgGAGcttgcagctcaagaacttGAGcgccctggttgccttggtcgcGAGccacagcctggcGAGccaGAGcctaatGAGccatgcctcccagaggcagctgtgGAGcagccagggGAGgctgtcgctGAGgattggcgcgtcgtcgtggaggaacgcatccgc	26054	9807	13	0	25910	8623	14	0	23292	9467	14	0	12892	5432	3	0	23652	11903	11	0		0.273473	0.249703	0.288989	0.296442	0.334777		1.06241	0.998241	0.892038	1.08527	1.10307	1.02821	1.06241	0.210376	0.677004	FALSE
hblOligo96035_Cat2	2_wt_dna_repair_peptides	RAD51	NM_1164269	5	0.563147	ctgagtgggagcgacgtcttggataatgtcgcatatgcccgcgccttcaatacagaccatcagactcagctgctgtaccaagctagcgctatgatggtcgagagccgctatgctctgctcattgttgatagcgcaactgcattgtatcgcactgattacagtgggcgcggggaactctctgcccgccaaatgcacttggcccgcttcttgcgcatgttgctgcgcttggcagatgagttcggggtcgccgtggtg	8531	3200	1	0	8413	3077	0	0	7550	3858	5	0	7864	4267	5	0	11838	3918	5	0		0.272782	0.267798	0.338184	0.351743	0.248667		1.05973	1.07058	1.04389	1.28773	0.819343	1.05625	1.05973	0.255034	0.593402	FALSE
hblOligo118986_Cat3	3_4778_st_to_e_dna_repair_peptides_9NATG		NM_548	39	0.457802	GCCTATTGGATGatggcactccacgctaatatggcaGAGcaagtgcatcatGAGcgcGAGaatcctGAGgacatctatcctGAGaaatggatcgcccgcctccgccatatcaagcgcctgcgccaacgcatttgtgaggaggcagcctatGAGaaccctGAGctcccattggttcacccaccaGAGcacGAGaaagcccctgctcaaGAGcctgcagagccaGAGccaggctatgaggtcggccagcgcaagcgc	1348	419	0	0	3243	1207	0	0	3291	1298	2	0	1736	1053	1	0	2576	1218	1	0		0.237125	0.271236	0.28285	0.377555	0.321033		0.921207	1.08432	0.873089	1.38222	1.05778	1.06372	1.05778	0.178205	0.749079	FALSE
hblOligo209511_Cat2	2_wt_dna_repair_peptides	PARP3	NM_1003931	8	0.469618	gaagaggttccacatcctttggaccgcgattaccaacttttgaaatgccagttgcagcttctcgacagtggggctcctgaatacaaagtcattcaaacttacctcgaacagaccggttcaaatcaccgctgccctacacttcaacatatttggaaggtcaaccaggaaggtgaagaggaccgcttccaagcacatagcaaacttggcaaccgcaagttgctctggcacggtaccaacatggcagtcgttgcagca	16278	7285	3	0	10924	3910	3	0	11915	5073	5	0	10130	5005	4	0	14472	6205	2	0		0.309171	0.263584	0.298623	0.33069	0.300092		1.2011	1.05373	0.921774	1.21065	0.988784	1.07521	1.05373	0.12375	0.907454	FALSE
hblOligo165945_Cat3	3_4778_st_to_e_dna_repair_peptides_9NATG		NM_135	24	0.421427	GCGCTAAGTATGcatGAGcctGAGcaagagcattttttgttcgaaatcttccgccgccgcttgcaggcacttGAGGAGggctggGAGgtggctgctGAGttgcagcgccaacgcgagcttctcatgtacaaacgcattctcctccgcctcccaGAGGAGgtcttgtgtggtGAGGAGttccaggccgaacagccaattGAGgcacgctgtgagcagtttttccaccttgtcaacGAGgaaatgcgcaacttctgc	10312	5837	0	0	34252	12249	12	0	13939	6685	8	0	22109	8669	10	0	19619	11480	5	0		0.361447	0.263414	0.324137	0.281662	0.369144		1.40418	1.05305	1.00053	1.03116	1.2163	1.14105	1.05305	0.0520947	1.28321	FALSE
hblOligo5500_Cat2	2_wt_dna_repair_peptides	ANKRD44	NM_153697	9	0.458009	gactgctgtcgcaagcttctcagctcagggtttgagatcgatactcctgataaattcgggcgcacttgtttgcatgccgcagctgctggtgggaacgtcgagtgcatcaagctcctccaatcttctggcgctgactttcataagaaggataaatgtggccgcactcctttgcattatgccgctgccaactgccatttccattgcatcgaaacactggttacaacaggggccaatgttaacgaaactgatgattgg	2158	1263	0	0	1671	766	1	0	2120	726	1	0	4125	1656	0	0	4498	1940	2	0		0.36919	0.314321	0.255095	0.286456	0.301336		1.43427	1.25656	0.787415	1.04871	0.992882	1.10397	1.04871	0.101412	0.993913	FALSE
hblOligo96081_Cat3	3_4778_st_to_e_dna_repair_peptides_9NATG	RAD54L	NM_1142548	1	0.455019	AACATGGGGATGgcccctGAGcaactcgcaaagcgcaaaccagaagggcgcGAGtgtgacgacgaggactggcagccagggcttgtgGAGcctcgcaaacgcaagGAGGAGGAGgaaGAGcaaattcaagagtgcttcttgGAGccttttcgcaagccactcGAGcaattgGAGaaccaacctccttgtttggatGAGGAGcaacacgaggcattcatccgcGAGattctcGAGaaaccttttaaagtcccaatt	2390	817	1	0	1442	484	0	0	656	334	0	0	1518	621	0	0	230	124	0	0		0.254755	0.251298	0.337374	0.290323	0.350282		0.989698	1.00462	1.04139	1.06287	1.15416	1.05055	1.04139	0.210376	0.677004	FALSE
hblOligo128870_Cat6	6_phosphoprotein_peptides	ZNF451	NM_1031623	21	0.478231	gggcaccttccagggcacctgaaccagggtacttttatttggggctttcaaggtggtaatacaaactggaagcctccacttaactgtaaaatctataattacctcaatcgcatcggctgtttctttcttcacccacgctgttcaaaacgcaaagatgcagccgacttcgctatttgtatgcatgcaggtcgccttgacgagcaactcccaaaacagattccttttactattctgtccggggaccaaggctttctc	3348	1147	0	0	6931	2591	0	0	7270	2725	0	0	5248	2727	3	0	4180	1901	1	0		0.255172	0.272107	0.272636	0.341944	0.312613		0.991319	1.0878	0.841561	1.25185	1.03004	1.04051	1.03004	0.264525	0.577533	FALSE
hblOligo242616_Cat3	3_4778_st_to_e_dna_repair_peptides_9NATG	UNG	NM_80911	2	0.555707	AGGTTCACTATGaaagctcctgcaggtcaggaggagccaggtGAGcctccaGAGGAGcctcttGAGgccgaacagttggaccgcatccaacgcaataaagcagctgcccttcttcgcctggctgcccgcaacgtgccagttgggtttggggagGAGtggaagaagcacctgGAGggcgagtttggcaagccttattttattaaacttatgggttttgtcgctgaagaacgcaaacactacGAGgtttaccctcct	6042	3132	6	0	5060	1577	5	0	5811	2886	6	0	4417	2384	1	0	6203	2620	3	0		0.3414	0.237607	0.331839	0.350537	0.296951		1.3263	0.949886	1.0243	1.28331	0.978435	1.11245	1.0243	0.0866967	1.062	FALSE
hblOligo91461_Cat3	3_4778_st_to_e_dna_repair_peptides_9NATG	POLE	NM_6231	25	0.556487	CCCACGGAAATGgagggcGAGccagtcGAGgagcgcgcaatccctctcgctatcttccaggctgaacctGAGgtccgcaaacattttctgcgcaaatggctcaaaGAGGAGGAGcttcaagactttgacattcgcgctattctcgactgggactactacatcgaacgcctgggcGAGgccatccaaaaaatcatcGAGattccagccgctctgcagcaggtcaaaaatccagttcctcgcgttaagcaccctgac	6919	3245	0	0	8935	3032	3	0	6591	2253	1	0	7154	2073	0	0	3676	1951	4	0		0.319264	0.253363	0.254749	0.224667	0.346721		1.24031	1.01287	0.786347	0.822501	1.14242	1.00089	1.01287	0.49416	0.306132	FALSE
hblOligo214765_Cat3	3_4778_st_to_e_dna_repair_peptides_9NATG	POLQ	NM_199420	54	0.502259	CGTTTATCGATGatttatgggatgggggctaagGAGcttggggagcagatggggatcaaggagaacgatgccgcatgttatattgatGAGtttaaaGAGcgctacGAGggtatcaaccagtttatgGAGgagGAGgtgaagaattgcaagcgcgacggttttgtgcaaGAGatcttgggtcgccgccgctatctgcctggtatcaaggacaacaatccatatcgcaaggctcatgctgaacgccaggccattaat	712	324	0	0	1170	433	1	0	3101	1315	6	0	3863	887	2	0	346	153	0	0		0.312741	0.270119	0.297781	0.186737	0.306613		1.21497	1.07986	0.919176	0.68364	1.01027	0.981582	1.01027	0.357197	0.447093	FALSE
hblOligo45519_Cat7	7_sampled_680_from_cat6	GTF3C4	NM_12204	15	0.544143	CTGACCTCGATGgggttgcaagagcgcGAGaaagagggggacgtcgaggagcctGAGgacgatGAGcttcctGAGGAGggtgatgccgggggtcgcgaaccaatggaggaaaaactccttgagattcaggggaaaattgaggcagttgaaatgcatctcGAGcgcgaacacatgaaacgcgtcctgggcgaagtttacttgcatGAGtggattGAGgaaaacGAGGAGatcccaGAGcgcgggttgtgcaatttc	10453	2816	10	0	9441	3953	4	0	4758	2787	1	0	14746	4556	4	0	9946	4328	3	0		0.212224	0.295132	0.369384	0.236038	0.303209		0.824469	1.17985	1.1402	0.864129	0.999053	1.00154	0.999053	0.324989	0.488132	FALSE
hblOligo33547_Cat3	3_4778_st_to_e_dna_repair_peptides_9NATG	EME1	NM_1166131	9	0.498561	GTAAGCTACATGgaccaagagaaatgctttGAGcttgagcttctcttctttgacttcctgccttgcGAGGAGgcacaaaatccaccacgccgcgggaagcaaggcgcaaacaagcaaGAGaagaagcaacagcagcgccagcctgaggcaGAGattgggGAGatggttGAGcgcgttgatgctgaggaagctctcgtcgacctgcagttgcacGAGgaggcccaagctcaaatcgttcagGAGtggaaagagctt	1621	1001	2	0	4964	1624	2	0	6657	2678	3	0	2477	778	0	0	4809	2099	1	1		0.38177	0.246509	0.286877	0.239017	0.303851		1.48314	0.985471	0.885519	0.875036	1.00117	1.04607	0.985471	0.245723	0.609554	FALSE
hblOligo163803_Cat2	2_wt_dna_repair_peptides	EXO1	NM_6027	6	0.669584	tacttgtcttccttgcgcggtattgggctggccaaagcttgtaaggtcctgcgcctcgctaataacccagatattgtcaaggtcattaaaaagattggccattacctgaagatgaatatcaccgttccagaggactatattaacgggttcatccgcgcaaacaacacctttttgtaccagttggttttcgaccctattaagcgcaagcttattcctctgaatgcctacgaagatgatgtggacccagagaccttg	570	158	0	0	742	1500	0	0	236	205	0	0	533	194	0	0	395	124	0	0		0.217033	0.669045	0.464853	0.26685	0.238921		0.843151	2.67465	1.43488	0.976933	0.787229	1.34337	0.976933	0.274194	0.561943	FALSE
hblOligo211599_Cat7	7_sampled_680_from_cat6	PFKFB2	NM_6212	10	0.533689	GCAATGCGTATGcttccttatctgcgctgtccacttcacGAGatcttcaaactgGAGccagttgcttatggttgtaaagttgaaGAGatcaagctgaatgttgaagccgttaatGAGcaccgcgataagcctGAGaacaattttcctaaaaaccaaGAGcctgtccgcatgcgccgcaacGAGttcGAGccactcGAGGAGGAGaacGAGatccgccgccctcgcaactatGAGgttgggGAGcgccctctgaag	13620	5188	7	0	15422	4899	2	0	23875	6026	1	0	19385	5439	4	0	14072	5945	5	0		0.27584	0.241081	0.201532	0.219102	0.296998		1.07161	0.963771	0.622078	0.80213	0.978588	0.887636	0.963771	0.218922	0.659711	FALSE
hblOligo121820_Cat2	2_wt_dna_repair_peptides	UNG	NM_80911	3	0.500366	ccagttgggtttggggagtcctggaagaagcacctgtccggcgagtttggcaagccttattttattaaacttatgggttttgtcgctgaagaacgcaaacactacaccgtttaccctcctcctcatcaagtgtttacatggacccagatgtgtgatattaaagacgtcaaagttgttatcctcggtcaggacccttatcacgggccaaaccaagcccacggtctttgcttcagtgtccaacgccctgtcccacca	785	447	0	0	1487	298	4	0	3450	774	3	0	1877	669	0	0	3846	1948	2	0		0.362825	0.166947	0.183239	0.262765	0.33621		1.40954	0.667405	0.565612	0.961978	1.10779	0.942465	0.961978	0.436037	0.360476	FALSE
hblOligo225476_Cat3	3_4778_st_to_e_dna_repair_peptides_9NATG	SETMAR	NM_6515	14	0.551434	GCCCCGGCAATGgcacgcccacatgttgctcaaccaGAGttgcaaaagctcaacgaactcgggtacgaagtcctcccacatcctccttacGAGcctgacttgcttccaGAGaactaccacgtttttaaacaccttaacaattttcttcaggggaaacgctttcacaaccagcaagacgctgaaaatgccttccaagagtttgtcgagGAGcaaGAGGAGgatttctacgctGAGggcatcaatcagctgatcGAG	7548	3317	3	0	6374	1870	2	0	7239	3206	5	0	4169	1265	1	0	3316	1555	3	0		0.305292	0.226832	0.306941	0.232794	0.319236		1.18603	0.906807	0.947451	0.852253	1.05186	0.988881	0.947451	0.447592	0.349117	FALSE
hblOligo214705_Cat2	2_wt_dna_repair_peptides	POLI	NM_7195	10	0.446382	acacctatggtggatattcttatgaaattgtttcgcaacatggtcaatgtcaagatgccattccatctgacactcctcagtgtctgtttctgcaatctgaaggctctcaacacagctaagaaagggctgatcgactactatctcatgcctagtctttccacaacatctcgctcagggaaacactctttcaagatgaaagacacccatatggaggacttccctaaagataaagagacaaatcgcgactttctccct	2555	807	1	0	1444	704	4	0	1681	418	0	0	289	151	0	0	969	272	2	0		0.240036	0.327747	0.199142	0.343182	0.219178		0.932515	1.31024	0.614703	1.25638	0.722178	0.967203	0.932515	0.368177	0.433943	FALSE
hblOligo117475_Cat3	3_4778_st_to_e_dna_repair_peptides_9NATG	TP73	NM_5427	7	0.554382	CTCATTAACATGattGAGctcgaaatgcgcgatggtcaggtcttgggccgccgcGAGtttgagggtcgcatctgtgcatgccctggtcgcgaccgcaaagccgatgaagaccattatcgcgaacaacaggcattgaatgaaGAGGAGgccaagaacggggctgccGAGaaacgcgccttcaagcagGAGccaccagccgtgccagccctcggtgcaggggtcaagaagcgccgccacggcgatgaggatGAGtat	5655	2029	0	0	6441	2295	1	0	5426	2346	5	0	6957	1409	1	0	4980	1611	1	0		0.264055	0.262706	0.301853	0.16842	0.244424		1.02583	1.05022	0.931745	0.616582	0.805362	0.885948	0.931745	0.236599	0.625988	FALSE
hblOligo107325_Cat3	3_4778_st_to_e_dna_repair_peptides_9NATG	SMARCAD1	NM_1128429	7	0.557095	ATTCAACCGATGctgaaagagcatgaatggatgtacGAGgaggccctcgaaGAGcttaaggttttcgcagaggatcaagacatgcagtacgtgGAGcagGAGgaggtccctaatggtaaggaggtgGAGGAGcgcGAGcaaaattacccaaagaatgcaGAGaagGAGaaacttaaacaaaagtttGAGatgaaggcacagaacgggttcaacaaaaaacgcaagaaaaatgtctttaatcctaaacgcgtggtg	210	66	0	0	705	111	0	0	21	11	0	0	751	362	0	0	104	34	0	0		0.23913	0.136029		0.325247			0.928998	0.543806		1.19072		0.887842	0.928998	0.401737	0.396059	FALSE
hblOligo113809_Cat6	6_phosphoprotein_peptides	TECPR2	NM_14844	5	0.507066	agtcagaaggtgctgcttgtcagtactcttcagcgctccctgctgttctacaccgaagaaaagagcgttcgccaaattggcacacagccacgcaagagtacaggtaaattcggcgcatgctttatccctgggttgtgcaagcagtctgatctgacactgtacgcctcccgcccagggctccgcttgtggaaggcagatgtccatgggactgttcaagctacattcattctcaaggatgctttcgctggcggggtc	25971	7157	12	0	21140	8427	7	0	14042	3863	3	0	17817	6029	3	0	12551	6230	2	0		0.216041	0.285014	0.21575	0.252831	0.331718		0.839297	1.1394	0.665966	0.925608	1.09299	0.932653	0.925608	0.346333	0.460506	FALSE
XRCC-5_Cterminal_85aa_aa46_to_alanine	alanine_scan				0.64323	GGCAGGGCCATGGAGCAGCGCTTCAATAATTTCCTCAAAGCACTTCAGGAAAAAGTTGAAATTAAACAGCTCAACCATTTTTGGGAAATCGTTGTTCAGGACGGGATTACCCTGATCACAAAAGAAGAAGCCTCCGGCGCATCAGTTACCGCCGAAGAAGCCAAAAAATTTCTTGCCCCTAAAGATAAGCCTTCAGGCGATACAGCCGCTGTCTTCGAGGAGGGGGGGGATGTGGACGATCTTCTCGATATGATC	6924	2581	2	0	11064	3001	0	0	6102	2524	0	0	6896	2331	1	0	6583	2750	0	0		0.271541	0.213367	0.292604	0.252628	0.294653		1.05491	0.852978	0.903195	0.924867	0.970864	0.941363	0.924867	0.482486	0.316515	FALSE
hblOligo83167_Cat2	2_wt_dna_repair_peptides	OGG1	NM_16821	5	0.527532	tttccttccctgcaggctctcgccggtcctgaagtcgaggcccatctccgcaaacttggtcttgggtaccgcgctcgctacgtcagcgccagcgcccgcgctattcttgaggaacaggggggtctggcatggctccaacaacttcgcgagtcaagctacgaagaagctcacaaggcactctgcatcctgccaggggtcggcaccaaagttgccgattgtatctgcctcatggccctggacaagccacaagccgtg	15547	4752	2	0	12491	3588	1	0	6946	2578	2	0	5703	2191	2	0	9153	4077	4	0		0.2341	0.223148	0.270685	0.277553	0.308163		0.909456	0.892082	0.835536	1.01611	1.01538	0.933713	0.909456	0.357197	0.447093	FALSE
hblOligo50588_Cat6	6_phosphoprotein_peptides	INTS5	NM_30628	9	0.599426	gattgtcttaagcctccagccgtgctttcacagttgcagcagcacctccagggtttcccacgcgaggagctggacaatatgctgaaccttgctgttcacctggtttctcaggctagtggggctggggcttatcgccttttgcagttcttggtggatactgcaatgccagcaagtgtgattaccactcaaggccttgctgtgccagacactgttcgcgaagcttgtgaccgccttattcaactgctcctgctgcat	30237	5992	2	0	13981	4541	3	0	10732	4469	2	0	20539	3230	4	0	13177	10357	8	0		0.165392	0.245168	0.293994	0.135891	0.440087		0.642533	0.980111	0.907486	0.497495	1.45006	0.895536	0.907486	0.284033	0.546631	FALSE
hblOligo96067_Cat2	2_wt_dna_repair_peptides	RAD52	NM_134424	3	0.444311	caaaatgtcgactttgttgatcttaacaatggtaaattctacgtgggggtctgcgctttcgtccgcgttcaactgaaagacggtagttaccatgaggacgtgggttacggggtgtcagaaggccttaagtccaaagccctgagtttggaaaaagctcgcaaagaggccgtgactgatggtttgaagcgcgcactccgcagcttcgggaacgccctcggtaattgtatccttgataaagattacttgcgctccttg	11448	3453	5	0	9773	2108	1	0	4183	2045	3	0	6364	2260	1	0	21098	4553	5	0		0.231729	0.177426	0.328356	0.262059	0.177498		0.900246	0.709299	1.01355	0.959394	0.584844	0.833467	0.900246	0.12375	0.907454	FALSE
hblOligo235328_Cat3	3_4778_st_to_e_dna_repair_peptides_9NATG	TELO2	NM_16111	4	0.424871	TATGTAGTGATGcagtgccgccaacagGAGcagcctgggtttatccttctccgcgagGAGctcctgggcaaagtggttgctctgccagatcatctgggcaaccgcttgcaacaagagaacctcgcagagttctttccacaaaattactttcgcctcttgggtgaagaagtcgtccgcgtgctgcaggccgtcgttgacGAGcttcaagggggccttgatGAGGAGgtgGAGtttgtgGAGcaggtgttgggtaaa	7542	2502	1	0	6538	2327	4	0	5327	2177	1	0	8759	2341	3	0	10298	3447	7	0		0.249104	0.262493	0.290112	0.210901	0.250782		0.967744	1.04937	0.895504	0.772104	0.826311	0.902207	0.895504	0.245723	0.609554	FALSE
hblOligo205929_Cat6	6_phosphoprotein_peptides	NSUN2	NM_17755	6	0.498301	caccaagccaaacgcctctccagtccttgcatcatggtcgttaatcacgacgcttcctctatccctcgcttgcaaattgacgtggatggccgcaaagaaatcctgttttatgaccgcattctgtgcgatgttccatgctcaggcgatgggaccatgcgcaaaaacattgatgtttggaaaaaatggaccacactcaatagcttgcaacttcatgggctgcagttgcgcattgctacacgcggtgctgaacaactt	8668	2753	3	0	8510	2458	4	0	3825	1407	2	0	5244	1648	2	0	7322	2082	0	0		0.241047	0.224106	0.268922	0.239118	0.221395		0.936444	0.895913	0.830096	0.875406	0.729483	0.853468	0.875406	0.0621414	1.20662	FALSE
hblOligo163268_Cat3	3_4778_st_to_e_dna_repair_peptides_9NATG	ERCC3	NM_122	10	0.580205	TCAGTTGGGATGtatGAGatgttgggccacGAGGAGaaacgcGAGtgggaagcagaacgcgttatggaatggctcaagGAGcaagaatgggggctcatgatcctggatgaagttcacGAGatcccagccaaaatgttccgccgcgtccttGAGattgtccaagctcattgcaaactggggctgGAGgccGAGttggttcgcgaggacgacaagattgtcgatctcaatttccttatcgggcctaagctctatgag	9491	4360	2	0	13227	3701	1	0	8420	3752	1	0	17618	4082	2	0	14851	4659	4	0		0.314779	0.218632	0.308248	0.188111	0.238801		1.22288	0.874027	0.951487	0.688669	0.786833	0.90478	0.874027	0.294039	0.531596	FALSE
hblOligo82314_Cat6	6_phosphoprotein_peptides	NUF2	NM_31423	3	0.572701	catctcgattccttcttgccaatctgtcgcgttaacgattttgagacagccgacattctgtgtccaaaagctaaacgcactagtcgctttctcagcggtattattaacttcatccattttcgcgaagcatgccgcgagacatatatggaatttctgtggcaatataagagtagtgccgacaaaatgcagcaactgaatgctgctcatcaggaggcacttatgaaacttgagcgcctcgatagcgtgccagtcgag	13448	3522	1	0	14184	4842	3	0	13224	5160	2	0	9002	3369	3	0	10682	2318	4	0		0.207543	0.254494	0.280679	0.27233	0.178308		0.806283	1.01739	0.866386	0.996996	0.587512	0.854914	0.866386	0.185942	0.730622	FALSE
hblOligo220474_Cat3	3_4778_st_to_e_dna_repair_peptides_9NATG	RFC3	NM_2915	2	0.680447	ACGAGTTACATGGAGcgcatcatgtgcatcttgcgcgagctttacggtgttggtgttgaaaagctgcgcatcgagcatcaaGAGattGAGGAGcctGAGaagaaaaaaatcgaaatcGAGGAGatcgctGAGaactatcacttggaggtcaaccctGAGgacgctggcaatGAGgatcgcgtggtcatccaggaaatgctgaagGAGgttgcacaaGAGcaacagctggaaGAGaacGAGcagcgcgacttcaag	2311	1000	0	0	2124	374	0	0	5881	1050	0	0	3155	1357	0	0	1099	391	0	0		0.302024	0.14972	0.151493	0.300754	0.262416		1.17333	0.598536	0.467622	1.10105	0.864644	0.841037	0.864644	0.178205	0.749079	FALSE
hblOligo199893_Cat6	6_phosphoprotein_peptides	MTBP	NM_22045	4	0.421191	gagagtctgtctttggcagacctctacgaggaggccgctgagaaccttcatcagctctcagacaaactgccagcccctggtcgcgccatggttgatatcatccttttgctcagtgataaagaccctccaaaattgaaagactacttgcctaccgtgggggccttgaaacatctgcgcgagtggtactctgctaagatcacaattgcaggcaaccattgcgagattaactgtcagaaaatcgctgagtacctgtca	3510	1615	0	0	2950	1224	0	0	3494	1144	0	0	4982	1417	0	0	2306	805	0	0		0.315122	0.293244	0.246658	0.221441	0.258759		1.22422	1.1723	0.761372	0.810691	0.852595	0.964236	0.852595	0.424537	0.372085	FALSE
hblOligo85882_Cat2	2_wt_dna_repair_peptides	PARP1	NM_1618	13	0.603012	cacagcgcacacgttctggagaaaggcggtaaggtcttcagtgctaccctgggccttgttgatatcgtcaaaggcactaattcatattacaagcttcaactcttggaggatgacaaggagaaccgctattggatcttccgctcttgggggcgcgttggtaccgttattgggtctaacaaattggagcagatgccttctaaagaggatgcaattgagcattttatgaaactctatgaggagaaaactggcaacgct	329	92	0	0	2455	469	0	0	525	212	0	0	5982	413	2	0	899	324	0	0		0.218527	0.160397	0.287653	0.0645817	0.264922		0.848957	0.64122	0.887912	0.236432	0.872902	0.697485	0.848957	0.0433834	1.36268	FALSE
XRCC-5_Cterminal_85aa_aa19_to_alanine	alanine_scan				0.630151	CTATCAGTAATGGAGCAGCGCTTCAATAATTTCCTCAAAGCACTTCAGGAAAAAGTTGCTATTAAACAGCTCAACCATTTTTGGGAAATCGTTGTTCAGGACGGGATTACCCTGATCACAAAAGAAGAAGCCTCCGGCAGTTCAGTTACCGCCGAAGAAGCCAAAAAATTTCTTGCCCCTAAAGATAAGCCTTCAGGCGATACAGCCGCTGTCTTCGAGGAGGGGGGGGATGTGGACGATCTTCTCGATATGATC	1170	960	0	0	1079	333	0	0	247	83	1	0	282	84	0	0	211	45	0	0		0.450704	0.235836	0.251515	0.229508	0.175781		1.75094	0.942803	0.776365	0.840225	0.579188	0.977904	0.840225	0.236599	0.625988	FALSE
hblOligo107196_Cat2	2_wt_dna_repair_peptides	SLX4	NM_32444	17	0.550681	gttaataatgagggcttttctgctgtggaagacggcgttcttacacagcgcgtgctcttgggggatgtgtctaccgaagccgcacgcacattccttcactacctctacaccgctgacacagggctgccaccaggtctcagttctgagctgagttctctcgctcatcgcttcggtgtgtcagagctggtccacttgtgtgagcaggtcccaattgcaactgatagtgagggtaaaccttgggaggaaaaagaagca	2015	781	0	0	2509	1223	1	0	1963	724	0	0	6045	1719	0	0	3189	995	2	0		0.279328	0.327706	0.269445	0.221406	0.237811		1.08516	1.31008	0.831711	0.810565	0.783571	0.964216	0.831711	0.401737	0.396059	FALSE
hblOligo238456_Cat3	3_4778_st_to_e_dna_repair_peptides_9NATG	TOPBP1	NM_7027	28	0.536202	CTTGTCATAATGgagGAGccaatcaaggacGAGcatctgattcctGAGccacaggctcctGAGattgccttcccactggcaaatccacctgttgcacctcacccacgcgaaaaaatcatcGAGatcgaggaaGAGcatgaggagcttaagaagcaatatatttttcaactgGAGGAGctcaaccctcaagagcgcatcgactactgccatctgattgagaagcttggcgggctcgtgattgaaaagcaatgtttc	2783	733	0	0	12020	2338	0	0	3457	1124	1	0	2550	1092	2	0	2909	941	0	0		0.208476	0.162836	0.245361	0.299835	0.244416		0.809907	0.650972	0.757369	1.09769	0.805334	0.824254	0.805334	0.1067	0.971837	FALSE
hblOligo18974_Cat2	2_wt_dna_repair_peptides	Ccnd2	NM_1759	3	0.49402	gtccctaccccaaagagccaccttcaattgctcggggccgtgtgtatgttccttgcttccaagttgaaggagacatcacctttgactgccgaaaaactctgtatctatactgataattcaattaaaccacaggaactgctcgaatgggagctcgtggttctcggcaaactcaagtggaatcttgcagcagttacacctcatgacttcatcgagcacatcctccgcaaactgcctcagcagcgcgaaaagctctca	1871	369	2	0	9629	2391	3	0	4514	1742	3	0	3265	578	0	0	1885	1082	3	0		0.164732	0.198918	0.278453	0.150403	0.364678		0.639968	0.795219	0.859514	0.550624	1.20159	0.809383	0.795219	0.142623	0.845812	FALSE
hblOligo218793_Cat3	3_4778_st_to_e_dna_repair_peptides_9NATG	RAD17	NM_133339	4	0.711934	TGTACCTGGATGggttgcggcaaaGAGGAGGAGcttaagatcctcGAGaaggagcacggcatccaagttcaggaatggatcaaccctgtccttccagacttccaaaaagacgactttaagggcatgttcaatGAGgaaGAGGAGttccatatgttcccatatcagGAGcaaatcgcagtttttaaagagtttctgctccgcgctGAGaaatataataaactgcaaatgctgggcgatgacctccgcGAGgacaaa	101	34	0	0	145	61	0	0	224	27	0	0	639	226	0	0	399	18	0	0			0.296117	0.10757	0.261272	0.0431655			1.18379	0.332041	0.95651	0.142227	0.653642	0.644276	0.0696385	1.15715	FALSE
hblOligo243161_Cat6	6_phosphoprotein_peptides	USP34	NM_14709	46	0.469092	gaggagttctatacagtccgctgtcaagtggccgatatgaagaacatttatgagtccttggacgaagtcaccatcaaagatactttggagggggataatatgtacacttgctcacattgcggtaagaaggtccgcgcagagaaacgcgcctgttttaaaaagctccctcgcatcctcagttttaacactatgcgctatactttcaacatggttactatgatgaaagagaaggtgaacactcatttcagttttcca	828	87	0	0	127	74	0	0	1711	685	0	0	386	44	0	0	368	57	0	0		0.095082	0.368159	0.285893	0.102326	0.134118		0.369384	1.47179	0.882481	0.374612	0.441909	0.708036	0.441909	0.0914131	1.03899	FALSE
hblOligo43772_Cat1	1_wt_control_peptides	GPI	NM_1184722	1	0.274524	gttgcactctgttctctccagcacctggggtcttctgaccctcgcgctctcccaacattgccaacagccacatctggccaacgccctgcaaagcgccgccgcaaatcacctgcaatggctgcccttacccgcgatccacagttccaaaaactccaacaatggtatcgcgagcaccgctcagagctcaatctgcgccgcctctttgatgcaaataaggatcgctttaaccatttcagtctgacactgaataccaac	22139	9837	10	0	23071	9001	135	0	14496	8304	6	0	22418	13560	16	0	23395	15814	26	0		0.307637	0.28065	0.364211	0.376897	0.403326		1.19514	1.12196	1.12423	1.37981	1.32893	1.23001	1.19514
hblOligo13110_Cat1	1_wt_control_peptides	EMC7	NM_20154	3	0.269028	agcggcagctacgtggtcgaagtcgtgagcccagcttaccgctttgatcctgtccgcgtcgacattactagcaaagggaagatgcgcgctcgctacgtgaactatattaagaccagcgaagtcgtgcgccttccataccctttgcagatgaagtcctcaggtccaccaagttatttcatcaagcgcgaaagttggggctggacagatttcctcatgaacccaatggtcatgatgatggttctgccactccttatt	5518	2570	4	0	3179	1174	1	0	633	355	0	0	2462	1195	0	0	5322	1990	4	0		0.317755	0.269699	0.359312	0.326771	0.272155		1.23445	1.07818	1.10911	1.1963	0.896735	1.10295	1.10911
hblOligo43775_Cat1	1_wt_control_peptides	GPI	NM_1184722	7	0.186407	cctcaaaatatgtttgagttctgggactgggttggtgggcgctacagtttgtggagcgccatcgggctgtctatcgcattgcatgttggtttcgacaattttgagcagctgcttagtggcgcccactggatggaccaacatttccgcactaccccattggagaagaacgctcctgtgttgcttgccctgttgggcatctggtatatcaactgtttcggttgcgagactcatgctatgttgccttacgatcagtac	3025	1171	0	0	3052	579	2	0	3031	1676	2	0	1034	512	0	0	1666	433	0	0		0.279075	0.15946	0.356065	0.331177	0.206289		1.08418	0.637476	1.09909	1.21243	0.679708	0.942577	1.08418
hblOligo99768_Cat1	1_wt_control_peptides	Rpl24	NM_986	1	0.248704	aaagtggaactttgctctttcagtgggtacaaaatttaccctggtcacgggcgccgctatgcacgcactgatggcaaagtttttcaatttctgaatgcaaagtgtgaatctgcattcctcagtaaacgcaatcctcgccaaatcaactggactgttttgtaccgccgcaaacataaaaaagggcagtccgaggagatccaaaaaaaacgcacccgccgcgctgtcaaatttcagcgcgccattaccggtgcaagc	10413	3904	4	0	13462	4317	13	0	8681	5324	9	0	12426	4710	1	0	6373	3776	1	0		0.272683	0.242815	0.38015	0.27486	0.372056		1.05935	0.970703	1.17343	1.00626	1.2259	1.08713	1.05935
hblOligo123072_Cat1	1_wt_control_peptides	VCP	NM_7126	3	0.282137	aatctccgcgtccgccttggtgatgttatcagcatccagccttgccctgatgtcaaatatggcaagcgcattcatgtgctccctattgatgacaccgtggagggtattactgggaacctttttgaagtttacttgaaaccatactttctcgaagcctatcgcccaattcgcaaaggcgacatcttcctcgttcgcggtggtatgcgcgcagtcgagtttaaagtggttgagacagacccaagtccatactgcatt	19257	3897	2	0	12646	4385	4	0	8043	3315	4	0	8945	3502	2	0	25368	12770	6	0		0.168308	0.257472	0.291865	0.281353	0.334837		0.653859	1.0293	0.900914	1.03003	1.10327	0.943473	1.0293
hblOligo102078_Cat1	1_wt_control_peptides	TFRC	NM_4168	13	0.220551	aagctttatggcgacctcaaacacctcaaaacattcgatcgcggcatggtttggaatactgacctcgttgaaacccttgagcttcaaaatttgatgctctgcgcattgcagactatctatggtgctgaagcccgcaaagagagtcgcggcgcccacgcccgcgaggattacaaggttcgcattgacgaatatgactacagtaagccaatccagggtcaacaaaagaaaccatttgaggaacattggcgcaagcac	4742	1603	1	0	4233	722	0	0	1957	719	0	0	3143	1171	1	0	1688	906	0	0		0.25264	0.145711	0.268685	0.271442	0.349268		0.981481	0.582512	0.829363	0.993743	1.15081	0.907583	0.981481
hblOligo243794_Cat1	1_wt_control_peptides	VCP	NM_7126	8	0.183435	actcacggcgaggtcgaacgccgcattgtgagtcagctgcttactctgatggatggccttaaacaacgcgcacacgtcatcgtgatggccgctacaaaccgcccaaattccatcgatccagcccttcgccgcttcgggcgctttgatcgcgaggttgacatcggcattcctgacgcaacaggccgcctggaaattcttcagatccatactaaaaacatgaaacttgctgacgacgtcgatcttgagcaagtcgca	6913	2279	1	0	14924	5613	6	0	8047	4572	3	0	9305	2847	0	0	9387	3481	3	0		0.247933	0.273312	0.362311	0.234282	0.270516		0.963195	1.09262	1.11836	0.857703	0.891333	0.984643	0.963195
hblOligo99899_Cat1	1_wt_control_peptides	Rps13	NM_1017	3	0.263609	acaggcaacaaaattctccgcatcctcaagtctaagggtcttgcacctgacctccctgaggatctttaccacctcatcaagaaagctgtggccgttcgcaagcacttggagcgcaaccgcaaggacaaggatgcaaaattccgcctgattttgattgagtcacgcattcatcgcttggctcgctactacaagactaagcgcgtccttccacctaattggaaatatgagtcatccaccgctagcgccctggtcgct	22007	4409	3	0	13115	5349	9	0	7211	2791	2	0	14117	4320	0	0	9721	5013	6	0		0.166906	0.289699	0.279044	0.234311	0.340233		0.648415	1.15813	0.86134	0.85781	1.12105	0.929349	0.86134
hblOligo99808_Cat1	1_wt_control_peptides	Rpl4	NM_968	5	0.197022	aagaaggtgtacgcttctcagcgcatgcgcgccggcaagggcaaaatgcgcaatcgccgccgcatccagcgccgcgggccttgcatcatctacaatgaagataatgggattatcaaagcatttcgcaacatcccagggattacattgctcaatgttagcaaactcaatattttgaaacttgcaccagggggccatgttgggcgcttctgtatctggactgaaagcgcatttcgcaagcttgacgagctctacggc	15076	5357	5	0	21858	6511	5	0	16777	5017	0	0	21160	6319	12	0	15841	5115	4	0		0.262174	0.229511	0.230201	0.229957	0.244083		1.01852	0.917519	0.710573	0.84187	0.804237	0.858544	0.84187
hblOligo102077_Cat1	1_wt_control_peptides	TFRC	NM_4168	11	0.24889	cgcttgggcgctaactctcttttggaccttgtcgtcttcgggcgcgcatgtgcccttagtatcgaggaaagttgccgccctggtgataaagtccctccaatcaaaccaaacgccggcgaggaaagcgttatgaatctcgataagctccgctttgctgacggctccattcgcacttctgaactccgcctctctatgcaaaagtctatgcaaaaccacgccgccgtgtttcgcgtgggcagcgttctgcaagagggt	66386	12792	10	0	38539	7737	4	0	33518	7013	4	0	33108	7392	4	0	37846	8432	9	0		0.16156	0.167192	0.173028	0.182519	0.182203		0.627645	0.668387	0.534095	0.668197	0.600348	0.619734	0.627645
																											Median	0.305292	0.291623	0.343513	0.311717	0.337964
																											Median control	0.257407	0.250143	0.323965	0.273151	0.303496

## Sheet: 44 sig hits + 10 controls
Oligo.name	Gene	RefSeqID	Peptide.number.within.gene	BarcodedSeq	115-pep r1	115-pep r2	115-pep r3	115-pep r4	115-pep r5	12K r1	12K r2	12K r3
hblOligo10245_Cat3	BBC3	NM_1127240	5	GCTTTACGCATGcgccctcaacgcGAGgtccgcgccgcagaaGAGcgcggggcagccgccgcccctccactgGAGttggagggcccagtccagGAGcaccacggtGAGccagctttgGAGcaaggccctcaaGAGcctcgcgatggggcacaactcggggcctgcGAGcgccctgtggatgtccgcgacGAGggcggtcgcccacttcctccacctgatGAGctggccGAGgctggggatttcctgtgtGAGatg	1.53356	1.48501	1.42528	1.02715	1.40209	3.1639	1.18254	3.47298
hblOligo11330_Cat2	BRCA2	NM_59	13	gagatccatactgtgtgttcacaaaaagaggactccttgtgtccaaacctcatcgacaacggtagttggccagcaacaacaacccagaactccgttgctcttaagaacgccgggctcatctccacactgaaaaagaagactaacaagttcatttatgcaattcacgacgaaactagttacaagggcaaaaaaatcccaaaagaccagaaaagcgaattgattaattgctcagcacaattcgaggctaatgctttc		1.45699	1.72719	1.70734	1.49057	2.52918	1.56508	2.00456
hblOligo117334_Cat2	TOPBP1	NM_7027	25	gctacaagtatcgttaagccacaagggcaacgcacaagtctttcccgctcaggttgcaatagtgcctcttctaccccagacagtacccgctctgctcgctccggtcgctcccgcgtccttgaggcattgcgccagagccgccagaccgtccctgacgttaacacagagccatcacaaaacgaacagattatttgggacgatcctaccgcccgcgaagaacgcgcacgcttggcatcaaacctccaatggccatct	1.62438	1.14778	1.33544	1.35556	1.61266	3.14973	1.30235	3.34363
hblOligo121534_Cat3	UIMC1	NM_16290	15	CCCGGGAAAATGaaaGAGGAGgatgccgacattaagGAGGAGgagGAGggtgcattccgcgtgccaGAGccaggtatggaggaggctgggtgtGAGcgcgagatgcaaGAGGAGttcGAGcgccgcgatctgaatgagGAGcctgtgaaaGAGtttgttGAGattGAGgaagcaGAGgattgcctggtggacttcaagaagcaagttGAGgttcaaccagggGAGcgcGAGcgcGAGaaagccgggcgcggtcgc	1.56316	1.65687	1.37054	1.29588	1.25384	2.07473	1.63966	2.80843
hblOligo128214_Cat7	ZBTB21	NM_1098402	11	TTAAGTTCAATGgctgccgctGAGGAGGAGGAGgttGAGcgcgacctgGAGctcaaaGAGgaagacgaccaaaaggatatgGAGcgcttgcctgctaaacgccgcttccaggctgaccgccgcctcccattcaagaagctgaaggtcaacgaacacggcGAGcctgtgGAGgaggataattttgaagaagggGAGGAGcctGAGcttcttgacgctgacttccctgacGAGgaccttaacaaggacgagtttggt	1.49654	1.5107	1.5258	1.76862	1.77736	3.46596	1.25658	2.94179
hblOligo13315_Cat2	RMI2	NM_152308	1	gccgcagccgccgactcatttagtggcgggccagcaggggtgcgcctcccacgcagtcctcctttgaaggtgctcgctgagcaactgcgccgcgatgccgagggtggtcctggcgcttggcgcctttctcgcgctgctgctggccgcggcccactcgaccttgccgccgtttggatgcaagggcgcgttgtcatggcagatcgcggggaggcacgcttgcgcgatccttccggcgatttcagtgtgcgcggtttg	1.26804	1.20158	1.07012	1.22091	1.31027	2.55436	1.68455	2.05944
hblOligo136385_Cat2	ANKRD28	NM_15199	10	cgcacctgcctgcatgccgccgctgccggcgggaacctcgaatgcctcaacttgttgctcaacacaggcgcagattttaacaaaaaagacaaattcgggcgctcacctttgcattacgcagcagcaaattgcaactaccaatgcctcttcgccttggtggggagtggcgctagcgtgaacgacttggatgaacgcgggtgcacccctctgcattacgctgccacttccgacacagacgggaagtgtcttgagtac	1.4574	1.22657	1.43247	1.36459	0.906715	3.43591	2.06323	3.46677
hblOligo140654_Cat3	Adgrb1	NM_1702	28	CATCATCTTATGcaacttatgGAGgacttcgaaaaggatgttgatcttgcttgccgcGAGgttttgaacaaagacatcgcagcatgtcgcGAGgccGAGattGAGggtGAGttgaagcgcccaGAGctgcctgaagaggaaaaacttaagcttgcccatgccaaagggcctccaGAGaattttaacGAGctgccagcaaacgtcGAGaaacttcaccttcatggcGAGcctcgctaccctggcgggccacttcca	1.42074	1.33778	1.008	1.24142	1.11322	2.41167	1.48024	2.09568
hblOligo141987_Cat3	BRCA2	NM_59	72	TCGCCAGGAATGGAGggtccttacGAGgctcaaatcatccctgggGAGgggaataaacttttgatgGAGGAGcctaattgcgaaatttattaccagGAGccattgGAGctttgtatggccaaacgcaagGAGgttGAGGAGccagtgGAGgcccaaatgGAGGAGaaaGAGtgcaaaggggaaaaggagatcgacgatcagaaaaactgcaagaaacgccgcgctctggattttttgGAGcgccttccattgcca	1.70142	1.1011	0.894418	1.6353	1.35232	3.0031	2.17006
hblOligo150452_Cat3	CENPE	NM_1813	4	CGTTGTCATATGGAGgacctgttgtgcggtGAGcaaaaaatgaaacctctcatcatccgcgaggatgtcaatcgcaatgtctacgtggccgatctcGAGgaagaagttgtttatGAGGAGgaaatggctctgaaatggattGAGaagggcgagaaaGAGcgccactatggcgagGAGaaaatgaaccaacgcGAGGAGcgcGAGcacGAGatttttcgcatgattcttgaaGAGcgcgagaagggtgagccaGAG	1.6026	1.3897	1.17162	1.15887	0.960603	2.54037	1.33237	2.9062
hblOligo150469_Cat2	CENPE	NM_1813	38	gaaaatatccgcttgacccagattctccacgagaacttggaggaaatgcgctccgtgacaaaagagcgcgatgacctccgctccgtggaagaaactctcaaggttgagcgcgatcagctcaaagagaatttgcgcgagactatcacccgcgacttggaaaagcaggaggagcttaagattgttcacatgcatctcaaggaacaccaagaaacaattgacaagctgcgcgggatcgtttccgagaaaaccaatgag	1.38889	1.42102	1.05461	1.15383	1.43743	3.13669	1.05857	3.56066
hblOligo151052_Cat3	CHAF1A	NM_5483	16	CGGGGCCCGATGgtgctccagccagtcaaaatcgggtgtgtttgggccgccgatcgcgattgcgcaggggatgacctcaaagtgcttcagcagttcgcagcatgtttcttggagGAGttgcctgcacaagaggagcaaGAGccaaaggccGAGaagcgcgaacgccgcgatgagcagattctcgctcaacttctcccattgctgcatggtaatgtcaatggcGAGaaggtcatcatccgcgagtttcaagagcat	1.28152	1.40548	1.32748	1.17319	1.45729	5.8618	0.509684	3.2266
hblOligo151193_Cat6	CHD6	NM_32221	6	gagagcacagagtccactgattcccagaaacgccgcagcggtcgccaggtgaagcgccgcaagtataacgaagatctcgactttaaggtggtcgacgacgatggggagacaattgctgttcttggtgcaggccgcacctccgctctctctgcttctactcttgcatggcaagccgaggaacctcctgaggacgacgcaaacatcattgagaaaatcttggctagcaaaacagtgcaggaggtgcatcctggcgaa	1.46531	1.44834	1.17173	1.0752	1.33469	3.21162	1.24045	2.62758
hblOligo157325_Cat6	DEK	NM_3472	4	gaaaagggttccgtgcaatacaaaaagaaggaggagatgcttaagaagttccgcaatgctatgctgaagtcaatttgtgaggttctcgacctggagcgctcaggcgtgaactctgaactggttaaacgcatccttaatttcctgatgcatcctaaaccttccggcaagcctctcccaaaatctaaaaaaacttgcagcaaagggagcaagaaagagcgcaatagttccgggatggcacgcaaggccaaacgcact	1.12173	1.23912	1.30581	1.10861	1.15375	2.35419	1.13749	2.33675
hblOligo174785_Cat7	HIRIP3	NM_3609	2	AATAGTCAAATGcttaaacgcctcgtggaggaggaactgcttaaaatgcaggtggatgaggcagccGAGcgcgaggataagttggatctcGAGaagaaaggcaaacgccctccaGAGccttgtGAGgaccctgagcgcaaacgcttccgctttaacGAGgagGAGgagGAGggcGAGgaagcaGAGGAGcctgactattttgggcctccagctaaaaacggggtcgccgccgaagtcGAGcctgccaaagaggag	1.27187	1.45693	0.89251	1.36375	1.27636	2.20865	1.4977	2.62566
hblOligo196769_Cat2	MBD4	NM_3925	6	cgcaaagtgcgcaaacctaaggggaaggtcacaattctgaagggtattccaatcaaaaagacaaagaaggggtgccgcaagtcatgttccggttttgtccagtctgacagcaagcgcgaatcagtgtgtaacaaggcagatgcagaatccgagcctgttgctcagaagtcccaacttgatcgcaccgtctgtatttcagacgctggcgcatgtggggagactctgagcgtcacaagcgaggaaaattctcttgtt	1.34592	1.43728	1.25988	0.990895	1.11392	2.48074	1.39087	2.68802
hblOligo197128_Cat3	MDC1	NM_14641	12	GCTATCTCGATGgaggccgataagGAGGAGcctggtattcatctggagcgcGAGcaagcaGAGGAGGAGgtggacattaatGAGcaggtggagaaggaagtgccacctggtGAGgcaattattcacattaaaaaacatcaagtcGAGgtcgaagggGAGaaccaaGAGgacgtgaaagccgttggcggcccagccaaattgctggttgtgGAGcttgaggaggcatggcctctgcatggcgattgcgagGAGgat	1.27714	1.23373	1.31178	1.0314	1.22295	3.08642	1.41362	2.30605
hblOligo197131_Cat2	MDC1	NM_14641	18	caaccattcgatactcaccttgaggcatacgggccatgcttgagcccaccacgcgctattcctggcgatcaacaccctgagtccccagtccacacagagccaatgggtatccagggtcgcggccgccaaactgttgataaggtgatggggattcctaaggagacagccgagcgcgtgggtcctgaacgcggtcctttggagcgcgagaccgagaagctcctgccagagcgccaaaccgatgttactggcgaggag	1.0932	1.08645	1.4521	1.34914	1.29127	2.85446	1.60925	2.09837
hblOligo199736_Cat2	MSH4	NM_2440	2	caagtggtttccgccagcacctgtcctgggacctctggcgccgccggggaccgctcaagctcatcttcctctctgccatgccctgcaccaaactcccgcccagctcaaggctcctactttggcaataagcgcgcttatgcagagaatacagtggcctcaaatttcacctttggtgccagctccagcagcgcccgcgacaccaactaccctcagaccctgaagactccacttagcacagggaaccctcaacgctca	1.57081	1.46779	1.3722	1.41291	1.38352	2.99932	1.43445	2.4836
hblOligo20172_Cat2	CDK12	NM_16507	23	tcagctgccttggatttgctcgaccatatgttgacattggatccatctaaacgctgcaccgcagaacaaactctgcagagtgattttctcaaggatgttgagctcagcaaaatggcacctccagatcttcctcattggcaagactgccatgagctctggagcaaaaaacgccgccgccaacgccagtccggcgtggtggttgaagaacctccaccttctaagacctctcgcaaggagactacctccgggacaagc	1.36474	1.17545	1.28698	1.46661	1.41279	2.68002	1.2912	1.93836
hblOligo214715_Cat2	POLK	NM_16218	14	gaggccgtgaacaaacagtcttttcaaaccagccaaccattccaggtcttgaaaaagaagatgaatgagaacctcgaaatctctgaaaattccgatgattgtcaaattcttacttgtccagtgtgcttccgcgctcagggctgtattagcttggaagcccttaataaacacgtggatgagtgcctggacggcccaagtatctcagaaaacttcaagatgttctcttgcagtcatgtcagcgcaaccaaagtcaac	1.40954	1.32507	1.43096	1.28204	1.10482	2.2116	1.53253	4.03843
hblOligo214847_Cat3	POLR2G	NM_2696	2	ACAGGTAGAATGGAGatcgataacatcggggcaggtgtgattcagcctggtcgcgggtttgtcctttatcctgtgaagtataaagctattgttttccgcccatttaaaggcgaggtggtcgatgctgtggtgGAGcaggtcaataaagtgggtctctttGAGgaaattggtccaatgGAGtgcttcattGAGcgccacGAGattcctGAGgaaatggagttcgaccctaatGAGaaccctccatgttataagGAG	1.48545	1.27181	1.16174	1.30641	0.924645	4.43922	1.20738	1.72356
hblOligo218798_Cat3	RAD17	NM_133339	14	AAGCGACCAATGaagcgccacttcggtcgccttaagatggaggctctcGAGgatcgcgagcatggcatgattgaccctgatGAGggtgacgaagcccaactgaatgggggtcatGAGgccgaagaaGAGttgggtgagccaGAGcaggctGAGgtgccagagGAGtggGAGcttcctttgGAGcagaacGAGgctGAGgagcttccagcaGAGcagcctcagcctttcGAGgcacagggtgatatggaggagaat	0.976412	1.21769	1.48043	1.55096	1.36342		1.41717	3.5801
hblOligo218817_Cat3	RAD23A	NM_5053	2	GTGCAAGATATGtacgccggcaagatcctcGAGgatgatgtgccaatccgcgactatcgcatcgatgaaaaaaatttcgtggttgtcatggtcGAGaagGAGaaggccgggcaaggtGAGGAGgctccaccagaggccGAGccaGAGgccgctcctgagGAGGAGGAGGAGttcccacctgcaccaGAGGAGggtatgGAGcatcctcctccagcagcccgcgaggacaaaGAGcctGAGgaagaaGAGgctcct	1.18323	1.47431	1.18721	1.28328	1.23628	4.98391	1.50699	0.947329
hblOligo221116_Cat3	RIF1	NM_18151	20	CTGGTTGGCATGcgcccacttgcacttttttatgaaaatGAGaagttggacgaggttcctaaagtctacGAGtgcctgaataataagcttgagaagttgctcggggagattatcgcatgtctgcaatttGAGtatGAGggcGAGtacgatGAGgagcttctggagcagctcGAGccattgttgtgcattatctttttgcacaaaaacaaacagattcgcaagcagGAGgcacagttctggaatgcaGAGtttgcc	1.18379	1.69871	1.02112	1.06041	1.15166		1.51053	3.30191
hblOligo221123_Cat2	RIF1	NM_18151	34	catgagaagacccttggtgagacttctgctaatgctgaaaccgagcagaacaagaagaaagctgatccagagaatattaagagtgagggcgatgggacacaagacattgttgataaatcctctgaaaagttggttcgcggtcgcacacgctaccaaacacgccgcgcttcacagggccttctgtcttccattgaaaattccgagtctgattcaagtgaggctaaggaggaaggttctcgcaagaagcgctcaggc	1.38746	1.61596	0.984305	1.38293	1.3672	1.48148	1.63099	3.15346
hblOligo221599_Cat3	RNF168	NM_152617	8	AGCCATGATATGaatcatggcaaagagctgtgcgttttgGAGcatgaacgccctaagGAGcgcgtcccatacGAGaaagaaGAGgctgtcatgccttgtgggcgcGAGgagGAGgggtgtgcacctGAGGAGggggtcGAGcaaGAGaatggcaataatGAGggggaaGAGgaaaatgaggagGAGtgtcttctcattGAGaaagagattGAGaagcgcaagaaccaggagGAGGAGttcgaggcagtcaaggac	1.32472	1.24509	1.10134	1.46892	1.09831	2.17519	1.41013	2.87213
hblOligo223971_Cat7	SCML1	NM_1037540	4	ACACAGTGTATGGAGttgccagtcGAGcgccgcgagaacaacGAGccaGAGaacttgcctcgccctGAGttttgtatggaagagtatcagcgcgcagaattggaagaggacccaatcttgGAGcgcGAGcctGAGcctgttcatcctGAGgactttGAGgaacacaattgccagccatattatgcaGAGgatggtgccGAGtatggcGAGGAGGAGggcttgtgtctcggtaatccacgcgctgacGAGatccat	1.45782	1.32511	1.35644	1.05055	1.30394	2.67693	1.57875	2.52919
hblOligo239990_Cat3	TSC2	NM_548	30	AGTAGTCAGATGgttctcgtcgagccacctggtttggaagacgttgaggctgctctgggtatggaccgccgcGAGgatgcttatGAGcgcGAGGAGGAGgtgGAGGAGcaagaagaaaagGAGcttcatgcagaagaactggttggtcgcgggattcctatcgagcgcgtggtgGAGGAGgagggtgggcgcccaGAGgttgacttgGAGtttcagccaGAGcaaccattgGAGaaaGAGGAGGAGGAGcctgag	1.47914	1.3641	1.3258	1.3783	1.57921	2.22222	2.36785	2.46613
hblOligo243144_Cat6	USP34	NM_14709	12	atccctattggcaacaagaaggaagaggaagaacttcgccgcacagctccaagcccatggtctccagctgcctcccctcagtcttccgataacagcgatactcatcagagtggcggttccgacatcgaaatggatgagcagctcatcaaccgcacaaagcacgtccagcaacgcttgtcagatacagaagaaagtatgcaaggttccagcgacgaaacagcaaacagtggtgaagacgggagtagcgggcctggt	1.39758	1.42136	1.20703	1.45048	1.18966	5.95998	1.53599	3.58546
hblOligo251516_Cat2	CDKN2A	NM_77	1	gagcctgcagctggcagcagtatggaacctagtgcagattggttggcaacagccgcagcacgcggtcgcgttgaggaagttcgcgccttgttggaggcaggcgctctgcctaatgccccaaatagttatggccgccgccctatccaggtgatgatgatggggtctgctcgcgtggctgaacttctgctgttgcatggtgcagagcctaactgtgctgacccagcaactcttacccgcccagtgcatgatgctgcc	1.53983	1.5731	1.27158	1.52695	1.29325	3.05565	1.46505	1.75086
hblOligo252889_Cat3	Igf1	NM_1111283	1	AGGGAGGGAATGaataagcctGAGgggtacggtGAGGAGGAGcgccgcgcacctcagGAGggtattgtggacgagtgctgcttccgcGAGtgcgacctgcgccgcctcgaaatgtactgtgcccctctcaagcctgccaaaGAGgctcgcGAGgtgcgcgctcagcgccacGAGgatatgccaaaaGAGcaaaaatatcaacctcctGAGGAGaacaagaacGAGaaaGAGcaacgccgcaaagggGAGGAGttt	1.79062	1.6728	1.82888	1.82286	1.37004	6.01507	1.57166	1.90007
hblOligo254509_Cat2	PPP6R3	NM_1164164	1	gccgagagcactgataaagtcacagagacagtcatgaacgggggtatgaaggaaaccttgtctctgacagttgacgcaaaaactgaaactgcagtcttcaaatctgaagaaggtaagctgagcactagtcaagacgccgcttgtaaggacgctgaggagtgcccagaaactgctgaagcaaagtgtgcagcacctcgcccaccatctagttctccagagcagagcggcgttgaaattcctgccctgcctgggcaa	1.29477	1.07257	1.32089	1.18072	1.27263	3.08642	2.24615	2.37279
hblOligo34647_Cat2	ERCC5	NM_123	23	ctgcgcattgattcattcttccgccttgcccagcaggaaaaggaggacgcaaagcgcattaaatcacagcgccttaatcgcgctgtcacctgtatgcttcgcaaggagaaagaagctgcagccagcgaaattgaggctgttagtgtcgcaatggagaaggagttcgaactcctcgataaggctaagcgcaaaacccagaagcgcgggatcacaaatactctggaagagtctagtagtctgaagcgcaaacgcctc	1.08848	1.50239	1.44259	1.30336	1.0534	4.84396	1.21516	2.59606
hblOligo49499_Cat6	IGHMBP2	NM_2180	15	acacaacacggtgaagttcgcacagcttttgagtaccttgatgatattgtgccagaaaattatagtcacgaaaattcacagggtagttcacatgcagctacaaaaccacagggcccagcaacttctactcgcaccgggtcacaacgccaggaggggggccaggaggcagccgcacctgcacgccaaggccgcaaaaagccagctgggaaatcactcgcaagcgaggctccaagtcaaccttccctcaatgggggc	1.20452	1.35507	1.00731	1.30236	1.21294	5.10189	1.3864	2.02767
hblOligo55585_Cat6	KLF16	NM_31918	3	ccaggggcagcacctggtggcgcaagcccagcttcctcctcatccgccgccagtagtccaagttccgggcgcgctccaggggccgcaccatccgctgctgccaagtctcatcgctgtccattccctgattgtgccaaagcttattataagagttcacacctgaagtctcatttgcgcacacacacaggcgaacgcccttttgcatgcgactggcaagggtgcgacaaaaagtttgcccgctccgacgaactcgcc	1.70635	1.1926	1.2388	1.34657	1.26663	2.63151	1.25337	2.58353
hblOligo72562_Cat3	MDC1	NM_14641	35	AAAACCCAGATGccagagctgcaacctGAGGAGGAGGAGgaccagcctgttGAGccagagccaGAGGAGcgcgctGAGcgcggccgcGAGaaccgcGAGGAGgttaaaGAGccagaaGAGatcgtccctatcgctcctgagctccaaccaGAGGAGGAGcgcaaccaactcgtcGAGcctgaacctGAGGAGcgcgccGAGcgctgccgcGAGaatcgcGAGGAGgttaagGAGccagaaccagttgtgcctGAG	1.07021	1.19897	1.19836	1.39069	1.18709	3.11316	1.48975	1.97603
hblOligo72625_Cat2	Mdm2	NM_2392	9	gaagggttcgatgttccagactgcaagaaaacaattgttaacgattcccgcgaatcctgcgtggaagagaacgacgataaaatcacacaagccagccagtctcaggaatccgaggattattctcaaccaagcactagctcatcaattatttatagttcccaggaggatgttaaagagttcgagcgcgaggagacccaagataaagaagagtccgttgaaagctcattgcctttgaatgcaatcgaaccatgcgtt		1.36474	1.60715	1.47221	1.45251		1.6474	2.47173
hblOligo74164_Cat3	Kmt2c	NM_170606	1	CAGTACAGGATGgacaaaGAGgtcgagcaaccacaaccacctccacctccaccagaagaacctggtgcccctgctccaGAGccagcagcagcagataaacgccctcgcggtcgcccacgcaaggatggcgctGAGccttttcagcgcgctcgcaagaaacctcgcGAGcgcggtaaaGAGgctgtggaggacgaggatGAGatggacggtttggagGAGGAGgaaGAGgagGAGatcgtcgaaGAGgaaattaag	1.73881	1.0972	0.997652	1.81151	0.958347		1.94317	2.57295
hblOligo74206_Cat3	Kmt2c	NM_170606	85	AAATCTTGTATGaagGAGGAGGAGcttctgaaccagaagcctgaggggGAGatctgcGAGgaagacgattgtGAGaaagataacaaattggtcgaaaagcagaatcctgccgaagggcttcaaGAGctgggggctcaaatgcagggtggcttcggctgtgggaaccagctgccaaaaGAGgacggtggcGAGgaaGAGaagaaacagcgcGAGaagcgcGAGcaacgcGAGggcgagaaagctgcaccacgcGAG	1.13999	1.31984	1.17225	1.31528	1.30196	3.49143	1.37839	1.8461
hblOligo79847_Cat2	NFATC2IP	NM_32815	1	gccgagccagtcggtaaacgcgggcgctggtctggcggctctggcgcaggtcgcgggggtcgcggtggctggggcggtcgcggtcgccgccctcgcgctcaacgctccccaagccgcggcaccttggatgtggtgtccgtggacctcgtgaccgactctgatgaggagatcctggaggtggcaactgcccgcggcgccgcagatgaggttgaggtggagccacctgagccaccagggcctgttgctagccgcgac	1.62185	1.74041	1.41182	1.75248	1.3644	3.30193	1.56191	3.51158
hblOligo85881_Cat3	PARP1	NM_1618	11	AGAGTATGCATGGAGgaggatttcctccaggatgtcGAGgctGAGGAGaagGAGttgcaggaactgtttcttgcccacatcttgGAGccttggggtgcagaggtcaaagctgaaccagtggaagtggttgccccacgcggtaagGAGggtgccgccctcGAGaaaaaaGAGaagggtcaagtgaaagaggaaggtattaacaaaGAGgaaaagcgcatgaaactgGAGcttaaaggcggcgcagcagtcgaccct	1.29871	1.31778	1.24846	1.11157	0.949		1.62023	2.92213
hblOligo91525_Cat2	POLK	NM_16218	15	cagggctgtattagcttggaagcccttaataaacacgtggatgagtgcctggacggcccaagtatctcagaaaacttcaagatgttctcttgcagtcatgtcagcgcaaccaaagtcaacaagaaggaaaatgtccctgcatctagtctctgcgagaaacaggactatgaagctcatccaaaaattaaggaaattagcagcgtggactgtatcgcactggttgatactattgacaatagctcaaaggctgaatca	1.53174	1.30181	1.0472	1.27772	1.18381	5.28223	1.26133	2.3657
hblOligo91548_Cat3	POLN	NM_181808	19	GCCCCACAAATGcctgaatgcgctgccctcgtgcgccgcGAGatggaaGAGctggaacaagttcaagctctcgaactccagcttcaggtgcctcttaaggtgGAGttgGAGgctgggcgcGAGtggggccatttggtgcctcttcaggaggcctgggggccaccacctggtccatgtcgcGAGgaaGAGccaGAGaacGAGctggcagcacctgggGAGcctgccGAGGAGcaacctcctcctctccactttGAG	1.69681	1.60022	1.23927	1.50057	1.32645	3.05108	1.68351	2.45705
hblOligo102077_Cat1	TFRC	NM_4168	11	cgcttgggcgctaactctcttttggaccttgtcgtcttcgggcgcgcatgtgcccttagtatcgaggaaagttgccgccctggtgataaagtccctccaatcaaaccaaacgccggcgaggaaagcgttatgaatctcgataagctccgctttgctgacggctccattcgcacttctgaactccgcctctctatgcaaaagtctatgcaaaaccacgccgccgtgtttcgcgtgggcagcgttctgcaagagggt	0.627645	0.668387	0.534095	0.668197	0.600348	1.38889	0.954128	1.02956
hblOligo102078_Cat1	TFRC	NM_4168	13	aagctttatggcgacctcaaacacctcaaaacattcgatcgcggcatggtttggaatactgacctcgttgaaacccttgagcttcaaaatttgatgctctgcgcattgcagactatctatggtgctgaagcccgcaaagagagtcgcggcgcccacgcccgcgaggattacaaggttcgcattgacgaatatgactacagtaagccaatccagggtcaacaaaagaaaccatttgaggaacattggcgcaagcac	0.981481	0.582512	0.829363	0.993743	1.15081	1.01235	1.00612	0.832512
hblOligo123072_Cat1	VCP	NM_7126	3	aatctccgcgtccgccttggtgatgttatcagcatccagccttgccctgatgtcaaatatggcaagcgcattcatgtgctccctattgatgacaccgtggagggtattactgggaacctttttgaagtttacttgaaaccatactttctcgaagcctatcgcccaattcgcaaaggcgacatcttcctcgttcgcggtggtatgcgcgcagtcgagtttaaagtggttgagacagacccaagtccatactgcatt	0.653859	1.0293	0.900914	1.03003	1.10327	2.88272	0.926606	0.37931
hblOligo13110_Cat1	EMC7	NM_20154	3	agcggcagctacgtggtcgaagtcgtgagcccagcttaccgctttgatcctgtccgcgtcgacattactagcaaagggaagatgcgcgctcgctacgtgaactatattaagaccagcgaagtcgtgcgccttccataccctttgcagatgaagtcctcaggtccaccaagttatttcatcaagcgcgaaagttggggctggacagatttcctcatgaacccaatggtcatgatgatggttctgccactccttatt	1.23445	1.07818	1.10911	1.1963	0.896735	0.987654	1.11315	1.39409
hblOligo243794_Cat1	VCP	NM_7126	8	actcacggcgaggtcgaacgccgcattgtgagtcagctgcttactctgatggatggccttaaacaacgcgcacacgtcatcgtgatggccgctacaaaccgcccaaattccatcgatccagcccttcgccgcttcgggcgctttgatcgcgaggttgacatcggcattcctgacgcaacaggccgcctggaaattcttcagatccatactaaaaacatgaaacttgctgacgacgtcgatcttgagcaagtcgca	0.963195	1.09262	1.11836	0.857703	0.891333	0.407407	0.657492	1.32512
hblOligo43772_Cat1	GPI	NM_1184722	1	gttgcactctgttctctccagcacctggggtcttctgaccctcgcgctctcccaacattgccaacagccacatctggccaacgccctgcaaagcgccgccgcaaatcacctgcaatggctgcccttacccgcgatccacagttccaaaaactccaacaatggtatcgcgagcaccgctcagagctcaatctgcgccgcctctttgatgcaaataaggatcgctttaaccatttcagtctgacactgaataccaac	1.19514	1.12196	1.12423	1.37981	1.32893	1.69753	1.07339	0.970443
hblOligo43775_Cat1	GPI	NM_1184722	7	cctcaaaatatgtttgagttctgggactgggttggtgggcgctacagtttgtggagcgccatcgggctgtctatcgcattgcatgttggtttcgacaattttgagcagctgcttagtggcgcccactggatggaccaacatttccgcactaccccattggagaagaacgctcctgtgttgcttgccctgttgggcatctggtatatcaactgtttcggttgcgagactcatgctatgttgccttacgatcagtac	1.08418	0.637476	1.09909	1.21243	0.679708	0.549383	0.993884	0.719212
hblOligo99768_Cat1	Rpl24	NM_986	1	aaagtggaactttgctctttcagtgggtacaaaatttaccctggtcacgggcgccgctatgcacgcactgatggcaaagtttttcaatttctgaatgcaaagtgtgaatctgcattcctcagtaaacgcaatcctcgccaaatcaactggactgttttgtaccgccgcaaacataaaaaagggcagtccgaggagatccaaaaaaaacgcacccgccgcgctgtcaaatttcagcgcgccattaccggtgcaagc	1.05935	0.970703	1.17343	1.00626	1.2259	0.574074	1.09174	1.45813
hblOligo99808_Cat1	Rpl4	NM_968	5	aagaaggtgtacgcttctcagcgcatgcgcgccggcaagggcaaaatgcgcaatcgccgccgcatccagcgccgcgggccttgcatcatctacaatgaagataatgggattatcaaagcatttcgcaacatcccagggattacattgctcaatgttagcaaactcaatattttgaaacttgcaccagggggccatgttgggcgcttctgtatctggactgaaagcgcatttcgcaagcttgacgagctctacggc	1.01852	0.917519	0.710573	0.84187	0.804237	1.61111	0.620795	0.625616
hblOligo99899_Cat1	Rps13	NM_1017	3	acaggcaacaaaattctccgcatcctcaagtctaagggtcttgcacctgacctccctgaggatctttaccacctcatcaagaaagctgtggccgttcgcaagcacttggagcgcaaccgcaaggacaaggatgcaaaattccgcctgattttgattgagtcacgcattcatcgcttggctcgctactacaagactaagcgcgtccttccacctaattggaaatatgagtcatccaccgctagcgccctggtcgct	0.648415	1.15813	0.86134	0.85781	1.12105	0.419753	1.14985	1.70936

## Sheet: Significance_values_supp_table_
name	median PE r5 - r9 reps	p_val	-log 10 p_val	significant fdr = 0.1	significant fdr = 0.05
hblOligo252889_Cat3	0.460919	0.000133703	3.87386	TRUE	TRUE
hblOligo79847_Cat2	0.435351	0.000133703	3.87386	TRUE	TRUE
hblOligo251516_Cat2	0.396363	0.000187446	3.72712	TRUE	TRUE
hblOligo128214_Cat7	0.483101	0.000187446	3.72712	TRUE	TRUE
hblOligo91548_Cat3	0.402572	0.000187446	3.72712	TRUE	TRUE
hblOligo199736_Cat2	0.404337	0.000233852	3.63106	TRUE	TRUE
hblOligo121534_Cat3	0.402368	0.000400836	3.39703	TRUE	TRUE
hblOligo239990_Cat3	0.380741	0.000548508	3.26082	TRUE	TRUE
hblOligo11330_Cat2	0.452381	0.00110873	2.95517	TRUE	TRUE
hblOligo117334_Cat2	0.418127	0.00122208	2.9129	TRUE	TRUE
hblOligo55585_Cat6	0.384417	0.00122208	2.9129	TRUE	TRUE
hblOligo243144_Cat6	0.361056	0.00134595	2.87097	TRUE	TRUE
hblOligo221123_Cat2	0.377747	0.00134595	2.87097	TRUE	TRUE
hblOligo10245_Cat3	0.394749	0.00162872	2.78815	TRUE	TRUE
hblOligo20172_Cat2	0.400605	0.00162872	2.78815	TRUE	TRUE
hblOligo151193_Cat6	0.377181	0.00178952	2.74726	TRUE	TRUE
hblOligo72625_Cat2	0.402135	0.00196464	2.70672	TRUE	TRUE
hblOligo218817_Cat3	0.368789	0.00309635	2.50915	TRUE	TRUE
hblOligo223971_Cat7	0.375252	0.00338325	2.47067	TRUE	TRUE
hblOligo151052_Cat3	0.351572	0.00369382	2.43252	TRUE	TRUE
hblOligo214715_Cat2	0.350191	0.00402973	2.39472	TRUE	TRUE
hblOligo141987_Cat3	0.410424	0.0052075	2.28337	TRUE	TRUE
hblOligo74206_Cat3	0.35927	0.0052075	2.28337	TRUE	TRUE
hblOligo174785_Cat7	0.364441	0.0052075	2.28337	TRUE	TRUE
hblOligo150469_Cat2	0.355459	0.00566325	2.24693	TRUE	TRUE
hblOligo91525_Cat2	0.349009	0.00668223	2.17508	TRUE	TRUE
hblOligo150452_Cat3	0.347625	0.00725005	2.13966	TRUE	TRUE
hblOligo136385_Cat2	0.37274	0.00785999	2.10458	TRUE	TRUE
hblOligo221599_Cat3	0.340991	0.00785999	2.10458	TRUE	TRUE
hblOligo34647_Cat2	0.356013	0.00851462	2.06983	TRUE	TRUE
hblOligo214847_Cat3	0.356846	0.00851462	2.06983	TRUE	TRUE
hblOligo72562_Cat3	0.360276	0.00996876	2.00136	TRUE	TRUE
hblOligo218798_Cat3	0.413793	0.0116351	1.93423	TRUE	TRUE
hblOligo197131_Cat2	0.36852	0.0116351	1.93423	TRUE	TRUE
hblOligo197128_Cat3	0.328744	0.0116351	1.93423	TRUE	TRUE
hblOligo140654_Cat3	0.337857	0.0125555	1.90117	TRUE	TRUE
hblOligo13315_Cat2	0.333493	0.0135382	1.86844	TRUE	TRUE
hblOligo49499_Cat6	0.338961	0.0135382	1.86844	TRUE	TRUE
hblOligo196769_Cat2	0.34645	0.0157042	1.80398	TRUE	TRUE
hblOligo74164_Cat3	0.323204	0.0157042	1.80398	TRUE	TRUE
hblOligo221116_Cat3	0.330806	0.0168944	1.77226	TRUE	TRUE
hblOligo254509_Cat2	0.333283	0.0195075	1.7098	TRUE	TRUE
hblOligo157325_Cat6	0.309956	0.0195075	1.7098	TRUE	TRUE
hblOligo85881_Cat3	0.329634	0.0209379	1.67907	TRUE	TRUE
hblOligo125028_Cat3	0.439474	0.0224562	1.64866	TRUE	FALSE
hblOligo218861_Cat3	0.322142	0.0275781	1.55944	TRUE	FALSE
hblOligo150024_Cat3	0.296013	0.0294884	1.53035	TRUE	FALSE
hblOligo235242_Cat6	0.35865	0.033639	1.47316	TRUE	FALSE
hblOligo74173_Cat2	0.312815	0.0433834	1.36268	TRUE	FALSE
hblOligo85882_Cat2	0.218527	0.0433834	1.36268	TRUE	FALSE
hblOligo220401_Cat3	0.328767	0.0461462	1.33586	TRUE	FALSE
hblOligo165945_Cat3	0.324137	0.0520947	1.28321	FALSE	FALSE
hblOligo125030_Cat3	0.310806	0.0586369	1.23183	FALSE	FALSE
hblOligo164843_Cat3	0.319295	0.0621414	1.20662	FALSE	FALSE
hblOligo205929_Cat6	0.239118	0.0621414	1.20662	FALSE	FALSE
hblOligo218793_Cat3	0.10757	0.0696385	1.15715	FALSE	FALSE
hblOligo92667_Cat3	0.301101	0.0778134	1.10895	FALSE	FALSE
hblOligo214703_Cat2	0.328702	0.0866967	1.062	FALSE	FALSE
hblOligo242616_Cat3	0.331839	0.0866967	1.062	FALSE	FALSE
hblOligo20174_Cat3	0.315437	0.0914131	1.03899	FALSE	FALSE
hblOligo243161_Cat6	0.134118	0.0914131	1.03899	FALSE	FALSE
hblOligo5500_Cat2	0.301336	0.101412	0.993913	FALSE	FALSE
hblOligo238456_Cat3	0.244416	0.1067	0.971837	FALSE	FALSE
hblOligo88462_Cat7	0.336441	0.117867	0.928609	FALSE	FALSE
hblOligo214611_Cat2	0.291457	0.12375	0.907454	FALSE	FALSE
hblOligo72812_Cat7	0.295891	0.12375	0.907454	FALSE	FALSE
hblOligo209511_Cat2	0.300092	0.12375	0.907454	FALSE	FALSE
hblOligo96067_Cat2	0.231729	0.12375	0.907454	FALSE	FALSE
hblOligo18974_Cat2	0.198918	0.142623	0.845812	FALSE	FALSE
hblOligo142070_Cat3	0.346205	0.149325	0.825868	FALSE	FALSE
hblOligo239590_Cat7	0.319453	0.149325	0.825868	FALSE	FALSE
hblOligo137454_Cat2	0.311717	0.156234	0.806224	FALSE	FALSE
hblOligo37564_Cat2	0.204082	0.156234	0.806224	FALSE	FALSE
hblOligo256327_Cat3	0.290394	0.163351	0.786879	FALSE	FALSE
hblOligo118986_Cat3	0.28285	0.178205	0.749079	FALSE	FALSE
hblOligo220474_Cat3	0.262416	0.178205	0.749079	FALSE	FALSE
hblOligo164000_Cat3	0.309795	0.185942	0.730622	FALSE	FALSE
hblOligo82314_Cat6	0.254494	0.185942	0.730622	FALSE	FALSE
hblOligo214613_Cat3	0.319112	0.202029	0.694586	FALSE	FALSE
hblOligo235333_Cat3	0.288989	0.210376	0.677004	FALSE	FALSE
hblOligo96081_Cat3	0.290323	0.210376	0.677004	FALSE	FALSE
hblOligo88459_Cat6	0.300163	0.218922	0.659711	FALSE	FALSE
hblOligo211599_Cat7	0.241081	0.218922	0.659711	FALSE	FALSE
hblOligo199759_Cat3	0.283737	0.236599	0.625988	FALSE	FALSE
hblOligo117475_Cat3	0.262706	0.236599	0.625988	FALSE	FALSE
XRCC-5_Cterminal_85aa_aa19_to_alanine	0.235836	0.236599	0.625988	FALSE	FALSE
hblOligo33547_Cat3	0.286877	0.245723	0.609554	FALSE	FALSE
hblOligo235328_Cat3	0.250782	0.245723	0.609554	FALSE	FALSE
hblOligo96035_Cat2	0.272782	0.255034	0.593402	FALSE	FALSE
hblOligo128870_Cat6	0.272636	0.264525	0.577533	FALSE	FALSE
hblOligo163803_Cat2	0.26685	0.274194	0.561943	FALSE	FALSE
hblOligo50588_Cat6	0.245168	0.284033	0.546631	FALSE	FALSE
hblOligo163268_Cat3	0.238801	0.294039	0.531596	FALSE	FALSE
hblOligo45519_Cat7	0.295132	0.324989	0.488132	FALSE	FALSE
hblOligo113809_Cat6	0.252831	0.346333	0.460506	FALSE	FALSE
hblOligo214765_Cat3	0.297781	0.357197	0.447093	FALSE	FALSE
hblOligo83167_Cat2	0.270685	0.357197	0.447093	FALSE	FALSE
hblOligo214705_Cat2	0.240036	0.368177	0.433943	FALSE	FALSE
hblOligo107325_Cat3		0.401737	0.396059	FALSE	FALSE
hblOligo107196_Cat2	0.269445	0.401737	0.396059	FALSE	FALSE
hblOligo199893_Cat6	0.258759	0.424537	0.372085	FALSE	FALSE
hblOligo121820_Cat2	0.262765	0.436037	0.360476	FALSE	FALSE
hblOligo225476_Cat3	0.305292	0.447592	0.349117	FALSE	FALSE
XRCC-5_Cterminal_85aa_aa46_to_alanine	0.271541	0.482486	0.316515	FALSE	FALSE
hblOligo91461_Cat3	0.254749	0.49416	0.306132	FALSE	FALSE
