# Supplementary material for: Peptide fusion improves prime editing efficiency
Source: Nat Commun. 2022 Jun 18;13:3512. doi: 10.1038/s41467-022-31270-y (PMC9206660; doi:10.1038/s41467-022-31270-y)
Supplement: Supplementary file 7 — Supplementary Dataset 4 [file 41467_2022_31270_MOESM7_ESM.xlsx]

## Sheet: PE_dual_peptide_reads
peptide 1 (read 1)	peptide 2 (read 2)	Full name	WT_HCT116rep1	PE_HCT116rep1	WT_HCT116rep2	PE_HCT116rep2	WT_mESCrep1M	PE_mESCrep1M	WT_mESCrep1R	PE_mESCrep1R	WT_mESCrep2M	PE_mESCrep2M	WT_mESCrep2R	PE_mESCrep2R	WT_mESCrep3M	PE_mESCrep3M	WT_mESCrep3R	PE_mESCrep3R	WT_mESCrep4M	PE_mESCrep4M	WT_mESCrep4R	PE_mESCrep4R	WT_mESCrep5M	PE_mESCrep5M	WT_mESCrep5R	PE_mESCrep5R
NFATC2IPp1	IGF1pm1	NFATC2IPp1-IGF1pm1	4432	1856	5924	2335	4083	7387	4094	3581	1913	4349	6064	3844	1604	2506	4037	1444	3389	2521	2850	2678	1715	3315	2385	1947
MSH4p2	NFATC2IPp1	MSH4p2-NFATC2IPp1	27920	5299	39958	17843	18964	31614	19246	14763	10688	17648	14153	10267	9952	15166	17111	13351	15620	10904	14186	11146	20749	26423	8974	6908
CDKN2Ap1	NFATC2IPp1	CDKN2Ap1-NFATC2IPp1	40127	12086	32169	12653	36260	51000	19668	17885	15510	25825	18462	13430	11580	16238	23942	10944	22707	14622	13698	12508	19767	33588	15884	8254
POLNpm19	NFATC2IPp1	POLNpm19-NFATC2IPp1	20556	4169	27923	12297	17427	21647	11835	8630	10061	16874	16155	9289	5793	10712	13920	10718	16381	7485	14682	11421	15046	20195	5983	5175
NFATC2IPp1	ZBTB21p11	NFATC2IPp1-ZBTB21p11	40305	10392	37619	14506	24125	37284	21483	14526	17816	26738	23001	16473	12785	17347	12046	8969	18385	11856	15681	12236	25318	31312	12751	9569
NFATC2IPp1	NFATC2IPp1	NFATC2IPp1-NFATC2IPp1	20031	3891	24257	6129	9539	16494	7806	5408	8227	12111	12723	8149	4816	10766	7901	5756	7396	4648	7139	5817	8742	18024	7699	5122
IGF1pm1	IGF1pm1	IGF1pm1-IGF1pm1	31078	8881	38104	11879	6033	10189	5326	4913	9383	9214	5685	3747	2933	4739	7924	5208	7724	5089	6141	4572	6771	11467	3948	3335
NFATC2IPp1	MSH4p2	NFATC2IPp1-MSH4p2	8104	2157	10037	4595	8269	12434	5114	3593	6105	8778	4783	4109	2603	4584	4806	2458	5477	3838	4235	3011	6596	11397	2520	1920
NFATC2IPp1	CDKN2Ap1	NFATC2IPp1-CDKN2Ap1	8260	1661	6792	2123	7405	9063	8047	4181	2309	4482	2814	2271	2409	3689	4946	3387	7250	4166	2437	2045	6026	6385	3938	2919
POLNpm19	ZBTB21p11	POLNpm19-ZBTB21p11	72563	17311	68448	27918	36494	49160	28291	21431	20773	28752	34299	22782	16621	25298	29324	20893	30481	16650	18123	12775	43845	53651	19522	14787
POLNpm19	IGF1pm1	POLNpm19-IGF1pm1	11391	4099	15694	7467	9232	11574	4470	3375	6945	8627	3477	3392	2126	4177	7369	4173	7051	5028	3132	2541	4745	8251	3255	2150
POLNpm19	CDKN2Ap1	POLNpm19-CDKN2Ap1	15487	3205	13047	3662	22395	18764	6002	4431	5168	7513	6835	4202	8273	10284	8043	6089	7043	4314	6545	4939	13519	16436	6549	3600
NFATC2IPp1	POLNpm19	NFATC2IPp1-POLNpm19	9955	2267	11379	4691	6996	9513	3943	3548	3988	6246	6318	3423	4015	5518	4435	2843	6040	4210	7318	5606	5140	8428	3301	2695
IGF1pm1	NFATC2IPp1	IGF1pm1-NFATC2IPp1	15922	4213	16976	6592	19160	17129	7806	7797	4607	7850	4476	3323	4363	6003	8152	5179	9799	4859	6048	4661	5160	10375	8483	5587
IGF1pm1	MSH4p2	IGF1pm1-MSH4p2	10026	1891	14994	5149	3965	6505	3136	2626	3591	4594	9229	6817	2591	3318	2577	1258	3531	2128	3961	2664	7304	14080	3321	1383
ZBTB21p11	NFATC2IPp1	ZBTB21p11-NFATC2IPp1	42700	8926	35674	14722	44791	48643	18418	12868	18238	23245	20878	14419	10617	16044	27092	17759	23758	13307	18867	13076	18480	26920	14815	9766
CDKN2Ap1	IGF1pm1	CDKN2Ap1-IGF1pm1	18914	4476	20550	8183	10060	13739	10408	8431	7024	8661	8537	6451	6127	7165	8967	5476	13008	8125	9920	7763	7924	12730	6974	4561
MSH4p2	MSH4p2	MSH4p2-MSH4p2	64094	9303	97987	18550	34898	51859	26131	12153	15135	23282	19439	12529	17433	17036	22081	14843	23728	13252	17162	12070	22634	27715	13594	8150
CDKN2Ap1	MSH4p2	CDKN2Ap1-MSH4p2	30591	7418	38789	15592	26374	26176	14222	10197	12261	16260	16712	12850	10330	12037	17097	11101	17104	9923	21214	13866	30454	34100	11471	7744
POLNpm19	MSH4p2	POLNpm19-MSH4p2	15457	4159	19215	8561	18017	22631	7159	5224	5518	8709	11272	6193	6856	9521	9366	7484	9685	4983	7087	4997	27508	18538	6249	4778
MSH4p2	ZBTB21p11	MSH4p2-ZBTB21p11	98102	21351	91414	35339	51771	67307	51417	34596	29914	40002	42777	27121	29613	40996	50992	32665	46114	26916	36308	23898	50127	57855	30501	19352
IGF1pm1	ZBTB21p11	IGF1pm1-ZBTB21p11	40303	9271	40397	15397	32660	35371	17966	12346	15734	22001	21875	12560	12219	17257	16723	11068	20614	11482	20173	13653	20272	27823	14399	9358
CDKN2Ap1	ZBTB21p11	CDKN2Ap1-ZBTB21p11	110574	27219	110781	56965	65925	80892	50458	35493	70148	65908	61201	40968	30775	40574	56776	33441	57549	35274	33153	23051	44153	61871	38307	24595
IGF1pm1	POLNpm19	IGF1pm1-POLNpm19	30125	7211	19335	9014	4961	6958	7299	3834	4738	5934	11486	6476	5685	5908	6737	4574	8754	5958	9191	5229	9301	6375	6335	4097
CDKN2Ap1	BRCA2p13	CDKN2Ap1-BRCA2p13	45927	11848	29384	10959	24910	33777	13314	7282	10645	13568	16080	8635	10049	12749	15308	8464	16196	8384	16796	8236	43056	23719	6498	5078
CDKN2Ap1	POLNpm19	CDKN2Ap1-POLNpm19	20416	5739	38552	19019	17013	25585	13618	8683	12434	14247	21487	13531	10284	10612	11842	6994	13678	7928	11562	7819	15634	22155	11390	6991
MDMp92	MSH4p2	MDMp92-MSH4p2	21797	3619	14373	6339	13275	16718	9006	5836	7547	8005	13596	8273	5968	7172	17770	7940	7535	4371	11727	5009	13056	12758	5833	3765
NFATC2IPp1	WRNpm27	NFATC2IPp1-WRNpm27	8372	1652	11244	3092	10164	13068	6321	3887	7376	7237	6995	4260	7630	6164	13143	5343	6622	3252	6118	4018	7534	9011	3167	2406
MSH4p2	POLNpm19	MSH4p2-POLNpm19	21393	4503	26204	10519	13780	19193	11976	7799	10707	12245	14657	6903	5149	7737	12743	4734	15288	7810	8381	5284	22627	18617	9112	5622
ZBTB21p11	MSH4p2	ZBTB21p11-MSH4p2	35835	7417	28327	9255	24685	25771	14773	8707	9072	10672	24623	13028	11620	15536	17114	10081	15574	7646	11944	8046	16219	23297	19048	6702
NFATC2IPp1	BRCA2p13	NFATC2IPp1-BRCA2p13	10809	2931	9995	5248	8013	9548	2898	1940	4573	4869	5956	2646	3219	4397	9319	4947	5937	3261	4542	2837	6716	8000	3598	2228
CDKN2Ap1	CDKN2Ap1	CDKN2Ap1-CDKN2Ap1	42805	9378	52490	15641	24551	26866	13737	9314	13649	15421	24601	15828	19363	18585	27909	13991	17576	10609	25113	17722	25423	27262	17489	7276
MSH4p2	IGF1pm1	MSH4p2-IGF1pm1	16081	3916	18527	5617	13441	13976	9806	7087	4864	6728	10963	5977	3804	6392	11798	5743	8406	4797	8936	3691	11688	9795	8146	4822
MSH4p2	CDKN2Ap1	MSH4p2-CDKN2Ap1	22997	4790	21610	5263	27240	17287	10488	8042	5843	6228	13000	7699	10072	8624	10969	5661	10395	4878	12055	9116	12777	13446	6196	3808
POLNpm19	POLNpm19	POLNpm19-POLNpm19	26401	5259	38512	11520	47795	39883	10306	8386	9939	11194	28828	11321	6607	7881	16194	9085	15070	6044	13455	6946	14293	22783	8689	5625
ZBTB21p11	IGF1pm1	ZBTB21p11-IGF1pm1	30651	5761	16609	5428	26290	18540	10900	7106	11062	13478	9315	6179	8627	8072	13263	6967	9219	4284	6430	4973	9109	11154	8707	5140
POLNpm19	MDMp92	POLNpm19-MDMp92	16969	1789	12656	4136	10797	12848	11124	6901	8185	10367	5912	3496	8744	7200	9457	3352	9473	4398	6699	4228	18914	8290	7773	3270
IGF1pm1	CDKN2Ap1	IGF1pm1-CDKN2Ap1	11246	2800	7865	2403	9820	7502	6578	3242	7312	7339	4976	3761	2166	3381	5114	3105	14702	5131	3751	2778	5747	8373	5240	2689
MDMp92	MDMp92	MDMp92-MDMp92	39252	6763	37911	10913	25004	25300	18691	11122	12303	14965	14888	8520	5722	8589	29687	12234	10407	4935	26935	14964	20146	25574	10085	5376
WRNpm27	NFATC2IPp1	WRNpm27-NFATC2IPp1	15706	4155	22089	8857	23263	23403	10760	6224	18372	10284	12972	6719	8800	11538	11532	5096	11739	5649	13880	8602	15454	21529	9665	6155
NFATC2IPp1	MDMp92	NFATC2IPp1-MDMp92	5004	1065	6152	1773	6761	7077	3420	2603	6847	5787	8770	5609	3311	4623	4554	2424	3437	1682	5414	2536	3950	5806	4699	2379
MDMp92	NFATC2IPp1	MDMp92-NFATC2IPp1	24125	6153	27783	13521	28789	17627	11763	7559	9682	12694	16563	5206	9997	8417	8797	5932	12590	7403	8193	5099	12162	15635	6431	3709
ZBTB21p11	CDKN2Ap1	ZBTB21p11-CDKN2Ap1	24651	4724	28004	8381	17125	16358	14474	8080	12446	13077	24072	8940	8456	10269	14094	8471	15946	8014	11995	7070	18176	19445	12729	7187
MSH4p2	BRCA2p13	MSH4p2-BRCA2p13	33850	7076	50951	16796	13032	13994	14546	8046	7513	7786	18882	10335	9493	8872	15803	8724	12461	6955	10219	5240	15468	16305	8188	4465
MDMp92	ZBTB21p11	MDMp92-ZBTB21p11	45076	10124	64742	22137	57285	48496	31278	19218	27449	22237	35401	18409	13292	15074	26821	16725	25218	12007	23934	13099	29924	27440	17829	10042
ZBTB21p11	ZBTB21p11	ZBTB21p11-ZBTB21p11	231941	42518	264802	78927	144920	140905	78184	45975	77756	86899	104911	65857	50741	59737	109159	55625	102134	52100	81076	47291	89341	113573	83076	39077
NFATC2IPp1	VCPp8 (control)	NFATC2IPp1-VCPp8 (control)	24301	6068	16470	6925	18643	16563	13771	8630	13300	10655	14043	6991	5541	6766	16186	8617	13324	6064	9745	6038	15474	19515	9334	5627
MSH4p2	MDMp92	MSH4p2-MDMp92	17127	3351	39670	12380	21566	18042	16612	12592	8786	8472	7994	4254	4567	5085	15679	9619	16534	8865	8496	5098	12810	11403	6262	3096
CDKN2Ap1	WRNpm27	CDKN2Ap1-WRNpm27	26889	7562	45878	19065	32849	30510	14393	8936	13877	14521	17086	7151	8116	11675	19130	10255	21315	9446	18470	8496	38131	22491	12595	7937
IGF1pm1	MDMp92	IGF1pm1-MDMp92	11645	2156	11216	2640	6672	4763	4422	2684	6142	3549	5119	2700	3097	4112	6706	3409	4013	2246	3571	1809	11972	9821	2233	1617
MDMp92	IGF1pm1	MDMp92-IGF1pm1	11103	2653	9416	4304	11432	14211	4106	2849	4262	3944	7004	3537	2077	2883	3666	1941	3698	1396	5063	2401	7382	5252	2329	1310
MDMp92	CDKN2Ap1	MDMp92-CDKN2Ap1	19443	3727	11351	4182	19386	17333	6234	3882	10040	9224	7132	3562	3409	3443	5629	3285	9128	4696	10993	5981	11726	8361	5284	2976
ZBTB21p11	POLNpm19	ZBTB21p11-POLNpm19	30837	7368	31591	13414	35632	35719	17722	9591	13876	13139	12179	7067	11021	9352	13145	6969	19878	8713	11856	6072	17443	17587	12772	6990
IGF1pm1	BRCA2p13	IGF1pm1-BRCA2p13	15502	4409	18520	8909	12118	10437	10425	5010	5403	6533	14982	5924	3047	3019	7573	4306	6857	3001	5270	3345	17687	16633	6700	3282
WRNpm27	ZBTB21p11	WRNpm27-ZBTB21p11	56528	13764	60950	25101	57253	41767	29262	15830	26586	28287	33790	18072	17835	18336	36850	17741	33423	14487	25468	13399	27633	27697	21360	11721
WRNpm27	IGF1pm1	WRNpm27-IGF1pm1	9103	2311	11478	6702	18766	12035	7824	4082	2372	2398	4486	2025	3244	3171	4421	2585	3509	1442	7248	4363	15703	10321	3425	2321
MSH4p2	WRNpm27	MSH4p2-WRNpm27	36544	5972	37941	9692	27954	17214	19006	10681	9294	11506	13681	7367	10500	10429	13368	6664	16068	6866	11740	7153	20757	20209	12242	5306
POLNpm19	BRCA2p13	POLNpm19-BRCA2p13	10623	2805	22045	8008	16115	16572	16692	9481	12714	9258	13070	7729	5976	5204	12203	4761	13869	7793	10429	6198	10456	12590	9713	4175
MDMp92	BRCA2p13	MDMp92-BRCA2p13	16091	3162	16751	6381	12979	11815	10999	6463	9949	9288	9397	4978	4884	6137	6390	2739	4470	2258	7313	4105	11252	9794	12832	3628
BRCA2p13	NFATC2IPp1	BRCA2p13-NFATC2IPp1	17544	3260	17037	6791	18280	20602	14815	9298	11409	8431	21490	5911	7163	6908	11870	6204	10454	4943	8915	5199	22259	21453	6206	3135
WRNpm27	POLNpm19	WRNpm27-POLNpm19	12081	2897	16605	6395	15797	12621	6436	3647	10431	9480	9474	4462	4452	4850	9057	4446	10077	4715	3376	2136	11368	9193	9007	4095
WRNpm27	MSH4p2	WRNpm27-MSH4p2	22562	4682	20772	10210	19128	19352	14404	6822	5893	5345	14541	6783	5562	4906	7393	3481	9337	3991	6506	3163	20202	13718	4554	2703
ZBTB21p11	BRCA2p13	ZBTB21p11-BRCA2p13	54223	10642	45886	15645	29736	25418	14400	8733	16257	17703	16108	7461	11326	11394	17788	8951	19284	7952	14563	8770	23501	20497	12403	5888
BRCA2p13	MSH4p2	BRCA2p13-MSH4p2	12381	2066	20097	5910	18826	18891	8565	4894	9618	8151	8461	4252	5627	4664	11543	4793	9159	3955	7040	4373	15371	16523	12972	3136
WRNpm27	CDKN2Ap1	WRNpm27-CDKN2Ap1	5838	1093	11323	4478	18144	18933	10151	6754	4650	3690	15226	6515	4740	5226	10191	4620	9061	4496	7772	4890	14090	12622	5917	2815
IGF1pm1	WRNpm27	IGF1pm1-WRNpm27	9924	2026	14060	4421	15553	10820	10211	6011	8950	8172	11439	6154	3996	5317	7634	3769	13000	3824	5111	3290	15083	10993	5037	2297
BRCA2p13	IGF1pm1	BRCA2p13-IGF1pm1	12247	2197	14642	6718	7161	5116	6462	3551	2911	3282	3711	1867	2058	2156	9059	3886	2496	1236	5049	2030	11069	9610	4157	2042
WRNpm27	BRCA2p13	WRNpm27-BRCA2p13	26692	5031	22648	6044	20271	15991	8071	4301	4752	4793	8924	5180	5777	5476	10695	5374	11772	4806	5285	2111	20888	13240	6404	3176
MDMp92	POLNpm19	MDMp92-POLNpm19	15712	3125	12444	3881	7871	7623	7058	4655	8068	5899	13560	6493	6273	5296	13832	4833	5767	2617	7915	3467	8265	9222	5198	2696
CDKN2Ap1	VCPp8 (control)	CDKN2Ap1-VCPp8 (control)	50491	11647	36674	16260	40895	33436	33361	16922	26687	22050	34782	15415	17680	16656	30612	13748	27760	12929	20808	12212	37335	31626	18626	10552
CDKN2Ap1	MDMp92	CDKN2Ap1-MDMp92	21136	4719	25923	9714	27031	21342	14133	5439	11542	13257	13723	7137	6623	6582	15846	6316	17754	9602	12180	5704	14061	17331	15786	7336
POLNpm19	WRNpm27	POLNpm19-WRNpm27	18382	3731	23732	9811	25182	18690	14312	7980	6749	6163	10387	5559	7110	7530	18238	7352	9024	3844	8091	3955	15514	15700	11655	4270
ZBTB21p11	MDMp92	ZBTB21p11-MDMp92	20861	3214	27232	7097	25035	19132	20704	10205	9712	6910	18032	7516	11018	12394	18251	9025	13284	5827	8670	4766	34160	21722	23116	5726
WRNpm27	WRNpm27	WRNpm27-WRNpm27	61587	10093	49105	10682	32720	19658	21676	10338	13973	11805	13601	5879	7504	7085	18660	8768	13318	6117	13378	6857	29268	25330	10487	4846
IGF1pm1	VCPp8 (control)	IGF1pm1-VCPp8 (control)	24766	5350	27917	9483	24983	21349	7787	4581	8093	8571	15318	6420	6167	5937	7950	3607	11426	3819	8812	5415	8958	9232	12946	5983
MSH4p2	VCPp8 (control)	MSH4p2-VCPp8 (control)	29453	5600	47966	14937	37161	31676	26258	14070	19592	18592	29504	13152	13688	11427	23034	8790	24552	10314	29787	12617	29129	19558	18065	8529
BRCA2p13	CDKN2Ap1	BRCA2p13-CDKN2Ap1	9798	2370	16258	7299	16875	13728	8965	3753	4586	4457	6199	3345	5627	4028	10108	4264	8038	3941	5249	2996	9296	7317	5692	1671
VCPp8 (control)	NFATC2IPp1	VCPp8 (control)-NFATC2IPp1	39382	8355	34445	12416	43793	36572	23991	12299	23948	18729	20120	9582	12761	13299	20750	9134	19650	10584	23675	10030	34450	27129	18261	5634
BRCA2p13	ZBTB21p11	BRCA2p13-ZBTB21p11	55690	11294	64824	22875	56879	48008	44219	17912	27952	21486	35957	16119	29232	21401	30071	12803	42175	16007	26853	14122	39592	33884	26188	8863
POLNpm19	VCPp8 (control)	POLNpm19-VCPp8 (control)	28387	7143	33930	12872	43036	30448	17582	10529	12897	12163	19772	8563	9216	8085	18191	7327	14846	5846	18139	8150	18772	18423	19458	7883
BRCA2p13	POLNpm19	BRCA2p13-POLNpm19	18467	3764	20986	6081	14591	12990	8337	3707	6221	5495	11580	3537	7688	4293	10975	4456	13050	4538	8711	4406	12619	16022	5035	2220
VCPp8 (control)	IGF1pm1	VCPp8 (control)-IGF1pm1	17320	4785	24581	4761	16703	11598	10655	4338	6299	5544	21820	8918	12458	7021	10819	4367	12717	5317	7630	3624	9997	8618	7317	3413
WRNpm27	MDMp92	WRNpm27-MDMp92	24831	6914	15262	5479	20360	13024	13900	3585	6010	4583	8659	3656	2747	2132	9368	4719	6681	2980	8039	3003	7623	7470	8509	3449
BRCA2p13	BRCA2p13	BRCA2p13-BRCA2p13	37463	6239	71532	17842	61320	19254	20587	10645	12869	16748	27507	14684	19806	14166	27007	14536	13578	4416	29589	8453	28122	18281	14929	7077
ZBTB21p11	WRNpm27	ZBTB21p11-WRNpm27	49591	11011	40057	9049	38663	29989	28940	8790	19436	15388	26583	11075	12217	11332	20679	8137	24014	8050	28154	12831	21371	18316	9507	4619
MDMp92	WRNpm27	MDMp92-WRNpm27	12570	2519	22882	6144	19776	15568	9081	5125	8017	7725	22219	7915	10599	7267	10115	3649	9321	4425	5323	3453	11114	9637	6111	2585
ZBTB21p11	VCPp8 (control)	ZBTB21p11-VCPp8 (control)	57066	9734	54682	17945	69492	38304	32473	15791	30662	21563	34476	12912	20972	15752	40234	14851	36975	14645	22989	11157	52760	33532	23643	9133
VCPp8 (control)	ZBTB21p11	VCPp8 (control)-ZBTB21p11	108319	24874	106176	33604	88261	66274	59790	22197	54460	38829	68032	27032	40954	31176	65473	23601	72565	23770	59192	23903	95938	62661	39132	15771
VCPp8 (control)	CDKN2Ap1	VCPp8 (control)-CDKN2Ap1	23732	3728	24225	5637	26127	18268	17834	7652	12865	9268	25514	9803	17052	8845	15891	5827	17344	5048	17829	6112	16518	16553	8685	3696
VCPp8 (control)	MSH4p2	VCPp8 (control)-MSH4p2	33815	6638	35861	11322	27388	19965	20565	9497	22129	12302	32274	12644	14736	12284	17978	6094	18236	6868	14308	6003	19537	15114	12502	4963
BRCA2p13	MDMp92	BRCA2p13-MDMp92	11572	2273	15146	5416	14014	10650	9448	3453	6525	4048	23902	5615	9997	8967	10752	4895	9974	3715	17188	4910	8640	6131	5603	2233
MDMp92	VCPp8 (control)	MDMp92-VCPp8 (control)	25451	5232	26814	8242	31858	25070	13759	5590	9430	6600	18497	5799	12268	8773	21067	9205	19392	6254	16763	6890	15791	12021	14739	5144
BRCA2p13	WRNpm27	BRCA2p13-WRNpm27	27224	3878	23965	7255	14225	10373	14161	5553	8624	5732	14376	4168	6461	4458	10699	5047	8203	2686	6976	2255	18101	8113	9400	2496
VCPp8 (control)	MDMp92	VCPp8 (control)-MDMp92	33099	6691	29336	10567	26179	17964	11557	4387	8289	6681	19551	5814	12270	8779	14650	4899	17637	6045	10664	4507	17826	10995	11163	3658
VCPp8 (control)	POLNpm19	VCPp8 (control)-POLNpm19	14705	3007	33151	9604	31705	19117	31102	9441	12757	10551	19990	7386	8745	8617	18536	8010	33404	8536	13279	5450	22373	13454	15065	6186
VCPp8 (control)	BRCA2p13	VCPp8 (control)-BRCA2p13	25966	4990	31048	13915	37227	25407	20048	7758	11867	8296	46892	11244	6724	5361	25641	8829	11683	4520	25055	10338	21990	14417	12734	4079
VCPp8 (control)	VCPp8 (control)	VCPp8 (control)-VCPp8 (control)	95574	13211	114712	30837	75664	42644	55197	16460	44035	23910	61568	18942	25596	14875	47045	15581	44195	12143	51631	18739	56955	39235	39043	13403
WRNpm27	VCPp8 (control)	WRNpm27-VCPp8 (control)	35096	6968	20085	5994	36777	15808	22457	9967	9032	6947	32670	9353	11731	7641	28273	8175	33230	4717	15702	6545	15826	11041	13532	4587
BRCA2p13	VCPp8 (control)	BRCA2p13-VCPp8 (control)	33545	4066	31643	11629	31776	15785	24458	7530	8637	5598	28476	9153	16340	7290	18052	5930	18216	5752	15031	4954	17147	10918	14064	4254
VCPp8 (control)	WRNpm27	VCPp8 (control)-WRNpm27	23792	4175	35196	11676	48341	23387	18371	7367	23823	10272	27848	7777	12612	7746	28664	8002	19712	6153	17004	5902	29188	16537	15091	4744

## Sheet: mESC_CtrlnormfracPE
peptide 1 (read 1)	peptide 2 (read 2)	Combined name	norm_fracPE_mESCrep1M	norm_fracPE_mESCrep1R	norm_fracPE_mESCrep2M	norm_fracPE_mESCrep2R	norm_fracPE_mESCrep3M	norm_fracPE_mESCrep3R	norm_fracPE_mESCrep4M	norm_fracPE_mESCrep4R	norm_fracPE_mESCrep5M	norm_fracPE_mESCrep5R	Median mESC control-norm fracPE	p-val	Significant FDR = 0.01
NFATC2IPp1	IGF1pm1	NFATC2IPp1-IGF1pm1	1.78674	2.03121	1.97358	1.649	1.65892	1.05893	1.97907	1.81921	1.61574	1.75868	1.77271	3.19322e-05	TRUE
MSH4p2	NFATC2IPp1	MSH4p2-NFATC2IPp1	1.7341	1.88977	1.76984	1.78699	1.64276	1.76163	1.90731	1.65231	1.37326	1.70199	1.74786	3.19322e-05	TRUE
CDKN2Ap1	NFATC2IPp1	CDKN2Ap1-NFATC2IPp1	1.62148	2.07335	1.77542	1.78986	1.58816	1.26091	1.81734	1.79237	1.54335	1.33805	1.69845	3.19322e-05	TRUE
POLNpm19	NFATC2IPp1	POLNpm19-NFATC2IPp1	1.53697	1.83581	1.78024	1.5517	1.7658	1.74851	1.45508	1.64307	1.40492	1.81482	1.69579	3.19322e-05	TRUE
NFATC2IPp1	ZBTB21p11	NFATC2IPp1-ZBTB21p11	1.68441	1.75616	1.70538	1.77372	1.56633	1.71543	1.81894	1.64593	1.35557	1.67758	1.69489	3.19322e-05	TRUE
NFATC2IPp1	NFATC2IPp1	NFATC2IPp1-NFATC2IPp1	1.75775	1.78169	1.69219	1.65945	1.87983	1.69404	1.79049	1.68605	1.65091	1.56325	1.69312	3.19322e-05	TRUE
IGF1pm1	IGF1pm1	IGF1pm1-IGF1pm1	1.74254	2.0889	1.40794	1.68851	1.6806	1.59404	1.84271	1.60264	1.54145	1.79183	1.68456	3.19322e-05	TRUE
NFATC2IPp1	MSH4p2	NFATC2IPp1-MSH4p2	1.66623	1.79646	1.67603	1.96409	1.73534	1.36008	1.9116	1.56046	1.5529	1.69211	1.68407	3.19322e-05	TRUE
NFATC2IPp1	CDKN2Ap1	NFATC2IPp1-CDKN2Ap1	1.52682	1.48852	1.8755	1.89824	1.64592	1.6337	1.69309	1.71342	1.26128	1.66575	1.65583	3.19322e-05	TRUE
POLNpm19	ZBTB21p11	POLNpm19-ZBTB21p11	1.59228	1.87639	1.64976	1.69638	1.64196	1.67228	1.63902	1.55264	1.34911	1.68648	1.64586	3.19322e-05	TRUE
POLNpm19	IGF1pm1	POLNpm19-IGF1pm1	1.5433	1.87288	1.57432	2.09887	1.80303	1.4532	1.93126	1.68203	1.55651	1.55651	1.62817	3.19322e-05	TRUE
POLNpm19	CDKN2Ap1	POLNpm19-CDKN2Ap1	1.26479	1.84893	1.6836	1.61819	1.50779	1.73182	1.76235	1.61505	1.34519	1.388	1.61662	3.19322e-05	TRUE
NFATC2IPp1	POLNpm19	NFATC2IPp1-POLNpm19	1.59865	2.06192	1.73434	1.49358	1.57485	1.57009	1.90561	1.62891	1.52288	1.75876	1.61378	3.19322e-05	TRUE
IGF1pm1	NFATC2IPp1	IGF1pm1-NFATC2IPp1	1.30952	2.17545	1.79075	1.81099	1.57559	1.5615	1.53797	1.63445	1.63732	1.5538	1.60502	3.19322e-05	TRUE
IGF1pm1	MSH4p2	IGF1pm1-MSH4p2	1.72368	1.98404	1.59496	1.80572	1.52774	1.31848	1.74465	1.51004	1.61425	1.15044	1.6046	3.19322e-05	TRUE
ZBTB21p11	NFATC2IPp1	ZBTB21p11-NFATC2IPp1	1.44435	1.79056	1.59235	1.73629	1.63728	1.5915	1.66568	1.53724	1.4537	1.55463	1.59192	3.19322e-05	TRUE
CDKN2Ap1	IGF1pm1	CDKN2Ap1-IGF1pm1	1.60159	1.94827	1.56914	1.82939	1.4666	1.52393	1.78377	1.6486	1.51106	1.54722	1.58537	3.19322e-05	TRUE
MSH4p2	MSH4p2	MSH4p2-MSH4p2	1.65835	1.38196	1.72217	1.66581	1.3447	1.61574	1.66261	1.55056	1.34952	1.46666	1.58315	3.19322e-05	TRUE
CDKN2Ap1	MSH4p2	CDKN2Ap1-MSH4p2	1.38193	1.81791	1.62007	1.84754	1.46419	1.58235	1.70342	1.48434	1.29505	1.57701	1.57968	3.19322e-05	TRUE
POLNpm19	MSH4p2	POLNpm19-MSH4p2	1.54462	1.83656	1.73953	1.50715	1.58174	1.78523	1.57614	1.55289	0.987023	1.69551	1.57894	0.000710456	TRUE
MSH4p2	ZBTB21p11	MSH4p2-ZBTB21p11	1.56814	1.75102	1.62586	1.64917	1.57968	1.56942	1.70995	1.49061	1.31355	1.51896	1.57455	3.19322e-05	TRUE
IGF1pm1	ZBTB21p11	IGF1pm1-ZBTB21p11	1.44244	1.77313	1.65682	1.55029	1.59288	1.60075	1.65975	1.51572	1.41827	1.54135	1.57159	3.19322e-05	TRUE
CDKN2Ap1	ZBTB21p11	CDKN2Ap1-ZBTB21p11	1.52857	1.79771	1.37657	1.70431	1.5472	1.48988	1.76309	1.54015	1.43067	1.53	1.53508	3.19322e-05	TRUE
IGF1pm1	POLNpm19	IGF1pm1-POLNpm19	1.61957	1.49923	1.58008	1.53241	1.38654	1.62538	1.8789	1.36174	0.997014	1.53677	1.53459	0.000710456	TRUE
CDKN2Ap1	BRCA2p13	CDKN2Ap1-BRCA2p13	1.59674	1.53921	1.59237	1.485	1.52148	1.4311	1.5825	1.23555	0.870841	1.7165	1.53034	0.000710456	TRUE
CDKN2Ap1	POLNpm19	CDKN2Ap1-POLNpm19	1.6663	1.69502	1.5174	1.64234	1.38172	1.49244	1.70241	1.51501	1.43735	1.48827	1.5162	3.19322e-05	TRUE
MDMp92	MSH4p2	MDMp92-MSH4p2	1.5464	1.71179	1.46269	1.6079	1.48502	1.2413	1.7033	1.12393	1.21167	1.53495	1.50998	3.19322e-05	TRUE
NFATC2IPp1	WRNpm27	NFATC2IPp1-WRNpm27	1.56055	1.65769	1.40733	1.60875	1.21579	1.16172	1.52803	1.48862	1.33525	1.68934	1.50833	3.19322e-05	TRUE
MSH4p2	POLNpm19	MSH4p2-POLNpm19	1.61488	1.71692	1.51606	1.36086	1.63358	1.08873	1.56874	1.45209	1.10664	1.49307	1.50457	3.19322e-05	TRUE
ZBTB21p11	MSH4p2	ZBTB21p11-MSH4p2	1.41702	1.61436	1.53599	1.4707	1.55654	1.48996	1.52773	1.5115	1.44538	1.01844	1.50073	3.19322e-05	TRUE
NFATC2IPp1	BRCA2p13	NFATC2IPp1-BRCA2p13	1.50841	1.74568	1.46539	1.30742	1.57078	1.3938	1.64487	1.44379	1.33277	1.49643	1.48091	3.19322e-05	TRUE
CDKN2Ap1	CDKN2Ap1	CDKN2Ap1-CDKN2Ap1	1.44961	1.75904	1.50746	1.66401	1.33248	1.34213	1.74635	1.55366	1.26861	1.14965	1.47854	3.19322e-05	TRUE
MSH4p2	IGF1pm1	MSH4p2-IGF1pm1	1.41423	1.82635	1.64932	1.49966	1.70567	1.31596	1.68567	1.0977	1.1178	1.45501	1.47733	3.19322e-05	TRUE
MSH4p2	CDKN2Ap1	MSH4p2-CDKN2Ap1	1.07709	1.88937	1.46617	1.58092	1.25501	1.36823	1.48181	1.61698	1.25709	1.48948	1.47399	3.19322e-05	TRUE
POLNpm19	POLNpm19	POLNpm19-POLNpm19	1.26198	1.95312	1.50523	1.19849	1.47999	1.44452	1.3281	1.27857	1.50652	1.5377	1.46226	3.19322e-05	TRUE
ZBTB21p11	IGF1pm1	ZBTB21p11-IGF1pm1	1.14735	1.71805	1.56073	1.69503	1.31516	1.38423	1.47196	1.63772	1.34953	1.45251	1.46223	3.19322e-05	TRUE
POLNpm19	MDMp92	POLNpm19-MDMp92	1.50748	1.66673	1.58796	1.57942	1.22863	1.05184	1.47103	1.45303	0.747099	1.1587	1.46203	0.000710456	TRUE
IGF1pm1	CDKN2Ap1	IGF1pm1-CDKN2Ap1	1.20153	1.43724	1.42347	1.82964	1.65834	1.51846	1.2003	1.59782	1.45379	1.32704	1.44552	3.19322e-05	TRUE
MDMp92	MDMp92	MDMp92-MDMp92	1.39532	1.62407	1.55956	1.54703	1.6329	1.173	1.49238	1.34117	1.37135	1.3606	1.44385	3.19322e-05	TRUE
WRNpm27	NFATC2IPp1	WRNpm27-NFATC2IPp1	1.39132	1.59536	1.01982	1.45031	1.54351	1.23182	1.50729	1.43683	1.42718	1.52241	1.44357	3.19322e-05	TRUE
NFATC2IPp1	MDMp92	NFATC2IPp1-MDMp92	1.41884	1.88144	1.30164	1.65799	1.58533	1.39624	1.52446	1.19791	1.45902	1.31521	1.43893	3.19322e-05	TRUE
MDMp92	NFATC2IPp1	MDMp92-NFATC2IPp1	1.05358	1.7031	1.61211	1.01646	1.24364	1.61878	1.71793	1.44057	1.37897	1.4313	1.43594	3.19322e-05	TRUE
ZBTB21p11	CDKN2Ap1	ZBTB21p11-CDKN2Ap1	1.35538	1.55961	1.45598	1.15104	1.49208	1.50889	1.55181	1.39259	1.26717	1.41207	1.43402	3.19322e-05	TRUE
MSH4p2	BRCA2p13	MSH4p2-BRCA2p13	1.43654	1.55044	1.4462	1.50348	1.31437	1.42965	1.66193	1.27289	1.25811	1.38082	1.43309	3.19322e-05	TRUE
MDMp92	ZBTB21p11	MDMp92-ZBTB21p11	1.2719	1.65684	1.2718	1.45409	1.44583	1.54375	1.49649	1.32828	1.17274	1.40987	1.42785	3.19322e-05	TRUE
ZBTB21p11	ZBTB21p11	ZBTB21p11-ZBTB21p11	1.36767	1.61203	1.49975	1.63915	1.47114	1.3568	1.56723	1.38346	1.37221	1.25178	1.4273	3.19322e-05	TRUE
NFATC2IPp1	VCPp8 (control)	NFATC2IPp1-VCPp8 (control)	1.3052	1.67715	1.26397	1.41267	1.49578	1.3964	1.45111	1.43663	1.36739	1.47172	1.42465		N/A (Excluded)
MSH4p2	MDMp92	MSH4p2-MDMp92	1.26374	1.87707	1.395	1.47624	1.43338	1.52828	1.61934	1.4083	1.15459	1.29458	1.42084	3.19322e-05	TRUE
CDKN2Ap1	WRNpm27	CDKN2Ap1-WRNpm27	1.33595	1.66754	1.45307	1.25404	1.605	1.40271	1.4247	1.18315	0.909567	1.51264	1.41371	0.000710456	TRUE
IGF1pm1	MDMp92	IGF1pm1-MDMp92	1.15558	1.64432	1.04068	1.4677	1.5519	1.35463	1.66487	1.26269	1.10483	1.64346	1.41116	3.19322e-05	TRUE
MDMp92	IGF1pm1	MDMp92-IGF1pm1	1.53749	1.7833	1.36579	1.42619	1.58143	1.39141	1.27146	1.20799	1.01915	1.40864	1.40002	3.19322e-05	TRUE
MDMp92	CDKN2Ap1	MDMp92-CDKN2Ap1	1.3096	1.67061	1.36066	1.41572	1.36712	1.48123	1.57605	1.32322	1.02047	1.40982	1.38847	3.19322e-05	TRUE
ZBTB21p11	POLNpm19	ZBTB21p11-POLNpm19	1.38885	1.5287	1.38209	1.5607	1.24893	1.39262	1.41388	1.27187	1.23086	1.38407	1.38646	3.19322e-05	TRUE
IGF1pm1	BRCA2p13	IGF1pm1-BRCA2p13	1.28378	1.41306	1.55536	1.20439	1.35409	1.45698	1.41238	1.45808	1.18817	1.28656	1.38324	3.19322e-05	TRUE
WRNpm27	ZBTB21p11	WRNpm27-ZBTB21p11	1.17022	1.52831	1.46489	1.48109	1.37921	1.30622	1.4029	1.29459	1.22724	1.38643	1.38282	3.19322e-05	TRUE
WRNpm27	IGF1pm1	WRNpm27-IGF1pm1	1.08402	1.49257	1.42859	1.32191	1.34489	1.48303	1.35129	1.4111	0.972308	1.58059	1.38119	0.000710456	TRUE
MSH4p2	WRNpm27	MSH4p2-WRNpm27	1.05732	1.5663	1.57195	1.48766	1.35575	1.33712	1.38899	1.42177	1.20942	1.18318	1.37237	3.19322e-05	TRUE
POLNpm19	BRCA2p13	POLNpm19-BRCA2p13	1.40655	1.57699	1.19736	1.57945	1.26643	1.12805	1.6691	1.39984	1.33933	1.17632	1.36958	3.19322e-05	TRUE
MDMp92	BRCA2p13	MDMp92-BRCA2p13	1.32204	1.61127	1.37203	1.47188	1.51503	1.20595	1.55709	1.35009	1.1409	0.862478	1.36106	0.000710456	TRUE
BRCA2p13	NFATC2IPp1	BRCA2p13-NFATC2IPp1	1.47	1.67868	1.20758	0.916893	1.33572	1.37968	1.48946	1.38328	1.20322	1.31327	1.3577	0.000710456	TRUE
WRNpm27	POLNpm19	WRNpm27-POLNpm19	1.23213	1.57462	1.35299	1.36087	1.41858	1.32342	1.47887	1.45524	1.09615	1.223	1.35693	3.19322e-05	TRUE
WRNpm27	MSH4p2	WRNpm27-MSH4p2	1.39523	1.39918	1.35156	1.352	1.27512	1.28669	1.38929	1.22845	0.991497	1.45747	1.35178	0.000710456	TRUE
ZBTB21p11	BRCA2p13	ZBTB21p11-BRCA2p13	1.27856	1.64346	1.48135	1.34549	1.36444	1.34551	1.35459	1.41147	1.14212	1.25962	1.35005	3.19322e-05	TRUE
BRCA2p13	MSH4p2	BRCA2p13-MSH4p2	1.38955	1.583	1.30354	1.42157	1.23307	1.17929	1.39922	1.43887	1.27009	0.761807	1.34655	0.000710456	TRUE
WRNpm27	CDKN2Ap1	WRNpm27-CDKN2Ap1	1.41668	1.7393	1.2573	1.27368	1.42671	1.25377	1.53864	1.45027	1.15845	1.26146	1.34518	3.19322e-05	TRUE
IGF1pm1	WRNpm27	IGF1pm1-WRNpm27	1.13821	1.61314	1.35629	1.48676	1.55333	1.32851	1.05454	1.47064	1.03355	1.22555	1.3424	3.19322e-05	TRUE
BRCA2p13	IGF1pm1	BRCA2p13-IGF1pm1	1.1561	1.54389	1.50597	1.42262	1.39201	1.20659	1.53657	1.07687	1.13933	1.28897	1.34049	3.19322e-05	TRUE
WRNpm27	BRCA2p13	WRNpm27-BRCA2p13	1.22343	1.51342	1.42695	1.56103	1.32398	1.34421	1.34501	1.07185	0.951116	1.29725	1.3341	0.000710456	TRUE
MDMp92	POLNpm19	MDMp92-POLNpm19	1.36496	1.73014	1.2002	1.37623	1.24549	1.04075	1.4482	1.14387	1.2929	1.33639	1.31465	3.19322e-05	TRUE
CDKN2Ap1	VCPp8 (control)	CDKN2Ap1-VCPp8 (control)	1.24796	1.46507	1.28566	1.30524	1.3198	1.24568	1.47422	1.38884	1.12434	1.41511	1.31252		N/A (Excluded)
CDKN2Ap1	MDMp92	CDKN2Ap1-MDMp92	1.22402	1.2098	1.51911	1.4542	1.35615	1.14549	1.62849	1.19772	1.35351	1.24149	1.2975	3.19322e-05	TRUE
POLNpm19	WRNpm27	POLNpm19-WRNpm27	1.18189	1.55841	1.35637	1.48173	1.3994	1.15477	1.38595	1.23295	1.23312	1.0492	1.29474	3.19322e-05	TRUE
ZBTB21p11	MDMp92	ZBTB21p11-MDMp92	1.20176	1.43733	1.18133	1.25041	1.44032	1.32992	1.41461	1.33206	0.952981	0.776848	1.29017	0.00859355	TRUE
WRNpm27	WRNpm27	WRNpm27-WRNpm27	1.04123	1.40581	1.30135	1.28274	1.3213	1.28489	1.46026	1.27254	1.1374	1.23671	1.28381	3.19322e-05	TRUE
IGF1pm1	VCPp8 (control)	IGF1pm1-VCPp8 (control)	1.27836	1.61246	1.46161	1.25528	1.33452	1.25447	1.16224	1.42931	1.24428	1.23681	1.26682		N/A (Excluded)
MSH4p2	VCPp8 (control)	MSH4p2-VCPp8 (control)	1.27663	1.51885	1.38364	1.3105	1.2379	1.11018	1.37246	1.11735	0.984845	1.25495	1.26579		N/A (Excluded)
BRCA2p13	CDKN2Ap1	BRCA2p13-CDKN2Ap1	1.24451	1.28466	1.40058	1.48967	1.13507	1.1925	1.52638	1.36456	1.07979	0.888039	1.26459	0.000710456	TRUE
VCPp8 (control)	NFATC2IPp1	VCPp8 (control)-NFATC2IPp1	1.26252	1.47541	1.24709	1.37118	1.38845	1.22852	1.62416	1.1175	1.08008	0.922614	1.25481		N/A (Excluded)
BRCA2p13	ZBTB21p11	BRCA2p13-ZBTB21p11	1.26984	1.25506	1.23502	1.3156	1.14997	1.20026	1.27643	1.29425	1.13059	0.989443	1.24504	0.000710456	TRUE
POLNpm19	VCPp8 (control)	POLNpm19-VCPp8 (control)	1.14953	1.63057	1.37923	1.28448	1.27144	1.15409	1.31079	1.16419	1.21432	1.1282	1.24288		N/A (Excluded)
BRCA2p13	POLNpm19	BRCA2p13-POLNpm19	1.30664	1.33993	1.3328	0.994474	0.974888	1.16067	1.19708	1.2614	1.37147	1.19736	1.22938	0.00859355	TRUE
VCPp8 (control)	IGF1pm1	VCPp8 (control)-IGF1pm1	1.13694	1.25959	1.33027	1.23315	0.980662	1.15584	1.36789	1.20927	1.13501	1.24465	1.22121		N/A (Excluded)
WRNpm27	MDMp92	WRNpm27-MDMp92	1.08234	0.892591	1.22944	1.26182	1.18889	1.34645	1.4311	1.02129	1.21339	1.12861	1.20114	0.000710456	TRUE
BRCA2p13	BRCA2p13	BRCA2p13-BRCA2p13	0.662952	1.4838	1.60694	1.47927	1.13452	1.40639	1.13861	0.834428	0.965851	1.2584	1.19851	0.0576291	FALSE
ZBTB21p11	WRNpm27	ZBTB21p11-WRNpm27	1.21189	1.01422	1.25569	1.25	1.30925	1.13498	1.16481	1.17565	1.13146	1.2795	1.19377	3.19322e-05	TRUE
MDMp92	WRNpm27	MDMp92-WRNpm27	1.22201	1.57055	1.39449	1.1164	1.10666	1.06559	1.49352	1.47755	1.13857	1.16319	1.1926	3.19322e-05	TRUE
ZBTB21p11	VCPp8 (control)	ZBTB21p11-VCPp8 (control)	0.98582	1.42434	1.1733	1.15811	1.167	1.08363	1.31628	1.22701	0.952676	1.09035	1.16256		N/A (Excluded)
VCPp8 (control)	ZBTB21p11	VCPp8 (control)-ZBTB21p11	1.1898	1.17863	1.18278	1.20861	1.17596	1.06497	1.14478	1.08024	0.968619	1.12402	1.16037		N/A (Excluded)
VCPp8 (control)	CDKN2Ap1	VCPp8 (control)-CDKN2Ap1	1.1416	1.30708	1.18994	1.17978	0.929256	1.07841	1.04593	0.958699	1.22712	1.16812	1.15486		N/A (Excluded)
VCPp8 (control)	MSH4p2	VCPp8 (control)-MSH4p2	1.16971	1.3753	1.01532	1.19643	1.23692	1.01754	1.2693	1.10989	1.06935	1.11195	1.14083		N/A (Excluded)
BRCA2p13	MDMp92	BRCA2p13-MDMp92	1.19796	1.1652	1.08798	0.80854	1.28648	1.25742	1.25911	0.834391	1.0176	1.11508	1.14014	0.00859355	TRUE
MDMp92	VCPp8 (control)	MDMp92-VCPp8 (control)	1.22176	1.25771	1.17001	1.01448	1.13441	1.2222	1.13139	1.09389	1.05966	1.01235	1.1329		N/A (Excluded)
BRCA2p13	WRNpm27	BRCA2p13-WRNpm27	1.16993	1.22626	1.13462	0.955319	1.11082	1.28832	1.14444	0.917358	0.75876	0.82102	1.12272	0.22145	FALSE
VCPp8 (control)	MDMp92	VCPp8 (control)-MDMp92	1.12901	1.19784	1.26823	0.974236	1.13475	1.00726	1.18428	1.11562	0.935282	0.965776	1.12231		N/A (Excluded)
VCPp8 (control)	POLNpm19	VCPp8 (control)-POLNpm19	1.04358	1.01375	1.28637	1.14674	1.35034	1.21281	0.944281	1.09276	0.920656	1.13905	1.1159		N/A (Excluded)
VCPp8 (control)	BRCA2p13	VCPp8 (control)-BRCA2p13	1.12538	1.21462	1.16921	0.822053	1.20694	1.02951	1.29425	1.09688	0.970837	0.949334	1.11113		N/A (Excluded)
VCPp8 (control)	VCPp8 (control)	VCPp8 (control)-VCPp8 (control)	1	1	1	1	1	1	1	1	1	1	1	1	N/A (Control)
WRNpm27	VCPp8 (control)	WRNpm27-VCPp8 (control)	0.83401	1.33822	1.23545	0.945993	1.07316	0.901516	0.576718	1.10479	1.0075	0.990615	0.999058		N/A (Excluded)
BRCA2p13	VCPp8 (control)	BRCA2p13-VCPp8 (control)	0.920767	1.02479	1.11751	1.03387	0.839365	0.993868	1.11343	0.930878	0.953749	0.908719	0.973809		N/A (Excluded)
VCPp8 (control)	WRNpm27	VCPp8 (control)-WRNpm27	0.90457	1.24608	0.856135	0.927857	1.03521	0.877191	1.1037	0.967589	0.886664	0.935886	0.931872		N/A (Excluded)

## Sheet: HCT116_CtrlnormfracPE
peptide 1 (read 1)	peptide 2 (read 2)	norm_fracPE_HCT116rep1	norm_fracPE_HCT116rep2
NFATC2IPp1	IGF1pm1	2.43052	1.33443
MSH4p2	NFATC2IPp1	1.31353	1.45703
CDKN2Ap1	NFATC2IPp1	1.90606	1.33241
POLNpm19	NFATC2IPp1	1.38845	1.44309
NFATC2IPp1	ZBTB21p11	1.68791	1.31353
NFATC2IPp1	NFATC2IPp1	1.33936	0.952036
IGF1pm1	IGF1pm1	1.83012	1.12175
NFATC2IPp1	MSH4p2	1.73099	1.48224
NFATC2IPp1	CDKN2Ap1	1.37863	1.124
POLNpm19	ZBTB21p11	1.58607	1.36741
POLNpm19	IGF1pm1	2.17901	1.52169
POLNpm19	CDKN2Ap1	1.41191	1.03444
NFATC2IPp1	POLNpm19	1.52736	1.3778
IGF1pm1	NFATC2IPp1	1.72295	1.32018
IGF1pm1	MSH4p2	1.30665	1.20652
ZBTB21p11	NFATC2IPp1	1.42371	1.37882
CDKN2Ap1	IGF1pm1	1.57577	1.34421
MSH4p2	MSH4p2	1.04371	0.751307
CDKN2Ap1	MSH4p2	1.60707	1.35329
POLNpm19	MSH4p2	1.74587	1.45476
MSH4p2	ZBTB21p11	1.47182	1.31593
IGF1pm1	ZBTB21p11	1.53995	1.30252
CDKN2Ap1	ZBTB21p11	1.62659	1.60285
IGF1pm1	POLNpm19	1.59038	1.50078
CDKN2Ap1	BRCA2p13	1.68865	1.28215
CDKN2Ap1	POLNpm19	1.80682	1.55927
MDMp92	MSH4p2	1.17251	1.44456
NFATC2IPp1	WRNpm27	1.35707	1.018
MSH4p2	POLNpm19	1.43187	1.35199
ZBTB21p11	MSH4p2	1.41207	1.16234
NFATC2IPp1	BRCA2p13	1.75656	1.62503
CDKN2Ap1	CDKN2Ap1	1.47984	1.08357
MSH4p2	IGF1pm1	1.61254	1.09808
MSH4p2	CDKN2Ap1	1.41947	0.924388
POLNpm19	POLNpm19	1.36781	1.08678
ZBTB21p11	IGF1pm1	1.30283	1.16258
POLNpm19	MDMp92	0.785339	1.16256
IGF1pm1	CDKN2Ap1	1.64149	1.1046
MDMp92	MDMp92	1.21024	1.05499
WRNpm27	NFATC2IPp1	1.72267	1.35089
NFATC2IPp1	MDMp92	1.44499	1.05596
MDMp92	NFATC2IPp1	1.67337	1.54509
ZBTB21p11	CDKN2Ap1	1.32424	1.0872
MSH4p2	BRCA2p13	1.42371	1.17018
MDMp92	ZBTB21p11	1.51024	1.20265
ZBTB21p11	ZBTB21p11	1.27564	1.08379
NFATC2IPp1	VCPp8 (control)	1.64531	1.39712
MSH4p2	MDMp92	1.34747	1.12263
CDKN2Ap1	WRNpm27	1.80746	1.38561
IGF1pm1	MDMp92	1.28639	0.899297
MDMp92	IGF1pm1	1.5881	1.48066
MDMp92	CDKN2Ap1	1.32454	1.27077
ZBTB21p11	POLNpm19	1.58804	1.40681
IGF1pm1	BRCA2p13	1.82339	1.53305
WRNpm27	ZBTB21p11	1.6124	1.3768
WRNpm27	IGF1pm1	1.66723	1.73999
MSH4p2	WRNpm27	1.15665	0.960379
POLNpm19	BRCA2p13	1.7201	1.25769
MDMp92	BRCA2p13	1.35237	1.30201
BRCA2p13	NFATC2IPp1	1.29034	1.34519
WRNpm27	POLNpm19	1.59268	1.31235
WRNpm27	MSH4p2	1.41512	1.55544
ZBTB21p11	BRCA2p13	1.35097	1.2001
BRCA2p13	MSH4p2	1.17757	1.07259
WRNpm27	CDKN2Ap1	1.29855	1.33763
IGF1pm1	WRNpm27	1.39606	1.1291
BRCA2p13	IGF1pm1	1.25249	1.48449
WRNpm27	BRCA2p13	1.30591	0.994262
MDMp92	POLNpm19	1.36607	1.12209
CDKN2Ap1	VCPp8 (control)	1.54344	1.44985
CDKN2Ap1	MDMp92	1.50293	1.28657
POLNpm19	WRNpm27	1.38935	1.38054
ZBTB21p11	MDMp92	1.09929	0.975777
WRNpm27	WRNpm27	1.15946	0.843302
IGF1pm1	VCPp8 (control)	1.46282	1.19677
MSH4p2	VCPp8 (control)	1.31552	1.1208
BRCA2p13	CDKN2Ap1	1.60385	1.46245
VCPp8 (control)	NFATC2IPp1	1.4412	1.25057
BRCA2p13	ZBTB21p11	1.38839	1.23113
POLNpm19	VCPp8 (control)	1.65546	1.29813
BRCA2p13	POLNpm19	1.3942	1.06041
VCPp8 (control)	IGF1pm1	1.78248	0.765853
WRNpm27	MDMp92	1.79344	1.24683
BRCA2p13	BRCA2p13	1.17557	0.942257
ZBTB21p11	WRNpm27	1.49614	0.869767
MDMp92	WRNpm27	1.37468	0.999082
ZBTB21p11	VCPp8 (control)	1.19991	1.16623
VCPp8 (control)	ZBTB21p11	1.53779	1.13471
VCPp8 (control)	CDKN2Ap1	1.11791	0.890976
VCPp8 (control)	MSH4p2	1.3512	1.1326
BRCA2p13	MDMp92	1.35189	1.24323
MDMp92	VCPp8 (control)	1.40412	1.1097
BRCA2p13	WRNpm27	1.02672	1.09684
VCPp8 (control)	MDMp92	1.38468	1.24992
VCPp8 (control)	POLNpm19	1.39797	1.06024
VCPp8 (control)	BRCA2p13	1.32736	1.46071
VCPp8 (control)	VCPp8 (control)	1	1
WRNpm27	VCPp8 (control)	1.36405	1.08483
BRCA2p13	VCPp8 (control)	0.890196	1.26845
VCPp8 (control)	WRNpm27	1.22926	1.17576

## Sheet: all CtrlnormfracPE
peptide 1 (read 1)	peptide 2 (read 2)	Combined name	Ctrl-norm frac PE mESC r1	Ctrl-norm frac PE mESC r2	Ctrl-norm frac PE mESC r3	Ctrl-norm frac PE mESC r4	Ctrl-norm frac PE mESC r5	Ctrl-norm frac PE mESC r6	Ctrl-norm frac PE mESC r7	Ctrl-norm frac PE mESC r8	Ctrl-norm frac PE mESC r9	Ctrl-norm frac PE mESC r10		Ctrl-norm frac PE HCT116 r1	Ctrl-norm frac PE HCT116 r2	Median all
NFATC2IPp1	IGF1pm1	NFATC2IPp1-IGF1pm1	1.78674	2.03121	1.97358	1.649	1.65892	1.05893	1.97907	1.81921	1.61574	1.75868		2.43052	1.33443	1.77271
MSH4p2	NFATC2IPp1	MSH4p2-NFATC2IPp1	1.7341	1.88977	1.76984	1.78699	1.64276	1.76163	1.90731	1.65231	1.37326	1.70199		1.31353	1.45703	1.71805
CDKN2Ap1	NFATC2IPp1	CDKN2Ap1-NFATC2IPp1	1.62148	2.07335	1.77542	1.78986	1.58816	1.26091	1.81734	1.79237	1.54335	1.33805		1.90606	1.33241	1.69845
NFATC2IPp1	NFATC2IPp1	NFATC2IPp1-NFATC2IPp1	1.75775	1.78169	1.69219	1.65945	1.87983	1.69404	1.79049	1.68605	1.65091	1.56325		1.33936	0.952036	1.68912
NFATC2IPp1	ZBTB21p11	NFATC2IPp1-ZBTB21p11	1.68441	1.75616	1.70538	1.77372	1.56633	1.71543	1.81894	1.64593	1.35557	1.67758		1.68791	1.31353	1.68616
IGF1pm1	IGF1pm1	IGF1pm1-IGF1pm1	1.74254	2.0889	1.40794	1.68851	1.6806	1.59404	1.84271	1.60264	1.54145	1.79183		1.83012	1.12175	1.68456
NFATC2IPp1	MSH4p2	NFATC2IPp1-MSH4p2	1.66623	1.79646	1.67603	1.96409	1.73534	1.36008	1.9116	1.56046	1.5529	1.69211		1.73099	1.48224	1.68407
POLNpm19	ZBTB21p11	POLNpm19-ZBTB21p11	1.59228	1.87639	1.64976	1.69638	1.64196	1.67228	1.63902	1.55264	1.34911	1.68648		1.58607	1.36741	1.64049
NFATC2IPp1	CDKN2Ap1	NFATC2IPp1-CDKN2Ap1	1.52682	1.48852	1.8755	1.89824	1.64592	1.6337	1.69309	1.71342	1.26128	1.66575		1.37863	1.124	1.63981
POLNpm19	IGF1pm1	POLNpm19-IGF1pm1	1.5433	1.87288	1.57432	2.09887	1.80303	1.4532	1.93126	1.68203	1.55651	1.55651		2.17901	1.52169	1.62817
IGF1pm1	NFATC2IPp1	IGF1pm1-NFATC2IPp1	1.30952	2.17545	1.79075	1.81099	1.57559	1.5615	1.53797	1.63445	1.63732	1.5538		1.72295	1.32018	1.60502
POLNpm19	NFATC2IPp1	POLNpm19-NFATC2IPp1	1.53697	1.83581	1.78024	1.5517	1.7658	1.74851	1.45508	1.64307	1.40492	1.81482		1.38845	1.44309	1.59738
NFATC2IPp1	POLNpm19	NFATC2IPp1-POLNpm19	1.59865	2.06192	1.73434	1.49358	1.57485	1.57009	1.90561	1.62891	1.52288	1.75876		1.52736	1.3778	1.58675
CDKN2Ap1	MSH4p2	CDKN2Ap1-MSH4p2	1.38193	1.81791	1.62007	1.84754	1.46419	1.58235	1.70342	1.48434	1.29505	1.57701		1.60707	1.35329	1.57968
POLNpm19	MSH4p2	POLNpm19-MSH4p2	1.54462	1.83656	1.73953	1.50715	1.58174	1.78523	1.57614	1.55289	0.987023	1.69551		1.74587	1.45476	1.57894
ZBTB21p11	NFATC2IPp1	ZBTB21p11-NFATC2IPp1	1.44435	1.79056	1.59235	1.73629	1.63728	1.5915	1.66568	1.53724	1.4537	1.55463		1.42371	1.37882	1.57306
CDKN2Ap1	IGF1pm1	CDKN2Ap1-IGF1pm1	1.60159	1.94827	1.56914	1.82939	1.4666	1.52393	1.78377	1.6486	1.51106	1.54722		1.57577	1.34421	1.57246
MSH4p2	ZBTB21p11	MSH4p2-ZBTB21p11	1.56814	1.75102	1.62586	1.64917	1.57968	1.56942	1.70995	1.49061	1.31355	1.51896		1.47182	1.31593	1.56878
POLNpm19	CDKN2Ap1	POLNpm19-CDKN2Ap1	1.26479	1.84893	1.6836	1.61819	1.50779	1.73182	1.76235	1.61505	1.34519	1.388		1.41191	1.03444	1.56142
IGF1pm1	MSH4p2	IGF1pm1-MSH4p2	1.72368	1.98404	1.59496	1.80572	1.52774	1.31848	1.74465	1.51004	1.61425	1.15044		1.30665	1.20652	1.56135
IGF1pm1	ZBTB21p11	IGF1pm1-ZBTB21p11	1.44244	1.77313	1.65682	1.55029	1.59288	1.60075	1.65975	1.51572	1.41827	1.54135		1.53995	1.30252	1.54582
CDKN2Ap1	ZBTB21p11	CDKN2Ap1-ZBTB21p11	1.52857	1.79771	1.37657	1.70431	1.5472	1.48988	1.76309	1.54015	1.43067	1.53		1.62659	1.60285	1.54368
CDKN2Ap1	POLNpm19	CDKN2Ap1-POLNpm19	1.6663	1.69502	1.5174	1.64234	1.38172	1.49244	1.70241	1.51501	1.43735	1.48827		1.80682	1.55927	1.53833
IGF1pm1	POLNpm19	IGF1pm1-POLNpm19	1.61957	1.49923	1.58008	1.53241	1.38654	1.62538	1.8789	1.36174	0.997014	1.53677		1.59038	1.50078	1.53459
CDKN2Ap1	BRCA2p13	CDKN2Ap1-BRCA2p13	1.59674	1.53921	1.59237	1.485	1.52148	1.4311	1.5825	1.23555	0.870841	1.7165		1.68865	1.28215	1.53034
MSH4p2	MSH4p2	MSH4p2-MSH4p2	1.65835	1.38196	1.72217	1.66581	1.3447	1.61574	1.66261	1.55056	1.34952	1.46666		1.04371	0.751307	1.50861
NFATC2IPp1	BRCA2p13	NFATC2IPp1-BRCA2p13	1.50841	1.74568	1.46539	1.30742	1.57078	1.3938	1.64487	1.44379	1.33277	1.49643		1.75656	1.62503	1.50242
MDMp92	NFATC2IPp1	MDMp92-NFATC2IPp1	1.05358	1.7031	1.61211	1.01646	1.24364	1.61878	1.71793	1.44057	1.37897	1.4313		1.67337	1.54509	1.49283
ZBTB21p11	MSH4p2	ZBTB21p11-MSH4p2	1.41702	1.61436	1.53599	1.4707	1.55654	1.48996	1.52773	1.5115	1.44538	1.01844		1.41207	1.16234	1.48033
MSH4p2	IGF1pm1	MSH4p2-IGF1pm1	1.41423	1.82635	1.64932	1.49966	1.70567	1.31596	1.68567	1.0977	1.1178	1.45501		1.61254	1.09808	1.47733
MDMp92	MSH4p2	MDMp92-MSH4p2	1.5464	1.71179	1.46269	1.6079	1.48502	1.2413	1.7033	1.12393	1.21167	1.53495		1.17251	1.44456	1.47386
MSH4p2	POLNpm19	MSH4p2-POLNpm19	1.61488	1.71692	1.51606	1.36086	1.63358	1.08873	1.56874	1.45209	1.10664	1.49307		1.43187	1.35199	1.47258
CDKN2Ap1	CDKN2Ap1	CDKN2Ap1-CDKN2Ap1	1.44961	1.75904	1.50746	1.66401	1.33248	1.34213	1.74635	1.55366	1.26861	1.14965		1.47984	1.08357	1.46473
NFATC2IPp1	WRNpm27	NFATC2IPp1-WRNpm27	1.56055	1.65769	1.40733	1.60875	1.21579	1.16172	1.52803	1.48862	1.33525	1.68934		1.35707	1.018	1.44798
IGF1pm1	CDKN2Ap1	IGF1pm1-CDKN2Ap1	1.20153	1.43724	1.42347	1.82964	1.65834	1.51846	1.2003	1.59782	1.45379	1.32704		1.64149	1.1046	1.44552
WRNpm27	NFATC2IPp1	WRNpm27-NFATC2IPp1	1.39132	1.59536	1.01982	1.45031	1.54351	1.23182	1.50729	1.43683	1.42718	1.52241		1.72267	1.35089	1.44357
MSH4p2	CDKN2Ap1	MSH4p2-CDKN2Ap1	1.07709	1.88937	1.46617	1.58092	1.25501	1.36823	1.48181	1.61698	1.25709	1.48948		1.41947	0.924388	1.44282
NFATC2IPp1	MDMp92	NFATC2IPp1-MDMp92	1.41884	1.88144	1.30164	1.65799	1.58533	1.39624	1.52446	1.19791	1.45902	1.31521		1.44499	1.05596	1.43191
MDMp92	ZBTB21p11	MDMp92-ZBTB21p11	1.2719	1.65684	1.2718	1.45409	1.44583	1.54375	1.49649	1.32828	1.17274	1.40987		1.51024	1.20265	1.42785
MSH4p2	BRCA2p13	MSH4p2-BRCA2p13	1.43654	1.55044	1.4462	1.50348	1.31437	1.42965	1.66193	1.27289	1.25811	1.38082		1.42371	1.17018	1.42668
NFATC2IPp1	VCPp8 (control)	NFATC2IPp1-VCPp8 (control)	1.3052	1.67715	1.26397	1.41267	1.49578	1.3964	1.45111	1.43663	1.36739	1.47172		1.64531	1.39712	1.42465
WRNpm27	IGF1pm1	WRNpm27-IGF1pm1	1.08402	1.49257	1.42859	1.32191	1.34489	1.48303	1.35129	1.4111	0.972308	1.58059		1.66723	1.73999	1.41985
ZBTB21p11	IGF1pm1	ZBTB21p11-IGF1pm1	1.14735	1.71805	1.56073	1.69503	1.31516	1.38423	1.47196	1.63772	1.34953	1.45251		1.30283	1.16258	1.41837
MDMp92	IGF1pm1	MDMp92-IGF1pm1	1.53749	1.7833	1.36579	1.42619	1.58143	1.39141	1.27146	1.20799	1.01915	1.40864		1.5881	1.48066	1.41741
CDKN2Ap1	WRNpm27	CDKN2Ap1-WRNpm27	1.33595	1.66754	1.45307	1.25404	1.605	1.40271	1.4247	1.18315	0.909567	1.51264		1.80746	1.38561	1.41371
IGF1pm1	BRCA2p13	IGF1pm1-BRCA2p13	1.28378	1.41306	1.55536	1.20439	1.35409	1.45698	1.41238	1.45808	1.18817	1.28656		1.82339	1.53305	1.41272
POLNpm19	POLNpm19	POLNpm19-POLNpm19	1.26198	1.95312	1.50523	1.19849	1.47999	1.44452	1.3281	1.27857	1.50652	1.5377		1.36781	1.08678	1.40617
ZBTB21p11	CDKN2Ap1	ZBTB21p11-CDKN2Ap1	1.35538	1.55961	1.45598	1.15104	1.49208	1.50889	1.55181	1.39259	1.26717	1.41207		1.32424	1.0872	1.40233
MSH4p2	MDMp92	MSH4p2-MDMp92	1.26374	1.87707	1.395	1.47624	1.43338	1.52828	1.61934	1.4083	1.15459	1.29458		1.34747	1.12263	1.40165
ZBTB21p11	POLNpm19	ZBTB21p11-POLNpm19	1.38885	1.5287	1.38209	1.5607	1.24893	1.39262	1.41388	1.27187	1.23086	1.38407		1.58804	1.40681	1.39073
MDMp92	MDMp92	MDMp92-MDMp92	1.39532	1.62407	1.55956	1.54703	1.6329	1.173	1.49238	1.34117	1.37135	1.3606		1.21024	1.05499	1.38334
WRNpm27	ZBTB21p11	WRNpm27-ZBTB21p11	1.17022	1.52831	1.46489	1.48109	1.37921	1.30622	1.4029	1.29459	1.22724	1.38643		1.6124	1.3768	1.38282
ZBTB21p11	ZBTB21p11	ZBTB21p11-ZBTB21p11	1.36767	1.61203	1.49975	1.63915	1.47114	1.3568	1.56723	1.38346	1.37221	1.25178		1.27564	1.08379	1.37783
WRNpm27	MSH4p2	WRNpm27-MSH4p2	1.39523	1.39918	1.35156	1.352	1.27512	1.28669	1.38929	1.22845	0.991497	1.45747		1.41512	1.55544	1.37064
POLNpm19	BRCA2p13	POLNpm19-BRCA2p13	1.40655	1.57699	1.19736	1.57945	1.26643	1.12805	1.6691	1.39984	1.33933	1.17632		1.7201	1.25769	1.36958
POLNpm19	WRNpm27	POLNpm19-WRNpm27	1.18189	1.55841	1.35637	1.48173	1.3994	1.15477	1.38595	1.23295	1.23312	1.0492		1.38935	1.38054	1.36845
MDMp92	CDKN2Ap1	MDMp92-CDKN2Ap1	1.3096	1.67061	1.36066	1.41572	1.36712	1.48123	1.57605	1.32322	1.02047	1.40982		1.32454	1.27077	1.36389
WRNpm27	POLNpm19	WRNpm27-POLNpm19	1.23213	1.57462	1.35299	1.36087	1.41858	1.32342	1.47887	1.45524	1.09615	1.223		1.59268	1.31235	1.35693
CDKN2Ap1	VCPp8 (control)	CDKN2Ap1-VCPp8 (control)	1.24796	1.46507	1.28566	1.30524	1.3198	1.24568	1.47422	1.38884	1.12434	1.41511		1.54344	1.44985	1.35432
MDMp92	BRCA2p13	MDMp92-BRCA2p13	1.32204	1.61127	1.37203	1.47188	1.51503	1.20595	1.55709	1.35009	1.1409	0.862478		1.35237	1.30201	1.35123
ZBTB21p11	BRCA2p13	ZBTB21p11-BRCA2p13	1.27856	1.64346	1.48135	1.34549	1.36444	1.34551	1.35459	1.41147	1.14212	1.25962		1.35097	1.2001	1.34824
MSH4p2	WRNpm27	MSH4p2-WRNpm27	1.05732	1.5663	1.57195	1.48766	1.35575	1.33712	1.38899	1.42177	1.20942	1.18318		1.15665	0.960379	1.34644
IGF1pm1	WRNpm27	IGF1pm1-WRNpm27	1.13821	1.61314	1.35629	1.48676	1.55333	1.32851	1.05454	1.47064	1.03355	1.22555		1.39606	1.1291	1.3424
POLNpm19	MDMp92	POLNpm19-MDMp92	1.50748	1.66673	1.58796	1.57942	1.22863	1.05184	1.47103	1.45303	0.747099	1.1587		0.785339	1.16256	1.34083
BRCA2p13	IGF1pm1	BRCA2p13-IGF1pm1	1.1561	1.54389	1.50597	1.42262	1.39201	1.20659	1.53657	1.07687	1.13933	1.28897		1.25249	1.48449	1.34049
BRCA2p13	NFATC2IPp1	BRCA2p13-NFATC2IPp1	1.47	1.67868	1.20758	0.916893	1.33572	1.37968	1.48946	1.38328	1.20322	1.31327		1.29034	1.34519	1.34045
BRCA2p13	CDKN2Ap1	BRCA2p13-CDKN2Ap1	1.24451	1.28466	1.40058	1.48967	1.13507	1.1925	1.52638	1.36456	1.07979	0.888039		1.60385	1.46245	1.32461
IGF1pm1	MDMp92	IGF1pm1-MDMp92	1.15558	1.64432	1.04068	1.4677	1.5519	1.35463	1.66487	1.26269	1.10483	1.64346		1.28639	0.899297	1.32051
CDKN2Ap1	MDMp92	CDKN2Ap1-MDMp92	1.22402	1.2098	1.51911	1.4542	1.35615	1.14549	1.62849	1.19772	1.35351	1.24149		1.50293	1.28657	1.32004
WRNpm27	CDKN2Ap1	WRNpm27-CDKN2Ap1	1.41668	1.7393	1.2573	1.27368	1.42671	1.25377	1.53864	1.45027	1.15845	1.26146		1.29855	1.33763	1.31809
WRNpm27	BRCA2p13	WRNpm27-BRCA2p13	1.22343	1.51342	1.42695	1.56103	1.32398	1.34421	1.34501	1.07185	0.951116	1.29725		1.30591	0.994262	1.31495
MDMp92	POLNpm19	MDMp92-POLNpm19	1.36496	1.73014	1.2002	1.37623	1.24549	1.04075	1.4482	1.14387	1.2929	1.33639		1.36607	1.12209	1.31465
BRCA2p13	MSH4p2	BRCA2p13-MSH4p2	1.38955	1.583	1.30354	1.42157	1.23307	1.17929	1.39922	1.43887	1.27009	0.761807		1.17757	1.07259	1.28682
POLNpm19	VCPp8 (control)	POLNpm19-VCPp8 (control)	1.14953	1.63057	1.37923	1.28448	1.27144	1.15409	1.31079	1.16419	1.21432	1.1282		1.65546	1.29813	1.27796
WRNpm27	WRNpm27	WRNpm27-WRNpm27	1.04123	1.40581	1.30135	1.28274	1.3213	1.28489	1.46026	1.27254	1.1374	1.23671		1.15946	0.843302	1.27764
IGF1pm1	VCPp8 (control)	IGF1pm1-VCPp8 (control)	1.27836	1.61246	1.46161	1.25528	1.33452	1.25447	1.16224	1.42931	1.24428	1.23681		1.46282	1.19677	1.26682
MSH4p2	VCPp8 (control)	MSH4p2-VCPp8 (control)	1.27663	1.51885	1.38364	1.3105	1.2379	1.11018	1.37246	1.11735	0.984845	1.25495		1.31552	1.1208	1.26579
VCPp8 (control)	NFATC2IPp1	VCPp8 (control)-NFATC2IPp1	1.26252	1.47541	1.24709	1.37118	1.38845	1.22852	1.62416	1.1175	1.08008	0.922614		1.4412	1.25057	1.25654
BRCA2p13	ZBTB21p11	BRCA2p13-ZBTB21p11	1.26984	1.25506	1.23502	1.3156	1.14997	1.20026	1.27643	1.29425	1.13059	0.989443		1.38839	1.23113	1.24504
BRCA2p13	POLNpm19	BRCA2p13-POLNpm19	1.30664	1.33993	1.3328	0.994474	0.974888	1.16067	1.19708	1.2614	1.37147	1.19736		1.3942	1.06041	1.22938
ZBTB21p11	MDMp92	ZBTB21p11-MDMp92	1.20176	1.43733	1.18133	1.25041	1.44032	1.32992	1.41461	1.33206	0.952981	0.776848		1.09929	0.975777	1.22609
WRNpm27	MDMp92	WRNpm27-MDMp92	1.08234	0.892591	1.22944	1.26182	1.18889	1.34645	1.4311	1.02129	1.21339	1.12861		1.79344	1.24683	1.22142
VCPp8 (control)	IGF1pm1	VCPp8 (control)-IGF1pm1	1.13694	1.25959	1.33027	1.23315	0.980662	1.15584	1.36789	1.20927	1.13501	1.24465		1.78248	0.765853	1.22121
ZBTB21p11	WRNpm27	ZBTB21p11-WRNpm27	1.21189	1.01422	1.25569	1.25	1.30925	1.13498	1.16481	1.17565	1.13146	1.2795		1.49614	0.869767	1.19377
MDMp92	WRNpm27	MDMp92-WRNpm27	1.22201	1.57055	1.39449	1.1164	1.10666	1.06559	1.49352	1.47755	1.13857	1.16319		1.37468	0.999082	1.1926
BRCA2p13	MDMp92	BRCA2p13-MDMp92	1.19796	1.1652	1.08798	0.80854	1.28648	1.25742	1.25911	0.834391	1.0176	1.11508		1.35189	1.24323	1.18158
ZBTB21p11	VCPp8 (control)	ZBTB21p11-VCPp8 (control)	0.98582	1.42434	1.1733	1.15811	1.167	1.08363	1.31628	1.22701	0.952676	1.09035		1.19991	1.16623	1.16662
VCPp8 (control)	ZBTB21p11	VCPp8 (control)-ZBTB21p11	1.1898	1.17863	1.18278	1.20861	1.17596	1.06497	1.14478	1.08024	0.968619	1.12402		1.53779	1.13471	1.16037
BRCA2p13	BRCA2p13	BRCA2p13-BRCA2p13	0.662952	1.4838	1.60694	1.47927	1.13452	1.40639	1.13861	0.834428	0.965851	1.2584		1.17557	0.942257	1.15709
VCPp8 (control)	MSH4p2	VCPp8 (control)-MSH4p2	1.16971	1.3753	1.01532	1.19643	1.23692	1.01754	1.2693	1.10989	1.06935	1.11195		1.3512	1.1326	1.15115
VCPp8 (control)	BRCA2p13	VCPp8 (control)-BRCA2p13	1.12538	1.21462	1.16921	0.822053	1.20694	1.02951	1.29425	1.09688	0.970837	0.949334		1.32736	1.46071	1.14729
MDMp92	VCPp8 (control)	MDMp92-VCPp8 (control)	1.22176	1.25771	1.17001	1.01448	1.13441	1.2222	1.13139	1.09389	1.05966	1.01235		1.40412	1.1097	1.1329
VCPp8 (control)	MDMp92	VCPp8 (control)-MDMp92	1.12901	1.19784	1.26823	0.974236	1.13475	1.00726	1.18428	1.11562	0.935282	0.965776		1.38468	1.24992	1.13188
VCPp8 (control)	CDKN2Ap1	VCPp8 (control)-CDKN2Ap1	1.1416	1.30708	1.18994	1.17978	0.929256	1.07841	1.04593	0.958699	1.22712	1.16812		1.11791	0.890976	1.12976
VCPp8 (control)	POLNpm19	VCPp8 (control)-POLNpm19	1.04358	1.01375	1.28637	1.14674	1.35034	1.21281	0.944281	1.09276	0.920656	1.13905		1.39797	1.06024	1.1159
BRCA2p13	WRNpm27	BRCA2p13-WRNpm27	1.16993	1.22626	1.13462	0.955319	1.11082	1.28832	1.14444	0.917358	0.75876	0.82102		1.02672	1.09684	1.10383
WRNpm27	VCPp8 (control)	WRNpm27-VCPp8 (control)	0.83401	1.33822	1.23545	0.945993	1.07316	0.901516	0.576718	1.10479	1.0075	0.990615		1.36405	1.08483	1.04033
VCPp8 (control)	VCPp8 (control)	VCPp8 (control)-VCPp8 (control)	1	1	1	1	1	1	1	1	1	1		1	1	1
BRCA2p13	VCPp8 (control)	BRCA2p13-VCPp8 (control)	0.920767	1.02479	1.11751	1.03387	0.839365	0.993868	1.11343	0.930878	0.953749	0.908719		0.890196	1.26845	0.973809
VCPp8 (control)	WRNpm27	VCPp8 (control)-WRNpm27	0.90457	1.24608	0.856135	0.927857	1.03521	0.877191	1.1037	0.967589	0.886664	0.935886		1.22926	1.17576	0.951738

## Sheet: linear model
Combined name	median_FC	Linear Model prediction
BRCA2p13-BRCA2p13	1.19851	1.18176
BRCA2p13-CDKN2Ap1	1.26459	1.35347
BRCA2p13-IGF1pm1	1.34049	1.38336
BRCA2p13-MDMp92	1.14014	1.23499
BRCA2p13-MSH4p2	1.34655	1.37991
BRCA2p13-NFATC2IPp1	1.3577	1.46779
BRCA2p13-POLNpm19	1.22938	1.3448
BRCA2p13-VCPp8 (control)	0.973809	1.04293
BRCA2p13-WRNpm27	1.12272	1.18001
BRCA2p13-ZBTB21p11	1.24504	1.31645
CDKN2Ap1-BRCA2p13	1.53034	1.35347
CDKN2Ap1-CDKN2Ap1	1.47854	1.52517
CDKN2Ap1-IGF1pm1	1.58537	1.55506
CDKN2Ap1-MDMp92	1.2975	1.40669
CDKN2Ap1-MSH4p2	1.57968	1.55162
CDKN2Ap1-NFATC2IPp1	1.69845	1.63949
CDKN2Ap1-POLNpm19	1.5162	1.5165
CDKN2Ap1-VCPp8 (control)	1.31252	1.21463
CDKN2Ap1-WRNpm27	1.41371	1.35172
CDKN2Ap1-ZBTB21p11	1.53508	1.48815
IGF1pm1-BRCA2p13	1.38324	1.38336
IGF1pm1-CDKN2Ap1	1.44552	1.55506
IGF1pm1-IGF1pm1	1.68456	1.58495
IGF1pm1-MDMp92	1.41116	1.43658
IGF1pm1-MSH4p2	1.6046	1.5815
IGF1pm1-NFATC2IPp1	1.60502	1.66938
IGF1pm1-POLNpm19	1.53459	1.54639
IGF1pm1-VCPp8 (control)	1.26682	1.24452
IGF1pm1-WRNpm27	1.3424	1.38161
IGF1pm1-ZBTB21p11	1.57159	1.51804
MDMp92-BRCA2p13	1.36106	1.23499
MDMp92-CDKN2Ap1	1.38847	1.40669
MDMp92-IGF1pm1	1.40002	1.43658
MDMp92-MDMp92	1.44385	1.28821
MDMp92-MSH4p2	1.50998	1.43314
MDMp92-NFATC2IPp1	1.43594	1.52101
MDMp92-POLNpm19	1.31465	1.39802
MDMp92-VCPp8 (control)	1.1329	1.09615
MDMp92-WRNpm27	1.1926	1.23324
MDMp92-ZBTB21p11	1.42785	1.36967
MSH4p2-BRCA2p13	1.43309	1.37991
MSH4p2-CDKN2Ap1	1.47399	1.55162
MSH4p2-IGF1pm1	1.47733	1.5815
MSH4p2-MDMp92	1.42084	1.43314
MSH4p2-MSH4p2	1.58315	1.57806
MSH4p2-NFATC2IPp1	1.74786	1.66593
MSH4p2-POLNpm19	1.50457	1.54294
MSH4p2-VCPp8 (control)	1.26579	1.24108
MSH4p2-WRNpm27	1.37237	1.37816
MSH4p2-ZBTB21p11	1.57455	1.51459
NFATC2IPp1-BRCA2p13	1.48091	1.46779
NFATC2IPp1-CDKN2Ap1	1.65583	1.63949
NFATC2IPp1-IGF1pm1	1.77271	1.66938
NFATC2IPp1-MDMp92	1.43893	1.52101
NFATC2IPp1-MSH4p2	1.68407	1.66593
NFATC2IPp1-NFATC2IPp1	1.69312	1.75381
NFATC2IPp1-POLNpm19	1.61378	1.63082
NFATC2IPp1-VCPp8 (control)	1.42465	1.32895
NFATC2IPp1-WRNpm27	1.50833	1.46604
NFATC2IPp1-ZBTB21p11	1.69489	1.60247
POLNpm19-BRCA2p13	1.36958	1.3448
POLNpm19-CDKN2Ap1	1.61662	1.5165
POLNpm19-IGF1pm1	1.62817	1.54639
POLNpm19-MDMp92	1.46203	1.39802
POLNpm19-MSH4p2	1.57894	1.54294
POLNpm19-NFATC2IPp1	1.69579	1.63082
POLNpm19-POLNpm19	1.46226	1.50783
POLNpm19-VCPp8 (control)	1.24288	1.20596
POLNpm19-WRNpm27	1.29474	1.34305
POLNpm19-ZBTB21p11	1.64586	1.47948
VCPp8 (control)-BRCA2p13	1.11113	1.04293
VCPp8 (control)-CDKN2Ap1	1.15486	1.21463
VCPp8 (control)-IGF1pm1	1.22121	1.24452
VCPp8 (control)-MDMp92	1.12231	1.09615
VCPp8 (control)-MSH4p2	1.14083	1.24108
VCPp8 (control)-NFATC2IPp1	1.25481	1.32895
VCPp8 (control)-POLNpm19	1.1159	1.20596
VCPp8 (control)-VCPp8 (control)	1	0.904098
VCPp8 (control)-WRNpm27	0.931872	1.04118
VCPp8 (control)-ZBTB21p11	1.16037	1.17761
WRNpm27-BRCA2p13	1.3341	1.18001
WRNpm27-CDKN2Ap1	1.34518	1.35172
WRNpm27-IGF1pm1	1.38119	1.38161
WRNpm27-MDMp92	1.20114	1.23324
WRNpm27-MSH4p2	1.35178	1.37816
WRNpm27-NFATC2IPp1	1.44357	1.46604
WRNpm27-POLNpm19	1.35693	1.34305
WRNpm27-VCPp8 (control)	0.999058	1.04118
WRNpm27-WRNpm27	1.28381	1.17826
WRNpm27-ZBTB21p11	1.38282	1.31469
ZBTB21p11-BRCA2p13	1.35005	1.31645
ZBTB21p11-CDKN2Ap1	1.43402	1.48815
ZBTB21p11-IGF1pm1	1.46223	1.51804
ZBTB21p11-MDMp92	1.29017	1.36967
ZBTB21p11-MSH4p2	1.50073	1.51459
ZBTB21p11-NFATC2IPp1	1.59192	1.60247
ZBTB21p11-POLNpm19	1.38646	1.47948
ZBTB21p11-VCPp8 (control)	1.16256	1.17761
ZBTB21p11-WRNpm27	1.19377	1.31469
ZBTB21p11-ZBTB21p11	1.4273	1.45113

## Sheet: linear model individual
Combined name	Median ctrl-norm PE single-peptide	Dual-peptide linear model weight
IGF1pm1	1.79062	0.7925
NFATC2IPp1	1.62185	0.8769
BRCA2p13	1.59895	0.5909
WRNpm27	1.5472	0.5891
CDKN2Ap1	1.52695	0.7626
ZBTB21p11	1.5258	0.7256
POLNpm19	1.50057	0.7539
MDMp92	1.46236	0.6441
MSH4p2	1.41291	0.789
VCPp8 (control)	1.0293	0.452
