# Supplementary material for: Peptide fusion improves prime editing efficiency
Source: Nat Commun. 2022 Jun 18;13:3512. doi: 10.1038/s41467-022-31270-y (PMC9206660; doi:10.1038/s41467-022-31270-y)
Supplement: Supplementary file 8 — Supplementary Dataset 5 [file 41467_2022_31270_MOESM8_ESM.xlsx]

## Sheet: data formatted
						Cell line	HEK293FT	HEK293FT	HEK293FT	HEK293FT	HEK293FT	HEK293FT	HEK293FT	HEK293FT	HEK293FT	HEK293FT	HEK293FT	HEK293FT	mESC	mESC	mESC	mESC	mESC	mESC	mESC	mESC	mESC	mESC	mESC	mESC	mESC	mESC	mESC	mESC	mESC	mESC	mESC	mESC	mESC	mESC	mESC	mESC	mESC	mESC	mESC	mESC	mESC	mESC	mESC
						PE2	no	no	no	no	PE2-5pl	PE2-5pl	PE2-5pl	PE2-5pl	pepPE2-3	pepPE2-3	pepPE2-3	pepPE2-3	no	no	no	no	PE2-5pl	PE2-5pl	PE2-5pl	PE2-5pl	PE2-5pl	PE2-5pl	PE2-5pl	PE2-5pl	pepPE2-1	pepPE2-1	pepPE2-1	pepPE2-1	pepPE2-2	pepPE2-2	pepPE2-2	pepPE2-2	pepPE2-3	pepPE2-3	pepPE2-3	pepPE2-3	pepPE2-3	pepPE2-3	pepPE2-3	pepPE2-3	pepPE2-4	pepPE2-4	pepPE2-4
						Rep	1	1	2	2	1	1	2	2	1	1	2	2	1	1	2	2	1	1	1	1	2	2	2	2	1	1	2	2	1	1	2	2	1	1	1	1	2	2	2	2	1	1	2
Oligo #	Target name	Edit name	PBS + RT template as sequenced in read 1	Full target sequence as sequenced in read 1 with no prime edit	Full target sequence as sequenced in read 1 with prime edit	gRNA spacer (N19, no G) as sequenced in read 2	Unedited	Prime edited	Unedited	Prime edited	Unedited	Prime edited	Unedited	Prime edited	Unedited	Prime edited	Unedited	Prime edited	Unedited	Prime edited	Unedited	Prime edited	Unedited	Prime edited	Unedited	Prime edited	Unedited	Prime edited	Unedited	Prime edited	Unedited	Prime edited	Unedited	Prime edited	Unedited	Prime edited	Unedited	Prime edited	Unedited	Prime edited	Unedited	Prime edited	Unedited	Prime edited	Unedited	Prime edited	Unedited	Prime edited	Unedited
21	C	SEED23+PAM NTC	TGGCTCTAAGTTTTCAAACTG	AGCCAGTTTCCAATGTTAGAGCCATCCAGGT	AGCCAGTTTGAAAACTTAGAGCCATCCAGGT	ACCTGGATGGCTCTAACAT	19279	15	26444	18	48664	6050	64772	6221	85351	12397	89915	11343	27110	0	31726	0	64097	14693	54513	25217	66848	12844	41341	16283	12631	2969	183667	46365	197501	44601	85703	13258	33196	11249	38016	27540	54353	16161	30282	25060	75313	19182	41349
17	C	PAM NCG	TGGCTCTAACATTCGAAACTG	AGCCAGTTTCCAATGTTAGAGCCATCCAGGT	AGCCAGTTTCGAATGTTAGAGCCATCCAGGT	ACCTGGATGGCTCTAACAT	12267	16	15419	8	30246	2034	38692	1713	53965	3644	55494	3045	16577	0	20407	0	39394	4905	30557	272	40716	5242	25676	259	8119	922	123709	18062	128567	14567	54843	5240	21131	4448	21814	296	34989	7160	17167	371	48740	7455	26426
23	C	PAM NGTG	TGGCTCTAACATTGTGAAACTG	AGCCAGTTTCCAATGTTAGAGCCATCCAGGT	AGCCAGTTTCACAATGTTAGAGCCATCCAGGT	ACCTGGATGGCTCTAACAT	12589	0	18401	1	35484	2093	47447	1849	59565	2931	65411	3358	15457	0	14877	0	61548	3031	42397	5213	45928	2778	26658	3208	11373	474	141922	10220	187739	8621	55758	2450	31430	2647	33370	6038	41064	3748	22929	6080	71244	4324	28413
22	C	GAATTC	TGGCTCTAAGAATTCAAACTG	AGCCAGTTTCCAATGTTAGAGCCATCCAGGT	AGCCAGTTTGAATTCTTAGAGCCATCCAGGT	ACCTGGATGGCTCTAACAT	19110	8	24261	9	52533	2083	64166	2032	91325	3791	89789	3623	27687	0	27568	0	85144	3775	74839	4820	66430	2252	45678	2802	16124	607	188001	7459	245280	12735	82055	2551	43103	2877	58700	5613	59413	3139	41419	5023	94394	4377	40978
20	C	PAM NCT	TGGCTCTAACATTCTAAACTG	AGCCAGTTTCCAATGTTAGAGCCATCCAGGT	AGCCAGTTTAGAATGTTAGAGCCATCCAGGT	ACCTGGATGGCTCTAACAT	10576	0	11256	0	26302	859	30561	556	43391	1259	43354	1260	14035	0	9968	0	41475	379	40484	644	25623	132	17793	141	8557	58	68887	525	133924	1051	32289	199	23851	252	32297	680	20283	203	16408	480	51917	572	15039
9	B	PAM NCG	TAAGAGCGAAGCTCTCGGAGTAG	CTCCTACTCCCAGAGCTTCGCTCTTATATTTCT	CTCCTACTCCGAGAGCTTCGCTCTTATATTTCT	AAATATAAGAGCGAAGCTC	4631	0	7080	2	13491	160	19545	271	24094	446	28919	462	3956	0	4876	0	23374	291	7675	13	22997	161	8277	10	4716	31	75895	575	65463	434	28346	148	13309	134	6661	23	21904	265	7136	29	27127	251	16473
57	H	PAM NCG	CTGATCTTTATAAGCCGTTTA	GAATAAACCGCTTATAAAGATCAGTCTCC	GAATAAACGGCTTATAAAGATCAGTCTCC	GGAGACTGATCTTTATAAG	4949	0	6825	3	14145	185	17036	176	24022	254	23802	236	10541	0	8660	0	32937	332	22540	116	23626	233	15010	75	7019	66	60232	684	105369	1045	26753	206	19136	348	19822	162	19235	200	13563	163	40855	391	13671
14	B	GAATTC	TAAGAGCGAAGGAATTCGAGTAG	CTCCTACTCCCAGAGCTTCGCTCTTATATTTCT	CTCCTACTCGAATTCCTTCGCTCTTATATTTCT	AAATATAAGAGCGAAGCTC	2900	1	3363	1	7281	82	8637	66	14125	83	13603	97	1672	0	2150	0	11179	94	2782	4	10956	105	3372	3	2415	16	35817	482	34505	280	13975	130	6386	82	2130	3	10587	197	2595	7	12726	117	8419
39	E	PAM NGTG	CCGTGGTGGACCGGAAAGTGTGAGGG	TCACCCCTCACCTTTCCGGTCCACCACGGCTGCC	TCACCCCTCACACTTTCCGGTCCACCACGGCTGCC	CAGCCGTGGTGGACCGGAA	1810	0	2239	0	4827	51	5590	66	7910	163	7843	63	6	0	5	0	7491	47	18	0	8113	46	9	0	1606	12	26880	111	27434	164	12113	60	4895	40	9	0	8711	74	10	0	8922	76	5477
59	H	SEED1 TV	CTGATCTTTATAACCGGTTTA	GAATAAACCGCTTATAAAGATCAGTCTCC	GAATAAACCGGTTATAAAGATCAGTCTCC	GGAGACTGATCTTTATAAG	11871	4	15798	0	35095	79	41203	261	63094	284	61524	380	20108	0	22407	0	59209	515	42077	331	61333	407	40278	272	10827	66	162579	1548	169704	1997	72966	462	31281	366	35471	296	55321	422	32800	428	68758	505	39332
40	E	PAM DEL	CCGTGGTGGACCGGAAAGTGAGGG	TCACCCCTCACCTTTCCGGTCCACCACGGCTGCC	TCACCCCTCACTTTCCGGTCCACCACGGCTGCC	CAGCCGTGGTGGACCGGAA	875	0	1178	0	1820	32	3090	61	3746	118	4020	122	2	0	5	0	4562	20	10	2	3546	9	9	0	957	3	11564	28	14980	14	4918	10	3104	28	10	1	3526	2	9	2	5516	11	2203
18	C	PAM NGT	TGGCTCTAACATTGTAAACTG	AGCCAGTTTCCAATGTTAGAGCCATCCAGGT	AGCCAGTTTACAATGTTAGAGCCATCCAGGT	ACCTGGATGGCTCTAACAT	10448	11	13645	10	30190	601	34061	1047	49328	2165	51221	1749	13333	1	10731	1	51952	102	37740	143	32542	70	19957	17	10193	19	97635	280	157552	187	40642	47	27344	92	31235	161	30039	134	18922	126	60653	95	21462
27	D	SEED1 TV	CCGGTTGTCAGACCAGGTTGG	AAGCCAACCTCGTCTGACAACCGGTGCATT	AAGCCAACCTGGTCTGACAACCGGTGCATT	ATGCACCGGTTGTCAGACG	1598	0	1835	0	3712	87	5101	45	7144	8	6483	41	1	0	0	0	3110	25	0	0	4470	18	1	0	573	0	13460	59	9760	39	5744	21	1170	25	0	0	3793	21	2	1	3375	17	2599
24	C	PAM DEL	TGGCTCTAACATTGAAACTG	AGCCAGTTTCCAATGTTAGAGCCATCCAGGT	AGCCAGTTTCAATGTTAGAGCCATCCAGGT	ACCTGGATGGCTCTAACAT	11154	0	13868	0	30483	588	35145	786	52500	1494	51506	1016	11687	144	13756	1	43203	491	34689	631	40623	88	25532	60	8051	97	117887	74	129576	1590	52046	91	22022	263	26638	502	37413	90	25351	159	49814	723	26541
33	E	PAM NCG	CCGTGGTGGACCGGAAACGTGAGGG	TCACCCCTCACCTTTCCGGTCCACCACGGCTGCC	TCACCCCTCACGTTTCCGGTCCACCACGGCTGCC	CAGCCGTGGTGGACCGGAA	2156	0	2236	0	4446	11	5300	21	8369	31	7871	26	43	0	40	0	6711	49	108	0	5852	33	28	0	1611	9	20640	159	22164	136	8772	51	4287	36	68	0	6251	38	36	0	7016	76	3615
3	A	SEED1 TV	GCACTGAGTCCCTCAGGTGTG	TCCCACACCTCAGGGACTCAGTGCGGTTG	TCCCACACCTGAGGGACTCAGTGCGGTTG	CAACCGCACTGAGTCCCTG	9788	0	12732	0	29470	135	33723	60	47326	236	46508	231	11308	0	9152	1	46875	272	39784	307	31760	144	17324	72	9248	33	97243	329	136423	599	41407	117	26801	232	33290	334	30724	247	18695	214	56743	412	19651
26	D	PAM NGT	CCGGTTGTCAGACGAGTTTGG	AAGCCAACCTCGTCTGACAACCGGTGCATT	AAGCCAAACTCGTCTGACAACCGGTGCATT	ATGCACCGGTTGTCAGACG	2592	0	3331	0	6270	90	8325	154	11801	285	11556	330	33	0	37	0	9360	0	101	3	11195	19	91	0	1844	0	39955	25	31543	1	16546	0	5371	19	80	0	12119	19	83	5	10812	1	8050
12	B	PAM NCT	TAAGAGCGAAGCTCTTCGAGTAG	CTCCTACTCCCAGAGCTTCGCTCTTATATTTCT	CTCCTACTCGAAGAGCTTCGCTCTTATATTTCT	AAATATAAGAGCGAAGCTC	4853	1	6403	0	13754	94	16389	117	22640	499	25490	255	4106	0	5423	0	19135	60	7139	0	24846	103	9800	0	4030	6	77551	313	59789	131	29942	70	11308	70	5944	0	23731	203	7788	0	23762	128	17301
34	E	PAM NGT	CCGTGGTGGACCGGAAAGTTGAGGG	TCACCCCTCACCTTTCCGGTCCACCACGGCTGCC	TCACCCCTCAACTTTCCGGTCCACCACGGCTGCC	CAGCCGTGGTGGACCGGAA	943	0	1080	0	2533	16	2498	9	4151	33	4078	55	6	0	2	0	6547	9	19	0	2228	3	3	0	1344	3	9157	35	20248	26	3690	11	3585	5	20	0	2875	6	4	0	7478	4	1566
1	A	PAM NCG	GCACTGAGTCCCTGACGTGTG	TCCCACACCTCAGGGACTCAGTGCGGTTG	TCCCACACGTCAGGGACTCAGTGCGGTTG	CAACCGCACTGAGTCCCTG	1263	0	1601	0	3027	38	4161	41	5894	59	6319	46	52	0	140	0	4872	25	145	0	3400	10	241	0	904	0	11945	20	14865	29	4916	5	2484	24	128	0	3458	9	279	0	5293	19	2385
31	D	PAM NGTG	CCGGTTGTCAGACGAGTGTTGG	AAGCCAACCTCGTCTGACAACCGGTGCATT	AAGCCAACACTCGTCTGACAACCGGTGCATT	ATGCACCGGTTGTCAGACG	2371	0	2696	0	6923	78	7339	27	11682	149	9104	81	17	0	23	0	8381	3	57	0	9021	5	41	0	1605	2	32759	50	26145	1	13309	22	4864	15	41	0	9861	30	42	0	10029	56	6089
15	B	PAM NGTG	TAAGAGCGAAGCTCTGTGGAGTAG	CTCCTACTCCCAGAGCTTCGCTCTTATATTTCT	CTCCTACTCCACAGAGCTTCGCTCTTATATTTCT	AAATATAAGAGCGAAGCTC	2483	0	2857	0	6332	45	8130	94	12115	276	11563	153	1445	0	1725	0	10506	12	2951	4	9191	8	2892	0	2015	2	30119	0	26400	0	11253	6	5843	3	2491	3	8542	10	2364	3	11730	14	6317
10	B	PAM NGT	TAAGAGCGAAGCTCTGTGAGTAG	CTCCTACTCCCAGAGCTTCGCTCTTATATTTCT	CTCCTACTCACAGAGCTTCGCTCTTATATTTCT	AAATATAAGAGCGAAGCTC	1119	0	1865	1	3694	29	4717	41	4808	75	7502	82	1091	0	976	0	4974	1	2078	0	4373	4	1580	1	1085	1	14647	3	16254	2	5573	1	2998	14	1994	1	3880	3	1305	0	6690	1	2975
19	C	SEED1 TV	TGGCTCTAACAATGGAAACTG	AGCCAGTTTCCAATGTTAGAGCCATCCAGGT	AGCCAGTTTCCATTGTTAGAGCCATCCAGGT	ACCTGGATGGCTCTAACAT	4281	0	6328	2	12023	26	17353	61	22855	3	23985	32	7537	0	7714	0	21098	32	19950	31	19101	49	14197	25	4108	26	58317	116	64494	196	24138	52	12614	70	17709	53	19254	55	14049	42	25558	62	13673
100	P	HEK4	GCTGGAGGTTGGGGTTAAAGC	TCCGCTTTAACCCCCACCTCCAGCCGCAGTGCC	TCCGCTTTAACCCCAACCTCCAGCCGCAGTGCC	GCACTGCGGCTGGAGGTGG	4081	3	4736	9	11442	75	13225	104	18280	147	19964	146	671	0	690	0	17055	46	1985	1	14639	28	1333	0	2917	4	47969	85	48068	109	18459	14	8885	21	1692	0	15110	38	1310	0	19573	23	9205
11	B	SEED1 TV	TAAGAGCGAAGCTGTGGGAGTAG	CTCCTACTCCCAGAGCTTCGCTCTTATATTTCT	CTCCTACTCCCACAGCTTCGCTCTTATATTTCT	AAATATAAGAGCGAAGCTC	2250	0	2560	0	5571	44	7169	17	10360	84	10298	103	1782	0	2014	0	8050	0	3515	2	7598	9	2938	0	1578	3	21519	10	24102	24	9074	1	3858	0	2978	1	6675	10	2842	0	10211	12	4644
35	E	SEED1 TV	CCGTGGTGGACCGGATAGGTGAGGG	TCACCCCTCACCTTTCCGGTCCACCACGGCTGCC	TCACCCCTCACCTATCCGGTCCACCACGGCTGCC	CAGCCGTGGTGGACCGGAA	1064	1	1287	1	2995	9	3990	9	5272	32	5650	11	13	0	24	0	4859	11	32	0	4834	3	32	0	826	1	17739	7	13797	39	7238	5	2531	11	30	0	5631	9	18	0	4755	10	3375
16	B	PAM DEL	TAAGAGCGAAGCTTGGGAGTAG	CTCCTACTCCCAGAGCTTCGCTCTTATATTTCT	CTCCTACTCCCAAGCTTCGCTCTTATATTTCT	AAATATAAGAGCGAAGCTC	3049	0	4646	0	8408	22	13205	60	15722	92	18729	79	4305	0	3109	0	19735	23	7566	1	11139	19	4692	1	3820	1	36311	27	62191	34	14518	4	11511	19	6902	4	10757	16	3962	9	23945	65	7057
38	E	AAGCTT (GAATTC keeps seed same)	CCGTGGTGGACCGAAGCTTTGAGGG	TCACCCCTCACCTTTCCGGTCCACCACGGCTGCC	TCACCCCTCAAAGCTTCGGTCCACCACGGCTGCC	CAGCCGTGGTGGACCGGAA	3650	0	3963	0	8729	23	10452	20	16612	56	14367	54	92	0	88	0	13237	6	306	0	12782	10	194	0	2641	0	42422	29	42786	27	16556	5	7870	8	252	0	14187	11	188	0	14781	13	8423
7	A	PAM NGTG	GCACTGAGTCCCTGAGTGTGTG	TCCCACACCTCAGGGACTCAGTGCGGTTG	TCCCACACACTCAGGGACTCAGTGCGGTTG	CAACCGCACTGAGTCCCTG	0	0	0	0	0	39	0	64	0	123	0	135	6427	0	5979	0	0	21	25401	24	0	6	12372	15	6882	1	0	0	112367	30	33977	0	22172	0	21568	20	28174	6	14036	3	0	5	0
55	G	PAM NGTG	CCGGCCTGCTGCAGTCAGTGTGAGGC	TGGGCCTCACCTGACTGCAGCAGGCCGGCGCCT	TGGGCCTCACACTGACTGCAGCAGGCCGGCGCCT	GCGCCGGCCTGCTGCAGTC	106	0	170	0	210	15	462	0	324	4	721	11	12	0	14	0	621	15	38	0	240	4	26	0	103	0	796	4	2647	9	516	0	310	10	28	0	214	5	19	0	850	13	191
98	N	EMX1	CCGAGCAGAAGAAGAAGTGCTCCCAT	GTGATGGGAGCCCTTCTTCTTCTGCTCGGACTC	GTGATGGGAGCACTTCTTCTTCTGCTCGGACTC	AGTCCGAGCAGAAGAAGAA	34	0	41	0	67	1	130	1	148	3	169	8	0	0	0	0	293	0	0	0	144	0	0	0	68	0	523	2	1037	0	192	0	200	0	0	0	154	0	0	0	391	0	128
49	G	PAM NCG	CCGGCCTGCTGCAGTCACGTGAGGC	TGGGCCTCACCTGACTGCAGCAGGCCGGCGCCT	TGGGCCTCACGTGACTGCAGCAGGCCGGCGCCT	GCGCCGGCCTGCTGCAGTC	128	0	224	0	284	0	747	4	504	3	743	10	2	0	2	0	250	0	13	0	527	1	10	0	70	0	1617	0	1153	1	655	0	220	0	7	0	372	1	15	0	423	2	342
56	G	PAM DEL	CCGGCCTGCTGCAGTCAGTGAGGC	TGGGCCTCACCTGACTGCAGCAGGCCGGCGCCT	TGGGCCTCACTGACTGCAGCAGGCCGGCGCCT	GCGCCGGCCTGCTGCAGTC	211	0	233	0	896	3	758	8	854	8	893	4	33	0	10	0	1455	0	124	0	695	0	35	0	448	0	1872	0	5271	0	791	0	1261	1	120	0	744	6	51	0	2111	0	315
51	G	SEED1 TV	CCGGCCTGCTGCAGTGAGGTGAGGC	TGGGCCTCACCTGACTGCAGCAGGCCGGCGCCT	TGGGCCTCACCTCACTGCAGCAGGCCGGCGCCT	GCGCCGGCCTGCTGCAGTC	419	0	347	0	858	4	982	0	1464	5	1008	5	117	0	170	0	2073	5	417	0	1673	1	335	0	307	0	9558	1	7017	0	3298	0	992	4	276	0	2353	5	295	0	2191	3	1695
97	M	HEK3	CAGACTGAGCACGAGATGGCAGA	TCCTCTGCCATCACGTGCTCAGTCTGGGCCC	TCCTCTGCCATCTCGTGCTCAGTCTGGGCCC	GCCCAGACTGAGCACGTGA	2403	0	2727	0	6273	25	7672	8	10061	45	10623	20	74	0	70	0	7587	5	239	0	7431	7	168	0	1623	1	25623	1	23631	9	9485	1	4709	2	212	0	7770	3	200	0	8312	9	4742
29	D	SEED23+PAM NTC	CCGGTTGTCAGTGGATCTTGG	AAGCCAACCTCGTCTGACAACCGGTGCATT	AAGCCAAGATCCACTGACAACCGGTGCATT	ATGCACCGGTTGTCAGACG	3855	0	4968	0	9959	0	12399	0	15928	0	18096	30	40	0	47	0	16263	0	140	0	13608	0	77	0	2939	0	41193	0	45679	0	17617	7	7880	11	105	6	13209	9	80	0	18241	11	8728
63	H	PAM NGTG	CTGATCTTTATAAGCGTGTTTA	GAATAAACCGCTTATAAAGATCAGTCTCC	GAATAAACACGCTTATAAAGATCAGTCTCC	GGAGACTGATCTTTATAAG	4605	0	5577	0	13055	40	14359	34	21532	34	22592	52	6725	0	5431	0	20780	0	14178	0	15603	11	9362	0	3828	0	44050	0	60459	0	18458	5	11503	0	11992	7	14764	3	7763	0	25166	25	9833
90	L	PAM NGT	ACAAAGCTTTGGTGTCATCAGAGC	GCGGCTCTGATGCCACCAAAGCTTTGTAGCGGCG	GCGGCTCTGATGACACCAAAGCTTTGTAGCGGCG	CGCCGCTACAAAGCTTTGG	49	0	140	0	175	0	518	0	244	0	742	1	2	0	0	0	50	0	2	0	53	0	1	0	6	0	137	0	88	0	50	0	27	0	1	0	40	0	0	0	53	0	19
5	A	SEED23+PAM NTC	GCACTGAGTCCGAGATCTGTG	TCCCACACCTCAGGGACTCAGTGCGGTTG	TCCCACAGATCTCGGACTCAGTGCGGTTG	CAACCGCACTGAGTCCCTG	7404	0	9779	0	19683	0	26219	36	34081	7	40017	33	8461	0	7987	0	26204	14	28694	9	22966	1	14433	5	4975	0	65658	18	80216	25	27658	5	13463	25	23895	3	21148	44	14309	0	30347	10	13821
13	B	SEED23+PAM NTC	TAAGAGCGAAGGACTTCGAGTAG	CTCCTACTCCCAGAGCTTCGCTCTTATATTTCT	CTCCTACTCGAAGTCCTTCGCTCTTATATTTCT	AAATATAAGAGCGAAGCTC	4009	0	5589	0	9698	9	13658	7	17110	3	22004	9	4949	0	3445	0	20191	12	8980	0	11883	7	4994	0	3791	0	38206	18	60070	55	15217	3	10832	16	7204	0	11690	9	3990	0	22143	24	8086
4	A	PAM NCT	GCACTGAGTCCCTGACTTGTG	TCCCACACCTCAGGGACTCAGTGCGGTTG	TCCCACAAGTCAGGGACTCAGTGCGGTTG	CAACCGCACTGAGTCCCTG	4629	0	5773	0	12407	35	14841	45	22598	43	22636	56	2496	0	2379	0	23348	0	8995	0	15428	3	4857	1	4224	0	49959	0	63809	0	20807	0	11807	0	7696	0	14761	0	5265	0	25163	6	10172
91	L	SEED1 TV	ACAAAGCTTTGCTGGCATCAGAGC	GCGGCTCTGATGCCACCAAAGCTTTGTAGCGGCG	GCGGCTCTGATGCCAGCAAAGCTTTGTAGCGGCG	CGCCGCTACAAAGCTTTGG	484	0	567	0	1446	0	1466	0	2239	0	2160	2	0	0	0	0	1522	0	0	0	1304	0	0	0	306	0	3596	0	4388	9	1549	0	1051	0	0	0	1298	0	0	0	1674	2	722
71	I	PAM NGTG	GGTGCTAATGATGCTGTGATAA	TAGTTATCCAGCATCATTAGCACCTCCTA	TAGTTATCACAGCATCATTAGCACCTCCTA	TAGGAGGTGCTAATGATGC	3210	0	3403	0	9182	24	8614	5	15422	15	13176	13	0	0	0	0	14473	11	0	0	9849	0	0	0	2742	0	27531	0	43437	24	11924	0	7745	0	0	0	8523	0	0	0	17488	10	6486
50	G	PAM NGT	CCGGCCTGCTGCAGTCAGTTGAGGC	TGGGCCTCACCTGACTGCAGCAGGCCGGCGCCT	TGGGCCTCAACTGACTGCAGCAGGCCGGCGCCT	GCGCCGGCCTGCTGCAGTC	51	0	40	0	88	0	248	0	143	1	192	0	0	0	2	0	251	1	2	0	1161	0	4	0	32	0	4560	0	429	0	1350	0	53	0	0	0	1526	2	6	0	177	0	861
82	K	PAM NGT	CTTCGTCAACGTTCTGTGTCCTTGG	GCTCCAAGGCCACAGAACGTTGACGAAGCACG	GCTCCAAGGACACAGAACGTTGACGAAGCACG	GTGCTTCGTCAACGTTCTG	2165	1	2937	0	5220	30	7548	9	10822	1	11734	2	599	0	848	0	12803	1	1905	0	13948	2	1962	0	2289	0	46425	8	37592	6	19548	0	6320	2	1585	0	13953	2	1974	0	12857	2	9220
32	D	PAM DEL	CCGGTTGTCAGACGAGTTGG	AAGCCAACCTCGTCTGACAACCGGTGCATT	AAGCCAACTCGTCTGACAACCGGTGCATT	ATGCACCGGTTGTCAGACG	1503	0	2074	0	3758	0	5740	10	6693	12	8188	22	14	0	23	0	5860	0	55	0	6047	0	34	0	1057	0	21413	0	17486	0	9437	0	3256	0	57	0	6871	0	45	0	6255	0	4054
67	I	SEED1 TV	GGTGCTAATGATGGTGGATAA	TAGTTATCCAGCATCATTAGCACCTCCTA	TAGTTATCCACCATCATTAGCACCTCCTA	TAGGAGGTGCTAATGATGC	2800	0	3033	0	7825	7	8104	10	15057	12	12404	36	0	0	0	0	9553	1	0	0	4884	0	0	0	1895	0	14804	1	31294	0	6243	0	5954	5	0	0	4097	0	0	0	11991	4	2966
85	K	SEED23+PAM NTC	CTTCGTCAACGTTGAGTTCCCTTGG	GCTCCAAGGCCACAGAACGTTGACGAAGCACG	GCTCCAAGGGAACTCAACGTTGACGAAGCACG	GTGCTTCGTCAACGTTCTG	9362	0	11846	0	27477	41	31030	39	47098	127	45064	54	10517	0	14968	0	34721	14	31924	1	38910	6	29106	0	6579	0	119781	16	96994	0	50626	1	18308	7	26323	0	38296	35	29601	1	39532	9	26722
93	L	SEED23+PAM NTC	ACAAAGCTTACGTTCCATCAGAGC	GCGGCTCTGATGCCACCAAAGCTTTGTAGCGGCG	GCGGCTCTGATGGAACGTAAGCTTTGTAGCGGCG	CGCCGCTACAAAGCTTTGG	2600	0	3296	0	7580	2	9150	6	13496	0	12697	0	2800	0	2514	0	8890	10	9391	0	8754	6	4796	0	1979	1	31111	19	26591	14	10688	3	5586	3	8075	0	8365	5	5449	0	10954	2	5836
99	O	FANCF	TCCCTTCTGCAGCACCTTGATCGCTTTTCC	CTCGGAAAAGCGATCCAGGTGCTGCAGAAGGGATTCC	CTCGGAAAAGCGATCAAGGTGCTGCAGAAGGGATTCC	GAATCCCTTCTGCAGCACC	83	0	131	0	225	1	275	0	393	0	371	0	0	0	0	0	1175	0	0	0	157	0	0	0	208	0	437	0	3814	0	238	0	559	0	0	0	120	0	0	0	1447	0	80
58	H	PAM NGT	CTGATCTTTATAAGCGTTTTA	GAATAAACCGCTTATAAAGATCAGTCTCC	GAATAAAACGCTTATAAAGATCAGTCTCC	GGAGACTGATCTTTATAAG	12064	24	15498	15	38289	201	39246	136	58823	268	59474	197	17687	1	18934	59	51445	14	35640	18	46864	165	31731	131	9932	0	132325	385	158692	11	55870	203	28123	13	28546	4	44084	188	29094	64	59260	6	31087
66	I	PAM NGT	GGTGCTAATGATGCTGTATAA	TAGTTATCCAGCATCATTAGCACCTCCTA	TAGTTATACAGCATCATTAGCACCTCCTA	TAGGAGGTGCTAATGATGC	1365	0	2472	0	4500	32	5849	5	6106	25	8910	65	0	0	0	0	4579	0	0	0	5912	0	0	0	741	1	16707	2	14484	4	6712	0	2389	2	0	0	5714	0	0	0	4846	0	3209
64	H	PAM DEL	CTGATCTTTATAAGCGTTTA	GAATAAACCGCTTATAAAGATCAGTCTCC	GAATAAACGCTTATAAAGATCAGTCTCC	GGAGACTGATCTTTATAAG	8049	0	11371	0	23380	0	30147	15	41314	0	44699	0	11714	0	15313	0	33030	0	24276	0	40065	0	26098	0	7021	0	115546	0	101361	14	45245	0	21382	0	20737	1	36096	0	23667	0	40876	0	25159
74	J	PAM NGT	GTCTGGATCCGCAGTAGCCCCCAG	TTACTGGGGGCTCCTGCGGATCCAGACCTGCGGCG	TTACTGGGGGCTACTGCGGATCCAGACCTGCGGCG	GCCGCAGGTCTGGATCCGC	393	0	534	1	1026	1	1305	0	1798	3	1922	3	2	0	1	0	2251	13	3	0	1745	4	0	0	492	1	6598	11	7133	12	2232	5	1739	2	2	0	2078	9	0	0	2688	6	1145
89	L	PAM NCG	ACAAAGCTTTGGTCGCATCAGAGC	GCGGCTCTGATGCCACCAAAGCTTTGTAGCGGCG	GCGGCTCTGATGCGACCAAAGCTTTGTAGCGGCG	CGCCGCTACAAAGCTTTGG	1202	0	1165	0	3166	3	2770	1	5709	9	3776	0	29	0	18	0	4703	1	105	0	5791	2	45	0	964	0	17325	11	16243	16	7746	0	2668	0	75	0	5285	1	28	0	5290	2	3666
54	G	GAATTC	CCGGCCTGCTGCAGAATTCTGAGGC	TGGGCCTCACCTGACTGCAGCAGGCCGGCGCCT	TGGGCCTCAGAATTCTGCAGCAGGCCGGCGCCT	GCGCCGGCCTGCTGCAGTC	296	0	408	0	988	0	930	1	1469	0	1298	1	51	0	212	0	779	2	175	0	2153	0	388	0	171	0	8932	3	2221	0	2964	0	361	0	114	0	2154	0	365	0	1100	0	1120
65	I	PAM NCG	GGTGCTAATGATGCTCGATAA	TAGTTATCCAGCATCATTAGCACCTCCTA	TAGTTATCGAGCATCATTAGCACCTCCTA	TAGGAGGTGCTAATGATGC	3506	0	4883	1	8839	11	11964	5	17552	13	17189	8	0	0	0	0	16174	4	0	0	14331	8	0	0	2896	0	46706	5	49427	8	17771	6	8281	6	0	0	15265	7	0	0	17430	13	9638
95	L	PAM NGTG	ACAAAGCTTTGGTGTGCATCAGAGC	GCGGCTCTGATGCCACCAAAGCTTTGTAGCGGCG	GCGGCTCTGATGCACACCAAAGCTTTGTAGCGGCG	CGCCGCTACAAAGCTTTGG	474	0	616	0	1215	0	1726	0	2390	0	2283	0	59	0	5	0	4276	0	288	0	1338	0	7	0	890	0	4162	3	13664	2	1496	0	2650	0	243	0	1190	0	14	0	5079	1	751
83	K	SEED1 TV	CTTCGTCAACGTTCTCTGGCCTTGG	GCTCCAAGGCCACAGAACGTTGACGAAGCACG	GCTCCAAGGCCAGAGAACGTTGACGAAGCACG	GTGCTTCGTCAACGTTCTG	2761	2	2942	0	7386	0	7489	8	12709	3	11106	2	1546	0	2955	1	6482	2	4524	1	9608	1	5917	7	1368	0	34694	6	21477	27	14406	6	3565	0	3604	2	11423	1	6194	6	7699	1	7073
86	K	GAATTC	CTTCGTCAACGTTGAATTCCCTTGG	GCTCCAAGGCCACAGAACGTTGACGAAGCACG	GCTCCAAGGGAATTCAACGTTGACGAAGCACG	GTGCTTCGTCAACGTTCTG	3542	0	4751	0	21163	21	13014	0	24438	4	17598	10	4898	0	4096	0	17000	0	12544	0	10890	1	8020	0	3038	0	32037	0	44556	2	13169	1	8386	0	10336	0	9467	1	6862	0	18738	6	6759
53	G	SEED23+PAM NTC	CCGGCCTGCTGCACACATCTGAGGC	TGGGCCTCACCTGACTGCAGCAGGCCGGCGCCT	TGGGCCTCAGATGTGTGCAGCAGGCCGGCGCCT	GCGCCGGCCTGCTGCAGTC	924	0	1306	0	2293	2	2624	3	3982	0	4146	0	356	0	277	0	4396	0	877	0	2209	1	282	0	767	0	7176	1	12085	0	3112	0	1846	0	670	0	2012	0	322	0	4330	1	1385
94	L	GAATTC	ACAAAGCTTGAATTCCATCAGAGC	GCGGCTCTGATGCCACCAAAGCTTTGTAGCGGCG	GCGGCTCTGATGGAATTCAAGCTTTGTAGCGGCG	CGCCGCTACAAAGCTTTGG	2741	0	3549	0	9040	0	10280	0	14240	0	14175	0	3618	0	5249	0	13749	1	10743	0	15468	0	10349	0	2395	0	49345	4	39204	16	20375	4	7135	8	8436	0	15724	0	9823	0	15578	1	10258
72	I	PAM DEL	GGTGCTAATGATGCTGATAA	TAGTTATCCAGCATCATTAGCACCTCCTA	TAGTTATCAGCATCATTAGCACCTCCTA	TAGGAGGTGCTAATGATGC	1724	0	2626	0	4791	0	6463	0	7654	0	10266	16	0	0	0	0	9791	0	0	0	11327	0	0	0	1637	0	36530	0	28615	0	13177	0	5057	0	0	0	11086	0	0	0	11406	1	7517
70	I	GAATTC	GGTGCTAATGAGAATTCATAA	TAGTTATCCAGCATCATTAGCACCTCCTA	TAGTTATGAATTCTCATTAGCACCTCCTA	TAGGAGGTGCTAATGATGC	3382	0	4557	0	10533	0	12345	0	18999	0	17911	0	0	0	0	0	13404	0	0	0	12847	0	0	0	2323	1	35673	0	38448	0	14327	0	5889	0	0	0	11397	0	0	0	14002	5	8214
61	H	SEED23+PAM NTC	CTGATCTTTATTTGCTCTTTA	GAATAAACCGCTTATAAAGATCAGTCTCC	GAATAAAGAGCAAATAAAGATCAGTCTCC	GGAGACTGATCTTTATAAG	9357	0	12626	0	27114	0	33119	0	49182	0	49961	0	16541	0	14318	0	43358	0	34947	2	37369	0	24451	0	10253	0	103537	18	136872	24	43301	6	28677	0	31730	0	32620	0	20288	7	56439	4	23881
36	E	PAM NCT	CCGTGGTGGACCGGAAACTTGAGGG	TCACCCCTCACCTTTCCGGTCCACCACGGCTGCC	TCACCCCTCAAGTTTCCGGTCCACCACGGCTGCC	CAGCCGTGGTGGACCGGAA	1446	0	1672	0	3967	0	4507	1	5792	1	7166	2	37	0	90	0	3834	1	141	0	8531	0	186	0	700	0	28423	1	11484	0	11033	0	2046	1	100	0	9815	0	179	0	3945	0	5589
60	H	PAM NCT	CTGATCTTTATAAGCCTTTTA	GAATAAACCGCTTATAAAGATCAGTCTCC	GAATAAAAGGCTTATAAAGATCAGTCTCC	GGAGACTGATCTTTATAAG	8476	0	11943	0	27171	0	34397	0	40716	0	48663	0	12196	0	10489	0	34641	5	25409	0	26653	0	18292	0	7072	0	73912	0	103570	28	30170	0	19906	0	21616	2	24273	0	16026	0	42464	0	16752
88	K	PAM DEL	CTTCGTCAACGTTCTGTGCCTTGG	GCTCCAAGGCCACAGAACGTTGACGAAGCACG	GCTCCAAGGCACAGAACGTTGACGAAGCACG	GTGCTTCGTCAACGTTCTG	1568	0	2210	0	4020	0	5617	0	7807	0	7782	1	299	0	670	0	3931	0	1088	0	5921	0	1179	0	882	0	22412	1	12281	0	9177	0	2393	0	874	0	6243	0	1327	0	4511	0	4487
30	D	GAATTC	CCGGTTGTCAGGAATTCTTGG	AAGCCAACCTCGTCTGACAACCGGTGCATT	AAGCCAAGAATTCCTGACAACCGGTGCATT	ATGCACCGGTTGTCAGACG	5834	0	7137	0	16290	0	18380	0	25444	0	26051	0	55	0	55	0	16792	0	169	0	14925	1	111	0	3304	0	42218	0	51155	0	18880	0	9054	0	131	0	13675	0	141	0	20100	0	9234
92	L	PAM NCT	ACAAAGCTTTGGTCTCATCAGAGC	GCGGCTCTGATGCCACCAAAGCTTTGTAGCGGCG	GCGGCTCTGATGAGACCAAAGCTTTGTAGCGGCG	CGCCGCTACAAAGCTTTGG	2335	0	3361	0	6181	0	9277	0	10579	0	13211	0	1313	0	923	0	10953	0	3748	0	7453	0	1550	0	2085	0	22393	0	33531	1	8928	0	5785	0	2775	0	6451	0	1512	0	12848	1	4434
87	K	PAM NGTG	CTTCGTCAACGTTCTGTGTGCCTTGG	GCTCCAAGGCCACAGAACGTTGACGAAGCACG	GCTCCAAGGCACACAGAACGTTGACGAAGCACG	GTGCTTCGTCAACGTTCTG	1715	0	2568	0	4851	0	7418	0	7560	0	10356	0	907	0	931	0	8207	0	3703	0	6544	0	2040	0	1679	0	26400	0	27107	0	10808	0	4509	1	3385	0	8224	0	2211	0	9641	0	5836
37	E	SEED23+PAM NTC	CCGTGGTGGACCGCTAATCTGAGGG	TCACCCCTCACCTTTCCGGTCCACCACGGCTGCC	TCACCCCTCAGATTAGCGGTCCACCACGGCTGCC	CAGCCGTGGTGGACCGGAA	2673	0	3314	0	6862	0	9002	0	11618	0	12174	0	38	0	77	0	9052	0	181	0	9954	0	135	0	1859	0	35507	1	29506	0	14126	0	5227	0	129	0	11679	0	115	0	10430	0	6686
28	D	PAM NCT	CCGGTTGTCAGACGACTTTGG	AAGCCAACCTCGTCTGACAACCGGTGCATT	AAGCCAAAGTCGTCTGACAACCGGTGCATT	ATGCACCGGTTGTCAGACG	3014	0	3885	0	8417	0	10536	0	13875	0	15414	0	28	0	24	0	11589	0	68	0	8064	1	35	0	2034	0	25841	0	35278	0	11164	0	6225	0	55	0	7894	0	42	0	13985	0	5917
62	H	GAATTC	CTGATCTTTATGAATTCTTTA	GAATAAACCGCTTATAAAGATCAGTCTCC	GAATAAAGAATTCATAAAGATCAGTCTCC	GGAGACTGATCTTTATAAG	15596	0	19808	0	47620	0	54460	0	75977	0	77640	0	25012	0	28019	0	76923	0	57410	0	70926	0	48836	0	14587	0	202502	0	226823	0	81726	0	43613	0	46245	0	63847	0	41937	0	88120	9	48071
41	F	PAM NCG	GCGAGCACGTCCACGAGGCGC	GCGGCGCCTCCTGGACGTGCTCGCGCCCCTGG	GCGGCGCCTCGTGGACGTGCTGCCGCCCCTGG	CAGGGGCGCGAGCACGTCC	0	0	1	0	1	0	5	0	2	0	4	0	0	0	0	0	9	0	0	0	5	0	0	0	1	0	18	0	23	0	9	0	5	0	0	0	8	0	0	0	8	0	6
42	F	PAM NGT	GCGAGCACGTCCAGTAGGCGC	GCGGCGCCTCCTGGACGTGCTCGCGCCCCTGG	GCGGCGCCTACTGGACGTGCTCGCGCCCCTGG	CAGGGGCGCGAGCACGTCC	1	0	1	0	12	0	0	0	13	0	0	0	0	0	0	0	6	0	0	0	29	0	0	0	0	0	137	0	11	0	55	0	6	0	0	0	85	0	0	0	5	0	27
44	F	PAM NCT	GCGAGCACGTCCACTAGGCGC	GCGGCGCCTCCTGGACGTGCTCGCGCCCCTGG	GCGGCGCCTAGTGGACGTGCTCGCGCCCCTGG	CAGGGGCGCGAGCACGTCC	180	0	204	0	469	0	668	0	828	0	876	0	1	0	1	0	1432	0	0	0	993	0	2	0	254	0	3810	0	3874	0	1686	0	638	0	0	0	1489	0	3	0	1298	0	801
47	F	PAM NGTG	GCGAGCACGTCCAGTGAGGCGC	GCGGCGCCTCCTGGACGTGCTCGCGCCCCTGG	GCGGCGCCTCACTGGACGTGCTCGCGCCCCTGG	CAGGGGCGCGAGCACGTCC	13	0	20	0	53	0	60	0	42	0	45	0	0	0	0	0	132	0	0	0	3	0	0	0	40	0	39	0	464	0	6	0	69	0	0	0	18	0	0	0	169	0	6
48	F	PAM DEL	GCGAGCACGTCCAGAGGCGC	GCGGCGCCTCCTGGACGTGCTCGCGCCCCTGG	GCGGCGCCTCTGGACGTGCTCGCGCCCCTGG	CAGGGGCGCGAGCACGTCC	113	0	92	0	311	0	209	0	447	0	327	0	0	0	0	0	141	0	0	0	655	0	0	0	23	0	2407	0	453	0	1066	0	61	0	0	0	901	0	0	0	178	0	486
96	L	PAM DEL	ACAAAGCTTTGGTGCATCAGAGC	GCGGCTCTGATGCCAcCAAAGCTTTGTAGCGGCG	GCGGCTCTGATGCACCAAAGCTTTGTAGCGGCG	CGCCGCTACAAAGCTTTGG	0	0	0	0	0	0	0	5	0	3	0	0	0	0	0	0	0	0	0	0	0	0	0	0	0	0	0	3	0	4	0	1	0	0	0	0	0	0	0	0	0	0	0
6	A	GAATTC	GCACTGAGTCCGAATTCTGTG	TCCCACACCTCAGGGACTCAGTGCGGTTG	TCCCACAGAATTCGGACTCAGTGCGGTTG	CAACCGCACTGAGTCCCTG	16844	0	22014	0	47350	0	58250	0	83636	0	83620	0	19872	0	22068	0	67748	0	67120	0	59844	0	44500	0	12629	0	183181	0	203689	0	78311	0	36150	0	54802	0	59126	0	45439	0	77147	0	39949
43	F	SEED1 TV	GCGAGCACGTCGAGGAGGCGC	GCGGCGCCTCCTGGACGTGCTCGCGCCCCTGG	GCGGCGCCTCCTCGACGTGCTCGCGCCCCTGG	CAGGGGCGCGAGCACGTCC	1131	0	1938	0	2893	0	5033	0	4969	0	6953	0	1	0	0	0	3090	0	1	0	3713	0	0	0	593	0	14368	0	10890	0	5624	0	1751	0	0	0	4562	0	1	0	3407	0	2603
45	F	SEED23+PAM NTC	GCGAGCACGAGCATCAGGCGC	GCGGCGCCTCCTGGACGTGCTCGCGCCCCTGG	GCGGCGCCTGATGCTCGTGCTCGCGCCCCTGG	CAGGGGCGCGAGCACGTCC	7598	0	10083	0	19680	0	26208	0	32777	0	36138	0	645	0	563	0	34482	0	1899	0	24673	0	896	0	6879	0	72239	0	99686	0	33328	0	19527	0	1544	0	24548	0	868	0	41095	0	15814
46	F	GAATTC	GCGAGCACGGAATTCAGGCGC	GCGGCGCCTCCTGGACGTGCTCGCGCCCCTGG	GCGGCGCCTGAATTCCGTGCTCGCGCCCCTGG	CAGGGGCGCGAGCACGTCC	6390	0	7166	0	16238	0	17714	0	27859	0	25541	0	738	0	706	0	23335	0	2098	0	20374	0	1256	0	4538	0	58567	0	72182	0	27261	0	12595	0	1732	0	18714	0	1273	0	27440	0	12233
52	G	PAM NCT	CCGGCCTGCTGCAGTCACTTGAGGC	TGGGCCTCACCTGACTGCAGCAGGCCGGCGCCT	TGGGCCTCAAGTGACTGCAGCAGGCCGGCGCCT	GCGCCGGCCTGCTGCAGTC	365	0	292	0	813	0	691	0	1255	0	1055	0	20	0	33	0	260	0	63	0	430	0	80	0	42	0	2353	0	727	0	657	0	94	0	44	0	437	0	58	0	202	0	331
68	I	PAM NCT	GGTGCTAATGATGCTCTATAA	TAGTTATCCAGCATCATTAGCACCTCCTA	TAGTTATAGAGCATCATTAGCACCTCCTA	TAGGAGGTGCTAATGATGC	1878	0	2282	0	5362	0	6846	0	9705	0	9671	0	0	0	0	0	6616	0	0	0	8248	0	0	0	1279	0	24554	0	21588	0	9607	0	4167	0	0	0	8220	0	0	0	7991	0	5280
69	I	SEED23+PAM NTC	GGTGCTAATGAACCTTCATAA	TAGTTATCCAGCATCATTAGCACCTCCTA	TAGTTATGAAGGTTCATTAGCACCTCCTA	TAGGAGGTGCTAATGATGC	2950	0	3804	0	9031	0	10660	0	16553	0	16298	0	0	0	0	0	11157	0	0	0	9420	0	0	0	2038	0	26203	0	32991	0	10921	0	5524	0	0	0	8321	0	0	0	12341	0	5916
73	J	PAM NCG	GTCTGGATCCGCACGAGCCCCCAG	TTACTGGGGGCTCCTGCGGATCCAGACCTGCGGCG	TTACTGGGGGCTCGTGCGGATCCAGACCTGCGGCG	GCCGCAGGTCTGGATCCGC	728	0	885	0	2141	0	2461	0	4364	0	3630	0	23	0	13	0	4049	0	56	0	4008	0	29	0	869	0	14022	0	13439	0	5925	0	2159	0	34	0	4591	0	26	0	5074	0	2958
75	J	SEED1 TV	GTCTGGATCCGGAGGAGCCCCCAG	TTACTGGGGGCTCCTGCGGATCCAGACCTGCGGCG	TTACTGGGGGCTCCTCCGGATCCAGACCTGCGGCG	GCCGCAGGTCTGGATCCGC	1375	0	1534	0	3731	0	4066	0	6710	0	5122	0	127	0	46	0	8317	0	517	0	2336	0	74	0	1801	0	8496	0	24932	0	3575	0	5339	0	475	0	2298	0	83	0	9787	0	1503
76	J	PAM NCT	GTCTGGATCCGCACTAGCCCCCAG	TTACTGGGGGCTCCTGCGGATCCAGACCTGCGGCG	TTACTGGGGGCTAGTGCGGATCCAGACCTGCGGCG	GCCGCAGGTCTGGATCCGC	1762	0	2025	0	4323	0	5484	0	7351	0	7875	0	198	0	129	0	6556	0	597	0	3237	0	209	0	1063	0	10975	0	18811	0	4442	0	3365	0	474	0	3143	0	229	0	6507	0	1950
77	J	SEED23+PAM NTC	GTCTGGATCGCCATCAGCCCCCAG	TTACTGGGGGCTCCTGCGGATCCAGACCTGCGGCG	TTACTGGGGGCTGATGGCGATCCAGACCTGCGGCG	GCCGCAGGTCTGGATCCGC	5715	0	7264	0	13865	0	19426	0	27642	0	27411	0	3487	0	2968	0	27639	0	11043	0	22398	0	5656	0	5218	0	63541	0	85622	0	25649	0	14649	0	8388	0	20321	0	6023	0	31634	0	14104
78	J	GAATTC	GTCTGGATCGAATTCAGCCCCCAG	TTACTGGGGGCTCCTGCGGATCCAGACCTGCGGCG	TTACTGGGGGCTGAATTCGATCCAGACCTGCGGCG	GCCGCAGGTCTGGATCCGC	8697	0	10955	0	24005	0	27959	0	39934	0	41449	0	5935	0	6928	0	30061	0	17869	0	29002	0	12273	0	6305	0	92015	0	95302	0	37491	0	17308	0	15009	0	27220	0	12156	0	35029	0	19419
79	J	PAM NGTG	GTCTGGATCCGCAGTGAGCCCCCAG	TTACTGGGGGCTCCTGCGGATCCAGACCTGCGGCG	TTACTGGGGGCTCACTGCGGATCCAGACCTGCGGCG	GCCGCAGGTCTGGATCCGC	646	0	1034	0	1397	0	2901	0	2543	0	4023	0	3	0	2	0	2149	0	4	0	1959	0	5	0	378	0	6022	0	7518	0	2504	0	1221	0	4	0	1758	0	5	0	2406	0	1524
80	J	PAM DEL	GTCTGGATCCGCAGAGCCCCCAG	TTACTGGGGGCTCCTGCGGATCCAGACCTGCGGCG	TTACTGGGGGCTCTGCGGATCCAGACCTGCGGCG	GCCGCAGGTCTGGATCCGC	2477	0	3474	0	6213	0	9432	0	12574	0	12445	0	7	0	20	0	9211	0	26	0	10529	0	25	0	1869	0	35724	0	28685	0	13912	0	5711	0	26	0	11228	0	38	0	10652	0	7328
84	K	PAM NCT	CTTCGTCAACGTTCTGTCTCCTTGG	GCTCCAAGGCCACAGAACGTTGACGAAGCACG	GCTCCAAGGAGACAGAACGTTGACGAAGCACG	GTGCTTCGTCAACGTTCTG	1740	0	2270	0	4262	0	7196	0	7644	0	9821	0	492	0	984	0	3851	0	1553	0	6594	0	2241	0	676	0	20255	0	10585	0	8158	0	1810	0	1000	0	7050	0	2041	0	4700	0	3773
25	D	PAM NCG	CCGGTTGTCAGACGACGTTGG	AAGCCAACCTCGTCTGACAACCGGTGCATT	AAGCCAACGTCGTCTGACAACCGGTGCATT	ATGCACCGGTTGTCAGACG	1213	0	1355	1	3742	1	3407	0	5631	1	5292	1	18	0	3	0	5842	1	74	0	1765	0	13	0	1216	0	6165	3	18319	4	2396	0	3449	0	57	0	2024	0	14	0	7188	2	1308
81	K	PAM NCG	CTTCGTCAACGTTCTGTCGCCTTGG	GCTCCAAGGCCACAGAACGTTGACGAAGCACG	GCTCCAAGGCGACAGAACGTTGACGAAGCACG	GTGCTTCGTCAACGTTCTG	1278	0	1416	1	3561	0	4239	0	5699	0	5821	2	184	0	239	0	4151	0	732	0	3314	0	456	0	1153	0	9903	0	17155	3	4502	0	3377	0	645	0	2789	0	482	0	5841	0	2080
8	A	PAM DEL	GCACTGAGTCCCTGAGTGTG	TCCCACACCTCAGGGACTCAGTGCGGTTG	TCCCACACTCAGGGACTCAGTGCGGTTG	CAACCGCACTGAGTCCCTG	14395	37	17895	6	35322	39	48778	90	62594	53	66236	148	10534	0	11081	0	65679	0	39785	0	50425	1	23051	0	5390	0	180308	0	91218	0	35195	0	14584	0	33098	0	26101	0	24735	0	77112	0	34147
2	A	PAM NGT	GCACTGAGTCCCTGAGTTGTG	TCCCACACCTCAGGGACTCAGTGCGGTTG	TCCCACAACTCAGGGACTCAGTGCGGTTG	CAACCGCACTGAGTCCCTG	4388	5	5378	1	10334	80	14193	41	18274	87	19321	54	1532	0	1475	1	21348	2	5729	0	12545	5	2998	0	4029	0	48875	5	67223	2	18091	1	11808	3	4940	0	13820	1	3585	1	24330	0	9071
[truncated: 54 more columns]

## Sheet: curated
		Cell line					HEK293FT	HEK293FT	HEK293FT	HEK293FT	HEK293FT	HEK293FT	HEK293FT	HEK293FT	HEK293FT	HEK293FT	HEK293FT	HEK293FT	mESC	mESC	mESC	mESC	mESC	mESC	mESC	mESC	mESC	mESC	mESC	mESC	mESC	mESC	mESC	mESC	mESC	mESC	mESC	mESC
		PE2					no	no	no	no	pepPE2-3	pepPE2-3	pepPE2-3	pepPE2-3	PE2-5pl	PE2-5pl	PE2-5pl	PE2-5pl	pepPE2-1	pepPE2-1	pepPE2-1	pepPE2-1
		Rep					1	1	2	2	1	1	2	2	1	1	2	2
Oligo #	Target name	Edit name	PBS + RT template as sequenced in read 1	Full target sequence as sequenced in read 1 with no prime edit	Full target sequence as sequenced in read 1 with prime edit	gRNA spacer (N19, no G) as sequenced in read 2	Unedited	Prime edited	Unedited	Prime edited	Unedited	Prime edited	Unedited	Prime edited	Unedited	Prime edited	Unedited	Prime edited	mESC_PE2_1_r1_Non_prime_edited	mESC_PE2_1_r1_Prime_edited	mESC_PE2_1_r2_Non_prime_edited	mESC_PE2_1_r2_Prime_edited	mESC_PE2_2_r1_Non_prime_edited	mESC_PE2_2_r1_Prime_edited	mESC_PE2_2_r2_Non_prime_edited	mESC_PE2_2_r2_Prime_edited	mESC_PE2_3_r1_Non_prime_edited	mESC_PE2_3_r1_Prime_edited	mESC_PE2_3_r2_Non_prime_edited	mESC_PE2_3_r2_Prime_edited	mESC_PE2_4_r1_Non_prime_edited	mESC_PE2_4_r1_Prime_edited	mESC_PE2_4_r2_Non_prime_edited	mESC_PE2_4_r2_Prime_edited	mESC_PE25pl_r1_Non_prime_edited	mESC_PE25pl_r1_Prime_edited	mESC_PE25pl_r2_Non_prime_edited	mESC_PE25pl_r2_Prime_edited	U2OS_noPE2_rep1_Non_prime_edited	U2OS_noPE2_rep1_Prime_edited	U2OS_noPE2_rep2_Non_prime_edited	U2OS_noPE2_rep2_Prime_edited	U2OS_PE2_3_rep1_Non_prime_edited	U2OS_PE2_3_rep1_Prime_edited	U2OS_PE2_3_rep2_Non_prime_edited	U2OS_PE2_3_rep2_Prime_edited	U2OS_PE25pl_rep1_Non_prime_edited	U2OS_PE25pl_rep1_Prime_edited	U2OS_PE25pl_rep2_Non_prime_edited
21	C	SEED23+PAM NTC	TGGCTCTAAGTTTTCAAACTG	AGCCAGTTTCCAATGTTAGAGCCATCCAGGT	AGCCAGTTTGAAAACTTAGAGCCATCCAGGT	ACCTGGATGGCTCTAACAT	19279	15	26444	18	85351	12397	89915	11343	48664	6050	64772	6221	12631	2969	183667	46365	197501	44601	85703	13258	33196	11249	54353	16161	75313	19182	41349	9144	64097	14693	66848	12844	18853	395	18431	3	48937	5844	262071	19081	8875	747	53657
17	C	PAM NCG	TGGCTCTAACATTCGAAACTG	AGCCAGTTTCCAATGTTAGAGCCATCCAGGT	AGCCAGTTTCGAATGTTAGAGCCATCCAGGT	ACCTGGATGGCTCTAACAT	12267	16	15419	8	53965	3644	55494	3045	30246	2034	38692	1713	8119	922	123709	18062	128567	14567	54843	5240	21131	4448	34989	7160	48740	7455	26426	4002	39394	4905	40716	5242	12159	90	11579	2	30838	1343	158991	3841	5681	170	34953
23	C	PAM NGTG	TGGCTCTAACATTGTGAAACTG	AGCCAGTTTCCAATGTTAGAGCCATCCAGGT	AGCCAGTTTCACAATGTTAGAGCCATCCAGGT	ACCTGGATGGCTCTAACAT	12589	0	18401	1	59565	2931	65411	3358	35484	2093	47447	1849	11373	474	141922	10220	187739	8621	55758	2450	31430	2647	41064	3748	71244	4324	28413	2152	61548	3031	45928	2778	13373	63	13136	7	34366	658	187480	3382	6477	98	37170
22	C	GAATTC	TGGCTCTAAGAATTCAAACTG	AGCCAGTTTCCAATGTTAGAGCCATCCAGGT	AGCCAGTTTGAATTCTTAGAGCCATCCAGGT	ACCTGGATGGCTCTAACAT	19110	8	24261	9	91325	3791	89789	3623	52533	2083	64166	2032	16124	607	188001	7459	245280	12735	82055	2551	43103	2877	59413	3139	94394	4377	40978	1770	85144	3775	66430	2252	17758	56	17395	1	48969	1418	258717	4185	9208	171	51306
20	C	PAM NCT	TGGCTCTAACATTCTAAACTG	AGCCAGTTTCCAATGTTAGAGCCATCCAGGT	AGCCAGTTTAGAATGTTAGAGCCATCCAGGT	ACCTGGATGGCTCTAACAT	10576	0	11256	0	43391	1259	43354	1260	26302	859	30561	556	8557	58	68887	525	133924	1051	32289	199	23851	252	20283	203	51917	572	15039	145	41475	379	25623	132	8299	4	8436	0	24483	74	123779	0	4087	16	23687
9	B	PAM NCG	TAAGAGCGAAGCTCTCGGAGTAG	CTCCTACTCCCAGAGCTTCGCTCTTATATTTCT	CTCCTACTCCGAGAGCTTCGCTCTTATATTTCT	AAATATAAGAGCGAAGCTC	4631	0	7080	2	24094	446	28919	462	13491	160	19545	271	4716	31	75895	575	65463	434	28346	148	13309	134	21904	265	27127	251	16473	175	23374	291	22997	161	5210	7	4310	0	14772	135	64384	256	2616	14	12010
57	H	PAM NCG	CTGATCTTTATAAGCCGTTTA	GAATAAACCGCTTATAAAGATCAGTCTCC	GAATAAACGGCTTATAAAGATCAGTCTCC	GGAGACTGATCTTTATAAG	4949	0	6825	3	24022	254	23802	236	14145	185	17036	176	7019	66	60232	684	105369	1045	26753	206	19136	348	19235	200	40855	391	13671	84	32937	332	23626	233	5468	4	4885	1	15117	59	72874	53	2722	12	14494
14	B	GAATTC	TAAGAGCGAAGGAATTCGAGTAG	CTCCTACTCCCAGAGCTTCGCTCTTATATTTCT	CTCCTACTCGAATTCCTTCGCTCTTATATTTCT	AAATATAAGAGCGAAGCTC	2900	1	3363	1	14125	83	13603	97	7281	82	8637	66	2415	16	35817	482	34505	280	13975	130	6386	82	10587	197	12726	117	8419	73	11179	94	10956	105	2871	5	2663	0	8073	38	40822	341	1519	11	8760
39	E	PAM NGTG	CCGTGGTGGACCGGAAAGTGTGAGGG	TCACCCCTCACCTTTCCGGTCCACCACGGCTGCC	TCACCCCTCACACTTTCCGGTCCACCACGGCTGCC	CAGCCGTGGTGGACCGGAA	1810	0	2239	0	7910	163	7843	63	4827	51	5590	66	1606	12	26880	111	27434	164	12113	60	4895	40	8711	74	8922	76	5477	29	7491	47	8113	46	1793	2	1744	0	4671	31	24518	123	891	2	5282
59	H	SEED1 TV	CTGATCTTTATAACCGGTTTA	GAATAAACCGCTTATAAAGATCAGTCTCC	GAATAAACCGGTTATAAAGATCAGTCTCC	GGAGACTGATCTTTATAAG	11871	4	15798	0	63094	284	61524	380	35095	79	41203	261	10827	66	162579	1548	169704	1997	72966	462	31281	366	55321	422	68758	505	39332	188	59209	515	61333	407	13556	7	12002	0	35702	113	193759	527	6627	6	37538
40	E	PAM DEL	CCGTGGTGGACCGGAAAGTGAGGG	TCACCCCTCACCTTTCCGGTCCACCACGGCTGCC	TCACCCCTCACTTTCCGGTCCACCACGGCTGCC	CAGCCGTGGTGGACCGGAA	875	0	1178	0	3746	118	4020	122	1820	32	3090	61	957	3	11564	28	14980	14	4918	10	3104	28	3526	2	5516	11	2203	11	4562	20	3546	9	827	1	794	0	2435	2	12111	42	458	2	2089
18	C	PAM NGT	TGGCTCTAACATTGTAAACTG	AGCCAGTTTCCAATGTTAGAGCCATCCAGGT	AGCCAGTTTACAATGTTAGAGCCATCCAGGT	ACCTGGATGGCTCTAACAT	10448	11	13645	10	49328	2165	51221	1749	30190	601	34061	1047	10193	19	97635	280	157552	187	40642	47	27344	92	30039	134	60653	95	21462	51	51952	102	32542	70	10188	25	10370	5	28495	26	158910	546	5070	20	30789
27	D	SEED1 TV	CCGGTTGTCAGACCAGGTTGG	AAGCCAACCTCGTCTGACAACCGGTGCATT	AAGCCAACCTGGTCTGACAACCGGTGCATT	ATGCACCGGTTGTCAGACG	1598	0	1835	0	7144	8	6483	41	3712	87	5101	45	573	0	13460	59	9760	39	5744	21	1170	25	3793	21	3375	17	2599	63	3110	25	4470	18	1490	6	1504	0	4199	49	21085	116	725	6	4088
24	C	PAM DEL	TGGCTCTAACATTGAAACTG	AGCCAGTTTCCAATGTTAGAGCCATCCAGGT	AGCCAGTTTCAATGTTAGAGCCATCCAGGT	ACCTGGATGGCTCTAACAT	11154	0	13868	0	52500	1494	51506	1016	30483	588	35145	786	8051	97	117887	74	129576	1590	52046	91	22022	263	37413	90	49814	723	26541	54	43203	491	40623	88	10756	1	10431	3	30590	10	147017	5	5301	0	28934
33	E	PAM NCG	CCGTGGTGGACCGGAAACGTGAGGG	TCACCCCTCACCTTTCCGGTCCACCACGGCTGCC	TCACCCCTCACGTTTCCGGTCCACCACGGCTGCC	CAGCCGTGGTGGACCGGAA	2156	0	2236	0	8369	31	7871	26	4446	11	5300	21	1611	9	20640	159	22164	136	8772	51	4287	36	6251	38	7016	76	3615	21	6711	49	5852	33	1579	3	1900	0	4354	10	22012	58	722	1	4811
3	A	SEED1 TV	GCACTGAGTCCCTCAGGTGTG	TCCCACACCTCAGGGACTCAGTGCGGTTG	TCCCACACCTGAGGGACTCAGTGCGGTTG	CAACCGCACTGAGTCCCTG	9788	0	12732	0	47326	236	46508	231	29470	135	33723	60	9248	33	97243	329	136423	599	41407	117	26801	232	30724	247	56743	412	19651	95	46875	272	31760	144	9794	7	9080	0	27080	45	129610	99	4946	7	26514
26	D	PAM NGT	CCGGTTGTCAGACGAGTTTGG	AAGCCAACCTCGTCTGACAACCGGTGCATT	AAGCCAAACTCGTCTGACAACCGGTGCATT	ATGCACCGGTTGTCAGACG	2592	0	3331	0	11801	285	11556	330	6270	90	8325	154	1844	0	39955	25	31543	1	16546	0	5371	19	12119	19	10812	1	8050	0	9360	0	11195	19	2500	1	2549	2	7748	34	37865	0	1373	2	8320
12	B	PAM NCT	TAAGAGCGAAGCTCTTCGAGTAG	CTCCTACTCCCAGAGCTTCGCTCTTATATTTCT	CTCCTACTCGAAGAGCTTCGCTCTTATATTTCT	AAATATAAGAGCGAAGCTC	4853	1	6403	0	22640	499	25490	255	13754	94	16389	117	4030	6	77551	313	59789	131	29942	70	11308	70	23731	203	23762	128	17301	48	19135	60	24846	103	4706	6	4153	0	14534	126	71439	260	2488	20	13637
34	E	PAM NGT	CCGTGGTGGACCGGAAAGTTGAGGG	TCACCCCTCACCTTTCCGGTCCACCACGGCTGCC	TCACCCCTCAACTTTCCGGTCCACCACGGCTGCC	CAGCCGTGGTGGACCGGAA	943	0	1080	0	4151	33	4078	55	2533	16	2498	9	1344	3	9157	35	20248	26	3690	11	3585	5	2875	6	7478	4	1566	3	6547	9	2228	3	857	0	973	0	2256	18	13205	73	363	2	2647
1	A	PAM NCG	GCACTGAGTCCCTGACGTGTG	TCCCACACCTCAGGGACTCAGTGCGGTTG	TCCCACACGTCAGGGACTCAGTGCGGTTG	CAACCGCACTGAGTCCCTG	1263	0	1601	0	5894	59	6319	46	3027	38	4161	41	904	0	11945	20	14865	29	4916	5	2484	24	3458	9	5293	19	2385	15	4872	25	3400	10	1249	0	1265	0	3398	11	16520	2	662	1	3189
31	D	PAM NGTG	CCGGTTGTCAGACGAGTGTTGG	AAGCCAACCTCGTCTGACAACCGGTGCATT	AAGCCAACACTCGTCTGACAACCGGTGCATT	ATGCACCGGTTGTCAGACG	2371	0	2696	0	11682	149	9104	81	6923	78	7339	27	1605	2	32759	50	26145	1	13309	22	4864	15	9861	30	10029	56	6089	15	8381	3	9021	5	2131	0	2026	0	5481	9	30188	0	1030	4	5738
15	B	PAM NGTG	TAAGAGCGAAGCTCTGTGGAGTAG	CTCCTACTCCCAGAGCTTCGCTCTTATATTTCT	CTCCTACTCCACAGAGCTTCGCTCTTATATTTCT	AAATATAAGAGCGAAGCTC	2483	0	2857	0	12115	276	11563	153	6332	45	8130	94	2015	2	30119	0	26400	0	11253	6	5843	3	8542	10	11730	14	6317	7	10506	12	9191	8	2364	0	2055	0	7362	0	31391	33	1238	0	6497
10	B	PAM NGT	TAAGAGCGAAGCTCTGTGAGTAG	CTCCTACTCCCAGAGCTTCGCTCTTATATTTCT	CTCCTACTCACAGAGCTTCGCTCTTATATTTCT	AAATATAAGAGCGAAGCTC	1119	0	1865	1	4808	75	7502	82	3694	29	4717	41	1085	1	14647	3	16254	2	5573	1	2998	14	3880	3	6690	1	2975	0	4974	1	4373	4	1246	0	1168	0	2831	1	20156	8	652	0	4184
19	C	SEED1 TV	TGGCTCTAACAATGGAAACTG	AGCCAGTTTCCAATGTTAGAGCCATCCAGGT	AGCCAGTTTCCATTGTTAGAGCCATCCAGGT	ACCTGGATGGCTCTAACAT	4281	0	6328	2	22855	3	23985	32	12023	26	17353	61	4108	26	58317	116	64494	196	24138	52	12614	70	19254	55	25558	62	13673	17	21098	32	19101	49	4884	0	4247	0	13908	3	61671	7	2514	0	12512
100	P	HEK4	GCTGGAGGTTGGGGTTAAAGC	TCCGCTTTAACCCCCACCTCCAGCCGCAGTGCC	TCCGCTTTAACCCCAACCTCCAGCCGCAGTGCC	GCACTGCGGCTGGAGGTGG	4081	3	4736	9	18280	147	19964	146	11442	75	13225	104	2917	4	47969	85	48068	109	18459	14	8885	21	15110	38	19573	23	9205	28	17055	46	14639	28	3441	5	3856	1	9976	35	54610	106	1762	6	10009
11	B	SEED1 TV	TAAGAGCGAAGCTGTGGGAGTAG	CTCCTACTCCCAGAGCTTCGCTCTTATATTTCT	CTCCTACTCCCACAGCTTCGCTCTTATATTTCT	AAATATAAGAGCGAAGCTC	2250	0	2560	0	10360	84	10298	103	5571	44	7169	17	1578	3	21519	10	24102	24	9074	1	3858	0	6675	10	10211	12	4644	2	8050	0	7598	9	1918	0	2047	0	5807	0	30676	2	1030	0	6464
35	E	SEED1 TV	CCGTGGTGGACCGGATAGGTGAGGG	TCACCCCTCACCTTTCCGGTCCACCACGGCTGCC	TCACCCCTCACCTATCCGGTCCACCACGGCTGCC	CAGCCGTGGTGGACCGGAA	1064	1	1287	1	5272	32	5650	11	2995	9	3990	9	826	1	17739	7	13797	39	7238	5	2531	11	5631	9	4755	10	3375	6	4859	11	4834	3	1034	0	1053	0	2921	3	14236	13	522	0	2884
16	B	PAM DEL	TAAGAGCGAAGCTTGGGAGTAG	CTCCTACTCCCAGAGCTTCGCTCTTATATTTCT	CTCCTACTCCCAAGCTTCGCTCTTATATTTCT	AAATATAAGAGCGAAGCTC	3049	0	4646	0	15722	92	18729	79	8408	22	13205	60	3820	1	36311	27	62191	34	14518	4	11511	19	10757	16	23945	65	7057	14	19735	23	11139	19	3355	0	3232	0	9824	0	54688	0	1664	0	10147
38	E	AAGCTT (GAATTC keeps seed same)	CCGTGGTGGACCGAAGCTTTGAGGG	TCACCCCTCACCTTTCCGGTCCACCACGGCTGCC	TCACCCCTCAAAGCTTCGGTCCACCACGGCTGCC	CAGCCGTGGTGGACCGGAA	3650	0	3963	0	16612	56	14367	54	8729	23	10452	20	2641	0	42422	29	42786	27	16556	5	7870	8	14187	11	14781	13	8423	9	13237	6	12782	10	2905	2	3159	0	8307	22	43825	109	1366	3	8798
7	A	PAM NGTG	GCACTGAGTCCCTGAGTGTGTG	TCCCACACCTCAGGGACTCAGTGCGGTTG	TCCCACACACTCAGGGACTCAGTGCGGTTG	CAACCGCACTGAGTCCCTG	0	0	0	0	0	123	0	135	0	39	0	64	6882	1	0	0	112367	30	33977	0	22172	0	28174	6	0	5	0	0	0	21	0	6	0	0	0	0	21304	7	101501	0	0	0	0
55	G	PAM NGTG	CCGGCCTGCTGCAGTCAGTGTGAGGC	TGGGCCTCACCTGACTGCAGCAGGCCGGCGCCT	TGGGCCTCACACTGACTGCAGCAGGCCGGCGCCT	GCGCCGGCCTGCTGCAGTC	106	0	170	0	324	4	721	11	210	15	462	0	103	0	796	4	2647	9	516	0	310	10	214	5	850	13	191	13	621	15	240	4	114	0	130	0	344	0	1127	15	63	0	251
98	N	EMX1	CCGAGCAGAAGAAGAAGTGCTCCCAT	GTGATGGGAGCCCTTCTTCTTCTGCTCGGACTC	GTGATGGGAGCACTTCTTCTTCTGCTCGGACTC	AGTCCGAGCAGAAGAAGAA	34	0	41	0	148	3	169	8	67	1	130	1	68	0	523	2	1037	0	192	0	200	0	154	0	391	0	128	1	293	0	144	0	37	0	23	0	91	0	361	0	18	0	82
49	G	PAM NCG	CCGGCCTGCTGCAGTCACGTGAGGC	TGGGCCTCACCTGACTGCAGCAGGCCGGCGCCT	TGGGCCTCACGTGACTGCAGCAGGCCGGCGCCT	GCGCCGGCCTGCTGCAGTC	128	0	224	0	504	3	743	10	284	0	747	4	70	0	1617	0	1153	1	655	0	220	0	372	1	423	2	342	0	250	0	527	1	159	0	137	0	262	1	1508	0	68	0	349
56	G	PAM DEL	CCGGCCTGCTGCAGTCAGTGAGGC	TGGGCCTCACCTGACTGCAGCAGGCCGGCGCCT	TGGGCCTCACTGACTGCAGCAGGCCGGCGCCT	GCGCCGGCCTGCTGCAGTC	211	0	233	0	854	8	893	4	896	3	758	8	448	0	1872	0	5271	0	791	0	1261	1	744	6	2111	0	315	0	1455	0	695	0	174	0	151	0	503	0	2864	0	94	0	540
51	G	SEED1 TV	CCGGCCTGCTGCAGTGAGGTGAGGC	TGGGCCTCACCTGACTGCAGCAGGCCGGCGCCT	TGGGCCTCACCTCACTGCAGCAGGCCGGCGCCT	GCGCCGGCCTGCTGCAGTC	419	0	347	0	1464	5	1008	5	858	4	982	0	307	0	9558	1	7017	0	3298	0	992	4	2353	5	2191	3	1695	3	2073	5	1673	1	245	0	316	0	628	0	3496	0	116	0	975
90	L	PAM NGT	ACAAAGCTTTGGTGTCATCAGAGC	GCGGCTCTGATGCCACCAAAGCTTTGTAGCGGCG	GCGGCTCTGATGACACCAAAGCTTTGTAGCGGCG	CGCCGCTACAAAGCTTTGG	49	0	140	0	244	0	742	1	175	0	518	0	6	0	137	0	88	0	50	0	27	0	40	0	53	0	19	0	50	0	53	0	74	0	53	0	276	0	887	1	43	0	191
91	L	SEED1 TV	ACAAAGCTTTGCTGGCATCAGAGC	GCGGCTCTGATGCCACCAAAGCTTTGTAGCGGCG	GCGGCTCTGATGCCAGCAAAGCTTTGTAGCGGCG	CGCCGCTACAAAGCTTTGG	484	0	567	0	2239	0	2160	2	1446	0	1466	0	306	0	3596	0	4388	9	1549	0	1051	0	1298	0	1674	2	722	0	1522	0	1304	0	420	0	404	0	1100	0	5947	0	262	0	1135
50	G	PAM NGT	CCGGCCTGCTGCAGTCAGTTGAGGC	TGGGCCTCACCTGACTGCAGCAGGCCGGCGCCT	TGGGCCTCAACTGACTGCAGCAGGCCGGCGCCT	GCGCCGGCCTGCTGCAGTC	51	0	40	0	143	1	192	0	88	0	248	0	32	0	4560	0	429	0	1350	0	53	0	1526	2	177	0	861	0	251	1	1161	0	46	0	36	0	207	0	421	0	18	0	119
99	O	FANCF	TCCCTTCTGCAGCACCTTGATCGCTTTTCC	CTCGGAAAAGCGATCCAGGTGCTGCAGAAGGGATTCC	CTCGGAAAAGCGATCAAGGTGCTGCAGAAGGGATTCC	GAATCCCTTCTGCAGCACC	83	0	131	0	393	0	371	0	225	1	275	0	208	0	437	0	3814	0	238	0	559	0	120	0	1447	0	80	0	1175	0	157	0	84	0	74	0	214	0	1258	1	30	0	218
74	J	PAM NGT	GTCTGGATCCGCAGTAGCCCCCAG	TTACTGGGGGCTCCTGCGGATCCAGACCTGCGGCG	TTACTGGGGGCTACTGCGGATCCAGACCTGCGGCG	GCCGCAGGTCTGGATCCGC	393	0	534	1	1798	3	1922	3	1026	1	1305	0	492	1	6598	11	7133	12	2232	5	1739	2	2078	9	2688	6	1145	2	2251	13	1745	4	366	2	391	0	1235	1	4078	5	157	0	989
54	G	GAATTC	CCGGCCTGCTGCAGAATTCTGAGGC	TGGGCCTCACCTGACTGCAGCAGGCCGGCGCCT	TGGGCCTCAGAATTCTGCAGCAGGCCGGCGCCT	GCGCCGGCCTGCTGCAGTC	296	0	408	0	1469	0	1298	1	988	0	930	1	171	0	8932	3	2221	0	2964	0	361	0	2154	0	1100	0	1120	0	779	2	2153	0	266	0	324	0	543	0	4767	0	103	0	1235
95	L	PAM NGTG	ACAAAGCTTTGGTGTGCATCAGAGC	GCGGCTCTGATGCCACCAAAGCTTTGTAGCGGCG	GCGGCTCTGATGCACACCAAAGCTTTGTAGCGGCG	CGCCGCTACAAAGCTTTGG	474	0	616	0	2390	0	2283	0	1215	0	1726	0	890	0	4162	3	13664	2	1496	0	2650	0	1190	0	5079	1	751	0	4276	0	1338	0	442	0	455	0	1089	0	7036	0	202	0	1412
96	L	PAM DEL	ACAAAGCTTTGGTGCATCAGAGC	GCGGCTCTGATGCCAcCAAAGCTTTGTAGCGGCG	GCGGCTCTGATGCACCAAAGCTTTGTAGCGGCG	CGCCGCTACAAAGCTTTGG	0	0	0	0	0	3	0	0	0	0	0	5	0	0	0	3	0	4	0	1	0	0	0	0	0	0	0	0	0	0	0	0	0	0	0	1	0	1	0	0	0	0	0
79	J	PAM NGTG	GTCTGGATCCGCAGTGAGCCCCCAG	TTACTGGGGGCTCCTGCGGATCCAGACCTGCGGCG	TTACTGGGGGCTCACTGCGGATCCAGACCTGCGGCG	GCCGCAGGTCTGGATCCGC	646	0	1034	0	2543	0	4023	0	1397	0	2901	0	378	0	6022	0	7518	0	2504	0	1221	0	1758	0	2406	0	1524	0	2149	0	1959	0	699	0	721	0	1721	0	8435	0	367	0	1868
44	F	PAM NCT	GCGAGCACGTCCACTAGGCGC	GCGGCGCCTCCTGGACGTGCTCGCGCCCCTGG	GCGGCGCCTAGTGGACGTGCTCGCGCCCCTGG	CAGGGGCGCGAGCACGTCC	180	0	204	0	828	0	876	0	469	0	668	0	254	0	3810	0	3874	0	1686	0	638	0	1489	0	1298	0	801	0	1432	0	993	0	227	0	177	0	531	0	2572	0	85	0	497
52	G	PAM NCT	CCGGCCTGCTGCAGTCACTTGAGGC	TGGGCCTCACCTGACTGCAGCAGGCCGGCGCCT	TGGGCCTCAAGTGACTGCAGCAGGCCGGCGCCT	GCGCCGGCCTGCTGCAGTC	365	0	292	0	1255	0	1055	0	813	0	691	0	42	0	2353	0	727	0	657	0	94	0	437	0	202	0	331	0	260	0	430	0	311	0	283	0	615	0	3275	0	129	0	779
48	F	PAM DEL	GCGAGCACGTCCAGAGGCGC	GCGGCGCCTCCTGGACGTGCTCGCGCCCCTGG	GCGGCGCCTCTGGACGTGCTCGCGCCCCTGG	CAGGGGCGCGAGCACGTCC	113	0	92	0	447	0	327	0	311	0	209	0	23	0	2407	0	453	0	1066	0	61	0	901	0	178	0	486	0	141	0	655	0	83	0	79	0	175	0	1037	0	37	0	176
47	F	PAM NGTG	GCGAGCACGTCCAGTGAGGCGC	GCGGCGCCTCCTGGACGTGCTCGCGCCCCTGG	GCGGCGCCTCACTGGACGTGCTCGCGCCCCTGG	CAGGGGCGCGAGCACGTCC	13	0	20	0	42	0	45	0	53	0	60	0	40	0	39	0	464	0	6	0	69	0	18	0	169	0	6	0	132	0	3	0	28	0	15	0	19	0	121	0	0	0	43
42	F	PAM NGT	GCGAGCACGTCCAGTAGGCGC	GCGGCGCCTCCTGGACGTGCTCGCGCCCCTGG	GCGGCGCCTACTGGACGTGCTCGCGCCCCTGG	CAGGGGCGCGAGCACGTCC	1	0	1	0	13	0	0	0	12	0	0	0	0	0	137	0	11	0	55	0	6	0	85	0	5	0	27	0	6	0	29	0	0	0	1	0	1	0	4	0	0	0	1
41	F	PAM NCG	GCGAGCACGTCCACGAGGCGC	GCGGCGCCTCCTGGACGTGCTCGCGCCCCTGG	GCGGCGCCTCGTGGACGTGCTGCCGCCCCTGG	CAGGGGCGCGAGCACGTCC	0	0	1	0	2	0	4	0	1	0	5	0	1	0	18	0	23	0	9	0	5	0	8	0	8	0	6	0	9	0	5	0	2	0	0	0	3	0	16	0	0	0	7
97	M	HEK3	CAGACTGAGCACGAGATGGCAGA	TCCTCTGCCATCACGTGCTCAGTCTGGGCCC	TCCTCTGCCATCTCGTGCTCAGTCTGGGCCC	GCCCAGACTGAGCACGTGA	2403	0	2727	0	10061	45	10623	20	6273	25	7672	8	1623	1	25623	1	23631	9	9485	1	4709	2	7770	3	8312	9	4742	3	7587	5	7431	7	2125	0	2245	0	5891	3	28468	15	1006	0	5667
29	D	SEED23+PAM NTC	CCGGTTGTCAGTGGATCTTGG	AAGCCAACCTCGTCTGACAACCGGTGCATT	AAGCCAAGATCCACTGACAACCGGTGCATT	ATGCACCGGTTGTCAGACG	3855	0	4968	0	15928	0	18096	30	9959	0	12399	0	2939	0	41193	0	45679	0	17617	7	7880	11	13209	9	18241	11	8728	9	16263	0	13608	0	3835	0	3628	0	10674	31	54277	60	2078	0	10675
63	H	PAM NGTG	CTGATCTTTATAAGCGTGTTTA	GAATAAACCGCTTATAAAGATCAGTCTCC	GAATAAACACGCTTATAAAGATCAGTCTCC	GGAGACTGATCTTTATAAG	4605	0	5577	0	21532	34	22592	52	13055	40	14359	34	3828	0	44050	0	60459	0	18458	5	11503	0	14764	3	25166	25	9833	0	20780	0	15603	11	4349	1	4156	0	12775	8	59910	0	2080	9	12443
5	A	SEED23+PAM NTC	GCACTGAGTCCGAGATCTGTG	TCCCACACCTCAGGGACTCAGTGCGGTTG	TCCCACAGATCTCGGACTCAGTGCGGTTG	CAACCGCACTGAGTCCCTG	7404	0	9779	0	34081	7	40017	33	19683	0	26219	36	4975	0	65658	18	80216	25	27658	5	13463	25	21148	44	30347	10	13821	14	26204	14	22966	1	6954	0	6955	0	18719	35	103212	38	3337	3	20142
13	B	SEED23+PAM NTC	TAAGAGCGAAGGACTTCGAGTAG	CTCCTACTCCCAGAGCTTCGCTCTTATATTTCT	CTCCTACTCGAAGTCCTTCGCTCTTATATTTCT	AAATATAAGAGCGAAGCTC	4009	0	5589	0	17110	3	22004	9	9698	9	13658	7	3791	0	38206	18	60070	55	15217	3	10832	16	11690	9	22143	24	8086	3	20191	12	11883	7	3835	0	3884	0	9837	2	52962	16	1841	0	10962
4	A	PAM NCT	GCACTGAGTCCCTGACTTGTG	TCCCACACCTCAGGGACTCAGTGCGGTTG	TCCCACAAGTCAGGGACTCAGTGCGGTTG	CAACCGCACTGAGTCCCTG	4629	0	5773	0	22598	43	22636	56	12407	35	14841	45	4224	0	49959	0	63809	0	20807	0	11807	0	14761	0	25163	6	10172	0	23348	0	15428	3	4307	0	4104	0	11413	0	56067	0	2192	1	11545
71	I	PAM NGTG	GGTGCTAATGATGCTGTGATAA	TAGTTATCCAGCATCATTAGCACCTCCTA	TAGTTATCACAGCATCATTAGCACCTCCTA	TAGGAGGTGCTAATGATGC	3210	0	3403	0	15422	15	13176	13	9182	24	8614	5	2742	0	27531	0	43437	24	11924	0	7745	0	8523	0	17488	10	6486	0	14473	11	9849	0	2842	0	2936	0	8552	0	43121	0	1524	0	8726
82	K	PAM NGT	CTTCGTCAACGTTCTGTGTCCTTGG	GCTCCAAGGCCACAGAACGTTGACGAAGCACG	GCTCCAAGGACACAGAACGTTGACGAAGCACG	GTGCTTCGTCAACGTTCTG	2165	1	2937	0	10822	1	11734	2	5220	30	7548	9	2289	0	46425	8	37592	6	19548	0	6320	2	13953	2	12857	2	9220	3	12803	1	13948	2	2140	1	2323	1	6191	24	31767	5	918	5	6568
32	D	PAM DEL	CCGGTTGTCAGACGAGTTGG	AAGCCAACCTCGTCTGACAACCGGTGCATT	AAGCCAACTCGTCTGACAACCGGTGCATT	ATGCACCGGTTGTCAGACG	1503	0	2074	0	6693	12	8188	22	3758	0	5740	10	1057	0	21413	0	17486	0	9437	0	3256	0	6871	0	6255	0	4054	0	5860	0	6047	0	1415	0	1572	0	4231	0	24103	0	740	0	4253
67	I	SEED1 TV	GGTGCTAATGATGGTGGATAA	TAGTTATCCAGCATCATTAGCACCTCCTA	TAGTTATCCACCATCATTAGCACCTCCTA	TAGGAGGTGCTAATGATGC	2800	0	3033	0	15057	12	12404	36	7825	7	8104	10	1895	0	14804	1	31294	0	6243	0	5954	5	4097	0	11991	4	2966	0	9553	1	4884	0	2462	1	2547	0	8138	11	41369	2	1320	2	8132
85	K	SEED23+PAM NTC	CTTCGTCAACGTTGAGTTCCCTTGG	GCTCCAAGGCCACAGAACGTTGACGAAGCACG	GCTCCAAGGGAACTCAACGTTGACGAAGCACG	GTGCTTCGTCAACGTTCTG	9362	0	11846	0	47098	127	45064	54	27477	41	31030	39	6579	0	119781	16	96994	0	50626	1	18308	7	38296	35	39532	9	26722	9	34721	14	38910	6	8712	4	8601	0	24991	45	125543	0	4307	4	25571
93	L	SEED23+PAM NTC	ACAAAGCTTACGTTCCATCAGAGC	GCGGCTCTGATGCCACCAAAGCTTTGTAGCGGCG	GCGGCTCTGATGGAACGTAAGCTTTGTAGCGGCG	CGCCGCTACAAAGCTTTGG	2600	0	3296	0	13496	0	12697	0	7580	2	9150	6	1979	1	31111	19	26591	14	10688	3	5586	3	8365	5	10954	2	5836	0	8890	10	8754	6	2347	0	2172	0	6979	6	29256	12	1088	0	6734
58	H	PAM NGT	CTGATCTTTATAAGCGTTTTA	GAATAAACCGCTTATAAAGATCAGTCTCC	GAATAAAACGCTTATAAAGATCAGTCTCC	GGAGACTGATCTTTATAAG	12064	24	15498	15	58823	268	59474	197	38289	201	39246	136	9932	0	132325	385	158692	11	55870	203	28123	13	44084	188	59260	6	31087	95	51445	14	46864	165	12450	11	11516	19	34519	19	178485	340	6259	1	35518
66	I	PAM NGT	GGTGCTAATGATGCTGTATAA	TAGTTATCCAGCATCATTAGCACCTCCTA	TAGTTATACAGCATCATTAGCACCTCCTA	TAGGAGGTGCTAATGATGC	1365	0	2472	0	6106	25	8910	65	4500	32	5849	5	741	1	16707	2	14484	4	6712	0	2389	2	5714	0	4846	0	3209	1	4579	0	5912	0	1381	3	1510	4	3627	1	23136	7	631	0	4350
64	H	PAM DEL	CTGATCTTTATAAGCGTTTA	GAATAAACCGCTTATAAAGATCAGTCTCC	GAATAAACGCTTATAAAGATCAGTCTCC	GGAGACTGATCTTTATAAG	8049	0	11371	0	41314	0	44699	0	23380	0	30147	15	7021	0	115546	0	101361	14	45245	0	21382	0	36096	0	40876	0	25159	2	33030	0	40065	0	8875	0	8326	0	25574	6	128328	0	4654	0	24916
89	L	PAM NCG	ACAAAGCTTTGGTCGCATCAGAGC	GCGGCTCTGATGCCACCAAAGCTTTGTAGCGGCG	GCGGCTCTGATGCGACCAAAGCTTTGTAGCGGCG	CGCCGCTACAAAGCTTTGG	1202	0	1165	0	5709	9	3776	0	3166	3	2770	1	964	0	17325	11	16243	16	7746	0	2668	0	5285	1	5290	2	3666	4	4703	1	5791	2	1173	0	918	1	3129	0	15060	0	595	0	2645
65	I	PAM NCG	GGTGCTAATGATGCTCGATAA	TAGTTATCCAGCATCATTAGCACCTCCTA	TAGTTATCGAGCATCATTAGCACCTCCTA	TAGGAGGTGCTAATGATGC	3506	0	4883	1	17552	13	17189	8	8839	11	11964	5	2896	0	46706	5	49427	8	17771	6	8281	6	15265	7	17430	13	9638	6	16174	4	14331	8	3757	0	4043	1	10645	5	61689	6	1881	1	10410
83	K	SEED1 TV	CTTCGTCAACGTTCTCTGGCCTTGG	GCTCCAAGGCCACAGAACGTTGACGAAGCACG	GCTCCAAGGCCAGAGAACGTTGACGAAGCACG	GTGCTTCGTCAACGTTCTG	2761	2	2942	0	12709	3	11106	2	7386	0	7489	8	1368	0	34694	6	21477	27	14406	6	3565	0	11423	1	7699	1	7073	2	6482	2	9608	1	2504	0	2345	0	6939	3	39212	4	1176	0	7355
86	K	GAATTC	CTTCGTCAACGTTGAATTCCCTTGG	GCTCCAAGGCCACAGAACGTTGACGAAGCACG	GCTCCAAGGGAATTCAACGTTGACGAAGCACG	GTGCTTCGTCAACGTTCTG	3542	0	4751	0	24438	4	17598	10	21163	21	13014	0	3038	0	32037	0	44556	2	13169	1	8386	0	9467	1	18738	6	6759	0	17000	0	10890	1	3301	0	3456	0	8982	0	57904	0	1727	0	11371
53	G	SEED23+PAM NTC	CCGGCCTGCTGCACACATCTGAGGC	TGGGCCTCACCTGACTGCAGCAGGCCGGCGCCT	TGGGCCTCAGATGTGTGCAGCAGGCCGGCGCCT	GCGCCGGCCTGCTGCAGTC	924	0	1306	0	3982	0	4146	0	2293	2	2624	3	767	0	7176	1	12085	0	3112	0	1846	0	2012	0	4330	1	1385	0	4396	0	2209	1	996	0	1074	0	2468	0	11547	0	477	0	2388
94	L	GAATTC	ACAAAGCTTGAATTCCATCAGAGC	GCGGCTCTGATGCCACCAAAGCTTTGTAGCGGCG	GCGGCTCTGATGGAATTCAAGCTTTGTAGCGGCG	CGCCGCTACAAAGCTTTGG	2741	0	3549	0	14240	0	14175	0	9040	0	10280	0	2395	0	49345	4	39204	16	20375	4	7135	8	15724	0	15578	1	10258	0	13749	1	15468	0	3068	0	2582	0	8748	3	36702	2	1699	0	7687
72	I	PAM DEL	GGTGCTAATGATGCTGATAA	TAGTTATCCAGCATCATTAGCACCTCCTA	TAGTTATCAGCATCATTAGCACCTCCTA	TAGGAGGTGCTAATGATGC	1724	0	2626	0	7654	0	10266	16	4791	0	6463	0	1637	0	36530	0	28615	0	13177	0	5057	0	11086	0	11406	1	7517	0	9791	0	11327	0	2146	0	2048	0	5747	0	28531	1	1145	0	5989
70	I	GAATTC	GGTGCTAATGAGAATTCATAA	TAGTTATCCAGCATCATTAGCACCTCCTA	TAGTTATGAATTCTCATTAGCACCTCCTA	TAGGAGGTGCTAATGATGC	3382	0	4557	0	18999	0	17911	0	10533	0	12345	0	2323	1	35673	0	38448	0	14327	0	5889	0	11397	0	14002	5	8214	0	13404	0	12847	0	3067	0	2977	0	8196	2	46461	0	1460	0	9069
61	H	SEED23+PAM NTC	CTGATCTTTATTTGCTCTTTA	GAATAAACCGCTTATAAAGATCAGTCTCC	GAATAAAGAGCAAATAAAGATCAGTCTCC	GGAGACTGATCTTTATAAG	9357	0	12626	0	49182	0	49961	0	27114	0	33119	0	10253	0	103537	18	136872	24	43301	6	28677	0	32620	0	56439	4	23881	0	43358	0	37369	0	9520	0	8977	0	25470	0	137252	0	4671	0	27529
36	E	PAM NCT	CCGTGGTGGACCGGAAACTTGAGGG	TCACCCCTCACCTTTCCGGTCCACCACGGCTGCC	TCACCCCTCAAGTTTCCGGTCCACCACGGCTGCC	CAGCCGTGGTGGACCGGAA	1446	0	1672	0	5792	1	7166	2	3967	0	4507	1	700	0	28423	1	11484	0	11033	0	2046	1	9815	0	3945	0	5589	1	3834	1	8531	0	1246	0	1488	0	3718	0	19453	0	665	0	4029
60	H	PAM NCT	CTGATCTTTATAAGCCTTTTA	GAATAAACCGCTTATAAAGATCAGTCTCC	GAATAAAAGGCTTATAAAGATCAGTCTCC	GGAGACTGATCTTTATAAG	8476	0	11943	0	40716	0	48663	0	27171	0	34397	0	7072	0	73912	0	103570	28	30170	0	19906	0	24273	0	42464	0	16752	0	34641	5	26653	0	9149	0	8880	0	26482	0	126643	0	4548	0	24948
88	K	PAM DEL	CTTCGTCAACGTTCTGTGCCTTGG	GCTCCAAGGCCACAGAACGTTGACGAAGCACG	GCTCCAAGGCACAGAACGTTGACGAAGCACG	GTGCTTCGTCAACGTTCTG	1568	0	2210	0	7807	0	7782	1	4020	0	5617	0	882	0	22412	1	12281	0	9177	0	2393	0	6243	0	4511	0	4487	0	3931	0	5921	0	1236	0	1534	0	3837	0	22847	0	598	0	3856
30	D	GAATTC	CCGGTTGTCAGGAATTCTTGG	AAGCCAACCTCGTCTGACAACCGGTGCATT	AAGCCAAGAATTCCTGACAACCGGTGCATT	ATGCACCGGTTGTCAGACG	5834	0	7137	0	25444	0	26051	0	16290	0	18380	0	3304	0	42218	0	51155	0	18880	0	9054	0	13675	0	20100	0	9234	0	16792	0	14925	1	5293	0	5142	0	14394	0	72454	0	2510	0	14875
92	L	PAM NCT	ACAAAGCTTTGGTCTCATCAGAGC	GCGGCTCTGATGCCACCAAAGCTTTGTAGCGGCG	GCGGCTCTGATGAGACCAAAGCTTTGTAGCGGCG	CGCCGCTACAAAGCTTTGG	2335	0	3361	0	10579	0	13211	0	6181	0	9277	0	2085	0	22393	0	33531	1	8928	0	5785	0	6451	0	12848	1	4434	0	10953	0	7453	0	2315	0	2155	0	6900	0	36946	0	1211	0	6587
87	K	PAM NGTG	CTTCGTCAACGTTCTGTGTGCCTTGG	GCTCCAAGGCCACAGAACGTTGACGAAGCACG	GCTCCAAGGCACACAGAACGTTGACGAAGCACG	GTGCTTCGTCAACGTTCTG	1715	0	2568	0	7560	0	10356	0	4851	0	7418	0	1679	0	26400	0	27107	0	10808	0	4509	1	8224	0	9641	0	5836	0	8207	0	6544	0	1611	0	1605	0	4306	0	22787	0	743	0	4770
37	E	SEED23+PAM NTC	CCGTGGTGGACCGCTAATCTGAGGG	TCACCCCTCACCTTTCCGGTCCACCACGGCTGCC	TCACCCCTCAGATTAGCGGTCCACCACGGCTGCC	CAGCCGTGGTGGACCGGAA	2673	0	3314	0	11618	0	12174	0	6862	0	9002	0	1859	0	35507	1	29506	0	14126	0	5227	0	11679	0	10430	0	6686	0	9052	0	9954	0	2343	0	2400	0	6726	0	33070	0	1159	0	6534
28	D	PAM NCT	CCGGTTGTCAGACGACTTTGG	AAGCCAACCTCGTCTGACAACCGGTGCATT	AAGCCAAAGTCGTCTGACAACCGGTGCATT	ATGCACCGGTTGTCAGACG	3014	0	3885	0	13875	0	15414	0	8417	0	10536	0	2034	0	25841	0	35278	0	11164	0	6225	0	7894	0	13985	0	5917	0	11589	0	8064	1	3023	0	2882	0	8341	0	45852	0	1430	0	9121
62	H	GAATTC	CTGATCTTTATGAATTCTTTA	GAATAAACCGCTTATAAAGATCAGTCTCC	GAATAAAGAATTCATAAAGATCAGTCTCC	GGAGACTGATCTTTATAAG	15596	0	19808	0	75977	0	77640	0	47620	0	54460	0	14587	0	202502	0	226823	0	81726	0	43613	0	63847	0	88120	9	48071	0	76923	0	70926	0	15184	0	14826	0	42480	0	231219	0	7660	0	45066
6	A	GAATTC	GCACTGAGTCCGAATTCTGTG	TCCCACACCTCAGGGACTCAGTGCGGTTG	TCCCACAGAATTCGGACTCAGTGCGGTTG	CAACCGCACTGAGTCCCTG	16844	0	22014	0	83636	0	83620	0	47350	0	58250	0	12629	0	183181	0	203689	0	78311	0	36150	0	59126	0	77147	0	39949	0	67748	0	59844	0	16277	0	16034	0	46591	0	233200	0	7970	0	45888
78	J	GAATTC	GTCTGGATCGAATTCAGCCCCCAG	TTACTGGGGGCTCCTGCGGATCCAGACCTGCGGCG	TTACTGGGGGCTGAATTCGATCCAGACCTGCGGCG	GCCGCAGGTCTGGATCCGC	8697	0	10955	0	39934	0	41449	0	24005	0	27959	0	6305	0	92015	0	95302	0	37491	0	17308	0	27220	0	35029	0	19419	0	30061	0	29002	0	8445	0	8273	0	22670	0	119411	0	3811	0	24364
45	F	SEED23+PAM NTC	GCGAGCACGAGCATCAGGCGC	GCGGCGCCTCCTGGACGTGCTCGCGCCCCTGG	GCGGCGCCTGATGCTCGTGCTCGCGCCCCTGG	CAGGGGCGCGAGCACGTCC	7598	0	10083	0	32777	0	36138	0	19680	0	26208	0	6879	0	72239	0	99686	0	33328	0	19527	0	24548	0	41095	0	15814	0	34482	0	24673	0	7951	0	7312	0	20211	0	106320	0	3773	0	21255
77	J	SEED23+PAM NTC	GTCTGGATCGCCATCAGCCCCCAG	TTACTGGGGGCTCCTGCGGATCCAGACCTGCGGCG	TTACTGGGGGCTGATGGCGATCCAGACCTGCGGCG	GCCGCAGGTCTGGATCCGC	5715	0	7264	0	27642	0	27411	0	13865	0	19426	0	5218	0	63541	0	85622	0	25649	0	14649	0	20321	0	31634	0	14104	0	27639	0	22398	0	5230	0	5336	0	15186	0	77887	0	2505	0	16352
46	F	GAATTC	GCGAGCACGGAATTCAGGCGC	GCGGCGCCTCCTGGACGTGCTCGCGCCCCTGG	GCGGCGCCTGAATTCCGTGCTCGCGCCCCTGG	CAGGGGCGCGAGCACGTCC	6390	0	7166	0	27859	0	25541	0	16238	0	17714	0	4538	0	58567	0	72182	0	27261	0	12595	0	18714	0	27440	0	12233	0	23335	0	20374	0	5548	0	5703	0	14633	0	81876	0	2602	0	16517
69	I	SEED23+PAM NTC	GGTGCTAATGAACCTTCATAA	TAGTTATCCAGCATCATTAGCACCTCCTA	TAGTTATGAAGGTTCATTAGCACCTCCTA	TAGGAGGTGCTAATGATGC	2950	0	3804	0	16553	0	16298	0	9031	0	10660	0	2038	0	26203	0	32991	0	10921	0	5524	0	8321	0	12341	0	5916	0	11157	0	9420	0	2808	0	3013	0	7427	0	46165	0	1351	0	8404
80	J	PAM DEL	GTCTGGATCCGCAGAGCCCCCAG	TTACTGGGGGCTCCTGCGGATCCAGACCTGCGGCG	TTACTGGGGGCTCTGCGGATCCAGACCTGCGGCG	GCCGCAGGTCTGGATCCGC	2477	0	3474	0	12574	0	12445	0	6213	0	9432	0	1869	0	35724	0	28685	0	13912	0	5711	0	11228	0	10652	0	7328	0	9211	0	10529	0	2637	0	2373	0	6922	0	34804	0	1343	0	6903
68	I	PAM NCT	GGTGCTAATGATGCTCTATAA	TAGTTATCCAGCATCATTAGCACCTCCTA	TAGTTATAGAGCATCATTAGCACCTCCTA	TAGGAGGTGCTAATGATGC	1878	0	2282	0	9705	0	9671	0	5362	0	6846	0	1279	0	24554	0	21588	0	9607	0	4167	0	8220	0	7991	0	5280	0	6616	0	8248	0	1741	0	1500	0	4459	0	21055	0	815	0	4377
84	K	PAM NCT	CTTCGTCAACGTTCTGTCTCCTTGG	GCTCCAAGGCCACAGAACGTTGACGAAGCACG	GCTCCAAGGAGACAGAACGTTGACGAAGCACG	GTGCTTCGTCAACGTTCTG	1740	0	2270	0	7644	0	9821	0	4262	0	7196	0	676	0	20255	0	10585	0	8158	0	1810	0	7050	0	4700	0	3773	0	3851	0	6594	0	1112	0	1537	0	3395	0	23350	0	517	0	4523
76	J	PAM NCT	GTCTGGATCCGCACTAGCCCCCAG	TTACTGGGGGCTCCTGCGGATCCAGACCTGCGGCG	TTACTGGGGGCTAGTGCGGATCCAGACCTGCGGCG	GCCGCAGGTCTGGATCCGC	1762	0	2025	0	7351	0	7875	0	4323	0	5484	0	1063	0	10975	0	18811	0	4442	0	3365	0	3143	0	6507	0	1950	0	6556	0	3237	0	1624	0	1575	0	4864	0	21385	0	851	0	4427
75	J	SEED1 TV	GTCTGGATCCGGAGGAGCCCCCAG	TTACTGGGGGCTCCTGCGGATCCAGACCTGCGGCG	TTACTGGGGGCTCCTCCGGATCCAGACCTGCGGCG	GCCGCAGGTCTGGATCCGC	1375	0	1534	0	6710	0	5122	0	3731	0	4066	0	1801	0	8496	0	24932	0	3575	0	5339	0	2298	0	9787	0	1503	0	8317	0	2336	0	1262	0	1299	0	3429	0	18676	0	739	0	3390
43	F	SEED1 TV	GCGAGCACGTCGAGGAGGCGC	GCGGCGCCTCCTGGACGTGCTCGCGCCCCTGG	GCGGCGCCTCCTCGACGTGCTCGCGCCCCTGG	CAGGGGCGCGAGCACGTCC	1131	0	1938	0	4969	0	6953	0	2893	0	5033	0	593	0	14368	0	10890	0	5624	0	1751	0	4562	0	3407	0	2603	0	3090	0	3713	0	1308	0	1276	0	3610	0	17805	0	614	0	3673
73	J	PAM NCG	GTCTGGATCCGCACGAGCCCCCAG	TTACTGGGGGCTCCTGCGGATCCAGACCTGCGGCG	TTACTGGGGGCTCGTGCGGATCCAGACCTGCGGCG	GCCGCAGGTCTGGATCCGC	728	0	885	0	4364	0	3630	0	2141	0	2461	0	869	0	14022	0	13439	0	5925	0	2159	0	4591	0	5074	0	2958	0	4049	0	4008	0	757	0	676	0	2234	0	8966	0	426	0	1947
25	D	PAM NCG	CCGGTTGTCAGACGACGTTGG	AAGCCAACCTCGTCTGACAACCGGTGCATT	AAGCCAACGTCGTCTGACAACCGGTGCATT	ATGCACCGGTTGTCAGACG	1213	0	1355	1	5631	1	5292	1	3742	1	3407	0	1216	0	6165	3	18319	4	2396	0	3449	0	2024	0	7188	2	1308	1	5842	1	1765	0	1227	0	1176	0	3461	0	15774	4	554	0	2863
81	K	PAM NCG	CTTCGTCAACGTTCTGTCGCCTTGG	GCTCCAAGGCCACAGAACGTTGACGAAGCACG	GCTCCAAGGCGACAGAACGTTGACGAAGCACG	GTGCTTCGTCAACGTTCTG	1278	0	1416	1	5699	0	5821	2	3561	0	4239	0	1153	0	9903	0	17155	3	4502	0	3377	0	2789	0	5841	0	2080	0	4151	0	3314	0	1155	0	1088	0	3183	0	14626	0	544	0	2710
8	A	PAM DEL	GCACTGAGTCCCTGAGTGTG	TCCCACACCTCAGGGACTCAGTGCGGTTG	TCCCACACTCAGGGACTCAGTGCGGTTG	CAACCGCACTGAGTCCCTG	14395	37	17895	6	62594	53	66236	148	35322	39	48778	90	5390	0	180308	0	91218	0	35195	0	14584	0	26101	0	77112	0	34147	0	65679	0	50425	1	13327	0	13634	14	15855	0	89993	0	6430	0	37180
2	A	PAM NGT	GCACTGAGTCCCTGAGTTGTG	TCCCACACCTCAGGGACTCAGTGCGGTTG	TCCCACAACTCAGGGACTCAGTGCGGTTG	CAACCGCACTGAGTCCCTG	4388	5	5378	1	18274	87	19321	54	10334	80	14193	41	4029	0	48875	5	67223	2	18091	1	11808	3	13820	1	24330	0	9071	3	21348	2	12545	5	4208	18	3971	0	12154	9	57105	5	2090	6	10815
[truncated: 54 more columns]

## Sheet: top 30 analysis
		Cell line					mESC	mESC	mESC	mESC	mESC	mESC	mESC	mESC	mESC	mESC	mESC	mESC	mESC	mESC	mESC	mESC	mESC	mESC	mESC	mESC	mESC	mESC	mESC	mESC		HEK293FT	HEK293FT	HEK293FT	HEK293FT	HEK293FT	HEK293FT	HEK293FT	HEK293FT	HEK293FT	HEK293FT	HEK293FT	HEK293FT	mESC	mESC	mESC	mESC	mESC	mESC
		PE2					pepPE2-3	pepPE2-3	pepPE2-3	pepPE2-3	pepPE2-3	pepPE2-3	pepPE2-3	pepPE2-3	PE2-5pl	PE2-5pl	PE2-5pl	PE2-5pl	PE2-5pl	PE2-5pl	PE2-5pl	PE2-5pl	pepPE2-3	pepPE2-3	pepPE2-3	pepPE2-3	PE2-5pl	PE2-5pl	PE2-5pl	PE2-5pl		no	no	no	no	pepPE2-3	pepPE2-3	pepPE2-3	pepPE2-3	PE2-5pl	PE2-5pl	PE2-5pl	PE2-5pl	pepPE2-1	pepPE2-1	pepPE2-1	pepPE2-1	pepPE2-2	pepPE2-2
		Rep					1	1	2	2	3	3	4	4	1	1	2	2	3	3	4	4	1	2	3	4	1	2	3	4		1	1	2	2	1	1	2	2	1	1	2	2	1	1	2	2	1	1
Oligo #	Target name	Edit name	PBS + RT template as sequenced in read 1	Full target sequence as sequenced in read 1 with no prime edit	Full target sequence as sequenced in read 1 with prime edit	gRNA spacer (N19, no G) as sequenced in read 2	Unedited	Prime edited	Unedited	Prime edited	Unedited	Prime edited	Unedited	Prime edited	Unedited	Prime edited	Unedited	Prime edited	Unedited	Prime edited	Unedited	Prime edited	FracPE	FracPE	FracPE	FracPE	FracPE	FracPE	FracPE	FracPE		Unedited	Prime edited	Unedited	Prime edited	Unedited	Prime edited	Unedited	Prime edited	Unedited	Prime edited	Unedited	Prime edited	mESC_PE2_1_r1_Non_prime_edited	mESC_PE2_1_r1_Prime_edited	mESC_PE2_1_r2_Non_prime_edited	mESC_PE2_1_r2_Prime_edited	mESC_PE2_2_r1_Non_prime_edited	mESC_PE2_2_r1_Prime_edited
21	C	SEED23+PAM NTC	TGGCTCTAAGTTTTCAAACTG	AGCCAGTTTCCAATGTTAGAGCCATCCAGGT	AGCCAGTTTGAAAACTTAGAGCCATCCAGGT	ACCTGGATGGCTCTAACAT	33196	11249	54353	16161	38016	27540	30282	25060	64097	14693	66848	12844	54513	25217	41341	16283	0.253099	0.229189	0.420099	0.452821	0.186483	0.161171	0.31628	0.282573	0.336599	19279	15	26444	18	85351	12397	89915	11343	48664	6050	64772	6221	12631	2969	183667	46365	197501	44601
17	C	PAM NCG	TGGCTCTAACATTCGAAACTG	AGCCAGTTTCCAATGTTAGAGCCATCCAGGT	AGCCAGTTTCGAATGTTAGAGCCATCCAGGT	ACCTGGATGGCTCTAACAT	21131	4448	34989	7160	21814	296	17167	371	39394	4905	40716	5242	30557	272	25676	259	0.173893	0.169874	0.0133876	0.0211541	0.110725	0.114061	0.00882286	0.0099865	0.0955138	12267	16	15419	8	53965	3644	55494	3045	30246	2034	38692	1713	8119	922	123709	18062	128567	14567
23	C	PAM NGTG	TGGCTCTAACATTGTGAAACTG	AGCCAGTTTCCAATGTTAGAGCCATCCAGGT	AGCCAGTTTCACAATGTTAGAGCCATCCAGGT	ACCTGGATGGCTCTAACAT	31430	2647	41064	3748	33370	6038	22929	6080	61548	3031	45928	2778	42397	5213	26658	3208	0.077677	0.0836383	0.153218	0.20959	0.0469348	0.0570361	0.109494	0.107413	0.118428	12589	0	18401	1	59565	2931	65411	3358	35484	2093	47447	1849	11373	474	141922	10220	187739	8621
22	C	GAATTC	TGGCTCTAAGAATTCAAACTG	AGCCAGTTTCCAATGTTAGAGCCATCCAGGT	AGCCAGTTTGAATTCTTAGAGCCATCCAGGT	ACCTGGATGGCTCTAACAT	43103	2877	59413	3139	58700	5613	41419	5023	85144	3775	66430	2252	74839	4820	45678	2802	0.0625707	0.0501822	0.0872763	0.108156	0.0424544	0.0327888	0.0605079	0.057797	0.0749235	19110	8	24261	9	91325	3791	89789	3623	52533	2083	64166	2032	16124	607	188001	7459	245280	12735
20	C	PAM NCT	TGGCTCTAACATTCTAAACTG	AGCCAGTTTCCAATGTTAGAGCCATCCAGGT	AGCCAGTTTAGAATGTTAGAGCCATCCAGGT	ACCTGGATGGCTCTAACAT	23851	252	20283	203	32297	680	16408	480	41475	379	25623	132	40484	644	17793	141	0.0104551	0.00990921	0.0206204	0.0284225	0.00905529	0.00512522	0.0156584	0.00786216	0.0155378	10576	0	11256	0	43391	1259	43354	1260	26302	859	30561	556	8557	58	68887	525	133924	1051
9	B	PAM NCG	TAAGAGCGAAGCTCTCGGAGTAG	CTCCTACTCCCAGAGCTTCGCTCTTATATTTCT	CTCCTACTCCGAGAGCTTCGCTCTTATATTTCT	AAATATAAGAGCGAAGCTC	13309	134	21904	265	6661	23	7136	29	23374	291	22997	161	7675	13	8277	10	0.00996801	0.0119536	0.00344105	0.00404745	0.0122966	0.00695224	0.00169095	0.00120671	0.00700773	4631	0	7080	2	24094	446	28919	462	13491	160	19545	271	4716	31	75895	575	65463	434
57	H	PAM NCG	CTGATCTTTATAAGCCGTTTA	GAATAAACCGCTTATAAAGATCAGTCTCC	GAATAAACGGCTTATAAAGATCAGTCTCC	GGAGACTGATCTTTATAAG	19136	348	19235	200	19822	162	13563	163	32937	332	23626	233	22540	116	15010	75	0.0178608	0.0102907	0.00810649	0.0118753	0.00997926	0.00976571	0.00512006	0.00497183	0.011083	4949	0	6825	3	24022	254	23802	236	14145	185	17036	176	7019	66	60232	684	105369	1045
14	B	GAATTC	TAAGAGCGAAGGAATTCGAGTAG	CTCCTACTCCCAGAGCTTCGCTCTTATATTTCT	CTCCTACTCGAATTCCTTCGCTCTTATATTTCT	AAATATAAGAGCGAAGCTC	6386	82	10587	197	2130	3	2595	7	11179	94	10956	105	2782	4	3372	3	0.0126778	0.0182678	0.00140647	0.00269024	0.00833851	0.00949281	0.00143575	0.000888889	0.00768402	2900	1	3363	1	14125	83	13603	97	7281	82	8637	66	2415	16	35817	482	34505	280
39	E	PAM NGTG	CCGTGGTGGACCGGAAAGTGTGAGGG	TCACCCCTCACCTTTCCGGTCCACCACGGCTGCC	TCACCCCTCACACTTTCCGGTCCACCACGGCTGCC	CAGCCGTGGTGGACCGGAA	4895	40	8711	74	9	0	10	0	7491	47	8113	46	18	0	9	0	0.00810537	0.00842345	0	0	0.00623508	0.00563795	0	0	0.00405268	1810	0	2239	0	7910	163	7843	63	4827	51	5590	66	1606	12	26880	111	27434	164
59	H	SEED1 TV	CTGATCTTTATAACCGGTTTA	GAATAAACCGCTTATAAAGATCAGTCTCC	GAATAAACCGGTTATAAAGATCAGTCTCC	GGAGACTGATCTTTATAAG	31281	366	55321	422	35471	296	32800	428	59209	515	61333	407	42077	331	40278	272	0.0115651	0.00757046	0.00827578	0.0128807	0.008623	0.00659216	0.00780513	0.00670777	0.00992043	11871	4	15798	0	63094	284	61524	380	35095	79	41203	261	10827	66	162579	1548	169704	1997
40	E	PAM DEL	CCGTGGTGGACCGGAAAGTGAGGG	TCACCCCTCACCTTTCCGGTCCACCACGGCTGCC	TCACCCCTCACTTTCCGGTCCACCACGGCTGCC	CAGCCGTGGTGGACCGGAA	3104	28	3526	2	10	1	9	2	4562	20	3546	9	10	2	9	0	0.00893997	0.000566893	0.0909091	0.181818	0.00436491	0.00253165	0.166667	0	0.0499245	875	0	1178	0	3746	118	4020	122	1820	32	3090	61	957	3	11564	28	14980	14
18	C	PAM NGT	TGGCTCTAACATTGTAAACTG	AGCCAGTTTCCAATGTTAGAGCCATCCAGGT	AGCCAGTTTACAATGTTAGAGCCATCCAGGT	ACCTGGATGGCTCTAACAT	27344	92	30039	134	31235	161	18922	126	51952	102	32542	70	37740	143	19957	17	0.00335326	0.00444106	0.00512804	0.00661487	0.0019595	0.00214645	0.00377478	0.000851106	0.00478455	10448	11	13645	10	49328	2165	51221	1749	30190	601	34061	1047	10193	19	97635	280	157552	187
27	D	SEED1 TV	CCGGTTGTCAGACCAGGTTGG	AAGCCAACCTCGTCTGACAACCGGTGCATT	AAGCCAACCTGGTCTGACAACCGGTGCATT	ATGCACCGGTTGTCAGACG	1170	25	3793	21	0	0	2	1	3110	25	4470	18	0	0	1	0	0.0209205	0.00550603		0.333333	0.00797448	0.0040107		0	0.0209205	1598	0	1835	0	7144	8	6483	41	3712	87	5101	45	573	0	13460	59	9760	39
24	C	PAM DEL	TGGCTCTAACATTGAAACTG	AGCCAGTTTCCAATGTTAGAGCCATCCAGGT	AGCCAGTTTCAATGTTAGAGCCATCCAGGT	ACCTGGATGGCTCTAACAT	22022	263	37413	90	26638	502	25351	159	43203	491	40623	88	34689	631	25532	60	0.0118017	0.00239981	0.0184967	0.00623285	0.0112372	0.00216158	0.0178652	0.00234448	0.00901726	11154	0	13868	0	52500	1494	51506	1016	30483	588	35145	786	8051	97	117887	74	129576	1590
33	E	PAM NCG	CCGTGGTGGACCGGAAACGTGAGGG	TCACCCCTCACCTTTCCGGTCCACCACGGCTGCC	TCACCCCTCACGTTTCCGGTCCACCACGGCTGCC	CAGCCGTGGTGGACCGGAA	4287	36	6251	38	68	0	36	0	6711	49	5852	33	108	0	28	0	0.00832755	0.0060423	0	0	0.00724852	0.00560748	0	0	0.00302115	2156	0	2236	0	8369	31	7871	26	4446	11	5300	21	1611	9	20640	159	22164	136
3	A	SEED1 TV	GCACTGAGTCCCTCAGGTGTG	TCCCACACCTCAGGGACTCAGTGCGGTTG	TCCCACACCTGAGGGACTCAGTGCGGTTG	CAACCGCACTGAGTCCCTG	26801	232	30724	247	33290	334	18695	214	46875	272	31760	144	39784	307	17324	72	0.0085821	0.0079752	0.00993338	0.0113174	0.00576919	0.00451354	0.00765758	0.00413888	0.00925774	9788	0	12732	0	47326	236	46508	231	29470	135	33723	60	9248	33	97243	329	136423	599
26	D	PAM NGT	CCGGTTGTCAGACGAGTTTGG	AAGCCAACCTCGTCTGACAACCGGTGCATT	AAGCCAAACTCGTCTGACAACCGGTGCATT	ATGCACCGGTTGTCAGACG	5371	19	12119	19	80	0	83	5	9360	0	11195	19	101	3	91	0	0.00352505	0.00156533	0	0.0568182	0	0.00169431	0.0288462	0	0.00254519	2592	0	3331	0	11801	285	11556	330	6270	90	8325	154	1844	0	39955	25	31543	1
12	B	PAM NCT	TAAGAGCGAAGCTCTTCGAGTAG	CTCCTACTCCCAGAGCTTCGCTCTTATATTTCT	CTCCTACTCGAAGAGCTTCGCTCTTATATTTCT	AAATATAAGAGCGAAGCTC	11308	70	23731	203	5944	0	7788	0	19135	60	24846	103	7139	0	9800	0	0.00615222	0.00848166	0	0	0.00312581	0.00412842	0	0	0.00307611	4853	1	6403	0	22640	499	25490	255	13754	94	16389	117	4030	6	77551	313	59789	131
34	E	PAM NGT	CCGTGGTGGACCGGAAAGTTGAGGG	TCACCCCTCACCTTTCCGGTCCACCACGGCTGCC	TCACCCCTCAACTTTCCGGTCCACCACGGCTGCC	CAGCCGTGGTGGACCGGAA	3585	5	2875	6	20	0	4	0	6547	9	2228	3	19	0	3	0	0.00139276	0.00208261	0	0	0.00137279	0.00134469	0	0	0.000696379	943	0	1080	0	4151	33	4078	55	2533	16	2498	9	1344	3	9157	35	20248	26
1	A	PAM NCG	GCACTGAGTCCCTGACGTGTG	TCCCACACCTCAGGGACTCAGTGCGGTTG	TCCCACACGTCAGGGACTCAGTGCGGTTG	CAACCGCACTGAGTCCCTG	2484	24	3458	9	128	0	279	0	4872	25	3400	10	145	0	241	0	0.00956938	0.0025959	0	0	0.00510517	0.00293255	0	0	0.00129795	1263	0	1601	0	5894	59	6319	46	3027	38	4161	41	904	0	11945	20	14865	29
31	D	PAM NGTG	CCGGTTGTCAGACGAGTGTTGG	AAGCCAACCTCGTCTGACAACCGGTGCATT	AAGCCAACACTCGTCTGACAACCGGTGCATT	ATGCACCGGTTGTCAGACG	4864	15	9861	30	41	0	42	0	8381	3	9021	5	57	0	41	0	0.0030744	0.00303306	0	0	0.000357824	0.000553955	0	0	0.00151653	2371	0	2696	0	11682	149	9104	81	6923	78	7339	27	1605	2	32759	50	26145	1
15	B	PAM NGTG	TAAGAGCGAAGCTCTGTGGAGTAG	CTCCTACTCCCAGAGCTTCGCTCTTATATTTCT	CTCCTACTCCACAGAGCTTCGCTCTTATATTTCT	AAATATAAGAGCGAAGCTC	5843	3	8542	10	2491	3	2364	3	10506	12	9191	8	2951	4	2892	0	0.000513171	0.00116932	0.00120289	0.00126743	0.0011409	0.00086966	0.00135364	0	0.0011861	2483	0	2857	0	12115	276	11563	153	6332	45	8130	94	2015	2	30119	0	26400	0
10	B	PAM NGT	TAAGAGCGAAGCTCTGTGAGTAG	CTCCTACTCCCAGAGCTTCGCTCTTATATTTCT	CTCCTACTCACAGAGCTTCGCTCTTATATTTCT	AAATATAAGAGCGAAGCTC	2998	14	3880	3	1994	1	1305	0	4974	1	4373	4	2078	0	1580	1	0.00464807	0.000772599	0.000501253	0	0.000201005	0.000913868	0	0.000632511	0.000636926	1119	0	1865	1	4808	75	7502	82	3694	29	4717	41	1085	1	14647	3	16254	2
19	C	SEED1 TV	TGGCTCTAACAATGGAAACTG	AGCCAGTTTCCAATGTTAGAGCCATCCAGGT	AGCCAGTTTCCATTGTTAGAGCCATCCAGGT	ACCTGGATGGCTCTAACAT	12614	70	19254	55	17709	53	14049	42	21098	32	19101	49	19950	31	14197	25	0.00551876	0.00284841	0.0029839	0.00298063	0.00151443	0.00255875	0.00155147	0.00175784	0.00298226	4281	0	6328	2	22855	3	23985	32	12023	26	17353	61	4108	26	58317	116	64494	196
100	P	HEK4	GCTGGAGGTTGGGGTTAAAGC	TCCGCTTTAACCCCCACCTCCAGCCGCAGTGCC	TCCGCTTTAACCCCAACCTCCAGCCGCAGTGCC	GCACTGCGGCTGGAGGTGG	8885	21	15110	38	1692	0	1310	0	17055	46	14639	28	1985	1	1333	0	0.00235796	0.00250858	0	0	0.0026899	0.00190905	0.000503525	0	0.00117898	4081	3	4736	9	18280	147	19964	146	11442	75	13225	104	2917	4	47969	85	48068	109
11	B	SEED1 TV	TAAGAGCGAAGCTGTGGGAGTAG	CTCCTACTCCCAGAGCTTCGCTCTTATATTTCT	CTCCTACTCCCACAGCTTCGCTCTTATATTTCT	AAATATAAGAGCGAAGCTC	3858	0	6675	10	2978	1	2842	0	8050	0	7598	9	3515	2	2938	0	0	0.00149589	0.000335683	0	0	0.00118312	0.000568666	0	0.000167842	2250	0	2560	0	10360	84	10298	103	5571	44	7169	17	1578	3	21519	10	24102	24
35	E	SEED1 TV	CCGTGGTGGACCGGATAGGTGAGGG	TCACCCCTCACCTTTCCGGTCCACCACGGCTGCC	TCACCCCTCACCTATCCGGTCCACCACGGCTGCC	CAGCCGTGGTGGACCGGAA	2531	11	5631	9	30	0	18	0	4859	11	4834	3	32	0	32	0	0.0043273	0.00159574	0	0	0.00225873	0.000620219	0	0	0.000797872	1064	1	1287	1	5272	32	5650	11	2995	9	3990	9	826	1	17739	7	13797	39
16	B	PAM DEL	TAAGAGCGAAGCTTGGGAGTAG	CTCCTACTCCCAGAGCTTCGCTCTTATATTTCT	CTCCTACTCCCAAGCTTCGCTCTTATATTTCT	AAATATAAGAGCGAAGCTC	11511	19	10757	16	6902	4	3962	9	19735	23	11139	19	7566	1	4692	1	0.00164788	0.00148519	0.000579206	0.00226643	0.00116409	0.00170281	0.000132153	0.000213083	0.00156653	3049	0	4646	0	15722	92	18729	79	8408	22	13205	60	3820	1	36311	27	62191	34
38	E	AAGCTT (GAATTC keeps seed same)	CCGTGGTGGACCGAAGCTTTGAGGG	TCACCCCTCACCTTTCCGGTCCACCACGGCTGCC	TCACCCCTCAAAGCTTCGGTCCACCACGGCTGCC	CAGCCGTGGTGGACCGGAA	7870	8	14187	11	252	0	188	0	13237	6	12782	10	306	0	194	0	0.00101549	0.000774757	0	0	0.00045307	0.000781739	0	0	0.000387379	3650	0	3963	0	16612	56	14367	54	8729	23	10452	20	2641	0	42422	29	42786	27
7	A	PAM NGTG	GCACTGAGTCCCTGAGTGTGTG	TCCCACACCTCAGGGACTCAGTGCGGTTG	TCCCACACACTCAGGGACTCAGTGCGGTTG	CAACCGCACTGAGTCCCTG	22172	0	28174	6	21568	20	14036	3	0	21	0	6	25401	24	12372	15	0	0.000212917	0.000926441	0.00021369	1	1	0.000943953	0.00121095	0.000213304	0	0	0	0	0	123	0	135	0	39	0	64	6882	1	0	0	112367	30
[truncated: 66 more columns]

## Sheet: Sheet1
		Cell line	mESC	mESC	mESC		mESC	mESC	mESC	mESC
		PE2	PE2-5pl	pepPE2-3	pepPE2-1	pepPE2-2	pepPE2-4	pepPE2-5	pepPE2-6	pepPE2-7
		Rep
Oligo #	Target name	Edit name
21	C	SEED23+PAM NTC	0.234528	0.336599	0.200845	0.169643	0.195368	0.299887	0.357131	0.356449
17	C	PAM NCG	0.0603557	0.0955138	0.125879	0.0974672	0.132263	0.00932006	0.0120314	0.0120615
23	C	PAM NGTG	0.0822246	0.118428	0.0652117	0.0434894	0.0610178	0.0970908	0.133295	0.138165
22	C	GAATTC	0.0501257	0.0749235	0.0380129	0.0446149	0.0434359	0.05663	0.0774743	0.0808206
20	C	PAM NCT	0.00845872	0.0155378	0.00747177	0.00746434	0.0105951	0.0113366	0.0169765	0.0193283
9	B	PAM NCG	0.00432159	0.00700773	0.00746149	0.00616584	0.0096761	0.00106111	0.00142349	0.00243104
57	H	PAM NCG	0.00744288	0.011083	0.0110292	0.00937971	0.00863621	0.00465967	0.010084	0.00769435
14	B	GAATTC	0.00488713	0.00768402	0.0128582	0.00838617	0.00890555	0.0006025	0.000966557	0.00141543
39	E	PAM NGTG	0.00281897	0.00405268	0.00429935	0.00563224	0.00723938	0	0	0
59	H	SEED1 TV	0.00725645	0.00992043	0.0092218	0.0100315	0.00637048	0.00960363	0.0112624	0.0127913
40	E	PAM DEL	0.00344828	0.0499245	0.00246973	0.0012047	0.00284201	0.0714286	0	0.05
18	C	PAM NGT	0.00205298	0.00478455	0.00276527	0.00117927	0.00177484	0.00290327	0.0057112	0.0044172
27	D	SEED1 TV	0.0040107	0.0209205	0.00418677	0.00385505	0.0132144	0	0	0
24	C	PAM DEL	0.00679086	0.00901726	0.00135597	0.00917061	0.0100736	0.00828248	0.00999421	0.010223
33	E	PAM NCG	0.00280374	0.00302115	0.00749364	0.00600842	0.00904176	0	0	0
3	A	SEED1 TV	0.00514137	0.00925774	0.00338783	0.00401017	0.00659289	0.00479146	0.00667954	0.00623013
26	D	PAM NGT	0.000847155	0.00254519	0.000597743	2.07943e-05	5.30138e-05	0.00632911	0.0326797	0.0223881
12	B	PAM NCT	0.00156291	0.00307611	0.00389499	0.00223502	0.0042678	0	0.000284657	0.000169851
34	E	PAM NGT	0.000672344	0.000696379	0.00360566	0.00154327	0.000773395	0	0	0
1	A	PAM NCG	0.00146628	0.00129795	0.00155412	0.00171587	0.00440871	0	0.00544959	0
31	D	PAM NGTG	0.000178912	0.00151653	0.00151093	0.000582618	0.00438569	0	0.0120482	0
15	B	PAM NGTG	0.00100528	0.0011861	6.22355e-05	0.000159324	0.00116228	0.0008296	0.000955338	0.000254259
10	B	PAM NGT	0.000416758	0.000636926	0.000254194	0.000137426	0.000103455	0.000247586	0.000382848	0.000429923
19	C	SEED1 TV	0.00165466	0.00298226	0.00226957	0.00279028	0.00200967	0.0020995	0.00468933	0.00261028
100	P	HEK4	0.00120629	0.00117898	0.00174595	0.00184546	0.00176905	0.000340832	0.00040016	0
11	B	SEED1 TV	0.000284333	0.000167842	0.000562527	0.000752989	0.000941556	0.000268709	0	0.000397931
35	E	SEED1 TV	0.00031011	0.000797872	0.000430733	0.00208739	0.00196415	0	0	0
16	B	PAM DEL	0.000688584	0.00156653	0.000697229	0.000495133	0.00254175	0.000625	0.000897868	0.00164307
38	E	AAGCTT (GAATTC keeps seed same)	0.000226535	0.000387379	0.00064313	0.000538956	0.000947214	0	0	0
7	A	PAM NGTG	0.500605	0.000213304	0.000145285	0.000204954	1	3.5466e-05	0.000149115	0.000269802
