# Supplementary material for: Peptide fusion improves prime editing efficiency
Source: Nat Commun. 2022 Jun 18;13:3512. doi: 10.1038/s41467-022-31270-y (PMC9206660; doi:10.1038/s41467-022-31270-y)
Supplement: Supplementary file 9 — Supplementary Dataset 6 [file 41467_2022_31270_MOESM9_ESM.xlsx]

## Sheet: Sheet1
primer name	primer sequence
cloning primers
102820_Igf1_NheNEfw	CCGTTACTAGTGGATCCACCGGTACCATGGCTAGCAGGGAGGGAATGAATAAGCC
102820_ZBTB21_NheNEfw	CCGTTACTAGTGGATCCACCGGTACCATGGCTAGCTTAAGTTCAATGGCTGCCGC
102820_BRCA2_NheNEfw	CCGTTACTAGTGGATCCACCGGTACCATGGCTAGCGAGATCCATACTGTGTGTTCACA
102820_NFATC2IP_NheNEfw	CCGTTACTAGTGGATCCACCGGTACCATGGCTAGCGCCGAGCCAGTCGGTAAACG
102820_WRN_NheNEfw	CCGTTACTAGTGGATCCACCGGTACCATGGCTAGCGGAGCTGGTATGGCTATTCT
102820_Mdm2_NheNEfw	CCGTTACTAGTGGATCCACCGGTACCATGGCTAGCGAAGGGTTCGATGTTCCAGA
102820_POLN_NheNEfw	CCGTTACTAGTGGATCCACCGGTACCATGGCTAGCGCCCCACAAATGCCTGAATG
102820_MSH4_NheNEfw	CCGTTACTAGTGGATCCACCGGTACCATGGCTAGCCAAGTGGTTTCCGCCAGCAC
102820_CDKN2A_NheNEfw	CCGTTACTAGTGGATCCACCGGTACCATGGCTAGCGAGCCTGCAGCTGGCAGCAG
102820_VCP_NheNEfw	CCGTTACTAGTGGATCCACCGGTACCATGGCTAGCACTCACGGCGAGGTCGAACG
102820_TFRC_NheNEfw	CCGTTACTAGTGGATCCACCGGTACCATGGCTAGCAAGCTTTATGGCGACCTCAA
102820_Igf1_linkrv	ACTTCCAGTACCTCCTGTAGAACCAAACTCCTCCCCTTTGCGGC
102820_ZBTB21_linkrv	ACTTCCAGTACCTCCTGTAGAACCACCAAACTCGTCCTTGTTAAGG
102820_BRCA2_linkrv	ACTTCCAGTACCTCCTGTAGAACCGAAAGCATTAGCCTCGAATTGTG
102820_NFATC2IP_linkrv	ACTTCCAGTACCTCCTGTAGAACCGTCGCGGCTAGCAACAGGCC
102820_WRN_linkrv	ACTTCCAGTACCTCCTGTAGAACCCTCAAGCTCGCAAATCTTATTT
102820_Mdm2_linkrv	ACTTCCAGTACCTCCTGTAGAACCAACGCATGGTTCGATTGCAT
102820_POLN_linkrv	ACTTCCAGTACCTCCTGTAGAACCCTCAAAGTGGAGAGGAGGAG
102820_MSH4_linkrv	ACTTCCAGTACCTCCTGTAGAACCTGAGCGTTGAGGGTTCCCTG
102820_CDKN2A_linkrv	ACTTCCAGTACCTCCTGTAGAACCGGCAGCATCATGCACTGGGC
102820_VCP_linkrv	ACTTCCAGTACCTCCTGTAGAACCTGCGACTTGCTCAAGATCGA
102820_TFRC_linkrv	ACTTCCAGTACCTCCTGTAGAACCAGGAACATTGGCGCAAGCAC
102820_Igf1_linkfw	GGTTCTACAGGAGGTACTGGAAGTAGGGAGGGAATGAATAAGCC
102820_ZBTB21_linkfw	GGTTCTACAGGAGGTACTGGAAGTTTAAGTTCAATGGCTGCCGC
102820_BRCA2_linkfw	GGTTCTACAGGAGGTACTGGAAGTGAGATCCATACTGTGTGTTCACA
102820_NFATC2IP_linkfw	GGTTCTACAGGAGGTACTGGAAGTGCCGAGCCAGTCGGTAAACG
102820_WRN_linkfw	GGTTCTACAGGAGGTACTGGAAGTGGAGCTGGTATGGCTATTCT
102820_Mdm2_linkfw	GGTTCTACAGGAGGTACTGGAAGTGAAGGGTTCGATGTTCCAGA
102820_POLN_linkfw	GGTTCTACAGGAGGTACTGGAAGTGCCCCACAAATGCCTGAATG
102820_MSH4_linkfw	GGTTCTACAGGAGGTACTGGAAGTCAAGTGGTTTCCGCCAGCAC
102820_CDKN2A_linkfw	GGTTCTACAGGAGGTACTGGAAGTGAGCCTGCAGCTGGCAGCAG
102820_VCP_linkfw	GGTTCTACAGGAGGTACTGGAAGTACTCACGGCGAGGTCGAACG
102820_TFRC_linkfw	GGTTCTACAGGAGGTACTGGAAGTAAGCTTTATGGCGACCTCAA
102820_Igf1_NheNErv	GAGCCAGAGGAGCCTCCGCTAGATCCTCCGCTAGAAAACTCCTCCCCTTTGCGGC
102820_ZBTB21_NheNErv	GAGCCAGAGGAGCCTCCGCTAGATCCTCCGCTAGAACCAAACTCGTCCTTGTTAAGG
102820_BRCA2_NheNErv	GAGCCAGAGGAGCCTCCGCTAGATCCTCCGCTAGAGAAAGCATTAGCCTCGAATTGTG
102820_NFATC2IP_NheNErv	GAGCCAGAGGAGCCTCCGCTAGATCCTCCGCTAGAGTCGCGGCTAGCAACAGGCC
102820_WRN_NheNErv	GAGCCAGAGGAGCCTCCGCTAGATCCTCCGCTAGACTCAAGCTCGCAAATCTTATTT
102820_Mdm2_NheNErv	GAGCCAGAGGAGCCTCCGCTAGATCCTCCGCTAGAAACGCATGGTTCGATTGCAT
102820_POLN_NheNErv	GAGCCAGAGGAGCCTCCGCTAGATCCTCCGCTAGACTCAAAGTGGAGAGGAGGAG
102820_MSH4_NheNErv	GAGCCAGAGGAGCCTCCGCTAGATCCTCCGCTAGATGAGCGTTGAGGGTTCCCTG
102820_CDKN2A_NheNErv	GAGCCAGAGGAGCCTCCGCTAGATCCTCCGCTAGAGGCAGCATCATGCACTGGGC
102820_VCP_NheNErv	GAGCCAGAGGAGCCTCCGCTAGATCCTCCGCTAGATGCGACTTGCTCAAGATCGA
102820_TFRC_NheNErv	GAGCCAGAGGAGCCTCCGCTAGATCCTCCGCTAGAAGGAACATTGGCGCAAGCAC
040621_Igf1_Nhe_fw	GAC CGG TTC TAG ACA CCA TGG CTA GAC CGG TAC CAT GGC TAG C
120420_v2_ClaIfw	AGTCTTGTCCTGGCATATTATACATTCCATCGAT ACTCGA
120420_EF1_Xbarv	GCTAGCCATGGTG TCTAGAACCGGTCCTGTGTT
120420_EF1_PE25plfw	ccgccagaacacaggaccggttctagac ACCATGGCTAGCGGAGGATCT
120420_PE2_Bamrv	gtttcagcagagagaagtttgttgcgccggatcc GACTTTCCTCTTCTTCTTGGGCTCGA
010415_sgRNA_60bp_fw	TAACTTGAAAGTATTTCGATTTCTTGGCTTTATATATCTTGTGGAAAGGACGAAACACCG
010415_sgRNA_60bp_rv	GTTGATAACGGACTAGCCTTATTTAAACTTGCTATGCTGTTTCCAGCATAGCTCTTAAAC
110419_sgRNA_Ext_rv	GCACCGACTCGGTGCCACTTTTTCAAGTTGATAACGGACTAGCCTTATTTAAAC
120720_NLS_EcoRIfw	AAATTCATCACCCTCTGGCG
120720_P2A_Blastrv	CAATGAGGGTGGATTCTTCTTGAGACAAAGGCTTGGCGTA cggtccaggattctcttcga
120720_Blast_fw	GCCAAGCCTTTGTCTCAAG
120720_Blast_Hparv	AATCCAGAGGTTGATTGTC GTTAA CTTAGCCCTCCCACACATAA
120720_WPRE_Hpafw	TGTGTGGGAGGGCTAAGTTAA CGACAATCAACCTCTGGATTACA
120720_WPRE_Sac2rv	ctcgtctgagggcgaagg
041619_Cas9NTLib_colPCR_fw	GGCCGTTACTAGTGGATCCA
040119_Cas9NTLib_colPCR_rv	GTACTTCTTGTCGGCTGCTG
121520_GSTGGTGS_seqrv	CCTGTTCCACCAGTACTTCC
Library prep primers
041619_Cas9NTLib_r1seq_3N	CTTTCCCTACACGACGCTCTTCCGATCT NNN CCACCGGTACCATGGCTAGC
041619_Cas9NTLib_r1seq_4N	CTTTCCCTACACGACGCTCTTCCGATCT NNNN CCACCGGTACCATGGCTAGC
041619_Cas9NTLib_r1seq_5N	CTTTCCCTACACGACGCTCTTCCGATCT NNNNN CCACCGGTACCATGGCTAGC
041619_Cas9NTLib_r1seq_6N	CTTTCCCTACACGACGCTCTTCCGATCT NNNNNN CCACCGGTACCATGGCTAGC
030320_PELinker_B_r2seq_2N	GGAGTTCAGACGTGTGCTCTTCCGATCT NN GCTTTCAGGTGTTGCGCTCTC
030320_PELinker_B_r2seq_3N	GGAGTTCAGACGTGTGCTCTTCCGATCT NNN GCTTTCAGGTGTTGCGCTCTC
030320_PELinker_B_r2seq_4N	GGAGTTCAGACGTGTGCTCTTCCGATCT NNNN GCTTTCAGGTGTTGCGCTCTC
030320_PELinker_B_r2seq_5N	GGAGTTCAGACGTGTGCTCTTCCGATCT NNNNN GCTTTCAGGTGTTGCGCTCTC
111219_NF2ex8_peg_rv_r1seq	CTTTCCCTACACGACGCTCTTCCGATCT NNN ACCCATCTGCAGTACACACATG
012320_NF2ex8_peg_4N_r1seq	CTTTCCCTACACGACGCTCTTCCGATCT NNNN acccatctgcagtacacacatg
012320_NF2ex8_peg_5N_r1seq	CTTTCCCTACACGACGCTCTTCCGATCT NNNNN acccatctgcagtacacacatg
012320_NF2ex8_peg_6N_r1seq	CTTTCCCTACACGACGCTCTTCCGATCT NNNNNN acccatctgcagtacacacatg
111219_NF2ex8_peg_fw_r2seq	GGAGTTCAGACGTGTGCTCTTCCGATCTtccacagaataaaaagggcacaga
3*092820_T>M_251_nf2peg_g60bp	GGAAAGGACGAAACACCG CCACGGGAAGGAGATCTTGG GTTTAAGAGCTATGCTGGAAAC
*092820_T>M_251_nf2peg_pegtail	TAAAACTTTATCCATCTTTGCACCCATGGAAAAAAA GGGAAGGAGATCTTGGGCATCAGTCTGT GCACCGACTCGGTGCCACTT
4*092820_T>I_251_nf2peg_g60bp	GGAAAGGACGAAACACCG CCACGGGAAGGAGATCTTGG GTTTAAGAGCTATGCTGGAAAC
*092820_T>I_251_nf2peg_pegtail	TAAAACTTTATCCATCTTTGCACCCATGGAAAAAAA GGGAAGGAGATCTTGGGAATCAGTCTGT GCACCGACTCGGTGCCACTT
5*092820_P>K_252_nf2peg_g60bp	GGAAAGGACGAAACACCG CCACGGGAAGGAGATCTTGG GTTTAAGAGCTATGCTGGAAAC
*092820_P>K_252_nf2peg_pegtail	TAAAACTTTATCCATCTTTGCACCCATGGAAAAAAA GGGAAGGAGATCTTCTTGGTCAGT GCACCGACTCGGTGCCACTT
6*092820_K>D_253_nf2peg_g60bp	GGAAAGGACGAAACACCG TTCCACGGGAAGGAGATCTT GTTTAAGAGCTATGCTGGAAAC
*092820_K>D_c253_nf2peg_pegtail	TAAAACTTTATCCATCTTTGCACCCATGGAAAAAAA ACGGGAAGGAGATGTCGGGGGTC GCACCGACTCGGTGCCACTT
7*092820_K>V_c253_nf2peg_g60bp	GGAAAGGACGAAACACCG TTCCACGGGAAGGAGATCTT GTTTAAGAGCTATGCTGGAAAC
*092820_K>V_c253_nf2peg_pegtail	TAAAACTTTATCCATCTTTGCACCCATGGAAAAAAA ACGGGAAGGAGATGACGGGGGTC GCACCGACTCGGTGCCACTT
110320_r1seq_PCR1	CTTTCCCTACACGACGCTCTTCCG
110320_U6_r2seq_PCR1	GGAGTTCAGACGTGTGCTCTTCCGATCT NNN CTTGTGGAAAGGACGAAACACCG
