# Supplementary material for: Peptide fusion improves prime editing efficiency
Source: Nat Commun. 2022 Jun 18;13:3512. doi: 10.1038/s41467-022-31270-y (PMC9206660; doi:10.1038/s41467-022-31270-y)
Supplement: Supplementary file 10 — Supplementary Dataset 7 [file 41467_2022_31270_MOESM10_ESM.xlsx]

## Sheet: Sheet1
Cell line	Targeted Loci	Targeted AA	Prime editor	Unmodified, reads no	Modified, reads no	% edited	Fold change
A549	TP53	E285	CTRL-PE2	2642196		0.0152
A549	TP53	E285	CTRL-PE2		402
A549	TP53	E285	IN-PE2	1493616		1.5974	105.01
A549	TP53	E285	IN-PE2		24247
A549	TP53	E286	CTRL-PE2	2650469		0.0315
A549	TP53	E286	CTRL-PE2		834
A549	TP53	E286	IN-PE2	1498720		0.1147	3.64632
A549	TP53	E286	IN-PE2		1721
A549	TP53	G279	CTRL-PE2	1379905		0.0012
A549	TP53	G279	CTRL-PE2		16
A549	TP53	G279	IN-PE2	789295		0.0644	55.5818
A549	TP53	G279	IN-PE2		509
A549	TP53	G302	CTRL-PE2	2674893		6.7733
A549	TP53	G302	CTRL-PE2		194342
A549	TP53	G302	IN-PE2	1591428		3.4576	0.510475
A549	TP53	G302	IN-PE2		56996
A549	TP53	H296	CTRL-PE2	2846502		0.0078
A549	TP53	H296	CTRL-PE2		223
A549	TP53	H296	IN-PE2	1608744		1.8758	239.459
A549	TP53	H296	IN-PE2		30754
A549	TP53	R282	CTRL-PE2	2668484		0.0007
A549	TP53	R282	CTRL-PE2		18
A549	TP53	R282	IN-PE2	1504372		0.2664	395.002
A549	TP53	R282	IN-PE2		4019
HCT116	TP53	E285	CTRL-PE2	1854947		0.0018
HCT116	TP53	E285	CTRL-PE2		33
HCT116	TP53	E285	IN-PE2	1289315		0.078	43.8689
HCT116	TP53	E285	IN-PE2		1007
HCT116	TP53	E286	CTRL-PE2	1858801		0.0015
HCT116	TP53	E286	CTRL-PE2		27
HCT116	TP53	E286	IN-PE2	1291999		0.0077	5.27491
HCT116	TP53	E286	IN-PE2		99
HCT116	TP53	G279	CTRL-PE2	959473		0.002
HCT116	TP53	G279	CTRL-PE2		19
HCT116	TP53	G279	IN-PE2	663271		0.3057	154.39
HCT116	TP53	G279	IN-PE2		2034
HCT116	TP53	G302	CTRL-PE2	2003998		0.4652
HCT116	TP53	G302	CTRL-PE2		9366
HCT116	TP53	G302	IN-PE2	1395632		0.5453	1.17219
HCT116	TP53	G302	IN-PE2		7652
HCT116	TP53	H296	CTRL-PE2	2008598		0.0019
HCT116	TP53	H296	CTRL-PE2		39
HCT116	TP53	H296	IN-PE2	1394793		0.3484	179.422
HCT116	TP53	H296	IN-PE2		4876
HCT116	TP53	R282	CTRL-PE2	1877416		0.0006
HCT116	TP53	R282	CTRL-PE2		12
HCT116	TP53	R282	IN-PE2	1304514		0.0639	99.959
HCT116	TP53	R282	IN-PE2		834
u2os	TP53	E285	CTRL-PE2	6017909		0.0303
u2os	TP53	E285	CTRL-PE2		1826
u2os	TP53	E285	IN-PE2	1643664		0.1335	4.40062
u2os	TP53	E285	IN-PE2		2197
u2os	TP53	E286	CTRL-PE2	6035899		0.0033
u2os	TP53	E286	CTRL-PE2		201
u2os	TP53	E286	IN-PE2	1648640		0.0142	4.26176
u2os	TP53	E286	IN-PE2		234
u2os	TP53	G279	CTRL-PE2	3125315		0.0663
u2os	TP53	G279	CTRL-PE2		2072
u2os	TP53	G279	IN-PE2	855670		0.0093	0.141103
u2os	TP53	G279	IN-PE2		80
u2os	TP53	G302	CTRL-PE2	6513323		0.2487
u2os	TP53	G302	CTRL-PE2		16239
u2os	TP53	G302	IN-PE2	1783585		0.1476	0.593608
u2os	TP53	G302	IN-PE2		2637
u2os	TP53	H296	CTRL-PE2	6509080		0.0849
u2os	TP53	H296	CTRL-PE2		5529
u2os	TP53	H296	IN-PE2	1778738		0.1623	1.91193
u2os	TP53	H296	IN-PE2		2891
u2os	TP53	R282	CTRL-PE2	6080951		0.0249
u2os	TP53	R282	CTRL-PE2		1516
u2os	TP53	R282	IN-PE2	1662441		0.0151	0.605679
u2os	TP53	R282	IN-PE2		251
A549	NF2	K253	CTRL-PE2	3096597		0.0981
A549	NF2	K253>D253	CTRL-PE2		3041
A549	NF2	K253	IN-PE2	4882161		0.233	2.37493
A549	NF2	K253>D253	IN-PE2		11402
A549	NF2	K253	CTRL-PE2	3096597		0.3937
A549	NF2	K253>V253	CTRL-PE2		12241
A549	NF2	K253	IN-PE2	4882161		0.4785	1.21532
A549	NF2	K253>V253	IN-PE2		23475
A549	NF2	T251	CTRL-PE2	3103791		0.0297
A549	NF2	T251>I251	CTRL-PE2		922
A549	NF2	T251	IN-PE2	4895512		0.0136	0.456669
A549	NF2	T251>I251	IN-PE2		664
A549	NF2	T251	CTRL-PE2	3103791		0.0171
A549	NF2	T251>M251	CTRL-PE2		532
A549	NF2	T251	IN-PE2	4895512		0.0048	0.280094
A549	NF2	T251>M251	IN-PE2		235
HCT116	NF2	K253	CTRL-PE2	3102934		0.0908
HCT116	NF2	K253>D253	CTRL-PE2		2819
HCT116	NF2	K253	IN-PE2	2234353		0.2675	2.94763
HCT116	NF2	K253>D253	IN-PE2		5994
HCT116	NF2	K253	CTRL-PE2	3102934		0.0818
HCT116	NF2	K253>V253	CTRL-PE2		2539
HCT116	NF2	K253	IN-PE2	2234353		0.0931	1.13865
HCT116	NF2	K253>V253	IN-PE2		2082
HCT116	NF2	T251	CTRL-PE2	3111661		0.0362
HCT116	NF2	T251>I251	CTRL-PE2		1128
HCT116	NF2	T251	IN-PE2	2240673		0.0354	0.977527
HCT116	NF2	T251>I251	IN-PE2		794
HCT116	NF2	T251	CTRL-PE2	3111661		0.0123
HCT116	NF2	T251>M251	CTRL-PE2		384
HCT116	NF2	T251	IN-PE2	2240673		0.0044	0.358057
HCT116	NF2	T251>M251	IN-PE2		99
u2os	NF2	K253	CTRL-PE2	2746903		0.0053
u2os	NF2	K253>D253	CTRL-PE2		145
u2os	NF2	K253	IN-PE2	2342177		0.0371	7.03455
u2os	NF2	K253>D253	IN-PE2		870
u2os	NF2	K253	CTRL-PE2	2746903		0.0433
u2os	NF2	K253>V253	CTRL-PE2		1191
u2os	NF2	K253	IN-PE2	2342177		0.0629	1.45119
u2os	NF2	K253>V253	IN-PE2		1474
u2os	NF2	T251	CTRL-PE2	2755598		0.007
u2os	NF2	T251>I251	CTRL-PE2		193
u2os	NF2	T251	IN-PE2	2349776		0.0045	0.638017
u2os	NF2	T251>I251	IN-PE2		105
u2os	NF2	T251	CTRL-PE2	2755598		0.0021
u2os	NF2	T251>M251	CTRL-PE2		59
u2os	NF2	T251	IN-PE2	2349776		0.0016	0.73543
u2os	NF2	T251>M251	IN-PE2		37
