# Supplementary material for: Peptide fusion improves prime editing efficiency
Source: Nat Commun. 2022 Jun 18;13:3512. doi: 10.1038/s41467-022-31270-y (PMC9206660; doi:10.1038/s41467-022-31270-y)
Supplement: Supplementary file 11 — Supplementary Dataset 8 [file 41467_2022_31270_MOESM11_ESM.xlsx]

## Sheet: Sheet1
Histogram #	Filename	Parameter	Low bound	High bound	# of Events	% of gated cells	Median	Geometric Mean	Arithmetic Mean	CV
1	mESC_CTRL-GFP-PE2_rep1	BluFL1	3688.86	47729.3	979	5.03	5574	6146.67	6805.17	54.76
2	mESC_CTRL-GFP-PE2_rep2	BluFL1	3688.86	47729.3	1905	5.1	5459	6052.72	6707.73	57.86
3	mESC_IN-GFP-PE2_Rep1	BluFL1	3688.86	47729.3	5250	10.5	6215	6923.39	7912.56	62
4	mESC_IN-GFP-PE2_Rep2	BluFL1	3688.86	47729.3	5163	10.33	6157	6869.15	7844.18	62.22
Histogram #	Filename	Parameter	Low bound	High bound	# of Events	% of gated cells	Median	Geometric Mean	Arithmetic Mean	CV
1	mESC_CTRL-GFP-PE2_rep1	BluFL1	2099.69	47729.3	1971	10.13	3663	4084.87	4771.39	69.75
2	mESC_CTRL-GFP-PE2_rep2	BluFL1	2099.69	47729.3	3985	10.66	3584	3997.66	4652.62	71.85
3	mESC_IN-GFP-PE2_Rep1	BluFL1	2099.69	47729.3	8869	17.74	4250	4766.14	5829.88	77.89
4	mESC_IN-GFP-PE2_Rep2	BluFL1	2099.69	47729.3	8758	17.52	4218	4734.09	5778.05	77.9
Histogram #	Filename	Parameter	Low bound	High bound	# of Events	% of gated cells	Median	Geometric Mean	Arithmetic Mean	CV
1	mESC_CTRL-GFP-PE2_rep1	BluFL1	1378	47729.3	2930	15.05	2707	3058.01	3765.82	82.03
2	mESC_CTRL-GFP-PE2_rep2	BluFL1	1378	47729.3	6005	16.07	2663	2989.54	3658.74	83.7
3	mESC_IN-GFP-PE2_Rep1	BluFL1	1378	47729.3	12005	24.01	3263	3635.59	4751.77	90.6
4	mESC_IN-GFP-PE2_Rep2	BluFL1	1378	47729.3	11890	23.78	3249	3608.92	4704.36	90.58
Histogram #	Filename	Parameter	Low bound	High bound	# of Events	% of gated cells	Median	Geometric Mean	Arithmetic Mean	CV
1	mESC_CTRL-GFP-PE2_rep1	BluFL1	993.8	47729.3	3939	20.24	2100	2386.67	3100.15	93.42
2	mESC_CTRL-GFP-PE2_rep2	BluFL1	993.8	47729.3	7830	20.95	2132	2399.76	3078.58	93.6
3	mESC_IN-GFP-PE2_Rep1	BluFL1	993.8	47729.3	14842	29.68	2618	2924.05	4066.84	101.32
4	mESC_IN-GFP-PE2_Rep2	BluFL1	993.8	47729.3	14661	29.32	2608	2915.82	4036.91	101.04
Histogram #	Filename	Parameter	Low bound	High bound	# of Events	% of gated cells	Median	Geometric Mean	Arithmetic Mean	CV
1	mESC_CTRL-GFP-PE2_rep1	BluFL1	548.46	47729.3	5997	30.81	1344	1593.22	2292.28	113.46
2	mESC_CTRL-GFP-PE2_rep2	BluFL1	548.46	47729.3	11769	31.49	1410	1617.27	2298.85	112.91
3	mESC_IN-GFP-PE2_Rep1	BluFL1	548.46	47729.3	19994	39.99	1789	2052.61	3212.57	119.38
4	mESC_IN-GFP-PE2_Rep2	BluFL1	548.46	47729.3	19749	39.5	1787	2047.71	3190.28	119.03
