# Supplementary material for: Peptide fusion improves prime editing efficiency
Source: Nat Commun. 2022 Jun 18;13:3512. doi: 10.1038/s41467-022-31270-y (PMC9206660; doi:10.1038/s41467-022-31270-y)
Supplement: Supplementary file 13 — Source Data [file 41467_2022_31270_MOESM13_ESM.zip]

Archive with 22 entries (22 files):
- Source Data/021920__mESC_PE_peptide_Library_WT_before_editing.csv
- Source Data/021920__mESC_PE_peptide_Library_WT_before_editing_control.csv
- Source Data/022720_mESC_PE_peptide_library_Rep2.csv
- Source Data/022720_mESC_PE_peptide_library_Rep2_control.csv
- Source Data/022720_mESC_PE_peptide_library_Rep2B.csv
- Source Data/022720_mESC_PE_peptide_library_Rep2B_control.csv
- Source Data/022720_mESC_PE_peptide_library_Rep2sum.csv
- Source Data/022720_mESC_PE_peptide_library_Rep2sum_control.csv
- Source Data/022820_mESC_PE_peptide_library_Rep1.csv
- Source Data/022820_mESC_PE_peptide_library_Rep1_control.csv
- Source Data/022820_mESC_PE_peptide_library_Rep1B.csv
- Source Data/022820_mESC_PE_peptide_library_Rep1B_control.csv
- Source Data/022820_mESC_PE_peptide_library_Rep1sum.csv
- Source Data/022820_mESC_PE_peptide_library_Rep1sum_control.csv
- Source Data/022820_mESC_PE_peptide_library_Rep3.csv
- Source Data/022820_mESC_PE_peptide_library_Rep3_control.csv
- Source Data/022820_mESC_PE_peptide_library_Rep3B.csv
- Source Data/022820_mESC_PE_peptide_library_Rep3B_control.csv
- Source Data/022820_mESC_PE_peptide_library_Rep3sum.csv
- Source Data/022820_mESC_PE_peptide_library_Rep3sum_control.csv
- Source Data/Fig2g_0421_PE2_GFP_FACS.xlsx
- Source Data/Supplementary Sequences.docx
