# Supplementary material for: Peptide fusion improves prime editing efficiency
Source: Nat Commun. 2022 Jun 18;13:3512. doi: 10.1038/s41467-022-31270-y (PMC9206660; doi:10.1038/s41467-022-31270-y)
Supplement: Supplementary file 13 — Source Data [file 41467_2022_31270_MOESM13_ESM.zip › Source Data/021920__mESC_PE_peptide_Library_WT_before_editing.csv]

	Prime edit	Wild-type	indel	other	prime_edit	Name	Unnamed: 0	Protein	Peptide.number.within.gene	Sequence	BarcodedSeq	barcode	FinalSeq	Design category	Gene	Total	prime_edit fraction	prime_edit logit fraction
0	0.0	413.0	1.0	4.0	0.0	hblOligo4208_Cat3	0	NM_1001655	1.0	TCTCGGACAATGGTGAAAGGCGCACAAGGTGGTTTGCTCCGCAAACAAGAGGAGCAAGAGCCTGAGGGCGAAGAACCTGCCGTGTTGGGCGGCGACAAAGAGGAGGAGCGCAAGCGCCCTCGCCGCGAAGCTCCTGGTAACGGGGGGCATGAGGCCGGTCCAGAGTGGCGCCATATCCGCGCCGAAGGGCTCGACTGTGAGTACGAGGTTCTGTTTGGTAAGGCCGAGGCTGACGAGATTTTTCAAGAACTGGAATCTAGCGGAGGATCTAGCGGAGG	TCTCGGACAATGgtgaaaggcgcacaaggtggtttgctccgcaaacaagaggagcaagagcctGAGggcgaagaacctgccgtgttgggcggcgacaaagagGAGGAGcgcaagcgccctcgccgcgaagctcctggtaacggggggcatGAGgccggtccaGAGtggcgccatatccgcgccgaagggctcgactgtGAGtacGAGgttctgtttggtaaggccgaggctgacgagatttttcaagaactggaa	TCTCGGACAATG	ATCCACCGGTACCATGGCTAGCTCTCGGACAATGgtgaaaggcgcacaaggtggtttgctccgcaaacaagaggagcaagagcctGAGggcgaagaacctgccgtgttgggcggcgacaaagagGAGGAGcgcaagcgccctcgccgcgaagctcctggtaacggggggcatGAGgccggtccaGAGtggcgccatatccgcgccgaagggctcgactgtGAGtacGAGgttctgtttggtaaggccgaggctgacgagatttttcaagaactggaaTCTAGCGGAGGATCTAGCGGAGG	3_4778_st_to_e_dna_repair_peptides_9NATG	ALKBH2	413.0	0.0
1	0.0	450.0	0.0	6.0	0.0	hblOligo4208_Cat2	1	NM_1001655	1.0	GACCGCTTCTTGGTGAAAGGCGCACAAGGTGGTTTGCTCCGCAAACAAGAGGAGCAAGAGCCTACAGGCGAAGAACCTGCCGTGTTGGGCGGCGACAAAGAGTCTACTCGCAAGCGCCCTCGCCGCGAAGCTCCTGGTAACGGGGGGCATAGCGCCGGTCCATCCTGGCGCCATATCCGCGCCGAAGGGCTCGACTGTAGCTACACAGTTCTGTTTGGTAAGGCCGAGGCTGACGAGATTTTTCAAGAACTGGAATCTAGCGGAGGATCTAGCGGAGG	gaccgcttcttggtgaaaggcgcacaaggtggtttgctccgcaaacaagaggagcaagagcctacaggcgaagaacctgccgtgttgggcggcgacaaagagtctactcgcaagcgccctcgccgcgaagctcctggtaacggggggcatagcgccggtccatcctggcgccatatccgcgccgaagggctcgactgtagctacacagttctgtttggtaaggccgaggctgacgagatttttcaagaactggaa		ATCCACCGGTACCATGGCTAGCgaccgcttcttggtgaaaggcgcacaaggtggtttgctccgcaaacaagaggagcaagagcctacaggcgaagaacctgccgtgttgggcggcgacaaagagtctactcgcaagcgccctcgccgcgaagctcctggtaacggggggcatagcgccggtccatcctggcgccatatccgcgccgaagggctcgactgtagctacacagttctgtttggtaaggccgaggctgacgagatttttcaagaactggaaTCTAGCGGAGGATCTAGCGGAGG	2_wt_dna_repair_peptides	ALKBH2	450.0	0.0
2	0.0	264.0	0.0	0.0	0.0	hblOligo135333_Cat3	2	NM_1001655	2.0	CCACACGGAATGGGGCATGAGGCCGGTCCAGAGTGGCGCCATATCCGCGCCGAAGGGCTCGACTGTGAGTACGAGGTTCTGTTTGGTAAGGCCGAGGCTGACGAGATTTTTCAAGAACTGGAAAAAGAGGTTGAGTATTTCGAGGGTGCCTTGGCTCGCGTTCAAGTCTTTGGCAAATGGCACGAGGTCCCACGCAAACAGGCCGAGTACGGGGATGCCGGCCTCGAGTACGAGTTCGAGGGCCTTGAGCTCGAGTCTAGCGGAGGATCTAGCGGAGG	CCACACGGAATGgggcatGAGgccggtccaGAGtggcgccatatccgcgccgaagggctcgactgtGAGtacGAGgttctgtttggtaaggccgaggctgacgagatttttcaagaactggaaaaagaggttgagtatttcGAGggtgccttggctcgcgttcaagtctttggcaaatggcacGAGgtcccacgcaaacaggccGAGtacggggatgccggcctcGAGtacGAGttcGAGggccttGAGctcGAG	CCACACGGAATG	ATCCACCGGTACCATGGCTAGCCCACACGGAATGgggcatGAGgccggtccaGAGtggcgccatatccgcgccgaagggctcgactgtGAGtacGAGgttctgtttggtaaggccgaggctgacgagatttttcaagaactggaaaaagaggttgagtatttcGAGggtgccttggctcgcgttcaagtctttggcaaatggcacGAGgtcccacgcaaacaggccGAGtacggggatgccggcctcGAGtacGAGttcGAGggccttGAGctcGAGTCTAGCGGAGGATCTAGCGGAGG	3_4778_st_to_e_dna_repair_peptides_9NATG	ALKBH2	264.0	0.0
4	0.0	400.0	1.0	1.0	0.0	hblOligo4209_Cat3	4	NM_1001655	3.0	TGTAAGATTATGGCCTTGGCTCGCGTTCAAGTCTTTGGCAAATGGCACGAGGTCCCACGCAAACAGGCCGAGTACGGGGATGCCGGCCTCGAGTACGAGTTCGAGGGCCTTGAGCTCGAGCCTAAGCCATGGATTCCAGTTCTGGAGCGCATCCGCGATCATGTGGAGGGTGTGGAGGGGCAAGAGTTCAACTTCGTGCTCATCAACCGCTATAAAGACGGTTGTGACCACATCGGCGAGCACCGCGATGACGAATCTAGCGGAGGATCTAGCGGAGG	TGTAAGATTATGgccttggctcgcgttcaagtctttggcaaatggcacGAGgtcccacgcaaacaggccGAGtacggggatgccggcctcGAGtacGAGttcGAGggccttGAGctcGAGcctaagccatggattccagttctggagcgcatccgcgatcatgtgGAGggtgtgGAGgggcaaGAGttcaacttcgtgctcatcaaccgctataaagacggttgtgaccacatcggcgagcaccgcgatgacgaa	TGTAAGATTATG	ATCCACCGGTACCATGGCTAGCTGTAAGATTATGgccttggctcgcgttcaagtctttggcaaatggcacGAGgtcccacgcaaacaggccGAGtacggggatgccggcctcGAGtacGAGttcGAGggccttGAGctcGAGcctaagccatggattccagttctggagcgcatccgcgatcatgtgGAGggtgtgGAGgggcaaGAGttcaacttcgtgctcatcaaccgctataaagacggttgtgaccacatcggcgagcaccgcgatgacgaaTCTAGCGGAGGATCTAGCGGAGG	3_4778_st_to_e_dna_repair_peptides_9NATG	ALKBH2	400.0	0.0
5	0.0	946.0	8.0	7.0	0.0	hblOligo4209_Cat2	5	NM_1001655	3.0	TATTTCACCGGTGCCTTGGCTCGCGTTCAAGTCTTTGGCAAATGGCACAGCGTCCCACGCAAACAGGCCACATACGGGGATGCCGGCCTCACATACACTTTCTCTGGCCTTACTCTCTCCCCTAAGCCATGGATTCCAGTTCTGGAGCGCATCCGCGATCATGTGTCCGGTGTGACAGGGCAAACTTTCAACTTCGTGCTCATCAACCGCTATAAAGACGGTTGTGACCACATCGGCGAGCACCGCGATGACGAATCTAGCGGAGGATCTAGCGGAGG	tatttcaccggtgccttggctcgcgttcaagtctttggcaaatggcacagcgtcccacgcaaacaggccacatacggggatgccggcctcacatacactttctctggccttactctctcccctaagccatggattccagttctggagcgcatccgcgatcatgtgtccggtgtgacagggcaaactttcaacttcgtgctcatcaaccgctataaagacggttgtgaccacatcggcgagcaccgcgatgacgaa		ATCCACCGGTACCATGGCTAGCtatttcaccggtgccttggctcgcgttcaagtctttggcaaatggcacagcgtcccacgcaaacaggccacatacggggatgccggcctcacatacactttctctggccttactctctcccctaagccatggattccagttctggagcgcatccgcgatcatgtgtccggtgtgacagggcaaactttcaacttcgtgctcatcaaccgctataaagacggttgtgaccacatcggcgagcaccgcgatgacgaaTCTAGCGGAGGATCTAGCGGAGG	2_wt_dna_repair_peptides	ALKBH2	946.0	0.0
6	0.0	1517.0	5.0	3.0	0.0	hblOligo135334_Cat3	6	NM_1001655	4.0	GATCCGATGATGCGCATCCGCGATCATGTGGAGGGTGTGGAGGGGCAAGAGTTCAACTTCGTGCTCATCAACCGCTATAAAGACGGTTGTGACCACATCGGCGAGCACCGCGATGACGAACGCGAGTTGGCACCAGGTGAGCCTATCGCTGAGGTCGAGTTCGGGGCATGTCGCGATTTTGTTTTTCGCCACAAGGATGAGCGCGGTAAAGAGCCTGAGCGCCGCGTTGCAGTCGTGCGCCTCCCTCTCGCTCACTCTAGCGGAGGATCTAGCGGAGG	GATCCGATGATGcgcatccgcgatcatgtgGAGggtgtgGAGgggcaaGAGttcaacttcgtgctcatcaaccgctataaagacggttgtgaccacatcggcgagcaccgcgatgacgaacgcgagttggcaccaggtGAGcctatcgctGAGgtcGAGttcggggcatgtcgcgattttgtttttcgccacaaggatGAGcgcggtaaaGAGcctGAGcgccgcgttgcagtcgtgcgcctccctctcgctcac	GATCCGATGATG	ATCCACCGGTACCATGGCTAGCGATCCGATGATGcgcatccgcgatcatgtgGAGggtgtgGAGgggcaaGAGttcaacttcgtgctcatcaaccgctataaagacggttgtgaccacatcggcgagcaccgcgatgacgaacgcgagttggcaccaggtGAGcctatcgctGAGgtcGAGttcggggcatgtcgcgattttgtttttcgccacaaggatGAGcgcggtaaaGAGcctGAGcgccgcgttgcagtcgtgcgcctccctctcgctcacTCTAGCGGAGGATCTAGCGGAGG	3_4778_st_to_e_dna_repair_peptides_9NATG	ALKBH2	1517.0	0.0
7	0.0	1224.0	7.0	8.0	0.0	hblOligo135334_Cat2	7	NM_1001655	4.0	CCAGTTCTGGAGCGCATCCGCGATCATGTGTCCGGTGTGACAGGGCAAACTTTCAACTTCGTGCTCATCAACCGCTATAAAGACGGTTGTGACCACATCGGCGAGCACCGCGATGACGAACGCGAGTTGGCACCAGGTAGTCCTATCGCTTCTGTCTCATTCGGGGCATGTCGCGATTTTGTTTTTCGCCACAAGGATTCACGCGGTAAATCTCCTTCCCGCCGCGTTGCAGTCGTGCGCCTCCCTCTCGCTCACTCTAGCGGAGGATCTAGCGGAGG	ccagttctggagcgcatccgcgatcatgtgtccggtgtgacagggcaaactttcaacttcgtgctcatcaaccgctataaagacggttgtgaccacatcggcgagcaccgcgatgacgaacgcgagttggcaccaggtagtcctatcgcttctgtctcattcggggcatgtcgcgattttgtttttcgccacaaggattcacgcggtaaatctccttcccgccgcgttgcagtcgtgcgcctccctctcgctcac		ATCCACCGGTACCATGGCTAGCccagttctggagcgcatccgcgatcatgtgtccggtgtgacagggcaaactttcaacttcgtgctcatcaaccgctataaagacggttgtgaccacatcggcgagcaccgcgatgacgaacgcgagttggcaccaggtagtcctatcgcttctgtctcattcggggcatgtcgcgattttgtttttcgccacaaggattcacgcggtaaatctccttcccgccgcgttgcagtcgtgcgcctccctctcgctcacTCTAGCGGAGGATCTAGCGGAGG	2_wt_dna_repair_peptides	ALKBH2	1224.0	0.0
8	0.0	804.0	4.0	5.0	0.0	hblOligo4210_Cat3	8	NM_1001655	5.0	AGAACCACGATGGGTGAGCCTATCGCTGAGGTCGAGTTCGGGGCATGTCGCGATTTTGTTTTTCGCCACAAGGATGAGCGCGGTAAAGAGCCTGAGCGCCGCGTTGCAGTCGTGCGCCTCCCTCTCGCTCACGGCGAGCTGCTCATGATGAATCATCCAGAGAATGAGCACTGGTACCACGAGTTGCCTGTTCGCAAAAAAGTTCTCGCACCTCGCGTGAACCTTGAGTTCCGCAAAATTCTGCTGGAGAAAAAGTCTAGCGGAGGATCTAGCGGAGG	AGAACCACGATGggtGAGcctatcgctGAGgtcGAGttcggggcatgtcgcgattttgtttttcgccacaaggatGAGcgcggtaaaGAGcctGAGcgccgcgttgcagtcgtgcgcctccctctcgctcacggcGAGctgctcatgatgaatcatccaGAGaatGAGcactggtaccacGAGttgcctgttcgcaaaaaagttctcgcacctcgcgtgaaccttGAGttccgcaaaattctgctgGAGaaaaag	AGAACCACGATG	ATCCACCGGTACCATGGCTAGCAGAACCACGATGggtGAGcctatcgctGAGgtcGAGttcggggcatgtcgcgattttgtttttcgccacaaggatGAGcgcggtaaaGAGcctGAGcgccgcgttgcagtcgtgcgcctccctctcgctcacggcGAGctgctcatgatgaatcatccaGAGaatGAGcactggtaccacGAGttgcctgttcgcaaaaaagttctcgcacctcgcgtgaaccttGAGttccgcaaaattctgctgGAGaaaaagTCTAGCGGAGGATCTAGCGGAGG	3_4778_st_to_e_dna_repair_peptides_9NATG	ALKBH2	804.0	0.0
9	0.0	1345.0	14.0	5.0	0.0	hblOligo4210_Cat2	9	NM_1001655	5.0	GAGTTGGCACCAGGTAGTCCTATCGCTTCTGTCTCATTCGGGGCATGTCGCGATTTTGTTTTTCGCCACAAGGATTCACGCGGTAAATCTCCTTCCCGCCGCGTTGCAGTCGTGCGCCTCCCTCTCGCTCACGGCAGCCTGCTCATGATGAATCATCCAACAAATACTCACTGGTACCACTCATTGCCTGTTCGCAAAAAAGTTCTCGCACCTCGCGTGAACCTTACTTTCCGCAAAATTCTGCTGACTAAAAAGTCTAGCGGAGGATCTAGCGGAGG	gagttggcaccaggtagtcctatcgcttctgtctcattcggggcatgtcgcgattttgtttttcgccacaaggattcacgcggtaaatctccttcccgccgcgttgcagtcgtgcgcctccctctcgctcacggcagcctgctcatgatgaatcatccaacaaatactcactggtaccactcattgcctgttcgcaaaaaagttctcgcacctcgcgtgaaccttactttccgcaaaattctgctgactaaaaag		ATCCACCGGTACCATGGCTAGCgagttggcaccaggtagtcctatcgcttctgtctcattcggggcatgtcgcgattttgtttttcgccacaaggattcacgcggtaaatctccttcccgccgcgttgcagtcgtgcgcctccctctcgctcacggcagcctgctcatgatgaatcatccaacaaatactcactggtaccactcattgcctgttcgcaaaaaagttctcgcacctcgcgtgaaccttactttccgcaaaattctgctgactaaaaagTCTAGCGGAGGATCTAGCGGAGG	2_wt_dna_repair_peptides	ALKBH2	1345.0	0.0
10	0.0	132.0	0.0	8.0	0.0	hblOligo251657_Cat3	10	NM_1001740	1.0	AGGGTTGTAATGTGCCCAAAGTGCAATTATGTGGTGGATAATATTGATCACCTTTATCCTAACTTTCTTGTTAACGAACTCATTCTTAAACAGAAGCAGCGCTTTGAGGAAAAACGCTTCAAACTGGATCATGAGAACGGGCATCGCTGGCAGATTTTCCAGGATTGGCTCGGCGAGGACCAAGATAACTTGGATCTGGCAAATGTCAACCTCATGCTGGAACTTCTCGTTCAGAAGAAAAAACAATTGGAGGCCTCTAGCGGAGGATCTAGCGGAGG	AGGGTTGTAATGtgcccaaagtgcaattatgtggtggataatattgatcacctttatcctaactttcttgttaacgaactcattcttaaacagaagcagcgctttgaggaaaaacgcttcaaactggatcatGAGaacgggcatcgctggcagattttccaggattggctcggcGAGgaccaagataacttggatctggcaaatgtcaacctcatgctggaacttctcgttcagaagaaaaaacaattggaggcc	AGGGTTGTAATG	ATCCACCGGTACCATGGCTAGCAGGGTTGTAATGtgcccaaagtgcaattatgtggtggataatattgatcacctttatcctaactttcttgttaacgaactcattcttaaacagaagcagcgctttgaggaaaaacgcttcaaactggatcatGAGaacgggcatcgctggcagattttccaggattggctcggcGAGgaccaagataacttggatctggcaaatgtcaacctcatgctggaacttctcgttcagaagaaaaaacaattggaggccTCTAGCGGAGGATCTAGCGGAGG	3_4778_st_to_e_dna_repair_peptides_9NATG	RFWD2	132.0	0.0
11	0.0	152.0	1.0	1.0	0.0	hblOligo251658_Cat3	11	NM_1001740	1.0	TGGTATAAAATGAATGTGAACCTCATGTTGGAACTCCTCGTTCAAAAGAAGAAGCAATTGGAGGCTGAAGAGCATGCAGCTCAACTTCAAATTCTTATGGAGTTTCTCAAAGTCGCTCGCCGCAATAAACGCGAAGAGATGGAGGGTTTGTATGAGCCTGTGGAGGAGGATGAGGAGGTCCCACAATTTGAAGCTCCAGAGCCTGAGCATGAGGAGATCATCGATGAGGAGGAGTACGAGCAGCCTCCTGGCTTTTCTAGCGGAGGATCTAGCGGAGG	TGGTATAAAATGaatgtgaacctcatgttggaactcctcgttcaaaagaagaagcaattggaggctgaaGAGcatgcagctcaacttcaaattcttatggagtttctcaaagtcgctcgccgcaataaacgcgaagagatgGAGggtttgtatGAGcctgtgGAGgaggatGAGGAGgtcccacaatttgaagctccaGAGcctGAGcatGAGGAGatcatcgatGAGGAGgagtacGAGcagcctcctggcttt	TGGTATAAAATG	ATCCACCGGTACCATGGCTAGCTGGTATAAAATGaatgtgaacctcatgttggaactcctcgttcaaaagaagaagcaattggaggctgaaGAGcatgcagctcaacttcaaattcttatggagtttctcaaagtcgctcgccgcaataaacgcgaagagatgGAGggtttgtatGAGcctgtgGAGgaggatGAGGAGgtcccacaatttgaagctccaGAGcctGAGcatGAGGAGatcatcgatGAGGAGgagtacGAGcagcctcctggctttTCTAGCGGAGGATCTAGCGGAGG	3_4778_st_to_e_dna_repair_peptides_9NATG	RFWD2	152.0	0.0
12	0.0	77.0	2.0	0.0	0.0	hblOligo251657_Cat2	12	NM_1001740	1.0	GACAATAACCGCTGCCCAAAGTGCAATTATGTGGTGGATAATATTGATCACCTTTATCCTAACTTTCTTGTTAACGAACTCATTCTTAAACAGAAGCAGCGCTTTGAGGAAAAACGCTTCAAACTGGATCATAGCAACGGGCATCGCTGGCAGATTTTCCAGGATTGGCTCGGCACCGACCAAGATAACTTGGATCTGGCAAATGTCAACCTCATGCTGGAACTTCTCGTTCAGAAGAAAAAACAATTGGAGGCCTCTAGCGGAGGATCTAGCGGAGG	gacaataaccgctgcccaaagtgcaattatgtggtggataatattgatcacctttatcctaactttcttgttaacgaactcattcttaaacagaagcagcgctttgaggaaaaacgcttcaaactggatcatagcaacgggcatcgctggcagattttccaggattggctcggcaccgaccaagataacttggatctggcaaatgtcaacctcatgctggaacttctcgttcagaagaaaaaacaattggaggcc		ATCCACCGGTACCATGGCTAGCgacaataaccgctgcccaaagtgcaattatgtggtggataatattgatcacctttatcctaactttcttgttaacgaactcattcttaaacagaagcagcgctttgaggaaaaacgcttcaaactggatcatagcaacgggcatcgctggcagattttccaggattggctcggcaccgaccaagataacttggatctggcaaatgtcaacctcatgctggaacttctcgttcagaagaaaaaacaattggaggccTCTAGCGGAGGATCTAGCGGAGG	2_wt_dna_repair_peptides	RFWD2	77.0	0.0
13	0.0	432.0	1.0	1.0	0.0	hblOligo251658_Cat2	13	NM_1001740	1.0	TTGGATCTTGCCAATGTGAACCTCATGTTGGAACTCCTCGTTCAAAAGAAGAAGCAATTGGAGGCTGAAAGTCATGCAGCTCAACTTCAAATTCTTATGGAGTTTCTCAAAGTCGCTCGCCGCAATAAACGCGAAGAGATGAGTGGTTTGTATAGTCCTGTGTCAGAGGATTCCACTGTCCCACAATTTGAAGCTCCATCCCCTTCACATTCTAGCATCATCGATTCTACAGAGTACTCCCAGCCTCCTGGCTTTTCTAGCGGAGGATCTAGCGGAGG	ttggatcttgccaatgtgaacctcatgttggaactcctcgttcaaaagaagaagcaattggaggctgaaagtcatgcagctcaacttcaaattcttatggagtttctcaaagtcgctcgccgcaataaacgcgaagagatgagtggtttgtatagtcctgtgtcagaggattccactgtcccacaatttgaagctccatccccttcacattctagcatcatcgattctacagagtactcccagcctcctggcttt		ATCCACCGGTACCATGGCTAGCttggatcttgccaatgtgaacctcatgttggaactcctcgttcaaaagaagaagcaattggaggctgaaagtcatgcagctcaacttcaaattcttatggagtttctcaaagtcgctcgccgcaataaacgcgaagagatgagtggtttgtatagtcctgtgtcagaggattccactgtcccacaatttgaagctccatccccttcacattctagcatcatcgattctacagagtactcccagcctcctggctttTCTAGCGGAGGATCTAGCGGAGG	2_wt_dna_repair_peptides	RFWD2	432.0	0.0
14	0.0	868.0	3.0	5.0	0.0	hblOligo8392_Cat6	14	NM_1001976	1.0	ATGGCCTTTTGGGCAGGGGGTTCACCTTCTGTTGTTGATTATTTCCCTAGCGAGGACTTCTACCGCTGTGGCTACTGCAAGAACGAGTCTGGCTCTCGCTCCAATGGGATGTGGGCCCACAGCATGACTGTGCAGGATTACCAGGACTTGATTGATCGCGGCTGGCGCCGCTCAGGTAAGTATGTCTATAAGCCTGTTATGAATCAGACCTGTTGCCCTCAATACACCATCCGCTGCCGCCCATTGCAGTTCCAATCTAGCGGAGGATCTAGCGGAGG	atggccttttgggcagggggttcaccttctgttgttgattatttccctagcgaggacttctaccgctgtggctactgcaagaacgagtctggctctcgctccaatgggatgtgggcccacagcatgactgtgcaggattaccaggacttgattgatcgcggctggcgccgctcaggtaagtatgtctataagcctgttatgaatcagacctgttgccctcaatacaccatccgctgccgcccattgcagttccaa		ATCCACCGGTACCATGGCTAGCatggccttttgggcagggggttcaccttctgttgttgattatttccctagcgaggacttctaccgctgtggctactgcaagaacgagtctggctctcgctccaatgggatgtgggcccacagcatgactgtgcaggattaccaggacttgattgatcgcggctggcgccgctcaggtaagtatgtctataagcctgttatgaatcagacctgttgccctcaatacaccatccgctgccgcccattgcagttccaaTCTAGCGGAGGATCTAGCGGAGG	6_phosphoprotein_peptides	ATE1	868.0	0.0
15	0.0	349.0	1.0	2.0	0.0	hblOligo139233_Cat7	15	NM_1001976	2.0	AGCACGAGAATGTTGATTGATCGCGGCTGGCGCCGCGAGGGTAAGTATGTCTATAAGCCTGTTATGAATCAGGAGTGTTGCCCTCAATACGAGATCCGCTGCCGCCCATTGCAGTTCCAACCTGAGAAAGAGCACAAAAAGGTGCTTAAGAAAATGCTGAAGTTTCTGGCCAAAGGTGAAGTGCCTAAAGGCGAGTGCGAAGATGAACCTATGGATGAGGAGATGGATGACGCCGTGGCTGGTGATTTTGCTCTCTCTAGCGGAGGATCTAGCGGAGG	AGCACGAGAATGttgattgatcgcggctggcgccgcGAGggtaagtatgtctataagcctgttatgaatcagGAGtgttgccctcaatacGAGatccgctgccgcccattgcagttccaacctGAGaaaGAGcacaaaaaggtgcttaagaaaatgctgaagtttctggccaaaggtgaagtgcctaaaggcGAGtgcgaagatgaacctatggatGAGGAGatggatgacgccgtggctggtgattttgctctc	AGCACGAGAATG	ATCCACCGGTACCATGGCTAGCAGCACGAGAATGttgattgatcgcggctggcgccgcGAGggtaagtatgtctataagcctgttatgaatcagGAGtgttgccctcaatacGAGatccgctgccgcccattgcagttccaacctGAGaaaGAGcacaaaaaggtgcttaagaaaatgctgaagtttctggccaaaggtgaagtgcctaaaggcGAGtgcgaagatgaacctatggatGAGGAGatggatgacgccgtggctggtgattttgctctcTCTAGCGGAGGATCTAGCGGAGG	7_sampled_680_from_cat6	ATE1	349.0	0.0
16	0.0	663.0	7.0	3.0	0.0	hblOligo139233_Cat6	16	NM_1001976	2.0	GATTACCAGGACTTGATTGATCGCGGCTGGCGCCGCTCAGGTAAGTATGTCTATAAGCCTGTTATGAATCAGACCTGTTGCCCTCAATACACCATCCGCTGCCGCCCATTGCAGTTCCAACCTTCTAAATCTCACAAAAAGGTGCTTAAGAAAATGCTGAAGTTTCTGGCCAAAGGTGAAGTGCCTAAAGGCAGTTGCGAAGATGAACCTATGGATAGTACCATGGATGACGCCGTGGCTGGTGATTTTGCTCTCTCTAGCGGAGGATCTAGCGGAGG	gattaccaggacttgattgatcgcggctggcgccgctcaggtaagtatgtctataagcctgttatgaatcagacctgttgccctcaatacaccatccgctgccgcccattgcagttccaaccttctaaatctcacaaaaaggtgcttaagaaaatgctgaagtttctggccaaaggtgaagtgcctaaaggcagttgcgaagatgaacctatggatagtaccatggatgacgccgtggctggtgattttgctctc		ATCCACCGGTACCATGGCTAGCgattaccaggacttgattgatcgcggctggcgccgctcaggtaagtatgtctataagcctgttatgaatcagacctgttgccctcaatacaccatccgctgccgcccattgcagttccaaccttctaaatctcacaaaaaggtgcttaagaaaatgctgaagtttctggccaaaggtgaagtgcctaaaggcagttgcgaagatgaacctatggatagtaccatggatgacgccgtggctggtgattttgctctcTCTAGCGGAGGATCTAGCGGAGG	6_phosphoprotein_peptides	ATE1	663.0	0.0
17	0.0	164.0	4.0	1.0	0.0	hblOligo8393_Cat7	17	NM_1001976	3.0	TCTCCCACGATGAAGAAAATGCTGAAGTTTCTGGCCAAAGGTGAAGTGCCTAAAGGCGAGTGCGAAGATGAACCTATGGATGAGGAGATGGATGACGCCGTGGCTGGTGATTTTGCTCTCATCAATAAACTCGACATTCAGTGCGATCTCAAGGAGTTGGAGGACGACATCAAGGAGGAGCTTGAGGAGGAAGGCAAAAATGAGAAAAAGGAGGAGCCACAGGAGTTGTTGCAAGAGCAGGATTTTGTCGGTGAATCTAGCGGAGGATCTAGCGGAGG	TCTCCCACGATGaagaaaatgctgaagtttctggccaaaggtgaagtgcctaaaggcGAGtgcgaagatgaacctatggatGAGGAGatggatgacgccgtggctggtgattttgctctcatcaataaactcgacattcagtgcgatctcaagGAGttgGAGgacgacatcaaggagGAGcttgagGAGgaaggcaaaaatGAGaaaaaggaggagccacaggagttgttgcaaGAGcaggattttgtcggtgaa	TCTCCCACGATG	ATCCACCGGTACCATGGCTAGCTCTCCCACGATGaagaaaatgctgaagtttctggccaaaggtgaagtgcctaaaggcGAGtgcgaagatgaacctatggatGAGGAGatggatgacgccgtggctggtgattttgctctcatcaataaactcgacattcagtgcgatctcaagGAGttgGAGgacgacatcaaggagGAGcttgagGAGgaaggcaaaaatGAGaaaaaggaggagccacaggagttgttgcaaGAGcaggattttgtcggtgaaTCTAGCGGAGGATCTAGCGGAGG	7_sampled_680_from_cat6	ATE1	164.0	0.0
18	0.0	207.0	2.0	1.0	0.0	hblOligo8393_Cat6	18	NM_1001976	3.0	AAAAAGGTGCTTAAGAAAATGCTGAAGTTTCTGGCCAAAGGTGAAGTGCCTAAAGGCAGTTGCGAAGATGAACCTATGGATAGTACCATGGATGACGCCGTGGCTGGTGATTTTGCTCTCATCAATAAACTCGACATTCAGTGCGATCTCAAGACATTGAGTGACGACATCAAGGAGAGTCTTGAGAGCGAAGGCAAAAATTCCAAAAAGGAGGAGCCACAGGAGTTGTTGCAATCCCAGGATTTTGTCGGTGAATCTAGCGGAGGATCTAGCGGAGG	aaaaaggtgcttaagaaaatgctgaagtttctggccaaaggtgaagtgcctaaaggcagttgcgaagatgaacctatggatagtaccatggatgacgccgtggctggtgattttgctctcatcaataaactcgacattcagtgcgatctcaagacattgagtgacgacatcaaggagagtcttgagagcgaaggcaaaaattccaaaaaggaggagccacaggagttgttgcaatcccaggattttgtcggtgaa		ATCCACCGGTACCATGGCTAGCaaaaaggtgcttaagaaaatgctgaagtttctggccaaaggtgaagtgcctaaaggcagttgcgaagatgaacctatggatagtaccatggatgacgccgtggctggtgattttgctctcatcaataaactcgacattcagtgcgatctcaagacattgagtgacgacatcaaggagagtcttgagagcgaaggcaaaaattccaaaaaggaggagccacaggagttgttgcaatcccaggattttgtcggtgaaTCTAGCGGAGGATCTAGCGGAGG	6_phosphoprotein_peptides	ATE1	207.0	0.0
19	0.0	314.0	2.0	2.0	0.0	hblOligo139234_Cat6	19	NM_1001976	4.0	ATTCAGTGCGATCTCAAGACATTGAGTGACGACATCAAGGAGAGTCTTGAGAGCGAAGGCAAAAATTCCAAAAAGGAGGAGCCACAGGAGTTGTTGCAATCCCAGGATTTTGTCGGTGAAAAACTGGGTAGTGGTGAACCAAGCCACTCAGTCAAGGTTCACACAGTGCCAAAGCCTGGTAAAGGTGCAGATCTCAGCAAGCCACCTTGCCGCAAAGCTAAAGAAATTCGCAAGGAACGCAAGCGCCTCAAGCTCTCTAGCGGAGGATCTAGCGGAGG	attcagtgcgatctcaagacattgagtgacgacatcaaggagagtcttgagagcgaaggcaaaaattccaaaaaggaggagccacaggagttgttgcaatcccaggattttgtcggtgaaaaactgggtagtggtgaaccaagccactcagtcaaggttcacacagtgccaaagcctggtaaaggtgcagatctcagcaagccaccttgccgcaaagctaaagaaattcgcaaggaacgcaagcgcctcaagctc		ATCCACCGGTACCATGGCTAGCattcagtgcgatctcaagacattgagtgacgacatcaaggagagtcttgagagcgaaggcaaaaattccaaaaaggaggagccacaggagttgttgcaatcccaggattttgtcggtgaaaaactgggtagtggtgaaccaagccactcagtcaaggttcacacagtgccaaagcctggtaaaggtgcagatctcagcaagccaccttgccgcaaagctaaagaaattcgcaaggaacgcaagcgcctcaagctcTCTAGCGGAGGATCTAGCGGAGG	6_phosphoprotein_peptides	ATE1	314.0	0.0
20	0.0	247.0	0.0	0.0	0.0	hblOligo8394_Cat6	20	NM_1001976	5.0	GAACCAAGCCACTCAGTCAAGGTTCACACAGTGCCAAAGCCTGGTAAAGGTGCAGATCTCAGCAAGCCACCTTGCCGCAAAGCTAAAGAAATTCGCAAGGAACGCAAGCGCCTCAAGCTCATGCAACAGAATCCTGCAGGCGAACTGGAAGGTTTTCAGGCCCAAGGGCACCCACCATCTCTCTTTCCTCCAAAGGCTAAATCCAACCAGCCAAAGTCATTGGAGGACCTGATCTTCGAATCATTGCCAGAAAATTCTAGCGGAGGATCTAGCGGAGG	gaaccaagccactcagtcaaggttcacacagtgccaaagcctggtaaaggtgcagatctcagcaagccaccttgccgcaaagctaaagaaattcgcaaggaacgcaagcgcctcaagctcatgcaacagaatcctgcaggcgaactggaaggttttcaggcccaagggcacccaccatctctctttcctccaaaggctaaatccaaccagccaaagtcattggaggacctgatcttcgaatcattgccagaaaat		ATCCACCGGTACCATGGCTAGCgaaccaagccactcagtcaaggttcacacagtgccaaagcctggtaaaggtgcagatctcagcaagccaccttgccgcaaagctaaagaaattcgcaaggaacgcaagcgcctcaagctcatgcaacagaatcctgcaggcgaactggaaggttttcaggcccaagggcacccaccatctctctttcctccaaaggctaaatccaaccagccaaagtcattggaggacctgatcttcgaatcattgccagaaaatTCTAGCGGAGGATCTAGCGGAGG	6_phosphoprotein_peptides	ATE1	247.0	0.0
21	0.0	294.0	1.0	0.0	0.0	hblOligo139235_Cat7	21	NM_1001976	6.0	CTAACAACCATGGAAGGTTTTCAGGCCCAAGGGCACCCACCAGAGCTCTTTCCTCCAAAGGCTAAAGAGAACCAGCCAAAGGAGTTGGAGGACCTGATCTTCGAAGAGTTGCCAGAAAATGCAGAGCACAAGCTGGAGGTCCGCGTGGTGCGCGAGGAGCCACCAGAGGAGCAATTTAAGGCAGAGCTCCTCGAAGAGTACCAGGTTTATAAGCGCTATCAAATGGTCATTCATAAGAATCCACCAGACGAGCCTTCTAGCGGAGGATCTAGCGGAGG	CTAACAACCATGgaaggttttcaggcccaagggcacccaccaGAGctctttcctccaaaggctaaaGAGaaccagccaaagGAGttggaggacctgatcttcgaaGAGttgccagaaaatgcaGAGcacaagctggaggtccgcgtggtgcgcGAGGAGccaccaGAGGAGcaatttaaggcaGAGctcctcgaaGAGtaccaggtttataagcgctatcaaatggtcattcataagaatccaccagacGAGcct	CTAACAACCATG	ATCCACCGGTACCATGGCTAGCCTAACAACCATGgaaggttttcaggcccaagggcacccaccaGAGctctttcctccaaaggctaaaGAGaaccagccaaagGAGttggaggacctgatcttcgaaGAGttgccagaaaatgcaGAGcacaagctggaggtccgcgtggtgcgcGAGGAGccaccaGAGGAGcaatttaaggcaGAGctcctcgaaGAGtaccaggtttataagcgctatcaaatggtcattcataagaatccaccagacGAGcctTCTAGCGGAGGATCTAGCGGAGG	7_sampled_680_from_cat6	ATE1	294.0	0.0
22	0.0	165.0	0.0	0.0	0.0	hblOligo139235_Cat6	22	NM_1001976	6.0	GCAGGCGAACTGGAAGGTTTTCAGGCCCAAGGGCACCCACCATCTCTCTTTCCTCCAAAGGCTAAATCCAACCAGCCAAAGTCATTGGAGGACCTGATCTTCGAATCATTGCCAGAAAATGCAAGCCACAAGCTGGAGGTCCGCGTGGTGCGCTCATCACCACCATCATCACAATTTAAGGCAACTCTCCTCGAATCATACCAGGTTTATAAGCGCTATCAAATGGTCATTCATAAGAATCCACCAGACACTCCTTCTAGCGGAGGATCTAGCGGAGG	gcaggcgaactggaaggttttcaggcccaagggcacccaccatctctctttcctccaaaggctaaatccaaccagccaaagtcattggaggacctgatcttcgaatcattgccagaaaatgcaagccacaagctggaggtccgcgtggtgcgctcatcaccaccatcatcacaatttaaggcaactctcctcgaatcataccaggtttataagcgctatcaaatggtcattcataagaatccaccagacactcct		ATCCACCGGTACCATGGCTAGCgcaggcgaactggaaggttttcaggcccaagggcacccaccatctctctttcctccaaaggctaaatccaaccagccaaagtcattggaggacctgatcttcgaatcattgccagaaaatgcaagccacaagctggaggtccgcgtggtgcgctcatcaccaccatcatcacaatttaaggcaactctcctcgaatcataccaggtttataagcgctatcaaatggtcattcataagaatccaccagacactcctTCTAGCGGAGGATCTAGCGGAGG	6_phosphoprotein_peptides	ATE1	165.0	0.0
23	0.0	470.0	3.0	4.0	0.0	hblOligo8395_Cat6	23	NM_1001976	7.0	GAGGTCCGCGTGGTGCGCTCATCACCACCATCATCACAATTTAAGGCAACTCTCCTCGAATCATACCAGGTTTATAAGCGCTATCAAATGGTCATTCATAAGAATCCACCAGACACTCCTACCGAAAGCCAATTTACTCGCTTCCTCTGTTCTTCACCTTTGGAGGCTGAAACTCCTCCAAACGGTCCAGATTGTGGGTACGGTTCCTTTCATCAGCAGTACTGGCTGGATGGGAAGATCATCGCTGTGGGTGTGTCTAGCGGAGGATCTAGCGGAGG	gaggtccgcgtggtgcgctcatcaccaccatcatcacaatttaaggcaactctcctcgaatcataccaggtttataagcgctatcaaatggtcattcataagaatccaccagacactcctaccgaaagccaatttactcgcttcctctgttcttcacctttggaggctgaaactcctccaaacggtccagattgtgggtacggttcctttcatcagcagtactggctggatgggaagatcatcgctgtgggtgtg		ATCCACCGGTACCATGGCTAGCgaggtccgcgtggtgcgctcatcaccaccatcatcacaatttaaggcaactctcctcgaatcataccaggtttataagcgctatcaaatggtcattcataagaatccaccagacactcctaccgaaagccaatttactcgcttcctctgttcttcacctttggaggctgaaactcctccaaacggtccagattgtgggtacggttcctttcatcagcagtactggctggatgggaagatcatcgctgtgggtgtgTCTAGCGGAGGATCTAGCGGAGG	6_phosphoprotein_peptides	ATE1	470.0	0.0
25	0.0	752.0	5.0	4.0	0.0	hblOligo139236_Cat6	25	NM_1001976	8.0	ACTCGCTTCCTCTGTTCTTCACCTTTGGAGGCTGAAACTCCTCCAAACGGTCCAGATTGTGGGTACGGTTCCTTTCATCAGCAGTACTGGCTGGATGGGAAGATCATCGCTGTGGGTGTGATTGACATCCTTCCAAATTGTGTCTCTTCTGTTTACCTGTATTATGACCCAGATTATTCATTCCTCTCTCTGGGGGTGTACTCTGCATTGCGCGAAATCGCATTTACTCGCCAGCTCCACGAGAAAACCAGCCAATCTAGCGGAGGATCTAGCGGAGG	actcgcttcctctgttcttcacctttggaggctgaaactcctccaaacggtccagattgtgggtacggttcctttcatcagcagtactggctggatgggaagatcatcgctgtgggtgtgattgacatccttccaaattgtgtctcttctgtttacctgtattatgacccagattattcattcctctctctgggggtgtactctgcattgcgcgaaatcgcatttactcgccagctccacgagaaaaccagccaa		ATCCACCGGTACCATGGCTAGCactcgcttcctctgttcttcacctttggaggctgaaactcctccaaacggtccagattgtgggtacggttcctttcatcagcagtactggctggatgggaagatcatcgctgtgggtgtgattgacatccttccaaattgtgtctcttctgtttacctgtattatgacccagattattcattcctctctctgggggtgtactctgcattgcgcgaaatcgcatttactcgccagctccacgagaaaaccagccaaTCTAGCGGAGGATCTAGCGGAGG	6_phosphoprotein_peptides	ATE1	752.0	0.0
26	0.0	442.0	0.0	4.0	0.0	hblOligo8396_Cat6	26	NM_1001976	9.0	AATTGTGTCTCTTCTGTTTACCTGTATTATGACCCAGATTATTCATTCCTCTCTCTGGGGGTGTACTCTGCATTGCGCGAAATCGCATTTACTCGCCAGCTCCACGAGAAAACCAGCCAATTGTCATACTATTATATGGGCTTTTATATCCACAGTTGCCCTAAAATGAAATATAAAGGGCAGTACCGCCCTAGCGACCTCTTGTGCCCAGAAACCTATGTTTGGGTTCCAATTGAGCAATGCCTGCCTAGTCTGTCTAGCGGAGGATCTAGCGGAGG	aattgtgtctcttctgtttacctgtattatgacccagattattcattcctctctctgggggtgtactctgcattgcgcgaaatcgcatttactcgccagctccacgagaaaaccagccaattgtcatactattatatgggcttttatatccacagttgccctaaaatgaaatataaagggcagtaccgccctagcgacctcttgtgcccagaaacctatgtttgggttccaattgagcaatgcctgcctagtctg		ATCCACCGGTACCATGGCTAGCaattgtgtctcttctgtttacctgtattatgacccagattattcattcctctctctgggggtgtactctgcattgcgcgaaatcgcatttactcgccagctccacgagaaaaccagccaattgtcatactattatatgggcttttatatccacagttgccctaaaatgaaatataaagggcagtaccgccctagcgacctcttgtgcccagaaacctatgtttgggttccaattgagcaatgcctgcctagtctgTCTAGCGGAGGATCTAGCGGAGG	6_phosphoprotein_peptides	ATE1	442.0	0.0
27	0.0	99.0	0.0	1.0	0.0	hblOligo139237_Cat6	27	NM_1001976	10.0	ATGGGCTTTTATATCCACAGTTGCCCTAAAATGAAATATAAAGGGCAGTACCGCCCTAGCGACCTCTTGTGCCCAGAAACCTATGTTTGGGTTCCAATTGAGCAATGCCTGCCTAGTCTGGAAAATAGTAAATATTGTCGCTTTAATCAAGACCCTGAAGCAGTTGACGAGGACCGCTCCACAGAGCCTGACCGCTTGCAAGTCTTCCACAAGCGCGCTATCATGCCATATGGCGTTTATAAAAAGCAGCAAAAGTCTAGCGGAGGATCTAGCGGAGG	atgggcttttatatccacagttgccctaaaatgaaatataaagggcagtaccgccctagcgacctcttgtgcccagaaacctatgtttgggttccaattgagcaatgcctgcctagtctggaaaatagtaaatattgtcgctttaatcaagaccctgaagcagttgacgaggaccgctccacagagcctgaccgcttgcaagtcttccacaagcgcgctatcatgccatatggcgtttataaaaagcagcaaaag		ATCCACCGGTACCATGGCTAGCatgggcttttatatccacagttgccctaaaatgaaatataaagggcagtaccgccctagcgacctcttgtgcccagaaacctatgtttgggttccaattgagcaatgcctgcctagtctggaaaatagtaaatattgtcgctttaatcaagaccctgaagcagttgacgaggaccgctccacagagcctgaccgcttgcaagtcttccacaagcgcgctatcatgccatatggcgtttataaaaagcagcaaaagTCTAGCGGAGGATCTAGCGGAGG	6_phosphoprotein_peptides	ATE1	99.0	0.0
28	0.0	141.0	1.0	0.0	0.0	hblOligo8397_Cat6	28	NM_1001976	11.0	GTTTGGGTTCCAATTGAGCAATGCCTGCCTAGTCTGGAAAATAGTAAATATTGTCGCTTTAATCAAGACCCTGAAGCAGTTGACGAGGACCGCTCCACAGAGCCTGACCGCTTGCAAGTCTTCCACAAGCGCGCTATCATGCCATATGGCGTTTATAAAAAGCAGCAAAAGGACCCTTCTGAGGAGGCAGCCGTTCTCCAGTATGCTAGCCTTGTTGGTCAGAAATGCTCAGAACGCATGTTGCTCTTTCGCAACTCTAGCGGAGGATCTAGCGGAGG	gtttgggttccaattgagcaatgcctgcctagtctggaaaatagtaaatattgtcgctttaatcaagaccctgaagcagttgacgaggaccgctccacagagcctgaccgcttgcaagtcttccacaagcgcgctatcatgccatatggcgtttataaaaagcagcaaaaggacccttctgaggaggcagccgttctccagtatgctagccttgttggtcagaaatgctcagaacgcatgttgctctttcgcaac		ATCCACCGGTACCATGGCTAGCgtttgggttccaattgagcaatgcctgcctagtctggaaaatagtaaatattgtcgctttaatcaagaccctgaagcagttgacgaggaccgctccacagagcctgaccgcttgcaagtcttccacaagcgcgctatcatgccatatggcgtttataaaaagcagcaaaaggacccttctgaggaggcagccgttctccagtatgctagccttgttggtcagaaatgctcagaacgcatgttgctctttcgcaacTCTAGCGGAGGATCTAGCGGAGG	6_phosphoprotein_peptides	ATE1	141.0	0.0
29	0.0	501.0	5.0	0.0	0.0	hblOligo251725_Cat3	29	NM_1003715	1.0	AAGTACACGATGGGGCGCGACGGGAAGCCAGAGTGGTGTCGCTTGTATTATGAGCGCAATGATCGCGATCAGGTCGAGTTTCTTATCCGCAAAGAGGTGGCTAAGCTTCAGGAGAAACGCGGGAACAAAGCAGAGGATAAAGCCGAGATCATGGCATTCGATGCACTCGTCGAGTTTTGTGAGGAACTTGGGCGCTGGGGCCGCGGTCATGGGAAAGAGCTTCGCGCCGCCTGGTGTGAGCAAGTTGTTGAGCGCTCTAGCGGAGGATCTAGCGGAGG	AAGTACACGATGgggcgcgacgggaagccaGAGtggtgtcgcttgtattatGAGcgcaatgatcgcgatcaggtcGAGtttcttatccgcaaagaggtggctaagcttcaggagaaacgcgggaacaaagcaGAGgataaagccGAGatcatggcattcgatgcactcgtcGAGttttgtgaggaacttgggcgctggggccgcggtcatgggaaaGAGcttcgcgccgcctggtgtGAGcaagttgttGAGcgc	AAGTACACGATG	ATCCACCGGTACCATGGCTAGCAAGTACACGATGgggcgcgacgggaagccaGAGtggtgtcgcttgtattatGAGcgcaatgatcgcgatcaggtcGAGtttcttatccgcaaagaggtggctaagcttcaggagaaacgcgggaacaaagcaGAGgataaagccGAGatcatggcattcgatgcactcgtcGAGttttgtgaggaacttgggcgctggggccgcggtcatgggaaaGAGcttcgcgccgcctggtgtGAGcaagttgttGAGcgcTCTAGCGGAGGATCTAGCGGAGG	3_4778_st_to_e_dna_repair_peptides_9NATG	RECQL5	501.0	0.0
31	0.0	1015.0	9.0	4.0	0.0	hblOligo251726_Cat3	31	NM_1003716	1.0	GCCGGTCTTATGGCAAACGTTCGCTTTGTGGCTCACTGGAATATCGCTAAAGAGATGGCTGGTTATTATCAGGAGGAGGGGCGCGCCGGCCGCGACGGCAAGCCAGAGTGGTGCCGCCTCTACTACGAGCGCAACGATCGCGACCAGGTCGAGTTTCTCATCCGCAAAGAGGTCGCAAAGCTGCAAGAAAAGCGCGGGAATAAGGCAGAGGACAAGGCTGAGATCATGGCTTTTGACGCATTGGTCGAGTTCTGCTCTAGCGGAGGATCTAGCGGAGG	GCCGGTCTTATGgcaaacgttcgctttgtggctcactggaatatcgctaaaGAGatggctggttattatcaggagGAGgggcgcgccggccgcgacggcaagccaGAGtggtgccgcctctactacGAGcgcaacgatcgcgaccaggtcGAGtttctcatccgcaaagaggtcgcaaagctgcaagaaaagcgcgggaataaggcaGAGgacaaggctGAGatcatggcttttgacgcattggtcGAGttctgc	GCCGGTCTTATG	ATCCACCGGTACCATGGCTAGCGCCGGTCTTATGgcaaacgttcgctttgtggctcactggaatatcgctaaaGAGatggctggttattatcaggagGAGgggcgcgccggccgcgacggcaagccaGAGtggtgccgcctctactacGAGcgcaacgatcgcgaccaggtcGAGtttctcatccgcaaagaggtcgcaaagctgcaagaaaagcgcgggaataaggcaGAGgacaaggctGAGatcatggcttttgacgcattggtcGAGttctgcTCTAGCGGAGGATCTAGCGGAGG	3_4778_st_to_e_dna_repair_peptides_9NATG		1015.0	0.0
36	0.0	886.0	6.0	5.0	0.0	hblOligo197437_Cat6	36	NM_1003891	2.0	TTCTTGAAAGCTAAGACACGCGACGAATACCTTTCCCTCGTGGCCCGCCTGATTATTCACTTTCGCGACATTCATAATAAAAAATCTCAGGCAAGCGTCAGCGATCCTATGAATGCTCTGCAATCACTGACCGGTGGCCCTGCTGCAGGGGCTGCTGGTATTGGGATGCCTCCTCGCGGCCCTGGCCAGTCATTGGGGGGGATGGGTTCATTGGGTGCAATGGGGCAACCAATGTCACTGTCTGGCCAGCCACCTTCTAGCGGAGGATCTAGCGGAGG	ttcttgaaagctaagacacgcgacgaatacctttccctcgtggcccgcctgattattcactttcgcgacattcataataaaaaatctcaggcaagcgtcagcgatcctatgaatgctctgcaatcactgaccggtggccctgctgcaggggctgctggtattgggatgcctcctcgcggccctggccagtcattgggggggatgggttcattgggtgcaatggggcaaccaatgtcactgtctggccagccacct		ATCCACCGGTACCATGGCTAGCttcttgaaagctaagacacgcgacgaatacctttccctcgtggcccgcctgattattcactttcgcgacattcataataaaaaatctcaggcaagcgtcagcgatcctatgaatgctctgcaatcactgaccggtggccctgctgcaggggctgctggtattgggatgcctcctcgcggccctggccagtcattgggggggatgggttcattgggtgcaatggggcaaccaatgtcactgtctggccagccacctTCTAGCGGAGGATCTAGCGGAGG	6_phosphoprotein_peptides	MED15	886.0	0.0
37	0.0	94.0	0.0	0.0	0.0	hblOligo72878_Cat6	37	NM_1003891	3.0	GGCCCTGCTGCAGGGGCTGCTGGTATTGGGATGCCTCCTCGCGGCCCTGGCCAGTCATTGGGGGGGATGGGTTCATTGGGTGCAATGGGGCAACCAATGTCACTGTCTGGCCAGCCACCTCCAGGCACCTCAGGTATGGCACCTCACTCAATGGCCGTGGTTAGCACCGCAACCCCACAAACCCAGCTTCAGTTGCAGCAAGTCGCTCTGCAACAGCAACAGCAGCAGCAACAGTTTCAGCAACAGCAACAAGCATCTAGCGGAGGATCTAGCGGAGG	ggccctgctgcaggggctgctggtattgggatgcctcctcgcggccctggccagtcattgggggggatgggttcattgggtgcaatggggcaaccaatgtcactgtctggccagccacctccaggcacctcaggtatggcacctcactcaatggccgtggttagcaccgcaaccccacaaacccagcttcagttgcagcaagtcgctctgcaacagcaacagcagcagcaacagtttcagcaacagcaacaagca		ATCCACCGGTACCATGGCTAGCggccctgctgcaggggctgctggtattgggatgcctcctcgcggccctggccagtcattgggggggatgggttcattgggtgcaatggggcaaccaatgtcactgtctggccagccacctccaggcacctcaggtatggcacctcactcaatggccgtggttagcaccgcaaccccacaaacccagcttcagttgcagcaagtcgctctgcaacagcaacagcagcagcaacagtttcagcaacagcaacaagcaTCTAGCGGAGGATCTAGCGGAGG	6_phosphoprotein_peptides	MED15	94.0	0.0
38	0.0	219.0	0.0	1.0	0.0	hblOligo197438_Cat6	38	NM_1003891	4.0	ATGGCACCTCACTCAATGGCCGTGGTTAGCACCGCAACCCCACAAACCCAGCTTCAGTTGCAGCAAGTCGCTCTGCAACAGCAACAGCAGCAGCAACAGTTTCAGCAACAGCAACAAGCAGCACTCCAACAGCAGCAGCAACAGCAACAGCAGCAACAGTTCCAGGCCCAACAAAGTGCTATGCAGCAACAGTTTCAAGCTGTGGTCCAGCAACAGCAGCAGCTGCAGCAGCAACAGCAACAACAGCAACATCTTTCTAGCGGAGGATCTAGCGGAGG	atggcacctcactcaatggccgtggttagcaccgcaaccccacaaacccagcttcagttgcagcaagtcgctctgcaacagcaacagcagcagcaacagtttcagcaacagcaacaagcagcactccaacagcagcagcaacagcaacagcagcaacagttccaggcccaacaaagtgctatgcagcaacagtttcaagctgtggtccagcaacagcagcagctgcagcagcaacagcaacaacagcaacatctt		ATCCACCGGTACCATGGCTAGCatggcacctcactcaatggccgtggttagcaccgcaaccccacaaacccagcttcagttgcagcaagtcgctctgcaacagcaacagcagcagcaacagtttcagcaacagcaacaagcagcactccaacagcagcagcaacagcaacagcagcaacagttccaggcccaacaaagtgctatgcagcaacagtttcaagctgtggtccagcaacagcagcagctgcagcagcaacagcaacaacagcaacatcttTCTAGCGGAGGATCTAGCGGAGG	6_phosphoprotein_peptides	MED15	219.0	0.0
40	0.0	470.0	0.0	1.0	0.0	hblOligo197439_Cat7	40	NM_1003891	6.0	CAATTAGATATGCAGATTCAGCAGCAGCAGCAGCAGCTGCAGCGCATCGCTCAACTGCAGCTGCAGCAACAACAACAACAGCAACAGCAACAACAGCAGCAGCAGCAACAGGCCCTTCAAGCTCAACCACCTATTCAGCAACCACCTATGCAACAGCCTCAGCCACCACCTGAGCAAGCACTTCCACAGCAGTTGCAGCAGATGCACCACGAGCAGCACCATCAACCACCTCCTCAACCACAACAGCCACCAGTCTCTAGCGGAGGATCTAGCGGAGG	CAATTAGATATGcagattcagcagcagcagcagcagctgcagcgcatcgctcaactgcagctgcagcaacaacaacaacagcaacagcaacaacagcagcagcagcaacaggcccttcaagctcaaccacctattcagcaaccacctatgcaacagcctcagccaccacctGAGcaagcacttccacagcagttgcagcagatgcaccacGAGcagcaccatcaaccacctcctcaaccacaacagccaccagtc	CAATTAGATATG	ATCCACCGGTACCATGGCTAGCCAATTAGATATGcagattcagcagcagcagcagcagctgcagcgcatcgctcaactgcagctgcagcaacaacaacaacagcaacagcaacaacagcagcagcagcaacaggcccttcaagctcaaccacctattcagcaaccacctatgcaacagcctcagccaccacctGAGcaagcacttccacagcagttgcagcagatgcaccacGAGcagcaccatcaaccacctcctcaaccacaacagccaccagtcTCTAGCGGAGGATCTAGCGGAGG	7_sampled_680_from_cat6	MED15	470.0	0.0
42	0.0	477.0	1.0	1.0	0.0	hblOligo72880_Cat6	42	NM_1003891	7.0	CAGCAACCACCTATGCAACAGCCTCAGCCACCACCTTCACAAGCACTTCCACAGCAGTTGCAGCAGATGCACCACACACAGCACCATCAACCACCTCCTCAACCACAACAGCCACCAGTCGCCCAAAACCAACCTAGCCAGTTGCCACCTCAAAGTCAAACACAGCCTCTCGTTTCTCAGGCACAGGCCTTGCCAGGTCAAATGCTCTATACACAGCCACCACTTAAGTTTGTGCGCGCCCCTATGGTGGTCCAATCTAGCGGAGGATCTAGCGGAGG	cagcaaccacctatgcaacagcctcagccaccaccttcacaagcacttccacagcagttgcagcagatgcaccacacacagcaccatcaaccacctcctcaaccacaacagccaccagtcgcccaaaaccaacctagccagttgccacctcaaagtcaaacacagcctctcgtttctcaggcacaggccttgccaggtcaaatgctctatacacagccaccacttaagtttgtgcgcgcccctatggtggtccaa		ATCCACCGGTACCATGGCTAGCcagcaaccacctatgcaacagcctcagccaccaccttcacaagcacttccacagcagttgcagcagatgcaccacacacagcaccatcaaccacctcctcaaccacaacagccaccagtcgcccaaaaccaacctagccagttgccacctcaaagtcaaacacagcctctcgtttctcaggcacaggccttgccaggtcaaatgctctatacacagccaccacttaagtttgtgcgcgcccctatggtggtccaaTCTAGCGGAGGATCTAGCGGAGG	6_phosphoprotein_peptides	MED15	477.0	0.0
43	0.0	1112.0	4.0	6.0	0.0	hblOligo197440_Cat6	43	NM_1003891	8.0	AGCCAGTTGCCACCTCAAAGTCAAACACAGCCTCTCGTTTCTCAGGCACAGGCCTTGCCAGGTCAAATGCTCTATACACAGCCACCACTTAAGTTTGTGCGCGCCCCTATGGTGGTCCAACAGCCACCAGTGCAACCTCAGGTCCAGCAGCAGCAAACAGCCGTCCAAACAGCCCAAGCCGCACAGATGGTCGCACCAGGTGTCCAAATGATCACCGAGGCCCTTGCACAGGGTGGTATGCACATCCGCGCACGCTCTAGCGGAGGATCTAGCGGAGG	agccagttgccacctcaaagtcaaacacagcctctcgtttctcaggcacaggccttgccaggtcaaatgctctatacacagccaccacttaagtttgtgcgcgcccctatggtggtccaacagccaccagtgcaacctcaggtccagcagcagcaaacagccgtccaaacagcccaagccgcacagatggtcgcaccaggtgtccaaatgatcaccgaggcccttgcacagggtggtatgcacatccgcgcacgc		ATCCACCGGTACCATGGCTAGCagccagttgccacctcaaagtcaaacacagcctctcgtttctcaggcacaggccttgccaggtcaaatgctctatacacagccaccacttaagtttgtgcgcgcccctatggtggtccaacagccaccagtgcaacctcaggtccagcagcagcaaacagccgtccaaacagcccaagccgcacagatggtcgcaccaggtgtccaaatgatcaccgaggcccttgcacagggtggtatgcacatccgcgcacgcTCTAGCGGAGGATCTAGCGGAGG	6_phosphoprotein_peptides	MED15	1112.0	0.0
44	0.0	413.0	5.0	4.0	0.0	hblOligo72881_Cat7	44	NM_1003891	9.0	CCGAAGTCTATGCAGCAGCAAGAGGCCGTCCAAGAGGCCCAAGCCGCACAGATGGTCGCACCAGGTGTCCAAATGATCGAGGAGGCCCTTGCACAGGGTGGTATGCACATCCGCGCACGCTTTCCACCAGAGGAGGCCGTGGAGGCTATCCCAGAGGAGGAGATTCCTCTTGGTCGCCAACCAATGGCTCAAGTCGAGCAAGAGGAGTTGCCAATGCTCGAGGAGCCTGAGCCAGGCCAGCAGGTGCAAGAGCCATCTAGCGGAGGATCTAGCGGAGG	CCGAAGTCTATGcagcagcaaGAGgccgtccaaGAGgcccaagccgcacagatggtcgcaccaggtgtccaaatgatcGAGgaggcccttgcacagggtggtatgcacatccgcgcacgctttccaccaGAGGAGgccgtgGAGgctatcccaGAGGAGGAGattcctcttggtcgccaaccaatggctcaagtcGAGcaaGAGGAGttgccaatgctcGAGGAGcctGAGccaggccagcaggtgcaaGAGcca	CCGAAGTCTATG	ATCCACCGGTACCATGGCTAGCCCGAAGTCTATGcagcagcaaGAGgccgtccaaGAGgcccaagccgcacagatggtcgcaccaggtgtccaaatgatcGAGgaggcccttgcacagggtggtatgcacatccgcgcacgctttccaccaGAGGAGgccgtgGAGgctatcccaGAGGAGGAGattcctcttggtcgccaaccaatggctcaagtcGAGcaaGAGGAGttgccaatgctcGAGGAGcctGAGccaggccagcaggtgcaaGAGccaTCTAGCGGAGGATCTAGCGGAGG	7_sampled_680_from_cat6	MED15	413.0	0.0
47	0.0	351.0	3.0	4.0	0.0	hblOligo72882_Cat7	47	NM_1003891	11.0	ACAAAAGTGATGGAGCCACAACCAGGGCAGCCTGAGGAGCAGCCAAACGAGAATGTGGAGGAGGGTCCTGCACCAGAGCCTGAGGAGTTCCTTCCTGAGCCAGAGCCACAACCAGAGCAGGAGCCAGTGGAGGCCCGCGAGCCTCAAAACTTCGAGGTCCCAGAGCCAGGTCCATTGAACGAGCCTGTGAACCCAGAGGAGGTTATGGAGCCTGCAGGCGAGGAGCAGGCTGAGGAGCAACAATACTTGGACAAATCTAGCGGAGGATCTAGCGGAGG	ACAAAAGTGATGGAGccacaaccagggcagcctGAGGAGcagccaaacGAGaatgtgGAGGAGggtcctgcaccaGAGcctGAGGAGttccttcctGAGccaGAGccacaaccaGAGcagGAGccagtgGAGgcccgcGAGcctcaaaacttcGAGgtcccaGAGccaggtccattgaacGAGcctgtgaacccaGAGGAGgttatgGAGcctgcaggcGAGGAGcaggctgaggagcaacaatacttggacaaa	ACAAAAGTGATG	ATCCACCGGTACCATGGCTAGCACAAAAGTGATGGAGccacaaccagggcagcctGAGGAGcagccaaacGAGaatgtgGAGGAGggtcctgcaccaGAGcctGAGGAGttccttcctGAGccaGAGccacaaccaGAGcagGAGccagtgGAGgcccgcGAGcctcaaaacttcGAGgtcccaGAGccaggtccattgaacGAGcctgtgaacccaGAGGAGgttatgGAGcctgcaggcGAGGAGcaggctgaggagcaacaatacttggacaaaTCTAGCGGAGGATCTAGCGGAGG	7_sampled_680_from_cat6	MED15	351.0	0.0
48	0.0	576.0	6.0	0.0	0.0	hblOligo72882_Cat6	48	NM_1003891	11.0	CCTCCTCAACCTAGCCCACAACCAGGGCAGCCTTCCTCACAGCCAAACTCTAATGTGAGCTCAGGTCCTGCACCATCTCCTTCATCATTCCTTCCTTCTCCAAGTCCACAACCAAGCCAGTCTCCAGTGACAGCCCGCACACCTCAAAACTTCAGCGTCCCATCTCCAGGTCCATTGAACACCCCTGTGAACCCAAGTAGCGTTATGAGTCCTGCAGGCTCTAGTCAGGCTGAGGAGCAACAATACTTGGACAAATCTAGCGGAGGATCTAGCGGAGG	cctcctcaacctagcccacaaccagggcagccttcctcacagccaaactctaatgtgagctcaggtcctgcaccatctccttcatcattccttccttctccaagtccacaaccaagccagtctccagtgacagcccgcacacctcaaaacttcagcgtcccatctccaggtccattgaacacccctgtgaacccaagtagcgttatgagtcctgcaggctctagtcaggctgaggagcaacaatacttggacaaa		ATCCACCGGTACCATGGCTAGCcctcctcaacctagcccacaaccagggcagccttcctcacagccaaactctaatgtgagctcaggtcctgcaccatctccttcatcattccttccttctccaagtccacaaccaagccagtctccagtgacagcccgcacacctcaaaacttcagcgtcccatctccaggtccattgaacacccctgtgaacccaagtagcgttatgagtcctgcaggctctagtcaggctgaggagcaacaatacttggacaaaTCTAGCGGAGGATCTAGCGGAGG	6_phosphoprotein_peptides	MED15	576.0	0.0
49	0.0	142.0	0.0	1.0	0.0	hblOligo197442_Cat7	49	NM_1003891	12.0	GTCTGCGAAATGAACTTCGAGGTCCCAGAGCCAGGTCCATTGAACGAGCCTGTGAACCCAGAGGAGGTTATGGAGCCTGCAGGCGAGGAGCAGGCTGAGGAGCAACAATACTTGGACAAACTTAAACAGCTTGAGAAGTATATTGAACCTCTCCGCCGCATGATCAACAAGATCGACAAGAACGAAGATCGCAAGAAAGATCTTGAGAAGATGAAAGAGCTGTTGGATATCCTTGAGGATCCAGAGAAGCGCTGCTCTAGCGGAGGATCTAGCGGAGG	GTCTGCGAAATGaacttcGAGgtcccaGAGccaggtccattgaacGAGcctgtgaacccaGAGGAGgttatgGAGcctgcaggcGAGGAGcaggctgaggagcaacaatacttggacaaacttaaacagcttGAGaagtatattgaacctctccgccgcatgatcaacaagatcgacaagaacgaagatcgcaagaaagatcttGAGaagatgaaaGAGctgttggatatccttGAGgatccaGAGaagcgctgc	GTCTGCGAAATG	ATCCACCGGTACCATGGCTAGCGTCTGCGAAATGaacttcGAGgtcccaGAGccaggtccattgaacGAGcctgtgaacccaGAGGAGgttatgGAGcctgcaggcGAGGAGcaggctgaggagcaacaatacttggacaaacttaaacagcttGAGaagtatattgaacctctccgccgcatgatcaacaagatcgacaagaacgaagatcgcaagaaagatcttGAGaagatgaaaGAGctgttggatatccttGAGgatccaGAGaagcgctgcTCTAGCGGAGGATCTAGCGGAGG	7_sampled_680_from_cat6	MED15	142.0	0.0
51	0.0	655.0	3.0	2.0	0.0	hblOligo72883_Cat6	51	NM_1003891	13.0	AAGTATATTGAACCTCTCCGCCGCATGATCAACAAGATCGACAAGAACGAAGATCGCAAGAAAGATCTTAGCAAGATGAAAAGTCTGTTGGATATCCTTACCGATCCAAGTAAGCGCTGCCCTCTGAAAACTCTGCAGAAATGCGAAATCGCACTCGAAAAACTGAAGAACGATATGGCCGTGCCAACACCACCACCTCCACCTGTCCCTCCTACCAAACAACAGTATCTTTGCCAGCCTCTTCTGGACGCCGTGTCTAGCGGAGGATCTAGCGGAGG	aagtatattgaacctctccgccgcatgatcaacaagatcgacaagaacgaagatcgcaagaaagatcttagcaagatgaaaagtctgttggatatccttaccgatccaagtaagcgctgccctctgaaaactctgcagaaatgcgaaatcgcactcgaaaaactgaagaacgatatggccgtgccaacaccaccacctccacctgtccctcctaccaaacaacagtatctttgccagcctcttctggacgccgtg		ATCCACCGGTACCATGGCTAGCaagtatattgaacctctccgccgcatgatcaacaagatcgacaagaacgaagatcgcaagaaagatcttagcaagatgaaaagtctgttggatatccttaccgatccaagtaagcgctgccctctgaaaactctgcagaaatgcgaaatcgcactcgaaaaactgaagaacgatatggccgtgccaacaccaccacctccacctgtccctcctaccaaacaacagtatctttgccagcctcttctggacgccgtgTCTAGCGGAGGATCTAGCGGAGG	6_phosphoprotein_peptides	MED15	655.0	0.0
53	0.0	1238.0	2.0	8.0	0.0	hblOligo197443_Cat6	53	NM_1003891	14.0	CAGAAATGCGAAATCGCACTCGAAAAACTGAAGAACGATATGGCCGTGCCAACACCACCACCTCCACCTGTCCCTCCTACCAAACAACAGTATCTTTGCCAGCCTCTTCTGGACGCCGTGTTGGCAAACATCCGCAGCCCTGTTTTTAACCATTCTTTGTATCGCACTTTTGTCCCAGCTATGACCGCTATCCACGGTCCACCAATCACCGCACCAGTCGTTTGTACCCGCAAACGCCGCTTGGAGGATGATGAATCTAGCGGAGGATCTAGCGGAGG	cagaaatgcgaaatcgcactcgaaaaactgaagaacgatatggccgtgccaacaccaccacctccacctgtccctcctaccaaacaacagtatctttgccagcctcttctggacgccgtgttggcaaacatccgcagccctgtttttaaccattctttgtatcgcacttttgtcccagctatgaccgctatccacggtccaccaatcaccgcaccagtcgtttgtacccgcaaacgccgcttggaggatgatgaa		ATCCACCGGTACCATGGCTAGCcagaaatgcgaaatcgcactcgaaaaactgaagaacgatatggccgtgccaacaccaccacctccacctgtccctcctaccaaacaacagtatctttgccagcctcttctggacgccgtgttggcaaacatccgcagccctgtttttaaccattctttgtatcgcacttttgtcccagctatgaccgctatccacggtccaccaatcaccgcaccagtcgtttgtacccgcaaacgccgcttggaggatgatgaaTCTAGCGGAGGATCTAGCGGAGG	6_phosphoprotein_peptides	MED15	1238.0	0.0
54	0.0	493.0	3.0	2.0	0.0	hblOligo72884_Cat6	54	NM_1003891	15.0	AGCCCTGTTTTTAACCATTCTTTGTATCGCACTTTTGTCCCAGCTATGACCGCTATCCACGGTCCACCAATCACCGCACCAGTCGTTTGTACCCGCAAACGCCGCTTGGAGGATGATGAACGCCAAAGCATCCCAAGTGTGCTTCAAGGGGAGGTTGCACGCCTTGATCCTAAGTTTCTCGTTAATCTTGATCCTTCACATTGCTCTAACAATGGCACCGTCCACTTGATTTGCAAGTTGGACGACAAGGACTTGTCTAGCGGAGGATCTAGCGGAGG	agccctgtttttaaccattctttgtatcgcacttttgtcccagctatgaccgctatccacggtccaccaatcaccgcaccagtcgtttgtacccgcaaacgccgcttggaggatgatgaacgccaaagcatcccaagtgtgcttcaaggggaggttgcacgccttgatcctaagtttctcgttaatcttgatccttcacattgctctaacaatggcaccgtccacttgatttgcaagttggacgacaaggacttg		ATCCACCGGTACCATGGCTAGCagccctgtttttaaccattctttgtatcgcacttttgtcccagctatgaccgctatccacggtccaccaatcaccgcaccagtcgtttgtacccgcaaacgccgcttggaggatgatgaacgccaaagcatcccaagtgtgcttcaaggggaggttgcacgccttgatcctaagtttctcgttaatcttgatccttcacattgctctaacaatggcaccgtccacttgatttgcaagttggacgacaaggacttgTCTAGCGGAGGATCTAGCGGAGG	6_phosphoprotein_peptides	MED15	493.0	0.0
55	0.0	602.0	3.0	2.0	0.0	hblOligo197444_Cat7	55	NM_1003891	16.0	TGGGATAGAATGGGGGAGGTTGCACGCCTTGATCCTAAGTTTCTCGTTAATCTTGATCCTGAGCATTGCGAGAACAATGGCGAGGTCCACTTGATTTGCAAGTTGGACGACAAGGACTTGCCAGAGGTTCCTCCACTTGAGCTTGAGGTTCCAGCAGATTATCCAGCTCAGGAGCCTCTCTGGATCGATCGCCAGTGGCAGTATGACGCAAACCCTTTTCTGCAGGAGGTTCATCGCTGCATGGAGGAGCGCCTGTCTAGCGGAGGATCTAGCGGAGG	TGGGATAGAATGggggaggttgcacgccttgatcctaagtttctcgttaatcttgatcctGAGcattgcGAGaacaatggcGAGgtccacttgatttgcaagttggacgacaaggacttgccaGAGgttcctccacttgagcttGAGgttccagcagattatccagctcagGAGcctctctggatcgatcgccagtggcagtatgacgcaaacccttttctgcagGAGgttcatcgctgcatgGAGGAGcgcctg	TGGGATAGAATG	ATCCACCGGTACCATGGCTAGCTGGGATAGAATGggggaggttgcacgccttgatcctaagtttctcgttaatcttgatcctGAGcattgcGAGaacaatggcGAGgtccacttgatttgcaagttggacgacaaggacttgccaGAGgttcctccacttgagcttGAGgttccagcagattatccagctcagGAGcctctctggatcgatcgccagtggcagtatgacgcaaacccttttctgcagGAGgttcatcgctgcatgGAGGAGcgcctgTCTAGCGGAGGATCTAGCGGAGG	7_sampled_680_from_cat6	MED15	602.0	0.0
56	0.0	883.0	3.0	2.0	0.0	hblOligo197444_Cat6	56	NM_1003891	16.0	AGTGTGCTTCAAGGGGAGGTTGCACGCCTTGATCCTAAGTTTCTCGTTAATCTTGATCCTTCACATTGCTCTAACAATGGCACCGTCCACTTGATTTGCAAGTTGGACGACAAGGACTTGCCATCCGTTCCTCCACTTGAGCTTTCAGTTCCAGCAGATTATCCAGCTCAGTCACCTCTCTGGATCGATCGCCAGTGGCAGTATGACGCAAACCCTTTTCTGCAGAGCGTTCATCGCTGCATGACTTCACGCCTGTCTAGCGGAGGATCTAGCGGAGG	agtgtgcttcaaggggaggttgcacgccttgatcctaagtttctcgttaatcttgatccttcacattgctctaacaatggcaccgtccacttgatttgcaagttggacgacaaggacttgccatccgttcctccacttgagctttcagttccagcagattatccagctcagtcacctctctggatcgatcgccagtggcagtatgacgcaaacccttttctgcagagcgttcatcgctgcatgacttcacgcctg		ATCCACCGGTACCATGGCTAGCagtgtgcttcaaggggaggttgcacgccttgatcctaagtttctcgttaatcttgatccttcacattgctctaacaatggcaccgtccacttgatttgcaagttggacgacaaggacttgccatccgttcctccacttgagctttcagttccagcagattatccagctcagtcacctctctggatcgatcgccagtggcagtatgacgcaaacccttttctgcagagcgttcatcgctgcatgacttcacgcctgTCTAGCGGAGGATCTAGCGGAGG	6_phosphoprotein_peptides	MED15	883.0	0.0
57	0.0	432.0	4.0	1.0	0.0	hblOligo72885_Cat7	57	NM_1003891	17.0	GAATCTTGGATGTGCAAGTTGGACGACAAGGACTTGCCAGAGGTTCCTCCACTTGAGCTTGAGGTTCCAGCAGATTATCCAGCTCAGGAGCCTCTCTGGATCGATCGCCAGTGGCAGTATGACGCAAACCCTTTTCTGCAGGAGGTTCATCGCTGCATGGAGGAGCGCCTGCTCCAGTTGCCAGATAAGCATGAGGTCGAGGCACTCCTCAATGAGTGGGCCCAAGAGGTTCATCAAGCCTGTCTTGAGGCAGCCTCTAGCGGAGGATCTAGCGGAGG	GAATCTTGGATGtgcaagttggacgacaaggacttgccaGAGgttcctccacttgagcttGAGgttccagcagattatccagctcagGAGcctctctggatcgatcgccagtggcagtatgacgcaaacccttttctgcagGAGgttcatcgctgcatgGAGGAGcgcctgctccagttgccagataagcatGAGgtcGAGgcactcctcaatGAGtgggcccaaGAGgttcatcaagcctgtcttGAGgcagcc	GAATCTTGGATG	ATCCACCGGTACCATGGCTAGCGAATCTTGGATGtgcaagttggacgacaaggacttgccaGAGgttcctccacttgagcttGAGgttccagcagattatccagctcagGAGcctctctggatcgatcgccagtggcagtatgacgcaaacccttttctgcagGAGgttcatcgctgcatgGAGGAGcgcctgctccagttgccagataagcatGAGgtcGAGgcactcctcaatGAGtgggcccaaGAGgttcatcaagcctgtcttGAGgcagccTCTAGCGGAGGATCTAGCGGAGG	7_sampled_680_from_cat6	MED15	432.0	0.0
59	0.0	140.0	0.0	0.0	0.0	hblOligo85948_Cat3	59	NM_1003931	1.0	AGGTGGTCAATGCTGGCCATGGCCCCAAAGCCAAAACCATGGGTTCAAGAGGAAGGGCCAGAAAAAAAAAAGGGTCGCCAGGCTGGTCGCGAAGAAGATCCATTCCGCGAGGAGGCAGAAGCACTCAAGGCAATCCCAGCCGAGAAACGCATCATTCGCGTTGATCCTGAGTGTCCTCTTGAGGAGAACCCTGGGGAGCAGGTGTATGAAGATTACAATTGTGAGCTCAATCAGGAGAATATTGAAAACAATAACTCTAGCGGAGGATCTAGCGGAGG	AGGTGGTCAATGctggccatggccccaaagccaaaaccatgggttcaaGAGgaagggccagaaaaaaaaaagggtcgccaggctggtcgcgaagaagatccattccgcGAGGAGgcagaagcactcaaggcaatcccagccgagaaacgcatcattcgcgttgatcctGAGtgtcctcttGAGGAGaaccctgggGAGcaggtgtatgaagattacaattgtGAGctcaatcagGAGaatattgaaaacaataac	AGGTGGTCAATG	ATCCACCGGTACCATGGCTAGCAGGTGGTCAATGctggccatggccccaaagccaaaaccatgggttcaaGAGgaagggccagaaaaaaaaaagggtcgccaggctggtcgcgaagaagatccattccgcGAGGAGgcagaagcactcaaggcaatcccagccgagaaacgcatcattcgcgttgatcctGAGtgtcctcttGAGGAGaaccctgggGAGcaggtgtatgaagattacaattgtGAGctcaatcagGAGaatattgaaaacaataacTCTAGCGGAGGATCTAGCGGAGG	3_4778_st_to_e_dna_repair_peptides_9NATG	PARP3	140.0	0.0
60	0.0	154.0	0.0	0.0	0.0	hblOligo85948_Cat2	60	NM_1003931	1.0	AGTCTTTTGTTCCTGGCCATGGCCCCAAAGCCAAAACCATGGGTTCAAACAGAAGGGCCAGAAAAAAAAAAGGGTCGCCAGGCTGGTCGCGAAGAAGATCCATTCCGCTCTACAGCAGAAGCACTCAAGGCAATCCCAGCCGAGAAACGCATCATTCGCGTTGATCCTACCTGTCCTCTTTCTAGCAACCCTGGGACCCAGGTGTATGAAGATTACAATTGTACCCTCAATCAGACAAATATTGAAAACAATAACTCTAGCGGAGGATCTAGCGGAGG	agtcttttgttcctggccatggccccaaagccaaaaccatgggttcaaacagaagggccagaaaaaaaaaagggtcgccaggctggtcgcgaagaagatccattccgctctacagcagaagcactcaaggcaatcccagccgagaaacgcatcattcgcgttgatcctacctgtcctctttctagcaaccctgggacccaggtgtatgaagattacaattgtaccctcaatcagacaaatattgaaaacaataac		ATCCACCGGTACCATGGCTAGCagtcttttgttcctggccatggccccaaagccaaaaccatgggttcaaacagaagggccagaaaaaaaaaagggtcgccaggctggtcgcgaagaagatccattccgctctacagcagaagcactcaaggcaatcccagccgagaaacgcatcattcgcgttgatcctacctgtcctctttctagcaaccctgggacccaggtgtatgaagattacaattgtaccctcaatcagacaaatattgaaaacaataacTCTAGCGGAGGATCTAGCGGAGG	2_wt_dna_repair_peptides	PARP3	154.0	0.0
61	0.0	150.0	2.0	2.0	0.0	hblOligo209508_Cat3	61	NM_1003931	2.0	CAAGGGAGAATGAAACGCATCATTCGCGTTGATCCTGAGTGTCCTCTTGAGGAGAACCCTGGGGAGCAGGTGTATGAAGATTACAATTGTGAGCTCAATCAGGAGAATATTGAAAACAATAACAACAAATTCTATATCATCCAACTGTTGCAAGACGAGAATCGCTTTTTTGAGTGCTGGAACCACTGGGGGCGCGTGGGCGAGGTGGGGCAGGAGAAGATCAACCACTTCGAGCGCCTTGAGGACGCAAAGAAGTCTAGCGGAGGATCTAGCGGAGG	CAAGGGAGAATGaaacgcatcattcgcgttgatcctGAGtgtcctcttGAGGAGaaccctgggGAGcaggtgtatgaagattacaattgtGAGctcaatcagGAGaatattgaaaacaataacaacaaattctatatcatccaactgttgcaagacGAGaatcgcttttttGAGtgctggaaccactgggggcgcgtgggcgaggtggggcagGAGaagatcaaccacttcGAGcgccttgaggacgcaaagaag	CAAGGGAGAATG	ATCCACCGGTACCATGGCTAGCCAAGGGAGAATGaaacgcatcattcgcgttgatcctGAGtgtcctcttGAGGAGaaccctgggGAGcaggtgtatgaagattacaattgtGAGctcaatcagGAGaatattgaaaacaataacaacaaattctatatcatccaactgttgcaagacGAGaatcgcttttttGAGtgctggaaccactgggggcgcgtgggcgaggtggggcagGAGaagatcaaccacttcGAGcgccttgaggacgcaaagaagTCTAGCGGAGGATCTAGCGGAGG	3_4778_st_to_e_dna_repair_peptides_9NATG	PARP3	150.0	0.0
62	0.0	160.0	0.0	1.0	0.0	hblOligo209508_Cat2	62	NM_1003931	2.0	ATCCCAGCCGAGAAACGCATCATTCGCGTTGATCCTACCTGTCCTCTTTCTAGCAACCCTGGGACCCAGGTGTATGAAGATTACAATTGTACCCTCAATCAGACAAATATTGAAAACAATAACAACAAATTCTATATCATCCAACTGTTGCAAGACAGTAATCGCTTTTTTACTTGCTGGAACCACTGGGGGCGCGTGGGCGAGGTGGGGCAGAGTAAGATCAACCACTTCACCCGCCTTGAGGACGCAAAGAAGTCTAGCGGAGGATCTAGCGGAGG	atcccagccgagaaacgcatcattcgcgttgatcctacctgtcctctttctagcaaccctgggacccaggtgtatgaagattacaattgtaccctcaatcagacaaatattgaaaacaataacaacaaattctatatcatccaactgttgcaagacagtaatcgcttttttacttgctggaaccactgggggcgcgtgggcgaggtggggcagagtaagatcaaccacttcacccgccttgaggacgcaaagaag		ATCCACCGGTACCATGGCTAGCatcccagccgagaaacgcatcattcgcgttgatcctacctgtcctctttctagcaaccctgggacccaggtgtatgaagattacaattgtaccctcaatcagacaaatattgaaaacaataacaacaaattctatatcatccaactgttgcaagacagtaatcgcttttttacttgctggaaccactgggggcgcgtgggcgaggtggggcagagtaagatcaaccacttcacccgccttgaggacgcaaagaagTCTAGCGGAGGATCTAGCGGAGG	2_wt_dna_repair_peptides	PARP3	160.0	0.0
63	0.0	397.0	2.0	4.0	0.0	hblOligo85949_Cat3	63	NM_1003931	3.0	GAAGTGCAAATGTTGCAAGACGAGAATCGCTTTTTTGAGTGCTGGAACCACTGGGGGCGCGTGGGCGAGGTGGGGCAGGAGAAGATCAACCACTTCGAGCGCCTTGAGGACGCAAAGAAGGACTTTGAGAAAAAGTTTCGCGAAAAGGAGAAGAATAACTGGGCTGAACGCGATCACTTTGTTGAGCATCCTGGTAAATACGAGTTGATCGAAGTCCAAGCTGAGGATGAGGCCCAAGAGGCTGTTGTGAAGGTCTCTAGCGGAGGATCTAGCGGAGG	GAAGTGCAAATGttgcaagacGAGaatcgcttttttGAGtgctggaaccactgggggcgcgtgggcgaggtggggcagGAGaagatcaaccacttcGAGcgccttgaggacgcaaagaaggactttgagaaaaagtttcgcgaaaagGAGaagaataactgggctgaacgcgatcactttgttGAGcatcctggtaaatacGAGttgatcgaagtccaagctgaggatgaggcccaagaggctgttgtgaaggtc	GAAGTGCAAATG	ATCCACCGGTACCATGGCTAGCGAAGTGCAAATGttgcaagacGAGaatcgcttttttGAGtgctggaaccactgggggcgcgtgggcgaggtggggcagGAGaagatcaaccacttcGAGcgccttgaggacgcaaagaaggactttgagaaaaagtttcgcgaaaagGAGaagaataactgggctgaacgcgatcactttgttGAGcatcctggtaaatacGAGttgatcgaagtccaagctgaggatgaggcccaagaggctgttgtgaaggtcTCTAGCGGAGGATCTAGCGGAGG	3_4778_st_to_e_dna_repair_peptides_9NATG	PARP3	397.0	0.0
64	0.0	278.0	2.0	0.0	0.0	hblOligo85949_Cat2	64	NM_1003931	3.0	ATCATCCAACTGTTGCAAGACAGTAATCGCTTTTTTACTTGCTGGAACCACTGGGGGCGCGTGGGCGAGGTGGGGCAGAGTAAGATCAACCACTTCACCCGCCTTGAGGACGCAAAGAAGGACTTTGAGAAAAAGTTTCGCGAAAAGACCAAGAATAACTGGGCTGAACGCGATCACTTTGTTTCACATCCTGGTAAATACACATTGATCGAAGTCCAAGCTGAGGATGAGGCCCAAGAGGCTGTTGTGAAGGTCTCTAGCGGAGGATCTAGCGGAGG	atcatccaactgttgcaagacagtaatcgcttttttacttgctggaaccactgggggcgcgtgggcgaggtggggcagagtaagatcaaccacttcacccgccttgaggacgcaaagaaggactttgagaaaaagtttcgcgaaaagaccaagaataactgggctgaacgcgatcactttgtttcacatcctggtaaatacacattgatcgaagtccaagctgaggatgaggcccaagaggctgttgtgaaggtc		ATCCACCGGTACCATGGCTAGCatcatccaactgttgcaagacagtaatcgcttttttacttgctggaaccactgggggcgcgtgggcgaggtggggcagagtaagatcaaccacttcacccgccttgaggacgcaaagaaggactttgagaaaaagtttcgcgaaaagaccaagaataactgggctgaacgcgatcactttgtttcacatcctggtaaatacacattgatcgaagtccaagctgaggatgaggcccaagaggctgttgtgaaggtcTCTAGCGGAGGATCTAGCGGAGG	2_wt_dna_repair_peptides	PARP3	278.0	0.0
65	0.0	499.0	1.0	1.0	0.0	hblOligo209509_Cat3	65	NM_1003931	4.0	CGGCGGATGATGGAGAAGAATAACTGGGCTGAACGCGATCACTTTGTTGAGCATCCTGGTAAATACGAGTTGATCGAAGTCCAAGCTGAGGATGAGGCCCAAGAGGCTGTTGTGAAGGTCGATCGCGGCCCAGTGCGCGAGGTCGAGAAACGCGTCCAGCCTTGCGAGCTTGACCCTGCCGAGCAAAAGCTGATTGAGAATATCTTTGAGAAAGAAATGTTCAAAAATGAGATGGCACTTATGGACCTCGATGTTTCTAGCGGAGGATCTAGCGGAGG	CGGCGGATGATGGAGaagaataactgggctgaacgcgatcactttgttGAGcatcctggtaaatacGAGttgatcgaagtccaagctgaggatgaggcccaagaggctgttgtgaaggtcgatcgcggcccagtgcgcGAGgtcGAGaaacgcgtccagccttgcGAGcttgaccctgccGAGcaaaagctgattGAGaatatctttGAGaaagaaatgttcaaaaatGAGatggcacttatggacctcgatgtt	CGGCGGATGATG	ATCCACCGGTACCATGGCTAGCCGGCGGATGATGGAGaagaataactgggctgaacgcgatcactttgttGAGcatcctggtaaatacGAGttgatcgaagtccaagctgaggatgaggcccaagaggctgttgtgaaggtcgatcgcggcccagtgcgcGAGgtcGAGaaacgcgtccagccttgcGAGcttgaccctgccGAGcaaaagctgattGAGaatatctttGAGaaagaaatgttcaaaaatGAGatggcacttatggacctcgatgttTCTAGCGGAGGATCTAGCGGAGG	3_4778_st_to_e_dna_repair_peptides_9NATG	PARP3	499.0	0.0
67	0.0	135.0	0.0	0.0	0.0	hblOligo85950_Cat3	67	NM_1003931	5.0	GGTTTACCGATGAAACGCGTCCAGCCTTGCGAGCTTGACCCTGCCGAGCAAAAGCTGATTGAGAATATCTTTGAGAAAGAAATGTTCAAAAATGAGATGGCACTTATGGACCTCGATGTTAAGAAAATGCCTCTCGGGAAGCTTGAGAAGCAGCAAATTGCTCGCGGGTTCGAGGCTCTGGAGGCTCTCGAAGAAGCCCTCAAGGGCCCAGAGGATGGTGGTCAAGAGTTGGAGGAGCTTGAGGAGCACTTTTATTCTAGCGGAGGATCTAGCGGAGG	GGTTTACCGATGaaacgcgtccagccttgcGAGcttgaccctgccGAGcaaaagctgattGAGaatatctttGAGaaagaaatgttcaaaaatGAGatggcacttatggacctcgatgttaagaaaatgcctctcgggaagcttGAGaagcagcaaattgctcgcgggttcgaggctctggaggctctcgaagaagccctcaagggcccaGAGgatggtggtcaaGAGttggaggagcttGAGGAGcacttttat	GGTTTACCGATG	ATCCACCGGTACCATGGCTAGCGGTTTACCGATGaaacgcgtccagccttgcGAGcttgaccctgccGAGcaaaagctgattGAGaatatctttGAGaaagaaatgttcaaaaatGAGatggcacttatggacctcgatgttaagaaaatgcctctcgggaagcttGAGaagcagcaaattgctcgcgggttcgaggctctggaggctctcgaagaagccctcaagggcccaGAGgatggtggtcaaGAGttggaggagcttGAGGAGcacttttatTCTAGCGGAGGATCTAGCGGAGG	3_4778_st_to_e_dna_repair_peptides_9NATG	PARP3	135.0	0.0
69	0.0	343.0	1.0	1.0	0.0	hblOligo209510_Cat3	69	NM_1003931	6.0	TCACGTATAATGAAGCAGCAAATTGCTCGCGGGTTCGAGGCTCTGGAGGCTCTCGAAGAAGCCCTCAAGGGCCCAGAGGATGGTGGTCAAGAGTTGGAGGAGCTTGAGGAGCACTTTTATGAGGTCATCCCTCATAACTTTGGCCACGAGCAACCTCCACCAATCAATGAGCCAGAGTTGCTGCAGGCCAAAAAAGATATGTTGCTCGTCCTCGCCGATATCGAGCTTGCTCAGGCCTTGCAGGCAGTCGAGGAGTCTAGCGGAGGATCTAGCGGAGG	TCACGTATAATGaagcagcaaattgctcgcgggttcgaggctctggaggctctcgaagaagccctcaagggcccaGAGgatggtggtcaaGAGttggaggagcttGAGGAGcacttttatGAGgtcatccctcataactttggccacGAGcaacctccaccaatcaatGAGccagagttgctgcaggccaaaaaagatatgttgctcgtcctcgccgatatcgagcttgctcaggccttgcaggcagtcGAGgag	TCACGTATAATG	ATCCACCGGTACCATGGCTAGCTCACGTATAATGaagcagcaaattgctcgcgggttcgaggctctggaggctctcgaagaagccctcaagggcccaGAGgatggtggtcaaGAGttggaggagcttGAGGAGcacttttatGAGgtcatccctcataactttggccacGAGcaacctccaccaatcaatGAGccagagttgctgcaggccaaaaaagatatgttgctcgtcctcgccgatatcgagcttgctcaggccttgcaggcagtcGAGgagTCTAGCGGAGGATCTAGCGGAGG	3_4778_st_to_e_dna_repair_peptides_9NATG	PARP3	343.0	0.0
70	0.0	567.0	2.0	4.0	0.0	hblOligo209510_Cat2	70	NM_1003931	6.0	GGGAAGCTTAGCAAGCAGCAAATTGCTCGCGGGTTCGAGGCTCTGGAGGCTCTCGAAGAAGCCCTCAAGGGCCCAACCGATGGTGGTCAATCTTTGGAGGAGCTTTCTAGCCACTTTTATACCGTCATCCCTCATAACTTTGGCCACAGTCAACCTCCACCAATCAATTCTCCAGAGTTGCTGCAGGCCAAAAAAGATATGTTGCTCGTCCTCGCCGATATCGAGCTTGCTCAGGCCTTGCAGGCAGTCAGTGAGTCTAGCGGAGGATCTAGCGGAGG	gggaagcttagcaagcagcaaattgctcgcgggttcgaggctctggaggctctcgaagaagccctcaagggcccaaccgatggtggtcaatctttggaggagctttctagccacttttataccgtcatccctcataactttggccacagtcaacctccaccaatcaattctccagagttgctgcaggccaaaaaagatatgttgctcgtcctcgccgatatcgagcttgctcaggccttgcaggcagtcagtgag		ATCCACCGGTACCATGGCTAGCgggaagcttagcaagcagcaaattgctcgcgggttcgaggctctggaggctctcgaagaagccctcaagggcccaaccgatggtggtcaatctttggaggagctttctagccacttttataccgtcatccctcataactttggccacagtcaacctccaccaatcaattctccagagttgctgcaggccaaaaaagatatgttgctcgtcctcgccgatatcgagcttgctcaggccttgcaggcagtcagtgagTCTAGCGGAGGATCTAGCGGAGG	2_wt_dna_repair_peptides	PARP3	567.0	0.0
71	0.0	103.0	0.0	0.0	0.0	hblOligo85951_Cat3	71	NM_1003931	7.0	TGCTTCAGTATGGAGCAACCTCCACCAATCAATGAGCCAGAGTTGCTGCAGGCCAAAAAAGATATGTTGCTCGTCCTCGCCGATATCGAGCTTGCTCAGGCCTTGCAGGCAGTCGAGGAGCAGGAAAAAGAGGTCGAAGAGGTTCCACATCCTTTGGACCGCGATTACCAACTTTTGAAATGCCAGTTGCAGCTTCTCGACGAGGGGGCTCCTGAATACAAAGTCATTCAAGAGTACCTCGAACAGGAGGGTGAGTCTAGCGGAGGATCTAGCGGAGG	TGCTTCAGTATGGAGcaacctccaccaatcaatGAGccagagttgctgcaggccaaaaaagatatgttgctcgtcctcgccgatatcgagcttgctcaggccttgcaggcagtcGAGgagcaggaaaaaGAGgtcgaagaggttccacatcctttggaccgcgattaccaacttttgaaatgccagttgcagcttctcgacGAGggggctcctgaatacaaagtcattcaaGAGtacctcgaacagGAGggtGAG	TGCTTCAGTATG	ATCCACCGGTACCATGGCTAGCTGCTTCAGTATGGAGcaacctccaccaatcaatGAGccagagttgctgcaggccaaaaaagatatgttgctcgtcctcgccgatatcgagcttgctcaggccttgcaggcagtcGAGgagcaggaaaaaGAGgtcgaagaggttccacatcctttggaccgcgattaccaacttttgaaatgccagttgcagcttctcgacGAGggggctcctgaatacaaagtcattcaaGAGtacctcgaacagGAGggtGAGTCTAGCGGAGGATCTAGCGGAGG	3_4778_st_to_e_dna_repair_peptides_9NATG	PARP3	103.0	0.0
72	0.0	335.0	0.0	1.0	0.0	hblOligo85951_Cat2	72	NM_1003931	7.0	AACTTTGGCCACAGTCAACCTCCACCAATCAATTCTCCAGAGTTGCTGCAGGCCAAAAAAGATATGTTGCTCGTCCTCGCCGATATCGAGCTTGCTCAGGCCTTGCAGGCAGTCAGTGAGCAGGAAAAAACAGTCGAAGAGGTTCCACATCCTTTGGACCGCGATTACCAACTTTTGAAATGCCAGTTGCAGCTTCTCGACAGTGGGGCTCCTGAATACAAAGTCATTCAAACTTACCTCGAACAGACCGGTTCATCTAGCGGAGGATCTAGCGGAGG	aactttggccacagtcaacctccaccaatcaattctccagagttgctgcaggccaaaaaagatatgttgctcgtcctcgccgatatcgagcttgctcaggccttgcaggcagtcagtgagcaggaaaaaacagtcgaagaggttccacatcctttggaccgcgattaccaacttttgaaatgccagttgcagcttctcgacagtggggctcctgaatacaaagtcattcaaacttacctcgaacagaccggttca		ATCCACCGGTACCATGGCTAGCaactttggccacagtcaacctccaccaatcaattctccagagttgctgcaggccaaaaaagatatgttgctcgtcctcgccgatatcgagcttgctcaggccttgcaggcagtcagtgagcaggaaaaaacagtcgaagaggttccacatcctttggaccgcgattaccaacttttgaaatgccagttgcagcttctcgacagtggggctcctgaatacaaagtcattcaaacttacctcgaacagaccggttcaTCTAGCGGAGGATCTAGCGGAGG	2_wt_dna_repair_peptides	PARP3	335.0	0.0
73	0.0	185.0	0.0	3.0	0.0	hblOligo209511_Cat3	73	NM_1003931	8.0	CTTGACATTATGCATCCTTTGGACCGCGATTACCAACTTTTGAAATGCCAGTTGCAGCTTCTCGACGAGGGGGCTCCTGAATACAAAGTCATTCAAGAGTACCTCGAACAGGAGGGTGAGAATCACCGCTGCCCTGAGCTTCAACATATTTGGAAGGTCAACCAGGAAGGTGAAGAGGACCGCTTCCAAGCACATGAGAAACTTGGCAACCGCAAGTTGCTCTGGCACGGTGAGAACATGGCAGTCGTTGCAGCATCTAGCGGAGGATCTAGCGGAGG	CTTGACATTATGcatcctttggaccgcgattaccaacttttgaaatgccagttgcagcttctcgacGAGggggctcctgaatacaaagtcattcaaGAGtacctcgaacagGAGggtGAGaatcaccgctgccctGAGcttcaacatatttggaaggtcaaccaggaaggtgaagaggaccgcttccaagcacatGAGaaacttggcaaccgcaagttgctctggcacggtGAGaacatggcagtcgttgcagca	CTTGACATTATG	ATCCACCGGTACCATGGCTAGCCTTGACATTATGcatcctttggaccgcgattaccaacttttgaaatgccagttgcagcttctcgacGAGggggctcctgaatacaaagtcattcaaGAGtacctcgaacagGAGggtGAGaatcaccgctgccctGAGcttcaacatatttggaaggtcaaccaggaaggtgaagaggaccgcttccaagcacatGAGaaacttggcaaccgcaagttgctctggcacggtGAGaacatggcagtcgttgcagcaTCTAGCGGAGGATCTAGCGGAGG	3_4778_st_to_e_dna_repair_peptides_9NATG	PARP3	185.0	0.0
74	0.0	453.0	6.0	1.0	0.0	hblOligo209511_Cat2	74	NM_1003931	8.0	GAAGAGGTTCCACATCCTTTGGACCGCGATTACCAACTTTTGAAATGCCAGTTGCAGCTTCTCGACAGTGGGGCTCCTGAATACAAAGTCATTCAAACTTACCTCGAACAGACCGGTTCAAATCACCGCTGCCCTACACTTCAACATATTTGGAAGGTCAACCAGGAAGGTGAAGAGGACCGCTTCCAAGCACATAGCAAACTTGGCAACCGCAAGTTGCTCTGGCACGGTACCAACATGGCAGTCGTTGCAGCATCTAGCGGAGGATCTAGCGGAGG	gaagaggttccacatcctttggaccgcgattaccaacttttgaaatgccagttgcagcttctcgacagtggggctcctgaatacaaagtcattcaaacttacctcgaacagaccggttcaaatcaccgctgccctacacttcaacatatttggaaggtcaaccaggaaggtgaagaggaccgcttccaagcacatagcaaacttggcaaccgcaagttgctctggcacggtaccaacatggcagtcgttgcagca		ATCCACCGGTACCATGGCTAGCgaagaggttccacatcctttggaccgcgattaccaacttttgaaatgccagttgcagcttctcgacagtggggctcctgaatacaaagtcattcaaacttacctcgaacagaccggttcaaatcaccgctgccctacacttcaacatatttggaaggtcaaccaggaaggtgaagaggaccgcttccaagcacatagcaaacttggcaaccgcaagttgctctggcacggtaccaacatggcagtcgttgcagcaTCTAGCGGAGGATCTAGCGGAGG	2_wt_dna_repair_peptides	PARP3	453.0	0.0
75	0.0	632.0	2.0	4.0	0.0	hblOligo85952_Cat3	75	NM_1003931	9.0	AGTTATCTCATGATTTGGAAGGTCAACCAGGAAGGTGAAGAGGACCGCTTCCAAGCACATGAGAAACTTGGCAACCGCAAGTTGCTCTGGCACGGTGAGAACATGGCAGTCGTTGCAGCAATTCTCGAGGAGGGTCTTCGCATTATGCCACATGAGGGTGGCCGCGTCGGCAAGGGGATCTACTTTGCTGAGGAAAACGAGAAGGAGGCTGGGTACGTCATTGGGATGAAGTGTGGTGCACACCATGTTGGGTATTCTAGCGGAGGATCTAGCGGAGG	AGTTATCTCATGatttggaaggtcaaccaggaaggtgaagaggaccgcttccaagcacatGAGaaacttggcaaccgcaagttgctctggcacggtGAGaacatggcagtcgttgcagcaattctcGAGGAGggtcttcgcattatgccacatGAGggtggccgcgtcggcaaggggatctactttgctGAGgaaaacGAGaagGAGgctgggtacgtcattgggatgaagtgtggtgcacaccatgttgggtat	AGTTATCTCATG	ATCCACCGGTACCATGGCTAGCAGTTATCTCATGatttggaaggtcaaccaggaaggtgaagaggaccgcttccaagcacatGAGaaacttggcaaccgcaagttgctctggcacggtGAGaacatggcagtcgttgcagcaattctcGAGGAGggtcttcgcattatgccacatGAGggtggccgcgtcggcaaggggatctactttgctGAGgaaaacGAGaagGAGgctgggtacgtcattgggatgaagtgtggtgcacaccatgttgggtatTCTAGCGGAGGATCTAGCGGAGG	3_4778_st_to_e_dna_repair_peptides_9NATG	PARP3	632.0	0.0
76	0.0	700.0	5.0	3.0	0.0	hblOligo85952_Cat2	76	NM_1003931	9.0	ACACTTCAACATATTTGGAAGGTCAACCAGGAAGGTGAAGAGGACCGCTTCCAAGCACATAGCAAACTTGGCAACCGCAAGTTGCTCTGGCACGGTACCAACATGGCAGTCGTTGCAGCAATTCTCACTTCTGGTCTTCGCATTATGCCACATAGCGGTGGCCGCGTCGGCAAGGGGATCTACTTTGCTTCAGAAAACAGCAAGAGTGCTGGGTACGTCATTGGGATGAAGTGTGGTGCACACCATGTTGGGTATTCTAGCGGAGGATCTAGCGGAGG	acacttcaacatatttggaaggtcaaccaggaaggtgaagaggaccgcttccaagcacatagcaaacttggcaaccgcaagttgctctggcacggtaccaacatggcagtcgttgcagcaattctcacttctggtcttcgcattatgccacatagcggtggccgcgtcggcaaggggatctactttgcttcagaaaacagcaagagtgctgggtacgtcattgggatgaagtgtggtgcacaccatgttgggtat		ATCCACCGGTACCATGGCTAGCacacttcaacatatttggaaggtcaaccaggaaggtgaagaggaccgcttccaagcacatagcaaacttggcaaccgcaagttgctctggcacggtaccaacatggcagtcgttgcagcaattctcacttctggtcttcgcattatgccacatagcggtggccgcgtcggcaaggggatctactttgcttcagaaaacagcaagagtgctgggtacgtcattgggatgaagtgtggtgcacaccatgttgggtatTCTAGCGGAGGATCTAGCGGAGG	2_wt_dna_repair_peptides	PARP3	700.0	0.0
77	0.0	621.0	3.0	3.0	0.0	hblOligo209512_Cat3	77	NM_1003931	10.0	AGCTCCGGCATGCCACATGAGGGTGGCCGCGTCGGCAAGGGGATCTACTTTGCTGAGGAAAACGAGAAGGAGGCTGGGTACGTCATTGGGATGAAGTGTGGTGCACACCATGTTGGGTATATGTTCTTGGGCGAAGTTGCATTGGGTCGCGAGCATCATATCAACGAGGATAACCCTGAGCTCAAGGAGCCACCACCTGGCTTCGACGAGGTTATCGCACGCGGTCACGAGGAGCCAGACCCAGAGCAAGACGAGTCTAGCGGAGGATCTAGCGGAGG	AGCTCCGGCATGccacatGAGggtggccgcgtcggcaaggggatctactttgctGAGgaaaacGAGaagGAGgctgggtacgtcattgggatgaagtgtggtgcacaccatgttgggtatatgttcttgggcgaagttgcattgggtcgcgagcatcatatcaacGAGgataaccctGAGctcaagGAGccaccacctggcttcgacGAGgttatcgcacgcggtcacGAGgagccagacccaGAGcaagacGAG	AGCTCCGGCATG	ATCCACCGGTACCATGGCTAGCAGCTCCGGCATGccacatGAGggtggccgcgtcggcaaggggatctactttgctGAGgaaaacGAGaagGAGgctgggtacgtcattgggatgaagtgtggtgcacaccatgttgggtatatgttcttgggcgaagttgcattgggtcgcgagcatcatatcaacGAGgataaccctGAGctcaagGAGccaccacctggcttcgacGAGgttatcgcacgcggtcacGAGgagccagacccaGAGcaagacGAGTCTAGCGGAGGATCTAGCGGAGG	3_4778_st_to_e_dna_repair_peptides_9NATG	PARP3	621.0	0.0
78	0.0	675.0	6.0	3.0	0.0	hblOligo209512_Cat2	78	NM_1003931	10.0	CTTCGCATTATGCCACATAGCGGTGGCCGCGTCGGCAAGGGGATCTACTTTGCTTCAGAAAACAGCAAGAGTGCTGGGTACGTCATTGGGATGAAGTGTGGTGCACACCATGTTGGGTATATGTTCTTGGGCGAAGTTGCATTGGGTCGCGAGCATCATATCAACACCGATAACCCTAGCCTCAAGTCACCACCACCTGGCTTCGACAGTGTTATCGCACGCGGTCACACTGAGCCAGACCCAACACAAGACACATCTAGCGGAGGATCTAGCGGAGG	cttcgcattatgccacatagcggtggccgcgtcggcaaggggatctactttgcttcagaaaacagcaagagtgctgggtacgtcattgggatgaagtgtggtgcacaccatgttgggtatatgttcttgggcgaagttgcattgggtcgcgagcatcatatcaacaccgataaccctagcctcaagtcaccaccacctggcttcgacagtgttatcgcacgcggtcacactgagccagacccaacacaagacaca		ATCCACCGGTACCATGGCTAGCcttcgcattatgccacatagcggtggccgcgtcggcaaggggatctactttgcttcagaaaacagcaagagtgctgggtacgtcattgggatgaagtgtggtgcacaccatgttgggtatatgttcttgggcgaagttgcattgggtcgcgagcatcatatcaacaccgataaccctagcctcaagtcaccaccacctggcttcgacagtgttatcgcacgcggtcacactgagccagacccaacacaagacacaTCTAGCGGAGGATCTAGCGGAGG	2_wt_dna_repair_peptides	PARP3	675.0	0.0
80	0.0	574.0	4.0	2.0	0.0	hblOligo85953_Cat2	80	NM_1003931	11.0	GTTGCATTGGGTCGCGAGCATCATATCAACACCGATAACCCTAGCCTCAAGTCACCACCACCTGGCTTCGACAGTGTTATCGCACGCGGTCACACTGAGCCAGACCCAACACAAGACACAGAACTCGAACTTGATGGCCAGCAGGTTGTTGTCCCTCAAGGCCAACCTGTTCCTTGTCCTGAGTTCTCTTCATCAACATTCTCACAATCCGAGTACCTCATCTATCAGGAAAGCCAATGCCGCCTTCGCTACCTTTCTAGCGGAGGATCTAGCGGAGG	gttgcattgggtcgcgagcatcatatcaacaccgataaccctagcctcaagtcaccaccacctggcttcgacagtgttatcgcacgcggtcacactgagccagacccaacacaagacacagaactcgaacttgatggccagcaggttgttgtccctcaaggccaacctgttccttgtcctgagttctcttcatcaacattctcacaatccgagtacctcatctatcaggaaagccaatgccgccttcgctacctt		ATCCACCGGTACCATGGCTAGCgttgcattgggtcgcgagcatcatatcaacaccgataaccctagcctcaagtcaccaccacctggcttcgacagtgttatcgcacgcggtcacactgagccagacccaacacaagacacagaactcgaacttgatggccagcaggttgttgtccctcaaggccaacctgttccttgtcctgagttctcttcatcaacattctcacaatccgagtacctcatctatcaggaaagccaatgccgccttcgctaccttTCTAGCGGAGGATCTAGCGGAGG	2_wt_dna_repair_peptides	PARP3	574.0	0.0
81	0.0	649.0	8.0	2.0	0.0	hblOligo209513_Cat3	81	NM_1003931	12.0	GACACGTCCATGAACGAGGATAACCCTGAGCTCAAGGAGCCACCACCTGGCTTCGACGAGGTTATCGCACGCGGTCACGAGGAGCCAGACCCAGAGCAAGACGAGGAACTCGAACTTGATGGCCAGCAGGTTGTTGTCCCTCAAGGCCAACCTGTTCCTTGTCCTGAGTTCGAGGAGGAGGAGTTCGAGCAAGAGGAGTACCTCATCTATCAGGAAGAGCAATGCCGCCTTCGCTACCTTCTTGAAGTGCACCTGTCTAGCGGAGGATCTAGCGGAGG	GACACGTCCATGaacGAGgataaccctGAGctcaagGAGccaccacctggcttcgacGAGgttatcgcacgcggtcacGAGgagccagacccaGAGcaagacGAGgaactcgaacttgatggccagcaggttgttgtccctcaaggccaacctgttccttgtcctgagttcGAGGAGGAGGAGttcGAGcaaGAGgagtacctcatctatcaggaaGAGcaatgccgccttcgctaccttcttgaagtgcacctg	GACACGTCCATG	ATCCACCGGTACCATGGCTAGCGACACGTCCATGaacGAGgataaccctGAGctcaagGAGccaccacctggcttcgacGAGgttatcgcacgcggtcacGAGgagccagacccaGAGcaagacGAGgaactcgaacttgatggccagcaggttgttgtccctcaaggccaacctgttccttgtcctgagttcGAGGAGGAGGAGttcGAGcaaGAGgagtacctcatctatcaggaaGAGcaatgccgccttcgctaccttcttgaagtgcacctgTCTAGCGGAGGATCTAGCGGAGG	3_4778_st_to_e_dna_repair_peptides_9NATG	PARP3	649.0	0.0
83	0.0	242.0	2.0	2.0	0.0	hblOligo130381_Cat7	83	NM_1004304	1.0	CCCGTGGATATGGAGCTTCTCGCCTGCGAGGGGCTGGCCGGTGTCGAGCTCGTGCCAGAGGCAGCAGAGAAAAAAATGATGCTGGAGCAAATTGCCGAGAAACAGGCAGAGAATGGCGAGCGCGCAGGCGAGCCTGATGTTTTGCGCTGTGAGGAGCAGGGCCATCGCAAAGATGAGGACAAAGAGCGCGAGCGCAAGGATGATGACGAGCTGGAGGAAGCAGAGCACGAGAAGAAGGAGGTCAAAAAAGTTGTCTCTAGCGGAGGATCTAGCGGAGG	CCCGTGGATATGGAGcttctcgcctgcgaggggctggccggtgtcGAGctcgtgccaGAGgcagcaGAGaaaaaaatgatgctgGAGcaaattgccGAGaaacaggcagagaatggcgagcgcgcaggcGAGcctgatgttttgcgctgtGAGGAGcagggccatcgcaaagatGAGgacaaaGAGcgcGAGcgcaaggatgatgacGAGctgGAGgaagcaGAGcacGAGaagaagGAGgtcaaaaaagttgtc	CCCGTGGATATG	ATCCACCGGTACCATGGCTAGCCCCGTGGATATGGAGcttctcgcctgcgaggggctggccggtgtcGAGctcgtgccaGAGgcagcaGAGaaaaaaatgatgctgGAGcaaattgccGAGaaacaggcagagaatggcgagcgcgcaggcGAGcctgatgttttgcgctgtGAGGAGcagggccatcgcaaagatGAGgacaaaGAGcgcGAGcgcaaggatgatgacGAGctgGAGgaagcaGAGcacGAGaagaagGAGgtcaaaaaagttgtcTCTAGCGGAGGATCTAGCGGAGG	7_sampled_680_from_cat6	ZNF740	242.0	0.0
84	0.0	533.0	3.0	3.0	0.0	hblOligo130381_Cat6	84	NM_1004304	1.0	ATGGCCCAAGCCAGCCTTCTCGCCTGCGAGGGGCTGGCCGGTGTCTCCCTCGTGCCAACCGCAGCATCAAAAAAAATGATGCTGTCACAAATTGCCAGCAAACAGGCAGAGAATGGCGAGCGCGCAGGCTCCCCTGATGTTTTGCGCTGTTCAAGCCAGGGCCATCGCAAAGATTCAGACAAAAGTCGCTCACGCAAGGATGATGACAGTCTGTCCGAAGCAAGCCACAGCAAGAAGACAGTCAAAAAAGTTGTCTCTAGCGGAGGATCTAGCGGAGG	atggcccaagccagccttctcgcctgcgaggggctggccggtgtctccctcgtgccaaccgcagcatcaaaaaaaatgatgctgtcacaaattgccagcaaacaggcagagaatggcgagcgcgcaggctcccctgatgttttgcgctgttcaagccagggccatcgcaaagattcagacaaaagtcgctcacgcaaggatgatgacagtctgtccgaagcaagccacagcaagaagacagtcaaaaaagttgtc		ATCCACCGGTACCATGGCTAGCatggcccaagccagccttctcgcctgcgaggggctggccggtgtctccctcgtgccaaccgcagcatcaaaaaaaatgatgctgtcacaaattgccagcaaacaggcagagaatggcgagcgcgcaggctcccctgatgttttgcgctgttcaagccagggccatcgcaaagattcagacaaaagtcgctcacgcaaggatgatgacagtctgtccgaagcaagccacagcaagaagacagtcaaaaaagttgtcTCTAGCGGAGGATCTAGCGGAGG	6_phosphoprotein_peptides	ZNF740	533.0	0.0
85	0.0	618.0	0.0	5.0	0.0	hblOligo250576_Cat6	85	NM_1004304	2.0	GATGTTTTGCGCTGTTCAAGCCAGGGCCATCGCAAAGATTCAGACAAAAGTCGCTCACGCAAGGATGATGACAGTCTGTCCGAAGCAAGCCACAGCAAGAAGACAGTCAAAAAAGTTGTCGTGGTTGAGCAAAACGGTAGTTTTCAAGTGAAAATTCCAAAGAATTTTGTTTGTGAGCACTGTTTCGGGGCTTTCCGCTCTAGTTATCATCTGAAGCGCCACATTCTCATCCACACCGGGGAAAAGCCTTTCGAGTCTAGCGGAGGATCTAGCGGAGG	gatgttttgcgctgttcaagccagggccatcgcaaagattcagacaaaagtcgctcacgcaaggatgatgacagtctgtccgaagcaagccacagcaagaagacagtcaaaaaagttgtcgtggttgagcaaaacggtagttttcaagtgaaaattccaaagaattttgtttgtgagcactgtttcggggctttccgctctagttatcatctgaagcgccacattctcatccacaccggggaaaagcctttcgag		ATCCACCGGTACCATGGCTAGCgatgttttgcgctgttcaagccagggccatcgcaaagattcagacaaaagtcgctcacgcaaggatgatgacagtctgtccgaagcaagccacagcaagaagacagtcaaaaaagttgtcgtggttgagcaaaacggtagttttcaagtgaaaattccaaagaattttgtttgtgagcactgtttcggggctttccgctctagttatcatctgaagcgccacattctcatccacaccggggaaaagcctttcgagTCTAGCGGAGGATCTAGCGGAGG	6_phosphoprotein_peptides	ZNF740	618.0	0.0
87	0.0	538.0	4.0	17.0	0.0	hblOligo250577_Cat7	87	NM_1004304	4.0	TCTCATACTATGGAGTATCATCTGAAGCGCCACATTCTCATCCACGAGGGGGAAAAGCCTTTCGAGTGTGATATCTGTGACATGCGCTTCATTCAGAAATACCACCTGGAGCGCCATAAGCGCGTGCACGAGGGGGAGAAGCCTTACCAGTGCGAGCGCTGTCATCAGTGCTTTGAGCGCGAGGATCGCCTTTTGCGCCATAAGCGCATGTGTCAGGGGTGTCAAGAGAAGGAGGAGGACGGGCAGTTTGAGTTGTCTAGCGGAGGATCTAGCGGAGG	TCTCATACTATGGAGtatcatctgaagcgccacattctcatccacGAGggggaaaagcctttcgagtgtgatatctgtgacatgcgcttcattcagaaataccacctggagcgccataagcgcgtgcacGAGggggagaagccttaccagtgcgagcgctgtcatcagtgctttGAGcgcGAGgatcgccttttgcgccataagcgcatgtgtcaggggtgtcaaGAGaagGAGGAGgacgggcagtttGAGttg	TCTCATACTATG	ATCCACCGGTACCATGGCTAGCTCTCATACTATGGAGtatcatctgaagcgccacattctcatccacGAGggggaaaagcctttcgagtgtgatatctgtgacatgcgcttcattcagaaataccacctggagcgccataagcgcgtgcacGAGggggagaagccttaccagtgcgagcgctgtcatcagtgctttGAGcgcGAGgatcgccttttgcgccataagcgcatgtgtcaggggtgtcaaGAGaagGAGGAGgacgggcagtttGAGttgTCTAGCGGAGGATCTAGCGGAGG	7_sampled_680_from_cat6	ZNF740	538.0	0.0
90	0.0	267.0	2.0	2.0	0.0	hblOligo21693_Cat2	90	NM_1005735	1.0	AGTCGCGAATCCGATGTTGAGGCTCAACAATCTCACGGGTCAAGCGCATGTAGCCAGCCACATGGCAGCGTTACCCAATCCCAGGGCAGTAGTAGTCAGTCCCAGGGCATTAGCTCAAGTAGTACCTCAACCATGCCAAATTCAAGCCAATCATCACACAGCAGTTCTGGTACACTGTCTAGCCTGGAGACTGTCAGCACTCAGGAATTGTACTCCATCCCTGAAGATCAAGAGCCAGAAGATCAAGAGCCAGAGTCTAGCGGAGGATCTAGCGGAGG	agtcgcgaatccgatgttgaggctcaacaatctcacgggtcaagcgcatgtagccagccacatggcagcgttacccaatcccagggcagtagtagtcagtcccagggcattagctcaagtagtacctcaaccatgccaaattcaagccaatcatcacacagcagttctggtacactgtctagcctggagactgtcagcactcaggaattgtactccatccctgaagatcaagagccagaagatcaagagccagag		ATCCACCGGTACCATGGCTAGCagtcgcgaatccgatgttgaggctcaacaatctcacgggtcaagcgcatgtagccagccacatggcagcgttacccaatcccagggcagtagtagtcagtcccagggcattagctcaagtagtacctcaaccatgccaaattcaagccaatcatcacacagcagttctggtacactgtctagcctggagactgtcagcactcaggaattgtactccatccctgaagatcaagagccagaagatcaagagccagagTCTAGCGGAGGATCTAGCGGAGG	2_wt_dna_repair_peptides	CHEK2	267.0	0.0
91	0.0	454.0	1.0	1.0	0.0	hblOligo151325_Cat3	91	NM_1005735	2.0	CTGGCGATAATGCAAGAGGAGCACGAGGAGGAGGGTGAGCTGGAGGAGCTGGAGGAGGTCGAGGAGCAGGAATTGTACGAGATCCCTGAAGATCAAGAGCCAGAAGATCAAGAGCCAGAGGAACCAGAGCCAGCTCCATGGGCACGCCTGTGGGCACTCCAGGACGGTTTTGCAAATCTGGAAGAGGAAGAGGGGCACGTGGAGCAAGAGGACTTGGAGCTCCTGTTGGAGGAGGACCCTCCAGCTGAGGCCGAGTCTAGCGGAGGATCTAGCGGAGG	CTGGCGATAATGcaaGAGGAGcacGAGGAGGAGggtGAGctgGAGGAGctggagGAGgtcGAGGAGcaggaattgtacGAGatccctgaagatcaagagccagaagatcaagagccagaggaaccaGAGccagctccatgggcacgcctgtgggcactccaggacggttttgcaaatctggaaGAGgaaGAGgggcacgtgGAGcaaGAGgacttggagctcctgttgGAGGAGgaccctccagctGAGgccGAG	CTGGCGATAATG	ATCCACCGGTACCATGGCTAGCCTGGCGATAATGcaaGAGGAGcacGAGGAGGAGggtGAGctgGAGGAGctggagGAGgtcGAGGAGcaggaattgtacGAGatccctgaagatcaagagccagaagatcaagagccagaggaaccaGAGccagctccatgggcacgcctgtgggcactccaggacggttttgcaaatctggaaGAGgaaGAGgggcacgtgGAGcaaGAGgacttggagctcctgttgGAGGAGgaccctccagctGAGgccGAGTCTAGCGGAGGATCTAGCGGAGG	3_4778_st_to_e_dna_repair_peptides_9NATG	CHEK2	454.0	0.0
92	0.0	663.0	1.0	6.0	0.0	hblOligo151325_Cat2	92	NM_1005735	2.0	CCAAATTCAAGCCAATCATCACACAGCAGTTCTGGTACACTGTCTAGCCTGGAGACTGTCAGCACTCAGGAATTGTACTCCATCCCTGAAGATCAAGAGCCAGAAGATCAAGAGCCAGAGGAACCAACACCAGCTCCATGGGCACGCCTGTGGGCACTCCAGGACGGTTTTGCAAATCTGGAAACCGAAAGCGGGCACGTGACTCAAAGCGACTTGGAGCTCCTGTTGAGCTCTGACCCTCCAGCTTCTGCCAGCTCTAGCGGAGGATCTAGCGGAGG	ccaaattcaagccaatcatcacacagcagttctggtacactgtctagcctggagactgtcagcactcaggaattgtactccatccctgaagatcaagagccagaagatcaagagccagaggaaccaacaccagctccatgggcacgcctgtgggcactccaggacggttttgcaaatctggaaaccgaaagcgggcacgtgactcaaagcgacttggagctcctgttgagctctgaccctccagcttctgccagc		ATCCACCGGTACCATGGCTAGCccaaattcaagccaatcatcacacagcagttctggtacactgtctagcctggagactgtcagcactcaggaattgtactccatccctgaagatcaagagccagaagatcaagagccagaggaaccaacaccagctccatgggcacgcctgtgggcactccaggacggttttgcaaatctggaaaccgaaagcgggcacgtgactcaaagcgacttggagctcctgttgagctctgaccctccagcttctgccagcTCTAGCGGAGGATCTAGCGGAGG	2_wt_dna_repair_peptides	CHEK2	663.0	0.0
93	0.0	581.0	2.0	5.0	0.0	hblOligo21694_Cat3	93	NM_1005735	3.0	GCTACCAGGATGCGCCTGTGGGCACTCCAGGACGGTTTTGCAAATCTGGAAGAGGAAGAGGGGCACGTGGAGCAAGAGGACTTGGAGCTCCTGTTGGAGGAGGACCCTCCAGCTGAGGCCGAGCAGGAGGCTGGGATTCGCGGCGTCCGCCATCATCCTCGCCCAGTGTGCGAGCTCAAATGCGTGAATGACAACTATTGGTTTGGTCGCGACAAAGAGTGCGAGTATTGCTTTGACGAGCCTCTCCTTAAGCGCTCTAGCGGAGGATCTAGCGGAGG	GCTACCAGGATGcgcctgtgggcactccaggacggttttgcaaatctggaaGAGgaaGAGgggcacgtgGAGcaaGAGgacttggagctcctgttgGAGGAGgaccctccagctGAGgccGAGcagGAGgctgggattcgcggcgtccgccatcatcctcgcccagtgtgcGAGctcaaatgcgtgaatgacaactattggtttggtcgcgacaaaGAGtgcgagtattgctttgacgagcctctccttaagcgc	GCTACCAGGATG	ATCCACCGGTACCATGGCTAGCGCTACCAGGATGcgcctgtgggcactccaggacggttttgcaaatctggaaGAGgaaGAGgggcacgtgGAGcaaGAGgacttggagctcctgttgGAGGAGgaccctccagctGAGgccGAGcagGAGgctgggattcgcggcgtccgccatcatcctcgcccagtgtgcGAGctcaaatgcgtgaatgacaactattggtttggtcgcgacaaaGAGtgcgagtattgctttgacgagcctctccttaagcgcTCTAGCGGAGGATCTAGCGGAGG	3_4778_st_to_e_dna_repair_peptides_9NATG	CHEK2	581.0	0.0
94	0.0	1226.0	12.0	11.0	0.0	hblOligo21694_Cat2	94	NM_1005735	3.0	GCTCCATGGGCACGCCTGTGGGCACTCCAGGACGGTTTTGCAAATCTGGAAACCGAAAGCGGGCACGTGACTCAAAGCGACTTGGAGCTCCTGTTGAGCTCTGACCCTCCAGCTTCTGCCAGCCAGTCTGCTGGGATTCGCGGCGTCCGCCATCATCCTCGCCCAGTGTGCTCTCTCAAATGCGTGAATGACAACTATTGGTTTGGTCGCGACAAATCATGCGAGTATTGCTTTGACGAGCCTCTCCTTAAGCGCTCTAGCGGAGGATCTAGCGGAGG	gctccatgggcacgcctgtgggcactccaggacggttttgcaaatctggaaaccgaaagcgggcacgtgactcaaagcgacttggagctcctgttgagctctgaccctccagcttctgccagccagtctgctgggattcgcggcgtccgccatcatcctcgcccagtgtgctctctcaaatgcgtgaatgacaactattggtttggtcgcgacaaatcatgcgagtattgctttgacgagcctctccttaagcgc		ATCCACCGGTACCATGGCTAGCgctccatgggcacgcctgtgggcactccaggacggttttgcaaatctggaaaccgaaagcgggcacgtgactcaaagcgacttggagctcctgttgagctctgaccctccagcttctgccagccagtctgctgggattcgcggcgtccgccatcatcctcgcccagtgtgctctctcaaatgcgtgaatgacaactattggtttggtcgcgacaaatcatgcgagtattgctttgacgagcctctccttaagcgcTCTAGCGGAGGATCTAGCGGAGG	2_wt_dna_repair_peptides	CHEK2	1226.0	0.0
95	0.0	276.0	1.0	0.0	0.0	hblOligo151326_Cat3	95	NM_1005735	4.0	TGTCGACTAATGCGCCATCATCCTCGCCCAGTGTGCGAGCTCAAATGCGTGAATGACAACTATTGGTTTGGTCGCGACAAAGAGTGCGAGTATTGCTTTGACGAGCCTCTCCTTAAGCGCGAGGATAAATACCGCGAGTATGAGAAGAAACACTTCCGCATCTTTCGCGAGGTGGGCCCAAAGAACGAGTACATCGCTTATATTGAAGATCATGAGGGTAATGGGGAGTTCGTTAACGAGGAGCTGGTTGGGAAGTCTAGCGGAGGATCTAGCGGAGG	TGTCGACTAATGcgccatcatcctcgcccagtgtgcGAGctcaaatgcgtgaatgacaactattggtttggtcgcgacaaaGAGtgcgagtattgctttgacgagcctctccttaagcgcGAGgataaataccgcGAGtatGAGaagaaacacttccgcatctttcgcgaggtgggcccaaagaacGAGtacatcgcttatattgaagatcatGAGggtaatgggGAGttcgttaacGAGgagctggttgggaag	TGTCGACTAATG	ATCCACCGGTACCATGGCTAGCTGTCGACTAATGcgccatcatcctcgcccagtgtgcGAGctcaaatgcgtgaatgacaactattggtttggtcgcgacaaaGAGtgcgagtattgctttgacgagcctctccttaagcgcGAGgataaataccgcGAGtatGAGaagaaacacttccgcatctttcgcgaggtgggcccaaagaacGAGtacatcgcttatattgaagatcatGAGggtaatgggGAGttcgttaacGAGgagctggttgggaagTCTAGCGGAGGATCTAGCGGAGG	3_4778_st_to_e_dna_repair_peptides_9NATG	CHEK2	276.0	0.0
96	0.0	642.0	2.0	4.0	0.0	hblOligo151326_Cat2	96	NM_1005735	4.0	ATTCGCGGCGTCCGCCATCATCCTCGCCCAGTGTGCTCTCTCAAATGCGTGAATGACAACTATTGGTTTGGTCGCGACAAATCATGCGAGTATTGCTTTGACGAGCCTCTCCTTAAGCGCACCGATAAATACCGCACATATTCCAAGAAACACTTCCGCATCTTTCGCGAGGTGGGCCCAAAGAACAGTTACATCGCTTATATTGAAGATCATAGCGGTAATGGGACCTTCGTTAACACAGAGCTGGTTGGGAAGTCTAGCGGAGGATCTAGCGGAGG	attcgcggcgtccgccatcatcctcgcccagtgtgctctctcaaatgcgtgaatgacaactattggtttggtcgcgacaaatcatgcgagtattgctttgacgagcctctccttaagcgcaccgataaataccgcacatattccaagaaacacttccgcatctttcgcgaggtgggcccaaagaacagttacatcgcttatattgaagatcatagcggtaatgggaccttcgttaacacagagctggttgggaag		ATCCACCGGTACCATGGCTAGCattcgcggcgtccgccatcatcctcgcccagtgtgctctctcaaatgcgtgaatgacaactattggtttggtcgcgacaaatcatgcgagtattgctttgacgagcctctccttaagcgcaccgataaataccgcacatattccaagaaacacttccgcatctttcgcgaggtgggcccaaagaacagttacatcgcttatattgaagatcatagcggtaatgggaccttcgttaacacagagctggttgggaagTCTAGCGGAGGATCTAGCGGAGG	2_wt_dna_repair_peptides	CHEK2	642.0	0.0
97	0.0	422.0	1.0	5.0	0.0	hblOligo21695_Cat3	97	NM_1005735	5.0	ACTTCGGCTATGAAACACTTCCGCATCTTTCGCGAGGTGGGCCCAAAGAACGAGTACATCGCTTATATTGAAGATCATGAGGGTAATGGGGAGTTCGTTAACGAGGAGCTGGTTGGGAAGGGGAAGCGCCGCCCTCTCAACAACAACGAGGAAATTGCTCTGGAGTTGGAGCGCAACAAAGTTTTCGTGTTCTTTGACCTGGAGGTCGACGATCAGGAGGTCTACCCTAAGGCATTGCGCGATGAATACATCATGTCTAGCGGAGGATCTAGCGGAGG	ACTTCGGCTATGaaacacttccgcatctttcgcgaggtgggcccaaagaacGAGtacatcgcttatattgaagatcatGAGggtaatgggGAGttcgttaacGAGgagctggttgggaaggggaagcgccgccctctcaacaacaacGAGgaaattgctctgGAGttgGAGcgcaacaaagttttcgtgttctttgacctgGAGgtcgacgatcagGAGgtctaccctaaggcattgcgcgatgaatacatcatg	ACTTCGGCTATG	ATCCACCGGTACCATGGCTAGCACTTCGGCTATGaaacacttccgcatctttcgcgaggtgggcccaaagaacGAGtacatcgcttatattgaagatcatGAGggtaatgggGAGttcgttaacGAGgagctggttgggaaggggaagcgccgccctctcaacaacaacGAGgaaattgctctgGAGttgGAGcgcaacaaagttttcgtgttctttgacctgGAGgtcgacgatcagGAGgtctaccctaaggcattgcgcgatgaatacatcatgTCTAGCGGAGGATCTAGCGGAGG	3_4778_st_to_e_dna_repair_peptides_9NATG	CHEK2	422.0	0.0
98	0.0	368.0	0.0	2.0	0.0	hblOligo21695_Cat2	98	NM_1005735	5.0	ACATATTCCAAGAAACACTTCCGCATCTTTCGCGAGGTGGGCCCAAAGAACAGTTACATCGCTTATATTGAAGATCATAGCGGTAATGGGACCTTCGTTAACACAGAGCTGGTTGGGAAGGGGAAGCGCCGCCCTCTCAACAACAACTCCGAAATTGCTCTGTCCTTGTCTCGCAACAAAGTTTTCGTGTTCTTTGACCTGACTGTCGACGATCAGAGTGTCTACCCTAAGGCATTGCGCGATGAATACATCATGTCTAGCGGAGGATCTAGCGGAGG	acatattccaagaaacacttccgcatctttcgcgaggtgggcccaaagaacagttacatcgcttatattgaagatcatagcggtaatgggaccttcgttaacacagagctggttgggaaggggaagcgccgccctctcaacaacaactccgaaattgctctgtccttgtctcgcaacaaagttttcgtgttctttgacctgactgtcgacgatcagagtgtctaccctaaggcattgcgcgatgaatacatcatg		ATCCACCGGTACCATGGCTAGCacatattccaagaaacacttccgcatctttcgcgaggtgggcccaaagaacagttacatcgcttatattgaagatcatagcggtaatgggaccttcgttaacacagagctggttgggaaggggaagcgccgccctctcaacaacaactccgaaattgctctgtccttgtctcgcaacaaagttttcgtgttctttgacctgactgtcgacgatcagagtgtctaccctaaggcattgcgcgatgaatacatcatgTCTAGCGGAGGATCTAGCGGAGG	2_wt_dna_repair_peptides	CHEK2	368.0	0.0
99	0.0	347.0	3.0	1.0	0.0	hblOligo151327_Cat3	99	NM_1005735	6.0	GGCCCCGCTATGGAGGAAATTGCTCTGGAGTTGGAGCGCAACAAAGTTTTCGTGTTCTTTGACCTGGAGGTCGACGATCAGGAGGTCTACCCTAAGGCATTGCGCGATGAATACATCATGGAGAAGGAGCTGGGGGAGGGGGCATGTGGCGAGGTCAAGTTGGCATTCGAGCGCAAGGAGTGTAAAAAAGTCGCCATTAAGATCATTGAGAAGCGCAAATTTGCCATCGGCGAGGCCCGCGAGGCTGACCCAGCATCTAGCGGAGGATCTAGCGGAGG	GGCCCCGCTATGGAGgaaattgctctgGAGttgGAGcgcaacaaagttttcgtgttctttgacctgGAGgtcgacgatcagGAGgtctaccctaaggcattgcgcgatgaatacatcatgGAGaagGAGctggggGAGggggcatgtggcgaggtcaagttggcattcgagcgcaagGAGtgtaaaaaagtcgccattaagatcattGAGaagcgcaaatttgccatcggcGAGgcccgcgaggctgacccagca	GGCCCCGCTATG	ATCCACCGGTACCATGGCTAGCGGCCCCGCTATGGAGgaaattgctctgGAGttgGAGcgcaacaaagttttcgtgttctttgacctgGAGgtcgacgatcagGAGgtctaccctaaggcattgcgcgatgaatacatcatgGAGaagGAGctggggGAGggggcatgtggcgaggtcaagttggcattcgagcgcaagGAGtgtaaaaaagtcgccattaagatcattGAGaagcgcaaatttgccatcggcGAGgcccgcgaggctgacccagcaTCTAGCGGAGGATCTAGCGGAGG	3_4778_st_to_e_dna_repair_peptides_9NATG	CHEK2	347.0	0.0
100	0.0	669.0	4.0	2.0	0.0	hblOligo151327_Cat2	100	NM_1005735	6.0	CTCAACAACAACTCCGAAATTGCTCTGTCCTTGTCTCGCAACAAAGTTTTCGTGTTCTTTGACCTGACTGTCGACGATCAGAGTGTCTACCCTAAGGCATTGCGCGATGAATACATCATGAGTAAGACCCTGGGGTCCGGGGCATGTGGCGAGGTCAAGTTGGCATTCGAGCGCAAGACTTGTAAAAAAGTCGCCATTAAGATCATTTCTAAGCGCAAATTTGCCATCGGCAGCGCCCGCGAGGCTGACCCAGCATCTAGCGGAGGATCTAGCGGAGG	ctcaacaacaactccgaaattgctctgtccttgtctcgcaacaaagttttcgtgttctttgacctgactgtcgacgatcagagtgtctaccctaaggcattgcgcgatgaatacatcatgagtaagaccctggggtccggggcatgtggcgaggtcaagttggcattcgagcgcaagacttgtaaaaaagtcgccattaagatcatttctaagcgcaaatttgccatcggcagcgcccgcgaggctgacccagca		ATCCACCGGTACCATGGCTAGCctcaacaacaactccgaaattgctctgtccttgtctcgcaacaaagttttcgtgttctttgacctgactgtcgacgatcagagtgtctaccctaaggcattgcgcgatgaatacatcatgagtaagaccctggggtccggggcatgtggcgaggtcaagttggcattcgagcgcaagacttgtaaaaaagtcgccattaagatcatttctaagcgcaaatttgccatcggcagcgcccgcgaggctgacccagcaTCTAGCGGAGGATCTAGCGGAGG	2_wt_dna_repair_peptides	CHEK2	669.0	0.0
101	0.0	263.0	1.0	0.0	0.0	hblOligo21696_Cat3	101	NM_1005735	7.0	CGAAAACGTATGGGCGAGGTCAAGTTGGCATTCGAGCGCAAGGAGTGTAAAAAAGTCGCCATTAAGATCATTGAGAAGCGCAAATTTGCCATCGGCGAGGCCCGCGAGGCTGACCCAGCACTGAACGTTGAAGAGGAAATTGAAATCCTTAAGAAGCTGAATCACCCTTGTATCATCAAGATCAAGAATTTTTTCGACGCCGAAGATTATTACATTGTGTTGGAATTGATGGAGGGTGGGGAACTTTTTGACAAATCTAGCGGAGGATCTAGCGGAGG	CGAAAACGTATGggcgaggtcaagttggcattcgagcgcaagGAGtgtaaaaaagtcgccattaagatcattGAGaagcgcaaatttgccatcggcGAGgcccgcgaggctgacccagcactgaacgttgaaGAGgaaattgaaatccttaagaagctgaatcacccttgtatcatcaagatcaagaattttttcgacgccgaagattattacattgtgttggaattgatggagggtggggaactttttgacaaa	CGAAAACGTATG	ATCCACCGGTACCATGGCTAGCCGAAAACGTATGggcgaggtcaagttggcattcgagcgcaagGAGtgtaaaaaagtcgccattaagatcattGAGaagcgcaaatttgccatcggcGAGgcccgcgaggctgacccagcactgaacgttgaaGAGgaaattgaaatccttaagaagctgaatcacccttgtatcatcaagatcaagaattttttcgacgccgaagattattacattgtgttggaattgatggagggtggggaactttttgacaaaTCTAGCGGAGGATCTAGCGGAGG	3_4778_st_to_e_dna_repair_peptides_9NATG	CHEK2	263.0	0.0
102	0.0	438.0	0.0	6.0	0.0	hblOligo21696_Cat2	102	NM_1005735	7.0	TCCGGGGCATGTGGCGAGGTCAAGTTGGCATTCGAGCGCAAGACTTGTAAAAAAGTCGCCATTAAGATCATTTCTAAGCGCAAATTTGCCATCGGCAGCGCCCGCGAGGCTGACCCAGCACTGAACGTTGAAACCGAAATTGAAATCCTTAAGAAGCTGAATCACCCTTGTATCATCAAGATCAAGAATTTTTTCGACGCCGAAGATTATTACATTGTGTTGGAATTGATGGAGGGTGGGGAACTTTTTGACAAATCTAGCGGAGGATCTAGCGGAGG	tccggggcatgtggcgaggtcaagttggcattcgagcgcaagacttgtaaaaaagtcgccattaagatcatttctaagcgcaaatttgccatcggcagcgcccgcgaggctgacccagcactgaacgttgaaaccgaaattgaaatccttaagaagctgaatcacccttgtatcatcaagatcaagaattttttcgacgccgaagattattacattgtgttggaattgatggagggtggggaactttttgacaaa		ATCCACCGGTACCATGGCTAGCtccggggcatgtggcgaggtcaagttggcattcgagcgcaagacttgtaaaaaagtcgccattaagatcatttctaagcgcaaatttgccatcggcagcgcccgcgaggctgacccagcactgaacgttgaaaccgaaattgaaatccttaagaagctgaatcacccttgtatcatcaagatcaagaattttttcgacgccgaagattattacattgtgttggaattgatggagggtggggaactttttgacaaaTCTAGCGGAGGATCTAGCGGAGG	2_wt_dna_repair_peptides	CHEK2	438.0	0.0
103	0.0	164.0	1.0	0.0	0.0	hblOligo151328_Cat3	103	NM_1005735	8.0	TCTTCTCCTATGCTTAAGAAGCTGAATCACCCTTGTATCATCAAGATCAAGAATTTTTTCGACGCCGAAGATTATTACATTGTGTTGGAATTGATGGAGGGTGGGGAACTTTTTGACAAAGTCGTCGGTAACAAACGCTTGAAGGAAGCCGAGTGTAAGTTGTACTTCTACCAAATGTTGCTCGCTGTCCAATATCTCCATGAGAATGGGATTATCCATCGCGACTTGAAGCCTGAAAACGTGCTCCTTGAGGAGTCTAGCGGAGGATCTAGCGGAGG	TCTTCTCCTATGcttaagaagctgaatcacccttgtatcatcaagatcaagaattttttcgacgccgaagattattacattgtgttggaattgatggagggtggggaactttttgacaaagtcgtcggtaacaaacgcttgaaggaagccGAGtgtaagttgtacttctaccaaatgttgctcgctgtccaatatctccatgagaatgggattatccatcgcgacttgaagcctgaaaacgtgctccttGAGGAG	TCTTCTCCTATG	ATCCACCGGTACCATGGCTAGCTCTTCTCCTATGcttaagaagctgaatcacccttgtatcatcaagatcaagaattttttcgacgccgaagattattacattgtgttggaattgatggagggtggggaactttttgacaaagtcgtcggtaacaaacgcttgaaggaagccGAGtgtaagttgtacttctaccaaatgttgctcgctgtccaatatctccatgagaatgggattatccatcgcgacttgaagcctgaaaacgtgctccttGAGGAGTCTAGCGGAGGATCTAGCGGAGG	3_4778_st_to_e_dna_repair_peptides_9NATG	CHEK2	164.0	0.0
105	0.0	482.0	1.0	2.0	0.0	hblOligo21697_Cat3	105	NM_1005735	9.0	AGTCATTATATGGCCGAGTGTAAGTTGTACTTCTACCAAATGTTGCTCGCTGTCCAATATCTCCATGAGAATGGGATTATCCATCGCGACTTGAAGCCTGAAAACGTGCTCCTTGAGGAGCAGGAAGAAGATTGCTTGATTAAAATTGAGGACTTTGGTCACGAGAAGATTTTGGGCGAAGAGGAGCTTATGCGCGAGCTCTGTGGCGAGCCTGAGTATCTCGCACCAGAAGTCTTGGTGGAGGTCGGTGAGGCTTCTAGCGGAGGATCTAGCGGAGG	AGTCATTATATGgccGAGtgtaagttgtacttctaccaaatgttgctcgctgtccaatatctccatgagaatgggattatccatcgcgacttgaagcctgaaaacgtgctccttGAGGAGcaggaagaagattgcttgattaaaattGAGgactttggtcacGAGaagattttgggcgaaGAGGAGcttatgcgcGAGctctgtggcGAGcctGAGtatctcgcaccagaagtcttggtgGAGgtcggtGAGgct	AGTCATTATATG	ATCCACCGGTACCATGGCTAGCAGTCATTATATGgccGAGtgtaagttgtacttctaccaaatgttgctcgctgtccaatatctccatgagaatgggattatccatcgcgacttgaagcctgaaaacgtgctccttGAGGAGcaggaagaagattgcttgattaaaattGAGgactttggtcacGAGaagattttgggcgaaGAGGAGcttatgcgcGAGctctgtggcGAGcctGAGtatctcgcaccagaagtcttggtgGAGgtcggtGAGgctTCTAGCGGAGGATCTAGCGGAGG	3_4778_st_to_e_dna_repair_peptides_9NATG	CHEK2	482.0	0.0
107	0.0	295.0	0.0	0.0	0.0	hblOligo151329_Cat3	107	NM_1005735	10.0	GCTGGGCTCATGGAGGACTTTGGTCACGAGAAGATTTTGGGCGAAGAGGAGCTTATGCGCGAGCTCTGTGGCGAGCCTGAGTATCTCGCACCAGAAGTCTTGGTGGAGGTCGGTGAGGCTGGCTATAATCGCGCAGTCGACTGTTGGGAGTTGGGGGTTATTCTGTTTATTTGCCTCGAGGGGTATCCTCCTTTTGAGGAACACCGCGAGCAGGTGGAGCTGAAAGATCAAATTGAGGAGGGCAAGTACAATTTCTCTAGCGGAGGATCTAGCGGAGG	GCTGGGCTCATGGAGgactttggtcacGAGaagattttgggcgaaGAGGAGcttatgcgcGAGctctgtggcGAGcctGAGtatctcgcaccagaagtcttggtgGAGgtcggtGAGgctggctataatcgcgcagtcgactgttggGAGttgggggttattctgtttatttgcctcGAGgggtatcctccttttGAGgaacaccgcGAGcaggtgGAGctgaaagatcaaattGAGGAGggcaagtacaatttc	GCTGGGCTCATG	ATCCACCGGTACCATGGCTAGCGCTGGGCTCATGGAGgactttggtcacGAGaagattttgggcgaaGAGGAGcttatgcgcGAGctctgtggcGAGcctGAGtatctcgcaccagaagtcttggtgGAGgtcggtGAGgctggctataatcgcgcagtcgactgttggGAGttgggggttattctgtttatttgcctcGAGgggtatcctccttttGAGgaacaccgcGAGcaggtgGAGctgaaagatcaaattGAGGAGggcaagtacaatttcTCTAGCGGAGGATCTAGCGGAGG	3_4778_st_to_e_dna_repair_peptides_9NATG	CHEK2	295.0	0.0
108	1.0	473.0	1.0	3.0	1.0	hblOligo151329_Cat2	108	NM_1005735	10.0	TTGATTAAAATTACAGACTTTGGTCACTCAAAGATTTTGGGCGAAACAAGCCTTATGCGCACCCTCTGTGGCACTCCTACATATCTCGCACCAGAAGTCTTGGTGTCAGTCGGTACCGCTGGCTATAATCGCGCAGTCGACTGTTGGTCTTTGGGGGTTATTCTGTTTATTTGCCTCTCAGGGTATCCTCCTTTTTCCGAACACCGCACTCAGGTGAGTCTGAAAGATCAAATTACCTCAGGCAAGTACAATTTCTCTAGCGGAGGATCTAGCGGAGG	ttgattaaaattacagactttggtcactcaaagattttgggcgaaacaagccttatgcgcaccctctgtggcactcctacatatctcgcaccagaagtcttggtgtcagtcggtaccgctggctataatcgcgcagtcgactgttggtctttgggggttattctgtttatttgcctctcagggtatcctcctttttccgaacaccgcactcaggtgagtctgaaagatcaaattacctcaggcaagtacaatttc		ATCCACCGGTACCATGGCTAGCttgattaaaattacagactttggtcactcaaagattttgggcgaaacaagccttatgcgcaccctctgtggcactcctacatatctcgcaccagaagtcttggtgtcagtcggtaccgctggctataatcgcgcagtcgactgttggtctttgggggttattctgtttatttgcctctcagggtatcctcctttttccgaacaccgcactcaggtgagtctgaaagatcaaattacctcaggcaagtacaatttcTCTAGCGGAGGATCTAGCGGAGG	2_wt_dna_repair_peptides	CHEK2	474.0	0.002109704641350211	-0.20162749601197394
109	0.0	194.0	0.0	0.0	0.0	hblOligo21698_Cat3	109	NM_1005735	11.0	ACACACGCAATGGAGTTGGGGGTTATTCTGTTTATTTGCCTCGAGGGGTATCCTCCTTTTGAGGAACACCGCGAGCAGGTGGAGCTGAAAGATCAAATTGAGGAGGGCAAGTACAATTTCATCCCTGAGGTCTGGGCTGAGGTCGAGGAAAAAGCCCTTGACCTGGTGAAGAAATTGTTGGTGGTCGATCCAAAAGCACGCTTTGAGGAGGAGGAAGCACTTCGCCACCCTTGGCTCCAAGACGAGGATATGAAATCTAGCGGAGGATCTAGCGGAGG	ACACACGCAATGGAGttgggggttattctgtttatttgcctcGAGgggtatcctccttttGAGgaacaccgcGAGcaggtgGAGctgaaagatcaaattGAGGAGggcaagtacaatttcatccctgaggtctgggctgaggtcGAGgaaaaagcccttgacctggtgaagaaattgttggtggtcgatccaaaagcacgctttGAGGAGgaggaagcacttcgccacccttggctccaagacgaggatatgaaa	ACACACGCAATG	ATCCACCGGTACCATGGCTAGCACACACGCAATGGAGttgggggttattctgtttatttgcctcGAGgggtatcctccttttGAGgaacaccgcGAGcaggtgGAGctgaaagatcaaattGAGGAGggcaagtacaatttcatccctgaggtctgggctgaggtcGAGgaaaaagcccttgacctggtgaagaaattgttggtggtcgatccaaaagcacgctttGAGGAGgaggaagcacttcgccacccttggctccaagacgaggatatgaaaTCTAGCGGAGGATCTAGCGGAGG	3_4778_st_to_e_dna_repair_peptides_9NATG	CHEK2	194.0	0.0
110	0.0	345.0	4.0	0.0	0.0	hblOligo21698_Cat2	110	NM_1005735	11.0	GTCGACTGTTGGTCTTTGGGGGTTATTCTGTTTATTTGCCTCTCAGGGTATCCTCCTTTTTCCGAACACCGCACTCAGGTGAGTCTGAAAGATCAAATTACCTCAGGCAAGTACAATTTCATCCCTGAGGTCTGGGCTGAGGTCTCAGAAAAAGCCCTTGACCTGGTGAAGAAATTGTTGGTGGTCGATCCAAAAGCACGCTTTACCACAGAGGAAGCACTTCGCCACCCTTGGCTCCAAGACGAGGATATGAAATCTAGCGGAGGATCTAGCGGAGG	gtcgactgttggtctttgggggttattctgtttatttgcctctcagggtatcctcctttttccgaacaccgcactcaggtgagtctgaaagatcaaattacctcaggcaagtacaatttcatccctgaggtctgggctgaggtctcagaaaaagcccttgacctggtgaagaaattgttggtggtcgatccaaaagcacgctttaccacagaggaagcacttcgccacccttggctccaagacgaggatatgaaa		ATCCACCGGTACCATGGCTAGCgtcgactgttggtctttgggggttattctgtttatttgcctctcagggtatcctcctttttccgaacaccgcactcaggtgagtctgaaagatcaaattacctcaggcaagtacaatttcatccctgaggtctgggctgaggtctcagaaaaagcccttgacctggtgaagaaattgttggtggtcgatccaaaagcacgctttaccacagaggaagcacttcgccacccttggctccaagacgaggatatgaaaTCTAGCGGAGGATCTAGCGGAGG	2_wt_dna_repair_peptides	CHEK2	345.0	0.0
111	0.0	445.0	1.0	1.0	0.0	hblOligo151330_Cat3	111	NM_1005735	12.0	CCGCGCTCGATGGAAAAAGCCCTTGACCTGGTGAAGAAATTGTTGGTGGTCGATCCAAAAGCACGCTTTGAGGAGGAGGAAGCACTTCGCCACCCTTGGCTCCAAGACGAGGATATGAAACGCAAGTTTCAAGACCTGCTCGAGGAAGAAAATGAAGAGGAGGCCCTGCCTCAAGTGTTGGCACAGCCAGAGGAGGAGCGCAAACGCCCACGCGAGGGTGAGGCCGAGGGTGCCGAGGAGGAGAAACGCCCTGCCTCTAGCGGAGGATCTAGCGGAGG	CCGCGCTCGATGgaaaaagcccttgacctggtgaagaaattgttggtggtcgatccaaaagcacgctttGAGGAGgaggaagcacttcgccacccttggctccaagacgaggatatgaaacgcaagtttcaagacctgctcGAGgaagaaaatgaaGAGGAGgccctgcctcaagtgttggcacagccaGAGGAGGAGcgcaaacgcccacgcgagggtgaggccgagggtgccgagGAGGAGaaacgccctgcc	CCGCGCTCGATG	ATCCACCGGTACCATGGCTAGCCCGCGCTCGATGgaaaaagcccttgacctggtgaagaaattgttggtggtcgatccaaaagcacgctttGAGGAGgaggaagcacttcgccacccttggctccaagacgaggatatgaaacgcaagtttcaagacctgctcGAGgaagaaaatgaaGAGGAGgccctgcctcaagtgttggcacagccaGAGGAGGAGcgcaaacgcccacgcgagggtgaggccgagggtgccgagGAGGAGaaacgccctgccTCTAGCGGAGGATCTAGCGGAGG	3_4778_st_to_e_dna_repair_peptides_9NATG	CHEK2	445.0	0.0
113	0.0	657.0	4.0	2.0	0.0	hblOligo21699_Cat3	113	NM_1005735	13.0	TTTGCACCTATGGTGAAGAAATTGTTGGTGGTCGATCCAAAAGCACGCTTTGAGGAGGAGGAAGCACTTCGCCACCCTTGGCTCCAAGACGAGGATATGAAACGCAAGTTTCAAGACCTGCTCGAGGAAGAAAATGAAGAGGAGGCCCTGCCTCAAGTGTTGGCACAGCCAGAGGAGGAGCGCAAACGCCCACGCGAGGGTGAGGCCGAGGGTGCCGAGGAGGAGAAACGCCCTGCCGTCTGTGCTGCTGTGCTCTCTAGCGGAGGATCTAGCGGAGG	TTTGCACCTATGgtgaagaaattgttggtggtcgatccaaaagcacgctttGAGGAGgaggaagcacttcgccacccttggctccaagacgaggatatgaaacgcaagtttcaagacctgctcGAGgaagaaaatgaaGAGGAGgccctgcctcaagtgttggcacagccaGAGGAGGAGcgcaaacgcccacgcgagggtgaggccgagggtgccgagGAGGAGaaacgccctgccgtctgtgctgctgtgctc	TTTGCACCTATG	ATCCACCGGTACCATGGCTAGCTTTGCACCTATGgtgaagaaattgttggtggtcgatccaaaagcacgctttGAGGAGgaggaagcacttcgccacccttggctccaagacgaggatatgaaacgcaagtttcaagacctgctcGAGgaagaaaatgaaGAGGAGgccctgcctcaagtgttggcacagccaGAGGAGGAGcgcaaacgcccacgcgagggtgaggccgagggtgccgagGAGGAGaaacgccctgccgtctgtgctgctgtgctcTCTAGCGGAGGATCTAGCGGAGG	3_4778_st_to_e_dna_repair_peptides_9NATG	CHEK2	657.0	0.0
115	0.0	346.0	8.0	1.0	0.0	hblOligo15080_Cat7	115	NM_1006109	1.0	TTTGGACGGATGGAGGAGTGTCACCTGCCACGCGATGTCTTGGAGCGCGCCTGCGCTTACCAGGATCGCCGCGGCCAACAACGCCTTCCTGAGTGGCGCGATCCAGATAAATATTGTCCTGAGTACAATAAGGAGCCTCAGGAGAATGAGCCTGTGCTCCTCGAGCGCCTCCATTTTGAAAAAGATGCTGATGAGGAGGAGCGCATTATCGCTCCTATGCGCTGGGGGCTTGTGCCTGAGTGGTTCAAGGAGGAGTCTAGCGGAGGATCTAGCGGAGG	TTTGGACGGATGGAGGAGtgtcacctgccacgcgatgtcttgGAGcgcgcctgcgcttaccaggatcgccgcggccaacaacgccttcctgagtggcgcgatccagataaatattgtcctGAGtacaataagGAGcctcagGAGaatGAGcctgtgctcctcGAGcgcctccattttgaaaaagatgctgatGAGGAGgagcgcattatcgctcctatgcgctgggggcttgtgcctGAGtggttcaaggagGAG	TTTGGACGGATG	ATCCACCGGTACCATGGCTAGCTTTGGACGGATGGAGGAGtgtcacctgccacgcgatgtcttgGAGcgcgcctgcgcttaccaggatcgccgcggccaacaacgccttcctgagtggcgcgatccagataaatattgtcctGAGtacaataagGAGcctcagGAGaatGAGcctgtgctcctcGAGcgcctccattttgaaaaagatgctgatGAGGAGgagcgcattatcgctcctatgcgctgggggcttgtgcctGAGtggttcaaggagGAGTCTAGCGGAGGATCTAGCGGAGG	7_sampled_680_from_cat6	HMCES	346.0	0.0
116	0.0	1084.0	8.0	4.0	0.0	hblOligo15080_Cat6	116	NM_1006109	1.0	ATGTGTGGGCGCACCAGTTGTCACCTGCCACGCGATGTCTTGACACGCGCCTGCGCTTACCAGGATCGCCGCGGCCAACAACGCCTTCCTGAGTGGCGCGATCCAGATAAATATTGTCCTAGCTACAATAAGAGCCCTCAGTCCAATTCCCCTGTGCTCCTCTCCCGCCTCCATTTTGAAAAAGATGCTGATAGCAGCGAGCGCATTATCGCTCCTATGCGCTGGGGGCTTGTGCCTAGTTGGTTCAAGGAGAGTTCTAGCGGAGGATCTAGCGGAGG	atgtgtgggcgcaccagttgtcacctgccacgcgatgtcttgacacgcgcctgcgcttaccaggatcgccgcggccaacaacgccttcctgagtggcgcgatccagataaatattgtcctagctacaataagagccctcagtccaattcccctgtgctcctctcccgcctccattttgaaaaagatgctgatagcagcgagcgcattatcgctcctatgcgctgggggcttgtgcctagttggttcaaggagagt		ATCCACCGGTACCATGGCTAGCatgtgtgggcgcaccagttgtcacctgccacgcgatgtcttgacacgcgcctgcgcttaccaggatcgccgcggccaacaacgccttcctgagtggcgcgatccagataaatattgtcctagctacaataagagccctcagtccaattcccctgtgctcctctcccgcctccattttgaaaaagatgctgatagcagcgagcgcattatcgctcctatgcgctgggggcttgtgcctagttggttcaaggagagtTCTAGCGGAGGATCTAGCGGAGG	6_phosphoprotein_peptides	HMCES	1084.0	0.0
117	0.0	910.0	5.0	4.0	0.0	hblOligo145286_Cat6	117	NM_1006109	2.0	CCTCAGTCCAATTCCCCTGTGCTCCTCTCCCGCCTCCATTTTGAAAAAGATGCTGATAGCAGCGAGCGCATTATCGCTCCTATGCGCTGGGGGCTTGTGCCTAGTTGGTTCAAGGAGAGTGACCCTTCAAAACTCCAATTTAACACTACAAATTGTCGCAGCGATACTGTCATGGAGAAACGCAGTTTTAAAGTTCCATTGGGCAAAGGCCGCCGCTGCGTTGTTTTGGCTGACGGGTTTTACGAGTGGCAGCGCTCTAGCGGAGGATCTAGCGGAGG	cctcagtccaattcccctgtgctcctctcccgcctccattttgaaaaagatgctgatagcagcgagcgcattatcgctcctatgcgctgggggcttgtgcctagttggttcaaggagagtgacccttcaaaactccaatttaacactacaaattgtcgcagcgatactgtcatggagaaacgcagttttaaagttccattgggcaaaggccgccgctgcgttgttttggctgacgggttttacgagtggcagcgc		ATCCACCGGTACCATGGCTAGCcctcagtccaattcccctgtgctcctctcccgcctccattttgaaaaagatgctgatagcagcgagcgcattatcgctcctatgcgctgggggcttgtgcctagttggttcaaggagagtgacccttcaaaactccaatttaacactacaaattgtcgcagcgatactgtcatggagaaacgcagttttaaagttccattgggcaaaggccgccgctgcgttgttttggctgacgggttttacgagtggcagcgcTCTAGCGGAGGATCTAGCGGAGG	6_phosphoprotein_peptides	HMCES	910.0	0.0
118	0.0	326.0	1.0	2.0	0.0	hblOligo15081_Cat7	118	NM_1006109	3.0	TCTCCTCGTATGGAGAATTGTCGCGAGGATGAGGTCATGGAGAAACGCGAGTTTAAAGTTCCATTGGGCAAAGGCCGCCGCTGCGTTGTTTTGGCTGACGGGTTTTACGAGTGGCAGCGCTGTCAAGGGGAGAATCAGCGCCAACCATATTTCATCTACTTCCCACAGATCAAGGAGGAAAAAGAGGGTGAGATTGGCGCAGCAGATGAGCCTGAGAATTGGGAGAAAGTTTGGGATAACTGGCGCCTGCTTGAGTCTAGCGGAGGATCTAGCGGAGG	TCTCCTCGTATGGAGaattgtcgcGAGgatGAGgtcatggagaaacgcGAGtttaaagttccattgggcaaaggccgccgctgcgttgttttggctgacgggttttacgagtggcagcgctgtcaagggGAGaatcagcgccaaccatatttcatctacttcccacagatcaagGAGgaaaaaGAGggtGAGattggcgcagcagatGAGcctgagaattgggagaaagtttgggataactggcgcctgcttGAG	TCTCCTCGTATG	ATCCACCGGTACCATGGCTAGCTCTCCTCGTATGGAGaattgtcgcGAGgatGAGgtcatggagaaacgcGAGtttaaagttccattgggcaaaggccgccgctgcgttgttttggctgacgggttttacgagtggcagcgctgtcaagggGAGaatcagcgccaaccatatttcatctacttcccacagatcaagGAGgaaaaaGAGggtGAGattggcgcagcagatGAGcctgagaattgggagaaagtttgggataactggcgcctgcttGAGTCTAGCGGAGGATCTAGCGGAGG	7_sampled_680_from_cat6	HMCES	326.0	0.0
119	0.0	310.0	1.0	0.0	0.0	hblOligo15081_Cat6	119	NM_1006109	3.0	CAATTTAACACTACAAATTGTCGCAGCGATACTGTCATGGAGAAACGCAGTTTTAAAGTTCCATTGGGCAAAGGCCGCCGCTGCGTTGTTTTGGCTGACGGGTTTTACGAGTGGCAGCGCTGTCAAGGGACTAATCAGCGCCAACCATATTTCATCTACTTCCCACAGATCAAGACAGAAAAAAGCGGTAGTATTGGCGCAGCAGATTCCCCTGAGAATTGGGAGAAAGTTTGGGATAACTGGCGCCTGCTTACCTCTAGCGGAGGATCTAGCGGAGG	caatttaacactacaaattgtcgcagcgatactgtcatggagaaacgcagttttaaagttccattgggcaaaggccgccgctgcgttgttttggctgacgggttttacgagtggcagcgctgtcaagggactaatcagcgccaaccatatttcatctacttcccacagatcaagacagaaaaaagcggtagtattggcgcagcagattcccctgagaattgggagaaagtttgggataactggcgcctgcttacc		ATCCACCGGTACCATGGCTAGCcaatttaacactacaaattgtcgcagcgatactgtcatggagaaacgcagttttaaagttccattgggcaaaggccgccgctgcgttgttttggctgacgggttttacgagtggcagcgctgtcaagggactaatcagcgccaaccatatttcatctacttcccacagatcaagacagaaaaaagcggtagtattggcgcagcagattcccctgagaattgggagaaagtttgggataactggcgcctgcttaccTCTAGCGGAGGATCTAGCGGAGG	6_phosphoprotein_peptides	HMCES	310.0	0.0
120	0.0	476.0	6.0	2.0	0.0	hblOligo145287_Cat7	120	NM_1006109	4.0	ATTACTGCGATGTATTTCATCTACTTCCCACAGATCAAGGAGGAAAAAGAGGGTGAGATTGGCGCAGCAGATGAGCCTGAGAATTGGGAGAAAGTTTGGGATAACTGGCGCCTGCTTGAGATGGCTGGCATTTTTGATTGTTGGGAGCCTCCAGAGGGCGGCGATGTGCTCTATGAGTATGAGATCATCGAGGTCGATGAGTGCAAAGGGCTGGAGGATATCCACCATCGCATGCCTGCAATCCTGGACGGGGAATCTAGCGGAGGATCTAGCGGAGG	ATTACTGCGATGtatttcatctacttcccacagatcaagGAGgaaaaaGAGggtGAGattggcgcagcagatGAGcctgagaattgggagaaagtttgggataactggcgcctgcttGAGatggctggcatttttgattgttgggagcctccagagggcggcgatgtgctctatGAGtatGAGatcatcGAGgtcgatGAGtgcaaagggctgGAGgatatccaccatcgcatgcctgcaatcctggacggggaa	ATTACTGCGATG	ATCCACCGGTACCATGGCTAGCATTACTGCGATGtatttcatctacttcccacagatcaagGAGgaaaaaGAGggtGAGattggcgcagcagatGAGcctgagaattgggagaaagtttgggataactggcgcctgcttGAGatggctggcatttttgattgttgggagcctccagagggcggcgatgtgctctatGAGtatGAGatcatcGAGgtcgatGAGtgcaaagggctgGAGgatatccaccatcgcatgcctgcaatcctggacggggaaTCTAGCGGAGGATCTAGCGGAGG	7_sampled_680_from_cat6	HMCES	476.0	0.0
123	0.0	203.0	0.0	4.0	0.0	hblOligo15082_Cat6	123	NM_1006109	5.0	GATTGTTGGGAGCCTCCAGAGGGCGGCGATGTGCTCTATAGTTATACAATCATCACTGTCGATTCATGCAAAGGGCTGTCAGATATCCACCATCGCATGCCTGCAATCCTGGACGGGGAAGAGGCCGTGAGCAAATGGCTCGACTTCGGGGAGGTTTCTACTCAAGAGGCTCTGAAGCTCATTCATCCTACTGAAAATATTACCTTCCATGCAGTCAGTTCTGTTGTTAACAATTCTCGCAACAACACCCCAGAATCTAGCGGAGGATCTAGCGGAGG	gattgttgggagcctccagagggcggcgatgtgctctatagttatacaatcatcactgtcgattcatgcaaagggctgtcagatatccaccatcgcatgcctgcaatcctggacggggaagaggccgtgagcaaatggctcgacttcggggaggtttctactcaagaggctctgaagctcattcatcctactgaaaatattaccttccatgcagtcagttctgttgttaacaattctcgcaacaacaccccagaa		ATCCACCGGTACCATGGCTAGCgattgttgggagcctccagagggcggcgatgtgctctatagttatacaatcatcactgtcgattcatgcaaagggctgtcagatatccaccatcgcatgcctgcaatcctggacggggaagaggccgtgagcaaatggctcgacttcggggaggtttctactcaagaggctctgaagctcattcatcctactgaaaatattaccttccatgcagtcagttctgttgttaacaattctcgcaacaacaccccagaaTCTAGCGGAGGATCTAGCGGAGG	6_phosphoprotein_peptides	HMCES	203.0	0.0
125	0.0	206.0	0.0	1.0	0.0	hblOligo15083_Cat7	125	NM_1006109	7.0	CTCAACATTATGGTGAAGAAAGAGCTTCGCGCAGAGGGTGAGGAGCAACGCATGCTCCAGTGGTTGGCAGAGAAGGAGCCAAAAAAGGAGGATGAGAAAGAGCCACAAAAAGAGGAGGAGGACGTGCCTCAATGGGAGGAGCAGTTTCTGCAAAAAGAGCCTTTGCCAGAGAAGCGCGGCGAGGCCGGTTTGCTTGAACAGTGGCTGAAGCGCGAGAAAGAAGAGGAACCAGTCGCAAAACGCCCTTATGAGCAATCTAGCGGAGGATCTAGCGGAGG	CTCAACATTATGgtgaagaaagagcttcgcgcaGAGggtGAGGAGcaacgcatgctccagtggttggcaGAGaagGAGccaaaaaaggaggatGAGaaaGAGccacaaaaagaggagGAGgacgtgcctcaatggGAGGAGcagtttctgcaaaaaGAGcctttgccaGAGaagcgcggcGAGgccggtttgcttgaacagtggctgaagcgcgagaaagaagaggaaccagtcgcaaaacgcccttatGAGcaa	CTCAACATTATG	ATCCACCGGTACCATGGCTAGCCTCAACATTATGgtgaagaaagagcttcgcgcaGAGggtGAGGAGcaacgcatgctccagtggttggcaGAGaagGAGccaaaaaaggaggatGAGaaaGAGccacaaaaagaggagGAGgacgtgcctcaatggGAGGAGcagtttctgcaaaaaGAGcctttgccaGAGaagcgcggcGAGgccggtttgcttgaacagtggctgaagcgcgagaaagaagaggaaccagtcgcaaaacgcccttatGAGcaaTCTAGCGGAGGATCTAGCGGAGG	7_sampled_680_from_cat6	HMCES	206.0	0.0
126	2.0	355.0	2.0	3.0	2.0	hblOligo15083_Cat6	126	NM_1006109	7.0	GTTGATCTTGTTGTGAAGAAAGAGCTTCGCGCAAGCGGTAGCTCACAACGCATGCTCCAGTGGTTGGCAACAAAGAGCCCAAAAAAGGAGGATTCTAAAACCCCACAAAAAGAGGAGTCTGACGTGCCTCAATGGAGCTCCCAGTTTCTGCAAAAATCTCCTTTGCCAACAAAGCGCGGCACAGCCGGTTTGCTTGAACAGTGGCTGAAGCGCGAGAAAGAAGAGGAACCAGTCGCAAAACGCCCTTATAGCCAATCTAGCGGAGGATCTAGCGGAGG	gttgatcttgttgtgaagaaagagcttcgcgcaagcggtagctcacaacgcatgctccagtggttggcaacaaagagcccaaaaaaggaggattctaaaaccccacaaaaagaggagtctgacgtgcctcaatggagctcccagtttctgcaaaaatctcctttgccaacaaagcgcggcacagccggtttgcttgaacagtggctgaagcgcgagaaagaagaggaaccagtcgcaaaacgcccttatagccaa		ATCCACCGGTACCATGGCTAGCgttgatcttgttgtgaagaaagagcttcgcgcaagcggtagctcacaacgcatgctccagtggttggcaacaaagagcccaaaaaaggaggattctaaaaccccacaaaaagaggagtctgacgtgcctcaatggagctcccagtttctgcaaaaatctcctttgccaacaaagcgcggcacagccggtttgcttgaacagtggctgaagcgcgagaaagaagaggaaccagtcgcaaaacgcccttatagccaaTCTAGCGGAGGATCTAGCGGAGG	6_phosphoprotein_peptides	HMCES	357.0	0.0056022408963585435	0.778497283564489
127	0.0	1102.0	9.0	6.0	0.0	hblOligo104223_Cat3	127	NM_1006610	1.0	GGAGCCAACATGGAGCCACCTGAGTTGTACGAGTGGCGCGGTGTCCTCTTTGAGTGTCTTCCTGCCGCCCGCGAGCGCAAACGCAAGGAGATGGAGCGCCAGGAGGCAGAGGCCCTCCCTGAGGGCGAGGAGAAATGTCCACCAGAGCAACGCGTCCCTGCACTTGAGGGGGAGGAGGCCGAGAATAATGATCTGGCTGAGTTGTTTGAATGCCCTGTGTGTTTCGACTATGTCCTGCCACCAATTCTCCAATGTTCTAGCGGAGGATCTAGCGGAGG	GGAGCCAACATGGAGccacctGAGttgtacGAGtggcgcggtgtcctctttGAGtgtcttcctgccgcccgcGAGcgcaaacgcaaggagatgGAGcgccagGAGgcaGAGgccctccctGAGggcGAGGAGaaatgtccaccaGAGcaacgcgtccctgcacttGAGgggGAGGAGgccGAGaataatgatctggctGAGttgtttgaatgccctgtgtgtttcgactatgtcctgccaccaattctccaatgt	GGAGCCAACATG	ATCCACCGGTACCATGGCTAGCGGAGCCAACATGGAGccacctGAGttgtacGAGtggcgcggtgtcctctttGAGtgtcttcctgccgcccgcGAGcgcaaacgcaaggagatgGAGcgccagGAGgcaGAGgccctccctGAGggcGAGGAGaaatgtccaccaGAGcaacgcgtccctgcacttGAGgggGAGGAGgccGAGaataatgatctggctGAGttgtttgaatgccctgtgtgtttcgactatgtcctgccaccaattctccaatgtTCTAGCGGAGGATCTAGCGGAGG	3_4778_st_to_e_dna_repair_peptides_9NATG	Siah1	1102.0	0.0
130	0.0	1651.0	11.0	11.0	0.0	hblOligo226392_Cat2	130	NM_1006610	2.0	AAATGTCCACCATCCCAACGCGTCCCTGCACTTACTGGGACCACAGCCAGTAATAATGATCTGGCTAGCTTGTTTGAATGCCCTGTGTGTTTCGACTATGTCCTGCCACCAATTCTCCAATGTCAGTCCGGTCACCTCGTCTGCTCTAATTGCCGCCCAAAATTGACTTGCTGCCCAACATGTCGCGGCCCTCTTGGCAGTATCCGCAATCTTGCTATGGAAAAGGTCGCCAATAGTGTTTTGTTCCCATGCAAGTCTAGCGGAGGATCTAGCGGAGG	aaatgtccaccatcccaacgcgtccctgcacttactgggaccacagccagtaataatgatctggctagcttgtttgaatgccctgtgtgtttcgactatgtcctgccaccaattctccaatgtcagtccggtcacctcgtctgctctaattgccgcccaaaattgacttgctgcccaacatgtcgcggccctcttggcagtatccgcaatcttgctatggaaaaggtcgccaatagtgttttgttcccatgcaag		ATCCACCGGTACCATGGCTAGCaaatgtccaccatcccaacgcgtccctgcacttactgggaccacagccagtaataatgatctggctagcttgtttgaatgccctgtgtgtttcgactatgtcctgccaccaattctccaatgtcagtccggtcacctcgtctgctctaattgccgcccaaaattgacttgctgcccaacatgtcgcggccctcttggcagtatccgcaatcttgctatggaaaaggtcgccaatagtgttttgttcccatgcaagTCTAGCGGAGGATCTAGCGGAGG	2_wt_dna_repair_peptides	Siah1	1651.0	0.0
131	0.0	688.0	1.0	1.0	0.0	hblOligo104224_Cat3	131	NM_1006610	3.0	TTGGAACCGATGAATTGCCGCCCAAAATTGGAGTGCTGCCCAGAGTGTCGCGGCCCTCTTGGCGAGATCCGCAATCTTGCTATGGAAAAGGTCGCCAATGAGGTTTTGTTCCCATGCAAGTACGCCGAGGAGGGTTGCGAGATCGAGCTTCCTCACGAGGAAAAGGCTGACCACGAAGAATTGTGTGAATTTCGCCCATATGAGTGCCCATGCCCAGGGGCTGAGTGCAAGTGGCAAGGCGAGCTGGACGCCGTGTCTAGCGGAGGATCTAGCGGAGG	TTGGAACCGATGaattgccgcccaaaattgGAGtgctgcccaGAGtgtcgcggccctcttggcGAGatccgcaatcttgctatggaaaaggtcgccaatGAGgttttgttcccatgcaagtacgccGAGGAGggttgcgagatcGAGcttcctcacGAGgaaaaggctgaccacgaagaattgtgtgaatttcgcccatatGAGtgcccatgcccaggggctGAGtgcaagtggcaaggcGAGctggacgccgtg	TTGGAACCGATG	ATCCACCGGTACCATGGCTAGCTTGGAACCGATGaattgccgcccaaaattgGAGtgctgcccaGAGtgtcgcggccctcttggcGAGatccgcaatcttgctatggaaaaggtcgccaatGAGgttttgttcccatgcaagtacgccGAGGAGggttgcgagatcGAGcttcctcacGAGgaaaaggctgaccacgaagaattgtgtgaatttcgcccatatGAGtgcccatgcccaggggctGAGtgcaagtggcaaggcGAGctggacgccgtgTCTAGCGGAGGATCTAGCGGAGG	3_4778_st_to_e_dna_repair_peptides_9NATG	Siah1	688.0	0.0
133	0.0	898.0	6.0	1.0	0.0	hblOligo226393_Cat3	133	NM_1006610	4.0	GCATTAACGATGCTTCCTCACGAGGAAAAGGCTGACCACGAAGAATTGTGTGAATTTCGCCCATATGAGTGCCCATGCCCAGGGGCTGAGTGCAAGTGGCAAGGCGAGCTGGACGCCGTGATGCCACACCTGATGCACCAGCACAAGGAGATTGAGGAGCTGCAAGGTGAGGATATTGTCTTTCTTGCTGAGGACATCAATCTCCCTGGTGCTGTGGACTGGGTCATGATGCAGGAGTGCTTTGGCTTTCACTTCTCTAGCGGAGGATCTAGCGGAGG	GCATTAACGATGcttcctcacGAGgaaaaggctgaccacgaagaattgtgtgaatttcgcccatatGAGtgcccatgcccaggggctGAGtgcaagtggcaaggcGAGctggacgccgtgatgccacacctgatgcaccagcacaagGAGattGAGGAGctgcaaggtgaggatattgtctttcttgctGAGgacatcaatctccctggtgctgtggactgggtcatgatgcagGAGtgctttggctttcacttc	GCATTAACGATG	ATCCACCGGTACCATGGCTAGCGCATTAACGATGcttcctcacGAGgaaaaggctgaccacgaagaattgtgtgaatttcgcccatatGAGtgcccatgcccaggggctGAGtgcaagtggcaaggcGAGctggacgccgtgatgccacacctgatgcaccagcacaagGAGattGAGGAGctgcaaggtgaggatattgtctttcttgctGAGgacatcaatctccctggtgctgtggactgggtcatgatgcagGAGtgctttggctttcacttcTCTAGCGGAGGATCTAGCGGAGG	3_4778_st_to_e_dna_repair_peptides_9NATG	Siah1	898.0	0.0
134	0.0	1082.0	8.0	1.0	0.0	hblOligo226393_Cat2	134	NM_1006610	4.0	TGCGAGATCACCCTTCCTCACACAGAAAAGGCTGACCACGAAGAATTGTGTGAATTTCGCCCATATAGCTGCCCATGCCCAGGGGCTAGTTGCAAGTGGCAAGGCTCTCTGGACGCCGTGATGCCACACCTGATGCACCAGCACAAGTCTATTACTACTCTGCAAGGTGAGGATATTGTCTTTCTTGCTACTGACATCAATCTCCCTGGTGCTGTGGACTGGGTCATGATGCAGAGCTGCTTTGGCTTTCACTTCTCTAGCGGAGGATCTAGCGGAGG	tgcgagatcacccttcctcacacagaaaaggctgaccacgaagaattgtgtgaatttcgcccatatagctgcccatgcccaggggctagttgcaagtggcaaggctctctggacgccgtgatgccacacctgatgcaccagcacaagtctattactactctgcaaggtgaggatattgtctttcttgctactgacatcaatctccctggtgctgtggactgggtcatgatgcagagctgctttggctttcacttc		ATCCACCGGTACCATGGCTAGCtgcgagatcacccttcctcacacagaaaaggctgaccacgaagaattgtgtgaatttcgcccatatagctgcccatgcccaggggctagttgcaagtggcaaggctctctggacgccgtgatgccacacctgatgcaccagcacaagtctattactactctgcaaggtgaggatattgtctttcttgctactgacatcaatctccctggtgctgtggactgggtcatgatgcagagctgctttggctttcacttcTCTAGCGGAGGATCTAGCGGAGG	2_wt_dna_repair_peptides	Siah1	1082.0	0.0
135	0.0	533.0	4.0	2.0	0.0	hblOligo104225_Cat3	135	NM_1006610	5.0	TATGCGGGAATGGAGATTGAGGAGCTGCAAGGTGAGGATATTGTCTTTCTTGCTGAGGACATCAATCTCCCTGGTGCTGTGGACTGGGTCATGATGCAGGAGTGCTTTGGCTTTCACTTCATGCTCGTTCTTGAAAAACAGGAGAAGTATGATGGCCACCAGCAATTTTTTGCTATCGTCCAGCTCATTGGGGAGCGCAAGCAAGCTGAGAATTTTGCTTACCGCTTGGAGCTGAACGGGCATCGCCGCCGCCTTTCTAGCGGAGGATCTAGCGGAGG	TATGCGGGAATGGAGattGAGGAGctgcaaggtgaggatattgtctttcttgctGAGgacatcaatctccctggtgctgtggactgggtcatgatgcagGAGtgctttggctttcacttcatgctcgttcttgaaaaacaggagaagtatgatggccaccagcaattttttgctatcgtccagctcattgggGAGcgcaagcaagctgagaattttgcttaccgcttggagctgaacgggcatcgccgccgcctt	TATGCGGGAATG	ATCCACCGGTACCATGGCTAGCTATGCGGGAATGGAGattGAGGAGctgcaaggtgaggatattgtctttcttgctGAGgacatcaatctccctggtgctgtggactgggtcatgatgcagGAGtgctttggctttcacttcatgctcgttcttgaaaaacaggagaagtatgatggccaccagcaattttttgctatcgtccagctcattgggGAGcgcaagcaagctgagaattttgcttaccgcttggagctgaacgggcatcgccgccgccttTCTAGCGGAGGATCTAGCGGAGG	3_4778_st_to_e_dna_repair_peptides_9NATG	Siah1	533.0	0.0
137	0.0	467.0	2.0	4.0	0.0	hblOligo226394_Cat3	137	NM_1006610	6.0	ATCGAAATAATGTATGATGGCCACCAGCAATTTTTTGCTATCGTCCAGCTCATTGGGGAGCGCAAGCAAGCTGAGAATTTTGCTTACCGCTTGGAGCTGAACGGGCATCGCCGCCGCCTTGAGTGGGAAGCCGAGCCACGCGAGATCCACGAGGGGATTGCCGAGGCCATCATGAATGAGGATTGCTTGGTCTTCGATGAGGAGATCGCTCAGCTTTTTGCAGAAAATGGGAACCTTGGGATTAATGTTGAGATTTCTAGCGGAGGATCTAGCGGAGG	ATCGAAATAATGtatgatggccaccagcaattttttgctatcgtccagctcattgggGAGcgcaagcaagctgagaattttgcttaccgcttggagctgaacgggcatcgccgccgccttGAGtgggaagccGAGccacgcGAGatccacgaggggattgccGAGgccatcatgaatGAGgattgcttggtcttcgatGAGGAGatcgctcagctttttgcagaaaatgggaaccttgggattaatgttGAGatt	ATCGAAATAATG	ATCCACCGGTACCATGGCTAGCATCGAAATAATGtatgatggccaccagcaattttttgctatcgtccagctcattgggGAGcgcaagcaagctgagaattttgcttaccgcttggagctgaacgggcatcgccgccgccttGAGtgggaagccGAGccacgcGAGatccacgaggggattgccGAGgccatcatgaatGAGgattgcttggtcttcgatGAGGAGatcgctcagctttttgcagaaaatgggaaccttgggattaatgttGAGattTCTAGCGGAGGATCTAGCGGAGG	3_4778_st_to_e_dna_repair_peptides_9NATG	Siah1	467.0	0.0
138	0.0	454.0	5.0	3.0	0.0	hblOligo226394_Cat2	138	NM_1006610	6.0	AAACAGGAGAAGTATGATGGCCACCAGCAATTTTTTGCTATCGTCCAGCTCATTGGGACTCGCAAGCAAGCTGAGAATTTTGCTTACCGCTTGGAGCTGAACGGGCATCGCCGCCGCCTTACCTGGGAAGCCACCCCACGCTCTATCCACGAGGGGATTGCCACCGCCATCATGAATAGCGATTGCTTGGTCTTCGATACTTCTATCGCTCAGCTTTTTGCAGAAAATGGGAACCTTGGGATTAATGTTACTATTTCTAGCGGAGGATCTAGCGGAGG	aaacaggagaagtatgatggccaccagcaattttttgctatcgtccagctcattgggactcgcaagcaagctgagaattttgcttaccgcttggagctgaacgggcatcgccgccgccttacctgggaagccaccccacgctctatccacgaggggattgccaccgccatcatgaatagcgattgcttggtcttcgatacttctatcgctcagctttttgcagaaaatgggaaccttgggattaatgttactatt		ATCCACCGGTACCATGGCTAGCaaacaggagaagtatgatggccaccagcaattttttgctatcgtccagctcattgggactcgcaagcaagctgagaattttgcttaccgcttggagctgaacgggcatcgccgccgccttacctgggaagccaccccacgctctatccacgaggggattgccaccgccatcatgaatagcgattgcttggtcttcgatacttctatcgctcagctttttgcagaaaatgggaaccttgggattaatgttactattTCTAGCGGAGGATCTAGCGGAGG	2_wt_dna_repair_peptides	Siah1	454.0	0.0
139	0.0	43.0	0.0	0.0	0.0	hblOligo21344_Cat7	139	NM_1008390	1.0	GCAGGACTAATGGTTGTGGAGGCCCCACCAGCTCGCAATCGCGAGAAAGAGGCCTTGTATGTCGAGCCTCTTGATCGCGTTGAGGAGTTTGGGGGGGAACTGCACGAGGACGGTGGTAAACTTTTCTGCGAGGAGTGCAATGTTGTGCTCAATCATGTCCGCAAGGAGGCTATCGAGGATCATCTGAAGGAGAAGGAGCACGAGAAACGCAAAGCTGAATTTGAGGAACAAAACGTGCGCAAAAAACAACGCCCATCTAGCGGAGGATCTAGCGGAGG	GCAGGACTAATGgttgtgGAGgccccaccagctcgcaatcgcGAGaaaGAGgccttgtatgtcGAGcctcttgatcgcgttGAGgagtttgggggggaactgcacgaggacggtggtaaacttttctgcGAGGAGtgcaatgttgtgctcaatcatgtccgcaagGAGgctatcGAGgatcatctgaagGAGaagGAGcacGAGaaacgcaaagctgaatttgaggaacaaaacgtgcgcaaaaaacaacgccca	GCAGGACTAATG	ATCCACCGGTACCATGGCTAGCGCAGGACTAATGgttgtgGAGgccccaccagctcgcaatcgcGAGaaaGAGgccttgtatgtcGAGcctcttgatcgcgttGAGgagtttgggggggaactgcacgaggacggtggtaaacttttctgcGAGGAGtgcaatgttgtgctcaatcatgtccgcaagGAGgctatcGAGgatcatctgaagGAGaagGAGcacGAGaaacgcaaagctgaatttgaggaacaaaacgtgcgcaaaaaacaacgcccaTCTAGCGGAGGATCTAGCGGAGG	7_sampled_680_from_cat6	CGGBP1	43.0	0.0
140	0.0	421.0	0.0	6.0	0.0	hblOligo21344_Cat6	140	NM_1008390	1.0	ATGGAGCGCTTTGTTGTGACAGCCCCACCAGCTCGCAATCGCTCAAAAACTGCCTTGTATGTCACTCCTCTTGATCGCGTTACAGAGTTTGGGGGGGAACTGCACGAGGACGGTGGTAAACTTTTCTGCACATCTTGCAATGTTGTGCTCAATCATGTCCGCAAGAGTGCTATCTCCGATCATCTGAAGAGTAAGACCCACACTAAACGCAAAGCTGAATTTGAGGAACAAAACGTGCGCAAAAAACAACGCCCATCTAGCGGAGGATCTAGCGGAGG	atggagcgctttgttgtgacagccccaccagctcgcaatcgctcaaaaactgccttgtatgtcactcctcttgatcgcgttacagagtttgggggggaactgcacgaggacggtggtaaacttttctgcacatcttgcaatgttgtgctcaatcatgtccgcaagagtgctatctccgatcatctgaagagtaagacccacactaaacgcaaagctgaatttgaggaacaaaacgtgcgcaaaaaacaacgccca		ATCCACCGGTACCATGGCTAGCatggagcgctttgttgtgacagccccaccagctcgcaatcgctcaaaaactgccttgtatgtcactcctcttgatcgcgttacagagtttgggggggaactgcacgaggacggtggtaaacttttctgcacatcttgcaatgttgtgctcaatcatgtccgcaagagtgctatctccgatcatctgaagagtaagacccacactaaacgcaaagctgaatttgaggaacaaaacgtgcgcaaaaaacaacgcccaTCTAGCGGAGGATCTAGCGGAGG	6_phosphoprotein_peptides	CGGBP1	421.0	0.0
141	0.0	308.0	1.0	3.0	0.0	hblOligo150993_Cat6	141	NM_1008390	2.0	TGCAATGTTGTGCTCAATCATGTCCGCAAGAGTGCTATCTCCGATCATCTGAAGAGTAAGACCCACACTAAACGCAAAGCTGAATTTGAGGAACAAAACGTGCGCAAAAAACAACGCCCACTTACTGCAAGTCTCCAGTGCAACAGCACAGCCCAAACAGAGAAGGTCAGTGTGATCCAAGACTTCGTGAAGATGTGTCTTGAGGCTAATATCCCTCTCGAAAAGGCCGACCATCCAGCAGTTCGCGCTTTCCTCTCTAGCGGAGGATCTAGCGGAGG	tgcaatgttgtgctcaatcatgtccgcaagagtgctatctccgatcatctgaagagtaagacccacactaaacgcaaagctgaatttgaggaacaaaacgtgcgcaaaaaacaacgcccacttactgcaagtctccagtgcaacagcacagcccaaacagagaaggtcagtgtgatccaagacttcgtgaagatgtgtcttgaggctaatatccctctcgaaaaggccgaccatccagcagttcgcgctttcctc		ATCCACCGGTACCATGGCTAGCtgcaatgttgtgctcaatcatgtccgcaagagtgctatctccgatcatctgaagagtaagacccacactaaacgcaaagctgaatttgaggaacaaaacgtgcgcaaaaaacaacgcccacttactgcaagtctccagtgcaacagcacagcccaaacagagaaggtcagtgtgatccaagacttcgtgaagatgtgtcttgaggctaatatccctctcgaaaaggccgaccatccagcagttcgcgctttcctcTCTAGCGGAGGATCTAGCGGAGG	6_phosphoprotein_peptides	CGGBP1	308.0	0.0
142	0.0	657.0	4.0	5.0	0.0	hblOligo21345_Cat6	142	NM_1008390	3.0	CAACGCCCACTTACTGCAAGTCTCCAGTGCAACAGCACAGCCCAAACAGAGAAGGTCAGTGTGATCCAAGACTTCGTGAAGATGTGTCTTGAGGCTAATATCCCTCTCGAAAAGGCCGACCATCCAGCAGTTCGCGCTTTCCTCTCTCGCCATGTCAAAAACGGCGGGAGTATTCCTAAAAGTGACCAGCTGCGCCGCGCCTATTTGCCAGATGGGTATGAGAACGAAAACCAGTTGTTGAACAGCCAGGATTGCTCTAGCGGAGGATCTAGCGGAGG	caacgcccacttactgcaagtctccagtgcaacagcacagcccaaacagagaaggtcagtgtgatccaagacttcgtgaagatgtgtcttgaggctaatatccctctcgaaaaggccgaccatccagcagttcgcgctttcctctctcgccatgtcaaaaacggcgggagtattcctaaaagtgaccagctgcgccgcgcctatttgccagatgggtatgagaacgaaaaccagttgttgaacagccaggattgc		ATCCACCGGTACCATGGCTAGCcaacgcccacttactgcaagtctccagtgcaacagcacagcccaaacagagaaggtcagtgtgatccaagacttcgtgaagatgtgtcttgaggctaatatccctctcgaaaaggccgaccatccagcagttcgcgctttcctctctcgccatgtcaaaaacggcgggagtattcctaaaagtgaccagctgcgccgcgcctatttgccagatgggtatgagaacgaaaaccagttgttgaacagccaggattgcTCTAGCGGAGGATCTAGCGGAGG	6_phosphoprotein_peptides	CGGBP1	657.0	0.0
143	0.0	197.0	0.0	1.0	0.0	hblOligo32980_Cat3	143	NM_1008394	1.0	TGCGCCAGAATGGAGGTGCGCGCCGCAGGGTGTGAGGATGACCTCGAGGAGGGGGAGGCAGATGTGGACCCTAAGCTTCTTGAATTGGAGGCCGATGAGGAGAAGTGTCGCGAGATCCGCCGCCAATACCGCCAGTTGATGTATTGTGTTCGCCAAAATCGCGAGGACATTGTTGAGGAGGCCAATAATGAGCTTGAGGAGGCCCTGGAAGAAGCAAATGTGTTGTTCGACGGGGTCGAGCGCGAGCGCGAGGCTTCTAGCGGAGGATCTAGCGGAGG	TGCGCCAGAATGGAGgtgcgcgccgcagggtgtGAGgatgacctcGAGGAGggggaggcagatgtggaccctaagcttcttgaattgGAGgccgatgaggagaagtgtcgcGAGatccgccgccaataccgccagttgatgtattgtgttcgccaaaatcgcgaggacattgttGAGGAGgccaataatGAGcttGAGgaggccctggaagaagcaaatgtgttgttcgacggggtcGAGcgcGAGcgcgaggct	TGCGCCAGAATG	ATCCACCGGTACCATGGCTAGCTGCGCCAGAATGGAGgtgcgcgccgcagggtgtGAGgatgacctcGAGGAGggggaggcagatgtggaccctaagcttcttgaattgGAGgccgatgaggagaagtgtcgcGAGatccgccgccaataccgccagttgatgtattgtgttcgccaaaatcgcgaggacattgttGAGGAGgccaataatGAGcttGAGgaggccctggaagaagcaaatgtgttgttcgacggggtcGAGcgcGAGcgcgaggctTCTAGCGGAGGATCTAGCGGAGG	3_4778_st_to_e_dna_repair_peptides_9NATG	EID3	197.0	0.0
145	0.0	620.0	3.0	1.0	0.0	hblOligo161757_Cat3	145	NM_1008394	2.0	TTAAAAGGCATGTGTGTTCGCCAAAATCGCGAGGACATTGTTGAGGAGGCCAATAATGAGCTTGAGGAGGCCCTGGAAGAAGCAAATGTGTTGTTCGACGGGGTCGAGCGCGAGCGCGAGGCTGCACTTGACGCACGCTTCCTCGTTATGGCCGAGGATCTGGGGAAAGAGAAGGCCAAGCAGTTGAATGAGGATATGAATTTCTTCAACCAACTTGCCTTCTGCGACTTTCTGTTTCTTTTTGTGGGCCTGAACTCTAGCGGAGGATCTAGCGGAGG	TTAAAAGGCATGtgtgttcgccaaaatcgcgaggacattgttGAGGAGgccaataatGAGcttGAGgaggccctggaagaagcaaatgtgttgttcgacggggtcGAGcgcGAGcgcgaggctgcacttgacgcacgcttcctcgttatggccGAGgatctggggaaagagaaggccaagcagttgaatGAGgatatgaatttcttcaaccaacttgccttctgcgactttctgtttctttttgtgggcctgaac	TTAAAAGGCATG	ATCCACCGGTACCATGGCTAGCTTAAAAGGCATGtgtgttcgccaaaatcgcgaggacattgttGAGGAGgccaataatGAGcttGAGgaggccctggaagaagcaaatgtgttgttcgacggggtcGAGcgcGAGcgcgaggctgcacttgacgcacgcttcctcgttatggccGAGgatctggggaaagagaaggccaagcagttgaatGAGgatatgaatttcttcaaccaacttgccttctgcgactttctgtttctttttgtgggcctgaacTCTAGCGGAGGATCTAGCGGAGG	3_4778_st_to_e_dna_repair_peptides_9NATG	EID3	620.0	0.0
146	0.0	1082.0	8.0	8.0	0.0	hblOligo161757_Cat2	146	NM_1008394	2.0	CAGTTGATGTATTGTGTTCGCCAAAATCGCGAGGACATTGTTAGCTCAGCCAATAATTCTCTTACAGAGGCCCTGGAAGAAGCAAATGTGTTGTTCGACGGGGTCTCTCGCACTCGCGAGGCTGCACTTGACGCACGCTTCCTCGTTATGGCCAGCGATCTGGGGAAAGAGAAGGCCAAGCAGTTGAATAGCGATATGAATTTCTTCAACCAACTTGCCTTCTGCGACTTTCTGTTTCTTTTTGTGGGCCTGAACTCTAGCGGAGGATCTAGCGGAGG	cagttgatgtattgtgttcgccaaaatcgcgaggacattgttagctcagccaataattctcttacagaggccctggaagaagcaaatgtgttgttcgacggggtctctcgcactcgcgaggctgcacttgacgcacgcttcctcgttatggccagcgatctggggaaagagaaggccaagcagttgaatagcgatatgaatttcttcaaccaacttgccttctgcgactttctgtttctttttgtgggcctgaac		ATCCACCGGTACCATGGCTAGCcagttgatgtattgtgttcgccaaaatcgcgaggacattgttagctcagccaataattctcttacagaggccctggaagaagcaaatgtgttgttcgacggggtctctcgcactcgcgaggctgcacttgacgcacgcttcctcgttatggccagcgatctggggaaagagaaggccaagcagttgaatagcgatatgaatttcttcaaccaacttgccttctgcgactttctgtttctttttgtgggcctgaacTCTAGCGGAGGATCTAGCGGAGG	2_wt_dna_repair_peptides	EID3	1082.0	0.0
147	0.0	354.0	1.0	2.0	0.0	hblOligo32981_Cat3	147	NM_1008394	3.0	TTGACTCCCATGATGGCCGAGGATCTGGGGAAAGAGAAGGCCAAGCAGTTGAATGAGGATATGAATTTCTTCAACCAACTTGCCTTCTGCGACTTTCTGTTTCTTTTTGTGGGCCTGAACTGGATGGAAGGCGACCCTGACAAGCTGGAGGATTGCGATGATGAGATTGCCTTGGAGTTTTGGAAGGCCATTGAAAAGGAAGCTGAGGAGTGGATGGTGAAAGCAGAGGAGTTTCACTTCGTCTTTGGTGAGTTCTCTAGCGGAGGATCTAGCGGAGG	TTGACTCCCATGatggccGAGgatctggggaaagagaaggccaagcagttgaatGAGgatatgaatttcttcaaccaacttgccttctgcgactttctgtttctttttgtgggcctgaactggatggaaggcgaccctgacaagctgGAGgattgcgatgatGAGattgccttgGAGttttggaaggccattgaaaaggaagctGAGGAGtggatggtgaaagcagagGAGtttcacttcgtctttggtGAGttc	TTGACTCCCATG	ATCCACCGGTACCATGGCTAGCTTGACTCCCATGatggccGAGgatctggggaaagagaaggccaagcagttgaatGAGgatatgaatttcttcaaccaacttgccttctgcgactttctgtttctttttgtgggcctgaactggatggaaggcgaccctgacaagctgGAGgattgcgatgatGAGattgccttgGAGttttggaaggccattgaaaaggaagctGAGGAGtggatggtgaaagcagagGAGtttcacttcgtctttggtGAGttcTCTAGCGGAGGATCTAGCGGAGG	3_4778_st_to_e_dna_repair_peptides_9NATG	EID3	354.0	0.0
148	0.0	272.0	4.0	0.0	0.0	hblOligo32981_Cat2	148	NM_1008394	3.0	CGCTTCCTCGTTATGGCCAGCGATCTGGGGAAAGAGAAGGCCAAGCAGTTGAATAGCGATATGAATTTCTTCAACCAACTTGCCTTCTGCGACTTTCTGTTTCTTTTTGTGGGCCTGAACTGGATGGAAGGCGACCCTGACAAGCTGTCCGATTGCGATGATTCTATTGCCTTGTCTTTTTGGAAGGCCATTGAAAAGGAAGCTACCTCTTGGATGGTGAAAGCAGAGACTTTTCACTTCGTCTTTGGTTCTTTCTCTAGCGGAGGATCTAGCGGAGG	cgcttcctcgttatggccagcgatctggggaaagagaaggccaagcagttgaatagcgatatgaatttcttcaaccaacttgccttctgcgactttctgtttctttttgtgggcctgaactggatggaaggcgaccctgacaagctgtccgattgcgatgattctattgccttgtctttttggaaggccattgaaaaggaagctacctcttggatggtgaaagcagagacttttcacttcgtctttggttctttc		ATCCACCGGTACCATGGCTAGCcgcttcctcgttatggccagcgatctggggaaagagaaggccaagcagttgaatagcgatatgaatttcttcaaccaacttgccttctgcgactttctgtttctttttgtgggcctgaactggatggaaggcgaccctgacaagctgtccgattgcgatgattctattgccttgtctttttggaaggccattgaaaaggaagctacctcttggatggtgaaagcagagacttttcacttcgtctttggttctttcTCTAGCGGAGGATCTAGCGGAGG	2_wt_dna_repair_peptides	EID3	272.0	0.0
149	0.0	234.0	1.0	0.0	0.0	hblOligo161758_Cat3	149	NM_1008394	4.0	GCGAGAGGAATGGAGGATTGCGATGATGAGATTGCCTTGGAGTTTTGGAAGGCCATTGAAAAGGAAGCTGAGGAGTGGATGGTGAAAGCAGAGGAGTTTCACTTCGTCTTTGGTGAGTTCAAATTGGAGCGCGAGGCACCTAAACCTCGCCTTGAGCATCAGAAAAAGGTGCGCAAGATGGAAGAGAACGGGAACATGCCTGAGAAGCTTCAAAAGCTCGATTTGGAGGAGTACCCAGAAGCCGAGGAGAAGAATTCTAGCGGAGGATCTAGCGGAGG	GCGAGAGGAATGGAGgattgcgatgatGAGattgccttgGAGttttggaaggccattgaaaaggaagctGAGGAGtggatggtgaaagcagagGAGtttcacttcgtctttggtGAGttcaaattggagcgcGAGgcacctaaacctcgccttgagcatcagaaaaaggtgcgcaagatggaagagaacgggaacatgcctGAGaagcttcaaaagctcgatttgGAGGAGtacccagaagccGAGgagaagaat	GCGAGAGGAATG	ATCCACCGGTACCATGGCTAGCGCGAGAGGAATGGAGgattgcgatgatGAGattgccttgGAGttttggaaggccattgaaaaggaagctGAGGAGtggatggtgaaagcagagGAGtttcacttcgtctttggtGAGttcaaattggagcgcGAGgcacctaaacctcgccttgagcatcagaaaaaggtgcgcaagatggaagagaacgggaacatgcctGAGaagcttcaaaagctcgatttgGAGGAGtacccagaagccGAGgagaagaatTCTAGCGGAGGATCTAGCGGAGG	3_4778_st_to_e_dna_repair_peptides_9NATG	EID3	234.0	0.0
151	0.0	367.0	5.0	1.0	0.0	hblOligo32982_Cat3	151	NM_1008394	5.0	GCTTCCTCGATGCGCCTTGAGCATCAGAAAAAGGTGCGCAAGATGGAAGAGAACGGGAACATGCCTGAGAAGCTTCAAAAGCTCGATTTGGAGGAGTACCCAGAAGCCGAGGAGAAGAATGTGGAACGCATTCTGGGCCTTTTGCAGGAGTACTTTCGCAAATATCCTGACGAGCCTGTGGAGTACTTTGAGTTTGTGATTGATCCTAACGAGTTCGAGCGCGAGGTCGAAAATATCTTTTACGTCGAGTTCATCTCTAGCGGAGGATCTAGCGGAGG	GCTTCCTCGATGcgccttgagcatcagaaaaaggtgcgcaagatggaagagaacgggaacatgcctGAGaagcttcaaaagctcgatttgGAGGAGtacccagaagccGAGgagaagaatgtggaacgcattctgggccttttgcagGAGtactttcgcaaatatcctgacGAGcctgtgGAGtactttgagtttgtgattgatcctaacGAGttcGAGcgcGAGgtcgaaaatatcttttacgtcGAGttcatc	GCTTCCTCGATG	ATCCACCGGTACCATGGCTAGCGCTTCCTCGATGcgccttgagcatcagaaaaaggtgcgcaagatggaagagaacgggaacatgcctGAGaagcttcaaaagctcgatttgGAGGAGtacccagaagccGAGgagaagaatgtggaacgcattctgggccttttgcagGAGtactttcgcaaatatcctgacGAGcctgtgGAGtactttgagtttgtgattgatcctaacGAGttcGAGcgcGAGgtcgaaaatatcttttacgtcGAGttcatcTCTAGCGGAGGATCTAGCGGAGG	3_4778_st_to_e_dna_repair_peptides_9NATG	EID3	367.0	0.0
152	0.0	419.0	5.0	3.0	0.0	hblOligo32982_Cat2	152	NM_1008394	5.0	GCACCTAAACCTCGCCTTGAGCATCAGAAAAAGGTGCGCAAGATGGAAGAGAACGGGAACATGCCTACAAAGCTTCAAAAGCTCGATTTGTCTAGCTACCCAGAAGCCACCGAGAAGAATGTGGAACGCATTCTGGGCCTTTTGCAGACATACTTTCGCAAATATCCTGACACCCCTGTGAGTTACTTTGAGTTTGTGATTGATCCTAACAGTTTCTCCCGCACTGTCGAAAATATCTTTTACGTCTCATTCATCTCTAGCGGAGGATCTAGCGGAGG	gcacctaaacctcgccttgagcatcagaaaaaggtgcgcaagatggaagagaacgggaacatgcctacaaagcttcaaaagctcgatttgtctagctacccagaagccaccgagaagaatgtggaacgcattctgggccttttgcagacatactttcgcaaatatcctgacacccctgtgagttactttgagtttgtgattgatcctaacagtttctcccgcactgtcgaaaatatcttttacgtctcattcatc		ATCCACCGGTACCATGGCTAGCgcacctaaacctcgccttgagcatcagaaaaaggtgcgcaagatggaagagaacgggaacatgcctacaaagcttcaaaagctcgatttgtctagctacccagaagccaccgagaagaatgtggaacgcattctgggccttttgcagacatactttcgcaaatatcctgacacccctgtgagttactttgagtttgtgattgatcctaacagtttctcccgcactgtcgaaaatatcttttacgtctcattcatcTCTAGCGGAGGATCTAGCGGAGG	2_wt_dna_repair_peptides	EID3	419.0	0.0
153	0.0	421.0	1.0	0.0	0.0	hblOligo161759_Cat3	153	NM_1008394	6.0	CGGAGCTGCATGGAGTACTTTCGCAAATATCCTGACGAGCCTGTGGAGTACTTTGAGTTTGTGATTGATCCTAACGAGTTCGAGCGCGAGGTCGAAAATATCTTTTACGTCGAGTTCATCGTTCGCGATGGTTTCGCACGCATTCGCTTGGATGAGGATCGCTTGCCAATTCTTGAACCAATGAACGTGAATCAGATGGGTGAGGGCAACGACGAGGAGTGCCATGGGCGCAAGCAGGGTGTCATTGAGCTGGAGTCTAGCGGAGGATCTAGCGGAGG	CGGAGCTGCATGGAGtactttcgcaaatatcctgacGAGcctgtgGAGtactttgagtttgtgattgatcctaacGAGttcGAGcgcGAGgtcgaaaatatcttttacgtcGAGttcatcgttcgcgatggtttcgcacgcattcgcttggatgaggatcgcttgccaattcttgaaccaatgaacgtgaatcagatgggtgagggcaacgacGAGGAGtgccatgggcgcaagcagggtgtcattGAGctgGAG	CGGAGCTGCATG	ATCCACCGGTACCATGGCTAGCCGGAGCTGCATGGAGtactttcgcaaatatcctgacGAGcctgtgGAGtactttgagtttgtgattgatcctaacGAGttcGAGcgcGAGgtcgaaaatatcttttacgtcGAGttcatcgttcgcgatggtttcgcacgcattcgcttggatgaggatcgcttgccaattcttgaaccaatgaacgtgaatcagatgggtgagggcaacgacGAGGAGtgccatgggcgcaagcagggtgtcattGAGctgGAGTCTAGCGGAGGATCTAGCGGAGG	3_4778_st_to_e_dna_repair_peptides_9NATG	EID3	421.0	0.0
155	0.0	485.0	4.0	7.0	0.0	hblOligo32983_Cat3	155	NM_1008394	7.0	CACCTGCAGATGGAGCGCGAGGTCGAAAATATCTTTTACGTCGAGTTCATCGTTCGCGATGGTTTCGCACGCATTCGCTTGGATGAGGATCGCTTGCCAATTCTTGAACCAATGAACGTGAATCAGATGGGTGAGGGCAACGACGAGGAGTGCCATGGGCGCAAGCAGGGTGTCATTGAGCTGGAGTTGCAGGAGTGGAAAAATATTGTTGCCGCCTTCGAAATTGAGGAGGCCATGATTGAGTATGAGGAGTATTCTAGCGGAGGATCTAGCGGAGG	CACCTGCAGATGGAGcgcGAGgtcgaaaatatcttttacgtcGAGttcatcgttcgcgatggtttcgcacgcattcgcttggatgaggatcgcttgccaattcttgaaccaatgaacgtgaatcagatgggtgagggcaacgacGAGGAGtgccatgggcgcaagcagggtgtcattGAGctgGAGttgcaggagtggaaaaatattgttgccgccttcgaaattGAGgaggccatgattGAGtatGAGGAGtat	CACCTGCAGATG	ATCCACCGGTACCATGGCTAGCCACCTGCAGATGGAGcgcGAGgtcgaaaatatcttttacgtcGAGttcatcgttcgcgatggtttcgcacgcattcgcttggatgaggatcgcttgccaattcttgaaccaatgaacgtgaatcagatgggtgagggcaacgacGAGGAGtgccatgggcgcaagcagggtgtcattGAGctgGAGttgcaggagtggaaaaatattgttgccgccttcgaaattGAGgaggccatgattGAGtatGAGGAGtatTCTAGCGGAGGATCTAGCGGAGG	3_4778_st_to_e_dna_repair_peptides_9NATG	EID3	485.0	0.0
156	0.0	673.0	5.0	4.0	0.0	hblOligo32983_Cat2	156	NM_1008394	7.0	CCTAACAGTTTCTCCCGCACTGTCGAAAATATCTTTTACGTCTCATTCATCGTTCGCGATGGTTTCGCACGCATTCGCTTGGATGAGGATCGCTTGCCAATTCTTGAACCAATGAACGTGAATCAGATGGGTGAGGGCAACGACTCCAGTTGCCATGGGCGCAAGCAGGGTGTCATTTCTCTGACATTGCAGGAGTGGAAAAATATTGTTGCCGCCTTCGAAATTTCAGAGGCCATGATTACCTATAGCTCCTATTCTAGCGGAGGATCTAGCGGAGG	cctaacagtttctcccgcactgtcgaaaatatcttttacgtctcattcatcgttcgcgatggtttcgcacgcattcgcttggatgaggatcgcttgccaattcttgaaccaatgaacgtgaatcagatgggtgagggcaacgactccagttgccatgggcgcaagcagggtgtcatttctctgacattgcaggagtggaaaaatattgttgccgccttcgaaatttcagaggccatgattacctatagctcctat		ATCCACCGGTACCATGGCTAGCcctaacagtttctcccgcactgtcgaaaatatcttttacgtctcattcatcgttcgcgatggtttcgcacgcattcgcttggatgaggatcgcttgccaattcttgaaccaatgaacgtgaatcagatgggtgagggcaacgactccagttgccatgggcgcaagcagggtgtcatttctctgacattgcaggagtggaaaaatattgttgccgccttcgaaatttcagaggccatgattacctatagctcctatTCTAGCGGAGGATCTAGCGGAGG	2_wt_dna_repair_peptides	EID3	673.0	0.0
157	0.0	150.0	1.0	0.0	0.0	hblOligo113660_Cat3	157	NM_1008744	1.0	TTTTTGGCCATGGACTATGGCCGCTGGGAGATCGAGGAGGAGGACGAAGAGGAGGAAGAAAAGCCAAAGCCTGATAAGCCTGAGGAGGAGGAGTTGCTCTGTGCCCGCCAAGGCGCAGCTAATGAACCACGCTACGAGTGTGAGGAGGCACAAAAGGCCGCCCATAAGCGCAAAATTGAGCCAGTCAAGTTTGAGAACGAGGACGAGGTCCTTCCTCCTAAACGCCAGAAAGAGGGTGAGCAAGAAGACCTCGGGTCTAGCGGAGGATCTAGCGGAGG	TTTTTGGCCATGgactatggccgctggGAGatcGAGGAGGAGgacgaaGAGgaggaagaaaagccaaagcctgataagcctGAGGAGGAGGAGttgctctgtgcccgccaaggcgcagctaatgaaccacgctacGAGtgtGAGgaggcacaaaaggccgcccataagcgcaaaattGAGccagtcaagtttGAGaacGAGgacGAGgtccttcctcctaaacgccagaaaGAGggtGAGcaagaagacctcggg	TTTTTGGCCATG	ATCCACCGGTACCATGGCTAGCTTTTTGGCCATGgactatggccgctggGAGatcGAGGAGGAGgacgaaGAGgaggaagaaaagccaaagcctgataagcctGAGGAGGAGGAGttgctctgtgcccgccaaggcgcagctaatgaaccacgctacGAGtgtGAGgaggcacaaaaggccgcccataagcgcaaaattGAGccagtcaagtttGAGaacGAGgacGAGgtccttcctcctaaacgccagaaaGAGggtGAGcaagaagacctcgggTCTAGCGGAGGATCTAGCGGAGG	3_4778_st_to_e_dna_repair_peptides_9NATG	TDP1	150.0	0.0
158	0.0	648.0	7.0	4.0	0.0	hblOligo113660_Cat2	158	NM_1008744	1.0	TCTCAAGAGGGGGACTATGGCCGCTGGACAATCAGTTCTAGTGACGAATCAGAGGAAGAAAAGCCAAAGCCTGATAAGCCTTCCACAAGCTCTTTGCTCTGTGCCCGCCAAGGCGCAGCTAATGAACCACGCTACACCTGTAGTGAGGCACAAAAGGCCGCCCATAAGCGCAAAATTTCACCAGTCAAGTTTTCCAACACCGACTCCGTCCTTCCTCCTAAACGCCAGAAATCAGGTTCCCAAGAAGACCTCGGGTCTAGCGGAGGATCTAGCGGAGG	tctcaagagggggactatggccgctggacaatcagttctagtgacgaatcagaggaagaaaagccaaagcctgataagccttccacaagctctttgctctgtgcccgccaaggcgcagctaatgaaccacgctacacctgtagtgaggcacaaaaggccgcccataagcgcaaaatttcaccagtcaagttttccaacaccgactccgtccttcctcctaaacgccagaaatcaggttcccaagaagacctcggg		ATCCACCGGTACCATGGCTAGCtctcaagagggggactatggccgctggacaatcagttctagtgacgaatcagaggaagaaaagccaaagcctgataagccttccacaagctctttgctctgtgcccgccaaggcgcagctaatgaaccacgctacacctgtagtgaggcacaaaaggccgcccataagcgcaaaatttcaccagtcaagttttccaacaccgactccgtccttcctcctaaacgccagaaatcaggttcccaagaagacctcgggTCTAGCGGAGGATCTAGCGGAGG	2_wt_dna_repair_peptides	TDP1	648.0	0.0
159	0.0	187.0	2.0	2.0	0.0	hblOligo235099_Cat3	159	NM_1008744	2.0	CTTGGGTGTATGGAGGCACAAAAGGCCGCCCATAAGCGCAAAATTGAGCCAGTCAAGTTTGAGAACGAGGACGAGGTCCTTCCTCCTAAACGCCAGAAAGAGGGTGAGCAAGAAGACCTCGGGTGGTGTCTGGAGGAGGAGGACGATGAGCTTCAGCCTGAGATGCCTCAGAAACAGGCCGAGAAGGTCGTGATCAAGAAAGAGAAGGATATTGAGGCACCTAATGATGGCGAGGCTCAACGCGAGGAGAACCACTCTAGCGGAGGATCTAGCGGAGG	CTTGGGTGTATGgaggcacaaaaggccgcccataagcgcaaaattGAGccagtcaagtttGAGaacGAGgacGAGgtccttcctcctaaacgccagaaaGAGggtGAGcaagaagacctcgggtggtgtctgGAGGAGGAGgacgatgagcttcagcctgagatgcctcagaaacaggccgagaaggtcgtgatcaagaaagagaaggatattGAGgcacctaatgatggcGAGgctcaacgcGAGgagaaccac	CTTGGGTGTATG	ATCCACCGGTACCATGGCTAGCCTTGGGTGTATGgaggcacaaaaggccgcccataagcgcaaaattGAGccagtcaagtttGAGaacGAGgacGAGgtccttcctcctaaacgccagaaaGAGggtGAGcaagaagacctcgggtggtgtctgGAGGAGGAGgacgatgagcttcagcctgagatgcctcagaaacaggccgagaaggtcgtgatcaagaaagagaaggatattGAGgcacctaatgatggcGAGgctcaacgcGAGgagaaccacTCTAGCGGAGGATCTAGCGGAGG	3_4778_st_to_e_dna_repair_peptides_9NATG	TDP1	187.0	0.0
160	0.0	174.0	1.0	0.0	0.0	hblOligo235099_Cat2	160	NM_1008744	2.0	TACACCTGTAGTGAGGCACAAAAGGCCGCCCATAAGCGCAAAATTTCACCAGTCAAGTTTTCCAACACCGACTCCGTCCTTCCTCCTAAACGCCAGAAATCAGGTTCCCAAGAAGACCTCGGGTGGTGTCTGAGCAGTTCCGACGATGAGCTTCAGCCTGAGATGCCTCAGAAACAGGCCGAGAAGGTCGTGATCAAGAAAGAGAAGGATATTAGCGCACCTAATGATGGCACAGCTCAACGCACTGAGAACCACTCTAGCGGAGGATCTAGCGGAGG	tacacctgtagtgaggcacaaaaggccgcccataagcgcaaaatttcaccagtcaagttttccaacaccgactccgtccttcctcctaaacgccagaaatcaggttcccaagaagacctcgggtggtgtctgagcagttccgacgatgagcttcagcctgagatgcctcagaaacaggccgagaaggtcgtgatcaagaaagagaaggatattagcgcacctaatgatggcacagctcaacgcactgagaaccac		ATCCACCGGTACCATGGCTAGCtacacctgtagtgaggcacaaaaggccgcccataagcgcaaaatttcaccagtcaagttttccaacaccgactccgtccttcctcctaaacgccagaaatcaggttcccaagaagacctcgggtggtgtctgagcagttccgacgatgagcttcagcctgagatgcctcagaaacaggccgagaaggtcgtgatcaagaaagagaaggatattagcgcacctaatgatggcacagctcaacgcactgagaaccacTCTAGCGGAGGATCTAGCGGAGG	2_wt_dna_repair_peptides	TDP1	174.0	0.0
161	0.0	186.0	2.0	1.0	0.0	hblOligo113661_Cat3	161	NM_1008744	3.0	GTTTCCAATATGGAGCTTCAGCCTGAGATGCCTCAGAAACAGGCCGAGAAGGTCGTGATCAAGAAAGAGAAGGATATTGAGGCACCTAATGATGGCGAGGCTCAACGCGAGGAGAACCACGGGGCTCCTGCTTGCCACCGCCTTAAAGAAGAAGAGGATGAGTACGAGGAGGAGGGTGAGGGGCAGGACATTTGGGATATGTTGGATAAAGGTAATCCATTCCAGTTCTACCTTGAGCGCGTTGAGGGGGTTAAATCTAGCGGAGGATCTAGCGGAGG	GTTTCCAATATGgagcttcagcctgagatgcctcagaaacaggccgagaaggtcgtgatcaagaaagagaaggatattGAGgcacctaatgatggcGAGgctcaacgcGAGgagaaccacggggctcctgcttgccaccgccttaaagaagaagaggatgagtacgagGAGGAGggtgaggggcaggacatttgggatatgttggataaaggtaatccattccagttctaccttGAGcgcgttGAGggggttaaa	GTTTCCAATATG	ATCCACCGGTACCATGGCTAGCGTTTCCAATATGgagcttcagcctgagatgcctcagaaacaggccgagaaggtcgtgatcaagaaagagaaggatattGAGgcacctaatgatggcGAGgctcaacgcGAGgagaaccacggggctcctgcttgccaccgccttaaagaagaagaggatgagtacgagGAGGAGggtgaggggcaggacatttgggatatgttggataaaggtaatccattccagttctaccttGAGcgcgttGAGggggttaaaTCTAGCGGAGGATCTAGCGGAGG	3_4778_st_to_e_dna_repair_peptides_9NATG	TDP1	186.0	0.0
162	0.0	219.0	0.0	3.0	0.0	hblOligo113661_Cat2	162	NM_1008744	3.0	AGTTCCGACGATGAGCTTCAGCCTGAGATGCCTCAGAAACAGGCCGAGAAGGTCGTGATCAAGAAAGAGAAGGATATTAGCGCACCTAATGATGGCACAGCTCAACGCACTGAGAACCACGGGGCTCCTGCTTGCCACCGCCTTAAAGAAGAAGAGGATGAGTACGAGACTAGCGGTGAGGGGCAGGACATTTGGGATATGTTGGATAAAGGTAATCCATTCCAGTTCTACCTTACCCGCGTTAGTGGGGTTAAATCTAGCGGAGGATCTAGCGGAGG	agttccgacgatgagcttcagcctgagatgcctcagaaacaggccgagaaggtcgtgatcaagaaagagaaggatattagcgcacctaatgatggcacagctcaacgcactgagaaccacggggctcctgcttgccaccgccttaaagaagaagaggatgagtacgagactagcggtgaggggcaggacatttgggatatgttggataaaggtaatccattccagttctaccttacccgcgttagtggggttaaa		ATCCACCGGTACCATGGCTAGCagttccgacgatgagcttcagcctgagatgcctcagaaacaggccgagaaggtcgtgatcaagaaagagaaggatattagcgcacctaatgatggcacagctcaacgcactgagaaccacggggctcctgcttgccaccgccttaaagaagaagaggatgagtacgagactagcggtgaggggcaggacatttgggatatgttggataaaggtaatccattccagttctaccttacccgcgttagtggggttaaaTCTAGCGGAGGATCTAGCGGAGG	2_wt_dna_repair_peptides	TDP1	219.0	0.0
163	0.0	196.0	0.0	1.0	0.0	hblOligo235100_Cat3	163	NM_1008744	4.0	TTATCGTGGATGGAAGAAGAGGATGAGTACGAGGAGGAGGGTGAGGGGCAGGACATTTGGGATATGTTGGATAAAGGTAATCCATTCCAGTTCTACCTTGAGCGCGTTGAGGGGGTTAAACCTAAATACAATGAGGGTGCATTGCACATCAAAGATATCCTTGAGCCTCTGTTCGGCGAGCTTGTCGAGGAGGCCCAGTTTAATTATTGCTTCGACGTCGACTGGCTCGTGAAACAATACCCTCCAGAGTTCCGCTCTAGCGGAGGATCTAGCGGAGG	TTATCGTGGATGgaagaagaggatgagtacgagGAGGAGggtgaggggcaggacatttgggatatgttggataaaggtaatccattccagttctaccttGAGcgcgttGAGggggttaaacctaaatacaatGAGggtgcattgcacatcaaagatatccttGAGcctctgttcggcGAGcttgtcGAGGAGgcccagtttaattattgcttcgacgtcgactggctcgtgaaacaataccctccagagttccgc	TTATCGTGGATG	ATCCACCGGTACCATGGCTAGCTTATCGTGGATGgaagaagaggatgagtacgagGAGGAGggtgaggggcaggacatttgggatatgttggataaaggtaatccattccagttctaccttGAGcgcgttGAGggggttaaacctaaatacaatGAGggtgcattgcacatcaaagatatccttGAGcctctgttcggcGAGcttgtcGAGGAGgcccagtttaattattgcttcgacgtcgactggctcgtgaaacaataccctccagagttccgcTCTAGCGGAGGATCTAGCGGAGG	3_4778_st_to_e_dna_repair_peptides_9NATG	TDP1	196.0	0.0
164	0.0	361.0	1.0	4.0	0.0	hblOligo235100_Cat2	164	NM_1008744	4.0	CACCGCCTTAAAGAAGAAGAGGATGAGTACGAGACTAGCGGTGAGGGGCAGGACATTTGGGATATGTTGGATAAAGGTAATCCATTCCAGTTCTACCTTACCCGCGTTAGTGGGGTTAAACCTAAATACAATTCAGGTGCATTGCACATCAAAGATATCCTTAGCCCTCTGTTCGGCACCCTTGTCTCCAGTGCCCAGTTTAATTATTGCTTCGACGTCGACTGGCTCGTGAAACAATACCCTCCAGAGTTCCGCTCTAGCGGAGGATCTAGCGGAGG	caccgccttaaagaagaagaggatgagtacgagactagcggtgaggggcaggacatttgggatatgttggataaaggtaatccattccagttctaccttacccgcgttagtggggttaaacctaaatacaattcaggtgcattgcacatcaaagatatccttagccctctgttcggcacccttgtctccagtgcccagtttaattattgcttcgacgtcgactggctcgtgaaacaataccctccagagttccgc		ATCCACCGGTACCATGGCTAGCcaccgccttaaagaagaagaggatgagtacgagactagcggtgaggggcaggacatttgggatatgttggataaaggtaatccattccagttctaccttacccgcgttagtggggttaaacctaaatacaattcaggtgcattgcacatcaaagatatccttagccctctgttcggcacccttgtctccagtgcccagtttaattattgcttcgacgtcgactggctcgtgaaacaataccctccagagttccgcTCTAGCGGAGGATCTAGCGGAGG	2_wt_dna_repair_peptides	TDP1	361.0	0.0
166	0.0	282.0	1.0	6.0	0.0	hblOligo113662_Cat2	166	NM_1008744	5.0	GGTGCATTGCACATCAAAGATATCCTTAGCCCTCTGTTCGGCACCCTTGTCTCCAGTGCCCAGTTTAATTATTGCTTCGACGTCGACTGGCTCGTGAAACAATACCCTCCAGAGTTCCGCAAAAAACCTATTCTCCTCGTGCACGGTGATAAGCGCGAGGCCAAAGCACACCTTCACGCACAGGCCAAGCCATATGAGAATATTAGCTTGTGCCAAGCCAAACTCGACATCGCATTTGGCACACATCATACCAAATCTAGCGGAGGATCTAGCGGAGG	ggtgcattgcacatcaaagatatccttagccctctgttcggcacccttgtctccagtgcccagtttaattattgcttcgacgtcgactggctcgtgaaacaataccctccagagttccgcaaaaaacctattctcctcgtgcacggtgataagcgcgaggccaaagcacaccttcacgcacaggccaagccatatgagaatattagcttgtgccaagccaaactcgacatcgcatttggcacacatcataccaaa		ATCCACCGGTACCATGGCTAGCggtgcattgcacatcaaagatatccttagccctctgttcggcacccttgtctccagtgcccagtttaattattgcttcgacgtcgactggctcgtgaaacaataccctccagagttccgcaaaaaacctattctcctcgtgcacggtgataagcgcgaggccaaagcacaccttcacgcacaggccaagccatatgagaatattagcttgtgccaagccaaactcgacatcgcatttggcacacatcataccaaaTCTAGCGGAGGATCTAGCGGAGG	2_wt_dna_repair_peptides	TDP1	282.0	0.0
167	0.0	102.0	0.0	0.0	0.0	hblOligo235101_Cat3	167	NM_1008744	6.0	CCCTTTGAGATGGATAAGCGCGAGGCCAAAGCACACCTTCACGCACAGGCCAAGCCATATGAGAATATTGAGTTGTGCCAAGCCAAACTCGACATCGCATTTGGCGAGCATCATGAGAAAATGATGCTCCTCCTCTATGAAGAAGGGTTGCGCGTCGTCATTCACGAGGAGAACCTCATTCATGCTGATTGGCACCAGAAGGAGCAGGGCATCTGGCTTGAGCCACTTTATCCTCGCATTGCTGATGGTGAGCATTCTAGCGGAGGATCTAGCGGAGG	CCCTTTGAGATGgataagcgcgaggccaaagcacaccttcacgcacaggccaagccatatgagaatattGAGttgtgccaagccaaactcgacatcgcatttggcGAGcatcatGAGaaaatgatgctcctcctctatgaagaagggttgcgcgtcgtcattcacGAGGAGaacctcattcatgctgattggcaccagaagGAGcagggcatctggcttGAGccactttatcctcgcattgctgatggtGAGcat	CCCTTTGAGATG	ATCCACCGGTACCATGGCTAGCCCCTTTGAGATGgataagcgcgaggccaaagcacaccttcacgcacaggccaagccatatgagaatattGAGttgtgccaagccaaactcgacatcgcatttggcGAGcatcatGAGaaaatgatgctcctcctctatgaagaagggttgcgcgtcgtcattcacGAGGAGaacctcattcatgctgattggcaccagaagGAGcagggcatctggcttGAGccactttatcctcgcattgctgatggtGAGcatTCTAGCGGAGGATCTAGCGGAGG	3_4778_st_to_e_dna_repair_peptides_9NATG	TDP1	102.0	0.0
168	0.0	373.0	5.0	1.0	0.0	hblOligo235101_Cat2	168	NM_1008744	6.0	CTCGTGCACGGTGATAAGCGCGAGGCCAAAGCACACCTTCACGCACAGGCCAAGCCATATGAGAATATTAGCTTGTGCCAAGCCAAACTCGACATCGCATTTGGCACACATCATACCAAAATGATGCTCCTCCTCTATGAAGAAGGGTTGCGCGTCGTCATTCACACAAGTAACCTCATTCATGCTGATTGGCACCAGAAGACTCAGGGCATCTGGCTTTCACCACTTTATCCTCGCATTGCTGATGGTACACATTCTAGCGGAGGATCTAGCGGAGG	ctcgtgcacggtgataagcgcgaggccaaagcacaccttcacgcacaggccaagccatatgagaatattagcttgtgccaagccaaactcgacatcgcatttggcacacatcataccaaaatgatgctcctcctctatgaagaagggttgcgcgtcgtcattcacacaagtaacctcattcatgctgattggcaccagaagactcagggcatctggctttcaccactttatcctcgcattgctgatggtacacat		ATCCACCGGTACCATGGCTAGCctcgtgcacggtgataagcgcgaggccaaagcacaccttcacgcacaggccaagccatatgagaatattagcttgtgccaagccaaactcgacatcgcatttggcacacatcataccaaaatgatgctcctcctctatgaagaagggttgcgcgtcgtcattcacacaagtaacctcattcatgctgattggcaccagaagactcagggcatctggctttcaccactttatcctcgcattgctgatggtacacatTCTAGCGGAGGATCTAGCGGAGG	2_wt_dna_repair_peptides	TDP1	373.0	0.0
169	0.0	367.0	2.0	1.0	0.0	hblOligo113663_Cat3	169	NM_1008744	7.0	ATTTTCGATATGTTGCGCGTCGTCATTCACGAGGAGAACCTCATTCATGCTGATTGGCACCAGAAGGAGCAGGGCATCTGGCTTGAGCCACTTTATCCTCGCATTGCTGATGGTGAGCATAAAGAGGGTGAAGAGCCTGAGCATTTCAAGGCCGATTTGATCGAGTATTTGATGGCTTATAATGCACCTGAGTTGAAGGAATGGATCGATGTCATTCACAAGCACGACTTGGAGGAGGAGAATGTGTACCTCATCTCTAGCGGAGGATCTAGCGGAGG	ATTTTCGATATGttgcgcgtcgtcattcacGAGGAGaacctcattcatgctgattggcaccagaagGAGcagggcatctggcttGAGccactttatcctcgcattgctgatggtGAGcataaaGAGggtgaaGAGcctGAGcatttcaaggccgatttgatcGAGtatttgatggcttataatgcacctGAGttgaaggaatggatcgatgtcattcacaagcacgacttgGAGgagGAGaatgtgtacctcatc	ATTTTCGATATG	ATCCACCGGTACCATGGCTAGCATTTTCGATATGttgcgcgtcgtcattcacGAGGAGaacctcattcatgctgattggcaccagaagGAGcagggcatctggcttGAGccactttatcctcgcattgctgatggtGAGcataaaGAGggtgaaGAGcctGAGcatttcaaggccgatttgatcGAGtatttgatggcttataatgcacctGAGttgaaggaatggatcgatgtcattcacaagcacgacttgGAGgagGAGaatgtgtacctcatcTCTAGCGGAGGATCTAGCGGAGG	3_4778_st_to_e_dna_repair_peptides_9NATG	TDP1	367.0	0.0
171	0.0	143.0	2.0	3.0	0.0	hblOligo235102_Cat3	171	NM_1008744	8.0	GAGTATACCATGAAGGCCGATTTGATCGAGTATTTGATGGCTTATAATGCACCTGAGTTGAAGGAATGGATCGATGTCATTCACAAGCACGACTTGGAGGAGGAGAATGTGTACCTCATCGGGGAGGAGCCAGGCCGCTTCCAAGGGGAGCAAAAGGATAACTGGGGGCATTTCCGCTTGAAGAAGTTGTTGAAGGACCATGCCGAGGAGATGCCTAACGCAGAAGAGTGGCCAGTGGTTGGGCAGTTTGAGGAGTCTAGCGGAGGATCTAGCGGAGG	GAGTATACCATGaaggccgatttgatcGAGtatttgatggcttataatgcacctGAGttgaaggaatggatcgatgtcattcacaagcacgacttgGAGgagGAGaatgtgtacctcatcgggGAGGAGccaggccgcttccaagggGAGcaaaaggataactgggggcatttccgcttgaagaagttgttgaaggaccatgccGAGGAGatgcctaacgcagaaGAGtggccagtggttgggcagtttGAGGAG	GAGTATACCATG	ATCCACCGGTACCATGGCTAGCGAGTATACCATGaaggccgatttgatcGAGtatttgatggcttataatgcacctGAGttgaaggaatggatcgatgtcattcacaagcacgacttgGAGgagGAGaatgtgtacctcatcgggGAGGAGccaggccgcttccaagggGAGcaaaaggataactgggggcatttccgcttgaagaagttgttgaaggaccatgccGAGGAGatgcctaacgcagaaGAGtggccagtggttgggcagtttGAGGAGTCTAGCGGAGGATCTAGCGGAGG	3_4778_st_to_e_dna_repair_peptides_9NATG	TDP1	143.0	0.0
172	0.0	240.0	2.0	3.0	0.0	hblOligo235102_Cat2	172	NM_1008744	8.0	CCTACCCATTTCAAGGCCGATTTGATCTCCTATTTGATGGCTTATAATGCACCTAGTTTGAAGGAATGGATCGATGTCATTCACAAGCACGACTTGAGTGAGACAAATGTGTACCTCATCGGGTCTACCCCAGGCCGCTTCCAAGGGTCACAAAAGGATAACTGGGGGCATTTCCGCTTGAAGAAGTTGTTGAAGGACCATGCCTCATCAATGCCTAACGCAGAATCTTGGCCAGTGGTTGGGCAGTTTAGTTCCTCTAGCGGAGGATCTAGCGGAGG	cctacccatttcaaggccgatttgatctcctatttgatggcttataatgcacctagtttgaaggaatggatcgatgtcattcacaagcacgacttgagtgagacaaatgtgtacctcatcgggtctaccccaggccgcttccaagggtcacaaaaggataactgggggcatttccgcttgaagaagttgttgaaggaccatgcctcatcaatgcctaacgcagaatcttggccagtggttgggcagtttagttcc		ATCCACCGGTACCATGGCTAGCcctacccatttcaaggccgatttgatctcctatttgatggcttataatgcacctagtttgaaggaatggatcgatgtcattcacaagcacgacttgagtgagacaaatgtgtacctcatcgggtctaccccaggccgcttccaagggtcacaaaaggataactgggggcatttccgcttgaagaagttgttgaaggaccatgcctcatcaatgcctaacgcagaatcttggccagtggttgggcagtttagttccTCTAGCGGAGGATCTAGCGGAGG	2_wt_dna_repair_peptides	TDP1	240.0	0.0
173	0.0	113.0	0.0	0.0	0.0	hblOligo113664_Cat3	173	NM_1008744	9.0	AGTAACACAATGGAGCAAAAGGATAACTGGGGGCATTTCCGCTTGAAGAAGTTGTTGAAGGACCATGCCGAGGAGATGCCTAACGCAGAAGAGTGGCCAGTGGTTGGGCAGTTTGAGGAGGTCGGCGAGCTGGGCGCAGATGAGGAGAAATGGTTGTGCGAGGAGTTTAAAGAGGAGATGTTGGAGCTTGGTAAAGAGGAGAAAGAGCCTGGTAAAGAGGAGGTGCCACTCTACTTGATCTATCCAGAGGTTGAATCTAGCGGAGGATCTAGCGGAGG	AGTAACACAATGGAGcaaaaggataactgggggcatttccgcttgaagaagttgttgaaggaccatgccGAGGAGatgcctaacgcagaaGAGtggccagtggttgggcagtttGAGGAGgtcggcGAGctgggcgcagatgagGAGaaatggttgtgcGAGgagtttaaagagGAGatgttgGAGcttggtaaagagGAGaaaGAGcctggtaaaGAGGAGgtgccactctacttgatctatccaGAGgttgaa	AGTAACACAATG	ATCCACCGGTACCATGGCTAGCAGTAACACAATGGAGcaaaaggataactgggggcatttccgcttgaagaagttgttgaaggaccatgccGAGGAGatgcctaacgcagaaGAGtggccagtggttgggcagtttGAGGAGgtcggcGAGctgggcgcagatgagGAGaaatggttgtgcGAGgagtttaaagagGAGatgttgGAGcttggtaaagagGAGaaaGAGcctggtaaaGAGGAGgtgccactctacttgatctatccaGAGgttgaaTCTAGCGGAGGATCTAGCGGAGG	3_4778_st_to_e_dna_repair_peptides_9NATG	TDP1	113.0	0.0
175	0.0	239.0	2.0	3.0	0.0	hblOligo235103_Cat3	175	NM_1008744	10.0	GGTCAAGCCATGAAATGGTTGTGCGAGGAGTTTAAAGAGGAGATGTTGGAGCTTGGTAAAGAGGAGAAAGAGCCTGGTAAAGAGGAGGTGCCACTCTACTTGATCTATCCAGAGGTTGAAAACGTGCGCGAGGAGCTGGAAGGGTACCCAGCTGGTGGCGAGCTCCCTTACGAGATTCAAGAGGCAGAAAAACAAAATTGGCTGCACGAGTATTTCCATAAGTGGGAGGCCGAGGAGGAGGGGCGCGAGAACGCATCTAGCGGAGGATCTAGCGGAGG	GGTCAAGCCATGaaatggttgtgcGAGgagtttaaagagGAGatgttgGAGcttggtaaagagGAGaaaGAGcctggtaaaGAGGAGgtgccactctacttgatctatccaGAGgttgaaaacgtgcgcGAGGAGctggaagggtacccagctggtggcGAGctcccttacGAGattcaaGAGgcagaaaaacaaaattggctgcacGAGtatttccataagtggGAGgccgagGAGGAGgggcgcGAGaacgca	GGTCAAGCCATG	ATCCACCGGTACCATGGCTAGCGGTCAAGCCATGaaatggttgtgcGAGgagtttaaagagGAGatgttgGAGcttggtaaagagGAGaaaGAGcctggtaaaGAGGAGgtgccactctacttgatctatccaGAGgttgaaaacgtgcgcGAGGAGctggaagggtacccagctggtggcGAGctcccttacGAGattcaaGAGgcagaaaaacaaaattggctgcacGAGtatttccataagtggGAGgccgagGAGGAGgggcgcGAGaacgcaTCTAGCGGAGGATCTAGCGGAGG	3_4778_st_to_e_dna_repair_peptides_9NATG	TDP1	239.0	0.0
177	0.0	337.0	3.0	2.0	0.0	hblOligo113665_Cat3	177	NM_1008744	11.0	AAGCCTTCCATGCCAGCTGGTGGCGAGCTCCCTTACGAGATTCAAGAGGCAGAAAAACAAAATTGGCTGCACGAGTATTTCCATAAGTGGGAGGCCGAGGAGGAGGGGCGCGAGAACGCAATGCCACACATCAAGGAGTACATGCGCCCTGAGCCTGACTTTGAGAAAATTGCTTGGTTTCTCGTTGAGGAGGCAAACCTCGAGAAAGCCGCCTGGGGGGCTTTGGAGAAAAATGGTGAGCAACTCATGATCCGCTCTAGCGGAGGATCTAGCGGAGG	AAGCCTTCCATGccagctggtggcGAGctcccttacGAGattcaaGAGgcagaaaaacaaaattggctgcacGAGtatttccataagtggGAGgccgagGAGGAGgggcgcGAGaacgcaatgccacacatcaagGAGtacatgcgccctGAGcctgactttGAGaaaattgcttggtttctcgttGAGGAGgcaaacctcGAGaaagccgcctggggggctttggagaaaaatggtGAGcaactcatgatccgc	AAGCCTTCCATG	ATCCACCGGTACCATGGCTAGCAAGCCTTCCATGccagctggtggcGAGctcccttacGAGattcaaGAGgcagaaaaacaaaattggctgcacGAGtatttccataagtggGAGgccgagGAGGAGgggcgcGAGaacgcaatgccacacatcaagGAGtacatgcgccctGAGcctgactttGAGaaaattgcttggtttctcgttGAGGAGgcaaacctcGAGaaagccgcctggggggctttggagaaaaatggtGAGcaactcatgatccgcTCTAGCGGAGGATCTAGCGGAGG	3_4778_st_to_e_dna_repair_peptides_9NATG	TDP1	337.0	0.0
178	0.0	672.0	4.0	0.0	0.0	hblOligo113665_Cat2	178	NM_1008744	11.0	CTGGAAGGGTACCCAGCTGGTGGCTCCCTCCCTTACTCAATTCAAACAGCAGAAAAACAAAATTGGCTGCACTCCTATTTCCATAAGTGGAGCGCCGAGACAAGCGGGCGCAGTAACGCAATGCCACACATCAAGACATACATGCGCCCTTCACCTGACTTTTCCAAAATTGCTTGGTTTCTCGTTACTTCAGCAAACCTCTCAAAAGCCGCCTGGGGGGCTTTGGAGAAAAATGGTACCCAACTCATGATCCGCTCTAGCGGAGGATCTAGCGGAGG	ctggaagggtacccagctggtggctccctcccttactcaattcaaacagcagaaaaacaaaattggctgcactcctatttccataagtggagcgccgagacaagcgggcgcagtaacgcaatgccacacatcaagacatacatgcgcccttcacctgacttttccaaaattgcttggtttctcgttacttcagcaaacctctcaaaagccgcctggggggctttggagaaaaatggtacccaactcatgatccgc		ATCCACCGGTACCATGGCTAGCctggaagggtacccagctggtggctccctcccttactcaattcaaacagcagaaaaacaaaattggctgcactcctatttccataagtggagcgccgagacaagcgggcgcagtaacgcaatgccacacatcaagacatacatgcgcccttcacctgacttttccaaaattgcttggtttctcgttacttcagcaaacctctcaaaagccgcctggggggctttggagaaaaatggtacccaactcatgatccgcTCTAGCGGAGGATCTAGCGGAGG	2_wt_dna_repair_peptides	TDP1	672.0	0.0
180	0.0	920.0	4.0	3.0	0.0	hblOligo235104_Cat2	180	NM_1008744	12.0	ACATACATGCGCCCTTCACCTGACTTTTCCAAAATTGCTTGGTTTCTCGTTACTTCAGCAAACCTCTCAAAAGCCGCCTGGGGGGCTTTGGAGAAAAATGGTACCCAACTCATGATCCGCAGCTACGAGTTGGGTGTCTTGTTTCTCCCTAGTGCTTTTGGCCTGGATTCATTCAAGGTGAAACAGAAGTTCTTCGCTGGCAGTCAGGAACCTATGGCTACCTTCCCAGTCCCATATGATCTGCCACCTGAACTCTCTAGCGGAGGATCTAGCGGAGG	acatacatgcgcccttcacctgacttttccaaaattgcttggtttctcgttacttcagcaaacctctcaaaagccgcctggggggctttggagaaaaatggtacccaactcatgatccgcagctacgagttgggtgtcttgtttctccctagtgcttttggcctggattcattcaaggtgaaacagaagttcttcgctggcagtcaggaacctatggctaccttcccagtcccatatgatctgccacctgaactc		ATCCACCGGTACCATGGCTAGCacatacatgcgcccttcacctgacttttccaaaattgcttggtttctcgttacttcagcaaacctctcaaaagccgcctggggggctttggagaaaaatggtacccaactcatgatccgcagctacgagttgggtgtcttgtttctccctagtgcttttggcctggattcattcaaggtgaaacagaagttcttcgctggcagtcaggaacctatggctaccttcccagtcccatatgatctgccacctgaactcTCTAGCGGAGGATCTAGCGGAGG	2_wt_dna_repair_peptides	TDP1	920.0	0.0
181	1.0	651.0	1.0	1.0	1.0	hblOligo113666_Cat3	181	NM_1008744	13.0	GAGCCGGGCATGAATGGTGAGCAACTCATGATCCGCGAGTACGAGTTGGGTGTCTTGTTTCTCCCTGAGGCTTTTGGCCTGGATGAGTTCAAGGTGAAACAGAAGTTCTTCGCTGGCGAGCAGGAACCTATGGCTGAGTTCCCAGTCCCATATGATCTGCCACCTGAACTCTACGGGGAGAAGGATCGCCCTTGGATCTGGAATATCCCATATGTGAAGGCTCCTGATGAGCATGGGAACATGTGGGTGCCAGAGTCTAGCGGAGGATCTAGCGGAGG	GAGCCGGGCATGaatggtGAGcaactcatgatccgcGAGtacgagttgggtgtcttgtttctccctGAGgcttttggcctggatGAGttcaaggtgaaacagaagttcttcgctggcGAGcaggaacctatggctGAGttcccagtcccatatgatctgccacctgaactctacgggGAGaaggatcgcccttggatctggaatatcccatatgtgaaggctcctgatGAGcatgggaacatgtgggtgccaGAG	GAGCCGGGCATG	ATCCACCGGTACCATGGCTAGCGAGCCGGGCATGaatggtGAGcaactcatgatccgcGAGtacgagttgggtgtcttgtttctccctGAGgcttttggcctggatGAGttcaaggtgaaacagaagttcttcgctggcGAGcaggaacctatggctGAGttcccagtcccatatgatctgccacctgaactctacgggGAGaaggatcgcccttggatctggaatatcccatatgtgaaggctcctgatGAGcatgggaacatgtgggtgccaGAGTCTAGCGGAGGATCTAGCGGAGG	3_4778_st_to_e_dna_repair_peptides_9NATG	TDP1	652.0	0.0015337423312883436	-0.5210417497286093
183	0.0	201.0	0.0	2.0	0.0	hblOligo26266_Cat3	183	NM_1008895	1.0	GACCTCTGGATGCCACGCAAGGGGGAGTTCGAGGCCTTGGTTGGCCGCGAGAATGGTTTGGAGAAGCCAGCAGCACTCGCTGCTGCACCTGCAAAACCAGGTGGGGCTGGGGGCGAGAAAAAACTCGTGATTAAAAACTTCCGCGATCGCCCACGCTTGCCTGACAATTATGAGCAAGACGAGTGGCGCAAGCTCCACGAGGCCGTCCGCGCTGTGCAGGAGGAGGAGGAGATCCGCTATAATCTTGAAGAACTTTCTAGCGGAGGATCTAGCGGAGG	GACCTCTGGATGccacgcaaggggGAGttcGAGgccttggttggccgcGAGaatggtttgGAGaagccagcagcactcgctgctgcacctgcaaaaccaggtggggctgggggcGAGaaaaaactcgtgattaaaaacttccgcgatcgcccacgcttgcctgacaattatGAGcaagacGAGtggcgcaagctccacgaggccgtccgcgctgtgcagGAGGAGGAGGAGatccgctataatcttgaagaactt	GACCTCTGGATG	ATCCACCGGTACCATGGCTAGCGACCTCTGGATGccacgcaaggggGAGttcGAGgccttggttggccgcGAGaatggtttgGAGaagccagcagcactcgctgctgcacctgcaaaaccaggtggggctgggggcGAGaaaaaactcgtgattaaaaacttccgcgatcgcccacgcttgcctgacaattatGAGcaagacGAGtggcgcaagctccacgaggccgtccgcgctgtgcagGAGGAGGAGGAGatccgctataatcttgaagaacttTCTAGCGGAGGATCTAGCGGAGG	3_4778_st_to_e_dna_repair_peptides_9NATG	CUL4A	201.0	0.0
185	0.0	298.0	2.0	0.0	0.0	hblOligo155522_Cat3	185	NM_1008895	2.0	CAGCCATGTATGGATCGCCCACGCTTGCCTGACAATTATGAGCAAGACGAGTGGCGCAAGCTCCACGAGGCCGTCCGCGCTGTGCAGGAGGAGGAGGAGATCCGCTATAATCTTGAAGAACTTTACCAGGCTGTCGAAAATCTCTGTGAGCATAAAGTGGAGCCAATGCTTTACAAACAGCTGCGCCAAGCTTGCGAAGATCATGTGCAAGCACAAATCTTGCCTTTCCGCGAGGATGAGCTTGATGAGGTCCTCTCTAGCGGAGGATCTAGCGGAGG	CAGCCATGTATGgatcgcccacgcttgcctgacaattatGAGcaagacGAGtggcgcaagctccacgaggccgtccgcgctgtgcagGAGGAGGAGGAGatccgctataatcttgaagaactttaccaggctgtcgaaaatctctgtGAGcataaagtgGAGccaatgctttacaaacagctgcgccaagcttgcgaagatcatgtgcaagcacaaatcttgcctttccgcgaggatGAGcttgatGAGgtcctc	CAGCCATGTATG	ATCCACCGGTACCATGGCTAGCCAGCCATGTATGgatcgcccacgcttgcctgacaattatGAGcaagacGAGtggcgcaagctccacgaggccgtccgcgctgtgcagGAGGAGGAGGAGatccgctataatcttgaagaactttaccaggctgtcgaaaatctctgtGAGcataaagtgGAGccaatgctttacaaacagctgcgccaagcttgcgaagatcatgtgcaagcacaaatcttgcctttccgcgaggatGAGcttgatGAGgtcctcTCTAGCGGAGGATCTAGCGGAGG	3_4778_st_to_e_dna_repair_peptides_9NATG	CUL4A	298.0	0.0
186	0.0	779.0	0.0	2.0	0.0	hblOligo155522_Cat2	186	NM_1008895	2.0	AAAAACTTCCGCGATCGCCCACGCTTGCCTGACAATTATACACAAGACACTTGGCGCAAGCTCCACGAGGCCGTCCGCGCTGTGCAGAGCTCAACTTCCATCCGCTATAATCTTGAAGAACTTTACCAGGCTGTCGAAAATCTCTGTTCTCATAAAGTGTCTCCAATGCTTTACAAACAGCTGCGCCAAGCTTGCGAAGATCATGTGCAAGCACAAATCTTGCCTTTCCGCGAGGATTCTCTTGATTCTGTCCTCTCTAGCGGAGGATCTAGCGGAGG	aaaaacttccgcgatcgcccacgcttgcctgacaattatacacaagacacttggcgcaagctccacgaggccgtccgcgctgtgcagagctcaacttccatccgctataatcttgaagaactttaccaggctgtcgaaaatctctgttctcataaagtgtctccaatgctttacaaacagctgcgccaagcttgcgaagatcatgtgcaagcacaaatcttgcctttccgcgaggattctcttgattctgtcctc		ATCCACCGGTACCATGGCTAGCaaaaacttccgcgatcgcccacgcttgcctgacaattatacacaagacacttggcgcaagctccacgaggccgtccgcgctgtgcagagctcaacttccatccgctataatcttgaagaactttaccaggctgtcgaaaatctctgttctcataaagtgtctccaatgctttacaaacagctgcgccaagcttgcgaagatcatgtgcaagcacaaatcttgcctttccgcgaggattctcttgattctgtcctcTCTAGCGGAGGATCTAGCGGAGG	2_wt_dna_repair_peptides	CUL4A	779.0	0.0
187	0.0	370.0	1.0	0.0	0.0	hblOligo26267_Cat3	187	NM_1008895	3.0	GCGAAAGGTATGGAGCATAAAGTGGAGCCAATGCTTTACAAACAGCTGCGCCAAGCTTGCGAAGATCATGTGCAAGCACAAATCTTGCCTTTCCGCGAGGATGAGCTTGATGAGGTCCTCTTCCTTAAGAAGATCAATGAGTGTTGGCAAGACCATTGCCGCCAAATGATTATGATTCGCGAGATTTTTCTGTTCCTCGATCGCGAGTATGTGCTTCAGAATGAGGAGCTGCCTGAGATTTGGGATATGGGCCTGTCTAGCGGAGGATCTAGCGGAGG	GCGAAAGGTATGGAGcataaagtgGAGccaatgctttacaaacagctgcgccaagcttgcgaagatcatgtgcaagcacaaatcttgcctttccgcgaggatGAGcttgatGAGgtcctcttccttaagaagatcaatGAGtgttggcaagaccattgccgccaaatgattatgattcgcGAGatttttctgttcctcgatcgcGAGtatgtgcttcagaatGAGGAGctgcctGAGatttgggatatgggcctg	GCGAAAGGTATG	ATCCACCGGTACCATGGCTAGCGCGAAAGGTATGGAGcataaagtgGAGccaatgctttacaaacagctgcgccaagcttgcgaagatcatgtgcaagcacaaatcttgcctttccgcgaggatGAGcttgatGAGgtcctcttccttaagaagatcaatGAGtgttggcaagaccattgccgccaaatgattatgattcgcGAGatttttctgttcctcgatcgcGAGtatgtgcttcagaatGAGGAGctgcctGAGatttgggatatgggcctgTCTAGCGGAGGATCTAGCGGAGG	3_4778_st_to_e_dna_repair_peptides_9NATG	CUL4A	370.0	0.0
188	0.0	387.0	3.0	2.0	0.0	hblOligo26267_Cat2	188	NM_1008895	3.0	GAAAATCTCTGTTCTCATAAAGTGTCTCCAATGCTTTACAAACAGCTGCGCCAAGCTTGCGAAGATCATGTGCAAGCACAAATCTTGCCTTTCCGCGAGGATTCTCTTGATTCTGTCCTCTTCCTTAAGAAGATCAATACATGTTGGCAAGACCATTGCCGCCAAATGATTATGATTCGCTCTATTTTTCTGTTCCTCGATCGCACTTATGTGCTTCAGAATAGTACCCTGCCTAGTATTTGGGATATGGGCCTGTCTAGCGGAGGATCTAGCGGAGG	gaaaatctctgttctcataaagtgtctccaatgctttacaaacagctgcgccaagcttgcgaagatcatgtgcaagcacaaatcttgcctttccgcgaggattctcttgattctgtcctcttccttaagaagatcaatacatgttggcaagaccattgccgccaaatgattatgattcgctctatttttctgttcctcgatcgcacttatgtgcttcagaatagtaccctgcctagtatttgggatatgggcctg		ATCCACCGGTACCATGGCTAGCgaaaatctctgttctcataaagtgtctccaatgctttacaaacagctgcgccaagcttgcgaagatcatgtgcaagcacaaatcttgcctttccgcgaggattctcttgattctgtcctcttccttaagaagatcaatacatgttggcaagaccattgccgccaaatgattatgattcgctctatttttctgttcctcgatcgcacttatgtgcttcagaatagtaccctgcctagtatttgggatatgggcctgTCTAGCGGAGGATCTAGCGGAGG	2_wt_dna_repair_peptides	CUL4A	387.0	0.0
189	0.0	1549.0	10.0	9.0	0.0	hblOligo155523_Cat3	189	NM_1008895	4.0	GGAGTCAAAATGCAAGACCATTGCCGCCAAATGATTATGATTCGCGAGATTTTTCTGTTCCTCGATCGCGAGTATGTGCTTCAGAATGAGGAGCTGCCTGAGATTTGGGATATGGGCCTGGAGTTGTTTCGCGAGCACATTATCGAGGATAAGATGGTCCAGGAGAAAGAGATCGACGGCATCCTTTTGCTCATCGAGCGCGAACGCGAGGGTGAGGCTGTCGATCGCGAGTTGCTCCGCGAGCTGTTGGGCATGTCTAGCGGAGGATCTAGCGGAGG	GGAGTCAAAATGcaagaccattgccgccaaatgattatgattcgcGAGatttttctgttcctcgatcgcGAGtatgtgcttcagaatGAGGAGctgcctGAGatttgggatatgggcctggagttgtttcgcGAGcacattatcGAGgataagatggtccagGAGaaaGAGatcgacggcatccttttgctcatcgagcgcgaacgcGAGggtgaggctgtcgatcgcGAGttgctccgcGAGctgttgggcatg	GGAGTCAAAATG	ATCCACCGGTACCATGGCTAGCGGAGTCAAAATGcaagaccattgccgccaaatgattatgattcgcGAGatttttctgttcctcgatcgcGAGtatgtgcttcagaatGAGGAGctgcctGAGatttgggatatgggcctggagttgtttcgcGAGcacattatcGAGgataagatggtccagGAGaaaGAGatcgacggcatccttttgctcatcgagcgcgaacgcGAGggtgaggctgtcgatcgcGAGttgctccgcGAGctgttgggcatgTCTAGCGGAGGATCTAGCGGAGG	3_4778_st_to_e_dna_repair_peptides_9NATG	CUL4A	1549.0	0.0
190	0.0	1527.0	6.0	5.0	0.0	hblOligo155523_Cat2	190	NM_1008895	4.0	AATACATGTTGGCAAGACCATTGCCGCCAAATGATTATGATTCGCTCTATTTTTCTGTTCCTCGATCGCACTTATGTGCTTCAGAATAGTACCCTGCCTAGTATTTGGGATATGGGCCTGGAGTTGTTTCGCACACACATTATCTCTGATAAGATGGTCCAGTCTAAAACCATCGACGGCATCCTTTTGCTCATCGAGCGCGAACGCAGCGGTGAGGCTGTCGATCGCTCCTTGCTCCGCTCCCTGTTGGGCATGTCTAGCGGAGGATCTAGCGGAGG	aatacatgttggcaagaccattgccgccaaatgattatgattcgctctatttttctgttcctcgatcgcacttatgtgcttcagaatagtaccctgcctagtatttgggatatgggcctggagttgtttcgcacacacattatctctgataagatggtccagtctaaaaccatcgacggcatccttttgctcatcgagcgcgaacgcagcggtgaggctgtcgatcgctccttgctccgctccctgttgggcatg		ATCCACCGGTACCATGGCTAGCaatacatgttggcaagaccattgccgccaaatgattatgattcgctctatttttctgttcctcgatcgcacttatgtgcttcagaatagtaccctgcctagtatttgggatatgggcctggagttgtttcgcacacacattatctctgataagatggtccagtctaaaaccatcgacggcatccttttgctcatcgagcgcgaacgcagcggtgaggctgtcgatcgctccttgctccgctccctgttgggcatgTCTAGCGGAGGATCTAGCGGAGG	2_wt_dna_repair_peptides	CUL4A	1527.0	0.0
191	0.0	493.0	1.0	6.0	0.0	hblOligo26268_Cat3	191	NM_1008895	5.0	TTGAATAGCATGGATAAGATGGTCCAGGAGAAAGAGATCGACGGCATCCTTTTGCTCATCGAGCGCGAACGCGAGGGTGAGGCTGTCGATCGCGAGTTGCTCCGCGAGCTGTTGGGCATGCTTGAGGATCTGCAAGTGTATAAGGATGAGTTTGAATTGAAATTTCTTGAGGAAGAGAATTGCCTTTATGCTGCTGAAGGTCAGCGCCTGATGCAAGAGCGCGAGGTCCCAGAGTATTTGAATCACGTCGAGAAGTCTAGCGGAGGATCTAGCGGAGG	TTGAATAGCATGgataagatggtccagGAGaaaGAGatcgacggcatccttttgctcatcgagcgcgaacgcGAGggtgaggctgtcgatcgcGAGttgctccgcGAGctgttgggcatgcttGAGgatctgcaagtgtataaggatGAGtttgaattgaaatttcttgaggaaGAGaattgcctttatgctgctgaaggtcagcgcctgatgcaagagcgcgaggtcccagagtatttgaatcacgtcGAGaag	TTGAATAGCATG	ATCCACCGGTACCATGGCTAGCTTGAATAGCATGgataagatggtccagGAGaaaGAGatcgacggcatccttttgctcatcgagcgcgaacgcGAGggtgaggctgtcgatcgcGAGttgctccgcGAGctgttgggcatgcttGAGgatctgcaagtgtataaggatGAGtttgaattgaaatttcttgaggaaGAGaattgcctttatgctgctgaaggtcagcgcctgatgcaagagcgcgaggtcccagagtatttgaatcacgtcGAGaagTCTAGCGGAGGATCTAGCGGAGG	3_4778_st_to_e_dna_repair_peptides_9NATG	CUL4A	493.0	0.0
192	0.0	574.0	6.0	7.0	0.0	hblOligo26268_Cat2	192	NM_1008895	5.0	CACATTATCTCTGATAAGATGGTCCAGTCTAAAACCATCGACGGCATCCTTTTGCTCATCGAGCGCGAACGCAGCGGTGAGGCTGTCGATCGCTCCTTGCTCCGCTCCCTGTTGGGCATGCTTAGCGATCTGCAAGTGTATAAGGATTCTTTTGAATTGAAATTTCTTGAGGAAACTAATTGCCTTTATGCTGCTGAAGGTCAGCGCCTGATGCAAGAGCGCGAGGTCCCAGAGTATTTGAATCACGTCAGTAAGTCTAGCGGAGGATCTAGCGGAGG	cacattatctctgataagatggtccagtctaaaaccatcgacggcatccttttgctcatcgagcgcgaacgcagcggtgaggctgtcgatcgctccttgctccgctccctgttgggcatgcttagcgatctgcaagtgtataaggattcttttgaattgaaatttcttgaggaaactaattgcctttatgctgctgaaggtcagcgcctgatgcaagagcgcgaggtcccagagtatttgaatcacgtcagtaag		ATCCACCGGTACCATGGCTAGCcacattatctctgataagatggtccagtctaaaaccatcgacggcatccttttgctcatcgagcgcgaacgcagcggtgaggctgtcgatcgctccttgctccgctccctgttgggcatgcttagcgatctgcaagtgtataaggattcttttgaattgaaatttcttgaggaaactaattgcctttatgctgctgaaggtcagcgcctgatgcaagagcgcgaggtcccagagtatttgaatcacgtcagtaagTCTAGCGGAGGATCTAGCGGAGG	2_wt_dna_repair_peptides	CUL4A	574.0	0.0
193	0.0	364.0	0.0	1.0	0.0	hblOligo155524_Cat3	193	NM_1008895	6.0	CGAAGAAGAATGGAGTTTGAATTGAAATTTCTTGAGGAAGAGAATTGCCTTTATGCTGCTGAAGGTCAGCGCCTGATGCAAGAGCGCGAGGTCCCAGAGTATTTGAATCACGTCGAGAAGCGCCTGGAGGAGGAGGGTGATCGCGTGATCGAGTATCTTGATCACGAGGAGCAGAAGCCTCTCATCGCCTGCGTCGAAAAACAGCTCCTGGGGGAGCATTTGGAGGCCATTCTCCAGAAAGGGCTCGATCATCTGTCTAGCGGAGGATCTAGCGGAGG	CGAAGAAGAATGGAGtttgaattgaaatttcttgaggaaGAGaattgcctttatgctgctgaaggtcagcgcctgatgcaagagcgcgaggtcccagagtatttgaatcacgtcGAGaagcgcctggaggaggagggtgatcgcgtgatcGAGtatcttgatcacGAGGAGcagaagcctctcatcgcctgcgtcgaaaaacagctcctgggggagcatttgGAGgccattctccagaaagggctcgatcatctg	CGAAGAAGAATG	ATCCACCGGTACCATGGCTAGCCGAAGAAGAATGGAGtttgaattgaaatttcttgaggaaGAGaattgcctttatgctgctgaaggtcagcgcctgatgcaagagcgcgaggtcccagagtatttgaatcacgtcGAGaagcgcctggaggaggagggtgatcgcgtgatcGAGtatcttgatcacGAGGAGcagaagcctctcatcgcctgcgtcgaaaaacagctcctgggggagcatttgGAGgccattctccagaaagggctcgatcatctgTCTAGCGGAGGATCTAGCGGAGG	3_4778_st_to_e_dna_repair_peptides_9NATG	CUL4A	364.0	0.0
195	0.0	499.0	2.0	3.0	0.0	hblOligo26269_Cat3	195	NM_1008895	7.0	TCGTGGGGGATGATCGAGTATCTTGATCACGAGGAGCAGAAGCCTCTCATCGCCTGCGTCGAAAAACAGCTCCTGGGGGAGCATTTGGAGGCCATTCTCCAGAAAGGGCTCGATCATCTGTTGGATGAAAACCGCGTGCCAGACCTCGCCCAAATGTACCAGCTCTTTGAGCGCGTCCGCGGTGGCCAACAGGCCCTGTTGCAGCACTGGGAGGAGTACATCAAAGAGTTCGGGGAGGCCATCGTCATCAATCCATCTAGCGGAGGATCTAGCGGAGG	TCGTGGGGGATGatcGAGtatcttgatcacGAGGAGcagaagcctctcatcgcctgcgtcgaaaaacagctcctgggggagcatttgGAGgccattctccagaaagggctcgatcatctgttggatgaaaaccgcgtgccagacctcgcccaaatgtaccagctctttGAGcgcgtccgcggtggccaacaggccctgttgcagcactggGAGgagtacatcaaaGAGttcgggGAGgccatcgtcatcaatcca	TCGTGGGGGATG	ATCCACCGGTACCATGGCTAGCTCGTGGGGGATGatcGAGtatcttgatcacGAGGAGcagaagcctctcatcgcctgcgtcgaaaaacagctcctgggggagcatttgGAGgccattctccagaaagggctcgatcatctgttggatgaaaaccgcgtgccagacctcgcccaaatgtaccagctctttGAGcgcgtccgcggtggccaacaggccctgttgcagcactggGAGgagtacatcaaaGAGttcgggGAGgccatcgtcatcaatccaTCTAGCGGAGGATCTAGCGGAGG	3_4778_st_to_e_dna_repair_peptides_9NATG	CUL4A	499.0	0.0
196	0.0	1206.0	5.0	2.0	0.0	hblOligo26269_Cat2	196	NM_1008895	7.0	GGTGATCGCGTGATCACATATCTTGATCACAGCACACAGAAGCCTCTCATCGCCTGCGTCGAAAAACAGCTCCTGGGGGAGCATTTGACTGCCATTCTCCAGAAAGGGCTCGATCATCTGTTGGATGAAAACCGCGTGCCAGACCTCGCCCAAATGTACCAGCTCTTTAGTCGCGTCCGCGGTGGCCAACAGGCCCTGTTGCAGCACTGGTCTGAGTACATCAAAACCTTCGGGACTGCCATCGTCATCAATCCATCTAGCGGAGGATCTAGCGGAGG	ggtgatcgcgtgatcacatatcttgatcacagcacacagaagcctctcatcgcctgcgtcgaaaaacagctcctgggggagcatttgactgccattctccagaaagggctcgatcatctgttggatgaaaaccgcgtgccagacctcgcccaaatgtaccagctctttagtcgcgtccgcggtggccaacaggccctgttgcagcactggtctgagtacatcaaaaccttcgggactgccatcgtcatcaatcca		ATCCACCGGTACCATGGCTAGCggtgatcgcgtgatcacatatcttgatcacagcacacagaagcctctcatcgcctgcgtcgaaaaacagctcctgggggagcatttgactgccattctccagaaagggctcgatcatctgttggatgaaaaccgcgtgccagacctcgcccaaatgtaccagctctttagtcgcgtccgcggtggccaacaggccctgttgcagcactggtctgagtacatcaaaaccttcgggactgccatcgtcatcaatccaTCTAGCGGAGGATCTAGCGGAGG	2_wt_dna_repair_peptides	CUL4A	1206.0	0.0
197	0.0	263.0	0.0	2.0	0.0	hblOligo155525_Cat3	197	NM_1008895	8.0	ACAGGCAGCATGGCCCAAATGTACCAGCTCTTTGAGCGCGTCCGCGGTGGCCAACAGGCCCTGTTGCAGCACTGGGAGGAGTACATCAAAGAGTTCGGGGAGGCCATCGTCATCAATCCAGAAAAAGACAAAGATATGGTTCAAGATCTGCTTGATTTTAAGGATAAGGTCGATCACGTTATCGAAGTTTGTTTTCAAAAAAATGAACGCTTCGTGAACCTGATGAAGGAAGAGTTCGAGGAGTTCATCAATAAATCTAGCGGAGGATCTAGCGGAGG	ACAGGCAGCATGgcccaaatgtaccagctctttGAGcgcgtccgcggtggccaacaggccctgttgcagcactggGAGgagtacatcaaaGAGttcgggGAGgccatcgtcatcaatccagaaaaagacaaagatatggttcaagatctgcttgattttaaggataaggtcgatcacgttatcgaagtttgttttcaaaaaaatgaacgcttcgtgaacctgatgaaggaaGAGttcgagGAGttcatcaataaa	ACAGGCAGCATG	ATCCACCGGTACCATGGCTAGCACAGGCAGCATGgcccaaatgtaccagctctttGAGcgcgtccgcggtggccaacaggccctgttgcagcactggGAGgagtacatcaaaGAGttcgggGAGgccatcgtcatcaatccagaaaaagacaaagatatggttcaagatctgcttgattttaaggataaggtcgatcacgttatcgaagtttgttttcaaaaaaatgaacgcttcgtgaacctgatgaaggaaGAGttcgagGAGttcatcaataaaTCTAGCGGAGGATCTAGCGGAGG	3_4778_st_to_e_dna_repair_peptides_9NATG	CUL4A	263.0	0.0
199	0.0	236.0	1.0	1.0	0.0	hblOligo26270_Cat3	199	NM_1008895	9.0	GTAGAGGAGATGCTTGATTTTAAGGATAAGGTCGATCACGTTATCGAAGTTTGTTTTCAAAAAAATGAACGCTTCGTGAACCTGATGAAGGAAGAGTTCGAGGAGTTCATCAATAAACGCCCTAACAAGCCTGCTGAGTTGATTGCAAAACACGTGGATGAGAAATTGCGCGCTGGGAATAAGGAAGCAGAGGACGAAGAATTGGAGCGCGAGCTCGATAAGATTATGATTCTCTTCCGCTTCATTCACGGTAAATCTAGCGGAGGATCTAGCGGAGG	GTAGAGGAGATGcttgattttaaggataaggtcgatcacgttatcgaagtttgttttcaaaaaaatgaacgcttcgtgaacctgatgaaggaaGAGttcgagGAGttcatcaataaacgccctaacaagcctgctgagttgattgcaaaacacgtggatGAGaaattgcgcgctgggaataaggaagcaGAGgacgaagaattggagcgcGAGctcgataagattatgattctcttccgcttcattcacggtaaa	GTAGAGGAGATG	ATCCACCGGTACCATGGCTAGCGTAGAGGAGATGcttgattttaaggataaggtcgatcacgttatcgaagtttgttttcaaaaaaatgaacgcttcgtgaacctgatgaaggaaGAGttcgagGAGttcatcaataaacgccctaacaagcctgctgagttgattgcaaaacacgtggatGAGaaattgcgcgctgggaataaggaagcaGAGgacgaagaattggagcgcGAGctcgataagattatgattctcttccgcttcattcacggtaaaTCTAGCGGAGGATCTAGCGGAGG	3_4778_st_to_e_dna_repair_peptides_9NATG	CUL4A	236.0	0.0
202	0.0	151.0	0.0	0.0	0.0	hblOligo155526_Cat2	202	NM_1008895	10.0	GCTGAGTTGATTGCAAAACACGTGGATAGTAAATTGCGCGCTGGGAATAAGGAAGCAACCGACGAAGAATTGGAGCGCACCCTCGATAAGATTATGATTCTCTTCCGCTTCATTCACGGTAAAGATGTGTTCGAAGCATTCTATAAAAAAGATCTGGCAAAGCGCCTGCTCGTGGGGAAAAGCGCATCAGTGGACGCTGAAAAGAGTATGTTGAGTAAGTTGAAACATGAGTGTGGCGCTGCTTTCACATCTAAGTCTAGCGGAGGATCTAGCGGAGG	gctgagttgattgcaaaacacgtggatagtaaattgcgcgctgggaataaggaagcaaccgacgaagaattggagcgcaccctcgataagattatgattctcttccgcttcattcacggtaaagatgtgttcgaagcattctataaaaaagatctggcaaagcgcctgctcgtggggaaaagcgcatcagtggacgctgaaaagagtatgttgagtaagttgaaacatgagtgtggcgctgctttcacatctaag		ATCCACCGGTACCATGGCTAGCgctgagttgattgcaaaacacgtggatagtaaattgcgcgctgggaataaggaagcaaccgacgaagaattggagcgcaccctcgataagattatgattctcttccgcttcattcacggtaaagatgtgttcgaagcattctataaaaaagatctggcaaagcgcctgctcgtggggaaaagcgcatcagtggacgctgaaaagagtatgttgagtaagttgaaacatgagtgtggcgctgctttcacatctaagTCTAGCGGAGGATCTAGCGGAGG	2_wt_dna_repair_peptides	CUL4A	151.0	0.0
203	0.0	298.0	3.0	1.0	0.0	hblOligo26271_Cat3	203	NM_1008895	11.0	TACCCGCACATGAAAGATCTGGCAAAGCGCCTGCTCGTGGGGAAAGAGGCAGAGGTGGACGCTGAAAAGGAGATGTTGGAGAAGTTGAAACATGAGTGTGGCGCTGCTTTCGAGGAGAAGCTTGAGGGGATGTTTAAAGATATGGAACTTGAGAAAGATATCATGGTCCATTTCAAGCAGCATATGCAGAATCAAGAGGATGAGGGTCCTATCGACCTGGAGGTTAATATCCTGGAGATGGGTTACTGGCCTGAGTCTAGCGGAGGATCTAGCGGAGG	TACCCGCACATGaaagatctggcaaagcgcctgctcgtggggaaaGAGgcaGAGgtggacgctgaaaagGAGatgttgGAGaagttgaaacatgagtgtggcgctgctttcGAGGAGaagcttgaggggatgtttaaagatatggaacttGAGaaagatatcatggtccatttcaagcagcatatgcagaatcaaGAGgatGAGggtcctatcgacctgGAGgttaatatcctgGAGatgggttactggcctGAG	TACCCGCACATG	ATCCACCGGTACCATGGCTAGCTACCCGCACATGaaagatctggcaaagcgcctgctcgtggggaaaGAGgcaGAGgtggacgctgaaaagGAGatgttgGAGaagttgaaacatgagtgtggcgctgctttcGAGGAGaagcttgaggggatgtttaaagatatggaacttGAGaaagatatcatggtccatttcaagcagcatatgcagaatcaaGAGgatGAGggtcctatcgacctgGAGgttaatatcctgGAGatgggttactggcctGAGTCTAGCGGAGGATCTAGCGGAGG	3_4778_st_to_e_dna_repair_peptides_9NATG	CUL4A	298.0	0.0
204	0.0	126.0	1.0	1.0	0.0	hblOligo26271_Cat2	204	NM_1008895	11.0	GCATTCTATAAAAAAGATCTGGCAAAGCGCCTGCTCGTGGGGAAAAGCGCATCAGTGGACGCTGAAAAGAGTATGTTGAGTAAGTTGAAACATGAGTGTGGCGCTGCTTTCACATCTAAGCTTGAGGGGATGTTTAAAGATATGGAACTTTCTAAAGATATCATGGTCCATTTCAAGCAGCATATGCAGAATCAATCAGATTCTGGTCCTATCGACCTGACTGTTAATATCCTGACTATGGGTTACTGGCCTACATCTAGCGGAGGATCTAGCGGAGG	gcattctataaaaaagatctggcaaagcgcctgctcgtggggaaaagcgcatcagtggacgctgaaaagagtatgttgagtaagttgaaacatgagtgtggcgctgctttcacatctaagcttgaggggatgtttaaagatatggaactttctaaagatatcatggtccatttcaagcagcatatgcagaatcaatcagattctggtcctatcgacctgactgttaatatcctgactatgggttactggcctaca		ATCCACCGGTACCATGGCTAGCgcattctataaaaaagatctggcaaagcgcctgctcgtggggaaaagcgcatcagtggacgctgaaaagagtatgttgagtaagttgaaacatgagtgtggcgctgctttcacatctaagcttgaggggatgtttaaagatatggaactttctaaagatatcatggtccatttcaagcagcatatgcagaatcaatcagattctggtcctatcgacctgactgttaatatcctgactatgggttactggcctacaTCTAGCGGAGGATCTAGCGGAGG	2_wt_dna_repair_peptides	CUL4A	126.0	0.0
205	0.0	145.0	2.0	1.0	0.0	hblOligo155527_Cat3	205	NM_1008895	12.0	AGAAGAGCAATGCTTGAGAAAGATATCATGGTCCATTTCAAGCAGCATATGCAGAATCAAGAGGATGAGGGTCCTATCGACCTGGAGGTTAATATCCTGGAGATGGGTTACTGGCCTGAGTATGAGCCTATGGAGGTTCACCTTGAGCCTGAGATGATTAAACTTCAAGAAGTTTTTAAGGCCTTCTATCTGGGGAAACATGAGGGCCGCAAATTGCAATGGCAAGAGGAGCTGGGTCATGCTGTTTTGAAAGCATCTAGCGGAGGATCTAGCGGAGG	AGAAGAGCAATGcttGAGaaagatatcatggtccatttcaagcagcatatgcagaatcaaGAGgatGAGggtcctatcgacctgGAGgttaatatcctgGAGatgggttactggcctGAGtatGAGcctatggaggttcaccttGAGcctgagatgattaaacttcaagaagtttttaaggccttctatctggggaaacatGAGggccgcaaattgcaatggcaaGAGGAGctgggtcatgctgttttgaaagca	AGAAGAGCAATG	ATCCACCGGTACCATGGCTAGCAGAAGAGCAATGcttGAGaaagatatcatggtccatttcaagcagcatatgcagaatcaaGAGgatGAGggtcctatcgacctgGAGgttaatatcctgGAGatgggttactggcctGAGtatGAGcctatggaggttcaccttGAGcctgagatgattaaacttcaagaagtttttaaggccttctatctggggaaacatGAGggccgcaaattgcaatggcaaGAGGAGctgggtcatgctgttttgaaagcaTCTAGCGGAGGATCTAGCGGAGG	3_4778_st_to_e_dna_repair_peptides_9NATG	CUL4A	145.0	0.0
206	0.0	124.0	0.0	2.0	0.0	hblOligo155527_Cat2	206	NM_1008895	12.0	AAAGATATGGAACTTTCTAAAGATATCATGGTCCATTTCAAGCAGCATATGCAGAATCAATCAGATTCTGGTCCTATCGACCTGACTGTTAATATCCTGACTATGGGTTACTGGCCTACATATACCCCTATGGAGGTTCACCTTACACCTGAGATGATTAAACTTCAAGAAGTTTTTAAGGCCTTCTATCTGGGGAAACATTCTGGCCGCAAATTGCAATGGCAAACTACTCTGGGTCATGCTGTTTTGAAAGCATCTAGCGGAGGATCTAGCGGAGG	aaagatatggaactttctaaagatatcatggtccatttcaagcagcatatgcagaatcaatcagattctggtcctatcgacctgactgttaatatcctgactatgggttactggcctacatatacccctatggaggttcaccttacacctgagatgattaaacttcaagaagtttttaaggccttctatctggggaaacattctggccgcaaattgcaatggcaaactactctgggtcatgctgttttgaaagca		ATCCACCGGTACCATGGCTAGCaaagatatggaactttctaaagatatcatggtccatttcaagcagcatatgcagaatcaatcagattctggtcctatcgacctgactgttaatatcctgactatgggttactggcctacatatacccctatggaggttcaccttacacctgagatgattaaacttcaagaagtttttaaggccttctatctggggaaacattctggccgcaaattgcaatggcaaactactctgggtcatgctgttttgaaagcaTCTAGCGGAGGATCTAGCGGAGG	2_wt_dna_repair_peptides	CUL4A	124.0	0.0
207	0.0	87.0	0.0	1.0	0.0	hblOligo26272_Cat3	207	NM_1008895	13.0	TCTGACGTGATGCCTGAGATGATTAAACTTCAAGAAGTTTTTAAGGCCTTCTATCTGGGGAAACATGAGGGCCGCAAATTGCAATGGCAAGAGGAGCTGGGTCATGCTGTTTTGAAAGCAGAGTTTAAGGAGGGGAAAAAAGAGTTTCAGGTGGAGTTGTTCCAGGAGTTGGTCCTGCTCATGTTTAACGAGGGCGATGGCTTCGAGTTTGAGGAAATTAAGATGGCAGAGGGCATTGAAGACGAGGAGCTGCGCTCTAGCGGAGGATCTAGCGGAGG	TCTGACGTGATGcctgagatgattaaacttcaagaagtttttaaggccttctatctggggaaacatGAGggccgcaaattgcaatggcaaGAGGAGctgggtcatgctgttttgaaagcagagtttaaggaggggaaaaaagagtttcaggtgGAGttgttccagGAGttggtcctgctcatgtttaacgagggcgatggcttcGAGtttgaggaaattaagatggcaGAGggcattgaagacGAGgagctgcgc	TCTGACGTGATG	ATCCACCGGTACCATGGCTAGCTCTGACGTGATGcctgagatgattaaacttcaagaagtttttaaggccttctatctggggaaacatGAGggccgcaaattgcaatggcaaGAGGAGctgggtcatgctgttttgaaagcagagtttaaggaggggaaaaaagagtttcaggtgGAGttgttccagGAGttggtcctgctcatgtttaacgagggcgatggcttcGAGtttgaggaaattaagatggcaGAGggcattgaagacGAGgagctgcgcTCTAGCGGAGGATCTAGCGGAGG	3_4778_st_to_e_dna_repair_peptides_9NATG	CUL4A	87.0	0.0
208	0.0	149.0	0.0	1.0	0.0	hblOligo26272_Cat2	208	NM_1008895	13.0	GTTCACCTTACACCTGAGATGATTAAACTTCAAGAAGTTTTTAAGGCCTTCTATCTGGGGAAACATTCTGGCCGCAAATTGCAATGGCAAACTACTCTGGGTCATGCTGTTTTGAAAGCAGAGTTTAAGGAGGGGAAAAAAGAGTTTCAGGTGTCCTTGTTCCAGACCTTGGTCCTGCTCATGTTTAACGAGGGCGATGGCTTCTCCTTTGAGGAAATTAAGATGGCAACAGGCATTGAAGACTCTGAGCTGCGCTCTAGCGGAGGATCTAGCGGAGG	gttcaccttacacctgagatgattaaacttcaagaagtttttaaggccttctatctggggaaacattctggccgcaaattgcaatggcaaactactctgggtcatgctgttttgaaagcagagtttaaggaggggaaaaaagagtttcaggtgtccttgttccagaccttggtcctgctcatgtttaacgagggcgatggcttctcctttgaggaaattaagatggcaacaggcattgaagactctgagctgcgc		ATCCACCGGTACCATGGCTAGCgttcaccttacacctgagatgattaaacttcaagaagtttttaaggccttctatctggggaaacattctggccgcaaattgcaatggcaaactactctgggtcatgctgttttgaaagcagagtttaaggaggggaaaaaagagtttcaggtgtccttgttccagaccttggtcctgctcatgtttaacgagggcgatggcttctcctttgaggaaattaagatggcaacaggcattgaagactctgagctgcgcTCTAGCGGAGGATCTAGCGGAGG	2_wt_dna_repair_peptides	CUL4A	149.0	0.0
209	0.0	211.0	0.0	1.0	0.0	hblOligo155528_Cat3	209	NM_1008895	14.0	AGGAGCTGCATGCAGGTGGAGTTGTTCCAGGAGTTGGTCCTGCTCATGTTTAACGAGGGCGATGGCTTCGAGTTTGAGGAAATTAAGATGGCAGAGGGCATTGAAGACGAGGAGCTGCGCCGCGAGCTGCAGGAGCTCGCCTGTGGCAAGGCACGCGTCCTTATCAAAGAGCCAAAGGGCAAGGAGGTGGAAGACGGGGATAAGTTCATCTTTAACGGCGAGTTTAAACACAAGCTCTTTCGCATTAAAATTAATTCTAGCGGAGGATCTAGCGGAGG	AGGAGCTGCATGcaggtgGAGttgttccagGAGttggtcctgctcatgtttaacgagggcgatggcttcGAGtttgaggaaattaagatggcaGAGggcattgaagacGAGgagctgcgccgcGAGctgcagGAGctcgcctgtggcaaggcacgcgtccttatcaaaGAGccaaagggcaaggaggtggaagacggggataagttcatctttaacggcgagtttaaacacaagctctttcgcattaaaattaat	AGGAGCTGCATG	ATCCACCGGTACCATGGCTAGCAGGAGCTGCATGcaggtgGAGttgttccagGAGttggtcctgctcatgtttaacgagggcgatggcttcGAGtttgaggaaattaagatggcaGAGggcattgaagacGAGgagctgcgccgcGAGctgcagGAGctcgcctgtggcaaggcacgcgtccttatcaaaGAGccaaagggcaaggaggtggaagacggggataagttcatctttaacggcgagtttaaacacaagctctttcgcattaaaattaatTCTAGCGGAGGATCTAGCGGAGG	3_4778_st_to_e_dna_repair_peptides_9NATG	CUL4A	211.0	0.0
210	0.0	182.0	0.0	0.0	0.0	hblOligo155528_Cat2	210	NM_1008895	14.0	AAAAAAGAGTTTCAGGTGTCCTTGTTCCAGACCTTGGTCCTGCTCATGTTTAACGAGGGCGATGGCTTCTCCTTTGAGGAAATTAAGATGGCAACAGGCATTGAAGACTCTGAGCTGCGCCGCACCCTGCAGTCTCTCGCCTGTGGCAAGGCACGCGTCCTTATCAAATCCCCAAAGGGCAAGGAGGTGGAAGACGGGGATAAGTTCATCTTTAACGGCGAGTTTAAACACAAGCTCTTTCGCATTAAAATTAATTCTAGCGGAGGATCTAGCGGAGG	aaaaaagagtttcaggtgtccttgttccagaccttggtcctgctcatgtttaacgagggcgatggcttctcctttgaggaaattaagatggcaacaggcattgaagactctgagctgcgccgcaccctgcagtctctcgcctgtggcaaggcacgcgtccttatcaaatccccaaagggcaaggaggtggaagacggggataagttcatctttaacggcgagtttaaacacaagctctttcgcattaaaattaat		ATCCACCGGTACCATGGCTAGCaaaaaagagtttcaggtgtccttgttccagaccttggtcctgctcatgtttaacgagggcgatggcttctcctttgaggaaattaagatggcaacaggcattgaagactctgagctgcgccgcaccctgcagtctctcgcctgtggcaaggcacgcgtccttatcaaatccccaaagggcaaggaggtggaagacggggataagttcatctttaacggcgagtttaaacacaagctctttcgcattaaaattaatTCTAGCGGAGGATCTAGCGGAGG	2_wt_dna_repair_peptides	CUL4A	182.0	0.0
211	0.0	120.0	0.0	0.0	0.0	hblOligo26273_Cat3	211	NM_1008895	15.0	ATGGACTCAATGAAGGCACGCGTCCTTATCAAAGAGCCAAAGGGCAAGGAGGTGGAAGACGGGGATAAGTTCATCTTTAACGGCGAGTTTAAACACAAGCTCTTTCGCATTAAAATTAATCAGATCCAGATGAAGGAGGAGGTGGAGGAGCAAGTTGAGGAGGAGGAACGCGTCTTCCAAGATCGCCAATATCAAATCGATGCAGCTATCGTTCGCATTATGAAAATGCGCAAAGAGTTGGGCCATAACCTCCTCTCTAGCGGAGGATCTAGCGGAGG	ATGGACTCAATGaaggcacgcgtccttatcaaaGAGccaaagggcaaggaggtggaagacggggataagttcatctttaacggcgagtttaaacacaagctctttcgcattaaaattaatcagatccagatgaaggagGAGgtggaggagcaagttGAGGAGGAGgaacgcgtcttccaagatcgccaatatcaaatcgatgcagctatcgttcgcattatgaaaatgcgcaaaGAGttgggccataacctcctc	ATGGACTCAATG	ATCCACCGGTACCATGGCTAGCATGGACTCAATGaaggcacgcgtccttatcaaaGAGccaaagggcaaggaggtggaagacggggataagttcatctttaacggcgagtttaaacacaagctctttcgcattaaaattaatcagatccagatgaaggagGAGgtggaggagcaagttGAGGAGGAGgaacgcgtcttccaagatcgccaatatcaaatcgatgcagctatcgttcgcattatgaaaatgcgcaaaGAGttgggccataacctcctcTCTAGCGGAGGATCTAGCGGAGG	3_4778_st_to_e_dna_repair_peptides_9NATG	CUL4A	120.0	0.0
212	0.0	162.0	0.0	2.0	0.0	hblOligo26273_Cat2	212	NM_1008895	15.0	CTCGCCTGTGGCAAGGCACGCGTCCTTATCAAATCCCCAAAGGGCAAGGAGGTGGAAGACGGGGATAAGTTCATCTTTAACGGCGAGTTTAAACACAAGCTCTTTCGCATTAAAATTAATCAGATCCAGATGAAGGAGACAGTGGAGGAGCAAGTTAGCACCACCGAACGCGTCTTCCAAGATCGCCAATATCAAATCGATGCAGCTATCGTTCGCATTATGAAAATGCGCAAAACATTGGGCCATAACCTCCTCTCTAGCGGAGGATCTAGCGGAGG	ctcgcctgtggcaaggcacgcgtccttatcaaatccccaaagggcaaggaggtggaagacggggataagttcatctttaacggcgagtttaaacacaagctctttcgcattaaaattaatcagatccagatgaaggagacagtggaggagcaagttagcaccaccgaacgcgtcttccaagatcgccaatatcaaatcgatgcagctatcgttcgcattatgaaaatgcgcaaaacattgggccataacctcctc		ATCCACCGGTACCATGGCTAGCctcgcctgtggcaaggcacgcgtccttatcaaatccccaaagggcaaggaggtggaagacggggataagttcatctttaacggcgagtttaaacacaagctctttcgcattaaaattaatcagatccagatgaaggagacagtggaggagcaagttagcaccaccgaacgcgtcttccaagatcgccaatatcaaatcgatgcagctatcgttcgcattatgaaaatgcgcaaaacattgggccataacctcctcTCTAGCGGAGGATCTAGCGGAGG	2_wt_dna_repair_peptides	CUL4A	162.0	0.0
215	0.0	305.0	2.0	1.0	0.0	hblOligo251890_Cat3	215	NM_1009922	1.0	CTTAAGAGAATGTTGCAGGGCCGCCATAAATGCATTGAAAACGTGGAGCGCCAGAATTGCCCAATTTGCCTGGAAGATATTCATGAGGAGCGCGTGGTGGCTCATGTGTTGCCTTGCGGCCATTTGCTTCATCGCGGGTATCGCTGCCCATTGTGTATGCACGAGGCACTCGATATGGAGCGCTACTGGCGCCAGCTTGACGATGAAGTCGCCCAAGAGCCTATGCCAGAGGAGTATCAAAACATGGAGGTTGACTCTAGCGGAGGATCTAGCGGAGG	CTTAAGAGAATGttgcagggccgccataaatgcattgaaaacgtgGAGcgccagaattgcccaatttgcctggaagatattcatGAGGAGcgcgtggtggctcatgtgttgccttgcggccatttgcttcatcgcgggtatcgctgcccattgtgtatgcacGAGgcactcgatatgGAGcgctactggcgccagcttgacgatgaagtcgcccaaGAGcctatgccaGAGgagtatcaaaacatgGAGgttgac	CTTAAGAGAATG	ATCCACCGGTACCATGGCTAGCCTTAAGAGAATGttgcagggccgccataaatgcattgaaaacgtgGAGcgccagaattgcccaatttgcctggaagatattcatGAGGAGcgcgtggtggctcatgtgttgccttgcggccatttgcttcatcgcgggtatcgctgcccattgtgtatgcacGAGgcactcgatatgGAGcgctactggcgccagcttgacgatgaagtcgcccaaGAGcctatgccaGAGgagtatcaaaacatgGAGgttgacTCTAGCGGAGGATCTAGCGGAGG	3_4778_st_to_e_dna_repair_peptides_9NATG	RCHY1	305.0	0.0
216	0.0	382.0	2.0	1.0	0.0	hblOligo251890_Cat2	216	NM_1009922	1.0	CTTGCCATGAATTTGCAGGGCCGCCATAAATGCATTGAAAACGTGTCCCGCCAGAATTGCCCAATTTGCCTGGAAGATATTCATACTAGCCGCGTGGTGGCTCATGTGTTGCCTTGCGGCCATTTGCTTCATCGCGGGTATCGCTGCCCATTGTGTATGCACTCCGCACTCGATATGACTCGCTACTGGCGCCAGCTTGACGATGAAGTCGCCCAAACCCCTATGCCATCAGAGTATCAAAACATGACTGTTGACTCTAGCGGAGGATCTAGCGGAGG	cttgccatgaatttgcagggccgccataaatgcattgaaaacgtgtcccgccagaattgcccaatttgcctggaagatattcatactagccgcgtggtggctcatgtgttgccttgcggccatttgcttcatcgcgggtatcgctgcccattgtgtatgcactccgcactcgatatgactcgctactggcgccagcttgacgatgaagtcgcccaaacccctatgccatcagagtatcaaaacatgactgttgac		ATCCACCGGTACCATGGCTAGCcttgccatgaatttgcagggccgccataaatgcattgaaaacgtgtcccgccagaattgcccaatttgcctggaagatattcatactagccgcgtggtggctcatgtgttgccttgcggccatttgcttcatcgcgggtatcgctgcccattgtgtatgcactccgcactcgatatgactcgctactggcgccagcttgacgatgaagtcgcccaaacccctatgccatcagagtatcaaaacatgactgttgacTCTAGCGGAGGATCTAGCGGAGG	2_wt_dna_repair_peptides	RCHY1	382.0	0.0
217	0.0	137.0	1.0	0.0	0.0	hblOligo251909_Cat3	217	NM_1010984	1.0	GCGCTTAGAATGTGGTGGCGCTGTAATGGCCCTTGCCAACACCGCCCTCCATATTATGGCTATGTGAAGCGCGCTGAGAACCGCGAACCAGAGGCCCATGACTATTGGTGGGCTGAACACCAGAAAGAGTGCGGCGGTGAGTATATCAAGATTAAAGAACCAGAAAACTATGAGAAAAAGGGTAAGGGTAAGGCTAAGCTCGGGAAGGAGCCAGTCTTGGCCGCTGAAAATAAAGGCGAGTTCGTCTATATTCTCTCTAGCGGAGGATCTAGCGGAGG	GCGCTTAGAATGtggtggcgctgtaatggcccttgccaacaccgccctccatattatggctatgtgaagcgcgctGAGaaccgcgaaccaGAGgcccatgactattggtgggctgaacaccagaaaGAGtgcggcggtGAGtatatcaagattaaagaaccagaaaactatGAGaaaaagggtaagggtaaggctaagctcgggaaggagccagtcttggccgctgaaaataaaggcGAGttcgtctatattctc	GCGCTTAGAATG	ATCCACCGGTACCATGGCTAGCGCGCTTAGAATGtggtggcgctgtaatggcccttgccaacaccgccctccatattatggctatgtgaagcgcgctGAGaaccgcgaaccaGAGgcccatgactattggtgggctgaacaccagaaaGAGtgcggcggtGAGtatatcaagattaaagaaccagaaaactatGAGaaaaagggtaagggtaaggctaagctcgggaaggagccagtcttggccgctgaaaataaaggcGAGttcgtctatattctcTCTAGCGGAGGATCTAGCGGAGG	3_4778_st_to_e_dna_repair_peptides_9NATG	SPRTN	137.0	0.0
218	0.0	221.0	0.0	2.0	0.0	hblOligo251909_Cat2	218	NM_1010984	1.0	TATCGCCGCCACTGGTGGCGCTGTAATGGCCCTTGCCAACACCGCCCTCCATATTATGGCTATGTGAAGCGCGCTACAAACCGCGAACCATCCGCCCATGACTATTGGTGGGCTGAACACCAGAAAACCTGCGGCGGTACATATATCAAGATTAAAGAACCAGAAAACTATTCCAAAAAGGGTAAGGGTAAGGCTAAGCTCGGGAAGGAGCCAGTCTTGGCCGCTGAAAATAAAGGCACATTCGTCTATATTCTCTCTAGCGGAGGATCTAGCGGAGG	tatcgccgccactggtggcgctgtaatggcccttgccaacaccgccctccatattatggctatgtgaagcgcgctacaaaccgcgaaccatccgcccatgactattggtgggctgaacaccagaaaacctgcggcggtacatatatcaagattaaagaaccagaaaactattccaaaaagggtaagggtaaggctaagctcgggaaggagccagtcttggccgctgaaaataaaggcacattcgtctatattctc		ATCCACCGGTACCATGGCTAGCtatcgccgccactggtggcgctgtaatggcccttgccaacaccgccctccatattatggctatgtgaagcgcgctacaaaccgcgaaccatccgcccatgactattggtgggctgaacaccagaaaacctgcggcggtacatatatcaagattaaagaaccagaaaactattccaaaaagggtaagggtaaggctaagctcgggaaggagccagtcttggccgctgaaaataaaggcacattcgtctatattctcTCTAGCGGAGGATCTAGCGGAGG	2_wt_dna_repair_peptides	SPRTN	221.0	0.0
219	0.0	1341.0	8.0	3.0	0.0	hblOligo49429_Cat3	219	NM_1013398	1.0	TCTACCGCGATGCCAGAGTTGTGGGCCGCAGCCCTTGAGCTCCTGGTCCTTTTGCGCGGGCCTCCAGTCGCTCGCGCTGGGGCCGAGGAGGCCGGTCTTGGTCCTGTCGTCCGCTGTGAACCTTGCGATGCACGCGCCCTCGCCCAGTGCGCACCTCCACCAGCCGTTTGTGCTGAACTTGTCCGCGAACCTGGTTGCGGTTGTTGCTTGGAGTGTGCTTTGGAGGAGGGTCAGCCTTGCGGGATCTATGAGGAGTCTAGCGGAGGATCTAGCGGAGG	TCTACCGCGATGccaGAGttgtgggccgcagcccttGAGctcctggtccttttgcgcgggcctccagtcgctcgcgctggggccGAGGAGgccggtcttggtcctgtcgtccgctgtgaaccttgcgatgcacgcgccctcgcccagtgcgcacctccaccagccgtttgtgctgaacttgtccgcgaacctggttgcggttgttgcttgGAGtgtgctttgGAGgagggtcagccttgcgggatctatGAGgag	TCTACCGCGATG	ATCCACCGGTACCATGGCTAGCTCTACCGCGATGccaGAGttgtgggccgcagcccttGAGctcctggtccttttgcgcgggcctccagtcgctcgcgctggggccGAGGAGgccggtcttggtcctgtcgtccgctgtgaaccttgcgatgcacgcgccctcgcccagtgcgcacctccaccagccgtttgtgctgaacttgtccgcgaacctggttgcggttgttgcttgGAGtgtgctttgGAGgagggtcagccttgcgggatctatGAGgagTCTAGCGGAGGATCTAGCGGAGG	3_4778_st_to_e_dna_repair_peptides_9NATG	Igfbp3	1341.0	0.0
223	0.0	962.0	7.0	1.0	0.0	hblOligo49430_Cat3	223	NM_1013398	3.0	AGCGAGGGGATGCAACCTGAGCCAGATGAAGCTCGCCCTCTTCAAGCACTTCTGGACGGTCGCGGCCTCTGCGTCAACGCTGAGGCCGTTGAGCGCCTTCGCGCTTATCTTTTGCCAGCCCCTCCTGCACCAGGTGAACCACCAGCACCAGGCAATGCAGAGGAGGAGGAAGAGGATCGCGAGGCTGGGGAGGTGGAGGAGCCTGAGGTTGAGGAGGAGCATCGCGTCGAGGACCCAAAATTCCATCCTCTTCACTCTAGCGGAGGATCTAGCGGAGG	AGCGAGGGGATGcaacctGAGccagatgaagctcgccctcttcaagcacttctggacggtcgcggcctctgcgtcaacgctGAGgccgttGAGcgccttcgcgcttatcttttgccagcccctcctgcaccaggtgaaccaccagcaccaggcaatgcaGAGgagGAGgaagaggatcgcGAGgctgggGAGgtggagGAGcctGAGgttGAGGAGGAGcatcgcgtcGAGgacccaaaattccatcctcttcac	AGCGAGGGGATG	ATCCACCGGTACCATGGCTAGCAGCGAGGGGATGcaacctGAGccagatgaagctcgccctcttcaagcacttctggacggtcgcggcctctgcgtcaacgctGAGgccgttGAGcgccttcgcgcttatcttttgccagcccctcctgcaccaggtgaaccaccagcaccaggcaatgcaGAGgagGAGgaagaggatcgcGAGgctgggGAGgtggagGAGcctGAGgttGAGGAGGAGcatcgcgtcGAGgacccaaaattccatcctcttcacTCTAGCGGAGGATCTAGCGGAGG	3_4778_st_to_e_dna_repair_peptides_9NATG	Igfbp3	962.0	0.0
224	0.0	1144.0	4.0	3.0	0.0	hblOligo49430_Cat2	224	NM_1013398	3.0	GGGTTGCGCTGTCAACCTTCCCCAGATGAAGCTCGCCCTCTTCAAGCACTTCTGGACGGTCGCGGCCTCTGCGTCAACGCTTCCGCCGTTAGCCGCCTTCGCGCTTATCTTTTGCCAGCCCCTCCTGCACCAGGTGAACCACCAGCACCAGGCAATGCATCTGAGTCAGAAGAGGATCGCTCAGCTGGGTCTGTGGAGAGTCCTTCCGTTTCCTCCACTCATCGCGTCAGCGACCCAAAATTCCATCCTCTTCACTCTAGCGGAGGATCTAGCGGAGG	gggttgcgctgtcaaccttccccagatgaagctcgccctcttcaagcacttctggacggtcgcggcctctgcgtcaacgcttccgccgttagccgccttcgcgcttatcttttgccagcccctcctgcaccaggtgaaccaccagcaccaggcaatgcatctgagtcagaagaggatcgctcagctgggtctgtggagagtccttccgtttcctccactcatcgcgtcagcgacccaaaattccatcctcttcac		ATCCACCGGTACCATGGCTAGCgggttgcgctgtcaaccttccccagatgaagctcgccctcttcaagcacttctggacggtcgcggcctctgcgtcaacgcttccgccgttagccgccttcgcgcttatcttttgccagcccctcctgcaccaggtgaaccaccagcaccaggcaatgcatctgagtcagaagaggatcgctcagctgggtctgtggagagtccttccgtttcctccactcatcgcgtcagcgacccaaaattccatcctcttcacTCTAGCGGAGGATCTAGCGGAGG	2_wt_dna_repair_peptides	Igfbp3	1144.0	0.0
225	0.0	207.0	4.0	1.0	0.0	hblOligo176912_Cat3	225	NM_1013398	4.0	CCCCCGCATATGCCAGGCAATGCAGAGGAGGAGGAAGAGGATCGCGAGGCTGGGGAGGTGGAGGAGCCTGAGGTTGAGGAGGAGCATCGCGTCGAGGACCCAAAATTCCATCCTCTTCACGAGAAAATTATTATCATCAAGAAAGGCCATGCTAAGGATGAGCAGCGCTACAAAGTTGACTACGAGGAGCAGGAGGAGGACGAGCAAAACTTTGAGGAGGAGGAGAAGCGCGAGGAGGAGTATGGTCCTTGCCGCTCTAGCGGAGGATCTAGCGGAGG	CCCCCGCATATGccaggcaatgcaGAGgagGAGgaagaggatcgcGAGgctgggGAGgtggagGAGcctGAGgttGAGGAGGAGcatcgcgtcGAGgacccaaaattccatcctcttcacGAGaaaattattatcatcaagaaaggccatgctaaggatGAGcagcgctacaaagttgactacgagGAGcagGAGGAGgacGAGcaaaactttGAGGAGgagGAGaagcgcgagGAGgagtatggtccttgccgc	CCCCCGCATATG	ATCCACCGGTACCATGGCTAGCCCCCCGCATATGccaggcaatgcaGAGgagGAGgaagaggatcgcGAGgctgggGAGgtggagGAGcctGAGgttGAGGAGGAGcatcgcgtcGAGgacccaaaattccatcctcttcacGAGaaaattattatcatcaagaaaggccatgctaaggatGAGcagcgctacaaagttgactacgagGAGcagGAGGAGgacGAGcaaaactttGAGGAGgagGAGaagcgcgagGAGgagtatggtccttgccgcTCTAGCGGAGGATCTAGCGGAGG	3_4778_st_to_e_dna_repair_peptides_9NATG	Igfbp3	207.0	0.0
226	0.0	489.0	0.0	2.0	0.0	hblOligo176912_Cat2	226	NM_1013398	4.0	GAACCACCAGCACCAGGCAATGCATCTGAGTCAGAAGAGGATCGCTCAGCTGGGTCTGTGGAGAGTCCTTCCGTTTCCTCCACTCATCGCGTCAGCGACCCAAAATTCCATCCTCTTCACTCAAAAATTATTATCATCAAGAAAGGCCATGCTAAGGATAGTCAGCGCTACAAAGTTGACTACGAGAGTCAGAGTACCGACACCCAAAACTTTAGTTCAGAGTCCAAGCGCGAGACCGAGTATGGTCCTTGCCGCTCTAGCGGAGGATCTAGCGGAGG	gaaccaccagcaccaggcaatgcatctgagtcagaagaggatcgctcagctgggtctgtggagagtccttccgtttcctccactcatcgcgtcagcgacccaaaattccatcctcttcactcaaaaattattatcatcaagaaaggccatgctaaggatagtcagcgctacaaagttgactacgagagtcagagtaccgacacccaaaactttagttcagagtccaagcgcgagaccgagtatggtccttgccgc		ATCCACCGGTACCATGGCTAGCgaaccaccagcaccaggcaatgcatctgagtcagaagaggatcgctcagctgggtctgtggagagtccttccgtttcctccactcatcgcgtcagcgacccaaaattccatcctcttcactcaaaaattattatcatcaagaaaggccatgctaaggatagtcagcgctacaaagttgactacgagagtcagagtaccgacacccaaaactttagttcagagtccaagcgcgagaccgagtatggtccttgccgcTCTAGCGGAGGATCTAGCGGAGG	2_wt_dna_repair_peptides	Igfbp3	489.0	0.0
227	0.0	189.0	0.0	2.0	0.0	hblOligo49431_Cat3	227	NM_1013398	5.0	ATGAGGGGAATGCATGCTAAGGATGAGCAGCGCTACAAAGTTGACTACGAGGAGCAGGAGGAGGACGAGCAAAACTTTGAGGAGGAGGAGAAGCGCGAGGAGGAGTATGGTCCTTGCCGCCGCGAAATGGAAGATGAGTTGAACCATCTTAAGTTTCTGAACGTCCTCGAGCCACGCGGTGTCCATATTCCAAATTGTGACAAGAAGGGCTTTTATAAGAAGAAACAATGTCGCCCTGAGAAAGGGCGCAAGCGCTCTAGCGGAGGATCTAGCGGAGG	ATGAGGGGAATGcatgctaaggatGAGcagcgctacaaagttgactacgagGAGcagGAGGAGgacGAGcaaaactttGAGGAGgagGAGaagcgcgagGAGgagtatggtccttgccgccgcgaaatggaagatGAGttgaaccatcttaagtttctgaacgtcctcGAGccacgcggtgtccatattccaaattgtgacaagaagggcttttataagaagaaacaatgtcgccctGAGaaagggcgcaagcgc	ATGAGGGGAATG	ATCCACCGGTACCATGGCTAGCATGAGGGGAATGcatgctaaggatGAGcagcgctacaaagttgactacgagGAGcagGAGGAGgacGAGcaaaactttGAGGAGgagGAGaagcgcgagGAGgagtatggtccttgccgccgcgaaatggaagatGAGttgaaccatcttaagtttctgaacgtcctcGAGccacgcggtgtccatattccaaattgtgacaagaagggcttttataagaagaaacaatgtcgccctGAGaaagggcgcaagcgcTCTAGCGGAGGATCTAGCGGAGG	3_4778_st_to_e_dna_repair_peptides_9NATG	Igfbp3	189.0	0.0
229	0.0	325.0	1.0	0.0	0.0	hblOligo176913_Cat3	229	NM_1013398	6.0	AAGTGCGGGATGGGTCCTTGCCGCCGCGAAATGGAAGATGAGTTGAACCATCTTAAGTTTCTGAACGTCCTCGAGCCACGCGGTGTCCATATTCCAAATTGTGACAAGAAGGGCTTTTATAAGAAGAAACAATGTCGCCCTGAGAAAGGGCGCAAGCGCGGGTTCTGCTGGTGCGTCGACAAATACGGTCAGCCATTGCCAGGCTATGAGGAGAAGGGGAAAGAAGACGTGCATTGCTACGAGATGCAGGAGAAATCTAGCGGAGGATCTAGCGGAGG	AAGTGCGGGATGggtccttgccgccgcgaaatggaagatGAGttgaaccatcttaagtttctgaacgtcctcGAGccacgcggtgtccatattccaaattgtgacaagaagggcttttataagaagaaacaatgtcgccctGAGaaagggcgcaagcgcgggttctgctggtgcgtcgacaaatacggtcagccattgccaggctatGAGGAGaaggggaaagaagacgtgcattgctacGAGatgcagGAGaaa	AAGTGCGGGATG	ATCCACCGGTACCATGGCTAGCAAGTGCGGGATGggtccttgccgccgcgaaatggaagatGAGttgaaccatcttaagtttctgaacgtcctcGAGccacgcggtgtccatattccaaattgtgacaagaagggcttttataagaagaaacaatgtcgccctGAGaaagggcgcaagcgcgggttctgctggtgcgtcgacaaatacggtcagccattgccaggctatGAGGAGaaggggaaagaagacgtgcattgctacGAGatgcagGAGaaaTCTAGCGGAGGATCTAGCGGAGG	3_4778_st_to_e_dna_repair_peptides_9NATG	Igfbp3	325.0	0.0
230	0.0	372.0	5.0	2.0	0.0	hblOligo176913_Cat2	230	NM_1013398	6.0	GAGACCGAGTATGGTCCTTGCCGCCGCGAAATGGAAGATACCTTGAACCATCTTAAGTTTCTGAACGTCCTCTCACCACGCGGTGTCCATATTCCAAATTGTGACAAGAAGGGCTTTTATAAGAAGAAACAATGTCGCCCTTCTAAAGGGCGCAAGCGCGGGTTCTGCTGGTGCGTCGACAAATACGGTCAGCCATTGCCAGGCTATACTACCAAGGGGAAAGAAGACGTGCATTGCTACAGCATGCAGAGCAAATCTAGCGGAGGATCTAGCGGAGG	gagaccgagtatggtccttgccgccgcgaaatggaagataccttgaaccatcttaagtttctgaacgtcctctcaccacgcggtgtccatattccaaattgtgacaagaagggcttttataagaagaaacaatgtcgcccttctaaagggcgcaagcgcgggttctgctggtgcgtcgacaaatacggtcagccattgccaggctatactaccaaggggaaagaagacgtgcattgctacagcatgcagagcaaa		ATCCACCGGTACCATGGCTAGCgagaccgagtatggtccttgccgccgcgaaatggaagataccttgaaccatcttaagtttctgaacgtcctctcaccacgcggtgtccatattccaaattgtgacaagaagggcttttataagaagaaacaatgtcgcccttctaaagggcgcaagcgcgggttctgctggtgcgtcgacaaatacggtcagccattgccaggctatactaccaaggggaaagaagacgtgcattgctacagcatgcagagcaaaTCTAGCGGAGGATCTAGCGGAGG	2_wt_dna_repair_peptides	Igfbp3	372.0	0.0
231	0.0	416.0	1.0	2.0	0.0	hblOligo251999_Cat3	231	NM_1015052	1.0	TCAGGGGCAATGGGCGCACAGTTTTGTCGCCGCATGGGCCAAAAGAAGCAGCGCCCTGCCCGCGCCGGGCAACCTCACGAGGAGGAGGACGCTGCACAAGCCCCTGCTGAGCAGCCTCATGAGGAGGAGGACGCAGCTCAAGCTCCTTGCCCACGCGAGCGCTGCCTCGGCCCACCAGAGGAGCCAGGCCCATACCGCGAGATCTATTTTGAGGAGCCAAAAGGGCACCTCGAGCGCCTCGGTCTGGAGTTTTTTTCTAGCGGAGGATCTAGCGGAGG	TCAGGGGCAATGggcgcacagttttgtcgccgcatgggccaaaagaagcagcgccctgcccgcgccgggcaacctcacGAGGAGGAGgacgctgcacaagcccctgctgagcagcctcatGAGGAGGAGgacgcagctcaagctccttgcccacgcgagcgctgcctcggcccaccaGAGGAGccaggcccataccgcGAGatctattttGAGGAGccaaaagggcacctcGAGcgcctcggtctggagtttttt	TCAGGGGCAATG	ATCCACCGGTACCATGGCTAGCTCAGGGGCAATGggcgcacagttttgtcgccgcatgggccaaaagaagcagcgccctgcccgcgccgggcaacctcacGAGGAGGAGgacgctgcacaagcccctgctgagcagcctcatGAGGAGGAGgacgcagctcaagctccttgcccacgcgagcgctgcctcggcccaccaGAGGAGccaggcccataccgcGAGatctattttGAGGAGccaaaagggcacctcGAGcgcctcggtctggagttttttTCTAGCGGAGGATCTAGCGGAGG	3_4778_st_to_e_dna_repair_peptides_9NATG	MPG	416.0	0.0
232	0.0	607.0	7.0	2.0	0.0	hblOligo251999_Cat2	232	NM_1015052	1.0	CCTGCTCGCTCCGGCGCACAGTTTTGTCGCCGCATGGGCCAAAAGAAGCAGCGCCCTGCCCGCGCCGGGCAACCTCACTCAAGCTCCGACGCTGCACAAGCCCCTGCTGAGCAGCCTCATAGCTCAAGTGACGCAGCTCAAGCTCCTTGCCCACGCGAGCGCTGCCTCGGCCCACCAACCACTCCAGGCCCATACCGCTCCATCTATTTTAGTAGTCCAAAAGGGCACCTCACACGCCTCGGTCTGGAGTTTTTTTCTAGCGGAGGATCTAGCGGAGG	cctgctcgctccggcgcacagttttgtcgccgcatgggccaaaagaagcagcgccctgcccgcgccgggcaacctcactcaagctccgacgctgcacaagcccctgctgagcagcctcatagctcaagtgacgcagctcaagctccttgcccacgcgagcgctgcctcggcccaccaaccactccaggcccataccgctccatctattttagtagtccaaaagggcacctcacacgcctcggtctggagtttttt		ATCCACCGGTACCATGGCTAGCcctgctcgctccggcgcacagttttgtcgccgcatgggccaaaagaagcagcgccctgcccgcgccgggcaacctcactcaagctccgacgctgcacaagcccctgctgagcagcctcatagctcaagtgacgcagctcaagctccttgcccacgcgagcgctgcctcggcccaccaaccactccaggcccataccgctccatctattttagtagtccaaaagggcacctcacacgcctcggtctggagttttttTCTAGCGGAGGATCTAGCGGAGG	2_wt_dna_repair_peptides	MPG	607.0	0.0
238	0.0	208.0	1.0	1.0	0.0	hblOligo122103_Cat3	238	NM_1017415	1.0	GCCTACCGCATGCCAGAGGAGGAGAATGGGCTGGAGCGCGGGGAGCCAGAGAAGAAGAACCGCCTTGAGTTGAAGTTCTTTCAGAAAAAGGAAGAGAAGCGCGCTCTCGACTTCGAGGATGAGCAAGAGAACGAAGAGAAAGCCGAGGAGTATCGCGCCGAGGAAATCGATCAGGTTGTCCCTGCAGCCCAAGAGGAGCCTATTAATTGTGAAAAGCGCGAAAATCTCCTTCCTTTTGTGGGCCTGAATAACCTCTCTAGCGGAGGATCTAGCGGAGG	GCCTACCGCATGccaGAGgagGAGaatgggctgGAGcgcgggGAGccaGAGaagaagaaccgccttGAGttgaagttctttcagaaaaaggaaGAGaagcgcgctctcgacttcGAGgatGAGcaagagaacgaagagaaagccGAGgagtatcgcgccGAGgaaatcgatcaggttgtccctgcagcccaaGAGGAGcctattaattgtgaaaagcgcgaaaatctccttccttttgtgggcctgaataacctc	GCCTACCGCATG	ATCCACCGGTACCATGGCTAGCGCCTACCGCATGccaGAGgagGAGaatgggctgGAGcgcgggGAGccaGAGaagaagaaccgccttGAGttgaagttctttcagaaaaaggaaGAGaagcgcgctctcgacttcGAGgatGAGcaagagaacgaagagaaagccGAGgagtatcgcgccGAGgaaatcgatcaggttgtccctgcagcccaaGAGGAGcctattaattgtgaaaagcgcgaaaatctccttccttttgtgggcctgaataacctcTCTAGCGGAGGATCTAGCGGAGG	3_4778_st_to_e_dna_repair_peptides_9NATG	USP1	208.0	0.0
240	0.0	448.0	3.0	4.0	0.0	hblOligo242881_Cat3	240	NM_1017415	2.0	GAGACCGGGATGGAGGAGTATCGCGCCGAGGAAATCGATCAGGTTGTCCCTGCAGCCCAAGAGGAGCCTATTAATTGTGAAAAGCGCGAAAATCTCCTTCCTTTTGTGGGCCTGAATAACCTCGGGAACGAGTGCTACCTTAATGAGATTCTTCAAGTGTTGTATTTTTGCCCTGGTTTTAAAGAGGGCGTTAAGCACTTGTTCAATATCATTGAGCGCAAGAAGGAGGCCCTGAAAGATGAAGCCAACCAGAAGTCTAGCGGAGGATCTAGCGGAGG	GAGACCGGGATGGAGgagtatcgcgccGAGgaaatcgatcaggttgtccctgcagcccaaGAGGAGcctattaattgtgaaaagcgcgaaaatctccttccttttgtgggcctgaataacctcgggaacGAGtgctaccttaatGAGattcttcaagtgttgtatttttgccctggttttaaaGAGggcgttaagcacttgttcaatatcattGAGcgcaagaaggaggccctgaaagatgaagccaaccagaag	GAGACCGGGATG	ATCCACCGGTACCATGGCTAGCGAGACCGGGATGGAGgagtatcgcgccGAGgaaatcgatcaggttgtccctgcagcccaaGAGGAGcctattaattgtgaaaagcgcgaaaatctccttccttttgtgggcctgaataacctcgggaacGAGtgctaccttaatGAGattcttcaagtgttgtatttttgccctggttttaaaGAGggcgttaagcacttgttcaatatcattGAGcgcaagaaggaggccctgaaagatgaagccaaccagaagTCTAGCGGAGGATCTAGCGGAGG	3_4778_st_to_e_dna_repair_peptides_9NATG	USP1	448.0	0.0
242	0.0	158.0	2.0	2.0	0.0	hblOligo122104_Cat3	242	NM_1017415	3.0	AGACACACGATGATTCTTCAAGTGTTGTATTTTTGCCCTGGTTTTAAAGAGGGCGTTAAGCACTTGTTCAATATCATTGAGCGCAAGAAGGAGGCCCTGAAAGATGAAGCCAACCAGAAGGACAAGGGCAATTGTAAAGAGGATGAGTTGGCTGAGTACGAGCTGATCTGCGAGCTGCAAGAGCTCATCATCGAGGTTGAGCAGCTCCAGGCCGAGTTTCTTCTCAATCCTGAAAAATACGAGGATGAATTGGCCTCTAGCGGAGGATCTAGCGGAGG	AGACACACGATGattcttcaagtgttgtatttttgccctggttttaaaGAGggcgttaagcacttgttcaatatcattGAGcgcaagaaggaggccctgaaagatgaagccaaccagaaggacaagggcaattgtaaagaggatGAGttggctGAGtacgagctgatctgcGAGctgcaaGAGctcatcatcGAGgttgagcagctccaggccGAGtttcttctcaatcctgaaaaatacGAGgatgaattggcc	AGACACACGATG	ATCCACCGGTACCATGGCTAGCAGACACACGATGattcttcaagtgttgtatttttgccctggttttaaaGAGggcgttaagcacttgttcaatatcattGAGcgcaagaaggaggccctgaaagatgaagccaaccagaaggacaagggcaattgtaaagaggatGAGttggctGAGtacgagctgatctgcGAGctgcaaGAGctcatcatcGAGgttgagcagctccaggccGAGtttcttctcaatcctgaaaaatacGAGgatgaattggccTCTAGCGGAGGATCTAGCGGAGG	3_4778_st_to_e_dna_repair_peptides_9NATG	USP1	158.0	0.0
243	0.0	205.0	1.0	0.0	0.0	hblOligo122104_Cat2	243	NM_1017415	3.0	TACCTTAATTCCATTCTTCAAGTGTTGTATTTTTGCCCTGGTTTTAAATCCGGCGTTAAGCACTTGTTCAATATCATTTCTCGCAAGAAGGAGGCCCTGAAAGATGAAGCCAACCAGAAGGACAAGGGCAATTGTAAAGAGGATAGCTTGGCTAGCTACGAGCTGATCTGCAGCCTGCAATCTCTCATCATCAGCGTTGAGCAGCTCCAGGCCAGTTTTCTTCTCAATCCTGAAAAATACACCGATGAATTGGCCTCTAGCGGAGGATCTAGCGGAGG	taccttaattccattcttcaagtgttgtatttttgccctggttttaaatccggcgttaagcacttgttcaatatcatttctcgcaagaaggaggccctgaaagatgaagccaaccagaaggacaagggcaattgtaaagaggatagcttggctagctacgagctgatctgcagcctgcaatctctcatcatcagcgttgagcagctccaggccagttttcttctcaatcctgaaaaatacaccgatgaattggcc		ATCCACCGGTACCATGGCTAGCtaccttaattccattcttcaagtgttgtatttttgccctggttttaaatccggcgttaagcacttgttcaatatcatttctcgcaagaaggaggccctgaaagatgaagccaaccagaaggacaagggcaattgtaaagaggatagcttggctagctacgagctgatctgcagcctgcaatctctcatcatcagcgttgagcagctccaggccagttttcttctcaatcctgaaaaatacaccgatgaattggccTCTAGCGGAGGATCTAGCGGAGG	2_wt_dna_repair_peptides	USP1	205.0	0.0
244	0.0	723.0	2.0	6.0	0.0	hblOligo242882_Cat3	244	NM_1017415	4.0	TATTTTTCGATGTTGGCTGAGTACGAGCTGATCTGCGAGCTGCAAGAGCTCATCATCGAGGTTGAGCAGCTCCAGGCCGAGTTTCTTCTCAATCCTGAAAAATACGAGGATGAATTGGCCGAGCAACCTCGCCGCCTCCTTAATGAGCTCCGCGAGCTCAACCCTATGTACGAAGGTTATTTGCAGCACGACGCTCAGGAGGTCCTTCAGTGCATCCTGGGCAATATTCAGGAGGAGTGTCAATTGCTCAAGAAGTCTAGCGGAGGATCTAGCGGAGG	TATTTTTCGATGttggctGAGtacgagctgatctgcGAGctgcaaGAGctcatcatcGAGgttgagcagctccaggccGAGtttcttctcaatcctgaaaaatacGAGgatgaattggccGAGcaacctcgccgcctccttaatGAGctccgcgagctcaaccctatgtacgaaggttatttgcagcacgacgctcaggaggtccttcagtgcatcctgggcaatattcaggagGAGtgtcaattgctcaagaag	TATTTTTCGATG	ATCCACCGGTACCATGGCTAGCTATTTTTCGATGttggctGAGtacgagctgatctgcGAGctgcaaGAGctcatcatcGAGgttgagcagctccaggccGAGtttcttctcaatcctgaaaaatacGAGgatgaattggccGAGcaacctcgccgcctccttaatGAGctccgcgagctcaaccctatgtacgaaggttatttgcagcacgacgctcaggaggtccttcagtgcatcctgggcaatattcaggagGAGtgtcaattgctcaagaagTCTAGCGGAGGATCTAGCGGAGG	3_4778_st_to_e_dna_repair_peptides_9NATG	USP1	723.0	0.0
246	0.0	188.0	4.0	0.0	0.0	hblOligo122105_Cat3	246	NM_1017415	5.0	TCGCACCAAATGCTCCGCGAGCTCAACCCTATGTACGAAGGTTATTTGCAGCACGACGCTCAGGAGGTCCTTCAGTGCATCCTGGGCAATATTCAGGAGGAGTGTCAATTGCTCAAGAAGGAGGAGGTCAAGAACGTTGCAGAGCTTCCAGAGAAGGTGGAGGAAATTCCACATCCAAAGGAGGAGATGAATGGCATCAATGAGATCGAAATGGACGAGATGCGCCACGAGGAGGATTTCAAAGAAAAATTGCCTTCTAGCGGAGGATCTAGCGGAGG	TCGCACCAAATGctccgcgagctcaaccctatgtacgaaggttatttgcagcacgacgctcaggaggtccttcagtgcatcctgggcaatattcaggagGAGtgtcaattgctcaagaaggaggaggtcaagaacgttgcagagcttccaGAGaaggtggaggaaattccacatccaaaggaggagatgaatggcatcaatGAGatcgaaatggacGAGatgcgccacGAGgaggatttcaaagaaaaattgcct	TCGCACCAAATG	ATCCACCGGTACCATGGCTAGCTCGCACCAAATGctccgcgagctcaaccctatgtacgaaggttatttgcagcacgacgctcaggaggtccttcagtgcatcctgggcaatattcaggagGAGtgtcaattgctcaagaaggaggaggtcaagaacgttgcagagcttccaGAGaaggtggaggaaattccacatccaaaggaggagatgaatggcatcaatGAGatcgaaatggacGAGatgcgccacGAGgaggatttcaaagaaaaattgcctTCTAGCGGAGGATCTAGCGGAGG	3_4778_st_to_e_dna_repair_peptides_9NATG	USP1	188.0	0.0
247	0.0	276.0	0.0	1.0	0.0	hblOligo122105_Cat2	247	NM_1017415	5.0	CTCCTTAATACCCTCCGCGAGCTCAACCCTATGTACGAAGGTTATTTGCAGCACGACGCTCAGGAGGTCCTTCAGTGCATCCTGGGCAATATTCAGGAGACTTGTCAATTGCTCAAGAAGGAGGAGGTCAAGAACGTTGCAGAGCTTCCAACTAAGGTGGAGGAAATTCCACATCCAAAGGAGGAGATGAATGGCATCAATTCAATCGAAATGGACAGTATGCGCCACTCTGAGGATTTCAAAGAAAAATTGCCTTCTAGCGGAGGATCTAGCGGAGG	ctccttaataccctccgcgagctcaaccctatgtacgaaggttatttgcagcacgacgctcaggaggtccttcagtgcatcctgggcaatattcaggagacttgtcaattgctcaagaaggaggaggtcaagaacgttgcagagcttccaactaaggtggaggaaattccacatccaaaggaggagatgaatggcatcaattcaatcgaaatggacagtatgcgccactctgaggatttcaaagaaaaattgcct		ATCCACCGGTACCATGGCTAGCctccttaataccctccgcgagctcaaccctatgtacgaaggttatttgcagcacgacgctcaggaggtccttcagtgcatcctgggcaatattcaggagacttgtcaattgctcaagaaggaggaggtcaagaacgttgcagagcttccaactaaggtggaggaaattccacatccaaaggaggagatgaatggcatcaattcaatcgaaatggacagtatgcgccactctgaggatttcaaagaaaaattgcctTCTAGCGGAGGATCTAGCGGAGG	2_wt_dna_repair_peptides	USP1	276.0	0.0
248	0.0	74.0	0.0	1.0	0.0	hblOligo242883_Cat3	248	NM_1017415	6.0	CGCAGCGAGATGCCAGAGAAGGTGGAGGAAATTCCACATCCAAAGGAGGAGATGAATGGCATCAATGAGATCGAAATGGACGAGATGCGCCACGAGGAGGATTTCAAAGAAAAATTGCCTAAGGGTAATGGCAAACGCAAGGAGGATGAGGAATTTGGGAATATGAAGAAAAAGGTGAAACTCGAGAAAGAACACCAAGAGCTCGAAGAGAACCAGCGCCAAGAGCGCGAGAAGCGCAAAGCAGAGGAGGATGAGTCTAGCGGAGGATCTAGCGGAGG	CGCAGCGAGATGccaGAGaaggtggaggaaattccacatccaaaggaggagatgaatggcatcaatGAGatcgaaatggacGAGatgcgccacGAGgaggatttcaaagaaaaattgcctaagggtaatggcaaacgcaagGAGgatGAGgaatttgggaatatgaagaaaaaggtgaaactcGAGaaagaacaccaaGAGctcgaagagaaccagcgccaaGAGcgcGAGaagcgcaaagcaGAGGAGgatGAG	CGCAGCGAGATG	ATCCACCGGTACCATGGCTAGCCGCAGCGAGATGccaGAGaaggtggaggaaattccacatccaaaggaggagatgaatggcatcaatGAGatcgaaatggacGAGatgcgccacGAGgaggatttcaaagaaaaattgcctaagggtaatggcaaacgcaagGAGgatGAGgaatttgggaatatgaagaaaaaggtgaaactcGAGaaagaacaccaaGAGctcgaagagaaccagcgccaaGAGcgcGAGaagcgcaaagcaGAGGAGgatGAGTCTAGCGGAGGATCTAGCGGAGG	3_4778_st_to_e_dna_repair_peptides_9NATG	USP1	74.0	0.0
249	0.0	102.0	0.0	0.0	0.0	hblOligo242883_Cat2	249	NM_1017415	6.0	GTTGCAGAGCTTCCAACTAAGGTGGAGGAAATTCCACATCCAAAGGAGGAGATGAATGGCATCAATTCAATCGAAATGGACAGTATGCGCCACTCTGAGGATTTCAAAGAAAAATTGCCTAAGGGTAATGGCAAACGCAAGTCTGATACCGAATTTGGGAATATGAAGAAAAAGGTGAAACTCTCCAAAGAACACCAAAGTCTCGAAGAGAACCAGCGCCAAACCCGCAGCAAGCGCAAAGCAACCAGTGATACTTCTAGCGGAGGATCTAGCGGAGG	gttgcagagcttccaactaaggtggaggaaattccacatccaaaggaggagatgaatggcatcaattcaatcgaaatggacagtatgcgccactctgaggatttcaaagaaaaattgcctaagggtaatggcaaacgcaagtctgataccgaatttgggaatatgaagaaaaaggtgaaactctccaaagaacaccaaagtctcgaagagaaccagcgccaaacccgcagcaagcgcaaagcaaccagtgatact		ATCCACCGGTACCATGGCTAGCgttgcagagcttccaactaaggtggaggaaattccacatccaaaggaggagatgaatggcatcaattcaatcgaaatggacagtatgcgccactctgaggatttcaaagaaaaattgcctaagggtaatggcaaacgcaagtctgataccgaatttgggaatatgaagaaaaaggtgaaactctccaaagaacaccaaagtctcgaagagaaccagcgccaaacccgcagcaagcgcaaagcaaccagtgatactTCTAGCGGAGGATCTAGCGGAGG	2_wt_dna_repair_peptides	USP1	102.0	0.0
250	0.0	73.0	0.0	1.0	0.0	hblOligo122106_Cat3	250	NM_1017415	7.0	CCCAGTTTAATGGAGGAATTTGGGAATATGAAGAAAAAGGTGAAACTCGAGAAAGAACACCAAGAGCTCGAAGAGAACCAGCGCCAAGAGCGCGAGAAGCGCAAAGCAGAGGAGGATGAGCTCGAAGAGCCTCCTAAAATTATTCCAAAATACATCGAGGAAAATGAGGAGCCACGCCCTGAGCAAAAAAAGGAGCGCGTCAAAATCAACTGGCTTAAGGAGGCAGAGAAGCAGCCAGAGATTCTTGAGAAATTTTCTAGCGGAGGATCTAGCGGAGG	CCCAGTTTAATGGAGgaatttgggaatatgaagaaaaaggtgaaactcGAGaaagaacaccaaGAGctcgaagagaaccagcgccaaGAGcgcGAGaagcgcaaagcaGAGGAGgatGAGctcgaaGAGcctcctaaaattattccaaaatacatcGAGgaaaatgagGAGccacgccctGAGcaaaaaaagGAGcgcgtcaaaatcaactggcttaagGAGgcaGAGaagcagccaGAGattcttGAGaaattt	CCCAGTTTAATG	ATCCACCGGTACCATGGCTAGCCCCAGTTTAATGGAGgaatttgggaatatgaagaaaaaggtgaaactcGAGaaagaacaccaaGAGctcgaagagaaccagcgccaaGAGcgcGAGaagcgcaaagcaGAGGAGgatGAGctcgaaGAGcctcctaaaattattccaaaatacatcGAGgaaaatgagGAGccacgccctGAGcaaaaaaagGAGcgcgtcaaaatcaactggcttaagGAGgcaGAGaagcagccaGAGattcttGAGaaatttTCTAGCGGAGGATCTAGCGGAGG	3_4778_st_to_e_dna_repair_peptides_9NATG	USP1	73.0	0.0
251	0.0	87.0	0.0	2.0	0.0	hblOligo122106_Cat2	251	NM_1017415	7.0	CGCAAGTCTGATACCGAATTTGGGAATATGAAGAAAAAGGTGAAACTCTCCAAAGAACACCAAAGTCTCGAAGAGAACCAGCGCCAAACCCGCAGCAAGCGCAAAGCAACCAGTGATACTCTCGAAAGTCCTCCTAAAATTATTCCAAAATACATCTCCGAAAATGAGTCCCCACGCCCTTCACAAAAAAAGAGCCGCGTCAAAATCAACTGGCTTAAGTCTGCAACTAAGCAGCCATCCATTCTTAGTAAATTTTCTAGCGGAGGATCTAGCGGAGG	cgcaagtctgataccgaatttgggaatatgaagaaaaaggtgaaactctccaaagaacaccaaagtctcgaagagaaccagcgccaaacccgcagcaagcgcaaagcaaccagtgatactctcgaaagtcctcctaaaattattccaaaatacatctccgaaaatgagtccccacgcccttcacaaaaaaagagccgcgtcaaaatcaactggcttaagtctgcaactaagcagccatccattcttagtaaattt		ATCCACCGGTACCATGGCTAGCcgcaagtctgataccgaatttgggaatatgaagaaaaaggtgaaactctccaaagaacaccaaagtctcgaagagaaccagcgccaaacccgcagcaagcgcaaagcaaccagtgatactctcgaaagtcctcctaaaattattccaaaatacatctccgaaaatgagtccccacgcccttcacaaaaaaagagccgcgtcaaaatcaactggcttaagtctgcaactaagcagccatccattcttagtaaatttTCTAGCGGAGGATCTAGCGGAGG	2_wt_dna_repair_peptides	USP1	87.0	0.0
252	0.0	86.0	0.0	2.0	0.0	hblOligo242884_Cat3	252	NM_1017415	8.0	ATAGCCGCGATGAAATACATCGAGGAAAATGAGGAGCCACGCCCTGAGCAAAAAAAGGAGCGCGTCAAAATCAACTGGCTTAAGGAGGCAGAGAAGCAGCCAGAGATTCTTGAGAAATTTTGTGAGCTGGGGAAAATCGAGGAGAACCAGGGTGTGAAGGGGCAAGAGAAAGAAAACGAGTGCGATCCTGAAGAGGACCTCGGTAAATGTGAGGAGGACAATGAGGAGAACGGTTGTGGGCTTGAGGAGCCAGGCTCTAGCGGAGGATCTAGCGGAGG	ATAGCCGCGATGaaatacatcGAGgaaaatgagGAGccacgccctGAGcaaaaaaagGAGcgcgtcaaaatcaactggcttaagGAGgcaGAGaagcagccaGAGattcttGAGaaattttgtGAGctggggaaaatcGAGGAGaaccagggtgtgaaggggcaaGAGaaagaaaacgagtgcgatcctgaagaggacctcggtaaatgtgagGAGgacaatGAGGAGaacggttgtgggcttgagGAGccaggc	ATAGCCGCGATG	ATCCACCGGTACCATGGCTAGCATAGCCGCGATGaaatacatcGAGgaaaatgagGAGccacgccctGAGcaaaaaaagGAGcgcgtcaaaatcaactggcttaagGAGgcaGAGaagcagccaGAGattcttGAGaaattttgtGAGctggggaaaatcGAGGAGaaccagggtgtgaaggggcaaGAGaaagaaaacgagtgcgatcctgaagaggacctcggtaaatgtgagGAGgacaatGAGGAGaacggttgtgggcttgagGAGccaggcTCTAGCGGAGGATCTAGCGGAGG	3_4778_st_to_e_dna_repair_peptides_9NATG	USP1	86.0	0.0
254	0.0	270.0	1.0	2.0	0.0	hblOligo122107_Cat3	254	NM_1017415	9.0	CCCAAAACTATGCAGGGTGTGAAGGGGCAAGAGAAAGAAAACGAGTGCGATCCTGAAGAGGACCTCGGTAAATGTGAGGAGGACAATGAGGAGAACGGTTGTGGGCTTGAGGAGCCAGGCAATGAGGTGGAGCCAGTCAATGTCAATGAGGTTAAGCCAATCAACAAGGGCGAAGAACAAATTGGGTTTGAACTGGTGGAAAAACTTTTCCAAGGTCAACTGGTGTTGCGCGAGCGCTGCCTTGAGTGTGAGGAGTCTAGCGGAGGATCTAGCGGAGG	CCCAAAACTATGcagggtgtgaaggggcaaGAGaaagaaaacgagtgcgatcctgaagaggacctcggtaaatgtgagGAGgacaatGAGGAGaacggttgtgggcttgagGAGccaggcaatGAGgtgGAGccagtcaatgtcaatgaggttaagccaatcaacaagggcgaagaacaaattgggtttgaactggtggaaaaacttttccaaggtcaactggtgttgcgcGAGcgctgccttgagtgtgagGAG	CCCAAAACTATG	ATCCACCGGTACCATGGCTAGCCCCAAAACTATGcagggtgtgaaggggcaaGAGaaagaaaacgagtgcgatcctgaagaggacctcggtaaatgtgagGAGgacaatGAGGAGaacggttgtgggcttgagGAGccaggcaatGAGgtgGAGccagtcaatgtcaatgaggttaagccaatcaacaagggcgaagaacaaattgggtttgaactggtggaaaaacttttccaaggtcaactggtgttgcgcGAGcgctgccttgagtgtgagGAGTCTAGCGGAGGATCTAGCGGAGG	3_4778_st_to_e_dna_repair_peptides_9NATG	USP1	270.0	0.0
255	0.0	222.0	0.0	0.0	0.0	hblOligo122107_Cat2	255	NM_1017415	9.0	ATCACTACAAACCAGGGTGTGAAGGGGCAATCCAAAGAAAACGAGTGCGATCCTGAAGAGGACCTCGGTAAATGTGAGTCTGACAATACAACAAACGGTTGTGGGCTTGAGTCTCCAGGCAATACAGTGACCCCAGTCAATGTCAATGAGGTTAAGCCAATCAACAAGGGCGAAGAACAAATTGGGTTTGAACTGGTGGAAAAACTTTTCCAAGGTCAACTGGTGTTGCGCACTCGCTGCCTTGAGTGTGAGAGTTCTAGCGGAGGATCTAGCGGAGG	atcactacaaaccagggtgtgaaggggcaatccaaagaaaacgagtgcgatcctgaagaggacctcggtaaatgtgagtctgacaatacaacaaacggttgtgggcttgagtctccaggcaatacagtgaccccagtcaatgtcaatgaggttaagccaatcaacaagggcgaagaacaaattgggtttgaactggtggaaaaacttttccaaggtcaactggtgttgcgcactcgctgccttgagtgtgagagt		ATCCACCGGTACCATGGCTAGCatcactacaaaccagggtgtgaaggggcaatccaaagaaaacgagtgcgatcctgaagaggacctcggtaaatgtgagtctgacaatacaacaaacggttgtgggcttgagtctccaggcaatacagtgaccccagtcaatgtcaatgaggttaagccaatcaacaagggcgaagaacaaattgggtttgaactggtggaaaaacttttccaaggtcaactggtgttgcgcactcgctgccttgagtgtgagagtTCTAGCGGAGGATCTAGCGGAGG	2_wt_dna_repair_peptides	USP1	222.0	0.0
258	0.0	91.0	0.0	2.0	0.0	hblOligo122108_Cat3	258	NM_1017415	11.0	AATCATTCCATGGACATCGAGGTTCCAGTCCAAGAGGATGAATTGGAGAAGGTGGAAGAAGAGGAGGAAATCGAGCCTGAGCCTAAAGAGGAGATGAAGGAGCTGCGCTGGGCTATTGAGCAATTTGCTGAGGTTGAACGCATCGTCGGGGAAGATAAATATTTTTGTGAAAATTGCCATCATTACGAGGAAGCTGAGCGCGAGCTGCTGTTTGATAAAATGCCAGAGGTCATCGAGATCCATCTTAAGTGCTTCTCTAGCGGAGGATCTAGCGGAGG	AATCATTCCATGgacatcGAGgttccagtccaagaggatgaattgGAGaaggtggaagaaGAGGAGgaaatcGAGcctgagcctaaaGAGgagatgaagGAGctgcgctgggctattGAGcaatttgctGAGgttgaacgcatcgtcggggaagataaatatttttgtgaaaattgccatcattacGAGgaagctgagcgcGAGctgctgtttgataaaatgccagaggtcatcGAGatccatcttaagtgcttc	AATCATTCCATG	ATCCACCGGTACCATGGCTAGCAATCATTCCATGgacatcGAGgttccagtccaagaggatgaattgGAGaaggtggaagaaGAGGAGgaaatcGAGcctgagcctaaaGAGgagatgaagGAGctgcgctgggctattGAGcaatttgctGAGgttgaacgcatcgtcggggaagataaatatttttgtgaaaattgccatcattacGAGgaagctgagcgcGAGctgctgtttgataaaatgccagaggtcatcGAGatccatcttaagtgcttcTCTAGCGGAGGATCTAGCGGAGG	3_4778_st_to_e_dna_repair_peptides_9NATG	USP1	91.0	0.0
259	0.0	246.0	1.0	4.0	0.0	hblOligo122108_Cat2	259	NM_1017415	11.0	GAGGACTTCCAAGACATCAGCGTTCCAGTCCAAGAGGATGAATTGTCAAAGGTGGAAGAAAGTTCAGAAATCTCCCCTGAGCCTAAAACTGAGATGAAGACTCTGCGCTGGGCTATTAGTCAATTTGCTTCTGTTGAACGCATCGTCGGGGAAGATAAATATTTTTGTGAAAATTGCCATCATTACACAGAAGCTGAGCGCTCTCTGCTGTTTGATAAAATGCCAGAGGTCATCACAATCCATCTTAAGTGCTTCTCTAGCGGAGGATCTAGCGGAGG	gaggacttccaagacatcagcgttccagtccaagaggatgaattgtcaaaggtggaagaaagttcagaaatctcccctgagcctaaaactgagatgaagactctgcgctgggctattagtcaatttgcttctgttgaacgcatcgtcggggaagataaatatttttgtgaaaattgccatcattacacagaagctgagcgctctctgctgtttgataaaatgccagaggtcatcacaatccatcttaagtgcttc		ATCCACCGGTACCATGGCTAGCgaggacttccaagacatcagcgttccagtccaagaggatgaattgtcaaaggtggaagaaagttcagaaatctcccctgagcctaaaactgagatgaagactctgcgctgggctattagtcaatttgcttctgttgaacgcatcgtcggggaagataaatatttttgtgaaaattgccatcattacacagaagctgagcgctctctgctgtttgataaaatgccagaggtcatcacaatccatcttaagtgcttcTCTAGCGGAGGATCTAGCGGAGG	2_wt_dna_repair_peptides	USP1	246.0	0.0
260	0.0	309.0	2.0	1.0	0.0	hblOligo242886_Cat3	260	NM_1017415	12.0	GCGGTGTTGATGGGGGAAGATAAATATTTTTGTGAAAATTGCCATCATTACGAGGAAGCTGAGCGCGAGCTGCTGTTTGATAAAATGCCAGAGGTCATCGAGATCCATCTTAAGTGCTTCGCAGCTGAGGGTTTGGAGTTCGATTGTTATGGTGGCGGTTTGGAGAAGATTAACGAGCCTCTCCTGGAGCCTCTCAAGTTGGAGTTGGAGGAGTGGGAGGAGAAACCTGAGAATGATGAGTACGGCCTGTTCGCCTCTAGCGGAGGATCTAGCGGAGG	GCGGTGTTGATGggggaagataaatatttttgtgaaaattgccatcattacGAGgaagctgagcgcGAGctgctgtttgataaaatgccagaggtcatcGAGatccatcttaagtgcttcgcagctGAGggtttggagttcgattgttatggtggcggtttgGAGaagattaacGAGcctctcctgGAGcctctcaagttgGAGttggaggagtggGAGGAGaaacctGAGaatgatGAGtacggcctgttcgcc	GCGGTGTTGATG	ATCCACCGGTACCATGGCTAGCGCGGTGTTGATGggggaagataaatatttttgtgaaaattgccatcattacGAGgaagctgagcgcGAGctgctgtttgataaaatgccagaggtcatcGAGatccatcttaagtgcttcgcagctGAGggtttggagttcgattgttatggtggcggtttgGAGaagattaacGAGcctctcctgGAGcctctcaagttgGAGttggaggagtggGAGGAGaaacctGAGaatgatGAGtacggcctgttcgccTCTAGCGGAGGATCTAGCGGAGG	3_4778_st_to_e_dna_repair_peptides_9NATG	USP1	309.0	0.0
263	0.0	577.0	6.0	3.0	0.0	hblOligo122109_Cat2	263	NM_1017415	13.0	GAGTTCGATTGTTATGGTGGCGGTTTGAGCAAGATTAACACACCTCTCCTGACTCCTCTCAAGTTGAGCTTGGAGGAGTGGTCAACCAAACCTACAAATGATAGCTACGGCCTGTTCGCCGTGGTCATGCACTCAGGCATCACCATCTCATCAGGTCATTACACCGCATCTGTCAAAGTGACCGATTTGAACAGCTTGGAGCTTGACAAGGGTAACTTTGTTGTGGACCAAATGTGTGAGATTGGGAAGCCTGAATCTAGCGGAGGATCTAGCGGAGG	gagttcgattgttatggtggcggtttgagcaagattaacacacctctcctgactcctctcaagttgagcttggaggagtggtcaaccaaacctacaaatgatagctacggcctgttcgccgtggtcatgcactcaggcatcaccatctcatcaggtcattacaccgcatctgtcaaagtgaccgatttgaacagcttggagcttgacaagggtaactttgttgtggaccaaatgtgtgagattgggaagcctgaa		ATCCACCGGTACCATGGCTAGCgagttcgattgttatggtggcggtttgagcaagattaacacacctctcctgactcctctcaagttgagcttggaggagtggtcaaccaaacctacaaatgatagctacggcctgttcgccgtggtcatgcactcaggcatcaccatctcatcaggtcattacaccgcatctgtcaaagtgaccgatttgaacagcttggagcttgacaagggtaactttgttgtggaccaaatgtgtgagattgggaagcctgaaTCTAGCGGAGGATCTAGCGGAGG	2_wt_dna_repair_peptides	USP1	577.0	0.0
264	0.0	456.0	4.0	3.0	0.0	hblOligo242887_Cat3	264	NM_1017415	14.0	CGGCGTTGCATGGAGGAGGGTCATTACGAGGCAGAGGTCAAAGTGGAGGATTTGAACGAGTTGGAGCTTGACAAGGGTAACTTTGTTGTGGACCAAATGTGTGAGATTGGGAAGCCTGAACCACTGAACGAGGAAGAGGCTCGCGGCGTTGTCGAGAATTATAATGATGAAGAAGTCGAGATTCGCGTCGGGGGCAATGAGCAACCTGAGAAGGTTCTTAATAAAAAGAACGTGGAAGCAATCGGTTTGCTTGGCTCTAGCGGAGGATCTAGCGGAGG	CGGCGTTGCATGGAGGAGggtcattacGAGgcaGAGgtcaaagtgGAGgatttgaacGAGttggagcttgacaagggtaactttgttgtggaccaaatgtgtgagattgggaagcctgaaccactgaacgaggaagaggctcgcggcgttgtcgagaattataatgatgaagaagtcGAGattcgcgtcgggggcaatGAGcaacctGAGaaggttcttaataaaaagaacgtggaagcaatcggtttgcttggc	CGGCGTTGCATG	ATCCACCGGTACCATGGCTAGCCGGCGTTGCATGGAGGAGggtcattacGAGgcaGAGgtcaaagtgGAGgatttgaacGAGttggagcttgacaagggtaactttgttgtggaccaaatgtgtgagattgggaagcctgaaccactgaacgaggaagaggctcgcggcgttgtcgagaattataatgatgaagaagtcGAGattcgcgtcgggggcaatGAGcaacctGAGaaggttcttaataaaaagaacgtggaagcaatcggtttgcttggcTCTAGCGGAGGATCTAGCGGAGG	3_4778_st_to_e_dna_repair_peptides_9NATG	USP1	456.0	0.0
265	0.0	159.0	0.0	0.0	0.0	hblOligo242887_Cat2	265	NM_1017415	14.0	GGCATCACCATCTCATCAGGTCATTACACCGCATCTGTCAAAGTGACCGATTTGAACAGCTTGGAGCTTGACAAGGGTAACTTTGTTGTGGACCAAATGTGTGAGATTGGGAAGCCTGAACCACTGAACGAGGAAGAGGCTCGCGGCGTTGTCGAGAATTATAATGATGAAGAAGTCAGCATTCGCGTCGGGGGCAATACACAACCTAGCAAGGTTCTTAATAAAAAGAACGTGGAAGCAATCGGTTTGCTTGGCTCTAGCGGAGGATCTAGCGGAGG	ggcatcaccatctcatcaggtcattacaccgcatctgtcaaagtgaccgatttgaacagcttggagcttgacaagggtaactttgttgtggaccaaatgtgtgagattgggaagcctgaaccactgaacgaggaagaggctcgcggcgttgtcgagaattataatgatgaagaagtcagcattcgcgtcgggggcaatacacaacctagcaaggttcttaataaaaagaacgtggaagcaatcggtttgcttggc		ATCCACCGGTACCATGGCTAGCggcatcaccatctcatcaggtcattacaccgcatctgtcaaagtgaccgatttgaacagcttggagcttgacaagggtaactttgttgtggaccaaatgtgtgagattgggaagcctgaaccactgaacgaggaagaggctcgcggcgttgtcgagaattataatgatgaagaagtcagcattcgcgtcgggggcaatacacaacctagcaaggttcttaataaaaagaacgtggaagcaatcggtttgcttggcTCTAGCGGAGGATCTAGCGGAGG	2_wt_dna_repair_peptides	USP1	159.0	0.0
266	0.0	163.0	3.0	0.0	0.0	hblOligo122110_Cat3	266	NM_1017415	15.0	CTCACTAACATGGTTGTCGAGAATTATAATGATGAAGAAGTCGAGATTCGCGTCGGGGGCAATGAGCAACCTGAGAAGGTTCTTAATAAAAAGAACGTGGAAGCAATCGGTTTGCTTGGCGGGCAGAAAGAGAAGGCAGATTACGAACTTTATAATAAAGCTGAGAACCCAGATAAGGTGGCCGAGGAGGCATTCGCCGAGAACCGCAACGAGGAGGAGGAGGATGAGGAGGGTGAGCACGAAGAGGACCGCAACTCTAGCGGAGGATCTAGCGGAGG	CTCACTAACATGgttgtcgagaattataatgatgaagaagtcGAGattcgcgtcgggggcaatGAGcaacctGAGaaggttcttaataaaaagaacgtggaagcaatcggtttgcttggcgggcagaaaGAGaaggcagattacgaactttataataaagctGAGaacccagataaggtggccGAGGAGgcattcgccgagaaccgcaacGAGgagGAGGAGgatGAGGAGggtGAGcacgaaGAGgaccgcaac	CTCACTAACATG	ATCCACCGGTACCATGGCTAGCCTCACTAACATGgttgtcgagaattataatgatgaagaagtcGAGattcgcgtcgggggcaatGAGcaacctGAGaaggttcttaataaaaagaacgtggaagcaatcggtttgcttggcgggcagaaaGAGaaggcagattacgaactttataataaagctGAGaacccagataaggtggccGAGGAGgcattcgccgagaaccgcaacGAGgagGAGGAGgatGAGGAGggtGAGcacgaaGAGgaccgcaacTCTAGCGGAGGATCTAGCGGAGG	3_4778_st_to_e_dna_repair_peptides_9NATG	USP1	163.0	0.0
267	0.0	366.0	3.0	0.0	0.0	hblOligo122110_Cat2	267	NM_1017415	15.0	GAGGCTCGCGGCGTTGTCGAGAATTATAATGATGAAGAAGTCAGCATTCGCGTCGGGGGCAATACACAACCTAGCAAGGTTCTTAATAAAAAGAACGTGGAAGCAATCGGTTTGCTTGGCGGGCAGAAAAGCAAGGCAGATTACGAACTTTATAATAAAGCTTCTAACCCAGATAAGGTGGCCTCTACTGCATTCGCCGAGAACCGCAACTCAGAGACATCTGATACTACTGGTACACACGAAAGCGACCGCAACTCTAGCGGAGGATCTAGCGGAGG	gaggctcgcggcgttgtcgagaattataatgatgaagaagtcagcattcgcgtcgggggcaatacacaacctagcaaggttcttaataaaaagaacgtggaagcaatcggtttgcttggcgggcagaaaagcaaggcagattacgaactttataataaagcttctaacccagataaggtggcctctactgcattcgccgagaaccgcaactcagagacatctgatactactggtacacacgaaagcgaccgcaac		ATCCACCGGTACCATGGCTAGCgaggctcgcggcgttgtcgagaattataatgatgaagaagtcagcattcgcgtcgggggcaatacacaacctagcaaggttcttaataaaaagaacgtggaagcaatcggtttgcttggcgggcagaaaagcaaggcagattacgaactttataataaagcttctaacccagataaggtggcctctactgcattcgccgagaaccgcaactcagagacatctgatactactggtacacacgaaagcgaccgcaacTCTAGCGGAGGATCTAGCGGAGG	2_wt_dna_repair_peptides	USP1	366.0	0.0
268	0.0	135.0	0.0	0.0	0.0	hblOligo242888_Cat3	268	NM_1017415	16.0	GCACTCTTTATGCTTTATAATAAAGCTGAGAACCCAGATAAGGTGGCCGAGGAGGCATTCGCCGAGAACCGCAACGAGGAGGAGGAGGATGAGGAGGGTGAGCACGAAGAGGACCGCAACAAAGAAGAGGAGGATCAAGAGGGTATCAATATCGAGGGGTTCGAAAATAAAATCGAGTATGTGGTGCAAGAGTTGAAAGAGTACGAGGGGAAGTGGCTGCTCTTTGACGATGAGGAAGTCAAAGTCGAGGAAGAGTCTAGCGGAGGATCTAGCGGAGG	GCACTCTTTATGctttataataaagctGAGaacccagataaggtggccGAGGAGgcattcgccgagaaccgcaacGAGgagGAGGAGgatGAGGAGggtGAGcacgaaGAGgaccgcaacaaagaaGAGGAGgatcaaGAGggtatcaatatcGAGgggttcgaaaataaaatcGAGtatgtggtgcaaGAGttgaaagagtacgaggggaagtggctgctctttgacgatGAGgaagtcaaagtcGAGgaagag	GCACTCTTTATG	ATCCACCGGTACCATGGCTAGCGCACTCTTTATGctttataataaagctGAGaacccagataaggtggccGAGGAGgcattcgccgagaaccgcaacGAGgagGAGGAGgatGAGGAGggtGAGcacgaaGAGgaccgcaacaaagaaGAGGAGgatcaaGAGggtatcaatatcGAGgggttcgaaaataaaatcGAGtatgtggtgcaaGAGttgaaagagtacgaggggaagtggctgctctttgacgatGAGgaagtcaaagtcGAGgaagagTCTAGCGGAGGATCTAGCGGAGG	3_4778_st_to_e_dna_repair_peptides_9NATG	USP1	135.0	0.0
269	0.0	274.0	0.0	0.0	0.0	hblOligo242888_Cat2	269	NM_1017415	16.0	GCAGATTACGAACTTTATAATAAAGCTTCTAACCCAGATAAGGTGGCCTCTACTGCATTCGCCGAGAACCGCAACTCAGAGACATCTGATACTACTGGTACACACGAAAGCGACCGCAACAAAGAATCCAGTGATCAAACAGGTATCAATATCAGCGGGTTCGAAAATAAAATCAGCTATGTGGTGCAATCTTTGAAAGAGTACGAGGGGAAGTGGCTGCTCTTTGACGATTCTGAAGTCAAAGTCACAGAAGAGTCTAGCGGAGGATCTAGCGGAGG	gcagattacgaactttataataaagcttctaacccagataaggtggcctctactgcattcgccgagaaccgcaactcagagacatctgatactactggtacacacgaaagcgaccgcaacaaagaatccagtgatcaaacaggtatcaatatcagcgggttcgaaaataaaatcagctatgtggtgcaatctttgaaagagtacgaggggaagtggctgctctttgacgattctgaagtcaaagtcacagaagag		ATCCACCGGTACCATGGCTAGCgcagattacgaactttataataaagcttctaacccagataaggtggcctctactgcattcgccgagaaccgcaactcagagacatctgatactactggtacacacgaaagcgaccgcaacaaagaatccagtgatcaaacaggtatcaatatcagcgggttcgaaaataaaatcagctatgtggtgcaatctttgaaagagtacgaggggaagtggctgctctttgacgattctgaagtcaaagtcacagaagagTCTAGCGGAGGATCTAGCGGAGG	2_wt_dna_repair_peptides	USP1	274.0	0.0
270	0.0	221.0	0.0	0.0	0.0	hblOligo122111_Cat3	270	NM_1017415	17.0	AGCATTAGTATGGATGAGGAGGGTGAGCACGAAGAGGACCGCAACAAAGAAGAGGAGGATCAAGAGGGTATCAATATCGAGGGGTTCGAAAATAAAATCGAGTATGTGGTGCAAGAGTTGAAAGAGTACGAGGGGAAGTGGCTGCTCTTTGACGATGAGGAAGTCAAAGTCGAGGAAGAGAAAGATTTTCTCAATGAGCTCGAGCCAGAGGAGGAGCCTGAGGAGGAGCCATACCTTCTTTTTTATAAGAAGCTTTCTAGCGGAGGATCTAGCGGAGG	AGCATTAGTATGgatGAGGAGggtGAGcacgaaGAGgaccgcaacaaagaaGAGGAGgatcaaGAGggtatcaatatcGAGgggttcgaaaataaaatcGAGtatgtggtgcaaGAGttgaaagagtacgaggggaagtggctgctctttgacgatGAGgaagtcaaagtcGAGgaagagaaagattttctcaatGAGctcGAGccaGAGGAGGAGcctGAGGAGGAGccataccttcttttttataagaagctt	AGCATTAGTATG	ATCCACCGGTACCATGGCTAGCAGCATTAGTATGgatGAGGAGggtGAGcacgaaGAGgaccgcaacaaagaaGAGGAGgatcaaGAGggtatcaatatcGAGgggttcgaaaataaaatcGAGtatgtggtgcaaGAGttgaaagagtacgaggggaagtggctgctctttgacgatGAGgaagtcaaagtcGAGgaagagaaagattttctcaatGAGctcGAGccaGAGGAGGAGcctGAGGAGGAGccataccttcttttttataagaagcttTCTAGCGGAGGATCTAGCGGAGG	3_4778_st_to_e_dna_repair_peptides_9NATG	USP1	221.0	0.0
271	0.0	162.0	0.0	0.0	0.0	hblOligo122111_Cat2	271	NM_1017415	17.0	TCAGAGACATCTGATACTACTGGTACACACGAAAGCGACCGCAACAAAGAATCCAGTGATCAAACAGGTATCAATATCAGCGGGTTCGAAAATAAAATCAGCTATGTGGTGCAATCTTTGAAAGAGTACGAGGGGAAGTGGCTGCTCTTTGACGATTCTGAAGTCAAAGTCACAGAAGAGAAAGATTTTCTCAATAGTCTCTCACCATCTACATCCCCTACATCAACTCCATACCTTCTTTTTTATAAGAAGCTTTCTAGCGGAGGATCTAGCGGAGG	tcagagacatctgatactactggtacacacgaaagcgaccgcaacaaagaatccagtgatcaaacaggtatcaatatcagcgggttcgaaaataaaatcagctatgtggtgcaatctttgaaagagtacgaggggaagtggctgctctttgacgattctgaagtcaaagtcacagaagagaaagattttctcaatagtctctcaccatctacatcccctacatcaactccataccttcttttttataagaagctt		ATCCACCGGTACCATGGCTAGCtcagagacatctgatactactggtacacacgaaagcgaccgcaacaaagaatccagtgatcaaacaggtatcaatatcagcgggttcgaaaataaaatcagctatgtggtgcaatctttgaaagagtacgaggggaagtggctgctctttgacgattctgaagtcaaagtcacagaagagaaagattttctcaatagtctctcaccatctacatcccctacatcaactccataccttcttttttataagaagcttTCTAGCGGAGGATCTAGCGGAGG	2_wt_dna_repair_peptides	USP1	162.0	0.0
272	0.0	555.0	0.0	1.0	0.0	hblOligo7056_Cat7	272	NM_1017526	1.0	GCCCTACCAATGGATCCTGCCCTTGAGGAGGAGCACCCATTCTATGACGTTGCCCGCCATGGGATTCTCCAGGTCGCAGGCGATGACCGCTTCGGTCGCCGCGTTGTTGAGTTCGAGTGTTGCCGCATGCCTCCTGAGCATGAGTTGGATCATCAGCGCTTGTTGGAGTACCTTAAATATGAGCTCGACCAATACGTCGAAAACGATTATGAGATTGTTTACTTCCACTATGGTCTGAACGAGCGCAACAAGCCTTCTAGCGGAGGATCTAGCGGAGG	GCCCTACCAATGgatcctgcccttGAGGAGGAGcacccattctatgacgttgcccgccatgggattctccaggtcgcaggcgatgaccgcttcggtcgccgcgttgttGAGttcGAGtgttgccgcatgcctcctGAGcatgagttggatcatcagcgcttgttggagtaccttaaatatGAGctcgaccaatacgtcgaaaacgattatGAGattgtttacttccactatggtctgaacGAGcgcaacaagcct	GCCCTACCAATG	ATCCACCGGTACCATGGCTAGCGCCCTACCAATGgatcctgcccttGAGGAGGAGcacccattctatgacgttgcccgccatgggattctccaggtcgcaggcgatgaccgcttcggtcgccgcgttgttGAGttcGAGtgttgccgcatgcctcctGAGcatgagttggatcatcagcgcttgttggagtaccttaaatatGAGctcgaccaatacgtcgaaaacgattatGAGattgtttacttccactatggtctgaacGAGcgcaacaagcctTCTAGCGGAGGATCTAGCGGAGG	7_sampled_680_from_cat6	ARHGAP8	555.0	0.0
274	0.0	91.0	4.0	0.0	0.0	hblOligo137987_Cat7	274	NM_1017526	2.0	GCGCTACGCATGGATCATCAGCGCTTGTTGGAGTACCTTAAATATGAGCTCGACCAATACGTCGAAAACGATTATGAGATTGTTTACTTCCACTATGGTCTGAACGAGCGCAACAAGCCTGAGTTGGGGTGGCTTCAAGAGGCTTACAAGGAGTTTGACCGCAAAGATGGCGATTTGGAGATGTGGCCTCGCTTGGTGGAGAATGAGAAACTGAAACGCGAGGAGCACCTCGAGCTTCCAAAATACTGGGATTACTCTAGCGGAGGATCTAGCGGAGG	GCGCTACGCATGgatcatcagcgcttgttggagtaccttaaatatGAGctcgaccaatacgtcgaaaacgattatGAGattgtttacttccactatggtctgaacGAGcgcaacaagcctGAGttggggtggcttcaaGAGgcttacaaggagtttgaccgcaaagatggcgatttgGAGatgtggcctcgcttggtgGAGaatGAGaaactgaaacgcGAGGAGcacctcGAGcttccaaaatactgggattac	GCGCTACGCATG	ATCCACCGGTACCATGGCTAGCGCGCTACGCATGgatcatcagcgcttgttggagtaccttaaatatGAGctcgaccaatacgtcgaaaacgattatGAGattgtttacttccactatggtctgaacGAGcgcaacaagcctGAGttggggtggcttcaaGAGgcttacaaggagtttgaccgcaaagatggcgatttgGAGatgtggcctcgcttggtgGAGaatGAGaaactgaaacgcGAGGAGcacctcGAGcttccaaaatactgggattacTCTAGCGGAGGATCTAGCGGAGG	7_sampled_680_from_cat6	ARHGAP8	91.0	0.0
275	0.0	147.0	1.0	1.0	0.0	hblOligo137987_Cat6	275	NM_1017526	2.0	TCTCATGAGTTGGATCATCAGCGCTTGTTGGAGTACCTTAAATATACCCTCGACCAATACGTCGAAAACGATTATACAATTGTTTACTTCCACTATGGTCTGAACTCCCGCAACAAGCCTAGTTTGGGGTGGCTTCAAAGCGCTTACAAGGAGTTTGACCGCAAAGATGGCGATTTGACTATGTGGCCTCGCTTGGTGTCTAATAGTAAACTGAAACGCTCATCCCACCTCAGTCTTCCAAAATACTGGGATTACTCTAGCGGAGGATCTAGCGGAGG	tctcatgagttggatcatcagcgcttgttggagtaccttaaatataccctcgaccaatacgtcgaaaacgattatacaattgtttacttccactatggtctgaactcccgcaacaagcctagtttggggtggcttcaaagcgcttacaaggagtttgaccgcaaagatggcgatttgactatgtggcctcgcttggtgtctaatagtaaactgaaacgctcatcccacctcagtcttccaaaatactgggattac		ATCCACCGGTACCATGGCTAGCtctcatgagttggatcatcagcgcttgttggagtaccttaaatataccctcgaccaatacgtcgaaaacgattatacaattgtttacttccactatggtctgaactcccgcaacaagcctagtttggggtggcttcaaagcgcttacaaggagtttgaccgcaaagatggcgatttgactatgtggcctcgcttggtgtctaatagtaaactgaaacgctcatcccacctcagtcttccaaaatactgggattacTCTAGCGGAGGATCTAGCGGAGG	6_phosphoprotein_peptides	ARHGAP8	147.0	0.0
276	0.0	95.0	1.0	0.0	0.0	hblOligo7057_Cat7	276	NM_1017526	3.0	TTATTATCTATGAAGGAGTTTGACCGCAAAGATGGCGATTTGGAGATGTGGCCTCGCTTGGTGGAGAATGAGAAACTGAAACGCGAGGAGCACCTCGAGCTTCCAAAATACTGGGATTACCGCTATAAGAAAAACCTGAAAGCCCTCTACGTCGTTCATCCTGAGGAGTTCATCAAGGTGTTGTGGAATATTCTTAAACCTCTCATCGAGCATAAGTTTGGGAAAAAAGTCATTTATTTTAATTACCTTGAGGAGTCTAGCGGAGGATCTAGCGGAGG	TTATTATCTATGaaggagtttgaccgcaaagatggcgatttgGAGatgtggcctcgcttggtgGAGaatGAGaaactgaaacgcGAGGAGcacctcGAGcttccaaaatactgggattaccgctataagaaaaacctgaaagccctctacgtcgttcatcctGAGGAGttcatcaaggtgttgtggaatattcttaaacctctcatcGAGcataagtttgggaaaaaagtcatttattttaattaccttGAGgag	TTATTATCTATG	ATCCACCGGTACCATGGCTAGCTTATTATCTATGaaggagtttgaccgcaaagatggcgatttgGAGatgtggcctcgcttggtgGAGaatGAGaaactgaaacgcGAGGAGcacctcGAGcttccaaaatactgggattaccgctataagaaaaacctgaaagccctctacgtcgttcatcctGAGGAGttcatcaaggtgttgtggaatattcttaaacctctcatcGAGcataagtttgggaaaaaagtcatttattttaattaccttGAGgagTCTAGCGGAGGATCTAGCGGAGG	7_sampled_680_from_cat6	ARHGAP8	95.0	0.0
277	1.0	123.0	1.0	2.0	1.0	hblOligo7057_Cat6	277	NM_1017526	3.0	CAAAGCGCTTACAAGGAGTTTGACCGCAAAGATGGCGATTTGACTATGTGGCCTCGCTTGGTGTCTAATAGTAAACTGAAACGCTCATCCCACCTCAGTCTTCCAAAATACTGGGATTACCGCTATAAGAAAAACCTGAAAGCCCTCTACGTCGTTCATCCTACCTCCTTCATCAAGGTGTTGTGGAATATTCTTAAACCTCTCATCAGTCATAAGTTTGGGAAAAAAGTCATTTATTTTAATTACCTTAGCGAGTCTAGCGGAGGATCTAGCGGAGG	caaagcgcttacaaggagtttgaccgcaaagatggcgatttgactatgtggcctcgcttggtgtctaatagtaaactgaaacgctcatcccacctcagtcttccaaaatactgggattaccgctataagaaaaacctgaaagccctctacgtcgttcatcctacctccttcatcaaggtgttgtggaatattcttaaacctctcatcagtcataagtttgggaaaaaagtcatttattttaattaccttagcgag		ATCCACCGGTACCATGGCTAGCcaaagcgcttacaaggagtttgaccgcaaagatggcgatttgactatgtggcctcgcttggtgtctaatagtaaactgaaacgctcatcccacctcagtcttccaaaatactgggattaccgctataagaaaaacctgaaagccctctacgtcgttcatcctacctccttcatcaaggtgttgtggaatattcttaaacctctcatcagtcataagtttgggaaaaaagtcatttattttaattaccttagcgagTCTAGCGGAGGATCTAGCGGAGG	6_phosphoprotein_peptides	ARHGAP8	124.0	0.008064516129032258	1.1452835371075416
280	0.0	371.0	6.0	0.0	0.0	hblOligo7058_Cat7	280	NM_1017526	5.0	GGACGTGGCATGCTGGTCATCCCTCCTGAGGTTTTGCGCTATGATGAGAAACTGCAAGAGTTGCATGAAGGGCGCGAGCCTCCTCCAGAGAAGGAGCCTCCACCTCGCCCTCCTCTCCCAGAGCAACAATTTGGTGTGGAGCTCCAATACCTTAAGGATAAAAATCAGGGTGAGCTTATCCCACCAGTGCTGCGCTTTGAGGTGGAGTACCTTCGCGAGAAAGGGCTGCGCGAGGAAGGTTTGTTCCGCCGCGAGTCTAGCGGAGGATCTAGCGGAGG	GGACGTGGCATGctggtcatccctcctgaggttttgcgctatgatgagaaactgcaaGAGttgcatgaagggcgcGAGcctcctccaGAGaagGAGcctccacctcgccctcctctcccaGAGcaacaatttggtgtgGAGctccaataccttaaggataaaaatcagggtgagcttatcccaccagtgctgcgctttGAGgtgGAGtaccttcgcgagaaagggctgcgcGAGgaaggtttgttccgccgcGAG	GGACGTGGCATG	ATCCACCGGTACCATGGCTAGCGGACGTGGCATGctggtcatccctcctgaggttttgcgctatgatgagaaactgcaaGAGttgcatgaagggcgcGAGcctcctccaGAGaagGAGcctccacctcgccctcctctcccaGAGcaacaatttggtgtgGAGctccaataccttaaggataaaaatcagggtgagcttatcccaccagtgctgcgctttGAGgtgGAGtaccttcgcgagaaagggctgcgcGAGgaaggtttgttccgccgcGAGTCTAGCGGAGGATCTAGCGGAGG	7_sampled_680_from_cat6	ARHGAP8	371.0	0.0
281	0.0	1195.0	2.0	10.0	0.0	hblOligo7058_Cat6	281	NM_1017526	5.0	AAATATGACCAACTGGTCATCCCTCCTGAGGTTTTGCGCTATGATGAGAAACTGCAATCATTGCATGAAGGGCGCACTCCTCCTCCAACCAAGACTCCTCCACCTCGCCCTCCTCTCCCAACCCAACAATTTGGTGTGAGTCTCCAATACCTTAAGGATAAAAATCAGGGTGAGCTTATCCCACCAGTGCTGCGCTTTACCGTGACTTACCTTCGCGAGAAAGGGCTGCGCACAGAAGGTTTGTTCCGCCGCTCTTCTAGCGGAGGATCTAGCGGAGG	aaatatgaccaactggtcatccctcctgaggttttgcgctatgatgagaaactgcaatcattgcatgaagggcgcactcctcctccaaccaagactcctccacctcgccctcctctcccaacccaacaatttggtgtgagtctccaataccttaaggataaaaatcagggtgagcttatcccaccagtgctgcgctttaccgtgacttaccttcgcgagaaagggctgcgcacagaaggtttgttccgccgctct		ATCCACCGGTACCATGGCTAGCaaatatgaccaactggtcatccctcctgaggttttgcgctatgatgagaaactgcaatcattgcatgaagggcgcactcctcctccaaccaagactcctccacctcgccctcctctcccaacccaacaatttggtgtgagtctccaataccttaaggataaaaatcagggtgagcttatcccaccagtgctgcgctttaccgtgacttaccttcgcgagaaagggctgcgcacagaaggtttgttccgccgctctTCTAGCGGAGGATCTAGCGGAGG	6_phosphoprotein_peptides	ARHGAP8	1195.0	0.0
282	0.0	218.0	2.0	1.0	0.0	hblOligo137989_Cat6	282	NM_1017526	6.0	GTGAGTCTCCAATACCTTAAGGATAAAAATCAGGGTGAGCTTATCCCACCAGTGCTGCGCTTTACCGTGACTTACCTTCGCGAGAAAGGGCTGCGCACAGAAGGTTTGTTCCGCCGCTCTGCTAGTGTTCAAACAGTCCGCGAGATCCAACGCCTCTATAACCAAGGTAAGCCTGTCAACTTTGACGATTATGGGGATATTCATATCCCAGCAGTCATTCTCAAGACCTTCCTCCGCGAGCTTCCTCAGCCACTTTCTAGCGGAGGATCTAGCGGAGG	gtgagtctccaataccttaaggataaaaatcagggtgagcttatcccaccagtgctgcgctttaccgtgacttaccttcgcgagaaagggctgcgcacagaaggtttgttccgccgctctgctagtgttcaaacagtccgcgagatccaacgcctctataaccaaggtaagcctgtcaactttgacgattatggggatattcatatcccagcagtcattctcaagaccttcctccgcgagcttcctcagccactt		ATCCACCGGTACCATGGCTAGCgtgagtctccaataccttaaggataaaaatcagggtgagcttatcccaccagtgctgcgctttaccgtgacttaccttcgcgagaaagggctgcgcacagaaggtttgttccgccgctctgctagtgttcaaacagtccgcgagatccaacgcctctataaccaaggtaagcctgtcaactttgacgattatggggatattcatatcccagcagtcattctcaagaccttcctccgcgagcttcctcagccacttTCTAGCGGAGGATCTAGCGGAGG	6_phosphoprotein_peptides	ARHGAP8	218.0	0.0
283	0.0	612.0	2.0	5.0	0.0	hblOligo7059_Cat7	283	NM_1017526	7.0	TGGCTCGGGATGCAACGCCTCTATAACCAAGGTAAGCCTGTCAACTTTGACGATTATGGGGATATTCATATCCCAGCAGTCATTCTCAAGGAGTTCCTCCGCGAGCTTCCTCAGCCACTTCTTGAGTTCCAGGCATACGAGCAAATTCTGGGGATCGAGTGCGTCGAAGAGGAGCTGCGCGTGGAGGGTTGTCGCCAAATCTTGCGCGAGCTTCCAGAACATAACTATGTGGTCTTGCGCTATCTCATGGGCTTTTCTAGCGGAGGATCTAGCGGAGG	TGGCTCGGGATGcaacgcctctataaccaaggtaagcctgtcaactttgacgattatggggatattcatatcccagcagtcattctcaagGAGttcctccgcgagcttcctcagccacttcttGAGttccaggcatacgagcaaattctggggatcGAGtgcgtcgaaGAGGAGctgcgcgtgGAGggttgtcgccaaatcttgcgcGAGcttccagaacataactatgtggtcttgcgctatctcatgggcttt	TGGCTCGGGATG	ATCCACCGGTACCATGGCTAGCTGGCTCGGGATGcaacgcctctataaccaaggtaagcctgtcaactttgacgattatggggatattcatatcccagcagtcattctcaagGAGttcctccgcgagcttcctcagccacttcttGAGttccaggcatacgagcaaattctggggatcGAGtgcgtcgaaGAGGAGctgcgcgtgGAGggttgtcgccaaatcttgcgcGAGcttccagaacataactatgtggtcttgcgctatctcatgggctttTCTAGCGGAGGATCTAGCGGAGG	7_sampled_680_from_cat6	ARHGAP8	612.0	0.0
285	0.0	1085.0	8.0	4.0	0.0	hblOligo137990_Cat6	285	NM_1017526	8.0	TACGAGCAAATTCTGGGGATCACCTGCGTCGAAAGCTCTCTGCGCGTGACAGGTTGTCGCCAAATCTTGCGCTCCCTTCCAGAACATAACTATGTGGTCTTGCGCTATCTCATGGGCTTTCTGCATGCCGTCTCTCGCGAAAGTATCTTTAACAAAATGAACTCCTCTAATCTGGCCTGTGTGTTTGGGCTGAACCTCATCTGGCCATCACAAGGCGTGAGCTCATTGAGCGCTCTGGTGCCTCTCAACATGTTCTCTAGCGGAGGATCTAGCGGAGG	tacgagcaaattctggggatcacctgcgtcgaaagctctctgcgcgtgacaggttgtcgccaaatcttgcgctcccttccagaacataactatgtggtcttgcgctatctcatgggctttctgcatgccgtctctcgcgaaagtatctttaacaaaatgaactcctctaatctggcctgtgtgtttgggctgaacctcatctggccatcacaaggcgtgagctcattgagcgctctggtgcctctcaacatgttc		ATCCACCGGTACCATGGCTAGCtacgagcaaattctggggatcacctgcgtcgaaagctctctgcgcgtgacaggttgtcgccaaatcttgcgctcccttccagaacataactatgtggtcttgcgctatctcatgggctttctgcatgccgtctctcgcgaaagtatctttaacaaaatgaactcctctaatctggcctgtgtgtttgggctgaacctcatctggccatcacaaggcgtgagctcattgagcgctctggtgcctctcaacatgttcTCTAGCGGAGGATCTAGCGGAGG	6_phosphoprotein_peptides	ARHGAP8	1085.0	0.0
286	0.0	944.0	2.0	7.0	0.0	hblOligo7060_Cat6	286	NM_1017526	9.0	CGCGAAAGTATCTTTAACAAAATGAACTCCTCTAATCTGGCCTGTGTGTTTGGGCTGAACCTCATCTGGCCATCACAAGGCGTGAGCTCATTGAGCGCTCTGGTGCCTCTCAACATGTTCACTGAGTTGCTCATCGAATATTATGAGAAGATCTTTTCTACACCTGAGGCCCCAGGTGAACATGGCCTTGCACCTTGGGAGCAAGGCTCACGCGCCGCTCCACTTCAAGAAGCCGTCCCTCGCACACAGGCCACTTCTAGCGGAGGATCTAGCGGAGG	cgcgaaagtatctttaacaaaatgaactcctctaatctggcctgtgtgtttgggctgaacctcatctggccatcacaaggcgtgagctcattgagcgctctggtgcctctcaacatgttcactgagttgctcatcgaatattatgagaagatcttttctacacctgaggccccaggtgaacatggccttgcaccttgggagcaaggctcacgcgccgctccacttcaagaagccgtccctcgcacacaggccact		ATCCACCGGTACCATGGCTAGCcgcgaaagtatctttaacaaaatgaactcctctaatctggcctgtgtgtttgggctgaacctcatctggccatcacaaggcgtgagctcattgagcgctctggtgcctctcaacatgttcactgagttgctcatcgaatattatgagaagatcttttctacacctgaggccccaggtgaacatggccttgcaccttgggagcaaggctcacgcgccgctccacttcaagaagccgtccctcgcacacaggccactTCTAGCGGAGGATCTAGCGGAGG	6_phosphoprotein_peptides	ARHGAP8	944.0	0.0
287	0.0	1947.0	3.0	18.0	0.0	hblOligo137991_Cat6	287	NM_1017526	10.0	AACCTCATCTGGCCATCACAAGGCGTGAGCTCATTGAGCGCTCTGGTGCCTCTCAACATGTTCACTGAGTTGCTCATCGAATATTATGAGAAGATCTTTTCTACACCTGAGGCCCCAGGTGAACATGGCCTTGCACCTTGGGAGCAAGGCTCACGCGCCGCTCCACTTCAAGAAGCCGTCCCTCGCACACAGGCCACTGGTCTTACAAAACCAACCTTGCCACCATCACCTCTCATGGCAGCCCGCCGCCGCCTCTCTAGCGGAGGATCTAGCGGAGG	aacctcatctggccatcacaaggcgtgagctcattgagcgctctggtgcctctcaacatgttcactgagttgctcatcgaatattatgagaagatcttttctacacctgaggccccaggtgaacatggccttgcaccttgggagcaaggctcacgcgccgctccacttcaagaagccgtccctcgcacacaggccactggtcttacaaaaccaaccttgccaccatcacctctcatggcagcccgccgccgcctc		ATCCACCGGTACCATGGCTAGCaacctcatctggccatcacaaggcgtgagctcattgagcgctctggtgcctctcaacatgttcactgagttgctcatcgaatattatgagaagatcttttctacacctgaggccccaggtgaacatggccttgcaccttgggagcaaggctcacgcgccgctccacttcaagaagccgtccctcgcacacaggccactggtcttacaaaaccaaccttgccaccatcacctctcatggcagcccgccgccgcctcTCTAGCGGAGGATCTAGCGGAGG	6_phosphoprotein_peptides	ARHGAP8	1947.0	0.0
289	0.0	183.0	2.0	1.0	0.0	hblOligo46863_Cat2	289	NM_1017975	1.0	CTCAAATCAAACGATTGTCTTTTCTCCCTCGAAAACCTCTTCTTTGAAAAGCCTGATGAAGTTGAAAATCATCCTGATAATGAAAAGTCTCTTGATTGGTTCCTTCCACCTGCCCCACTGATCAGTGAAATCCCTGATACACAGGAGCTTGAAGAGGAGCTGGAGTCTCATAAGCTTCTCGGTCAGGAGAAGCGCCCAAAAATGCTGACCTCCAACCTCAAGATTACCAACGAGGATACCAATTATATTTCATTGTCTAGCGGAGGATCTAGCGGAGG	ctcaaatcaaacgattgtcttttctccctcgaaaacctcttctttgaaaagcctgatgaagttgaaaatcatcctgataatgaaaagtctcttgattggttccttccacctgccccactgatcagtgaaatccctgatacacaggagcttgaagaggagctggagtctcataagcttctcggtcaggagaagcgcccaaaaatgctgacctccaacctcaagattaccaacgaggataccaattatatttcattg		ATCCACCGGTACCATGGCTAGCctcaaatcaaacgattgtcttttctccctcgaaaacctcttctttgaaaagcctgatgaagttgaaaatcatcctgataatgaaaagtctcttgattggttccttccacctgccccactgatcagtgaaatccctgatacacaggagcttgaagaggagctggagtctcataagcttctcggtcaggagaagcgcccaaaaatgctgacctccaacctcaagattaccaacgaggataccaattatatttcattgTCTAGCGGAGGATCTAGCGGAGG	2_wt_dna_repair_peptides	HFM1	183.0	0.0
290	0.0	100.0	0.0	0.0	0.0	hblOligo174548_Cat3	290	NM_1017975	2.0	ATATCTTGGATGGAGCTTGAAGAGGAGCTGGAGGAGCATAAGCTTCTCGGTCAGGAGAAGCGCCCAAAAATGCTGGAGGAGAACCTCAAGATTGAGAACGAGGATGAGAATTATATTGAGTTGGAGCAAAAATTCCAATTCGCATTCCCAGAGGACAAATACGAACAAGACGATCTCAATCTGGAGGGGGTGGGCAACAACGATCTCGAGCACATTGCTGGCAAACTGGAGTATGCAGAGCAAAAATACAAAAACTCTAGCGGAGGATCTAGCGGAGG	ATATCTTGGATGgagcttgaagaggagctggagGAGcataagcttctcggtcaggagaagcgcccaaaaatgctgGAGGAGaacctcaagattGAGaacgaggatGAGaattatattGAGttgGAGcaaaaattccaattcgcattcccaGAGgacaaatacgaacaagacgatctcaatctggagggggtgggcaacaacgatctcGAGcacattgctggcaaactgGAGtatgcaGAGcaaaaatacaaaaac	ATATCTTGGATG	ATCCACCGGTACCATGGCTAGCATATCTTGGATGgagcttgaagaggagctggagGAGcataagcttctcggtcaggagaagcgcccaaaaatgctgGAGGAGaacctcaagattGAGaacgaggatGAGaattatattGAGttgGAGcaaaaattccaattcgcattcccaGAGgacaaatacgaacaagacgatctcaatctggagggggtgggcaacaacgatctcGAGcacattgctggcaaactgGAGtatgcaGAGcaaaaatacaaaaacTCTAGCGGAGGATCTAGCGGAGG	3_4778_st_to_e_dna_repair_peptides_9NATG	HFM1	100.0	0.0
291	0.0	49.0	0.0	0.0	0.0	hblOligo174548_Cat2	291	NM_1017975	2.0	CCTGATACACAGGAGCTTGAAGAGGAGCTGGAGTCTCATAAGCTTCTCGGTCAGGAGAAGCGCCCAAAAATGCTGACCTCCAACCTCAAGATTACCAACGAGGATACCAATTATATTTCATTGACACAAAAATTCCAATTCGCATTCCCAAGTGACAAATACGAACAAGACGATCTCAATCTGGAGGGGGTGGGCAACAACGATCTCAGTCACATTGCTGGCAAACTGACTTATGCATCTCAAAAATACAAAAACTCTAGCGGAGGATCTAGCGGAGG	cctgatacacaggagcttgaagaggagctggagtctcataagcttctcggtcaggagaagcgcccaaaaatgctgacctccaacctcaagattaccaacgaggataccaattatatttcattgacacaaaaattccaattcgcattcccaagtgacaaatacgaacaagacgatctcaatctggagggggtgggcaacaacgatctcagtcacattgctggcaaactgacttatgcatctcaaaaatacaaaaac		ATCCACCGGTACCATGGCTAGCcctgatacacaggagcttgaagaggagctggagtctcataagcttctcggtcaggagaagcgcccaaaaatgctgacctccaacctcaagattaccaacgaggataccaattatatttcattgacacaaaaattccaattcgcattcccaagtgacaaatacgaacaagacgatctcaatctggagggggtgggcaacaacgatctcagtcacattgctggcaaactgacttatgcatctcaaaaatacaaaaacTCTAGCGGAGGATCTAGCGGAGG	2_wt_dna_repair_peptides	HFM1	49.0	0.0
292	0.0	208.0	1.0	0.0	0.0	hblOligo46864_Cat3	292	NM_1017975	3.0	GTAATGATGATGCCAGAGGACAAATACGAACAAGACGATCTCAATCTGGAGGGGGTGGGCAACAACGATCTCGAGCACATTGCTGGCAAACTGGAGTATGCAGAGCAAAAATACAAAAACCATATCGGGGAGGAAATTGCACCTGAGAAAGAGGTCCCTGATGATGAGAAATTGGTCAATTTCGCAGAGGATAAGGGGGAGGAGGAGGAGGTGTTCCGCAAACGCCTTTTTAAAATCGAGGACAACATCCATGGTTCTAGCGGAGGATCTAGCGGAGG	GTAATGATGATGccaGAGgacaaatacgaacaagacgatctcaatctggagggggtgggcaacaacgatctcGAGcacattgctggcaaactgGAGtatgcaGAGcaaaaatacaaaaaccatatcgggGAGgaaattgcacctgagaaaGAGgtccctgatgatGAGaaattggtcaatttcgcagaggataagggggagGAGGAGGAGgtgttccgcaaacgcctttttaaaatcGAGgacaacatccatggt	GTAATGATGATG	ATCCACCGGTACCATGGCTAGCGTAATGATGATGccaGAGgacaaatacgaacaagacgatctcaatctggagggggtgggcaacaacgatctcGAGcacattgctggcaaactgGAGtatgcaGAGcaaaaatacaaaaaccatatcgggGAGgaaattgcacctgagaaaGAGgtccctgatgatGAGaaattggtcaatttcgcagaggataagggggagGAGGAGGAGgtgttccgcaaacgcctttttaaaatcGAGgacaacatccatggtTCTAGCGGAGGATCTAGCGGAGG	3_4778_st_to_e_dna_repair_peptides_9NATG	HFM1	208.0	0.0
293	0.0	233.0	1.0	2.0	0.0	hblOligo46864_Cat2	293	NM_1017975	3.0	CAATTCGCATTCCCAAGTGACAAATACGAACAAGACGATCTCAATCTGGAGGGGGTGGGCAACAACGATCTCAGTCACATTGCTGGCAAACTGACTTATGCATCTCAAAAATACAAAAACCATATCGGGACAGAAATTGCACCTGAGAAATCTGTCCCTGATGATACTAAATTGGTCAATTTCGCAGAGGATAAGGGGGAGTCCACTTCTGTGTTCCGCAAACGCCTTTTTAAAATCAGTGACAACATCCATGGTTCTAGCGGAGGATCTAGCGGAGG	caattcgcattcccaagtgacaaatacgaacaagacgatctcaatctggagggggtgggcaacaacgatctcagtcacattgctggcaaactgacttatgcatctcaaaaatacaaaaaccatatcgggacagaaattgcacctgagaaatctgtccctgatgatactaaattggtcaatttcgcagaggataagggggagtccacttctgtgttccgcaaacgcctttttaaaatcagtgacaacatccatggt		ATCCACCGGTACCATGGCTAGCcaattcgcattcccaagtgacaaatacgaacaagacgatctcaatctggagggggtgggcaacaacgatctcagtcacattgctggcaaactgacttatgcatctcaaaaatacaaaaaccatatcgggacagaaattgcacctgagaaatctgtccctgatgatactaaattggtcaatttcgcagaggataagggggagtccacttctgtgttccgcaaacgcctttttaaaatcagtgacaacatccatggtTCTAGCGGAGGATCTAGCGGAGG	2_wt_dna_repair_peptides	HFM1	233.0	0.0
294	0.0	252.0	2.0	2.0	0.0	hblOligo174549_Cat3	294	NM_1017975	4.0	CTCCTAGAAATGAAAGAGGTCCCTGATGATGAGAAATTGGTCAATTTCGCAGAGGATAAGGGGGAGGAGGAGGAGGTGTTCCGCAAACGCCTTTTTAAAATCGAGGACAACATCCATGGTGAGGCTTATGAGAATGACAATGAATTGGACGAGCACATTGGTGAGGTCAAAATCGTTCAAGAGGAAATGAACAAAGGTAAGGAGCGCAATTATGAGAATGAGAAGCAAAAGTTTCAATACGAGGCAAATGTCTTCTCTAGCGGAGGATCTAGCGGAGG	CTCCTAGAAATGaaaGAGgtccctgatgatGAGaaattggtcaatttcgcagaggataagggggagGAGGAGGAGgtgttccgcaaacgcctttttaaaatcGAGgacaacatccatggtGAGgcttatGAGaatgacaatgaattggacGAGcacattggtGAGgtcaaaatcgttcaaGAGgaaatgaacaaaggtaagGAGcgcaattatGAGaatGAGaagcaaaagtttcaatacGAGgcaaatgtcttc	CTCCTAGAAATG	ATCCACCGGTACCATGGCTAGCCTCCTAGAAATGaaaGAGgtccctgatgatGAGaaattggtcaatttcgcagaggataagggggagGAGGAGGAGgtgttccgcaaacgcctttttaaaatcGAGgacaacatccatggtGAGgcttatGAGaatgacaatgaattggacGAGcacattggtGAGgtcaaaatcgttcaaGAGgaaatgaacaaaggtaagGAGcgcaattatGAGaatGAGaagcaaaagtttcaatacGAGgcaaatgtcttcTCTAGCGGAGGATCTAGCGGAGG	3_4778_st_to_e_dna_repair_peptides_9NATG	HFM1	252.0	0.0
295	0.0	58.0	0.0	0.0	0.0	hblOligo174549_Cat2	295	NM_1017975	4.0	ATTGCACCTGAGAAATCTGTCCCTGATGATACTAAATTGGTCAATTTCGCAGAGGATAAGGGGGAGTCCACTTCTGTGTTCCGCAAACGCCTTTTTAAAATCAGTGACAACATCCATGGTTCTGCTTATAGTAATGACAATGAATTGGACAGTCACATTGGTAGTGTCAAAATCGTTCAAACTGAAATGAACAAAGGTAAGTCTCGCAATTATAGCAATTCAAAGCAAAAGTTTCAATACTCTGCAAATGTCTTCTCTAGCGGAGGATCTAGCGGAGG	attgcacctgagaaatctgtccctgatgatactaaattggtcaatttcgcagaggataagggggagtccacttctgtgttccgcaaacgcctttttaaaatcagtgacaacatccatggttctgcttatagtaatgacaatgaattggacagtcacattggtagtgtcaaaatcgttcaaactgaaatgaacaaaggtaagtctcgcaattatagcaattcaaagcaaaagtttcaatactctgcaaatgtcttc		ATCCACCGGTACCATGGCTAGCattgcacctgagaaatctgtccctgatgatactaaattggtcaatttcgcagaggataagggggagtccacttctgtgttccgcaaacgcctttttaaaatcagtgacaacatccatggttctgcttatagtaatgacaatgaattggacagtcacattggtagtgtcaaaatcgttcaaactgaaatgaacaaaggtaagtctcgcaattatagcaattcaaagcaaaagtttcaatactctgcaaatgtcttcTCTAGCGGAGGATCTAGCGGAGG	2_wt_dna_repair_peptides	HFM1	58.0	0.0
296	0.0	397.0	2.0	3.0	0.0	hblOligo46865_Cat3	296	NM_1017975	5.0	GCCCCTCCAATGGACGAGCACATTGGTGAGGTCAAAATCGTTCAAGAGGAAATGAACAAAGGTAAGGAGCGCAATTATGAGAATGAGAAGCAAAAGTTTCAATACGAGGCAAATGTCTTCGAGGCCAACAACGCTTTTGAGGCCGAGGAAATTGGGGAAGGTATGTTCAAGGCACCTGAGTTCGAGGTGGCTTTTCAGCCACATGATATCCAGGAAGTTGAGGAAAACGGCCTCGGCGAGTTGAAGGCTGTTGAGTCTAGCGGAGGATCTAGCGGAGG	GCCCCTCCAATGgacGAGcacattggtGAGgtcaaaatcgttcaaGAGgaaatgaacaaaggtaagGAGcgcaattatGAGaatGAGaagcaaaagtttcaatacGAGgcaaatgtcttcGAGgccaacaacgcttttGAGgccGAGgaaattggggaaggtatgttcaaggcacctGAGttcGAGgtggcttttcagccacatgatatccaggaagttGAGgaaaacggcctcggcGAGttgaaggctgttGAG	GCCCCTCCAATG	ATCCACCGGTACCATGGCTAGCGCCCCTCCAATGgacGAGcacattggtGAGgtcaaaatcgttcaaGAGgaaatgaacaaaggtaagGAGcgcaattatGAGaatGAGaagcaaaagtttcaatacGAGgcaaatgtcttcGAGgccaacaacgcttttGAGgccGAGgaaattggggaaggtatgttcaaggcacctGAGttcGAGgtggcttttcagccacatgatatccaggaagttGAGgaaaacggcctcggcGAGttgaaggctgttGAGTCTAGCGGAGGATCTAGCGGAGG	3_4778_st_to_e_dna_repair_peptides_9NATG	HFM1	397.0	0.0
298	0.0	318.0	0.0	0.0	0.0	hblOligo174550_Cat3	298	NM_1017975	6.0	CGGATAGGGATGGAAATTGGGGAAGGTATGTTCAAGGCACCTGAGTTCGAGGTGGCTTTTCAGCCACATGATATCCAGGAAGTTGAGGAAAACGGCCTCGGCGAGTTGAAGGCTGTTGAGGAAATCCCTGCCAAGTTTCGCGAGATTTTTAAAGAGTTCCCATACTTCAACTATATTCAGGAGAAGGCTTTTGATGACCTGCTGTATGAGGATCGCAATTTTGTGATCTGTGCACCTGAGGGCGAGGGTAAGGAGTCTAGCGGAGGATCTAGCGGAGG	CGGATAGGGATGgaaattggggaaggtatgttcaaggcacctGAGttcGAGgtggcttttcagccacatgatatccaggaagttGAGgaaaacggcctcggcGAGttgaaggctgttGAGgaaatccctgccaagtttcgcGAGatttttaaagagttcccatacttcaactatattcagGAGaaggcttttgatgacctgctgtatGAGgatcgcaattttgtgatctgtgcacctGAGggcGAGggtaagGAG	CGGATAGGGATG	ATCCACCGGTACCATGGCTAGCCGGATAGGGATGgaaattggggaaggtatgttcaaggcacctGAGttcGAGgtggcttttcagccacatgatatccaggaagttGAGgaaaacggcctcggcGAGttgaaggctgttGAGgaaatccctgccaagtttcgcGAGatttttaaagagttcccatacttcaactatattcagGAGaaggcttttgatgacctgctgtatGAGgatcgcaattttgtgatctgtgcacctGAGggcGAGggtaagGAGTCTAGCGGAGGATCTAGCGGAGG	3_4778_st_to_e_dna_repair_peptides_9NATG	HFM1	318.0	0.0
302	0.0	301.0	2.0	0.0	0.0	hblOligo174551_Cat3	302	NM_1017975	8.0	GTTTCGTTGATGCTCCTTATGGAAGTGCCACTTCCATGGCTCAACATCAAGATTGTCTATATGGCCCCAATTAAGGCTCTTTGCGAGCAACGCTTTGACGATTGGAAAGAAAAGTTCGGGCCAATCGGGCTGAATTGCAAAGAGTTGGAGGGCGATGAGGTGATGGATGACCTGTTTGAAATCCAGCATGCCCATATTATCATGGAGGAGCCTGAGAAATGGGATGAGATGGAGCGCAAGTGGCGCGACAATGAGTCTAGCGGAGGATCTAGCGGAGG	GTTTCGTTGATGctccttatggaagtgccacttccatggctcaacatcaagattgtctatatggccccaattaaggctctttgcGAGcaacgctttgacgattggaaagaaaagttcgggccaatcgggctgaattgcaaagagttgGAGggcgatGAGgtgatggatgacctgtttgaaatccagcatgcccatattatcatgGAGGAGcctgagaaatgggatGAGatgGAGcgcaagtggcgcgacaatGAG	GTTTCGTTGATG	ATCCACCGGTACCATGGCTAGCGTTTCGTTGATGctccttatggaagtgccacttccatggctcaacatcaagattgtctatatggccccaattaaggctctttgcGAGcaacgctttgacgattggaaagaaaagttcgggccaatcgggctgaattgcaaagagttgGAGggcgatGAGgtgatggatgacctgtttgaaatccagcatgcccatattatcatgGAGGAGcctgagaaatgggatGAGatgGAGcgcaagtggcgcgacaatGAGTCTAGCGGAGGATCTAGCGGAGG	3_4778_st_to_e_dna_repair_peptides_9NATG	HFM1	301.0	0.0
303	0.0	141.0	0.0	0.0	0.0	hblOligo174551_Cat2	303	NM_1017975	8.0	GCCATCACACGCCTCCTTATGGAAGTGCCACTTCCATGGCTCAACATCAAGATTGTCTATATGGCCCCAATTAAGGCTCTTTGCAGCCAACGCTTTGACGATTGGAAAGAAAAGTTCGGGCCAATCGGGCTGAATTGCAAAGAGTTGACAGGCGATACCGTGATGGATGACCTGTTTGAAATCCAGCATGCCCATATTATCATGACAACCCCTGAGAAATGGGATAGTATGACTCGCAAGTGGCGCGACAATTCCTCTAGCGGAGGATCTAGCGGAGG	gccatcacacgcctccttatggaagtgccacttccatggctcaacatcaagattgtctatatggccccaattaaggctctttgcagccaacgctttgacgattggaaagaaaagttcgggccaatcgggctgaattgcaaagagttgacaggcgataccgtgatggatgacctgtttgaaatccagcatgcccatattatcatgacaacccctgagaaatgggatagtatgactcgcaagtggcgcgacaattcc		ATCCACCGGTACCATGGCTAGCgccatcacacgcctccttatggaagtgccacttccatggctcaacatcaagattgtctatatggccccaattaaggctctttgcagccaacgctttgacgattggaaagaaaagttcgggccaatcgggctgaattgcaaagagttgacaggcgataccgtgatggatgacctgtttgaaatccagcatgcccatattatcatgacaacccctgagaaatgggatagtatgactcgcaagtggcgcgacaattccTCTAGCGGAGGATCTAGCGGAGG	2_wt_dna_repair_peptides	HFM1	141.0	0.0
304	0.0	292.0	1.0	2.0	0.0	hblOligo46867_Cat3	304	NM_1017975	9.0	CGCCGGGCAATGGAGGGCGATGAGGTGATGGATGACCTGTTTGAAATCCAGCATGCCCATATTATCATGGAGGAGCCTGAGAAATGGGATGAGATGGAGCGCAAGTGGCGCGACAATGAGTTGGTCCAATTGGTTCGCCTCTTCCTCATCGACGAGGTCCATATCGTCAAAGATGAGAACCGCGGGCCTGAGCTTGAGGTCGTCGTTGAGCGCATGAAGGAGGTTCAAGAGGTTGAGCAGGAGCTTAAGAATGAGTCTAGCGGAGGATCTAGCGGAGG	CGCCGGGCAATGGAGggcgatGAGgtgatggatgacctgtttgaaatccagcatgcccatattatcatgGAGGAGcctgagaaatgggatGAGatgGAGcgcaagtggcgcgacaatGAGttggtccaattggttcgcctcttcctcatcgacgaggtccatatcgtcaaagatgagaaccgcgggcctGAGcttgaggtcgtcgttGAGcgcatgaagGAGgttcaaGAGgttGAGcagGAGcttaagaatGAG	CGCCGGGCAATG	ATCCACCGGTACCATGGCTAGCCGCCGGGCAATGGAGggcgatGAGgtgatggatgacctgtttgaaatccagcatgcccatattatcatgGAGGAGcctgagaaatgggatGAGatgGAGcgcaagtggcgcgacaatGAGttggtccaattggttcgcctcttcctcatcgacgaggtccatatcgtcaaagatgagaaccgcgggcctGAGcttgaggtcgtcgttGAGcgcatgaagGAGgttcaaGAGgttGAGcagGAGcttaagaatGAGTCTAGCGGAGGATCTAGCGGAGG	3_4778_st_to_e_dna_repair_peptides_9NATG	HFM1	292.0	0.0
305	0.0	304.0	0.0	1.0	0.0	hblOligo46867_Cat2	305	NM_1017975	9.0	TGCAAAGAGTTGACAGGCGATACCGTGATGGATGACCTGTTTGAAATCCAGCATGCCCATATTATCATGACAACCCCTGAGAAATGGGATAGTATGACTCGCAAGTGGCGCGACAATTCCTTGGTCCAATTGGTTCGCCTCTTCCTCATCGACGAGGTCCATATCGTCAAAGATGAGAACCGCGGGCCTACTCTTGAGGTCGTCGTTAGTCGCATGAAGACCGTTCAAAGTGTTTCTCAGACTCTTAAGAATACATCTAGCGGAGGATCTAGCGGAGG	tgcaaagagttgacaggcgataccgtgatggatgacctgtttgaaatccagcatgcccatattatcatgacaacccctgagaaatgggatagtatgactcgcaagtggcgcgacaattccttggtccaattggttcgcctcttcctcatcgacgaggtccatatcgtcaaagatgagaaccgcgggcctactcttgaggtcgtcgttagtcgcatgaagaccgttcaaagtgtttctcagactcttaagaataca		ATCCACCGGTACCATGGCTAGCtgcaaagagttgacaggcgataccgtgatggatgacctgtttgaaatccagcatgcccatattatcatgacaacccctgagaaatgggatagtatgactcgcaagtggcgcgacaattccttggtccaattggttcgcctcttcctcatcgacgaggtccatatcgtcaaagatgagaaccgcgggcctactcttgaggtcgtcgttagtcgcatgaagaccgttcaaagtgtttctcagactcttaagaatacaTCTAGCGGAGGATCTAGCGGAGG	2_wt_dna_repair_peptides	HFM1	304.0	0.0
306	0.0	502.0	0.0	2.0	0.0	hblOligo174552_Cat3	306	NM_1017975	10.0	TATACTGCAATGATCGACGAGGTCCATATCGTCAAAGATGAGAACCGCGGGCCTGAGCTTGAGGTCGTCGTTGAGCGCATGAAGGAGGTTCAAGAGGTTGAGCAGGAGCTTAAGAATGAGGAGGAGGCAATTCCTATGCGCTTTGTTGCCGTCGAGGCTGAGATTCCAAATGCCGAAGACATCGCCGAGTGGCTCGAGGATGGTGAGCGCCCAGCTGTTTGCCTGAAGATGGATGAAGAGCATCGCCCTGTGAAGTCTAGCGGAGGATCTAGCGGAGG	TATACTGCAATGatcgacgaggtccatatcgtcaaagatgagaaccgcgggcctGAGcttgaggtcgtcgttGAGcgcatgaagGAGgttcaaGAGgttGAGcagGAGcttaagaatGAGGAGGAGgcaattcctatgcgctttgttgccgtcGAGgctGAGattccaaatgccgaagacatcgccgagtggctcGAGgatggtgagcgcccagctgtttgcctgaagatggatgaaGAGcatcgccctgtgaag	TATACTGCAATG	ATCCACCGGTACCATGGCTAGCTATACTGCAATGatcgacgaggtccatatcgtcaaagatgagaaccgcgggcctGAGcttgaggtcgtcgttGAGcgcatgaagGAGgttcaaGAGgttGAGcagGAGcttaagaatGAGGAGGAGgcaattcctatgcgctttgttgccgtcGAGgctGAGattccaaatgccgaagacatcgccgagtggctcGAGgatggtgagcgcccagctgtttgcctgaagatggatgaaGAGcatcgccctgtgaagTCTAGCGGAGGATCTAGCGGAGG	3_4778_st_to_e_dna_repair_peptides_9NATG	HFM1	502.0	0.0
308	0.0	285.0	8.0	2.0	0.0	hblOligo46868_Cat3	308	NM_1017975	11.0	AGGAGCGATATGGTCGAGGCTGAGATTCCAAATGCCGAAGACATCGCCGAGTGGCTCGAGGATGGTGAGCGCCCAGCTGTTTGCCTGAAGATGGATGAAGAGCATCGCCCTGTGAAGCTGCAGAAGGTCGTTCTGGGGTTCCCATGTGAGGAGAATCAAGAGGAGTTTAAATTCGATCTTGAGCTGAACTACAAAATTGCCGAGGTGATTCAAATGTATGAGGACCAGAAGCCAGAGCTCGTGTTCTGTGCTGAGTCTAGCGGAGGATCTAGCGGAGG	AGGAGCGATATGgtcGAGgctGAGattccaaatgccgaagacatcgccgagtggctcGAGgatggtgagcgcccagctgtttgcctgaagatggatgaaGAGcatcgccctgtgaagctgcagaaggtcgttctggggttcccatgtGAGGAGaatcaaGAGgagtttaaattcgatcttGAGctgaactacaaaattgccGAGgtgattcaaatgtatGAGgaccagaagccaGAGctcgtgttctgtgctGAG	AGGAGCGATATG	ATCCACCGGTACCATGGCTAGCAGGAGCGATATGgtcGAGgctGAGattccaaatgccgaagacatcgccgagtggctcGAGgatggtgagcgcccagctgtttgcctgaagatggatgaaGAGcatcgccctgtgaagctgcagaaggtcgttctggggttcccatgtGAGGAGaatcaaGAGgagtttaaattcgatcttGAGctgaactacaaaattgccGAGgtgattcaaatgtatGAGgaccagaagccaGAGctcgtgttctgtgctGAGTCTAGCGGAGGATCTAGCGGAGG	3_4778_st_to_e_dna_repair_peptides_9NATG	HFM1	285.0	0.0
309	0.0	415.0	3.0	4.0	0.0	hblOligo46868_Cat2	309	NM_1017975	11.0	CGCTTTGTTGCCGTCTCCGCTACTATTCCAAATGCCGAAGACATCGCCGAGTGGCTCTCCGATGGTGAGCGCCCAGCTGTTTGCCTGAAGATGGATGAAAGTCATCGCCCTGTGAAGCTGCAGAAGGTCGTTCTGGGGTTCCCATGTTCCTCCAATCAAACCGAGTTTAAATTCGATCTTACCCTGAACTACAAAATTGCCAGCGTGATTCAAATGTATAGCGACCAGAAGCCAACTCTCGTGTTCTGTGCTACTTCTAGCGGAGGATCTAGCGGAGG	cgctttgttgccgtctccgctactattccaaatgccgaagacatcgccgagtggctctccgatggtgagcgcccagctgtttgcctgaagatggatgaaagtcatcgccctgtgaagctgcagaaggtcgttctggggttcccatgttcctccaatcaaaccgagtttaaattcgatcttaccctgaactacaaaattgccagcgtgattcaaatgtatagcgaccagaagccaactctcgtgttctgtgctact		ATCCACCGGTACCATGGCTAGCcgctttgttgccgtctccgctactattccaaatgccgaagacatcgccgagtggctctccgatggtgagcgcccagctgtttgcctgaagatggatgaaagtcatcgccctgtgaagctgcagaaggtcgttctggggttcccatgttcctccaatcaaaccgagtttaaattcgatcttaccctgaactacaaaattgccagcgtgattcaaatgtatagcgaccagaagccaactctcgtgttctgtgctactTCTAGCGGAGGATCTAGCGGAGG	2_wt_dna_repair_peptides	HFM1	415.0	0.0
310	0.0	165.0	0.0	1.0	0.0	hblOligo174553_Cat3	310	NM_1017975	12.0	AAGGGCTCCATGTGTGAGGAGAATCAAGAGGAGTTTAAATTCGATCTTGAGCTGAACTACAAAATTGCCGAGGTGATTCAAATGTATGAGGACCAGAAGCCAGAGCTCGTGTTCTGTGCTGAGCGCAAGGGTGTTCAGCAGGCAGCAGAGGTGCTCGTGAAGGATGCAAAATTCATTATGGAGGTTGAGCAAAAACAGCGCTTGCAGAAATACGCATATGAGGTCCGCGACGAGAAGCTCCGCGATATTCTGAAGTCTAGCGGAGGATCTAGCGGAGG	AAGGGCTCCATGtgtGAGGAGaatcaaGAGgagtttaaattcgatcttGAGctgaactacaaaattgccGAGgtgattcaaatgtatGAGgaccagaagccaGAGctcgtgttctgtgctGAGcgcaagggtgttcagcaggcagcaGAGgtgctcgtgaaggatgcaaaattcattatgGAGgttgagcaaaaacagcgcttgcagaaatacgcatatGAGgtccgcgacGAGaagctccgcgatattctgaag	AAGGGCTCCATG	ATCCACCGGTACCATGGCTAGCAAGGGCTCCATGtgtGAGGAGaatcaaGAGgagtttaaattcgatcttGAGctgaactacaaaattgccGAGgtgattcaaatgtatGAGgaccagaagccaGAGctcgtgttctgtgctGAGcgcaagggtgttcagcaggcagcaGAGgtgctcgtgaaggatgcaaaattcattatgGAGgttgagcaaaaacagcgcttgcagaaatacgcatatGAGgtccgcgacGAGaagctccgcgatattctgaagTCTAGCGGAGGATCTAGCGGAGG	3_4778_st_to_e_dna_repair_peptides_9NATG	HFM1	165.0	0.0
311	0.0	288.0	3.0	3.0	0.0	hblOligo174553_Cat2	311	NM_1017975	12.0	CTGGGGTTCCCATGTTCCTCCAATCAAACCGAGTTTAAATTCGATCTTACCCTGAACTACAAAATTGCCAGCGTGATTCAAATGTATAGCGACCAGAAGCCAACTCTCGTGTTCTGTGCTACTCGCAAGGGTGTTCAGCAGGCAGCAAGCGTGCTCGTGAAGGATGCAAAATTCATTATGACAGTTGAGCAAAAACAGCGCTTGCAGAAATACGCATATTCCGTCCGCGACTCAAAGCTCCGCGATATTCTGAAGTCTAGCGGAGGATCTAGCGGAGG	ctggggttcccatgttcctccaatcaaaccgagtttaaattcgatcttaccctgaactacaaaattgccagcgtgattcaaatgtatagcgaccagaagccaactctcgtgttctgtgctactcgcaagggtgttcagcaggcagcaagcgtgctcgtgaaggatgcaaaattcattatgacagttgagcaaaaacagcgcttgcagaaatacgcatattccgtccgcgactcaaagctccgcgatattctgaag		ATCCACCGGTACCATGGCTAGCctggggttcccatgttcctccaatcaaaccgagtttaaattcgatcttaccctgaactacaaaattgccagcgtgattcaaatgtatagcgaccagaagccaactctcgtgttctgtgctactcgcaagggtgttcagcaggcagcaagcgtgctcgtgaaggatgcaaaattcattatgacagttgagcaaaaacagcgcttgcagaaatacgcatattccgtccgcgactcaaagctccgcgatattctgaagTCTAGCGGAGGATCTAGCGGAGG	2_wt_dna_repair_peptides	HFM1	288.0	0.0
312	0.0	355.0	3.0	2.0	0.0	hblOligo46869_Cat3	312	NM_1017975	13.0	TTCATCTCCATGGAGGTGCTCGTGAAGGATGCAAAATTCATTATGGAGGTTGAGCAAAAACAGCGCTTGCAGAAATACGCATATGAGGTCCGCGACGAGAAGCTCCGCGATATTCTGAAGGACGGCGCCGCCTACCATCATGCCGGGATGGAACTGGAGGATCGCAAAGTTGTCGAAGGCGCATTTGAGGTCGGTGATTTGCCTGTTCTTTTCGAGGAGGAGGAGCTGGCCATGGGGGTCAATCTGCCAGCCCATTCTAGCGGAGGATCTAGCGGAGG	TTCATCTCCATGGAGgtgctcgtgaaggatgcaaaattcattatgGAGgttgagcaaaaacagcgcttgcagaaatacgcatatGAGgtccgcgacGAGaagctccgcgatattctgaaggacggcgccgcctaccatcatgccgggatggaactgGAGgatcgcaaagttgtcgaaggcgcatttGAGgtcggtgatttgcctgttcttttcGAGGAGGAGGAGctggccatgggggtcaatctgccagcccat	TTCATCTCCATG	ATCCACCGGTACCATGGCTAGCTTCATCTCCATGGAGgtgctcgtgaaggatgcaaaattcattatgGAGgttgagcaaaaacagcgcttgcagaaatacgcatatGAGgtccgcgacGAGaagctccgcgatattctgaaggacggcgccgcctaccatcatgccgggatggaactgGAGgatcgcaaagttgtcgaaggcgcatttGAGgtcggtgatttgcctgttcttttcGAGGAGGAGGAGctggccatgggggtcaatctgccagcccatTCTAGCGGAGGATCTAGCGGAGG	3_4778_st_to_e_dna_repair_peptides_9NATG	HFM1	355.0	0.0
313	0.0	577.0	4.0	5.0	0.0	hblOligo46869_Cat2	313	NM_1017975	13.0	CAGCAGGCAGCAAGCGTGCTCGTGAAGGATGCAAAATTCATTATGACAGTTGAGCAAAAACAGCGCTTGCAGAAATACGCATATTCCGTCCGCGACTCAAAGCTCCGCGATATTCTGAAGGACGGCGCCGCCTACCATCATGCCGGGATGGAACTGAGTGATCGCAAAGTTGTCGAAGGCGCATTTACTGTCGGTGATTTGCCTGTTCTTTTCACTACCAGCACCCTGGCCATGGGGGTCAATCTGCCAGCCCATTCTAGCGGAGGATCTAGCGGAGG	cagcaggcagcaagcgtgctcgtgaaggatgcaaaattcattatgacagttgagcaaaaacagcgcttgcagaaatacgcatattccgtccgcgactcaaagctccgcgatattctgaaggacggcgccgcctaccatcatgccgggatggaactgagtgatcgcaaagttgtcgaaggcgcatttactgtcggtgatttgcctgttcttttcactaccagcaccctggccatgggggtcaatctgccagcccat		ATCCACCGGTACCATGGCTAGCcagcaggcagcaagcgtgctcgtgaaggatgcaaaattcattatgacagttgagcaaaaacagcgcttgcagaaatacgcatattccgtccgcgactcaaagctccgcgatattctgaaggacggcgccgcctaccatcatgccgggatggaactgagtgatcgcaaagttgtcgaaggcgcatttactgtcggtgatttgcctgttcttttcactaccagcaccctggccatgggggtcaatctgccagcccatTCTAGCGGAGGATCTAGCGGAGG	2_wt_dna_repair_peptides	HFM1	577.0	0.0
314	0.0	508.0	1.0	6.0	0.0	hblOligo174554_Cat3	314	NM_1017975	14.0	AGTCTTATGATGATGGAACTGGAGGATCGCAAAGTTGTCGAAGGCGCATTTGAGGTCGGTGATTTGCCTGTTCTTTTCGAGGAGGAGGAGCTGGCCATGGGGGTCAATCTGCCAGCCCATCTGGTTGTCATTAAGGAGGAGATGCACTACGCCGGCGGTCTCTTCGAAGAATACGAGGAGGAGGACATTCTGCAAATGATCGGTCGCGCTGGCCGCCCTCAATTTGATGAGGAGGCTGAGGCCGTGATCATGGAGTCTAGCGGAGGATCTAGCGGAGG	AGTCTTATGATGatggaactgGAGgatcgcaaagttgtcgaaggcgcatttGAGgtcggtgatttgcctgttcttttcGAGGAGGAGGAGctggccatgggggtcaatctgccagcccatctggttgtcattaagGAGGAGatgcactacgccggcggtctcttcgaagaatacGAGgagGAGgacattctgcaaatgatcggtcgcgctggccgccctcaatttgatGAGGAGgctGAGgccgtgatcatgGAG	AGTCTTATGATG	ATCCACCGGTACCATGGCTAGCAGTCTTATGATGatggaactgGAGgatcgcaaagttgtcgaaggcgcatttGAGgtcggtgatttgcctgttcttttcGAGGAGGAGGAGctggccatgggggtcaatctgccagcccatctggttgtcattaagGAGGAGatgcactacgccggcggtctcttcgaagaatacGAGgagGAGgacattctgcaaatgatcggtcgcgctggccgccctcaatttgatGAGGAGgctGAGgccgtgatcatgGAGTCTAGCGGAGGATCTAGCGGAGG	3_4778_st_to_e_dna_repair_peptides_9NATG	HFM1	508.0	0.0
315	0.0	1291.0	11.0	13.0	0.0	hblOligo174554_Cat2	315	NM_1017975	14.0	CATCATGCCGGGATGGAACTGAGTGATCGCAAAGTTGTCGAAGGCGCATTTACTGTCGGTGATTTGCCTGTTCTTTTCACTACCAGCACCCTGGCCATGGGGGTCAATCTGCCAGCCCATCTGGTTGTCATTAAGTCAACAATGCACTACGCCGGCGGTCTCTTCGAAGAATACTCTGAGACCGACATTCTGCAAATGATCGGTCGCGCTGGCCGCCCTCAATTTGATACAACCGCTACTGCCGTGATCATGACATCTAGCGGAGGATCTAGCGGAGG	catcatgccgggatggaactgagtgatcgcaaagttgtcgaaggcgcatttactgtcggtgatttgcctgttcttttcactaccagcaccctggccatgggggtcaatctgccagcccatctggttgtcattaagtcaacaatgcactacgccggcggtctcttcgaagaatactctgagaccgacattctgcaaatgatcggtcgcgctggccgccctcaatttgatacaaccgctactgccgtgatcatgaca		ATCCACCGGTACCATGGCTAGCcatcatgccgggatggaactgagtgatcgcaaagttgtcgaaggcgcatttactgtcggtgatttgcctgttcttttcactaccagcaccctggccatgggggtcaatctgccagcccatctggttgtcattaagtcaacaatgcactacgccggcggtctcttcgaagaatactctgagaccgacattctgcaaatgatcggtcgcgctggccgccctcaatttgatacaaccgctactgccgtgatcatgacaTCTAGCGGAGGATCTAGCGGAGG	2_wt_dna_repair_peptides	HFM1	1291.0	0.0
316	1.0	1093.0	12.0	9.0	1.0	hblOligo46870_Cat3	316	NM_1017975	15.0	CGAGTGATTATGTACGCCGGCGGTCTCTTCGAAGAATACGAGGAGGAGGACATTCTGCAAATGATCGGTCGCGCTGGCCGCCCTCAATTTGATGAGGAGGCTGAGGCCGTGATCATGGAGCGCCTCGAGGAGCGCGATAAGTACATTCAAATGCTCGCATGCCGCGACGAGGTTGAAGAGGAGCTCCATCGCCATCTGATCGAGCATTTGAATGCCGAGATCGTCCTGCACGAGATCGAGGATGTGAATATTGCCTCTAGCGGAGGATCTAGCGGAGG	CGAGTGATTATGtacgccggcggtctcttcgaagaatacGAGgagGAGgacattctgcaaatgatcggtcgcgctggccgccctcaatttgatGAGGAGgctGAGgccgtgatcatgGAGcgcctcGAGGAGcgcgataagtacattcaaatgctcgcatgccgcgacGAGgttgaaGAGGAGctccatcgccatctgatcgagcatttgaatgccgagatcgtcctgcacGAGatcGAGgatgtgaatattgcc	CGAGTGATTATG	ATCCACCGGTACCATGGCTAGCCGAGTGATTATGtacgccggcggtctcttcgaagaatacGAGgagGAGgacattctgcaaatgatcggtcgcgctggccgccctcaatttgatGAGGAGgctGAGgccgtgatcatgGAGcgcctcGAGGAGcgcgataagtacattcaaatgctcgcatgccgcgacGAGgttgaaGAGGAGctccatcgccatctgatcgagcatttgaatgccgagatcgtcctgcacGAGatcGAGgatgtgaatattgccTCTAGCGGAGGATCTAGCGGAGG	3_4778_st_to_e_dna_repair_peptides_9NATG	HFM1	1094.0	0.0009140767824497258	-1.0392135956965793
318	0.0	369.0	0.0	1.0	0.0	hblOligo174555_Cat3	318	NM_1017975	16.0	TTGGCGACCATGCAAATGCTCGCATGCCGCGACGAGGTTGAAGAGGAGCTCCATCGCCATCTGATCGAGCATTTGAATGCCGAGATCGTCCTGCACGAGATCGAGGATGTGAATATTGCCGTGGAGTGGATCCGCGAGGAGCTCCTCTATATCCGCGCTCTGAAGAATCCTGAGCATTACGGGTTTGCTGAGGGCTTGAATAAAGATGGCATTGAAGCCAAACTTCAAGAGCTGTGTTTGAAGAATCTGAACGATTCTAGCGGAGGATCTAGCGGAGG	TTGGCGACCATGcaaatgctcgcatgccgcgacGAGgttgaaGAGGAGctccatcgccatctgatcgagcatttgaatgccgagatcgtcctgcacGAGatcGAGgatgtgaatattgccgtggagtggatccgcGAGGAGctcctctatatccgcgctctgaagaatcctGAGcattacgggtttgctGAGggcttgaataaagatggcattgaagccaaacttcaagagctgtgtttgaagaatctgaacgat	TTGGCGACCATG	ATCCACCGGTACCATGGCTAGCTTGGCGACCATGcaaatgctcgcatgccgcgacGAGgttgaaGAGGAGctccatcgccatctgatcgagcatttgaatgccgagatcgtcctgcacGAGatcGAGgatgtgaatattgccgtggagtggatccgcGAGGAGctcctctatatccgcgctctgaagaatcctGAGcattacgggtttgctGAGggcttgaataaagatggcattgaagccaaacttcaagagctgtgtttgaagaatctgaacgatTCTAGCGGAGGATCTAGCGGAGG	3_4778_st_to_e_dna_repair_peptides_9NATG	HFM1	369.0	0.0
319	0.0	308.0	0.0	2.0	0.0	hblOligo174555_Cat2	319	NM_1017975	16.0	GATAAGTACATTCAAATGCTCGCATGCCGCGACACTGTTGAAAGTTCCCTCCATCGCCATCTGATCGAGCATTTGAATGCCGAGATCGTCCTGCACACAATCACTGATGTGAATATTGCCGTGGAGTGGATCCGCTCTACACTCCTCTATATCCGCGCTCTGAAGAATCCTTCCCATTACGGGTTTGCTAGTGGCTTGAATAAAGATGGCATTGAAGCCAAACTTCAAGAGCTGTGTTTGAAGAATCTGAACGATTCTAGCGGAGGATCTAGCGGAGG	gataagtacattcaaatgctcgcatgccgcgacactgttgaaagttccctccatcgccatctgatcgagcatttgaatgccgagatcgtcctgcacacaatcactgatgtgaatattgccgtggagtggatccgctctacactcctctatatccgcgctctgaagaatccttcccattacgggtttgctagtggcttgaataaagatggcattgaagccaaacttcaagagctgtgtttgaagaatctgaacgat		ATCCACCGGTACCATGGCTAGCgataagtacattcaaatgctcgcatgccgcgacactgttgaaagttccctccatcgccatctgatcgagcatttgaatgccgagatcgtcctgcacacaatcactgatgtgaatattgccgtggagtggatccgctctacactcctctatatccgcgctctgaagaatccttcccattacgggtttgctagtggcttgaataaagatggcattgaagccaaacttcaagagctgtgtttgaagaatctgaacgatTCTAGCGGAGGATCTAGCGGAGG	2_wt_dna_repair_peptides	HFM1	308.0	0.0
320	0.0	82.0	2.0	1.0	0.0	hblOligo46871_Cat3	320	NM_1017975	17.0	GTCGTCTTAATGTATATCCGCGCTCTGAAGAATCCTGAGCATTACGGGTTTGCTGAGGGCTTGAATAAAGATGGCATTGAAGCCAAACTTCAAGAGCTGTGTTTGAAGAATCTGAACGATCTTGAGGAGCTTGACCTTATTAAGATGGATGAAGGGGTTAATTTTAAGCCAGAGGAAGCAGGTCGCCTGATGGCCTGGTATTATATCGAGTTTGAGGAGGTGAAGAAGTTTTATGAGATCGAGGGCAAAGAAGAGTCTAGCGGAGGATCTAGCGGAGG	GTCGTCTTAATGtatatccgcgctctgaagaatcctGAGcattacgggtttgctGAGggcttgaataaagatggcattgaagccaaacttcaagagctgtgtttgaagaatctgaacgatcttGAGGAGcttgaccttattaagatggatgaaggggttaattttaagccaGAGgaagcaggtcgcctgatggcctggtattatatcGAGtttgagGAGgtgaagaagttttatGAGatcGAGggcaaagaaGAG	GTCGTCTTAATG	ATCCACCGGTACCATGGCTAGCGTCGTCTTAATGtatatccgcgctctgaagaatcctGAGcattacgggtttgctGAGggcttgaataaagatggcattgaagccaaacttcaagagctgtgtttgaagaatctgaacgatcttGAGGAGcttgaccttattaagatggatgaaggggttaattttaagccaGAGgaagcaggtcgcctgatggcctggtattatatcGAGtttgagGAGgtgaagaagttttatGAGatcGAGggcaaagaaGAGTCTAGCGGAGGATCTAGCGGAGG	3_4778_st_to_e_dna_repair_peptides_9NATG	HFM1	82.0	0.0
321	0.0	90.0	0.0	0.0	0.0	hblOligo46871_Cat2	321	NM_1017975	17.0	TCTACACTCCTCTATATCCGCGCTCTGAAGAATCCTTCCCATTACGGGTTTGCTAGTGGCTTGAATAAAGATGGCATTGAAGCCAAACTTCAAGAGCTGTGTTTGAAGAATCTGAACGATCTTTCATCTCTTGACCTTATTAAGATGGATGAAGGGGTTAATTTTAAGCCAACAGAAGCAGGTCGCCTGATGGCCTGGTATTATATCACCTTTGAGACCGTGAAGAAGTTTTATACCATCTCAGGCAAAGAAACTTCTAGCGGAGGATCTAGCGGAGG	tctacactcctctatatccgcgctctgaagaatccttcccattacgggtttgctagtggcttgaataaagatggcattgaagccaaacttcaagagctgtgtttgaagaatctgaacgatctttcatctcttgaccttattaagatggatgaaggggttaattttaagccaacagaagcaggtcgcctgatggcctggtattatatcacctttgagaccgtgaagaagttttataccatctcaggcaaagaaact		ATCCACCGGTACCATGGCTAGCtctacactcctctatatccgcgctctgaagaatccttcccattacgggtttgctagtggcttgaataaagatggcattgaagccaaacttcaagagctgtgtttgaagaatctgaacgatctttcatctcttgaccttattaagatggatgaaggggttaattttaagccaacagaagcaggtcgcctgatggcctggtattatatcacctttgagaccgtgaagaagttttataccatctcaggcaaagaaactTCTAGCGGAGGATCTAGCGGAGG	2_wt_dna_repair_peptides	HFM1	90.0	0.0
324	0.0	296.0	1.0	1.0	0.0	hblOligo46872_Cat3	324	NM_1017975	19.0	TGGATCACCATGGGTTGCAAGGAGTTCTTGGATATCCAGCTGCGCATCAATGAAAAAAAAGAGTTGAACGAGCTTAACAAGGACCCTAACCGCATTGAGATTCGCTTCCCTATGGAAGGGCGCATCAAGGAGCGCGAAATGAAGGTTAACTGTCTCATTCAGGCCCAGCTGGGTTGCATTCCAATCCAAGATTTTGCCCTGGAGCAGGATGAGGCAAAAATTTTCCGCCACGGTGAGCGCATTGAGCGCTGGCTTTCTAGCGGAGGATCTAGCGGAGG	TGGATCACCATGggttgcaaggagttcttggatatccagctgcgcatcaatgaaaaaaaaGAGttgaacGAGcttaacaaggaccctaaccgcattGAGattcgcttccctatggaagggcgcatcaagGAGcgcgaaatgaaggttaactgtctcattcaggcccagctgggttgcattccaatccaagattttgccctgGAGcaggatGAGgcaaaaattttccgccacggtGAGcgcattGAGcgctggctt	TGGATCACCATG	ATCCACCGGTACCATGGCTAGCTGGATCACCATGggttgcaaggagttcttggatatccagctgcgcatcaatgaaaaaaaaGAGttgaacGAGcttaacaaggaccctaaccgcattGAGattcgcttccctatggaagggcgcatcaagGAGcgcgaaatgaaggttaactgtctcattcaggcccagctgggttgcattccaatccaagattttgccctgGAGcaggatGAGgcaaaaattttccgccacggtGAGcgcattGAGcgctggcttTCTAGCGGAGGATCTAGCGGAGG	3_4778_st_to_e_dna_repair_peptides_9NATG	HFM1	296.0	0.0
325	0.0	684.0	7.0	3.0	0.0	hblOligo46872_Cat2	325	NM_1017975	19.0	ACTCTCATCGCCGGTTGCAAGGAGTTCTTGGATATCCAGCTGCGCATCAATGAAAAAAAAACATTGAACACTCTTAACAAGGACCCTAACCGCATTACTATTCGCTTCCCTATGGAAGGGCGCATCAAGACTCGCGAAATGAAGGTTAACTGTCTCATTCAGGCCCAGCTGGGTTGCATTCCAATCCAAGATTTTGCCCTGACTCAGGATACTGCAAAAATTTTCCGCCACGGTTCACGCATTACACGCTGGCTTTCTAGCGGAGGATCTAGCGGAGG	actctcatcgccggttgcaaggagttcttggatatccagctgcgcatcaatgaaaaaaaaacattgaacactcttaacaaggaccctaaccgcattactattcgcttccctatggaagggcgcatcaagactcgcgaaatgaaggttaactgtctcattcaggcccagctgggttgcattccaatccaagattttgccctgactcaggatactgcaaaaattttccgccacggttcacgcattacacgctggctt		ATCCACCGGTACCATGGCTAGCactctcatcgccggttgcaaggagttcttggatatccagctgcgcatcaatgaaaaaaaaacattgaacactcttaacaaggaccctaaccgcattactattcgcttccctatggaagggcgcatcaagactcgcgaaatgaaggttaactgtctcattcaggcccagctgggttgcattccaatccaagattttgccctgactcaggatactgcaaaaattttccgccacggttcacgcattacacgctggcttTCTAGCGGAGGATCTAGCGGAGG	2_wt_dna_repair_peptides	HFM1	684.0	0.0
326	0.0	249.0	0.0	1.0	0.0	hblOligo174557_Cat3	326	NM_1017975	20.0	TCTATGCGTATGAACTGTCTCATTCAGGCCCAGCTGGGTTGCATTCCAATCCAAGATTTTGCCCTGGAGCAGGATGAGGCAAAAATTTTCCGCCACGGTGAGCGCATTGAGCGCTGGCTTGAGGACTTTGTGGCTGCACAGGAGAAAAAGTTTGCTGTCCTGCTCAACGAGCTCATTTTGGCAAAGTGTTTCCGCTGCAAACTCTGGGAAAATGAGCTTCACGTTGAGAAACAACTCGAAAAAATCGGCATTGAGTCTAGCGGAGGATCTAGCGGAGG	TCTATGCGTATGaactgtctcattcaggcccagctgggttgcattccaatccaagattttgccctgGAGcaggatGAGgcaaaaattttccgccacggtGAGcgcattGAGcgctggcttGAGgactttgtggctgcacaggagaaaaagtttgctgtcctgctcaacGAGctcattttggcaaagtgtttccgctgcaaactctgggaaaatGAGcttcacgttGAGaaacaactcgaaaaaatcggcattGAG	TCTATGCGTATG	ATCCACCGGTACCATGGCTAGCTCTATGCGTATGaactgtctcattcaggcccagctgggttgcattccaatccaagattttgccctgGAGcaggatGAGgcaaaaattttccgccacggtGAGcgcattGAGcgctggcttGAGgactttgtggctgcacaggagaaaaagtttgctgtcctgctcaacGAGctcattttggcaaagtgtttccgctgcaaactctgggaaaatGAGcttcacgttGAGaaacaactcgaaaaaatcggcattGAGTCTAGCGGAGGATCTAGCGGAGG	3_4778_st_to_e_dna_repair_peptides_9NATG	HFM1	249.0	0.0
328	1.0	318.0	1.0	1.0	1.0	hblOligo46873_Cat3	328	NM_1017975	21.0	GTCATGCTCATGAAGTTTGCTGTCCTGCTCAACGAGCTCATTTTGGCAAAGTGTTTCCGCTGCAAACTCTGGGAAAATGAGCTTCACGTTGAGAAACAACTCGAAAAAATCGGCATTGAGTTGGAGAACGCTATCGTTAACGCTGGCCTGGAGGAGTTTAAAAAAATCGAAGAGGAGGACGCCCGCGAACTCGAACTTATCTTGAACCGCCACCCTCCTTTCGGTGAGCAGATCAAAGAAGAGGTTATGTATCTGTCTAGCGGAGGATCTAGCGGAGG	GTCATGCTCATGaagtttgctgtcctgctcaacGAGctcattttggcaaagtgtttccgctgcaaactctgggaaaatGAGcttcacgttGAGaaacaactcgaaaaaatcggcattGAGttgGAGaacgctatcgttaacgctggcctgGAGGAGtttaaaaaaatcgaagagGAGgacgcccgcgaactcgaacttatcttgaaccgccaccctcctttcggtGAGcagatcaaagaaGAGgttatgtatctg	GTCATGCTCATG	ATCCACCGGTACCATGGCTAGCGTCATGCTCATGaagtttgctgtcctgctcaacGAGctcattttggcaaagtgtttccgctgcaaactctgggaaaatGAGcttcacgttGAGaaacaactcgaaaaaatcggcattGAGttgGAGaacgctatcgttaacgctggcctgGAGGAGtttaaaaaaatcgaagagGAGgacgcccgcgaactcgaacttatcttgaaccgccaccctcctttcggtGAGcagatcaaagaaGAGgttatgtatctgTCTAGCGGAGGATCTAGCGGAGG	3_4778_st_to_e_dna_repair_peptides_9NATG	HFM1	319.0	0.003134796238244514	0.19541650969978264
329	0.0	260.0	0.0	1.0	0.0	hblOligo46873_Cat2	329	NM_1017975	21.0	GCACAGGAGAAAAAGTTTGCTGTCCTGCTCAACTCTCTCATTTTGGCAAAGTGTTTCCGCTGCAAACTCTGGGAAAATTCCCTTCACGTTAGTAAACAACTCGAAAAAATCGGCATTACTTTGAGTAACGCTATCGTTAACGCTGGCCTGACTTCATTTAAAAAAATCGAAGAGACAGACGCCCGCGAACTCGAACTTATCTTGAACCGCCACCCTCCTTTCGGTACACAGATCAAAGAAACTGTTATGTATCTGTCTAGCGGAGGATCTAGCGGAGG	gcacaggagaaaaagtttgctgtcctgctcaactctctcattttggcaaagtgtttccgctgcaaactctgggaaaattcccttcacgttagtaaacaactcgaaaaaatcggcattactttgagtaacgctatcgttaacgctggcctgacttcatttaaaaaaatcgaagagacagacgcccgcgaactcgaacttatcttgaaccgccaccctcctttcggtacacagatcaaagaaactgttatgtatctg		ATCCACCGGTACCATGGCTAGCgcacaggagaaaaagtttgctgtcctgctcaactctctcattttggcaaagtgtttccgctgcaaactctgggaaaattcccttcacgttagtaaacaactcgaaaaaatcggcattactttgagtaacgctatcgttaacgctggcctgacttcatttaaaaaaatcgaagagacagacgcccgcgaactcgaacttatcttgaaccgccaccctcctttcggtacacagatcaaagaaactgttatgtatctgTCTAGCGGAGGATCTAGCGGAGG	2_wt_dna_repair_peptides	HFM1	260.0	0.0
330	0.0	291.0	1.0	2.0	0.0	hblOligo174558_Cat3	330	NM_1017975	22.0	GGAATAGCTATGCTGGAGGAGTTTAAAAAAATCGAAGAGGAGGACGCCCGCGAACTCGAACTTATCTTGAACCGCCACCCTCCTTTCGGTGAGCAGATCAAAGAAGAGGTTATGTATCTGCCTAAATACGAACTTAAGGTGGAACAAATTGAGCGCTACGAGGACGAGGAGGCTGAAATCCTTGTTGAGGTCATCTTGCGCAACTTTGAACAATTGCAGGAGAAACGCGAGGCCGAGGATGAGCACTATGTGGAGTCTAGCGGAGGATCTAGCGGAGG	GGAATAGCTATGctgGAGGAGtttaaaaaaatcgaagagGAGgacgcccgcgaactcgaacttatcttgaaccgccaccctcctttcggtGAGcagatcaaagaaGAGgttatgtatctgcctaaatacgaacttaaggtggaacaaattGAGcgctacGAGgacGAGGAGgctgaaatccttgttGAGgtcatcttgcgcaactttgaacaattgcagGAGaaacgcGAGgccGAGgatGAGcactatgtgGAG	GGAATAGCTATG	ATCCACCGGTACCATGGCTAGCGGAATAGCTATGctgGAGGAGtttaaaaaaatcgaagagGAGgacgcccgcgaactcgaacttatcttgaaccgccaccctcctttcggtGAGcagatcaaagaaGAGgttatgtatctgcctaaatacgaacttaaggtggaacaaattGAGcgctacGAGgacGAGGAGgctgaaatccttgttGAGgtcatcttgcgcaactttgaacaattgcagGAGaaacgcGAGgccGAGgatGAGcactatgtgGAGTCTAGCGGAGGATCTAGCGGAGG	3_4778_st_to_e_dna_repair_peptides_9NATG	HFM1	291.0	0.0
331	0.0	201.0	0.0	1.0	0.0	hblOligo174558_Cat2	331	NM_1017975	22.0	GTTAACGCTGGCCTGACTTCATTTAAAAAAATCGAAGAGACAGACGCCCGCGAACTCGAACTTATCTTGAACCGCCACCCTCCTTTCGGTACACAGATCAAAGAAACTGTTATGTATCTGCCTAAATACGAACTTAAGGTGGAACAAATTACACGCTACAGCGACACAACTGCTGAAATCCTTGTTACCGTCATCTTGCGCAACTTTGAACAATTGCAGACCAAACGCACCGCCTCCGATTCACACTATGTGACTTCTAGCGGAGGATCTAGCGGAGG	gttaacgctggcctgacttcatttaaaaaaatcgaagagacagacgcccgcgaactcgaacttatcttgaaccgccaccctcctttcggtacacagatcaaagaaactgttatgtatctgcctaaatacgaacttaaggtggaacaaattacacgctacagcgacacaactgctgaaatccttgttaccgtcatcttgcgcaactttgaacaattgcagaccaaacgcaccgcctccgattcacactatgtgact		ATCCACCGGTACCATGGCTAGCgttaacgctggcctgacttcatttaaaaaaatcgaagagacagacgcccgcgaactcgaacttatcttgaaccgccaccctcctttcggtacacagatcaaagaaactgttatgtatctgcctaaatacgaacttaaggtggaacaaattacacgctacagcgacacaactgctgaaatccttgttaccgtcatcttgcgcaactttgaacaattgcagaccaaacgcaccgcctccgattcacactatgtgactTCTAGCGGAGGATCTAGCGGAGG	2_wt_dna_repair_peptides	HFM1	201.0	0.0
332	0.0	278.0	4.0	2.0	0.0	hblOligo46874_Cat3	332	NM_1017975	23.0	GCGACTTGGATGATTGAGCGCTACGAGGACGAGGAGGCTGAAATCCTTGTTGAGGTCATCTTGCGCAACTTTGAACAATTGCAGGAGAAACGCGAGGCCGAGGATGAGCACTATGTGGAGCTGATCATCGGGGACGCTGATAATCAAGTGGTCTACCTCCATAAAATCGAGGATGAGGTCCTGTTGAAAGCCGGCGAGTGGGCTAAGAAAATTGCTGTGAAGCGCGCATTGAAGGAGGAAGATTTGGAGATTAACTCTAGCGGAGGATCTAGCGGAGG	GCGACTTGGATGattGAGcgctacGAGgacGAGGAGgctgaaatccttgttGAGgtcatcttgcgcaactttgaacaattgcagGAGaaacgcGAGgccGAGgatGAGcactatgtgGAGctgatcatcggggacgctgataatcaagtggtctacctccataaaatcGAGgatGAGgtcctgttgaaagccggcGAGtgggctaagaaaattgctgtgaagcgcgcattgaagGAGgaagatttgGAGattaac	GCGACTTGGATG	ATCCACCGGTACCATGGCTAGCGCGACTTGGATGattGAGcgctacGAGgacGAGGAGgctgaaatccttgttGAGgtcatcttgcgcaactttgaacaattgcagGAGaaacgcGAGgccGAGgatGAGcactatgtgGAGctgatcatcggggacgctgataatcaagtggtctacctccataaaatcGAGgatGAGgtcctgttgaaagccggcGAGtgggctaagaaaattgctgtgaagcgcgcattgaagGAGgaagatttgGAGattaacTCTAGCGGAGGATCTAGCGGAGG	3_4778_st_to_e_dna_repair_peptides_9NATG	HFM1	278.0	0.0
333	0.0	177.0	0.0	0.0	0.0	hblOligo46874_Cat2	333	NM_1017975	23.0	AAGGTGGAACAAATTACACGCTACAGCGACACAACTGCTGAAATCCTTGTTACCGTCATCTTGCGCAACTTTGAACAATTGCAGACCAAACGCACCGCCTCCGATTCACACTATGTGACTCTGATCATCGGGGACGCTGATAATCAAGTGGTCTACCTCCATAAAATCACTGATTCTGTCCTGTTGAAAGCCGGCTCTTGGGCTAAGAAAATTGCTGTGAAGCGCGCATTGAAGAGTGAAGATTTGTCAATTAACTCTAGCGGAGGATCTAGCGGAGG	aaggtggaacaaattacacgctacagcgacacaactgctgaaatccttgttaccgtcatcttgcgcaactttgaacaattgcagaccaaacgcaccgcctccgattcacactatgtgactctgatcatcggggacgctgataatcaagtggtctacctccataaaatcactgattctgtcctgttgaaagccggctcttgggctaagaaaattgctgtgaagcgcgcattgaagagtgaagatttgtcaattaac		ATCCACCGGTACCATGGCTAGCaaggtggaacaaattacacgctacagcgacacaactgctgaaatccttgttaccgtcatcttgcgcaactttgaacaattgcagaccaaacgcaccgcctccgattcacactatgtgactctgatcatcggggacgctgataatcaagtggtctacctccataaaatcactgattctgtcctgttgaaagccggctcttgggctaagaaaattgctgtgaagcgcgcattgaagagtgaagatttgtcaattaacTCTAGCGGAGGATCTAGCGGAGG	2_wt_dna_repair_peptides	HFM1	177.0	0.0
334	0.0	225.0	0.0	2.0	0.0	hblOligo174559_Cat3	334	NM_1017975	24.0	CTGAGAGTCATGGTGGTCTACCTCCATAAAATCGAGGATGAGGTCCTGTTGAAAGCCGGCGAGTGGGCTAAGAAAATTGCTGTGAAGCGCGCATTGAAGGAGGAAGATTTGGAGATTAACTTGATTGAGGAGGAATTTGTTGGTTTGGATATTCAGCAAAAGCTCGAGGTTTTTTATCTTGAGCCTAAACGCTTCGGGAACCAGATTGAGATGCAGCGCAAGGAGGAGGAGCAAATCGAGCACGAGAAGCACGAGTCTAGCGGAGGATCTAGCGGAGG	CTGAGAGTCATGgtggtctacctccataaaatcGAGgatGAGgtcctgttgaaagccggcGAGtgggctaagaaaattgctgtgaagcgcgcattgaagGAGgaagatttgGAGattaacttgattGAGGAGgaatttgttggtttggatattcagcaaaagctcGAGgttttttatcttgagcctaaacgcttcgggaaccagattGAGatgcagcgcaagGAGgagGAGcaaatcGAGcacGAGaagcacGAG	CTGAGAGTCATG	ATCCACCGGTACCATGGCTAGCCTGAGAGTCATGgtggtctacctccataaaatcGAGgatGAGgtcctgttgaaagccggcGAGtgggctaagaaaattgctgtgaagcgcgcattgaagGAGgaagatttgGAGattaacttgattGAGGAGgaatttgttggtttggatattcagcaaaagctcGAGgttttttatcttgagcctaaacgcttcgggaaccagattGAGatgcagcgcaagGAGgagGAGcaaatcGAGcacGAGaagcacGAGTCTAGCGGAGGATCTAGCGGAGG	3_4778_st_to_e_dna_repair_peptides_9NATG	HFM1	225.0	0.0
335	0.0	216.0	1.0	9.0	0.0	hblOligo174559_Cat2	335	NM_1017975	24.0	GCTGATAATCAAGTGGTCTACCTCCATAAAATCACTGATTCTGTCCTGTTGAAAGCCGGCTCTTGGGCTAAGAAAATTGCTGTGAAGCGCGCATTGAAGAGTGAAGATTTGTCAATTAACTTGATTAGTTCTGAATTTGTTGGTTTGGATATTCAGCAAAAGCTCACCGTTTTTTATCTTGAGCCTAAACGCTTCGGGAACCAGATTACTATGCAGCGCAAGTCAGAGACCCAAATCAGTCACAGCAAGCACTCCTCTAGCGGAGGATCTAGCGGAGG	gctgataatcaagtggtctacctccataaaatcactgattctgtcctgttgaaagccggctcttgggctaagaaaattgctgtgaagcgcgcattgaagagtgaagatttgtcaattaacttgattagttctgaatttgttggtttggatattcagcaaaagctcaccgttttttatcttgagcctaaacgcttcgggaaccagattactatgcagcgcaagtcagagacccaaatcagtcacagcaagcactcc		ATCCACCGGTACCATGGCTAGCgctgataatcaagtggtctacctccataaaatcactgattctgtcctgttgaaagccggctcttgggctaagaaaattgctgtgaagcgcgcattgaagagtgaagatttgtcaattaacttgattagttctgaatttgttggtttggatattcagcaaaagctcaccgttttttatcttgagcctaaacgcttcgggaaccagattactatgcagcgcaagtcagagacccaaatcagtcacagcaagcactccTCTAGCGGAGGATCTAGCGGAGG	2_wt_dna_repair_peptides	HFM1	216.0	0.0
336	0.0	153.0	0.0	0.0	0.0	hblOligo46875_Cat3	336	NM_1017975	25.0	ATATGTGATATGGATATTCAGCAAAAGCTCGAGGTTTTTTATCTTGAGCCTAAACGCTTCGGGAACCAGATTGAGATGCAGCGCAAGGAGGAGGAGCAAATCGAGCACGAGAAGCACGAGGATATTGAGGAGATTGCTGGCCCAAACAAGGGCGAGGAGGCAGAGAAAAAGCCTGGCAACCGCGAATGCAATCACCTCTGCAAAGAGAAGCACGAGTGTGGTCATGACTGCTGCAAGATCGGTGTGGCACAAAAATCTAGCGGAGGATCTAGCGGAGG	ATATGTGATATGgatattcagcaaaagctcGAGgttttttatcttgagcctaaacgcttcgggaaccagattGAGatgcagcgcaagGAGgagGAGcaaatcGAGcacGAGaagcacGAGgatattGAGGAGattgctggcccaaacaagggcGAGGAGgcaGAGaaaaagcctggcaaccgcgaatgcaatcacctctgcaaaGAGaagcacGAGtgtggtcatgactgctgcaagatcggtgtggcacaaaaa	ATATGTGATATG	ATCCACCGGTACCATGGCTAGCATATGTGATATGgatattcagcaaaagctcGAGgttttttatcttgagcctaaacgcttcgggaaccagattGAGatgcagcgcaagGAGgagGAGcaaatcGAGcacGAGaagcacGAGgatattGAGGAGattgctggcccaaacaagggcGAGGAGgcaGAGaaaaagcctggcaaccgcgaatgcaatcacctctgcaaaGAGaagcacGAGtgtggtcatgactgctgcaagatcggtgtggcacaaaaaTCTAGCGGAGGATCTAGCGGAGG	3_4778_st_to_e_dna_repair_peptides_9NATG	HFM1	153.0	0.0
337	0.0	98.0	0.0	0.0	0.0	hblOligo46875_Cat2	337	NM_1017975	25.0	TTTGTTGGTTTGGATATTCAGCAAAAGCTCACCGTTTTTTATCTTGAGCCTAAACGCTTCGGGAACCAGATTACTATGCAGCGCAAGTCAGAGACCCAAATCAGTCACAGCAAGCACTCCGATATTAGTACAATTGCTGGCCCAAACAAGGGCACTACCGCAAGTAAAAAGCCTGGCAACCGCGAATGCAATCACCTCTGCAAATCAAAGCACACCTGTGGTCATGACTGCTGCAAGATCGGTGTGGCACAAAAATCTAGCGGAGGATCTAGCGGAGG	tttgttggtttggatattcagcaaaagctcaccgttttttatcttgagcctaaacgcttcgggaaccagattactatgcagcgcaagtcagagacccaaatcagtcacagcaagcactccgatattagtacaattgctggcccaaacaagggcactaccgcaagtaaaaagcctggcaaccgcgaatgcaatcacctctgcaaatcaaagcacacctgtggtcatgactgctgcaagatcggtgtggcacaaaaa		ATCCACCGGTACCATGGCTAGCtttgttggtttggatattcagcaaaagctcaccgttttttatcttgagcctaaacgcttcgggaaccagattactatgcagcgcaagtcagagacccaaatcagtcacagcaagcactccgatattagtacaattgctggcccaaacaagggcactaccgcaagtaaaaagcctggcaaccgcgaatgcaatcacctctgcaaatcaaagcacacctgtggtcatgactgctgcaagatcggtgtggcacaaaaaTCTAGCGGAGGATCTAGCGGAGG	2_wt_dna_repair_peptides	HFM1	98.0	0.0
338	0.0	168.0	0.0	1.0	0.0	hblOligo174560_Cat3	338	NM_1017975	26.0	CCGTCGCAGATGAAGGGCGAGGAGGCAGAGAAAAAGCCTGGCAACCGCGAATGCAATCACCTCTGCAAAGAGAAGCACGAGTGTGGTCATGACTGCTGCAAGATCGGTGTGGCACAAAAAGAGGAAATTAAGGAGGAGGAGATTGAGGAGTACCTTGAGGACTTGCGCAACCGCAACGCTGTTGAGGAGGTTCCACCTGTTAAGCGCTTGAAGATCCAGATGAACAAAGAGCAGGAGGTCGACTTGAAAGAATTTTCTAGCGGAGGATCTAGCGGAGG	CCGTCGCAGATGaagggcGAGGAGgcaGAGaaaaagcctggcaaccgcgaatgcaatcacctctgcaaaGAGaagcacGAGtgtggtcatgactgctgcaagatcggtgtggcacaaaaaGAGgaaattaaggagGAGGAGattGAGGAGtaccttGAGgacttgcgcaaccgcaacgctgttGAGGAGgttccacctgttaagcgcttgaagatccagatgaacaaaGAGcagGAGgtcgacttgaaagaattt	CCGTCGCAGATG	ATCCACCGGTACCATGGCTAGCCCGTCGCAGATGaagggcGAGGAGgcaGAGaaaaagcctggcaaccgcgaatgcaatcacctctgcaaaGAGaagcacGAGtgtggtcatgactgctgcaagatcggtgtggcacaaaaaGAGgaaattaaggagGAGGAGattGAGGAGtaccttGAGgacttgcgcaaccgcaacgctgttGAGGAGgttccacctgttaagcgcttgaagatccagatgaacaaaGAGcagGAGgtcgacttgaaagaatttTCTAGCGGAGGATCTAGCGGAGG	3_4778_st_to_e_dna_repair_peptides_9NATG	HFM1	168.0	0.0
339	0.0	198.0	0.0	2.0	0.0	hblOligo174560_Cat2	339	NM_1017975	26.0	GCTGGCCCAAACAAGGGCACTACCGCAAGTAAAAAGCCTGGCAACCGCGAATGCAATCACCTCTGCAAATCAAAGCACACCTGTGGTCATGACTGCTGCAAGATCGGTGTGGCACAAAAAAGTGAAATTAAGGAGTCTACCATTTCCTCTTACCTTAGTGACTTGCGCAACCGCAACGCTGTTTCTTCCGTTCCACCTGTTAAGCGCTTGAAGATCCAGATGAACAAATCTCAGTCTGTCGACTTGAAAGAATTTTCTAGCGGAGGATCTAGCGGAGG	gctggcccaaacaagggcactaccgcaagtaaaaagcctggcaaccgcgaatgcaatcacctctgcaaatcaaagcacacctgtggtcatgactgctgcaagatcggtgtggcacaaaaaagtgaaattaaggagtctaccatttcctcttaccttagtgacttgcgcaaccgcaacgctgtttcttccgttccacctgttaagcgcttgaagatccagatgaacaaatctcagtctgtcgacttgaaagaattt		ATCCACCGGTACCATGGCTAGCgctggcccaaacaagggcactaccgcaagtaaaaagcctggcaaccgcgaatgcaatcacctctgcaaatcaaagcacacctgtggtcatgactgctgcaagatcggtgtggcacaaaaaagtgaaattaaggagtctaccatttcctcttaccttagtgacttgcgcaaccgcaacgctgtttcttccgttccacctgttaagcgcttgaagatccagatgaacaaatctcagtctgtcgacttgaaagaatttTCTAGCGGAGGATCTAGCGGAGG	2_wt_dna_repair_peptides	HFM1	198.0	0.0
340	0.0	115.0	0.0	1.0	0.0	hblOligo46876_Cat3	340	NM_1017975	27.0	ACGTCACTCATGGAGTACCTTGAGGACTTGCGCAACCGCAACGCTGTTGAGGAGGTTCCACCTGTTAAGCGCTTGAAGATCCAGATGAACAAAGAGCAGGAGGTCGACTTGAAAGAATTTGGCTTTGAGCCAAAACCAGAGCTGCCAGAGATCGAGCGCGAGGAGTACCTGAACATCGAGGAACTCCCAATCATGGAACAATGGGACCAACCTGAAATTTATGGGAAGGTGCGCCAAGAGCCAGAGGAGTACCAATCTAGCGGAGGATCTAGCGGAGG	ACGTCACTCATGGAGtaccttGAGgacttgcgcaaccgcaacgctgttGAGGAGgttccacctgttaagcgcttgaagatccagatgaacaaaGAGcagGAGgtcgacttgaaagaatttggctttGAGccaaaaccaGAGctgccaGAGatcGAGcgcGAGgagtacctgaacatcGAGgaactcccaatcatggaacaatgggaccaacctgaaatttatgggaaggtgcgccaagagccaGAGgagtaccaa	ACGTCACTCATG	ATCCACCGGTACCATGGCTAGCACGTCACTCATGGAGtaccttGAGgacttgcgcaaccgcaacgctgttGAGGAGgttccacctgttaagcgcttgaagatccagatgaacaaaGAGcagGAGgtcgacttgaaagaatttggctttGAGccaaaaccaGAGctgccaGAGatcGAGcgcGAGgagtacctgaacatcGAGgaactcccaatcatggaacaatgggaccaacctgaaatttatgggaaggtgcgccaagagccaGAGgagtaccaaTCTAGCGGAGGATCTAGCGGAGG	3_4778_st_to_e_dna_repair_peptides_9NATG	HFM1	115.0	0.0
342	0.0	174.0	0.0	1.0	0.0	hblOligo174561_Cat3	342	NM_1017975	28.0	CGTTGTTCCATGGAGATCGAGCGCGAGGAGTACCTGAACATCGAGGAACTCCCAATCATGGAACAATGGGACCAACCTGAAATTTATGGGAAGGTGCGCCAAGAGCCAGAGGAGTACCAAGATAAGGAGGTTCTCAACGTCAACTTCGAATTGGGGAACGAAGTGTGGGATGACTTTGATGACGAGAACCTTGAAGTGGAGGAGTTCGAGGAGGATGAGGAAAAAGAGAAAATCGAGGGTTTCGGCAACGAGCTCTCTAGCGGAGGATCTAGCGGAGG	CGTTGTTCCATGGAGatcGAGcgcGAGgagtacctgaacatcGAGgaactcccaatcatggaacaatgggaccaacctgaaatttatgggaaggtgcgccaagagccaGAGgagtaccaagataaggaggttctcaacgtcaacttcgaattggggaacgaagtgtgggatgactttgatgacgagaaccttgaagtgGAGGAGttcGAGGAGgatGAGgaaaaaGAGaaaatcGAGggtttcggcaacGAGctc	CGTTGTTCCATG	ATCCACCGGTACCATGGCTAGCCGTTGTTCCATGGAGatcGAGcgcGAGgagtacctgaacatcGAGgaactcccaatcatggaacaatgggaccaacctgaaatttatgggaaggtgcgccaagagccaGAGgagtaccaagataaggaggttctcaacgtcaacttcgaattggggaacgaagtgtgggatgactttgatgacgagaaccttgaagtgGAGGAGttcGAGGAGgatGAGgaaaaaGAGaaaatcGAGggtttcggcaacGAGctcTCTAGCGGAGGATCTAGCGGAGG	3_4778_st_to_e_dna_repair_peptides_9NATG	HFM1	174.0	0.0
343	0.0	209.0	0.0	0.0	0.0	hblOligo174561_Cat2	343	NM_1017975	28.0	CCAAGCCTGCCATCTATCAGTCGCAGCGAGTACCTGAACATCAGCGAACTCCCAATCATGGAACAATGGGACCAACCTGAAATTTATGGGAAGGTGCGCCAAGAGCCATCCGAGTACCAAGATAAGGAGGTTCTCAACGTCAACTTCGAATTGGGGAACGAAGTGTGGGATGACTTTGATGACGAGAACCTTGAAGTGACAAGCTTCAGTACAGATACCGAAAAAACCAAAATCTCCGGTTTCGGCAACACCCTCTCTAGCGGAGGATCTAGCGGAGG	ccaagcctgccatctatcagtcgcagcgagtacctgaacatcagcgaactcccaatcatggaacaatgggaccaacctgaaatttatgggaaggtgcgccaagagccatccgagtaccaagataaggaggttctcaacgtcaacttcgaattggggaacgaagtgtgggatgactttgatgacgagaaccttgaagtgacaagcttcagtacagataccgaaaaaaccaaaatctccggtttcggcaacaccctc		ATCCACCGGTACCATGGCTAGCccaagcctgccatctatcagtcgcagcgagtacctgaacatcagcgaactcccaatcatggaacaatgggaccaacctgaaatttatgggaaggtgcgccaagagccatccgagtaccaagataaggaggttctcaacgtcaacttcgaattggggaacgaagtgtgggatgactttgatgacgagaaccttgaagtgacaagcttcagtacagataccgaaaaaaccaaaatctccggtttcggcaacaccctcTCTAGCGGAGGATCTAGCGGAGG	2_wt_dna_repair_peptides	HFM1	209.0	0.0
344	0.0	203.0	4.0	0.0	0.0	hblOligo46877_Cat3	344	NM_1017975	29.0	AAAAGGCTTATGGAATTGGGGAACGAAGTGTGGGATGACTTTGATGACGAGAACCTTGAAGTGGAGGAGTTCGAGGAGGATGAGGAAAAAGAGAAAATCGAGGGTTTCGGCAACGAGCTCGAGGAGGAGGAGCGCGGGGAGAAACTCCCACTTCAGGAGGAGAAAGAGAAGTTCCAACGCGAAATGGAGAATGAGTTCGTGGAGGAGCACGAGATGGAGGATATCGAGCTCGAGAATGAGGCCATGCCAAAATTCTCTAGCGGAGGATCTAGCGGAGG	AAAAGGCTTATGgaattggggaacgaagtgtgggatgactttgatgacgagaaccttgaagtgGAGGAGttcGAGGAGgatGAGgaaaaaGAGaaaatcGAGggtttcggcaacGAGctcGAGGAGGAGGAGcgcgggGAGaaactcccacttcaggagGAGaaaGAGaagttccaacgcgaaatgGAGaatGAGttcgtgGAGGAGcacgagatgGAGgatatcGAGctcGAGaatGAGgccatgccaaaattc	AAAAGGCTTATG	ATCCACCGGTACCATGGCTAGCAAAAGGCTTATGgaattggggaacgaagtgtgggatgactttgatgacgagaaccttgaagtgGAGGAGttcGAGGAGgatGAGgaaaaaGAGaaaatcGAGggtttcggcaacGAGctcGAGGAGGAGGAGcgcgggGAGaaactcccacttcaggagGAGaaaGAGaagttccaacgcgaaatgGAGaatGAGttcgtgGAGGAGcacgagatgGAGgatatcGAGctcGAGaatGAGgccatgccaaaattcTCTAGCGGAGGATCTAGCGGAGG	3_4778_st_to_e_dna_repair_peptides_9NATG	HFM1	203.0	0.0
345	0.0	243.0	1.0	0.0	0.0	hblOligo46877_Cat2	345	NM_1017975	29.0	AACGTCAACTTCGAATTGGGGAACGAAGTGTGGGATGACTTTGATGACGAGAACCTTGAAGTGACAAGCTTCAGTACAGATACCGAAAAAACCAAAATCTCCGGTTTCGGCAACACCCTCTCCTCTTCCACACGCGGGTCCAAACTCCCACTTCAGGAGTCTAAATCCAAGTTCCAACGCGAAATGTCTAATAGCTTCGTGTCCTCCCACGAGATGTCAGATATCAGCCTCTCAAATTCAGCCATGCCAAAATTCTCTAGCGGAGGATCTAGCGGAGG	aacgtcaacttcgaattggggaacgaagtgtgggatgactttgatgacgagaaccttgaagtgacaagcttcagtacagataccgaaaaaaccaaaatctccggtttcggcaacaccctctcctcttccacacgcgggtccaaactcccacttcaggagtctaaatccaagttccaacgcgaaatgtctaatagcttcgtgtcctcccacgagatgtcagatatcagcctctcaaattcagccatgccaaaattc		ATCCACCGGTACCATGGCTAGCaacgtcaacttcgaattggggaacgaagtgtgggatgactttgatgacgagaaccttgaagtgacaagcttcagtacagataccgaaaaaaccaaaatctccggtttcggcaacaccctctcctcttccacacgcgggtccaaactcccacttcaggagtctaaatccaagttccaacgcgaaatgtctaatagcttcgtgtcctcccacgagatgtcagatatcagcctctcaaattcagccatgccaaaattcTCTAGCGGAGGATCTAGCGGAGG	2_wt_dna_repair_peptides	HFM1	243.0	0.0
347	0.0	382.0	5.0	1.0	0.0	hblOligo174562_Cat2	347	NM_1017975	30.0	GGGTCCAAACTCCCACTTCAGGAGTCTAAATCCAAGTTCCAACGCGAAATGTCTAATAGCTTCGTGTCCTCCCACGAGATGTCAGATATCAGCCTCTCAAATTCAGCCATGCCAAAATTCTCTGCTTCATCCATGACTAAGCTCCCACAACAGGCCGGCAATGCCGTGATCGTTCACTTTCAAGAACGCAAACCTCAAAACCTTAGCCCAGAGATCGAGAAGCAATGCTTCACTTTCTCTGAGAAGAACCCAAATTCTAGCGGAGGATCTAGCGGAGG	gggtccaaactcccacttcaggagtctaaatccaagttccaacgcgaaatgtctaatagcttcgtgtcctcccacgagatgtcagatatcagcctctcaaattcagccatgccaaaattctctgcttcatccatgactaagctcccacaacaggccggcaatgccgtgatcgttcactttcaagaacgcaaacctcaaaaccttagcccagagatcgagaagcaatgcttcactttctctgagaagaacccaaat		ATCCACCGGTACCATGGCTAGCgggtccaaactcccacttcaggagtctaaatccaagttccaacgcgaaatgtctaatagcttcgtgtcctcccacgagatgtcagatatcagcctctcaaattcagccatgccaaaattctctgcttcatccatgactaagctcccacaacaggccggcaatgccgtgatcgttcactttcaagaacgcaaacctcaaaaccttagcccagagatcgagaagcaatgcttcactttctctgagaagaacccaaatTCTAGCGGAGGATCTAGCGGAGG	2_wt_dna_repair_peptides	HFM1	382.0	0.0
348	0.0	344.0	1.0	0.0	0.0	hblOligo46878_Cat3	348	NM_1017975	31.0	AGTTGCGGAATGCAACAGGCCGGCAATGCCGTGATCGTTCACTTTCAAGAACGCAAACCTCAAAACCTTGAGCCAGAGATCGAGAAGCAATGCTTCGAGTTCGAGGAGAAGAACCCAAATGAGGAGAATTATAAAAAAGTCGACTTCTTCATTCGCAACGAGGAATGCAAAAAGGAGGTTGACTTTGAGATGTACCACCCTGATGACGAAGCAGACGAGATGAAAGAGCTCTTGGGCATCTTTGACGGGATTTTCTCTAGCGGAGGATCTAGCGGAGG	AGTTGCGGAATGcaacaggccggcaatgccgtgatcgttcactttcaagaacgcaaacctcaaaaccttGAGccagagatcgagaagcaatgcttcGAGttcGAGgagaagaacccaaatGAGGAGaattataaaaaagtcgacttcttcattcgcaacGAGgaatgcaaaaaggaggttgactttGAGatgtaccaccctgatgacgaagcagacgagatgaaaGAGctcttgggcatctttgacgggattttc	AGTTGCGGAATG	ATCCACCGGTACCATGGCTAGCAGTTGCGGAATGcaacaggccggcaatgccgtgatcgttcactttcaagaacgcaaacctcaaaaccttGAGccagagatcgagaagcaatgcttcGAGttcGAGgagaagaacccaaatGAGGAGaattataaaaaagtcgacttcttcattcgcaacGAGgaatgcaaaaaggaggttgactttGAGatgtaccaccctgatgacgaagcagacgagatgaaaGAGctcttgggcatctttgacgggattttcTCTAGCGGAGGATCTAGCGGAGG	3_4778_st_to_e_dna_repair_peptides_9NATG	HFM1	344.0	0.0
349	0.0	406.0	0.0	0.0	0.0	hblOligo46878_Cat2	349	NM_1017975	31.0	ACTAAGCTCCCACAACAGGCCGGCAATGCCGTGATCGTTCACTTTCAAGAACGCAAACCTCAAAACCTTAGCCCAGAGATCGAGAAGCAATGCTTCACTTTCTCTGAGAAGAACCCAAATTCATCTAATTATAAAAAAGTCGACTTCTTCATTCGCAACAGTGAATGCAAAAAGGAGGTTGACTTTTCAATGTACCACCCTGATGACGAAGCAGACGAGATGAAAAGCCTCTTGGGCATCTTTGACGGGATTTTCTCTAGCGGAGGATCTAGCGGAGG	actaagctcccacaacaggccggcaatgccgtgatcgttcactttcaagaacgcaaacctcaaaaccttagcccagagatcgagaagcaatgcttcactttctctgagaagaacccaaattcatctaattataaaaaagtcgacttcttcattcgcaacagtgaatgcaaaaaggaggttgacttttcaatgtaccaccctgatgacgaagcagacgagatgaaaagcctcttgggcatctttgacgggattttc		ATCCACCGGTACCATGGCTAGCactaagctcccacaacaggccggcaatgccgtgatcgttcactttcaagaacgcaaacctcaaaaccttagcccagagatcgagaagcaatgcttcactttctctgagaagaacccaaattcatctaattataaaaaagtcgacttcttcattcgcaacagtgaatgcaaaaaggaggttgacttttcaatgtaccaccctgatgacgaagcagacgagatgaaaagcctcttgggcatctttgacgggattttcTCTAGCGGAGGATCTAGCGGAGG	2_wt_dna_repair_peptides	HFM1	406.0	0.0
351	0.0	405.0	3.0	2.0	0.0	hblOligo252047_Cat2	351	NM_1018112	1.0	TGGCTGTTTCGCAATTTGTGCTGCCTGTGCGAACAAATGGAAGCTTCTTGTCAGCACGCAGACGTGGCACGCGCAATGCTCAGCGATTTTGTTCAAATGTTCGTCCTCCGCGGCTTTCAGAAAAATAGCGACCTCCGCCGCACTGTGGAACCTGAGAAGATGCCTCAGGTTACTGTGGACGTCCTTCAACGCATGCTCATTTTTGCTCTCGACGCACTGGCTGCCGGGGTGCAAGAAGAGTCCTCAACTCATAAGTCTAGCGGAGGATCTAGCGGAGG	tggctgtttcgcaatttgtgctgcctgtgcgaacaaatggaagcttcttgtcagcacgcagacgtggcacgcgcaatgctcagcgattttgttcaaatgttcgtcctccgcggctttcagaaaaatagcgacctccgccgcactgtggaacctgagaagatgcctcaggttactgtggacgtccttcaacgcatgctcatttttgctctcgacgcactggctgccggggtgcaagaagagtcctcaactcataag		ATCCACCGGTACCATGGCTAGCtggctgtttcgcaatttgtgctgcctgtgcgaacaaatggaagcttcttgtcagcacgcagacgtggcacgcgcaatgctcagcgattttgttcaaatgttcgtcctccgcggctttcagaaaaatagcgacctccgccgcactgtggaacctgagaagatgcctcaggttactgtggacgtccttcaacgcatgctcatttttgctctcgacgcactggctgccggggtgcaagaagagtcctcaactcataagTCTAGCGGAGGATCTAGCGGAGG	2_wt_dna_repair_peptides	FANCA	405.0	0.0
352	0.0	263.0	0.0	0.0	0.0	hblOligo37539_Cat3	352	NM_1018113	1.0	CTCCAATCAATGGCAATGGAGGAGAATGAACAGGAACGCCTCCTTTGTTACAACGGGGAGGTGCTGGTTTTCCAACTTGAGAAGGGTAATTTCGCTGACAAAGAGCCTGAGAAAGAGCCTATTCTGCACGTGCGCCGCATGGTGTTTGATCGCGGTGAGAAGGTCTTTGTCCAGAAGGAGGAGGGGTTCTTCGAGATTAAGGAAGAGAACGAGCATCTTAAGATCATGTGCTGTAATTGTGTTGAGGATTTTCGCTCTAGCGGAGGATCTAGCGGAGG	CTCCAATCAATGgcaatgGAGGAGaatgaacaggaacgcctcctttgttacaacggggaggtgctggttttccaacttGAGaagggtaatttcgctgacaaagagcctGAGaaaGAGcctattctgcacgtgcgccgcatggtgtttgatcgcggtGAGaaggtctttgtccagaagGAGGAGgggttcttcGAGattaaggaagagaacGAGcatcttaagatcatgtgctgtaattgtgttGAGgattttcgc	CTCCAATCAATG	ATCCACCGGTACCATGGCTAGCCTCCAATCAATGgcaatgGAGGAGaatgaacaggaacgcctcctttgttacaacggggaggtgctggttttccaacttGAGaagggtaatttcgctgacaaagagcctGAGaaaGAGcctattctgcacgtgcgccgcatggtgtttgatcgcggtGAGaaggtctttgtccagaagGAGGAGgggttcttcGAGattaaggaagagaacGAGcatcttaagatcatgtgctgtaattgtgttGAGgattttcgcTCTAGCGGAGGATCTAGCGGAGG	3_4778_st_to_e_dna_repair_peptides_9NATG	FANCB	263.0	0.0
353	0.0	174.0	0.0	0.0	0.0	hblOligo37539_Cat2	353	NM_1018113	1.0	ACATCCAAACAAGCAATGAGTAGTAATGAACAGGAACGCCTCCTTTGTTACAACGGGGAGGTGCTGGTTTTCCAACTTTCAAAGGGTAATTTCGCTGACAAAGAGCCTACAAAAACCCCTATTCTGCACGTGCGCCGCATGGTGTTTGATCGCGGTACCAAGGTCTTTGTCCAGAAGTCTACAGGGTTCTTCACCATTAAGGAAGAGAACTCTCATCTTAAGATCATGTGCTGTAATTGTGTTAGCGATTTTCGCTCTAGCGGAGGATCTAGCGGAGG	acatccaaacaagcaatgagtagtaatgaacaggaacgcctcctttgttacaacggggaggtgctggttttccaactttcaaagggtaatttcgctgacaaagagcctacaaaaacccctattctgcacgtgcgccgcatggtgtttgatcgcggtaccaaggtctttgtccagaagtctacagggttcttcaccattaaggaagagaactctcatcttaagatcatgtgctgtaattgtgttagcgattttcgc		ATCCACCGGTACCATGGCTAGCacatccaaacaagcaatgagtagtaatgaacaggaacgcctcctttgttacaacggggaggtgctggttttccaactttcaaagggtaatttcgctgacaaagagcctacaaaaacccctattctgcacgtgcgccgcatggtgtttgatcgcggtaccaaggtctttgtccagaagtctacagggttcttcaccattaaggaagagaactctcatcttaagatcatgtgctgtaattgtgttagcgattttcgcTCTAGCGGAGGATCTAGCGGAGG	2_wt_dna_repair_peptides	FANCB	174.0	0.0
354	0.0	57.0	0.0	0.0	0.0	hblOligo165950_Cat3	354	NM_1018113	2.0	GACTCGGATATGTTTGATCGCGGTGAGAAGGTCTTTGTCCAGAAGGAGGAGGGGTTCTTCGAGATTAAGGAAGAGAACGAGCATCTTAAGATCATGTGCTGTAATTGTGTTGAGGATTTTCGCGAGGGTATTAATTTGCCATACATTGTCATTGAGAAAAACAAAAAAAATAACGTCTTTGAATATTTTCTCCTGATTCTTCATGAGGAGAACAAGTTCGAGATGCGCTTGGAGTTTAAGTTGGGTTATGAGATGTCTAGCGGAGGATCTAGCGGAGG	GACTCGGATATGtttgatcgcggtGAGaaggtctttgtccagaagGAGGAGgggttcttcGAGattaaggaagagaacGAGcatcttaagatcatgtgctgtaattgtgttGAGgattttcgcGAGggtattaatttgccatacattgtcattgagaaaaacaaaaaaaataacgtctttgaatattttctcctgattcttcatGAGGAGaacaagttcgagatgcgcttgGAGtttaagttgggttatgagatg	GACTCGGATATG	ATCCACCGGTACCATGGCTAGCGACTCGGATATGtttgatcgcggtGAGaaggtctttgtccagaagGAGGAGgggttcttcGAGattaaggaagagaacGAGcatcttaagatcatgtgctgtaattgtgttGAGgattttcgcGAGggtattaatttgccatacattgtcattgagaaaaacaaaaaaaataacgtctttgaatattttctcctgattcttcatGAGGAGaacaagttcgagatgcgcttgGAGtttaagttgggttatgagatgTCTAGCGGAGGATCTAGCGGAGG	3_4778_st_to_e_dna_repair_peptides_9NATG	FANCB	57.0	0.0
356	0.0	420.0	5.0	5.0	0.0	hblOligo37540_Cat3	356	NM_1018113	3.0	TATCGCCCTATGGTCATTGAGAAAAACAAAAAAAATAACGTCTTTGAATATTTTCTCCTGATTCTTCATGAGGAGAACAAGTTCGAGATGCGCTTGGAGTTTAAGTTGGGTTATGAGATGAAAGATGGTCTCCGCGTCCTGAACGGGCCTCTTATTCTCTGGCGCCACGTGAAGGCCTTCTTTTTCATTGAGGAGCAAGAGGGTAAAGTGGTGGAGGTCGAGGGCAACTTCGAGGAGATCCAGTGGGCAGGCGAGTCTAGCGGAGGATCTAGCGGAGG	TATCGCCCTATGgtcattgagaaaaacaaaaaaaataacgtctttgaatattttctcctgattcttcatGAGGAGaacaagttcgagatgcgcttgGAGtttaagttgggttatgagatgaaagatggtctccgcgtcctgaacgggcctcttattctctggcgccacgtgaaggccttctttttcattGAGGAGcaaGAGggtaaagtggtgGAGgtcGAGggcaacttcGAGGAGatccagtgggcaggcgag	TATCGCCCTATG	ATCCACCGGTACCATGGCTAGCTATCGCCCTATGgtcattgagaaaaacaaaaaaaataacgtctttgaatattttctcctgattcttcatGAGGAGaacaagttcgagatgcgcttgGAGtttaagttgggttatgagatgaaagatggtctccgcgtcctgaacgggcctcttattctctggcgccacgtgaaggccttctttttcattGAGGAGcaaGAGggtaaagtggtgGAGgtcGAGggcaacttcGAGGAGatccagtgggcaggcgagTCTAGCGGAGGATCTAGCGGAGG	3_4778_st_to_e_dna_repair_peptides_9NATG	FANCB	420.0	0.0
358	0.0	178.0	0.0	1.0	0.0	hblOligo165951_Cat3	358	NM_1018113	4.0	TATTACGTAATGCCTCTTATTCTCTGGCGCCACGTGAAGGCCTTCTTTTTCATTGAGGAGCAAGAGGGTAAAGTGGTGGAGGTCGAGGGCAACTTCGAGGAGATCCAGTGGGCAGGCGAGATTGAGAATCTCGGTATGGTTCTTTTGGGTCTCAAGGAGTGTTGTTTGGAGGAAGAGGAGTGTGAGCAAGAACCTGAGAAGGAGGATTACGCCATTTGGAATGAGAAGTTTTGCGTCTATGAGTTGGAGGAGCAGTCTAGCGGAGGATCTAGCGGAGG	TATTACGTAATGcctcttattctctggcgccacgtgaaggccttctttttcattGAGGAGcaaGAGggtaaagtggtgGAGgtcGAGggcaacttcGAGGAGatccagtgggcaggcgagattgagaatctcggtatggttcttttgggtctcaaggagtgttgtttgGAGgaagaggagtgtGAGcaagaacctGAGaagGAGgattacgccatttggaatGAGaagttttgcgtctatGAGttggagGAGcag	TATTACGTAATG	ATCCACCGGTACCATGGCTAGCTATTACGTAATGcctcttattctctggcgccacgtgaaggccttctttttcattGAGGAGcaaGAGggtaaagtggtgGAGgtcGAGggcaacttcGAGGAGatccagtgggcaggcgagattgagaatctcggtatggttcttttgggtctcaaggagtgttgtttgGAGgaagaggagtgtGAGcaagaacctGAGaagGAGgattacgccatttggaatGAGaagttttgcgtctatGAGttggagGAGcagTCTAGCGGAGGATCTAGCGGAGG	3_4778_st_to_e_dna_repair_peptides_9NATG	FANCB	178.0	0.0
360	0.0	237.0	1.0	0.0	0.0	hblOligo37541_Cat3	360	NM_1018113	5.0	AACAACGTGATGCTCAAGGAGTGTTGTTTGGAGGAAGAGGAGTGTGAGCAAGAACCTGAGAAGGAGGATTACGCCATTTGGAATGAGAAGTTTTGCGTCTATGAGTTGGAGGAGCAGGAGGTGCTTGAGGACATCTACATCATTCCTCCAGCTTATGAGGAGGTTGTTGAGTACGTCCATATTTGTGCCGAGGAGATCATTAAGAACCAGCTGCGCATCGAGCTCATTGCTCTGGAGCGCAAAAACCAACTCATCTCTAGCGGAGGATCTAGCGGAGG	AACAACGTGATGctcaaggagtgttgtttgGAGgaagaggagtgtGAGcaagaacctGAGaagGAGgattacgccatttggaatGAGaagttttgcgtctatGAGttggagGAGcaggaggtgcttGAGgacatctacatcattcctccagcttatGAGGAGgttgttGAGtacgtccatatttgtgccGAGgagatcattaagaaccagctgcgcatcGAGctcattgctctgGAGcgcaaaaaccaactcatc	AACAACGTGATG	ATCCACCGGTACCATGGCTAGCAACAACGTGATGctcaaggagtgttgtttgGAGgaagaggagtgtGAGcaagaacctGAGaagGAGgattacgccatttggaatGAGaagttttgcgtctatGAGttggagGAGcaggaggtgcttGAGgacatctacatcattcctccagcttatGAGGAGgttgttGAGtacgtccatatttgtgccGAGgagatcattaagaaccagctgcgcatcGAGctcattgctctgGAGcgcaaaaaccaactcatcTCTAGCGGAGGATCTAGCGGAGG	3_4778_st_to_e_dna_repair_peptides_9NATG	FANCB	237.0	0.0
361	0.0	496.0	3.0	3.0	0.0	hblOligo37541_Cat2	361	NM_1018113	5.0	GTTCTTTTGGGTCTCAAGGAGTGTTGTTTGTCAGAAGAGGAGTGTACACAAGAACCTAGCAAGTCAGATTACGCCATTTGGAATACTAAGTTTTGCGTCTATAGCTTGGAGAGCCAGGAGGTGCTTTCAGACATCTACATCATTCCTCCAGCTTATTCCTCTGTTGTTACATACGTCCATATTTGTGCCACCGAGATCATTAAGAACCAGCTGCGCATCTCCCTCATTGCTCTGACTCGCAAAAACCAACTCATCTCTAGCGGAGGATCTAGCGGAGG	gttcttttgggtctcaaggagtgttgtttgtcagaagaggagtgtacacaagaacctagcaagtcagattacgccatttggaatactaagttttgcgtctatagcttggagagccaggaggtgctttcagacatctacatcattcctccagcttattcctctgttgttacatacgtccatatttgtgccaccgagatcattaagaaccagctgcgcatctccctcattgctctgactcgcaaaaaccaactcatc		ATCCACCGGTACCATGGCTAGCgttcttttgggtctcaaggagtgttgtttgtcagaagaggagtgtacacaagaacctagcaagtcagattacgccatttggaatactaagttttgcgtctatagcttggagagccaggaggtgctttcagacatctacatcattcctccagcttattcctctgttgttacatacgtccatatttgtgccaccgagatcattaagaaccagctgcgcatctccctcattgctctgactcgcaaaaaccaactcatcTCTAGCGGAGGATCTAGCGGAGG	2_wt_dna_repair_peptides	FANCB	496.0	0.0
362	0.0	667.0	11.0	2.0	0.0	hblOligo165952_Cat3	362	NM_1018113	6.0	TTTGACGTTATGCCTCCAGCTTATGAGGAGGTTGTTGAGTACGTCCATATTTGTGCCGAGGAGATCATTAAGAACCAGCTGCGCATCGAGCTCATTGCTCTGGAGCGCAAAAACCAACTCATCGAGTTCCAGAACGGCGAGCCTAAGAACGTCTGCCAACTTCCTTTTGGCGATCCATGTGCTGTGCAACTGATGGATGAGGGTGGTGGGAACTTGTTCTTTGTTGTGGAGTTCATTGAGAATAATGCATGCGCATCTAGCGGAGGATCTAGCGGAGG	TTTGACGTTATGcctccagcttatGAGGAGgttgttGAGtacgtccatatttgtgccGAGgagatcattaagaaccagctgcgcatcGAGctcattgctctgGAGcgcaaaaaccaactcatcGAGttccagaacggcGAGcctaagaacgtctgccaacttccttttggcgatccatgtgctgtgcaactgatggatGAGggtggtgggaacttgttctttgttgtgGAGttcattGAGaataatgcatgcgca	TTTGACGTTATG	ATCCACCGGTACCATGGCTAGCTTTGACGTTATGcctccagcttatGAGGAGgttgttGAGtacgtccatatttgtgccGAGgagatcattaagaaccagctgcgcatcGAGctcattgctctgGAGcgcaaaaaccaactcatcGAGttccagaacggcGAGcctaagaacgtctgccaacttccttttggcgatccatgtgctgtgcaactgatggatGAGggtggtgggaacttgttctttgttgtgGAGttcattGAGaataatgcatgcgcaTCTAGCGGAGGATCTAGCGGAGG	3_4778_st_to_e_dna_repair_peptides_9NATG	FANCB	667.0	0.0
364	0.0	257.0	6.0	1.0	0.0	hblOligo37542_Cat3	364	NM_1018113	7.0	TCATACTCTATGAACGTCTGCCAACTTCCTTTTGGCGATCCATGTGCTGTGCAACTGATGGATGAGGGTGGTGGGAACTTGTTCTTTGTTGTGGAGTTCATTGAGAATAATGCATGCGCAGTCTGGAAAGAAGAGTTTCAGGTTGCTGCTAAATGGGAGAAACTCGAGCTTGTCCTGATTGACGACTTTATTGGCGAGGGGGAGGAGCAAGTCCTTCTCCTGTTCAAAGATGAGCTTAATGAGGATTGTCTTGAGTCTAGCGGAGGATCTAGCGGAGG	TCATACTCTATGaacgtctgccaacttccttttggcgatccatgtgctgtgcaactgatggatGAGggtggtgggaacttgttctttgttgtgGAGttcattGAGaataatgcatgcgcagtctggaaagaaGAGtttcaggttgctgctaaatgggagaaactcGAGcttgtcctgattgacgactttattggcGAGgggGAGgagcaagtccttctcctgttcaaagatGAGcttaatGAGgattgtcttGAG	TCATACTCTATG	ATCCACCGGTACCATGGCTAGCTCATACTCTATGaacgtctgccaacttccttttggcgatccatgtgctgtgcaactgatggatGAGggtggtgggaacttgttctttgttgtgGAGttcattGAGaataatgcatgcgcagtctggaaagaaGAGtttcaggttgctgctaaatgggagaaactcGAGcttgtcctgattgacgactttattggcGAGgggGAGgagcaagtccttctcctgttcaaagatGAGcttaatGAGgattgtcttGAGTCTAGCGGAGGATCTAGCGGAGG	3_4778_st_to_e_dna_repair_peptides_9NATG	FANCB	257.0	0.0
365	0.0	298.0	1.0	1.0	0.0	hblOligo37542_Cat2	365	NM_1018113	7.0	GGCACCCCTAAGAACGTCTGCCAACTTCCTTTTGGCGATCCATGTGCTGTGCAACTGATGGATTCAGGTGGTGGGAACTTGTTCTTTGTTGTGTCCTTCATTAGCAATAATGCATGCGCAGTCTGGAAAGAAAGCTTTCAGGTTGCTGCTAAATGGGAGAAACTCAGCCTTGTCCTGATTGACGACTTTATTGGCTCAGGGACTGAGCAAGTCCTTCTCCTGTTCAAAGATAGTCTTAATTCCGATTGTCTTACCTCTAGCGGAGGATCTAGCGGAGG	ggcacccctaagaacgtctgccaacttccttttggcgatccatgtgctgtgcaactgatggattcaggtggtgggaacttgttctttgttgtgtccttcattagcaataatgcatgcgcagtctggaaagaaagctttcaggttgctgctaaatgggagaaactcagccttgtcctgattgacgactttattggctcagggactgagcaagtccttctcctgttcaaagatagtcttaattccgattgtcttacc		ATCCACCGGTACCATGGCTAGCggcacccctaagaacgtctgccaacttccttttggcgatccatgtgctgtgcaactgatggattcaggtggtgggaacttgttctttgttgtgtccttcattagcaataatgcatgcgcagtctggaaagaaagctttcaggttgctgctaaatgggagaaactcagccttgtcctgattgacgactttattggctcagggactgagcaagtccttctcctgttcaaagatagtcttaattccgattgtcttaccTCTAGCGGAGGATCTAGCGGAGG	2_wt_dna_repair_peptides	FANCB	298.0	0.0
366	0.0	250.0	0.0	5.0	0.0	hblOligo165953_Cat3	366	NM_1018113	8.0	CCCTATTGTATGGCTAAATGGGAGAAACTCGAGCTTGTCCTGATTGACGACTTTATTGGCGAGGGGGAGGAGCAAGTCCTTCTCCTGTTCAAAGATGAGCTTAATGAGGATTGTCTTGAGGAGTTCAAAATTGAGGATCTGGGTAAGATCAATTACGAGGAGGAACCTGAGGACTGTAACGAAGATGATCTTTTCGAAGACAAACAAGAAAATCGCTACCTCGTTGTCCCACCTCTTGAGGAGGGGTTGAAGGTGTCTAGCGGAGGATCTAGCGGAGG	CCCTATTGTATGgctaaatgggagaaactcGAGcttgtcctgattgacgactttattggcGAGgggGAGgagcaagtccttctcctgttcaaagatGAGcttaatGAGgattgtcttGAGGAGttcaaaattGAGgatctgggtaagatcaattacGAGGAGgaacctGAGgactgtaacgaagatgatcttttcgaagacaaacaagaaaatcgctacctcgttgtcccacctcttgagGAGgggttgaaggtg	CCCTATTGTATG	ATCCACCGGTACCATGGCTAGCCCCTATTGTATGgctaaatgggagaaactcGAGcttgtcctgattgacgactttattggcGAGgggGAGgagcaagtccttctcctgttcaaagatGAGcttaatGAGgattgtcttGAGGAGttcaaaattGAGgatctgggtaagatcaattacGAGGAGgaacctGAGgactgtaacgaagatgatcttttcgaagacaaacaagaaaatcgctacctcgttgtcccacctcttgagGAGgggttgaaggtgTCTAGCGGAGGATCTAGCGGAGG	3_4778_st_to_e_dna_repair_peptides_9NATG	FANCB	250.0	0.0
367	0.0	244.0	1.0	1.0	0.0	hblOligo165953_Cat2	367	NM_1018113	8.0	TTTCAGGTTGCTGCTAAATGGGAGAAACTCAGCCTTGTCCTGATTGACGACTTTATTGGCTCAGGGACTGAGCAAGTCCTTCTCCTGTTCAAAGATAGTCTTAATTCCGATTGTCTTACCTCTTTCAAAATTACTGATCTGGGTAAGATCAATTACAGTTCTGAACCTTCAGACTGTAACGAAGATGATCTTTTCGAAGACAAACAAGAAAATCGCTACCTCGTTGTCCCACCTCTTGAGACCGGGTTGAAGGTGTCTAGCGGAGGATCTAGCGGAGG	tttcaggttgctgctaaatgggagaaactcagccttgtcctgattgacgactttattggctcagggactgagcaagtccttctcctgttcaaagatagtcttaattccgattgtcttacctctttcaaaattactgatctgggtaagatcaattacagttctgaaccttcagactgtaacgaagatgatcttttcgaagacaaacaagaaaatcgctacctcgttgtcccacctcttgagaccgggttgaaggtg		ATCCACCGGTACCATGGCTAGCtttcaggttgctgctaaatgggagaaactcagccttgtcctgattgacgactttattggctcagggactgagcaagtccttctcctgttcaaagatagtcttaattccgattgtcttacctctttcaaaattactgatctgggtaagatcaattacagttctgaaccttcagactgtaacgaagatgatcttttcgaagacaaacaagaaaatcgctacctcgttgtcccacctcttgagaccgggttgaaggtgTCTAGCGGAGGATCTAGCGGAGG	2_wt_dna_repair_peptides	FANCB	244.0	0.0
368	0.0	219.0	0.0	0.0	0.0	hblOligo37543_Cat3	368	NM_1018113	9.0	ATTCACCCAATGATCAATTACGAGGAGGAACCTGAGGACTGTAACGAAGATGATCTTTTCGAAGACAAACAAGAAAATCGCTACCTCGTTGTCCCACCTCTTGAGGAGGGGTTGAAGGTGTGTTTCGAGGAGTTTCGCGAGCTGCGCCAGCACCTCTTGCTCAAGGAGAAGATTATTGAGAAAGAGTACAAGGCCCTCATTAACTTGGTTCAGGGTAAGGACGACAACGAGGAGGAGGCTGAGGAGAAGGAATGCTCTAGCGGAGGATCTAGCGGAGG	ATTCACCCAATGatcaattacGAGGAGgaacctGAGgactgtaacgaagatgatcttttcgaagacaaacaagaaaatcgctacctcgttgtcccacctcttgagGAGgggttgaaggtgtgtttcGAGGAGtttcgcgagctgcgccagcacctcttgctcaaggagaagattattGAGaaaGAGtacaaggccctcattaacttggttcagggtaaggacgacaacGAGGAGGAGgctgaggagaaggaatgc	ATTCACCCAATG	ATCCACCGGTACCATGGCTAGCATTCACCCAATGatcaattacGAGGAGgaacctGAGgactgtaacgaagatgatcttttcgaagacaaacaagaaaatcgctacctcgttgtcccacctcttgagGAGgggttgaaggtgtgtttcGAGGAGtttcgcgagctgcgccagcacctcttgctcaaggagaagattattGAGaaaGAGtacaaggccctcattaacttggttcagggtaaggacgacaacGAGGAGGAGgctgaggagaaggaatgcTCTAGCGGAGGATCTAGCGGAGG	3_4778_st_to_e_dna_repair_peptides_9NATG	FANCB	219.0	0.0
369	0.0	256.0	0.0	0.0	0.0	hblOligo37543_Cat2	369	NM_1018113	9.0	GATCTGGGTAAGATCAATTACAGTTCTGAACCTTCAGACTGTAACGAAGATGATCTTTTCGAAGACAAACAAGAAAATCGCTACCTCGTTGTCCCACCTCTTGAGACCGGGTTGAAGGTGTGTTTCTCAAGCTTTCGCGAGCTGCGCCAGCACCTCTTGCTCAAGGAGAAGATTATTTCAAAATCTTACAAGGCCCTCATTAACTTGGTTCAGGGTAAGGACGACAACACCTCATCAGCTGAGGAGAAGGAATGCTCTAGCGGAGGATCTAGCGGAGG	gatctgggtaagatcaattacagttctgaaccttcagactgtaacgaagatgatcttttcgaagacaaacaagaaaatcgctacctcgttgtcccacctcttgagaccgggttgaaggtgtgtttctcaagctttcgcgagctgcgccagcacctcttgctcaaggagaagattatttcaaaatcttacaaggccctcattaacttggttcagggtaaggacgacaacacctcatcagctgaggagaaggaatgc		ATCCACCGGTACCATGGCTAGCgatctgggtaagatcaattacagttctgaaccttcagactgtaacgaagatgatcttttcgaagacaaacaagaaaatcgctacctcgttgtcccacctcttgagaccgggttgaaggtgtgtttctcaagctttcgcgagctgcgccagcacctcttgctcaaggagaagattatttcaaaatcttacaaggccctcattaacttggttcagggtaaggacgacaacacctcatcagctgaggagaaggaatgcTCTAGCGGAGGATCTAGCGGAGG	2_wt_dna_repair_peptides	FANCB	256.0	0.0
370	0.0	180.0	0.0	1.0	0.0	hblOligo165954_Cat3	370	NM_1018113	10.0	GGCCACGCGATGCAGCACCTCTTGCTCAAGGAGAAGATTATTGAGAAAGAGTACAAGGCCCTCATTAACTTGGTTCAGGGTAAGGACGACAACGAGGAGGAGGCTGAGGAGAAGGAATGCCTCGTGCCACTCTGCGGGGAAGAGGAAAACGAGGTGCATATCTTGGATGAGAAACTTGAGGATAATTTTCAGGATGAGGAACAGCTTGTGGAGAAAATCTGGTATCGCGTCATCGATGACGAGTTGGTTGTCGGGTCTAGCGGAGGATCTAGCGGAGG	GGCCACGCGATGcagcacctcttgctcaaggagaagattattGAGaaaGAGtacaaggccctcattaacttggttcagggtaaggacgacaacGAGGAGGAGgctgaggagaaggaatgcctcgtgccactctgcggggaagaggaaaacGAGgtgcatatcttggatgagaaacttGAGgataattttcaggatGAGgaacagcttgtggagaaaatctggtatcgcgtcatcgatgacGAGttggttgtcggg	GGCCACGCGATG	ATCCACCGGTACCATGGCTAGCGGCCACGCGATGcagcacctcttgctcaaggagaagattattGAGaaaGAGtacaaggccctcattaacttggttcagggtaaggacgacaacGAGGAGGAGgctgaggagaaggaatgcctcgtgccactctgcggggaagaggaaaacGAGgtgcatatcttggatgagaaacttGAGgataattttcaggatGAGgaacagcttgtggagaaaatctggtatcgcgtcatcgatgacGAGttggttgtcgggTCTAGCGGAGGATCTAGCGGAGG	3_4778_st_to_e_dna_repair_peptides_9NATG	FANCB	180.0	0.0
371	0.0	484.0	0.0	4.0	0.0	hblOligo165954_Cat2	371	NM_1018113	10.0	CGCGAGCTGCGCCAGCACCTCTTGCTCAAGGAGAAGATTATTTCAAAATCTTACAAGGCCCTCATTAACTTGGTTCAGGGTAAGGACGACAACACCTCATCAGCTGAGGAGAAGGAATGCCTCGTGCCACTCTGCGGGGAAGAGGAAAACTCCGTGCATATCTTGGATGAGAAACTTAGCGATAATTTTCAGGATTCCGAACAGCTTGTGGAGAAAATCTGGTATCGCGTCATCGATGACTCTTTGGTTGTCGGGTCTAGCGGAGGATCTAGCGGAGG	cgcgagctgcgccagcacctcttgctcaaggagaagattatttcaaaatcttacaaggccctcattaacttggttcagggtaaggacgacaacacctcatcagctgaggagaaggaatgcctcgtgccactctgcggggaagaggaaaactccgtgcatatcttggatgagaaacttagcgataattttcaggattccgaacagcttgtggagaaaatctggtatcgcgtcatcgatgactctttggttgtcggg		ATCCACCGGTACCATGGCTAGCcgcgagctgcgccagcacctcttgctcaaggagaagattatttcaaaatcttacaaggccctcattaacttggttcagggtaaggacgacaacacctcatcagctgaggagaaggaatgcctcgtgccactctgcggggaagaggaaaactccgtgcatatcttggatgagaaacttagcgataattttcaggattccgaacagcttgtggagaaaatctggtatcgcgtcatcgatgactctttggttgtcgggTCTAGCGGAGGATCTAGCGGAGG	2_wt_dna_repair_peptides	FANCB	484.0	0.0
372	0.0	495.0	7.0	2.0	0.0	hblOligo37544_Cat3	372	NM_1018113	11.0	GATCGTAAGATGAACGAGGTGCATATCTTGGATGAGAAACTTGAGGATAATTTTCAGGATGAGGAACAGCTTGTGGAGAAAATCTGGTATCGCGTCATCGATGACGAGTTGGTTGTCGGGGTCAAGGAGGAGGAGGAGCTCAAACTTGAGCTCAACGATGTTGAGCTTGAGTTGCTTATGGATCAGGCACACGACGAGCGCTTCCGCTTGCTTAAATGTCAAAACCGCGTCATTAAACTGGAGGAGAATCCTTTTTCTAGCGGAGGATCTAGCGGAGG	GATCGTAAGATGaacGAGgtgcatatcttggatgagaaacttGAGgataattttcaggatGAGgaacagcttgtggagaaaatctggtatcgcgtcatcgatgacGAGttggttgtcggggtcaagGAGGAGGAGGAGctcaaacttGAGctcaacgatgttGAGcttGAGttgcttatggatcaggcacacgacGAGcgcttccgcttgcttaaatgtcaaaaccgcgtcattaaactgGAGGAGaatcctttt	GATCGTAAGATG	ATCCACCGGTACCATGGCTAGCGATCGTAAGATGaacGAGgtgcatatcttggatgagaaacttGAGgataattttcaggatGAGgaacagcttgtggagaaaatctggtatcgcgtcatcgatgacGAGttggttgtcggggtcaagGAGGAGGAGGAGctcaaacttGAGctcaacgatgttGAGcttGAGttgcttatggatcaggcacacgacGAGcgcttccgcttgcttaaatgtcaaaaccgcgtcattaaactgGAGGAGaatccttttTCTAGCGGAGGATCTAGCGGAGG	3_4778_st_to_e_dna_repair_peptides_9NATG	FANCB	495.0	0.0
374	0.0	235.0	0.0	0.0	0.0	hblOligo165955_Cat3	374	NM_1018113	12.0	GGCATCTGGATGGAGCTCAACGATGTTGAGCTTGAGTTGCTTATGGATCAGGCACACGACGAGCGCTTCCGCTTGCTTAAATGTCAAAACCGCGTCATTAAACTGGAGGAGAATCCTTTTCCTGCCCCATATTTGATGCCTTGCGAAATTGGCCTTGAAGCCAAGCGCGTGGAGCTGGAGCCTGACGAGAAGAAAGAGGAAGAGTTTGTGTGCGAGCATCCAGAGAAGAAGGAATGTGTTCAGATCATTGAGGCCTCTAGCGGAGGATCTAGCGGAGG	GGCATCTGGATGGAGctcaacgatgttGAGcttGAGttgcttatggatcaggcacacgacGAGcgcttccgcttgcttaaatgtcaaaaccgcgtcattaaactgGAGGAGaatccttttcctgccccatatttgatgccttgcgaaattggccttgaagccaagcgcgtgGAGctgGAGcctgacGAGaagaaagaggaaGAGtttgtgtgcgagcatccaGAGaagaaggaatgtgttcagatcattGAGgcc	GGCATCTGGATG	ATCCACCGGTACCATGGCTAGCGGCATCTGGATGGAGctcaacgatgttGAGcttGAGttgcttatggatcaggcacacgacGAGcgcttccgcttgcttaaatgtcaaaaccgcgtcattaaactgGAGGAGaatccttttcctgccccatatttgatgccttgcgaaattggccttgaagccaagcgcgtgGAGctgGAGcctgacGAGaagaaagaggaaGAGtttgtgtgcgagcatccaGAGaagaaggaatgtgttcagatcattGAGgccTCTAGCGGAGGATCTAGCGGAGG	3_4778_st_to_e_dna_repair_peptides_9NATG	FANCB	235.0	0.0
378	0.0	366.0	5.0	61.0	0.0	hblOligo165956_Cat3	378	NM_1018113	14.0	TTACTTTTTATGTTCGAGAAGTTTTGTTGCGAGGTTCTTCTTCAAATTATGGAGCGCGAGGAGGGTAATTGTCCAAAGGACCGCTACGTTGTGTGCGGCCGCGTCTTTTTGGAGCTTGAGGACCTGGAGGAGGGCAAATACCTCCTCGAGTTCCCAAAAAAGAAACCTATTGAGCACATGGAAGATCTTTTTGCCTTGCTCGCAGCTTTTCATAAGGAGTGTTTTCAAATCGAGGAGCCTGGGTACGCATTGAACTCTAGCGGAGGATCTAGCGGAGG	TTACTTTTTATGttcGAGaagttttgttgcGAGgttcttcttcaaattatggagcgcgagGAGggtaattgtccaaaggaccgctacgttgtgtgcggccgcgtctttttgGAGcttgaggacctgGAGGAGggcaaatacctcctcGAGttcccaaaaaagaaacctattgagcacatggaagatctttttgccttgctcgcagcttttcataagGAGtgttttcaaatcGAGGAGcctgggtacgcattgaac	TTACTTTTTATG	ATCCACCGGTACCATGGCTAGCTTACTTTTTATGttcGAGaagttttgttgcGAGgttcttcttcaaattatggagcgcgagGAGggtaattgtccaaaggaccgctacgttgtgtgcggccgcgtctttttgGAGcttgaggacctgGAGGAGggcaaatacctcctcGAGttcccaaaaaagaaacctattgagcacatggaagatctttttgccttgctcgcagcttttcataagGAGtgttttcaaatcGAGGAGcctgggtacgcattgaacTCTAGCGGAGGATCTAGCGGAGG	3_4778_st_to_e_dna_repair_peptides_9NATG	FANCB	366.0	0.0
380	0.0	261.0	0.0	0.0	0.0	hblOligo37546_Cat3	380	NM_1018113	15.0	TCATTGATAATGGAGTTCCCAAAAAAGAAACCTATTGAGCACATGGAAGATCTTTTTGCCTTGCTCGCAGCTTTTCATAAGGAGTGTTTTCAAATCGAGGAGCCTGGGTACGCATTGAACGAGATGAAGGTCTGGTTGTTGGAACATATGAAATGCGAAATTATCAAAGAGTTCCCTGAAGTGTATTTCTGCGAGCGCCCAGGCGAGTTCTACGGCGAGCTTTTCGAGTGGAAACAGCGCGAGCCTTTCGAGGGTTCTAGCGGAGGATCTAGCGGAGG	TCATTGATAATGGAGttcccaaaaaagaaacctattgagcacatggaagatctttttgccttgctcgcagcttttcataagGAGtgttttcaaatcGAGGAGcctgggtacgcattgaacGAGatgaaggtctggttgttggaacatatgaaatgcgaaattatcaaagagttccctgaagtgtatttctgcgagcgcccaggcGAGttctacggcGAGcttttcGAGtggaaacagcgcGAGcctttcgagggt	TCATTGATAATG	ATCCACCGGTACCATGGCTAGCTCATTGATAATGGAGttcccaaaaaagaaacctattgagcacatggaagatctttttgccttgctcgcagcttttcataagGAGtgttttcaaatcGAGGAGcctgggtacgcattgaacGAGatgaaggtctggttgttggaacatatgaaatgcgaaattatcaaagagttccctgaagtgtatttctgcgagcgcccaggcGAGttctacggcGAGcttttcGAGtggaaacagcgcGAGcctttcgagggtTCTAGCGGAGGATCTAGCGGAGG	3_4778_st_to_e_dna_repair_peptides_9NATG	FANCB	261.0	0.0
382	0.0	368.0	2.0	2.0	0.0	hblOligo165957_Cat3	382	NM_1018113	16.0	TCGGTCGGGATGATGAAATGCGAAATTATCAAAGAGTTCCCTGAAGTGTATTTCTGCGAGCGCCCAGGCGAGTTCTACGGCGAGCTTTTCGAGTGGAAACAGCGCGAGCCTTTCGAGGGTATCCTCATCATCTATGAGCGCAATCAAGAGGTCATGTTCCAATGTTTGCACAATCTGATCCGCATCTTGCCTATCAATTGTTTTCTGAAGAACCTTAAGGAGGGCGAGGAGAATTTTCTCATTGATAATATGGCCTCTAGCGGAGGATCTAGCGGAGG	TCGGTCGGGATGatgaaatgcgaaattatcaaagagttccctgaagtgtatttctgcgagcgcccaggcGAGttctacggcGAGcttttcGAGtggaaacagcgcGAGcctttcgagggtatcctcatcatctatGAGcgcaatcaaGAGgtcatgttccaatgtttgcacaatctgatccgcatcttgcctatcaattgttttctgaagaaccttaagGAGggcGAGgagaattttctcattgataatatggcc	TCGGTCGGGATG	ATCCACCGGTACCATGGCTAGCTCGGTCGGGATGatgaaatgcgaaattatcaaagagttccctgaagtgtatttctgcgagcgcccaggcGAGttctacggcGAGcttttcGAGtggaaacagcgcGAGcctttcgagggtatcctcatcatctatGAGcgcaatcaaGAGgtcatgttccaatgtttgcacaatctgatccgcatcttgcctatcaattgttttctgaagaaccttaagGAGggcGAGgagaattttctcattgataatatggccTCTAGCGGAGGATCTAGCGGAGG	3_4778_st_to_e_dna_repair_peptides_9NATG	FANCB	368.0	0.0
383	0.0	396.0	4.0	0.0	0.0	hblOligo165957_Cat2	383	NM_1018113	16.0	TTGTTGGAACATATGAAATGCGAAATTATCAAAGAGTTCCCTGAAGTGTATTTCTGCGAGCGCCCAGGCAGTTTCTACGGCACACTTTTCACCTGGAAACAGCGCACACCTTTCGAGGGTATCCTCATCATCTATAGTCGCAATCAAACCGTCATGTTCCAATGTTTGCACAATCTGATCCGCATCTTGCCTATCAATTGTTTTCTGAAGAACCTTAAGTCTGGCTCTGAGAATTTTCTCATTGATAATATGGCCTCTAGCGGAGGATCTAGCGGAGG	ttgttggaacatatgaaatgcgaaattatcaaagagttccctgaagtgtatttctgcgagcgcccaggcagtttctacggcacacttttcacctggaaacagcgcacacctttcgagggtatcctcatcatctatagtcgcaatcaaaccgtcatgttccaatgtttgcacaatctgatccgcatcttgcctatcaattgttttctgaagaaccttaagtctggctctgagaattttctcattgataatatggcc		ATCCACCGGTACCATGGCTAGCttgttggaacatatgaaatgcgaaattatcaaagagttccctgaagtgtatttctgcgagcgcccaggcagtttctacggcacacttttcacctggaaacagcgcacacctttcgagggtatcctcatcatctatagtcgcaatcaaaccgtcatgttccaatgtttgcacaatctgatccgcatcttgcctatcaattgttttctgaagaaccttaagtctggctctgagaattttctcattgataatatggccTCTAGCGGAGGATCTAGCGGAGG	2_wt_dna_repair_peptides	FANCB	396.0	0.0
384	0.0	189.0	2.0	0.0	0.0	hblOligo37547_Cat3	384	NM_1018113	17.0	AAACGCCAGATGGAGGTCATGTTCCAATGTTTGCACAATCTGATCCGCATCTTGCCTATCAATTGTTTTCTGAAGAACCTTAAGGAGGGCGAGGAGAATTTTCTCATTGATAATATGGCCTTTGAGCTCGAAAAGGAACTCGTTGAGTTGGAGGAGTTGGAGGAGGCAATCGCTAAACACGAGGAGAACTTTATGCAACGCTGCGAGGTCGAGAAGGGCAAAGAGGAGGTTGTTGCCGCTGCACTCGAGGATCGCTCTAGCGGAGGATCTAGCGGAGG	AAACGCCAGATGGAGgtcatgttccaatgtttgcacaatctgatccgcatcttgcctatcaattgttttctgaagaaccttaagGAGggcGAGgagaattttctcattgataatatggcctttGAGctcgaaaaggaactcgttGAGttgGAGGAGttgGAGGAGgcaatcgctaaacacgagGAGaactttatgcaacgctgcgaggtcGAGaagggcaaaGAGGAGgttgttgccgctgcactcGAGgatcgc	AAACGCCAGATG	ATCCACCGGTACCATGGCTAGCAAACGCCAGATGGAGgtcatgttccaatgtttgcacaatctgatccgcatcttgcctatcaattgttttctgaagaaccttaagGAGggcGAGgagaattttctcattgataatatggcctttGAGctcgaaaaggaactcgttGAGttgGAGGAGttgGAGGAGgcaatcgctaaacacgagGAGaactttatgcaacgctgcgaggtcGAGaagggcaaaGAGGAGgttgttgccgctgcactcGAGgatcgcTCTAGCGGAGGATCTAGCGGAGG	3_4778_st_to_e_dna_repair_peptides_9NATG	FANCB	189.0	0.0
385	0.0	564.0	2.0	4.0	0.0	hblOligo37547_Cat2	385	NM_1018113	17.0	AGTCGCAATCAAACCGTCATGTTCCAATGTTTGCACAATCTGATCCGCATCTTGCCTATCAATTGTTTTCTGAAGAACCTTAAGTCTGGCTCTGAGAATTTTCTCATTGATAATATGGCCTTTACCCTCGAAAAGGAACTCGTTACCTTGTCATCATTGTCCTCAGCAATCGCTAAACACGAGTCTAACTTTATGCAACGCTGCGAGGTCTCCAAGGGCAAAAGCTCCGTTGTTGCCGCTGCACTCTCAGATCGCTCTAGCGGAGGATCTAGCGGAGG	agtcgcaatcaaaccgtcatgttccaatgtttgcacaatctgatccgcatcttgcctatcaattgttttctgaagaaccttaagtctggctctgagaattttctcattgataatatggcctttaccctcgaaaaggaactcgttaccttgtcatcattgtcctcagcaatcgctaaacacgagtctaactttatgcaacgctgcgaggtctccaagggcaaaagctccgttgttgccgctgcactctcagatcgc		ATCCACCGGTACCATGGCTAGCagtcgcaatcaaaccgtcatgttccaatgtttgcacaatctgatccgcatcttgcctatcaattgttttctgaagaaccttaagtctggctctgagaattttctcattgataatatggcctttaccctcgaaaaggaactcgttaccttgtcatcattgtcctcagcaatcgctaaacacgagtctaactttatgcaacgctgcgaggtctccaagggcaaaagctccgttgttgccgctgcactctcagatcgcTCTAGCGGAGGATCTAGCGGAGG	2_wt_dna_repair_peptides	FANCB	564.0	0.0
386	0.0	1698.0	13.0	9.0	0.0	hblOligo165958_Cat3	386	NM_1018113	18.0	TCCGGATTTATGTTGGAGGAGTTGGAGGAGGCAATCGCTAAACACGAGGAGAACTTTATGCAACGCTGCGAGGTCGAGAAGGGCAAAGAGGAGGTTGTTGCCGCTGCACTCGAGGATCGCCGCGAGAATATTCATCCTTACCGCAAAGAGTTGCAACGCGAAAAAAAAAAAATGTTGCAAGAGAATCTGAAGGTGGAGGGGGCCCTTTATCGCGAGATTGAGCTCAAAGTTGCAGAGGTCCAGCTTAAGGAGGACTCTAGCGGAGGATCTAGCGGAGG	TCCGGATTTATGttgGAGGAGttgGAGGAGgcaatcgctaaacacgagGAGaactttatgcaacgctgcgaggtcGAGaagggcaaaGAGGAGgttgttgccgctgcactcGAGgatcgccgcgagaatattcatccttaccgcaaagagttgcaacgcgaaaaaaaaaaaatgttgcaaGAGaatctgaaggtgGAGggggccctttatcgcgagattGAGctcaaagttgcagaggtccagcttaagGAGgac	TCCGGATTTATG	ATCCACCGGTACCATGGCTAGCTCCGGATTTATGttgGAGGAGttgGAGGAGgcaatcgctaaacacgagGAGaactttatgcaacgctgcgaggtcGAGaagggcaaaGAGGAGgttgttgccgctgcactcGAGgatcgccgcgagaatattcatccttaccgcaaagagttgcaacgcgaaaaaaaaaaaatgttgcaaGAGaatctgaaggtgGAGggggccctttatcgcgagattGAGctcaaagttgcagaggtccagcttaagGAGgacTCTAGCGGAGGATCTAGCGGAGG	3_4778_st_to_e_dna_repair_peptides_9NATG	FANCB	1698.0	0.0
387	0.0	455.0	1.0	2.0	0.0	hblOligo165958_Cat2	387	NM_1018113	18.0	GAACTCGTTACCTTGTCATCATTGTCCTCAGCAATCGCTAAACACGAGTCTAACTTTATGCAACGCTGCGAGGTCTCCAAGGGCAAAAGCTCCGTTGTTGCCGCTGCACTCTCAGATCGCCGCGAGAATATTCATCCTTACCGCAAAGAGTTGCAACGCGAAAAAAAAAAAATGTTGCAAACTAATCTGAAGGTGTCCGGGGCCCTTTATCGCGAGATTACCCTCAAAGTTGCAGAGGTCCAGCTTAAGTCCGACTCTAGCGGAGGATCTAGCGGAGG	gaactcgttaccttgtcatcattgtcctcagcaatcgctaaacacgagtctaactttatgcaacgctgcgaggtctccaagggcaaaagctccgttgttgccgctgcactctcagatcgccgcgagaatattcatccttaccgcaaagagttgcaacgcgaaaaaaaaaaaatgttgcaaactaatctgaaggtgtccggggccctttatcgcgagattaccctcaaagttgcagaggtccagcttaagtccgac		ATCCACCGGTACCATGGCTAGCgaactcgttaccttgtcatcattgtcctcagcaatcgctaaacacgagtctaactttatgcaacgctgcgaggtctccaagggcaaaagctccgttgttgccgctgcactctcagatcgccgcgagaatattcatccttaccgcaaagagttgcaacgcgaaaaaaaaaaaatgttgcaaactaatctgaaggtgtccggggccctttatcgcgagattaccctcaaagttgcagaggtccagcttaagtccgacTCTAGCGGAGGATCTAGCGGAGG	2_wt_dna_repair_peptides	FANCB	455.0	0.0
388	0.0	159.0	0.0	1.0	0.0	hblOligo37548_Cat3	388	NM_1018113	19.0	CGGTCTCTGATGAAACACGAGGAGAACTTTATGCAACGCTGCGAGGTCGAGAAGGGCAAAGAGGAGGTTGTTGCCGCTGCACTCGAGGATCGCCGCGAGAATATTCATCCTTACCGCAAAGAGTTGCAACGCGAAAAAAAAAAAATGTTGCAAGAGAATCTGAAGGTGGAGGGGGCCCTTTATCGCGAGATTGAGCTCAAAGTTGCAGAGGTCCAGCTTAAGGAGGACTTCGCTGCTCAGAAGTTGGAGAACCTCTCTAGCGGAGGATCTAGCGGAGG	CGGTCTCTGATGaaacacgagGAGaactttatgcaacgctgcgaggtcGAGaagggcaaaGAGGAGgttgttgccgctgcactcGAGgatcgccgcgagaatattcatccttaccgcaaagagttgcaacgcgaaaaaaaaaaaatgttgcaaGAGaatctgaaggtgGAGggggccctttatcgcgagattGAGctcaaagttgcagaggtccagcttaagGAGgacttcgctgctcagaagttgGAGaacctc	CGGTCTCTGATG	ATCCACCGGTACCATGGCTAGCCGGTCTCTGATGaaacacgagGAGaactttatgcaacgctgcgaggtcGAGaagggcaaaGAGGAGgttgttgccgctgcactcGAGgatcgccgcgagaatattcatccttaccgcaaagagttgcaacgcgaaaaaaaaaaaatgttgcaaGAGaatctgaaggtgGAGggggccctttatcgcgagattGAGctcaaagttgcagaggtccagcttaagGAGgacttcgctgctcagaagttgGAGaacctcTCTAGCGGAGGATCTAGCGGAGG	3_4778_st_to_e_dna_repair_peptides_9NATG	FANCB	159.0	0.0
389	0.0	462.0	3.0	2.0	0.0	hblOligo37548_Cat2	389	NM_1018113	19.0	TCAGCAATCGCTAAACACGAGTCTAACTTTATGCAACGCTGCGAGGTCTCCAAGGGCAAAAGCTCCGTTGTTGCCGCTGCACTCTCAGATCGCCGCGAGAATATTCATCCTTACCGCAAAGAGTTGCAACGCGAAAAAAAAAAAATGTTGCAAACTAATCTGAAGGTGTCCGGGGCCCTTTATCGCGAGATTACCCTCAAAGTTGCAGAGGTCCAGCTTAAGTCCGACTTCGCTGCTCAGAAGTTGAGTAACCTCTCTAGCGGAGGATCTAGCGGAGG	tcagcaatcgctaaacacgagtctaactttatgcaacgctgcgaggtctccaagggcaaaagctccgttgttgccgctgcactctcagatcgccgcgagaatattcatccttaccgcaaagagttgcaacgcgaaaaaaaaaaaatgttgcaaactaatctgaaggtgtccggggccctttatcgcgagattaccctcaaagttgcagaggtccagcttaagtccgacttcgctgctcagaagttgagtaacctc		ATCCACCGGTACCATGGCTAGCtcagcaatcgctaaacacgagtctaactttatgcaacgctgcgaggtctccaagggcaaaagctccgttgttgccgctgcactctcagatcgccgcgagaatattcatccttaccgcaaagagttgcaacgcgaaaaaaaaaaaatgttgcaaactaatctgaaggtgtccggggccctttatcgcgagattaccctcaaagttgcagaggtccagcttaagtccgacttcgctgctcagaagttgagtaacctcTCTAGCGGAGGATCTAGCGGAGG	2_wt_dna_repair_peptides	FANCB	462.0	0.0
396	0.0	355.0	1.0	2.0	0.0	hblOligo252076_Cat2	396	NM_1024844	1.0	ATCAGCGTGCTGCAAACATCAAGCAGCTCCCTTCGCATGGGCGCATACGTTTTCATTGGGGTGGGCGCCGTGACAATGTTGATGGGGTTTCTTGGTTGTATCGGCGCTGTGAACGAAGTGCGCTGTCTCCTCGGTTTGTTGAAGCAGGAGATGGGCGGCATCGTGACTGAACTCATTCGCGACTATAATAGTTCCCGCGAGGACTCTCTGCAAGACGCCTGGGATTACGTGCAAGCCCAAGTCAAATGCTGCGGGTCTAGCGGAGGATCTAGCGGAGG	atcagcgtgctgcaaacatcaagcagctcccttcgcatgggcgcatacgttttcattggggtgggcgccgtgacaatgttgatggggtttcttggttgtatcggcgctgtgaacgaagtgcgctgtctcctcggtttgttgaagcaggagatgggcggcatcgtgactgaactcattcgcgactataatagttcccgcgaggactctctgcaagacgcctgggattacgtgcaagcccaagtcaaatgctgcggg		ATCCACCGGTACCATGGCTAGCatcagcgtgctgcaaacatcaagcagctcccttcgcatgggcgcatacgttttcattggggtgggcgccgtgacaatgttgatggggtttcttggttgtatcggcgctgtgaacgaagtgcgctgtctcctcggtttgttgaagcaggagatgggcggcatcgtgactgaactcattcgcgactataatagttcccgcgaggactctctgcaagacgcctgggattacgtgcaagcccaagtcaaatgctgcgggTCTAGCGGAGGATCTAGCGGAGG	2_wt_dna_repair_peptides	CD82	355.0	0.0
397	0.0	755.0	5.0	5.0	0.0	hblOligo31944_Cat3	397	NM_1025248	1.0	AGGCTTTACATGCCTCGCCCTGCCCTGTGTTATCATTTTTTGGAGGAGTTGCTCCGCGAGGCCATGCAAAACGCTCGCGGGGCACGCCAACGCGCTGAAGCAGCAGTCTTGGAGGGGCCAGGGCCTCCATTGGGTCGCGCTGCACAACATGGTATTCCTCGCCCACTGGAGGAGGCAGGGCGCCTTGAGCAAGGTTGCCGCGGTGCAGAGGAGGTGGGGGCCGCCGGTTGGAAGGGGGAACTCCCTAAAGCTGGTTCTAGCGGAGGATCTAGCGGAGG	AGGCTTTACATGcctcgccctgccctgtgttatcattttttgGAGGAGttgctccgcGAGgccatgcaaaacgctcgcggggcacgccaacgcgctgaagcagcagtcttgGAGgggccagggcctccattgggtcgcgctgcacaacatggtattcctcgcccactgGAGGAGgcagggcgccttGAGcaaggttgccgcggtgcaGAGGAGgtgggggccgccggttggaagggggaactccctaaagctggt	AGGCTTTACATG	ATCCACCGGTACCATGGCTAGCAGGCTTTACATGcctcgccctgccctgtgttatcattttttgGAGGAGttgctccgcGAGgccatgcaaaacgctcgcggggcacgccaacgcgctgaagcagcagtcttgGAGgggccagggcctccattgggtcgcgctgcacaacatggtattcctcgcccactgGAGGAGgcagggcgccttGAGcaaggttgccgcggtgcaGAGGAGgtgggggccgccggttggaagggggaactccctaaagctggtTCTAGCGGAGGATCTAGCGGAGG	3_4778_st_to_e_dna_repair_peptides_9NATG	DUT	755.0	0.0
399	0.0	808.0	2.0	4.0	0.0	hblOligo160806_Cat3	399	NM_1025248	2.0	GAGTTAGTCATGCAACATGGTATTCCTCGCCCACTGGAGGAGGCAGGGCGCCTTGAGCAAGGTTGCCGCGGTGCAGAGGAGGTGGGGGCCGCCGGTTGGAAGGGGGAACTCCCTAAAGCTGGTGGCGAGCCAGCTCCTGGCCCAGAAGAGCCAGCAATTGAGCCAGAGAAGCGCGCCCGCCCAGCTGAAGTGGGGGGTATGCAGTTGCGCTTTGCCCGCCTTGAGGAACACGCCGAGGCCCCAGAGCGCGGTGAGTCTAGCGGAGGATCTAGCGGAGG	GAGTTAGTCATGcaacatggtattcctcgcccactgGAGGAGgcagggcgccttGAGcaaggttgccgcggtgcaGAGGAGgtgggggccgccggttggaagggggaactccctaaagctggtggcGAGccagctcctggcccagaaGAGccagcaattGAGccaGAGaagcgcgcccgcccagctgaagtggggggtatgcagttgcgctttgcccgccttGAGgaacacgccGAGgccccaGAGcgcggtGAG	GAGTTAGTCATG	ATCCACCGGTACCATGGCTAGCGAGTTAGTCATGcaacatggtattcctcgcccactgGAGGAGgcagggcgccttGAGcaaggttgccgcggtgcaGAGGAGgtgggggccgccggttggaagggggaactccctaaagctggtggcGAGccagctcctggcccagaaGAGccagcaattGAGccaGAGaagcgcgcccgcccagctgaagtggggggtatgcagttgcgctttgcccgccttGAGgaacacgccGAGgccccaGAGcgcggtGAGTCTAGCGGAGGATCTAGCGGAGG	3_4778_st_to_e_dna_repair_peptides_9NATG	DUT	808.0	0.0
400	0.0	1442.0	3.0	8.0	0.0	hblOligo160806_Cat2	400	NM_1025248	2.0	GGTCGCGCTGCACAACATGGTATTCCTCGCCCACTGAGTTCAGCAGGGCGCCTTTCACAAGGTTGCCGCGGTGCATCCACTGTGGGGGCCGCCGGTTGGAAGGGGGAACTCCCTAAAGCTGGTGGCTCCCCAGCTCCTGGCCCAGAAACACCAGCAATTTCACCAAGTAAGCGCGCCCGCCCAGCTGAAGTGGGGGGTATGCAGTTGCGCTTTGCCCGCCTTAGTGAACACGCCACAGCCCCAACCCGCGGTAGCTCTAGCGGAGGATCTAGCGGAGG	ggtcgcgctgcacaacatggtattcctcgcccactgagttcagcagggcgcctttcacaaggttgccgcggtgcatccactgtgggggccgccggttggaagggggaactccctaaagctggtggctccccagctcctggcccagaaacaccagcaatttcaccaagtaagcgcgcccgcccagctgaagtggggggtatgcagttgcgctttgcccgccttagtgaacacgccacagccccaacccgcggtagc		ATCCACCGGTACCATGGCTAGCggtcgcgctgcacaacatggtattcctcgcccactgagttcagcagggcgcctttcacaaggttgccgcggtgcatccactgtgggggccgccggttggaagggggaactccctaaagctggtggctccccagctcctggcccagaaacaccagcaatttcaccaagtaagcgcgcccgcccagctgaagtggggggtatgcagttgcgctttgcccgccttagtgaacacgccacagccccaacccgcggtagcTCTAGCGGAGGATCTAGCGGAGG	2_wt_dna_repair_peptides	DUT	1442.0	0.0
401	0.0	1104.0	7.0	4.0	0.0	hblOligo31945_Cat3	401	NM_1025248	3.0	CGGTTCTGGATGGAGCCAGCAATTGAGCCAGAGAAGCGCGCCCGCCCAGCTGAAGTGGGGGGTATGCAGTTGCGCTTTGCCCGCCTTGAGGAACACGCCGAGGCCCCAGAGCGCGGTGAGGCTCGCGCTGCCGGGTACGATCTGTACGAGGCATATGACTACGAGATTCCACCAATGGAAAAGGCCGTGGTTAAAGAGGACATTCAGATCGCATTGCCTGAGGGGTGTTACGGGCGCGTCGCACCTCGCGAGGGCTCTAGCGGAGGATCTAGCGGAGG	CGGTTCTGGATGGAGccagcaattGAGccaGAGaagcgcgcccgcccagctgaagtggggggtatgcagttgcgctttgcccgccttGAGgaacacgccGAGgccccaGAGcgcggtGAGgctcgcgctgccgggtacgatctgtacGAGgcatatgactacGAGattccaccaatggaaaaggccgtggttaaaGAGgacattcagatcgcattgcctGAGgggtgttacgggcgcgtcgcacctcgcGAGggc	CGGTTCTGGATG	ATCCACCGGTACCATGGCTAGCCGGTTCTGGATGGAGccagcaattGAGccaGAGaagcgcgcccgcccagctgaagtggggggtatgcagttgcgctttgcccgccttGAGgaacacgccGAGgccccaGAGcgcggtGAGgctcgcgctgccgggtacgatctgtacGAGgcatatgactacGAGattccaccaatggaaaaggccgtggttaaaGAGgacattcagatcgcattgcctGAGgggtgttacgggcgcgtcgcacctcgcGAGggcTCTAGCGGAGGATCTAGCGGAGG	3_4778_st_to_e_dna_repair_peptides_9NATG	DUT	1104.0	0.0
402	0.0	997.0	5.0	9.0	0.0	hblOligo31945_Cat2	402	NM_1025248	3.0	CCTGGCCCAGAAACACCAGCAATTTCACCAAGTAAGCGCGCCCGCCCAGCTGAAGTGGGGGGTATGCAGTTGCGCTTTGCCCGCCTTAGTGAACACGCCACAGCCCCAACCCGCGGTAGCGCTCGCGCTGCCGGGTACGATCTGTACTCCGCATATGACTACACCATTCCACCAATGGAAAAGGCCGTGGTTAAAACTGACATTCAGATCGCATTGCCTTCCGGGTGTTACGGGCGCGTCGCACCTCGCTCCGGCTCTAGCGGAGGATCTAGCGGAGG	cctggcccagaaacaccagcaatttcaccaagtaagcgcgcccgcccagctgaagtggggggtatgcagttgcgctttgcccgccttagtgaacacgccacagccccaacccgcggtagcgctcgcgctgccgggtacgatctgtactccgcatatgactacaccattccaccaatggaaaaggccgtggttaaaactgacattcagatcgcattgccttccgggtgttacgggcgcgtcgcacctcgctccggc		ATCCACCGGTACCATGGCTAGCcctggcccagaaacaccagcaatttcaccaagtaagcgcgcccgcccagctgaagtggggggtatgcagttgcgctttgcccgccttagtgaacacgccacagccccaacccgcggtagcgctcgcgctgccgggtacgatctgtactccgcatatgactacaccattccaccaatggaaaaggccgtggttaaaactgacattcagatcgcattgccttccgggtgttacgggcgcgtcgcacctcgctccggcTCTAGCGGAGGATCTAGCGGAGG	2_wt_dna_repair_peptides	DUT	997.0	0.0
403	0.0	326.0	2.0	0.0	0.0	hblOligo160807_Cat3	403	NM_1025248	4.0	CTAATTGGCATGGAGGCATATGACTACGAGATTCCACCAATGGAAAAGGCCGTGGTTAAAGAGGACATTCAGATCGCATTGCCTGAGGGGTGTTACGGGCGCGTCGCACCTCGCGAGGGCTTGGCAGCAAAGCACTTCATTGACGTGGGCGCAGGGGTGATTGATGAAGACTACCGCGGCAACGTTGGTGTTGTGCTGTTCAACTTTGGTAAAGAGAAGTTTGAGGTTAAGAAGGGTGATCGCATCGCACAGCTTTCTAGCGGAGGATCTAGCGGAGG	CTAATTGGCATGGAGgcatatgactacGAGattccaccaatggaaaaggccgtggttaaaGAGgacattcagatcgcattgcctGAGgggtgttacgggcgcgtcgcacctcgcGAGggcttggcagcaaagcacttcattgacgtgggcgcaggggtgattgatgaagactaccgcggcaacgttggtgttgtgctgttcaactttggtaaagagaagtttgaggttaagaagggtgatcgcatcgcacagctt	CTAATTGGCATG	ATCCACCGGTACCATGGCTAGCCTAATTGGCATGGAGgcatatgactacGAGattccaccaatggaaaaggccgtggttaaaGAGgacattcagatcgcattgcctGAGgggtgttacgggcgcgtcgcacctcgcGAGggcttggcagcaaagcacttcattgacgtgggcgcaggggtgattgatgaagactaccgcggcaacgttggtgttgtgctgttcaactttggtaaagagaagtttgaggttaagaagggtgatcgcatcgcacagcttTCTAGCGGAGGATCTAGCGGAGG	3_4778_st_to_e_dna_repair_peptides_9NATG	DUT	326.0	0.0
404	0.0	763.0	7.0	1.0	0.0	hblOligo160807_Cat2	404	NM_1025248	4.0	TACGATCTGTACTCCGCATATGACTACACCATTCCACCAATGGAAAAGGCCGTGGTTAAAACTGACATTCAGATCGCATTGCCTTCCGGGTGTTACGGGCGCGTCGCACCTCGCTCCGGCTTGGCAGCAAAGCACTTCATTGACGTGGGCGCAGGGGTGATTGATGAAGACTACCGCGGCAACGTTGGTGTTGTGCTGTTCAACTTTGGTAAAGAGAAGTTTGAGGTTAAGAAGGGTGATCGCATCGCACAGCTTTCTAGCGGAGGATCTAGCGGAGG	tacgatctgtactccgcatatgactacaccattccaccaatggaaaaggccgtggttaaaactgacattcagatcgcattgccttccgggtgttacgggcgcgtcgcacctcgctccggcttggcagcaaagcacttcattgacgtgggcgcaggggtgattgatgaagactaccgcggcaacgttggtgttgtgctgttcaactttggtaaagagaagtttgaggttaagaagggtgatcgcatcgcacagctt		ATCCACCGGTACCATGGCTAGCtacgatctgtactccgcatatgactacaccattccaccaatggaaaaggccgtggttaaaactgacattcagatcgcattgccttccgggtgttacgggcgcgtcgcacctcgctccggcttggcagcaaagcacttcattgacgtgggcgcaggggtgattgatgaagactaccgcggcaacgttggtgttgtgctgttcaactttggtaaagagaagtttgaggttaagaagggtgatcgcatcgcacagcttTCTAGCGGAGGATCTAGCGGAGG	2_wt_dna_repair_peptides	DUT	763.0	0.0
405	0.0	396.0	3.0	3.0	0.0	hblOligo31946_Cat3	405	NM_1025248	5.0	AGCTCTCGTATGCCTCGCGAGGGCTTGGCAGCAAAGCACTTCATTGACGTGGGCGCAGGGGTGATTGATGAAGACTACCGCGGCAACGTTGGTGTTGTGCTGTTCAACTTTGGTAAAGAGAAGTTTGAGGTTAAGAAGGGTGATCGCATCGCACAGCTTATTTGTGAACGCATCTTCTATCCTGAGATTGAGGAGGTCCAAGCCTTGGACGATGAGGAGCGCGGCGAGGGCGGGTTCGGCGAGGAGGGCAAGAACTCTAGCGGAGGATCTAGCGGAGG	AGCTCTCGTATGcctcgcGAGggcttggcagcaaagcacttcattgacgtgggcgcaggggtgattgatgaagactaccgcggcaacgttggtgttgtgctgttcaactttggtaaagagaagtttgaggttaagaagggtgatcgcatcgcacagcttatttgtgaacgcatcttctatcctgagattgaggaggtccaagccttggacgatGAGgagcgcggcGAGggcgggttcggcGAGGAGggcaagaac	AGCTCTCGTATG	ATCCACCGGTACCATGGCTAGCAGCTCTCGTATGcctcgcGAGggcttggcagcaaagcacttcattgacgtgggcgcaggggtgattgatgaagactaccgcggcaacgttggtgttgtgctgttcaactttggtaaagagaagtttgaggttaagaagggtgatcgcatcgcacagcttatttgtgaacgcatcttctatcctgagattgaggaggtccaagccttggacgatGAGgagcgcggcGAGggcgggttcggcGAGGAGggcaagaacTCTAGCGGAGGATCTAGCGGAGG	3_4778_st_to_e_dna_repair_peptides_9NATG	DUT	396.0	0.0
406	0.0	412.0	1.0	0.0	0.0	hblOligo31946_Cat2	406	NM_1025248	5.0	GGGCGCGTCGCACCTCGCTCCGGCTTGGCAGCAAAGCACTTCATTGACGTGGGCGCAGGGGTGATTGATGAAGACTACCGCGGCAACGTTGGTGTTGTGCTGTTCAACTTTGGTAAAGAGAAGTTTGAGGTTAAGAAGGGTGATCGCATCGCACAGCTTATTTGTGAACGCATCTTCTATCCTGAGATTGAGGAGGTCCAAGCCTTGGACGATACAGAGCGCGGCAGCGGCGGGTTCGGCAGCACTGGCAAGAACTCTAGCGGAGGATCTAGCGGAGG	gggcgcgtcgcacctcgctccggcttggcagcaaagcacttcattgacgtgggcgcaggggtgattgatgaagactaccgcggcaacgttggtgttgtgctgttcaactttggtaaagagaagtttgaggttaagaagggtgatcgcatcgcacagcttatttgtgaacgcatcttctatcctgagattgaggaggtccaagccttggacgatacagagcgcggcagcggcgggttcggcagcactggcaagaac		ATCCACCGGTACCATGGCTAGCgggcgcgtcgcacctcgctccggcttggcagcaaagcacttcattgacgtgggcgcaggggtgattgatgaagactaccgcggcaacgttggtgttgtgctgttcaactttggtaaagagaagtttgaggttaagaagggtgatcgcatcgcacagcttatttgtgaacgcatcttctatcctgagattgaggaggtccaagccttggacgatacagagcgcggcagcggcgggttcggcagcactggcaagaacTCTAGCGGAGGATCTAGCGGAGG	2_wt_dna_repair_peptides	DUT	412.0	0.0
408	0.0	1703.0	30.0	8.0	0.0	hblOligo134487_Cat6	408	NM_1029882	2.0	TCCCCACCAGATAAAGCCTTTAGTACACATGCTTTTAGCGAGAACCCACGCCCACCACCACGCCGCGACCCTTCAACTCGCCGCCCTCCAGTCCTCGCAAAGGGTGACGACCCATTGCCACCTCGCGCCGCACGCCCTGTCTCTCAGGCACGCTGCCCTACCCCTGTCGGTGATGGTTCCTCATCACGCCGCTGTTGGGATAACGGTCGCGTGAATCTTCGCCCTGTCGTTCAACTGATCGATATTATGAAGGACTCTAGCGGAGGATCTAGCGGAGG	tccccaccagataaagcctttagtacacatgcttttagcgagaacccacgcccaccaccacgccgcgacccttcaactcgccgccctccagtcctcgcaaagggtgacgacccattgccacctcgcgccgcacgccctgtctctcaggcacgctgccctacccctgtcggtgatggttcctcatcacgccgctgttgggataacggtcgcgtgaatcttcgccctgtcgttcaactgatcgatattatgaaggac		ATCCACCGGTACCATGGCTAGCtccccaccagataaagcctttagtacacatgcttttagcgagaacccacgcccaccaccacgccgcgacccttcaactcgccgccctccagtcctcgcaaagggtgacgacccattgccacctcgcgccgcacgccctgtctctcaggcacgctgccctacccctgtcggtgatggttcctcatcacgccgctgttgggataacggtcgcgtgaatcttcgccctgtcgttcaactgatcgatattatgaaggacTCTAGCGGAGGATCTAGCGGAGG	6_phosphoprotein_peptides	AHDC1	1703.0	0.0
409	0.0	1432.0	7.0	5.0	0.0	hblOligo3303_Cat6	409	NM_1029882	3.0	CCTGTCTCTCAGGCACGCTGCCCTACCCCTGTCGGTGATGGTTCCTCATCACGCCGCTGTTGGGATAACGGTCGCGTGAATCTTCGCCCTGTCGTTCAACTGATCGATATTATGAAGGACCTTACTCGCTTGAGCCAGGATCTGCAACACAGCGGGGTGCATCTGGATTGTGGCGGCCTGCGCTTGTCACGCCCTCCTGCTCCACCACCAGGTGATCTGCAGTACTCCTTCTTCAGCTCTCCTTCTCTTGCCAATTCTAGCGGAGGATCTAGCGGAGG	cctgtctctcaggcacgctgccctacccctgtcggtgatggttcctcatcacgccgctgttgggataacggtcgcgtgaatcttcgccctgtcgttcaactgatcgatattatgaaggaccttactcgcttgagccaggatctgcaacacagcggggtgcatctggattgtggcggcctgcgcttgtcacgccctcctgctccaccaccaggtgatctgcagtactccttcttcagctctccttctcttgccaat		ATCCACCGGTACCATGGCTAGCcctgtctctcaggcacgctgccctacccctgtcggtgatggttcctcatcacgccgctgttgggataacggtcgcgtgaatcttcgccctgtcgttcaactgatcgatattatgaaggaccttactcgcttgagccaggatctgcaacacagcggggtgcatctggattgtggcggcctgcgcttgtcacgccctcctgctccaccaccaggtgatctgcagtactccttcttcagctctccttctcttgccaatTCTAGCGGAGGATCTAGCGGAGG	6_phosphoprotein_peptides	AHDC1	1432.0	0.0
411	0.0	1870.0	15.0	14.0	0.0	hblOligo134488_Cat6	411	NM_1029882	4.0	CAGGATCTGCAACACAGCGGGGTGCATCTGGATTGTGGCGGCCTGCGCTTGTCACGCCCTCCTGCTCCACCACCAGGTGATCTGCAGTACTCCTTCTTCAGCTCTCCTTCTCTTGCCAATAGCATCCGCTCACCTGAGGAGCGCGCCACTCCACACGCAAAATCCGAGCGCCCTTCCCATCCACTTTATGAACCTGAACCTGAGCCTCGCGATTCCCCTCAGCCAGGGCAAGGTCATTCCCCTGGGGCCACCGCTTCTAGCGGAGGATCTAGCGGAGG	caggatctgcaacacagcggggtgcatctggattgtggcggcctgcgcttgtcacgccctcctgctccaccaccaggtgatctgcagtactccttcttcagctctccttctcttgccaatagcatccgctcacctgaggagcgcgccactccacacgcaaaatccgagcgcccttcccatccactttatgaacctgaacctgagcctcgcgattcccctcagccagggcaaggtcattcccctggggccaccgct		ATCCACCGGTACCATGGCTAGCcaggatctgcaacacagcggggtgcatctggattgtggcggcctgcgcttgtcacgccctcctgctccaccaccaggtgatctgcagtactccttcttcagctctccttctcttgccaatagcatccgctcacctgaggagcgcgccactccacacgcaaaatccgagcgcccttcccatccactttatgaacctgaacctgagcctcgcgattcccctcagccagggcaaggtcattcccctggggccaccgctTCTAGCGGAGGATCTAGCGGAGG	6_phosphoprotein_peptides	AHDC1	1870.0	0.0
412	0.0	560.0	5.0	3.0	0.0	hblOligo3304_Cat7	412	NM_1029882	5.0	TATGTCCTTATGGAGCCACACGCAAAAGAGGAGCGCCCTGAGCATCCACTTTATGAACCTGAACCTGAGCCTCGCGATGAGCCTCAGCCAGGGCAAGGTCATGAGCCTGGGGCCGAGGCTGCCGCAGAGGGGCTGCCACCAGAACCAGAGCCAGACGAGGAGGACTATGAGGAGCTTGCAGACGCTGACATTCTGGAGGAATTGGCCGAGCTGGAGTGTCCAGAGGCACAGCTTTTGGAAGCACAGGCACTGGAGTCTAGCGGAGGATCTAGCGGAGG	TATGTCCTTATGGAGccacacgcaaaaGAGgagcgccctGAGcatccactttatgaacctgaacctgagcctcgcgatGAGcctcagccagggcaaggtcatGAGcctggggccGAGgctgccgcaGAGgggctgccaccagaaccagagccagacGAGGAGgactatGAGgagcttgcagacgctgacattctgGAGgaattggccGAGctgGAGtgtccagaggcacagcttttggaagcacaggcactggag	TATGTCCTTATG	ATCCACCGGTACCATGGCTAGCTATGTCCTTATGGAGccacacgcaaaaGAGgagcgccctGAGcatccactttatgaacctgaacctgagcctcgcgatGAGcctcagccagggcaaggtcatGAGcctggggccGAGgctgccgcaGAGgggctgccaccagaaccagagccagacGAGGAGgactatGAGgagcttgcagacgctgacattctgGAGgaattggccGAGctgGAGtgtccagaggcacagcttttggaagcacaggcactggagTCTAGCGGAGGATCTAGCGGAGG	7_sampled_680_from_cat6	AHDC1	560.0	0.0
414	0.0	573.0	1.0	2.0	0.0	hblOligo134489_Cat7	414	NM_1029882	6.0	GGGTGGGTCATGGAGCCAGACGAGGAGGACTATGAGGAGCTTGCAGACGCTGACATTCTGGAGGAATTGGCCGAGCTGGAGTGTCCAGAGGCACAGCTTTTGGAAGCACAGGCACTGGAGCCTCCAGAGCCAGAGCCAGAACCTCAGCTTCTCGATCCACAACCTCGCTTCCTCGACCCTCAGGCACTCGAACCTCTTGGCGAAGCCTTGGAGCTTCCACCTCTCCAGCCTCTGGCAGACCCACTTGGCCTTCCTTCTAGCGGAGGATCTAGCGGAGG	GGGTGGGTCATGgagccagacGAGGAGgactatGAGgagcttgcagacgctgacattctgGAGgaattggccGAGctgGAGtgtccagaggcacagcttttggaagcacaggcactggagcctccaGAGccagagccagaacctcagcttctcgatccacaacctcgcttcctcgaccctcaggcactcgaacctcttggcgaagccttggagcttccacctctccagcctctggcagacccacttggccttcct	GGGTGGGTCATG	ATCCACCGGTACCATGGCTAGCGGGTGGGTCATGgagccagacGAGGAGgactatGAGgagcttgcagacgctgacattctgGAGgaattggccGAGctgGAGtgtccagaggcacagcttttggaagcacaggcactggagcctccaGAGccagagccagaacctcagcttctcgatccacaacctcgcttcctcgaccctcaggcactcgaacctcttggcgaagccttggagcttccacctctccagcctctggcagacccacttggccttcctTCTAGCGGAGGATCTAGCGGAGG	7_sampled_680_from_cat6	AHDC1	573.0	0.0
415	0.0	828.0	0.0	4.0	0.0	hblOligo134489_Cat6	415	NM_1029882	6.0	CCACCAGAACCAGAGCCAGACAGCACAGACTATAGTGAGCTTGCAGACGCTGACATTCTGTCTGAATTGGCCAGTCTGACATGTCCAGAGGCACAGCTTTTGGAAGCACAGGCACTGGAGCCTCCAAGTCCAGAGCCAGAACCTCAGCTTCTCGATCCACAACCTCGCTTCCTCGACCCTCAGGCACTCGAACCTCTTGGCGAAGCCTTGGAGCTTCCACCTCTCCAGCCTCTGGCAGACCCACTTGGCCTTCCTTCTAGCGGAGGATCTAGCGGAGG	ccaccagaaccagagccagacagcacagactatagtgagcttgcagacgctgacattctgtctgaattggccagtctgacatgtccagaggcacagcttttggaagcacaggcactggagcctccaagtccagagccagaacctcagcttctcgatccacaacctcgcttcctcgaccctcaggcactcgaacctcttggcgaagccttggagcttccacctctccagcctctggcagacccacttggccttcct		ATCCACCGGTACCATGGCTAGCccaccagaaccagagccagacagcacagactatagtgagcttgcagacgctgacattctgtctgaattggccagtctgacatgtccagaggcacagcttttggaagcacaggcactggagcctccaagtccagagccagaacctcagcttctcgatccacaacctcgcttcctcgaccctcaggcactcgaacctcttggcgaagccttggagcttccacctctccagcctctggcagacccacttggccttcctTCTAGCGGAGGATCTAGCGGAGG	6_phosphoprotein_peptides	AHDC1	828.0	0.0
416	0.0	1409.0	5.0	4.0	0.0	hblOligo3305_Cat6	416	NM_1029882	7.0	CCAGAACCTCAGCTTCTCGATCCACAACCTCGCTTCCTCGACCCTCAGGCACTCGAACCTCTTGGCGAAGCCTTGGAGCTTCCACCTCTCCAGCCTCTGGCAGACCCACTTGGCCTTCCTGGCCTGGCCCTTCAGGCTCTGGACACTCTGCCAGATTCCTTGGAGAGTCAGCTTCTTGACCCTCAGGCTTTGGACCCATTGCCAAAACTTCTGGACGTTCCAGGTCGCCGCCTCGAACCTCAGCAGCCTTTGGGGTCTAGCGGAGGATCTAGCGGAGG	ccagaacctcagcttctcgatccacaacctcgcttcctcgaccctcaggcactcgaacctcttggcgaagccttggagcttccacctctccagcctctggcagacccacttggccttcctggcctggcccttcaggctctggacactctgccagattccttggagagtcagcttcttgaccctcaggctttggacccattgccaaaacttctggacgttccaggtcgccgcctcgaacctcagcagcctttgggg		ATCCACCGGTACCATGGCTAGCccagaacctcagcttctcgatccacaacctcgcttcctcgaccctcaggcactcgaacctcttggcgaagccttggagcttccacctctccagcctctggcagacccacttggccttcctggcctggcccttcaggctctggacactctgccagattccttggagagtcagcttcttgaccctcaggctttggacccattgccaaaacttctggacgttccaggtcgccgcctcgaacctcagcagcctttggggTCTAGCGGAGGATCTAGCGGAGG	6_phosphoprotein_peptides	AHDC1	1409.0	0.0
418	0.0	3658.0	22.0	16.0	0.0	hblOligo3306_Cat7	418	NM_1029882	9.0	CTTGATTTTATGCTGGATTTGTGTGAGCCTCATGGGCCTCCTGGGCCTGAAGGCCATCCAAAGTACGCTCTCCGCCGCGAGGATCGCCCAAAGATCCTGTGCCGCCGCCGCAAAGCTGGCCGCGGTCGCAAAGCTGACGCCGGTCCAGAAGGCCGCCTCCTCCCACTCCCTATGCCTGAGGGGCTCGTCGCAGCATTGGCAGAGCCTCCTCCTCCTCCTCCACCTCCTCCTCCTGCCCTTCCAGGGCCAGGGCCTTCTAGCGGAGGATCTAGCGGAGG	CTTGATTTTATGctggatttgtgtGAGcctcatgggcctcctgggcctgaaggccatccaaagtacgctctccgccgcGAGgatcgcccaaagatcctgtgccgccgccgcaaagctggccgcggtcgcaaagctgacgccggtccagaaggccgcctcctcccactccctatgcctGAGgggctcgtcgcagcattggcagagcctcctcctcctcctccacctcctcctcctgcccttccagggccagggcct	CTTGATTTTATG	ATCCACCGGTACCATGGCTAGCCTTGATTTTATGctggatttgtgtGAGcctcatgggcctcctgggcctgaaggccatccaaagtacgctctccgccgcGAGgatcgcccaaagatcctgtgccgccgccgcaaagctggccgcggtcgcaaagctgacgccggtccagaaggccgcctcctcccactccctatgcctGAGgggctcgtcgcagcattggcagagcctcctcctcctcctccacctcctcctcctgcccttccagggccagggcctTCTAGCGGAGGATCTAGCGGAGG	7_sampled_680_from_cat6	AHDC1	3658.0	0.0
419	0.0	1650.0	3.0	11.0	0.0	hblOligo3306_Cat6	419	NM_1029882	9.0	GAGCCATTGCGCCTGGATTTGTGTTCACCTCATGGGCCTCCTGGGCCTGAAGGCCATCCAAAGTACGCTCTCCGCCGCACAGATCGCCCAAAGATCCTGTGCCGCCGCCGCAAAGCTGGCCGCGGTCGCAAAGCTGACGCCGGTCCAGAAGGCCGCCTCCTCCCACTCCCTATGCCTACCGGGCTCGTCGCAGCATTGGCAGAGCCTCCTCCTCCTCCTCCACCTCCTCCTCCTGCCCTTCCAGGGCCAGGGCCTTCTAGCGGAGGATCTAGCGGAGG	gagccattgcgcctggatttgtgttcacctcatgggcctcctgggcctgaaggccatccaaagtacgctctccgccgcacagatcgcccaaagatcctgtgccgccgccgcaaagctggccgcggtcgcaaagctgacgccggtccagaaggccgcctcctcccactccctatgcctaccgggctcgtcgcagcattggcagagcctcctcctcctcctccacctcctcctcctgcccttccagggccagggcct		ATCCACCGGTACCATGGCTAGCgagccattgcgcctggatttgtgttcacctcatgggcctcctgggcctgaaggccatccaaagtacgctctccgccgcacagatcgcccaaagatcctgtgccgccgccgcaaagctggccgcggtcgcaaagctgacgccggtccagaaggccgcctcctcccactccctatgcctaccgggctcgtcgcagcattggcagagcctcctcctcctcctccacctcctcctcctgcccttccagggccagggcctTCTAGCGGAGGATCTAGCGGAGG	6_phosphoprotein_peptides	AHDC1	1650.0	0.0
420	1.0	1057.0	9.0	2.0	1.0	hblOligo134491_Cat6	420	NM_1029882	10.0	GACGCCGGTCCAGAAGGCCGCCTCCTCCCACTCCCTATGCCTACCGGGCTCGTCGCAGCATTGGCAGAGCCTCCTCCTCCTCCTCCACCTCCTCCTCCTGCCCTTCCAGGGCCAGGGCCTGTCAGTGTGCCAGAGCTGAAGCCTGAATCCTCACAGACACCAGTTGTGTCTACACGCAAAGGCAAATGCCGCGGCGTCCGCCGCATGGTCGTCAAGATGGCTAAGATCCCTGTCTCTCTGGGCCGCCGCAACAAATCTAGCGGAGGATCTAGCGGAGG	gacgccggtccagaaggccgcctcctcccactccctatgcctaccgggctcgtcgcagcattggcagagcctcctcctcctcctccacctcctcctcctgcccttccagggccagggcctgtcagtgtgccagagctgaagcctgaatcctcacagacaccagttgtgtctacacgcaaaggcaaatgccgcggcgtccgccgcatggtcgtcaagatggctaagatccctgtctctctgggccgccgcaacaaa		ATCCACCGGTACCATGGCTAGCgacgccggtccagaaggccgcctcctcccactccctatgcctaccgggctcgtcgcagcattggcagagcctcctcctcctcctccacctcctcctcctgcccttccagggccagggcctgtcagtgtgccagagctgaagcctgaatcctcacagacaccagttgtgtctacacgcaaaggcaaatgccgcggcgtccgccgcatggtcgtcaagatggctaagatccctgtctctctgggccgccgcaacaaaTCTAGCGGAGGATCTAGCGGAGG	6_phosphoprotein_peptides	AHDC1	1058.0	0.000945179584120983	-1.0057220933902782
421	0.0	366.0	1.0	2.0	0.0	hblOligo3307_Cat7	421	NM_1029882	11.0	TTTTACCGAATGGAGGAGCAGGAGCCAGTTGTGGAGGAGCGCAAAGGCAAATGCCGCGGCGTCCGCCGCATGGTCGTCAAGATGGCTAAGATCCCTGTCGAGCTGGGCCGCCGCAACAAAGAGGAGTACAAAGTCGAGGAGCTGGAGGAGGAGCTCGAGGTGGAAGGCAAAGAACTGGGCCTGCGCGTGGAGGCAGAACCTGAGCCTCTTTTGAAAATGAAAAACAATGGGCGCAATGTCGTCGTGGTTTTTCCATCTAGCGGAGGATCTAGCGGAGG	TTTTACCGAATGGAGGAGcagGAGccagttgtgGAGGAGcgcaaaggcaaatgccgcggcgtccgccgcatggtcgtcaagatggctaagatccctgtcGAGctgggccgccgcaacaaaGAGGAGtacaaagtcGAGGAGctgGAGGAGGAGctcGAGgtggaaggcaaagaactgggcctgcgcgtgGAGgcagaacctGAGcctcttttgaaaatgaaaaacaatgggcgcaatgtcgtcgtggtttttcca	TTTTACCGAATG	ATCCACCGGTACCATGGCTAGCTTTTACCGAATGGAGGAGcagGAGccagttgtgGAGGAGcgcaaaggcaaatgccgcggcgtccgccgcatggtcgtcaagatggctaagatccctgtcGAGctgggccgccgcaacaaaGAGGAGtacaaagtcGAGGAGctgGAGGAGGAGctcGAGgtggaaggcaaagaactgggcctgcgcgtgGAGgcagaacctGAGcctcttttgaaaatgaaaaacaatgggcgcaatgtcgtcgtggtttttccaTCTAGCGGAGGATCTAGCGGAGG	7_sampled_680_from_cat6	AHDC1	366.0	0.0
423	0.0	488.0	7.0	3.0	0.0	hblOligo134492_Cat6	423	NM_1029882	12.0	AGCTCCCTGTCTTCCAGCCTCAGCGTGGAAGGCAAAGAACTGGGCCTGCGCGTGTCAGCAGAACCTACACCTCTTTTGAAAATGAAAAACAATGGGCGCAATGTCGTCGTGGTTTTTCCACCAGGGGAGATGCCAATTATTCTTAAGCGCAAACGCGGCCGCCCACCAAAAAATCTGCTTTTGGGCCCAGGTAAGCCAAAGGAGCCTGCCGTTGTTGCAGCTGAAGCAGCTACAGTCGCCGCCGCAACAATGGCCTCTAGCGGAGGATCTAGCGGAGG	agctccctgtcttccagcctcagcgtggaaggcaaagaactgggcctgcgcgtgtcagcagaacctacacctcttttgaaaatgaaaaacaatgggcgcaatgtcgtcgtggtttttccaccaggggagatgccaattattcttaagcgcaaacgcggccgcccaccaaaaaatctgcttttgggcccaggtaagccaaaggagcctgccgttgttgcagctgaagcagctacagtcgccgccgcaacaatggcc		ATCCACCGGTACCATGGCTAGCagctccctgtcttccagcctcagcgtggaaggcaaagaactgggcctgcgcgtgtcagcagaacctacacctcttttgaaaatgaaaaacaatgggcgcaatgtcgtcgtggtttttccaccaggggagatgccaattattcttaagcgcaaacgcggccgcccaccaaaaaatctgcttttgggcccaggtaagccaaaggagcctgccgttgttgcagctgaagcagctacagtcgccgccgcaacaatggccTCTAGCGGAGGATCTAGCGGAGG	6_phosphoprotein_peptides	AHDC1	488.0	0.0
425	0.0	587.0	5.0	3.0	0.0	hblOligo134493_Cat7	425	NM_1029882	14.0	TTCCGCCCGATGCGCAAACAAAAATTGGCCGAGCCTCAGCCTGAGTATGCAGCAGATGCTAACGATGAGAAGGCAGAATATGAGGACGTGCTCGCAAAGTTGGCTTTTCTTAACCGCCAAGAGCAGTGCGCCGGGCGCTGTGAGCCTCCACGCTGCTGGGAGCCTGAGGAACCTGAAGAGGTTCACCAAGCTCCAGACGAGCAAGAGATCGAGCACTTTCTTCACCGCGTCCAGGGTTTCCGCCGCCGCGGTGGGTCTAGCGGAGGATCTAGCGGAGG	TTCCGCCCGATGcgcaaacaaaaattggccGAGcctcagcctGAGtatgcagcagatgctaacgatGAGaaggcagaatatGAGgacgtgctcgcaaagttggcttttcttaaccgccaaGAGcagtgcgccgggcgctgtGAGcctccacgctgctggGAGcctGAGgaacctgaaGAGgttcaccaagctccagacGAGcaaGAGatcGAGcactttcttcaccgcgtccagggtttccgccgccgcggtggg	TTCCGCCCGATG	ATCCACCGGTACCATGGCTAGCTTCCGCCCGATGcgcaaacaaaaattggccGAGcctcagcctGAGtatgcagcagatgctaacgatGAGaaggcagaatatGAGgacgtgctcgcaaagttggcttttcttaaccgccaaGAGcagtgcgccgggcgctgtGAGcctccacgctgctggGAGcctGAGgaacctgaaGAGgttcaccaagctccagacGAGcaaGAGatcGAGcactttcttcaccgcgtccagggtttccgccgccgcggtgggTCTAGCGGAGGATCTAGCGGAGG	7_sampled_680_from_cat6	AHDC1	587.0	0.0
428	0.0	787.0	2.0	6.0	0.0	hblOligo134494_Cat6	428	NM_1029882	16.0	GGTGGTCGCGGCGGTGGTCACGCTGCTAAGTCTGCACGCTGCTCATTTAGCGACTTTTTCGAAGGTATTGGGAAGAAGAAAAAGGTTGTTGCCGTTGCCGCTGCTGGGGTCGGTGGTCCAGGTCTGACAGAGTTGGGTCATCCACGCAAACGCGGTCGCGGCGAAGTCGACGCTGTCACCGGTAAACCTAAGCGCAAGCGCCGCTCCCGCAAGAACGGGACACTCTTCCCTGAACAGGTGCCAAGTGGCCCTGGGTCTAGCGGAGGATCTAGCGGAGG	ggtggtcgcggcggtggtcacgctgctaagtctgcacgctgctcatttagcgactttttcgaaggtattgggaagaagaaaaaggttgttgccgttgccgctgctggggtcggtggtccaggtctgacagagttgggtcatccacgcaaacgcggtcgcggcgaagtcgacgctgtcaccggtaaacctaagcgcaagcgccgctcccgcaagaacgggacactcttccctgaacaggtgccaagtggccctggg		ATCCACCGGTACCATGGCTAGCggtggtcgcggcggtggtcacgctgctaagtctgcacgctgctcatttagcgactttttcgaaggtattgggaagaagaaaaaggttgttgccgttgccgctgctggggtcggtggtccaggtctgacagagttgggtcatccacgcaaacgcggtcgcggcgaagtcgacgctgtcaccggtaaacctaagcgcaagcgccgctcccgcaagaacgggacactcttccctgaacaggtgccaagtggccctgggTCTAGCGGAGGATCTAGCGGAGG	6_phosphoprotein_peptides	AHDC1	787.0	0.0
429	0.0	742.0	5.0	3.0	0.0	hblOligo3310_Cat6	429	NM_1029882	17.0	GGTCATCCACGCAAACGCGGTCGCGGCGAAGTCGACGCTGTCACCGGTAAACCTAAGCGCAAGCGCCGCTCCCGCAAGAACGGGACACTCTTCCCTGAACAGGTGCCAAGTGGCCCTGGGTTCGGTGAGGCTGGCGCTGAGTGGGCAGGCGATAAGGGGGGCGGGTGGGCCCCTCACCATGGGCATCCTGGCGGTCAAGCTGGGCGCAATTGTGGGTTTCAGGGGACCGAAGCTCGCGCATTTGCCTCAACAGGCTCTAGCGGAGGATCTAGCGGAGG	ggtcatccacgcaaacgcggtcgcggcgaagtcgacgctgtcaccggtaaacctaagcgcaagcgccgctcccgcaagaacgggacactcttccctgaacaggtgccaagtggccctgggttcggtgaggctggcgctgagtgggcaggcgataaggggggcgggtgggcccctcaccatgggcatcctggcggtcaagctgggcgcaattgtgggtttcaggggaccgaagctcgcgcatttgcctcaacaggc		ATCCACCGGTACCATGGCTAGCggtcatccacgcaaacgcggtcgcggcgaagtcgacgctgtcaccggtaaacctaagcgcaagcgccgctcccgcaagaacgggacactcttccctgaacaggtgccaagtggccctgggttcggtgaggctggcgctgagtgggcaggcgataaggggggcgggtgggcccctcaccatgggcatcctggcggtcaagctgggcgcaattgtgggtttcaggggaccgaagctcgcgcatttgcctcaacaggcTCTAGCGGAGGATCTAGCGGAGG	6_phosphoprotein_peptides	AHDC1	742.0	0.0
430	0.0	237.0	1.0	2.0	0.0	hblOligo134495_Cat7	430	NM_1029882	18.0	GTCGACGAGATGGGCGATAAGGGGGGCGGGTGGGCCCCTCACCATGGGCATCCTGGCGGTCAAGCTGGGCGCAATTGTGGGTTTCAGGGGGAGGAAGCTCGCGCATTTGCCGAGGAGGGCCTGGAAGAGGGGGCAGAGGGCCGCGGGGAGTACTATGAGGAGGGTGCTCCAGAGGGGCAAGAGGAACTCGAGCAAGAGCGCCAGAACCTTTTCGAGGGCTATTTTCGCGAGCTTCTTGACGAGGACGATGAGGAGTCTAGCGGAGGATCTAGCGGAGG	GTCGACGAGATGggcgataaggggggcgggtgggcccctcaccatgggcatcctggcggtcaagctgggcgcaattgtgggtttcaggggGAGgaagctcgcgcatttgccGAGGAGggcctggaaGAGggggcaGAGggccgcgggGAGtactatGAGGAGggtgctccaGAGgggcaaGAGgaactcGAGcaagagcgccagaaccttttcGAGggctattttcgcGAGcttcttgacGAGgacgatGAGGAG	GTCGACGAGATG	ATCCACCGGTACCATGGCTAGCGTCGACGAGATGggcgataaggggggcgggtgggcccctcaccatgggcatcctggcggtcaagctgggcgcaattgtgggtttcaggggGAGgaagctcgcgcatttgccGAGGAGggcctggaaGAGggggcaGAGggccgcgggGAGtactatGAGGAGggtgctccaGAGgggcaaGAGgaactcGAGcaagagcgccagaaccttttcGAGggctattttcgcGAGcttcttgacGAGgacgatGAGGAGTCTAGCGGAGGATCTAGCGGAGG	7_sampled_680_from_cat6	AHDC1	237.0	0.0
431	0.0	471.0	6.0	2.0	0.0	hblOligo134495_Cat6	431	NM_1029882	18.0	GCTGAGTGGGCAGGCGATAAGGGGGGCGGGTGGGCCCCTCACCATGGGCATCCTGGCGGTCAAGCTGGGCGCAATTGTGGGTTTCAGGGGACCGAAGCTCGCGCATTTGCCTCAACAGGCCTGGAAAGTGGGGCATCAGGCCGCGGGTCCTACTATAGTACCGGTGCTCCAAGTGGGCAAACTGAACTCTCTCAAGAGCGCCAGAACCTTTTCACTGGCTATTTTCGCTCTCTTCTTGACAGTGACGATAGTAGCTCTAGCGGAGGATCTAGCGGAGG	gctgagtgggcaggcgataaggggggcgggtgggcccctcaccatgggcatcctggcggtcaagctgggcgcaattgtgggtttcaggggaccgaagctcgcgcatttgcctcaacaggcctggaaagtggggcatcaggccgcgggtcctactatagtaccggtgctccaagtgggcaaactgaactctctcaagagcgccagaaccttttcactggctattttcgctctcttcttgacagtgacgatagtagc		ATCCACCGGTACCATGGCTAGCgctgagtgggcaggcgataaggggggcgggtgggcccctcaccatgggcatcctggcggtcaagctgggcgcaattgtgggtttcaggggaccgaagctcgcgcatttgcctcaacaggcctggaaagtggggcatcaggccgcgggtcctactatagtaccggtgctccaagtgggcaaactgaactctctcaagagcgccagaaccttttcactggctattttcgctctcttcttgacagtgacgatagtagcTCTAGCGGAGGATCTAGCGGAGG	6_phosphoprotein_peptides	AHDC1	471.0	0.0
432	0.0	926.0	7.0	7.0	0.0	hblOligo3311_Cat6	432	NM_1029882	19.0	TCAGGCCGCGGGTCCTACTATAGTACCGGTGCTCCAAGTGGGCAAACTGAACTCTCTCAAGAGCGCCAGAACCTTTTCACTGGCTATTTTCGCTCTCTTCTTGACAGTGACGATAGTAGCGATTTGCTGGATTTCGCACTGTCTGCATCCCGCCCTGAGAGTCGCAAGGCAAGCGGTACTTATGCTGGGCCTCCAACTAGCGCTCTCCCAGCTCAACGCGGCCTGGCCACATTTCCATCACGCGGTGCAAAAGCCTCTAGCGGAGGATCTAGCGGAGG	tcaggccgcgggtcctactatagtaccggtgctccaagtgggcaaactgaactctctcaagagcgccagaaccttttcactggctattttcgctctcttcttgacagtgacgatagtagcgatttgctggatttcgcactgtctgcatcccgccctgagagtcgcaaggcaagcggtacttatgctgggcctccaactagcgctctcccagctcaacgcggcctggccacatttccatcacgcggtgcaaaagcc		ATCCACCGGTACCATGGCTAGCtcaggccgcgggtcctactatagtaccggtgctccaagtgggcaaactgaactctctcaagagcgccagaaccttttcactggctattttcgctctcttcttgacagtgacgatagtagcgatttgctggatttcgcactgtctgcatcccgccctgagagtcgcaaggcaagcggtacttatgctgggcctccaactagcgctctcccagctcaacgcggcctggccacatttccatcacgcggtgcaaaagccTCTAGCGGAGGATCTAGCGGAGG	6_phosphoprotein_peptides	AHDC1	926.0	0.0
433	0.0	1433.0	9.0	5.0	0.0	hblOligo134496_Cat7	433	NM_1029882	20.0	CGCACCGGTATGGAGCGCCCTGAGGAGCGCAAGGCAGAGGGTGAGTATGCTGGGCCTCCAGAGGAGGCTCTCCCAGCTCAACGCGGCCTGGCCGAGTTTCCAGAGCGCGGTGCAAAAGCCGAGCCAGTTGCTGTGGGGGAGGAGGGCGCTGGGGCCGATCCAGAGTTCCAGCCAGTTCTGGAGGCCCGCCAGGAGTTTCCACCTGGTCGCGCAGCCGAGTATGGTCTGGAGCCAGCCGCCGAGGACTGCCGCGCATCTAGCGGAGGATCTAGCGGAGG	CGCACCGGTATGGAGcgccctgagGAGcgcaaggcaGAGggtGAGtatgctgggcctccaGAGGAGgctctcccagctcaacgcggcctggccGAGtttccaGAGcgcggtgcaaaagccGAGccagttgctgtggggGAGGAGggcgctggggccgatccaGAGttccagccagttctgGAGgcccgccagGAGtttccacctggtcgcgcagccGAGtatggtctgGAGccagccgccGAGgactgccgcgca	CGCACCGGTATG	ATCCACCGGTACCATGGCTAGCCGCACCGGTATGGAGcgccctgagGAGcgcaaggcaGAGggtGAGtatgctgggcctccaGAGGAGgctctcccagctcaacgcggcctggccGAGtttccaGAGcgcggtgcaaaagccGAGccagttgctgtggggGAGGAGggcgctggggccgatccaGAGttccagccagttctgGAGgcccgccagGAGtttccacctggtcgcgcagccGAGtatggtctgGAGccagccgccGAGgactgccgcgcaTCTAGCGGAGGATCTAGCGGAGG	7_sampled_680_from_cat6	AHDC1	1433.0	0.0
435	0.0	709.0	1.0	3.0	0.0	hblOligo3312_Cat6	435	NM_1029882	21.0	GGGAGTAGTGGCGCTGGGGCCGATCCATCTTTCCAGCCAGTTCTGAGCGCCCGCCAGACATTTCCACCTGGTCGCGCAGCCAGCTATGGTCTGACCCCAGCCGCCTCAGACTGCCGCGCAGCCGAGACTTTCCCAAAGCTCGTGCCACCACCTAGTGCTATGGCCCGCAGTCCTACAACTCATCCTCCTGCAAATACCTACCTTCCACAGTATGGGGGTTACGGGGCCGGTCAGAGTGTTTTCGCTCCAACTAAGTCTAGCGGAGGATCTAGCGGAGG	gggagtagtggcgctggggccgatccatctttccagccagttctgagcgcccgccagacatttccacctggtcgcgcagccagctatggtctgaccccagccgcctcagactgccgcgcagccgagactttcccaaagctcgtgccaccacctagtgctatggcccgcagtcctacaactcatcctcctgcaaatacctaccttccacagtatgggggttacggggccggtcagagtgttttcgctccaactaag		ATCCACCGGTACCATGGCTAGCgggagtagtggcgctggggccgatccatctttccagccagttctgagcgcccgccagacatttccacctggtcgcgcagccagctatggtctgaccccagccgcctcagactgccgcgcagccgagactttcccaaagctcgtgccaccacctagtgctatggcccgcagtcctacaactcatcctcctgcaaatacctaccttccacagtatgggggttacggggccggtcagagtgttttcgctccaactaagTCTAGCGGAGGATCTAGCGGAGG	6_phosphoprotein_peptides	AHDC1	709.0	0.0
436	0.0	968.0	10.0	4.0	0.0	hblOligo134497_Cat7	436	NM_1029882	22.0	CCTGGGCGTATGCCACCTGAGGCTATGGCCCGCGAGCCTGAGGAGCATCCTCCTGCAAATGAGTACCTTCCACAGTATGGGGGTTACGGGGCCGGTCAGGAGGTTTTCGCTCCAGAGAAGCCATTCGAGGGTCAGGACTGTGCCAATGAGAAAGACTGCGAGTTCGCCTATGGGGAGGGCAATGAGCTCCCTGCCGAGCCAGAGGAGGCTCATGAGGCTGGTTACGCACCTCCTCCAGAGGGTGGTCCTTGTCTGTCTAGCGGAGGATCTAGCGGAGG	CCTGGGCGTATGccacctGAGgctatggcccgcGAGcctGAGGAGcatcctcctgcaaatGAGtaccttccacagtatgggggttacggggccggtcagGAGgttttcgctccaGAGaagccattcGAGggtcaggactgtgccaatGAGaaagactgcGAGttcgcctatgggGAGggcaatGAGctccctgccGAGccaGAGGAGgctcatGAGgctggttacgcacctcctccaGAGggtggtccttgtctg	CCTGGGCGTATG	ATCCACCGGTACCATGGCTAGCCCTGGGCGTATGccacctGAGgctatggcccgcGAGcctGAGGAGcatcctcctgcaaatGAGtaccttccacagtatgggggttacggggccggtcagGAGgttttcgctccaGAGaagccattcGAGggtcaggactgtgccaatGAGaaagactgcGAGttcgcctatgggGAGggcaatGAGctccctgccGAGccaGAGGAGgctcatGAGgctggttacgcacctcctccaGAGggtggtccttgtctgTCTAGCGGAGGATCTAGCGGAGG	7_sampled_680_from_cat6	AHDC1	968.0	0.0
438	0.0	1679.0	6.0	16.0	0.0	hblOligo3313_Cat6	438	NM_1029882	23.0	GACTGTGCCAATTCTAAAGACTGCAGCTTCGCCTATGGGTCCGGCAATTCTCTCCCTGCCTCTCCATCCTCTGCTCATAGTGCTGGTTACGCACCTCCTCCAACTGGTGGTCCTTGTCTGCCTCCTTCCAAAGCATCTTTCTTCTCTTCTTCCGAAGGTGCACCTTTTTCTGGCTCAGCTCCTACCCCTCTGCGCTGTGATTCCCGCGCAAGCACTGTCAGCCCTGGGGGTTATATGGTGCCAAAAGGGACCACATCTAGCGGAGGATCTAGCGGAGG	gactgtgccaattctaaagactgcagcttcgcctatgggtccggcaattctctccctgcctctccatcctctgctcatagtgctggttacgcacctcctccaactggtggtccttgtctgcctccttccaaagcatctttcttctcttcttccgaaggtgcacctttttctggctcagctcctacccctctgcgctgtgattcccgcgcaagcactgtcagccctgggggttatatggtgccaaaagggaccaca		ATCCACCGGTACCATGGCTAGCgactgtgccaattctaaagactgcagcttcgcctatgggtccggcaattctctccctgcctctccatcctctgctcatagtgctggttacgcacctcctccaactggtggtccttgtctgcctccttccaaagcatctttcttctcttcttccgaaggtgcacctttttctggctcagctcctacccctctgcgctgtgattcccgcgcaagcactgtcagccctgggggttatatggtgccaaaagggaccacaTCTAGCGGAGGATCTAGCGGAGG	6_phosphoprotein_peptides	AHDC1	1679.0	0.0
439	0.0	916.0	8.0	4.0	0.0	hblOligo134498_Cat7	439	NM_1029882	24.0	ACTACTTTGATGGAGGAGGAAGGTGCACCTTTTGAGGGCGAGGCTCCTGAGCCTCTGCGCTGTGATGAGCGCGCAGAGGAGGTCGAGCCTGGGGGTTATATGGTGCCAAAAGGGGAGGAGGCAGAGGCCGAGGAGGCCGCAGAGGCCGCTGAGGAGGAGGAGGAGGAGTTTCAGCCAGAGCCTGAAAATTGCCGCCAGTTTGCAGGCGCCGAGCAGTGGCCTTTCCGCCAAGGGTACGGCGGGCTCGACTGGGCCTCTAGCGGAGGATCTAGCGGAGG	ACTACTTTGATGGAGGAGgaaggtgcaccttttGAGggcGAGgctcctGAGcctctgcgctgtgatGAGcgcgcaGAGGAGgtcGAGcctgggggttatatggtgccaaaagggGAGGAGgcaGAGgccGAGGAGgccgcaGAGgccgctGAGGAGGAGGAGGAGGAGtttcagccaGAGcctgaaaattgccgccagtttgcaggcgccGAGcagtggcctttccgccaagggtacggcgggctcgactgggcc	ACTACTTTGATG	ATCCACCGGTACCATGGCTAGCACTACTTTGATGGAGGAGgaaggtgcaccttttGAGggcGAGgctcctGAGcctctgcgctgtgatGAGcgcgcaGAGGAGgtcGAGcctgggggttatatggtgccaaaagggGAGGAGgcaGAGgccGAGGAGgccgcaGAGgccgctGAGGAGGAGGAGGAGGAGtttcagccaGAGcctgaaaattgccgccagtttgcaggcgccGAGcagtggcctttccgccaagggtacggcgggctcgactgggccTCTAGCGGAGGATCTAGCGGAGG	7_sampled_680_from_cat6	AHDC1	916.0	0.0
440	0.0	927.0	5.0	3.0	0.0	hblOligo134498_Cat6	440	NM_1029882	24.0	TCTTTCTTCTCTTCTTCCGAAGGTGCACCTTTTTCTGGCTCAGCTCCTACCCCTCTGCGCTGTGATTCCCGCGCAAGCACTGTCAGCCCTGGGGGTTATATGGTGCCAAAAGGGACCACAGCATCCGCCACATCAGCCGCATCAGCCGCTAGTTCCTCAAGCTCCTCCTTTCAGCCATCACCTGAAAATTGCCGCCAGTTTGCAGGCGCCAGCCAGTGGCCTTTCCGCCAAGGGTACGGCGGGCTCGACTGGGCCTCTAGCGGAGGATCTAGCGGAGG	tctttcttctcttcttccgaaggtgcacctttttctggctcagctcctacccctctgcgctgtgattcccgcgcaagcactgtcagccctgggggttatatggtgccaaaagggaccacagcatccgccacatcagccgcatcagccgctagttcctcaagctcctcctttcagccatcacctgaaaattgccgccagtttgcaggcgccagccagtggcctttccgccaagggtacggcgggctcgactgggcc		ATCCACCGGTACCATGGCTAGCtctttcttctcttcttccgaaggtgcacctttttctggctcagctcctacccctctgcgctgtgattcccgcgcaagcactgtcagccctgggggttatatggtgccaaaagggaccacagcatccgccacatcagccgcatcagccgctagttcctcaagctcctcctttcagccatcacctgaaaattgccgccagtttgcaggcgccagccagtggcctttccgccaagggtacggcgggctcgactgggccTCTAGCGGAGGATCTAGCGGAGG	6_phosphoprotein_peptides	AHDC1	927.0	0.0
441	0.0	233.0	5.0	1.0	0.0	hblOligo3314_Cat6	441	NM_1029882	25.0	GCCGCATCAGCCGCTAGTTCCTCAAGCTCCTCCTTTCAGCCATCACCTGAAAATTGCCGCCAGTTTGCAGGCGCCAGCCAGTGGCCTTTCCGCCAAGGGTACGGCGGGCTCGACTGGGCCTCAGAGGCTTTTAGTCAGCTCTATAACCCTAGTTTTGACTGTCACGTTTCTGAGCCTAATGTGATTCTCGACATTTCAAACTATACCCCTCAGAAGGTGAAGCAGCAAACTGCTGTCTCTGAAACTTTCAGCGAATCTAGCGGAGGATCTAGCGGAGG	gccgcatcagccgctagttcctcaagctcctcctttcagccatcacctgaaaattgccgccagtttgcaggcgccagccagtggcctttccgccaagggtacggcgggctcgactgggcctcagaggcttttagtcagctctataaccctagttttgactgtcacgtttctgagcctaatgtgattctcgacatttcaaactatacccctcagaaggtgaagcagcaaactgctgtctctgaaactttcagcgaa		ATCCACCGGTACCATGGCTAGCgccgcatcagccgctagttcctcaagctcctcctttcagccatcacctgaaaattgccgccagtttgcaggcgccagccagtggcctttccgccaagggtacggcgggctcgactgggcctcagaggcttttagtcagctctataaccctagttttgactgtcacgtttctgagcctaatgtgattctcgacatttcaaactatacccctcagaaggtgaagcagcaaactgctgtctctgaaactttcagcgaaTCTAGCGGAGGATCTAGCGGAGG	6_phosphoprotein_peptides	AHDC1	233.0	0.0
442	0.0	542.0	0.0	1.0	0.0	hblOligo134499_Cat6	442	NM_1029882	26.0	CAGCTCTATAACCCTAGTTTTGACTGTCACGTTTCTGAGCCTAATGTGATTCTCGACATTTCAAACTATACCCCTCAGAAGGTGAAGCAGCAAACTGCTGTCTCTGAAACTTTCAGCGAATCTAGTTCCGATTCAACTCAATTCAATCAGCCTGTTGGCGGGGGGGGTTTCCGCCGCGCTAATTCCGAAGCTAGTAGTTCCGAAGGTCAAAGCAGCCTCAGTTCTTTGGAGAAGCTGATGATGGATTGGAATGAGTCTAGCGGAGGATCTAGCGGAGG	cagctctataaccctagttttgactgtcacgtttctgagcctaatgtgattctcgacatttcaaactatacccctcagaaggtgaagcagcaaactgctgtctctgaaactttcagcgaatctagttccgattcaactcaattcaatcagcctgttggcggggggggtttccgccgcgctaattccgaagctagtagttccgaaggtcaaagcagcctcagttctttggagaagctgatgatggattggaatgag		ATCCACCGGTACCATGGCTAGCcagctctataaccctagttttgactgtcacgtttctgagcctaatgtgattctcgacatttcaaactatacccctcagaaggtgaagcagcaaactgctgtctctgaaactttcagcgaatctagttccgattcaactcaattcaatcagcctgttggcggggggggtttccgccgcgctaattccgaagctagtagttccgaaggtcaaagcagcctcagttctttggagaagctgatgatggattggaatgagTCTAGCGGAGGATCTAGCGGAGG	6_phosphoprotein_peptides	AHDC1	542.0	0.0
443	0.0	540.0	2.0	7.0	0.0	hblOligo3315_Cat7	443	NM_1029882	27.0	CTCAGTTATATGCAGCCTGTTGGCGGGGGGGGTTTCCGCCGCGCTAATGAGGAAGCTGAGGAGGAGGAAGGTCAAGAGGAGCTCGAGGAGTTGGAGAAGCTGATGATGGATTGGAATGAGGCCGAGGAGGCACCAGGCTACAACTGGAACCAGGAGGTGCTGTTCCAAGAGGAGGAGAAGCCAGGGCGCGGCCGCCGCAAAAAGGTTGATCTTTTCGAAGCAGAGCATCTTGGTTTTCCTGAGGAGGCAGAGGCTTCTAGCGGAGGATCTAGCGGAGG	CTCAGTTATATGcagcctgttggcggggggggtttccgccgcgctaatGAGgaagctGAGGAGGAGgaaggtcaaGAGGAGctcGAGGAGttggagaagctgatgatggattggaatgaggccGAGGAGgcaccaggctacaactggaaccagGAGgtgctgttccaaGAGGAGGAGaagccagggcgcggccgccgcaaaaaggttgatcttttcgaagcaGAGcatcttggttttcctGAGGAGgcaGAGgct	CTCAGTTATATG	ATCCACCGGTACCATGGCTAGCCTCAGTTATATGcagcctgttggcggggggggtttccgccgcgctaatGAGgaagctGAGGAGGAGgaaggtcaaGAGGAGctcGAGGAGttggagaagctgatgatggattggaatgaggccGAGGAGgcaccaggctacaactggaaccagGAGgtgctgttccaaGAGGAGGAGaagccagggcgcggccgccgcaaaaaggttgatcttttcgaagcaGAGcatcttggttttcctGAGGAGgcaGAGgctTCTAGCGGAGGATCTAGCGGAGG	7_sampled_680_from_cat6	AHDC1	540.0	0.0
444	0.0	470.0	5.0	1.0	0.0	hblOligo3315_Cat6	444	NM_1029882	27.0	ACTCAATTCAATCAGCCTGTTGGCGGGGGGGGTTTCCGCCGCGCTAATTCCGAAGCTAGTAGTTCCGAAGGTCAAAGCAGCCTCAGTTCTTTGGAGAAGCTGATGATGGATTGGAATGAGGCCTCTAGCGCACCAGGCTACAACTGGAACCAGTCAGTGCTGTTCCAAAGTTCAAGTAAGCCAGGGCGCGGCCGCCGCAAAAAGGTTGATCTTTTCGAAGCAAGTCATCTTGGTTTTCCTACATCTGCAAGTGCTTCTAGCGGAGGATCTAGCGGAGG	actcaattcaatcagcctgttggcggggggggtttccgccgcgctaattccgaagctagtagttccgaaggtcaaagcagcctcagttctttggagaagctgatgatggattggaatgaggcctctagcgcaccaggctacaactggaaccagtcagtgctgttccaaagttcaagtaagccagggcgcggccgccgcaaaaaggttgatcttttcgaagcaagtcatcttggttttcctacatctgcaagtgct		ATCCACCGGTACCATGGCTAGCactcaattcaatcagcctgttggcggggggggtttccgccgcgctaattccgaagctagtagttccgaaggtcaaagcagcctcagttctttggagaagctgatgatggattggaatgaggcctctagcgcaccaggctacaactggaaccagtcagtgctgttccaaagttcaagtaagccagggcgcggccgccgcaaaaaggttgatcttttcgaagcaagtcatcttggttttcctacatctgcaagtgctTCTAGCGGAGGATCTAGCGGAGG	6_phosphoprotein_peptides	AHDC1	470.0	0.0
446	0.0	740.0	1.0	1.0	0.0	hblOligo134500_Cat6	446	NM_1029882	28.0	GGCTACAACTGGAACCAGTCAGTGCTGTTCCAAAGTTCAAGTAAGCCAGGGCGCGGCCGCCGCAAAAAGGTTGATCTTTTCGAAGCAAGTCATCTTGGTTTTCCTACATCTGCAAGTGCTGCAGCATCCGGCTACCCTAGCAAGCGCTCCACCGGGCCTCGCCAGCCTCGCGGTGGCCGCGGTGGGGGGGCCTGCTCAGCAAAGAAAGAACGCGGGGGTGCTGCAGCCAAAGCAAAGTTTATCCCAAAGCCACAGTCTAGCGGAGGATCTAGCGGAGG	ggctacaactggaaccagtcagtgctgttccaaagttcaagtaagccagggcgcggccgccgcaaaaaggttgatcttttcgaagcaagtcatcttggttttcctacatctgcaagtgctgcagcatccggctaccctagcaagcgctccaccgggcctcgccagcctcgcggtggccgcggtgggggggcctgctcagcaaagaaagaacgcgggggtgctgcagccaaagcaaagtttatcccaaagccacag		ATCCACCGGTACCATGGCTAGCggctacaactggaaccagtcagtgctgttccaaagttcaagtaagccagggcgcggccgccgcaaaaaggttgatcttttcgaagcaagtcatcttggttttcctacatctgcaagtgctgcagcatccggctaccctagcaagcgctccaccgggcctcgccagcctcgcggtggccgcggtgggggggcctgctcagcaaagaaagaacgcgggggtgctgcagccaaagcaaagtttatcccaaagccacagTCTAGCGGAGGATCTAGCGGAGG	6_phosphoprotein_peptides	AHDC1	740.0	0.0
449	0.0	749.0	2.0	7.0	0.0	hblOligo134501_Cat6	449	NM_1029882	30.0	TTTCAAGATTCACCTGATCTGGGTTTGGACTACTATTCAGGGGACTCAAGCATGAGTCCTTTGCCATCACAAAGTCGCGCCTTCGGTGTTGGCGAGCGCGACCCATGCGACTTCATTGGGCCATACAGTATGAACCCATCCACACCAAGCGATGGTACATTTGGTCAAGGGTTCCATTGCGATTCTCCTTCCCTCGGGGCCCCTGAGCTGGACGGTAAACATTTCCCACCTCTGGCACATCCACCTACTGTCTTTTCTAGCGGAGGATCTAGCGGAGG	tttcaagattcacctgatctgggtttggactactattcaggggactcaagcatgagtcctttgccatcacaaagtcgcgccttcggtgttggcgagcgcgacccatgcgacttcattgggccatacagtatgaacccatccacaccaagcgatggtacatttggtcaagggttccattgcgattctccttccctcggggcccctgagctggacggtaaacatttcccacctctggcacatccacctactgtcttt		ATCCACCGGTACCATGGCTAGCtttcaagattcacctgatctgggtttggactactattcaggggactcaagcatgagtcctttgccatcacaaagtcgcgccttcggtgttggcgagcgcgacccatgcgacttcattgggccatacagtatgaacccatccacaccaagcgatggtacatttggtcaagggttccattgcgattctccttccctcggggcccctgagctggacggtaaacatttcccacctctggcacatccacctactgtctttTCTAGCGGAGGATCTAGCGGAGG	6_phosphoprotein_peptides	AHDC1	749.0	0.0
450	0.0	1168.0	9.0	5.0	0.0	hblOligo3317_Cat6	450	NM_1029882	31.0	CCATCCACACCAAGCGATGGTACATTTGGTCAAGGGTTCCATTGCGATTCTCCTTCCCTCGGGGCCCCTGAGCTGGACGGTAAACATTTCCCACCTCTGGCACATCCACCTACTGTCTTTGATGCAGGCTTGCAAAAAGCATATTCACCAACATGTAGCCCTACTCTCGGTTTCAAAGAGGAACTTCGCCCTCCACCTACTAAGCTCGCCGCTTGCGAACCATTGAAACATGGCCTGCAGGGTGCATCCCTCGGGTCTAGCGGAGGATCTAGCGGAGG	ccatccacaccaagcgatggtacatttggtcaagggttccattgcgattctccttccctcggggcccctgagctggacggtaaacatttcccacctctggcacatccacctactgtctttgatgcaggcttgcaaaaagcatattcaccaacatgtagccctactctcggtttcaaagaggaacttcgccctccacctactaagctcgccgcttgcgaaccattgaaacatggcctgcagggtgcatccctcggg		ATCCACCGGTACCATGGCTAGCccatccacaccaagcgatggtacatttggtcaagggttccattgcgattctccttccctcggggcccctgagctggacggtaaacatttcccacctctggcacatccacctactgtctttgatgcaggcttgcaaaaagcatattcaccaacatgtagccctactctcggtttcaaagaggaacttcgccctccacctactaagctcgccgcttgcgaaccattgaaacatggcctgcagggtgcatccctcgggTCTAGCGGAGGATCTAGCGGAGG	6_phosphoprotein_peptides	AHDC1	1168.0	0.0
451	0.0	880.0	2.0	0.0	0.0	hblOligo134502_Cat6	451	NM_1029882	32.0	AAAGCATATTCACCAACATGTAGCCCTACTCTCGGTTTCAAAGAGGAACTTCGCCCTCCACCTACTAAGCTCGCCGCTTGCGAACCATTGAAACATGGCCTGCAGGGTGCATCCCTCGGGCATGCAGCCGCCGCCCAAGCTCACCTTTCTTGCCGCGACTTGCCTCTCGGTCAGCCACATTATGACTCCCCTAGCTGCAAAGGTACAGCTTATTGGTACCCACCTGGTTCAGCAGCTCGCTCACCTCCATACGAGTCTAGCGGAGGATCTAGCGGAGG	aaagcatattcaccaacatgtagccctactctcggtttcaaagaggaacttcgccctccacctactaagctcgccgcttgcgaaccattgaaacatggcctgcagggtgcatccctcgggcatgcagccgccgcccaagctcacctttcttgccgcgacttgcctctcggtcagccacattatgactcccctagctgcaaaggtacagcttattggtacccacctggttcagcagctcgctcacctccatacgag		ATCCACCGGTACCATGGCTAGCaaagcatattcaccaacatgtagccctactctcggtttcaaagaggaacttcgccctccacctactaagctcgccgcttgcgaaccattgaaacatggcctgcagggtgcatccctcgggcatgcagccgccgcccaagctcacctttcttgccgcgacttgcctctcggtcagccacattatgactcccctagctgcaaaggtacagcttattggtacccacctggttcagcagctcgctcacctccatacgagTCTAGCGGAGGATCTAGCGGAGG	6_phosphoprotein_peptides	AHDC1	880.0	0.0
452	0.0	1197.0	6.0	7.0	0.0	hblOligo3318_Cat6	452	NM_1029882	33.0	CAAGCTCACCTTTCTTGCCGCGACTTGCCTCTCGGTCAGCCACATTATGACTCCCCTAGCTGCAAAGGTACAGCTTATTGGTACCCACCTGGTTCAGCAGCTCGCTCACCTCCATACGAGGGGAAAGTTGGGACTGGCCTTCTGGCAGACTTCTTGGGCCGCACCGAGGCTGCCTGTCTCAGCGCACCTCACCTCGCTTCCCCTCCTGCCACCCCTAAAGCCGACAAAGAGCCATTGGAGATGGCTCGCCCTCCATCTAGCGGAGGATCTAGCGGAGG	caagctcacctttcttgccgcgacttgcctctcggtcagccacattatgactcccctagctgcaaaggtacagcttattggtacccacctggttcagcagctcgctcacctccatacgaggggaaagttgggactggccttctggcagacttcttgggccgcaccgaggctgcctgtctcagcgcacctcacctcgcttcccctcctgccacccctaaagccgacaaagagccattggagatggctcgccctcca		ATCCACCGGTACCATGGCTAGCcaagctcacctttcttgccgcgacttgcctctcggtcagccacattatgactcccctagctgcaaaggtacagcttattggtacccacctggttcagcagctcgctcacctccatacgaggggaaagttgggactggccttctggcagacttcttgggccgcaccgaggctgcctgtctcagcgcacctcacctcgcttcccctcctgccacccctaaagccgacaaagagccattggagatggctcgccctccaTCTAGCGGAGGATCTAGCGGAGG	6_phosphoprotein_peptides	AHDC1	1197.0	0.0
453	0.0	1306.0	5.0	7.0	0.0	hblOligo134503_Cat7	453	NM_1029882	34.0	AGTGGAGTCATGGACTTCTTGGGCCGCGAGGAGGCTGCCTGTCTCGAGGCACCTCACCTCGCTGAGCCTCCTGCCGAGCCTAAAGCCGACAAAGAGCCATTGGAGATGGCTCGCCCTCCAGGGCCACCTCGCGGGCCAGCCGCAGCCGCAGCTGGTTATGGGTGCCCTCTTCTGGAGGACCTTGAGTTGGAGCCTGTTCCACGCGATGAGCTCTTGCCTCTTCAGGACGAGGCATACCGCTATCCTGGCTTCATGTCTAGCGGAGGATCTAGCGGAGG	AGTGGAGTCATGgacttcttgggccgcGAGgaggctgcctgtctcGAGgcacctcacctcgctGAGcctcctgccGAGcctaaagccgacaaagagccattggagatggctcgccctccagggccacctcgcgggccagccgcagccgcagctggttatgggtgccctcttctgGAGgaccttGAGttgGAGcctgttccacgcgatGAGctcttgcctcttcaggacGAGgcataccgctatcctggcttcatg	AGTGGAGTCATG	ATCCACCGGTACCATGGCTAGCAGTGGAGTCATGgacttcttgggccgcGAGgaggctgcctgtctcGAGgcacctcacctcgctGAGcctcctgccGAGcctaaagccgacaaagagccattggagatggctcgccctccagggccacctcgcgggccagccgcagccgcagctggttatgggtgccctcttctgGAGgaccttGAGttgGAGcctgttccacgcgatGAGctcttgcctcttcaggacGAGgcataccgctatcctggcttcatgTCTAGCGGAGGATCTAGCGGAGG	7_sampled_680_from_cat6	AHDC1	1306.0	0.0
454	0.0	1838.0	15.0	13.0	0.0	hblOligo134503_Cat6	454	NM_1029882	34.0	GGCCTTCTGGCAGACTTCTTGGGCCGCACCGAGGCTGCCTGTCTCAGCGCACCTCACCTCGCTTCCCCTCCTGCCACCCCTAAAGCCGACAAAGAGCCATTGGAGATGGCTCGCCCTCCAGGGCCACCTCGCGGGCCAGCCGCAGCCGCAGCTGGTTATGGGTGCCCTCTTCTGAGTGACCTTACTTTGTCCCCTGTTCCACGCGATTCTCTCTTGCCTCTTCAGGACACCGCATACCGCTATCCTGGCTTCATGTCTAGCGGAGGATCTAGCGGAGG	ggccttctggcagacttcttgggccgcaccgaggctgcctgtctcagcgcacctcacctcgcttcccctcctgccacccctaaagccgacaaagagccattggagatggctcgccctccagggccacctcgcgggccagccgcagccgcagctggttatgggtgccctcttctgagtgaccttactttgtcccctgttccacgcgattctctcttgcctcttcaggacaccgcataccgctatcctggcttcatg		ATCCACCGGTACCATGGCTAGCggccttctggcagacttcttgggccgcaccgaggctgcctgtctcagcgcacctcacctcgcttcccctcctgccacccctaaagccgacaaagagccattggagatggctcgccctccagggccacctcgcgggccagccgcagccgcagctggttatgggtgccctcttctgagtgaccttactttgtcccctgttccacgcgattctctcttgcctcttcaggacaccgcataccgctatcctggcttcatgTCTAGCGGAGGATCTAGCGGAGG	6_phosphoprotein_peptides	AHDC1	1838.0	0.0
455	0.0	1695.0	14.0	3.0	0.0	hblOligo3319_Cat6	455	NM_1029882	35.0	TTGGAGATGGCTCGCCCTCCAGGGCCACCTCGCGGGCCAGCCGCAGCCGCAGCTGGTTATGGGTGCCCTCTTCTGAGTGACCTTACTTTGTCCCCTGTTCCACGCGATTCTCTCTTGCCTCTTCAGGACACCGCATACCGCTATCCTGGCTTCATGCCACAAGCTCACCCAGGCCTCGGTGGCGGCCCTAAAAGCGGGTTCCTGGGCCCAATGGCAGAGCCACATCCAGAAGATACCTTTACCGTCACTTCCCTTTCTAGCGGAGGATCTAGCGGAGG	ttggagatggctcgccctccagggccacctcgcgggccagccgcagccgcagctggttatgggtgccctcttctgagtgaccttactttgtcccctgttccacgcgattctctcttgcctcttcaggacaccgcataccgctatcctggcttcatgccacaagctcacccaggcctcggtggcggccctaaaagcgggttcctgggcccaatggcagagccacatccagaagatacctttaccgtcacttccctt		ATCCACCGGTACCATGGCTAGCttggagatggctcgccctccagggccacctcgcgggccagccgcagccgcagctggttatgggtgccctcttctgagtgaccttactttgtcccctgttccacgcgattctctcttgcctcttcaggacaccgcataccgctatcctggcttcatgccacaagctcacccaggcctcggtggcggccctaaaagcgggttcctgggcccaatggcagagccacatccagaagatacctttaccgtcacttcccttTCTAGCGGAGGATCTAGCGGAGG	6_phosphoprotein_peptides	AHDC1	1695.0	0.0
457	0.0	539.0	3.0	3.0	0.0	hblOligo128860_Cat7	457	NM_1031623	1.0	CCCGTCCTCATGGGGGAGGAAATTATTGAGGAGGTTCCTCCTGCAGGTCCAGAAGCAGAGGAGGAGGAGGAGGACGAAAATGAGGACGACATCCAGTTCGTGGAGGAGGGTCCACTTCGCCCAGTGTTGGAATACATCGACCTGGTGGAGGAGGATGACGAGGAGCCAGAGGAGGAGTACGAGGATGAGAACATTAAGCGCAAAGATCATATTGACTACCAAAAGGATAAGGTTGCTCTCGAGTTGGCCCGCCTTTCTAGCGGAGGATCTAGCGGAGG	CCCGTCCTCATGgggGAGgaaattattgagGAGgttcctcctgcaggtccagaagcaGAGgagGAGGAGGAGgacgaaaatgaggacgacatccagttcgtgGAGgagggtccacttcgcccagtgttggaatacatcgacctggtgGAGGAGgatgacgaggagccaGAGGAGGAGtacGAGgatgagaacattaagcgcaaagatcatattgactaccaaaaggataaggttgctctcGAGttggcccgcctt	CCCGTCCTCATG	ATCCACCGGTACCATGGCTAGCCCCGTCCTCATGgggGAGgaaattattgagGAGgttcctcctgcaggtccagaagcaGAGgagGAGGAGGAGgacgaaaatgaggacgacatccagttcgtgGAGgagggtccacttcgcccagtgttggaatacatcgacctggtgGAGGAGgatgacgaggagccaGAGGAGGAGtacGAGgatgagaacattaagcgcaaagatcatattgactaccaaaaggataaggttgctctcGAGttggcccgccttTCTAGCGGAGGATCTAGCGGAGG	7_sampled_680_from_cat6	ZNF451	539.0	0.0
459	0.0	227.0	0.0	0.0	0.0	hblOligo249176_Cat7	459	NM_1031623	2.0	GGGGGGTCTATGGAGGAGGATGACGAGGAGCCAGAGGAGGAGTACGAGGATGAGAACATTAAGCGCAAAGATCATATTGACTACCAAAAGGATAAGGTTGCTCTCGAGTTGGCCCGCCTTGCACGCCACGTCGAGGTGGAGAAACAGCAAAAGGAGGAAAAAAACCGCGCATTTCGCGAGAAGATTGATTTTCAACACGCTCATGGGTTGCAAGAACTGGAGTTCATTCGCGGTCATGAGGACGAGGAAGCAGCCTCTAGCGGAGGATCTAGCGGAGG	GGGGGGTCTATGGAGGAGgatgacgaggagccaGAGGAGGAGtacGAGgatgagaacattaagcgcaaagatcatattgactaccaaaaggataaggttgctctcGAGttggcccgccttgcacgccacgtcgaggtggagaaacagcaaaaggaggaaaaaaaccgcgcatttcgcgagaagattgattttcaacacgctcatgggttgcaagaactggagttcattcgcggtcatGAGgacGAGgaagcagcc	GGGGGGTCTATG	ATCCACCGGTACCATGGCTAGCGGGGGGTCTATGGAGGAGgatgacgaggagccaGAGGAGGAGtacGAGgatgagaacattaagcgcaaagatcatattgactaccaaaaggataaggttgctctcGAGttggcccgccttgcacgccacgtcgaggtggagaaacagcaaaaggaggaaaaaaaccgcgcatttcgcgagaagattgattttcaacacgctcatgggttgcaagaactggagttcattcgcggtcatGAGgacGAGgaagcagccTCTAGCGGAGGATCTAGCGGAGG	7_sampled_680_from_cat6	ZNF451	227.0	0.0
460	0.0	276.0	2.0	3.0	0.0	hblOligo249176_Cat6	460	NM_1031623	2.0	ATCGACCTGGTGTCTAGCGATGACGAGGAGCCATCCACCTCCTACACAGATGAGAACATTAAGCGCAAAGATCATATTGACTACCAAAAGGATAAGGTTGCTCTCACTTTGGCCCGCCTTGCACGCCACGTCGAGGTGGAGAAACAGCAAAAGGAGGAAAAAAACCGCGCATTTCGCGAGAAGATTGATTTTCAACACGCTCATGGGTTGCAAGAACTGGAGTTCATTCGCGGTCATAGCGACACAGAAGCAGCCTCTAGCGGAGGATCTAGCGGAGG	atcgacctggtgtctagcgatgacgaggagccatccacctcctacacagatgagaacattaagcgcaaagatcatattgactaccaaaaggataaggttgctctcactttggcccgccttgcacgccacgtcgaggtggagaaacagcaaaaggaggaaaaaaaccgcgcatttcgcgagaagattgattttcaacacgctcatgggttgcaagaactggagttcattcgcggtcatagcgacacagaagcagcc		ATCCACCGGTACCATGGCTAGCatcgacctggtgtctagcgatgacgaggagccatccacctcctacacagatgagaacattaagcgcaaagatcatattgactaccaaaaggataaggttgctctcactttggcccgccttgcacgccacgtcgaggtggagaaacagcaaaaggaggaaaaaaaccgcgcatttcgcgagaagattgattttcaacacgctcatgggttgcaagaactggagttcattcgcggtcatagcgacacagaagcagccTCTAGCGGAGGATCTAGCGGAGG	6_phosphoprotein_peptides	ZNF451	276.0	0.0
461	0.0	637.0	3.0	4.0	0.0	hblOligo128861_Cat7	461	NM_1031623	3.0	TACATGGCTATGCAAAAGGAGGAAAAAAACCGCGCATTTCGCGAGAAGATTGATTTTCAACACGCTCATGGGTTGCAAGAACTGGAGTTCATTCGCGGTCATGAGGACGAGGAAGCAGCCCGCCTGTGCGTTGACCAATGGCTCAAGATGCCTGGTCTCAAAGAGGGCGAGATTAATTGTGGTGAGAAAGAGGAGTTCCGCCGCGGTGGGCACGAGTGGGTTGAGGGCAAACCAATTCTGTGTCCAATCATGCATTCTAGCGGAGGATCTAGCGGAGG	TACATGGCTATGcaaaaggaggaaaaaaaccgcgcatttcgcgagaagattgattttcaacacgctcatgggttgcaagaactggagttcattcgcggtcatGAGgacGAGgaagcagcccgcctgtgcgttgaccaatggctcaagatgcctggtctcaaaGAGggcGAGattaattgtggtGAGaaaGAGGAGttccgccgcggtgggcacGAGtgggttGAGggcaaaccaattctgtgtccaatcatgcat	TACATGGCTATG	ATCCACCGGTACCATGGCTAGCTACATGGCTATGcaaaaggaggaaaaaaaccgcgcatttcgcgagaagattgattttcaacacgctcatgggttgcaagaactggagttcattcgcggtcatGAGgacGAGgaagcagcccgcctgtgcgttgaccaatggctcaagatgcctggtctcaaaGAGggcGAGattaattgtggtGAGaaaGAGGAGttccgccgcggtgggcacGAGtgggttGAGggcaaaccaattctgtgtccaatcatgcatTCTAGCGGAGGATCTAGCGGAGG	7_sampled_680_from_cat6	ZNF451	637.0	0.0
464	0.0	601.0	5.0	2.0	0.0	hblOligo128862_Cat7	464	NM_1031623	5.0	CACGATGTGATGTTGTTGCTTGGCCACCTTAAACGCTTTGACCACGAGCCATGTGATCCAGAGATTGAGCTCCACGGGCCTTTTTTCGAGGAGTTCGCCTGCGTGGTGTGCTATAAGAAGTTCGTGGAGCAACAGCAGTACCGCGATCATTTGTTCGATAAAGAGGCAGAGGACGATGGTCACAACAACAATCTGCTTCCTCAAATTATCCAATGTTTCGCCTGCCCTAACTGCTTTCTTCTCTTCGAGCGCAAATCTAGCGGAGGATCTAGCGGAGG	CACGATGTGATGttgttgcttggccaccttaaacgctttgaccacGAGccatgtgatccaGAGattGAGctccacgggccttttttcGAGGAGttcgcctgcgtggtgtgctataagaagttcgtgGAGcaacagcagtaccgcgatcatttgttcgataaagaggcaGAGgacgatggtcacaacaacaatctgcttcctcaaattatccaatgtttcgcctgccctaactgctttcttctcttcGAGcgcaaa	CACGATGTGATG	ATCCACCGGTACCATGGCTAGCCACGATGTGATGttgttgcttggccaccttaaacgctttgaccacGAGccatgtgatccaGAGattGAGctccacgggccttttttcGAGGAGttcgcctgcgtggtgtgctataagaagttcgtgGAGcaacagcagtaccgcgatcatttgttcgataaagaggcaGAGgacgatggtcacaacaacaatctgcttcctcaaattatccaatgtttcgcctgccctaactgctttcttctcttcGAGcgcaaaTCTAGCGGAGGATCTAGCGGAGG	7_sampled_680_from_cat6	ZNF451	601.0	0.0
465	0.0	726.0	3.0	9.0	0.0	hblOligo128862_Cat6	465	NM_1031623	5.0	GACAACGGCCATTTGTTGCTTGGCCACCTTAAACGCTTTGACCACTCCCCATGTGATCCAACAATTACACTCCACGGGCCTTTTTTCTCTAGCTTCGCCTGCGTGGTGTGCTATAAGAAGTTCGTGACACAACAGCAGTACCGCGATCATTTGTTCGATAAAGAGGCAACAGACGATGGTCACAACAACAATCTGCTTCCTCAAATTATCCAATGTTTCGCCTGCCCTAACTGCTTTCTTCTCTTCAGCCGCAAATCTAGCGGAGGATCTAGCGGAGG	gacaacggccatttgttgcttggccaccttaaacgctttgaccactccccatgtgatccaacaattacactccacgggccttttttctctagcttcgcctgcgtggtgtgctataagaagttcgtgacacaacagcagtaccgcgatcatttgttcgataaagaggcaacagacgatggtcacaacaacaatctgcttcctcaaattatccaatgtttcgcctgccctaactgctttcttctcttcagccgcaaa		ATCCACCGGTACCATGGCTAGCgacaacggccatttgttgcttggccaccttaaacgctttgaccactccccatgtgatccaacaattacactccacgggccttttttctctagcttcgcctgcgtggtgtgctataagaagttcgtgacacaacagcagtaccgcgatcatttgttcgataaagaggcaacagacgatggtcacaacaacaatctgcttcctcaaattatccaatgtttcgcctgccctaactgctttcttctcttcagccgcaaaTCTAGCGGAGGATCTAGCGGAGG	6_phosphoprotein_peptides	ZNF451	726.0	0.0
466	1.0	319.0	3.0	4.0	1.0	hblOligo249178_Cat7	466	NM_1031623	6.0	CGATTCCCAATGCATTTGTTCGATAAAGAGGCAGAGGACGATGGTCACAACAACAATCTGCTTCCTCAAATTATCCAATGTTTCGCCTGCCCTAACTGCTTTCTTCTCTTCGAGCGCAAAGAAGAGTGTGAGAAACACATGGAGGGCAAAAATCATTTTCACCAAGAGTTCAAGCTGGGGGATAATAAAGGCATTGCACACCCTATTGAGTTCCCTGAGTTTGCTAAGAAGTTGCTTATTGAGCTCTGTAAGGACTCTAGCGGAGGATCTAGCGGAGG	CGATTCCCAATGcatttgttcgataaagaggcaGAGgacgatggtcacaacaacaatctgcttcctcaaattatccaatgtttcgcctgccctaactgctttcttctcttcGAGcgcaaagaagagtgtGAGaaacacatgGAGggcaaaaatcattttcaccaaGAGttcaagctgggggataataaaggcattgcacaccctattGAGttccctGAGtttgctaagaagttgcttattGAGctctgtaaggac	CGATTCCCAATG	ATCCACCGGTACCATGGCTAGCCGATTCCCAATGcatttgttcgataaagaggcaGAGgacgatggtcacaacaacaatctgcttcctcaaattatccaatgtttcgcctgccctaactgctttcttctcttcGAGcgcaaagaagagtgtGAGaaacacatgGAGggcaaaaatcattttcaccaaGAGttcaagctgggggataataaaggcattgcacaccctattGAGttccctGAGtttgctaagaagttgcttattGAGctctgtaaggacTCTAGCGGAGGATCTAGCGGAGG	7_sampled_680_from_cat6	ZNF451	320.0	0.003125	0.1922767896951152
469	0.0	1000.0	4.0	4.0	0.0	hblOligo128863_Cat6	469	NM_1031623	7.0	CACATGTCAGGCAAAAATCATTTTCACCAATCATTCAAGCTGGGGGATAATAAAGGCATTGCACACCCTATTTCATTCCCTAGCTTTGCTAAGAAGTTGCTTATTTCTCTCTGTAAGGACGTCCCTTTTCAGGTTAAATGTGTTGCCTGCCATAAGACCTTGCGCAGTCACATGGAGCTGACTGCCCACTTCCGCGTGCATTGCCGCAATGCCGGTCCAGTTGCAGTTGCTGAAAAGAGCATTACCCAAGTCGCATCTAGCGGAGGATCTAGCGGAGG	cacatgtcaggcaaaaatcattttcaccaatcattcaagctgggggataataaaggcattgcacaccctatttcattccctagctttgctaagaagttgcttatttctctctgtaaggacgtcccttttcaggttaaatgtgttgcctgccataagaccttgcgcagtcacatggagctgactgcccacttccgcgtgcattgccgcaatgccggtccagttgcagttgctgaaaagagcattacccaagtcgca		ATCCACCGGTACCATGGCTAGCcacatgtcaggcaaaaatcattttcaccaatcattcaagctgggggataataaaggcattgcacaccctatttcattccctagctttgctaagaagttgcttatttctctctgtaaggacgtcccttttcaggttaaatgtgttgcctgccataagaccttgcgcagtcacatggagctgactgcccacttccgcgtgcattgccgcaatgccggtccagttgcagttgctgaaaagagcattacccaagtcgcaTCTAGCGGAGGATCTAGCGGAGG	6_phosphoprotein_peptides	ZNF451	1000.0	0.0
470	0.0	674.0	5.0	3.0	0.0	hblOligo249179_Cat6	470	NM_1031623	8.0	AAATGTGTTGCCTGCCATAAGACCTTGCGCAGTCACATGGAGCTGACTGCCCACTTCCGCGTGCATTGCCGCAATGCCGGTCCAGTTGCAGTTGCTGAAAAGAGCATTACCCAAGTCGCAGAAAAGTTCATCCTCCGCGGCTACTGTCCAGACTGTAATCAGGTTTTCGTCGACGAAACATCCACTCAAAATCACAAACAGAACAGCGGTCATAAAGTGCGCGTGATCAACTCCGTCGAGGAGTCTGTCCTCCTCTCTAGCGGAGGATCTAGCGGAGG	aaatgtgttgcctgccataagaccttgcgcagtcacatggagctgactgcccacttccgcgtgcattgccgcaatgccggtccagttgcagttgctgaaaagagcattacccaagtcgcagaaaagttcatcctccgcggctactgtccagactgtaatcaggttttcgtcgacgaaacatccactcaaaatcacaaacagaacagcggtcataaagtgcgcgtgatcaactccgtcgaggagtctgtcctcctc		ATCCACCGGTACCATGGCTAGCaaatgtgttgcctgccataagaccttgcgcagtcacatggagctgactgcccacttccgcgtgcattgccgcaatgccggtccagttgcagttgctgaaaagagcattacccaagtcgcagaaaagttcatcctccgcggctactgtccagactgtaatcaggttttcgtcgacgaaacatccactcaaaatcacaaacagaacagcggtcataaagtgcgcgtgatcaactccgtcgaggagtctgtcctcctcTCTAGCGGAGGATCTAGCGGAGG	6_phosphoprotein_peptides	ZNF451	674.0	0.0
471	0.0	331.0	0.0	2.0	0.0	hblOligo128864_Cat6	471	NM_1031623	9.0	CGCGGCTACTGTCCAGACTGTAATCAGGTTTTCGTCGACGAAACATCCACTCAAAATCACAAACAGAACAGCGGTCATAAAGTGCGCGTGATCAACTCCGTCGAGGAGTCTGTCCTCCTCTATTGTCATTCAAGTGAGGGGAATAAGGATCCATCTTCCGATTTGCACTTGCTGCTTGACCAGAGTAAATTCTCTTCTCTGAAACGCACAATGAGTATCAAAGAGTCAAGCTCTCTTGAATGCATTGCTATCCCATCTAGCGGAGGATCTAGCGGAGG	cgcggctactgtccagactgtaatcaggttttcgtcgacgaaacatccactcaaaatcacaaacagaacagcggtcataaagtgcgcgtgatcaactccgtcgaggagtctgtcctcctctattgtcattcaagtgaggggaataaggatccatcttccgatttgcacttgctgcttgaccagagtaaattctcttctctgaaacgcacaatgagtatcaaagagtcaagctctcttgaatgcattgctatccca		ATCCACCGGTACCATGGCTAGCcgcggctactgtccagactgtaatcaggttttcgtcgacgaaacatccactcaaaatcacaaacagaacagcggtcataaagtgcgcgtgatcaactccgtcgaggagtctgtcctcctctattgtcattcaagtgaggggaataaggatccatcttccgatttgcacttgctgcttgaccagagtaaattctcttctctgaaacgcacaatgagtatcaaagagtcaagctctcttgaatgcattgctatcccaTCTAGCGGAGGATCTAGCGGAGG	6_phosphoprotein_peptides	ZNF451	331.0	0.0
472	0.0	72.0	0.0	0.0	0.0	hblOligo249180_Cat7	472	NM_1031623	10.0	ATGTGCCCGATGGATCCAGAGGAGGATTTGCACTTGCTGCTTGACCAGGAGAAATTCGAGGAGCTGAAACGCGAGATGGAGATCAAAGAGGAGGAGGAGCTTGAATGCATTGCTATCCCAAAGAAAAAAATGAACCTTAAGGATAAGGAGCACGAAGGGGTTGCTTGTGTTCAGAAGGAGAAGGAGGTGGTGAAAGAGTGGTTCTGTGAATGTAATCAGCGCTTCCCAGAGGAAGATGCAGTCGAGAAACACGTCTCTAGCGGAGGATCTAGCGGAGG	ATGTGCCCGATGgatccaGAGGAGgatttgcacttgctgcttgaccagGAGaaattcGAGGAGctgaaacgcGAGatgGAGatcaaagagGAGGAGGAGcttgaatgcattgctatcccaaagaaaaaaatgaaccttaaggataagGAGcacgaaggggttgcttgtgttcagaaggagaagGAGgtggtgaaaGAGtggttctgtgaatgtaatcagcgcttcccaGAGgaagatgcagtcgagaaacacgtc	ATGTGCCCGATG	ATCCACCGGTACCATGGCTAGCATGTGCCCGATGgatccaGAGGAGgatttgcacttgctgcttgaccagGAGaaattcGAGGAGctgaaacgcGAGatgGAGatcaaagagGAGGAGGAGcttgaatgcattgctatcccaaagaaaaaaatgaaccttaaggataagGAGcacgaaggggttgcttgtgttcagaaggagaagGAGgtggtgaaaGAGtggttctgtgaatgtaatcagcgcttcccaGAGgaagatgcagtcgagaaacacgtcTCTAGCGGAGGATCTAGCGGAGG	7_sampled_680_from_cat6	ZNF451	72.0	0.0
476	0.0	157.0	1.0	1.0	0.0	hblOligo249181_Cat6	476	NM_1031623	12.0	ATGGGTTACAAATGTGTTGTGTGCGGTAAGGTTTGTGACGACAGTGGCGTTATTCGCTTGCATATGTCCCGCATTCACGGCGGCGCTCACCTGAACAACTTCTTGTTCTGGTGTCGCACATGTAAGAAAGAGCTTACCCGCAAGGATACCATTATGGCTCACGTTACAGAATTTCACAACGGCCACCGCTATTTCTACGAAATGGATGAGGTTGAAGGTGAAACTTTGCCAAGTAGCTCTACCACTCTTGACAATTCTAGCGGAGGATCTAGCGGAGG	atgggttacaaatgtgttgtgtgcggtaaggtttgtgacgacagtggcgttattcgcttgcatatgtcccgcattcacggcggcgctcacctgaacaacttcttgttctggtgtcgcacatgtaagaaagagcttacccgcaaggataccattatggctcacgttacagaatttcacaacggccaccgctatttctacgaaatggatgaggttgaaggtgaaactttgccaagtagctctaccactcttgacaat		ATCCACCGGTACCATGGCTAGCatgggttacaaatgtgttgtgtgcggtaaggtttgtgacgacagtggcgttattcgcttgcatatgtcccgcattcacggcggcgctcacctgaacaacttcttgttctggtgtcgcacatgtaagaaagagcttacccgcaaggataccattatggctcacgttacagaatttcacaacggccaccgctatttctacgaaatggatgaggttgaaggtgaaactttgccaagtagctctaccactcttgacaatTCTAGCGGAGGATCTAGCGGAGG	6_phosphoprotein_peptides	ZNF451	157.0	0.0
477	0.0	126.0	2.0	0.0	0.0	hblOligo128866_Cat7	477	NM_1031623	13.0	GAGGGTTCCATGGAGATTATGGCTCACGTTGAGGAATTTCACAACGGCCACCGCTATTTCTACGAAATGGATGAGGTTGAAGGTGAAGAGTTGCCAGAGGAGGAGGAGGAGCTTGACAATCTTGAGGCCAACAAGCCTGAGGAGGCTATCGAGGTGATCGACCACGAGCCAGCTAATGAGGAGCCACGCGGGAAGTGGCAATGCCGCATTTGCGAGGACATGTTTGATGAGCAGGAATACGTTAAGCAACACTGTTCTAGCGGAGGATCTAGCGGAGG	GAGGGTTCCATGGAGattatggctcacgttGAGgaatttcacaacggccaccgctatttctacgaaatggatgaggttgaaggtgaaGAGttgccaGAGGAGGAGGAGGAGcttgacaatcttGAGgccaacaagcctGAGGAGgctatcGAGgtgatcgaccacGAGccagctaatGAGGAGccacgcgggaagtggcaatgccgcatttgcgaggacatgtttgatGAGcaggaatacgttaagcaacactgt	GAGGGTTCCATG	ATCCACCGGTACCATGGCTAGCGAGGGTTCCATGGAGattatggctcacgttGAGgaatttcacaacggccaccgctatttctacgaaatggatgaggttgaaggtgaaGAGttgccaGAGGAGGAGGAGGAGcttgacaatcttGAGgccaacaagcctGAGGAGgctatcGAGgtgatcgaccacGAGccagctaatGAGGAGccacgcgggaagtggcaatgccgcatttgcgaggacatgtttgatGAGcaggaatacgttaagcaacactgtTCTAGCGGAGGATCTAGCGGAGG	7_sampled_680_from_cat6	ZNF451	126.0	0.0
479	0.0	340.0	3.0	4.0	0.0	hblOligo249182_Cat7	479	NM_1031623	14.0	TTCAGAGAAATGATCGAGGTGATCGACCACGAGCCAGCTAATGAGGAGCCACGCGGGAAGTGGCAATGCCGCATTTGCGAGGACATGTTTGATGAGCAGGAATACGTTAAGCAACACTGTATGGAGCTTGCCGAGCATAAATTTCACCGCTATGAGTGTGCACACTGTCGCAAACCTTTTCACAAAATTGAGGAGCTCTACCGCCATTGCCAAGATGAGCATGACAATGAGATTAAGATCAAATACTTTTGTGGGTCTAGCGGAGGATCTAGCGGAGG	TTCAGAGAAATGatcGAGgtgatcgaccacGAGccagctaatGAGGAGccacgcgggaagtggcaatgccgcatttgcgaggacatgtttgatGAGcaggaatacgttaagcaacactgtatgGAGcttgccGAGcataaatttcaccgctatGAGtgtgcacactgtcgcaaaccttttcacaaaattgagGAGctctaccgccattgccaagatgagcatgacaatgagattaagatcaaatacttttgtggg	TTCAGAGAAATG	ATCCACCGGTACCATGGCTAGCTTCAGAGAAATGatcGAGgtgatcgaccacGAGccagctaatGAGGAGccacgcgggaagtggcaatgccgcatttgcgaggacatgtttgatGAGcaggaatacgttaagcaacactgtatgGAGcttgccGAGcataaatttcaccgctatGAGtgtgcacactgtcgcaaaccttttcacaaaattgagGAGctctaccgccattgccaagatgagcatgacaatgagattaagatcaaatacttttgtgggTCTAGCGGAGGATCTAGCGGAGG	7_sampled_680_from_cat6	ZNF451	340.0	0.0
480	0.0	255.0	2.0	1.0	0.0	hblOligo249182_Cat6	480	NM_1031623	14.0	CCTAGTTCTGCTATCACAGTGATCGACCACTCCCCAGCTAATTCTAGTCCACGCGGGAAGTGGCAATGCCGCATTTGCGAGGACATGTTTGATAGTCAGGAATACGTTAAGCAACACTGTATGTCTCTTGCCTCACATAAATTTCACCGCTATTCCTGTGCACACTGTCGCAAACCTTTTCACAAAATTGAGACCCTCTACCGCCATTGCCAAGATGAGCATGACAATGAGATTAAGATCAAATACTTTTGTGGGTCTAGCGGAGGATCTAGCGGAGG	cctagttctgctatcacagtgatcgaccactccccagctaattctagtccacgcgggaagtggcaatgccgcatttgcgaggacatgtttgatagtcaggaatacgttaagcaacactgtatgtctcttgcctcacataaatttcaccgctattcctgtgcacactgtcgcaaaccttttcacaaaattgagaccctctaccgccattgccaagatgagcatgacaatgagattaagatcaaatacttttgtggg		ATCCACCGGTACCATGGCTAGCcctagttctgctatcacagtgatcgaccactccccagctaattctagtccacgcgggaagtggcaatgccgcatttgcgaggacatgtttgatagtcaggaatacgttaagcaacactgtatgtctcttgcctcacataaatttcaccgctattcctgtgcacactgtcgcaaaccttttcacaaaattgagaccctctaccgccattgccaagatgagcatgacaatgagattaagatcaaatacttttgtgggTCTAGCGGAGGATCTAGCGGAGG	6_phosphoprotein_peptides	ZNF451	255.0	0.0
481	0.0	229.0	1.0	2.0	0.0	hblOligo128867_Cat6	481	NM_1031623	15.0	CATAAATTTCACCGCTATTCCTGTGCACACTGTCGCAAACCTTTTCACAAAATTGAGACCCTCTACCGCCATTGCCAAGATGAGCATGACAATGAGATTAAGATCAAATACTTTTGTGGGCTGTGTGACCTCATTTTTAATGTTGAGGAGGCATTCCTGTCTCATTACGAAGAACATCACAGCATCGACTATGTGTTTGTTAGCGAAAAAACCGAGACTAGCATCAAAACCGAAGACGACTTTCCAGTCATCGAGTCTAGCGGAGGATCTAGCGGAGG	cataaatttcaccgctattcctgtgcacactgtcgcaaaccttttcacaaaattgagaccctctaccgccattgccaagatgagcatgacaatgagattaagatcaaatacttttgtgggctgtgtgacctcatttttaatgttgaggaggcattcctgtctcattacgaagaacatcacagcatcgactatgtgtttgttagcgaaaaaaccgagactagcatcaaaaccgaagacgactttccagtcatcgag		ATCCACCGGTACCATGGCTAGCcataaatttcaccgctattcctgtgcacactgtcgcaaaccttttcacaaaattgagaccctctaccgccattgccaagatgagcatgacaatgagattaagatcaaatacttttgtgggctgtgtgacctcatttttaatgttgaggaggcattcctgtctcattacgaagaacatcacagcatcgactatgtgtttgttagcgaaaaaaccgagactagcatcaaaaccgaagacgactttccagtcatcgagTCTAGCGGAGGATCTAGCGGAGG	6_phosphoprotein_peptides	ZNF451	229.0	0.0
482	0.0	202.0	1.0	4.0	0.0	hblOligo249183_Cat6	482	NM_1031623	16.0	TTTAATGTTGAGGAGGCATTCCTGTCTCATTACGAAGAACATCACAGCATCGACTATGTGTTTGTTAGCGAAAAAACCGAGACTAGCATCAAAACCGAAGACGACTTTCCAGTCATCGAGACCTCCAACCAACTGACATGTGGTTGTCGCGAGAGCTATATTTGCAAAGTGAATCGCAAAGAAGACTATAGTCGCTGCTTGCAGATTATGCTGGATAAGGGCAAACTGTGGTTCCGCTGCAGCCTTTGCTCAGCCTCTAGCGGAGGATCTAGCGGAGG	tttaatgttgaggaggcattcctgtctcattacgaagaacatcacagcatcgactatgtgtttgttagcgaaaaaaccgagactagcatcaaaaccgaagacgactttccagtcatcgagacctccaaccaactgacatgtggttgtcgcgagagctatatttgcaaagtgaatcgcaaagaagactatagtcgctgcttgcagattatgctggataagggcaaactgtggttccgctgcagcctttgctcagcc		ATCCACCGGTACCATGGCTAGCtttaatgttgaggaggcattcctgtctcattacgaagaacatcacagcatcgactatgtgtttgttagcgaaaaaaccgagactagcatcaaaaccgaagacgactttccagtcatcgagacctccaaccaactgacatgtggttgtcgcgagagctatatttgcaaagtgaatcgcaaagaagactatagtcgctgcttgcagattatgctggataagggcaaactgtggttccgctgcagcctttgctcagccTCTAGCGGAGGATCTAGCGGAGG	6_phosphoprotein_peptides	ZNF451	202.0	0.0
484	0.0	136.0	0.0	3.0	0.0	hblOligo249184_Cat7	484	NM_1031623	18.0	TTGTTTGTAATGGAGCATATTCATCAGGTGCACAAGGAAAAGGAGGATGAGGAGGAGCAACAGTATGTGATCAAGTGCGGCGAGTGTGAGAAAGCTTTTCACGACCCAGAAGAGGCACAGCAGCACTTCCACCGCAAACATTGCTTCCTGCAAAAACCTGAGGTCGCCCATTTTGGCGAGGAGAAAGAGAACTTGTATAAGTTTGAGGCAGAGGCAGAGCACGAGGAACGCAAATTGAAACAAGCAATTAATTATTCTAGCGGAGGATCTAGCGGAGG	TTGTTTGTAATGGAGcatattcatcaggtgcacaaggaaaagGAGgatgaggaggagcaacagtatgtgatcaagtgcggcGAGtgtGAGaaagcttttcacgacccagaaGAGgcacagcagcacttccaccgcaaacattgcttcctgcaaaaacctGAGgtcgcccattttggcGAGgagaaaGAGaacttgtataagtttGAGgcaGAGgcaGAGcacGAGgaacgcaaattgaaacaagcaattaattat	TTGTTTGTAATG	ATCCACCGGTACCATGGCTAGCTTGTTTGTAATGGAGcatattcatcaggtgcacaaggaaaagGAGgatgaggaggagcaacagtatgtgatcaagtgcggcGAGtgtGAGaaagcttttcacgacccagaaGAGgcacagcagcacttccaccgcaaacattgcttcctgcaaaaacctGAGgtcgcccattttggcGAGgagaaaGAGaacttgtataagtttGAGgcaGAGgcaGAGcacGAGgaacgcaaattgaaacaagcaattaattatTCTAGCGGAGGATCTAGCGGAGG	7_sampled_680_from_cat6	ZNF451	136.0	0.0
485	0.0	112.0	3.0	0.0	0.0	hblOligo249184_Cat6	485	NM_1031623	18.0	ACAGATATGAATACACATATTCATCAGGTGCACAAGGAAAAGAGTGATGAGGAGGAGCAACAGTATGTGATCAAGTGCGGCACCTGTACAAAAGCTTTTCACGACCCAGAAAGTGCACAGCAGCACTTCCACCGCAAACATTGCTTCCTGCAAAAACCTAGTGTCGCCCATTTTGGCTCAGAGAAAAGCAACTTGTATAAGTTTACTGCATCCGCATCCCACACCGAACGCAAATTGAAACAAGCAATTAATTATTCTAGCGGAGGATCTAGCGGAGG	acagatatgaatacacatattcatcaggtgcacaaggaaaagagtgatgaggaggagcaacagtatgtgatcaagtgcggcacctgtacaaaagcttttcacgacccagaaagtgcacagcagcacttccaccgcaaacattgcttcctgcaaaaacctagtgtcgcccattttggctcagagaaaagcaacttgtataagtttactgcatccgcatcccacaccgaacgcaaattgaaacaagcaattaattat		ATCCACCGGTACCATGGCTAGCacagatatgaatacacatattcatcaggtgcacaaggaaaagagtgatgaggaggagcaacagtatgtgatcaagtgcggcacctgtacaaaagcttttcacgacccagaaagtgcacagcagcacttccaccgcaaacattgcttcctgcaaaaacctagtgtcgcccattttggctcagagaaaagcaacttgtataagtttactgcatccgcatcccacaccgaacgcaaattgaaacaagcaattaattatTCTAGCGGAGGATCTAGCGGAGG	6_phosphoprotein_peptides	ZNF451	112.0	0.0
486	0.0	98.0	0.0	2.0	0.0	hblOligo128869_Cat7	486	NM_1031623	19.0	ACCCCCGTTATGCTGCAAAAACCTGAGGTCGCCCATTTTGGCGAGGAGAAAGAGAACTTGTATAAGTTTGAGGCAGAGGCAGAGCACGAGGAACGCAAATTGAAACAAGCAATTAATTATGAGAAGGAGTTGGATATGGAAAAGGGGGTGGAGAACGACCTGGAGTATCAGAACATCGAAGAAGAAATTGTTGAATTGCCTGATTTGGATTATCTGCGCGAGATGGAGCACATTGTTTTTGTGGATTTTGACAACTCTAGCGGAGGATCTAGCGGAGG	ACCCCCGTTATGctgcaaaaacctGAGgtcgcccattttggcGAGgagaaaGAGaacttgtataagtttGAGgcaGAGgcaGAGcacGAGgaacgcaaattgaaacaagcaattaattatGAGaagGAGttggatatggaaaagggggtggagaacgacctgGAGtatcagaacatcgaagaagaaattgttgaattgcctgatttggattatctgcgcGAGatgGAGcacattgtttttgtggattttgacaac	ACCCCCGTTATG	ATCCACCGGTACCATGGCTAGCACCCCCGTTATGctgcaaaaacctGAGgtcgcccattttggcGAGgagaaaGAGaacttgtataagtttGAGgcaGAGgcaGAGcacGAGgaacgcaaattgaaacaagcaattaattatGAGaagGAGttggatatggaaaagggggtggagaacgacctgGAGtatcagaacatcgaagaagaaattgttgaattgcctgatttggattatctgcgcGAGatgGAGcacattgtttttgtggattttgacaacTCTAGCGGAGGATCTAGCGGAGG	7_sampled_680_from_cat6	ZNF451	98.0	0.0
487	0.0	217.0	1.0	0.0	0.0	hblOligo128869_Cat6	487	NM_1031623	19.0	AAACATTGCTTCCTGCAAAAACCTAGTGTCGCCCATTTTGGCTCAGAGAAAAGCAACTTGTATAAGTTTACTGCATCCGCATCCCACACCGAACGCAAATTGAAACAAGCAATTAATTATTCAAAGTCATTGGATATGGAAAAGGGGGTGGAGAACGACCTGTCATATCAGAACATCGAAGAAGAAATTGTTGAATTGCCTGATTTGGATTATCTGCGCACAATGACCCACATTGTTTTTGTGGATTTTGACAACTCTAGCGGAGGATCTAGCGGAGG	aaacattgcttcctgcaaaaacctagtgtcgcccattttggctcagagaaaagcaacttgtataagtttactgcatccgcatcccacaccgaacgcaaattgaaacaagcaattaattattcaaagtcattggatatggaaaagggggtggagaacgacctgtcatatcagaacatcgaagaagaaattgttgaattgcctgatttggattatctgcgcacaatgacccacattgtttttgtggattttgacaac		ATCCACCGGTACCATGGCTAGCaaacattgcttcctgcaaaaacctagtgtcgcccattttggctcagagaaaagcaacttgtataagtttactgcatccgcatcccacaccgaacgcaaattgaaacaagcaattaattattcaaagtcattggatatggaaaagggggtggagaacgacctgtcatatcagaacatcgaagaagaaattgttgaattgcctgatttggattatctgcgcacaatgacccacattgtttttgtggattttgacaacTCTAGCGGAGGATCTAGCGGAGG	6_phosphoprotein_peptides	ZNF451	217.0	0.0
488	0.0	360.0	0.0	1.0	0.0	hblOligo249185_Cat7	488	NM_1031623	20.0	GGAGATGGTATGGTGGAGAACGACCTGGAGTATCAGAACATCGAAGAAGAAATTGTTGAATTGCCTGATTTGGATTATCTGCGCGAGATGGAGCACATTGTTTTTGTGGATTTTGACAACTGGGAGAACTTTTTTGGGCACCTTCCAGGGCACCTGAACCAGGGTGAGTTTATTTGGGGCTTTCAAGGTGGTAATGAGAACTGGAAGCCTCCACTTAACTGTAAAATCTATAATTACCTCAATCGCATCGGCTGTTCTAGCGGAGGATCTAGCGGAGG	GGAGATGGTATGgtggagaacgacctgGAGtatcagaacatcgaagaagaaattgttgaattgcctgatttggattatctgcgcGAGatgGAGcacattgtttttgtggattttgacaactggGAGaacttttttgggcaccttccagggcacctgaaccagggtGAGtttatttggggctttcaaggtggtaatGAGaactggaagcctccacttaactgtaaaatctataattacctcaatcgcatcggctgt	GGAGATGGTATG	ATCCACCGGTACCATGGCTAGCGGAGATGGTATGgtggagaacgacctgGAGtatcagaacatcgaagaagaaattgttgaattgcctgatttggattatctgcgcGAGatgGAGcacattgtttttgtggattttgacaactggGAGaacttttttgggcaccttccagggcacctgaaccagggtGAGtttatttggggctttcaaggtggtaatGAGaactggaagcctccacttaactgtaaaatctataattacctcaatcgcatcggctgtTCTAGCGGAGGATCTAGCGGAGG	7_sampled_680_from_cat6	ZNF451	360.0	0.0
490	0.0	477.0	3.0	2.0	0.0	hblOligo128870_Cat7	490	NM_1031623	21.0	CAAGGATCGATGGGGCACCTGAACCAGGGTGAGTTTATTTGGGGCTTTCAAGGTGGTAATGAGAACTGGAAGCCTCCACTTAACTGTAAAATCTATAATTACCTCAATCGCATCGGCTGTTTCTTTCTTCACCCACGCTGTGAGAAACGCAAAGATGCAGCCGACTTCGCTATTTGTATGCATGCAGGTCGCCTTGACGAGCAACTCCCAAAACAGATTCCTTTTGAGATTCTGGAGGGGGACCAAGGCTTTCTCTCTAGCGGAGGATCTAGCGGAGG	CAAGGATCGATGgggcacctgaaccagggtGAGtttatttggggctttcaaggtggtaatGAGaactggaagcctccacttaactgtaaaatctataattacctcaatcgcatcggctgtttctttcttcacccacgctgtGAGaaacgcaaagatgcagccgacttcgctatttgtatgcatgcaggtcgccttgacgagcaactcccaaaacagattccttttGAGattctgGAGggggaccaaggctttctc	CAAGGATCGATG	ATCCACCGGTACCATGGCTAGCCAAGGATCGATGgggcacctgaaccagggtGAGtttatttggggctttcaaggtggtaatGAGaactggaagcctccacttaactgtaaaatctataattacctcaatcgcatcggctgtttctttcttcacccacgctgtGAGaaacgcaaagatgcagccgacttcgctatttgtatgcatgcaggtcgccttgacgagcaactcccaaaacagattccttttGAGattctgGAGggggaccaaggctttctcTCTAGCGGAGGATCTAGCGGAGG	7_sampled_680_from_cat6	ZNF451	477.0	0.0
491	0.0	573.0	1.0	3.0	0.0	hblOligo128870_Cat6	491	NM_1031623	21.0	GGGCACCTTCCAGGGCACCTGAACCAGGGTACTTTTATTTGGGGCTTTCAAGGTGGTAATACAAACTGGAAGCCTCCACTTAACTGTAAAATCTATAATTACCTCAATCGCATCGGCTGTTTCTTTCTTCACCCACGCTGTTCAAAACGCAAAGATGCAGCCGACTTCGCTATTTGTATGCATGCAGGTCGCCTTGACGAGCAACTCCCAAAACAGATTCCTTTTACTATTCTGTCCGGGGACCAAGGCTTTCTCTCTAGCGGAGGATCTAGCGGAGG	gggcaccttccagggcacctgaaccagggtacttttatttggggctttcaaggtggtaatacaaactggaagcctccacttaactgtaaaatctataattacctcaatcgcatcggctgtttctttcttcacccacgctgttcaaaacgcaaagatgcagccgacttcgctatttgtatgcatgcaggtcgccttgacgagcaactcccaaaacagattccttttactattctgtccggggaccaaggctttctc		ATCCACCGGTACCATGGCTAGCgggcaccttccagggcacctgaaccagggtacttttatttggggctttcaaggtggtaatacaaactggaagcctccacttaactgtaaaatctataattacctcaatcgcatcggctgtttctttcttcacccacgctgttcaaaacgcaaagatgcagccgacttcgctatttgtatgcatgcaggtcgccttgacgagcaactcccaaaacagattccttttactattctgtccggggaccaaggctttctcTCTAGCGGAGGATCTAGCGGAGG	6_phosphoprotein_peptides	ZNF451	573.0	0.0
492	0.0	181.0	2.0	2.0	0.0	hblOligo249186_Cat7	492	NM_1031623	22.0	TTAACAATCATGCGCAAAGATGCAGCCGACTTCGCTATTTGTATGCATGCAGGTCGCCTTGACGAGCAACTCCCAAAACAGATTCCTTTTGAGATTCTGGAGGGGGACCAAGGCTTTCTCGAACTGGAAAATCAATTCAAGAAGGAGCAGCGCCCAGCTCATATCCTCAACCCACACCACTTGGAAGGTGACATGATGTGTGCCCTCCTTAACGAGATTGAGGATGAGGAGAAAGAATGCGACGAGGACGATAACTCTAGCGGAGGATCTAGCGGAGG	TTAACAATCATGcgcaaagatgcagccgacttcgctatttgtatgcatgcaggtcgccttgacgagcaactcccaaaacagattccttttGAGattctgGAGggggaccaaggctttctcgaactggaaaatcaattcaagaagGAGcagcgcccagctcatatcctcaacccacaccacttggaaggtgacatgatgtgtgccctccttaacGAGattGAGgatGAGGAGaaagaatgcgacGAGgacgataac	TTAACAATCATG	ATCCACCGGTACCATGGCTAGCTTAACAATCATGcgcaaagatgcagccgacttcgctatttgtatgcatgcaggtcgccttgacgagcaactcccaaaacagattccttttGAGattctgGAGggggaccaaggctttctcgaactggaaaatcaattcaagaagGAGcagcgcccagctcatatcctcaacccacaccacttggaaggtgacatgatgtgtgccctccttaacGAGattGAGgatGAGGAGaaagaatgcgacGAGgacgataacTCTAGCGGAGGATCTAGCGGAGG	7_sampled_680_from_cat6	ZNF451	181.0	0.0
494	0.0	263.0	0.0	1.0	0.0	hblOligo128871_Cat6	494	NM_1031623	23.0	ATTCTGTCCGGGGACCAAGGCTTTCTCGAACTGGAAAATCAATTCAAGAAGACCCAGCGCCCAGCTCATATCCTCAACCCACACCACTTGGAAGGTGACATGATGTGTGCCCTCCTTAACTCTATTTCAGATACCACTAAAGAATGCGACAGTGACGATAACATGGGTGCCAAGAATACAAGTATTGGGGAGGAATTTATCAGCACAGAAGACGTTGAACTTGAAGAGGCAATCCGCCGCTCCTTGGAGGAAATGTCTAGCGGAGGATCTAGCGGAGG	attctgtccggggaccaaggctttctcgaactggaaaatcaattcaagaagacccagcgcccagctcatatcctcaacccacaccacttggaaggtgacatgatgtgtgccctccttaactctatttcagataccactaaagaatgcgacagtgacgataacatgggtgccaagaatacaagtattggggaggaatttatcagcacagaagacgttgaacttgaagaggcaatccgccgctccttggaggaaatg		ATCCACCGGTACCATGGCTAGCattctgtccggggaccaaggctttctcgaactggaaaatcaattcaagaagacccagcgcccagctcatatcctcaacccacaccacttggaaggtgacatgatgtgtgccctccttaactctatttcagataccactaaagaatgcgacagtgacgataacatgggtgccaagaatacaagtattggggaggaatttatcagcacagaagacgttgaacttgaagaggcaatccgccgctccttggaggaaatgTCTAGCGGAGGATCTAGCGGAGG	6_phosphoprotein_peptides	ZNF451	263.0	0.0
495	0.0	471.0	4.0	1.0	0.0	hblOligo82787_Cat3	495	NM_1031716	1.0	AATGACCCGATGGACCCTCTTATCTTTATCCGCGACATCAAGCCAGGGCTGAAGAACCTCAACGTCGTTTTCATCGTGCTCGAAATTGGCCGCGTGGAGAAAGAGAAGGACGGGCACGAGGTTCGCGAGTGCAAAGTTGCAGATAAAGAGGGGGAGATTGAGATCGAGGTCTGGGACGAGATCGGGGGTCTGATCCAACCAGGGGACATTATTCGCCTTGAGCGCGGGTATGCTGAGATGTGGAAAGGCTGTCTTTCTAGCGGAGGATCTAGCGGAGG	AATGACCCGATGgaccctcttatctttatccgcgacatcaagccagggctgaagaacctcaacgtcgttttcatcgtgctcgaaattggccgcgtgGAGaaaGAGaaggacgggcacgaggttcgcGAGtgcaaagttgcagataaaGAGgggGAGattGAGatcGAGgtctgggacgagatcgggggtctgatccaaccaggggacattattcgccttGAGcgcgggtatgctGAGatgtggaaaggctgtctt	AATGACCCGATG	ATCCACCGGTACCATGGCTAGCAATGACCCGATGgaccctcttatctttatccgcgacatcaagccagggctgaagaacctcaacgtcgttttcatcgtgctcgaaattggccgcgtgGAGaaaGAGaaggacgggcacgaggttcgcGAGtgcaaagttgcagataaaGAGgggGAGattGAGatcGAGgtctgggacgagatcgggggtctgatccaaccaggggacattattcgccttGAGcgcgggtatgctGAGatgtggaaaggctgtcttTCTAGCGGAGGATCTAGCGGAGG	3_4778_st_to_e_dna_repair_peptides_9NATG	NABP1	471.0	0.0
496	0.0	621.0	3.0	4.0	0.0	hblOligo82787_Cat2	496	NM_1031716	1.0	AACCGCGTTAACGACCCTCTTATCTTTATCCGCGACATCAAGCCAGGGCTGAAGAACCTCAACGTCGTTTTCATCGTGCTCGAAATTGGCCGCGTGACCAAAACCAAGGACGGGCACGAGGTTCGCTCTTGCAAAGTTGCAGATAAAACAGGGTCTATTACAATCAGTGTCTGGGACGAGATCGGGGGTCTGATCCAACCAGGGGACATTATTCGCCTTACACGCGGGTATGCTAGCATGTGGAAAGGCTGTCTTTCTAGCGGAGGATCTAGCGGAGG	aaccgcgttaacgaccctcttatctttatccgcgacatcaagccagggctgaagaacctcaacgtcgttttcatcgtgctcgaaattggccgcgtgaccaaaaccaaggacgggcacgaggttcgctcttgcaaagttgcagataaaacagggtctattacaatcagtgtctgggacgagatcgggggtctgatccaaccaggggacattattcgccttacacgcgggtatgctagcatgtggaaaggctgtctt		ATCCACCGGTACCATGGCTAGCaaccgcgttaacgaccctcttatctttatccgcgacatcaagccagggctgaagaacctcaacgtcgttttcatcgtgctcgaaattggccgcgtgaccaaaaccaaggacgggcacgaggttcgctcttgcaaagttgcagataaaacagggtctattacaatcagtgtctgggacgagatcgggggtctgatccaaccaggggacattattcgccttacacgcgggtatgctagcatgtggaaaggctgtcttTCTAGCGGAGGATCTAGCGGAGG	2_wt_dna_repair_peptides	NABP1	621.0	0.0
498	0.0	229.0	1.0	0.0	0.0	hblOligo206643_Cat2	498	NM_1031716	2.0	AAAGTTGCAGATAAAACAGGGTCTATTACAATCAGTGTCTGGGACGAGATCGGGGGTCTGATCCAACCAGGGGACATTATTCGCCTTACACGCGGGTATGCTAGCATGTGGAAAGGCTGTCTTACTCTGTATACTGGGCGCGGGGGGGAACTTCAGAAAATCGGGGAGTTCTGCATGGTCTACTCAGAAGTCCCAAATTTCAGCGAGCCAAACCCTGACTATCGCGGTCAGCAAAATAAAGGCGCACAATCTGAGTCTAGCGGAGGATCTAGCGGAGG	aaagttgcagataaaacagggtctattacaatcagtgtctgggacgagatcgggggtctgatccaaccaggggacattattcgccttacacgcgggtatgctagcatgtggaaaggctgtcttactctgtatactgggcgcgggggggaacttcagaaaatcggggagttctgcatggtctactcagaagtcccaaatttcagcgagccaaaccctgactatcgcggtcagcaaaataaaggcgcacaatctgag		ATCCACCGGTACCATGGCTAGCaaagttgcagataaaacagggtctattacaatcagtgtctgggacgagatcgggggtctgatccaaccaggggacattattcgccttacacgcgggtatgctagcatgtggaaaggctgtcttactctgtatactgggcgcgggggggaacttcagaaaatcggggagttctgcatggtctactcagaagtcccaaatttcagcgagccaaaccctgactatcgcggtcagcaaaataaaggcgcacaatctgagTCTAGCGGAGGATCTAGCGGAGG	2_wt_dna_repair_peptides	NABP1	229.0	0.0
499	0.0	498.0	7.0	2.0	0.0	hblOligo82788_Cat3	499	NM_1031716	3.0	AACTGTAATATGGAACTTCAGAAAATCGGGGAGTTCTGCATGGTCTACGAGGAAGTCCCAAATTTCGAGGAGCCAAACCCTGACTATCGCGGTCAGCAAAATAAAGGCGCACAAGAGGAGCAAAAAAACAATGAGATGAATGAGAACATGGGGGAGGGTGAGTTCGGTCCTGTGGGCAACGGCGTCCATGAGGGGCCAGAAGAGCGCGAACACCAATTTGAGCATGCCGGTCGCGAGAACGGGCGCGGGCTGATTTCTAGCGGAGGATCTAGCGGAGG	AACTGTAATATGgaacttcagaaaatcggggagttctgcatggtctacGAGgaagtcccaaatttcGAGgagccaaaccctgactatcgcggtcagcaaaataaaggcgcacaaGAGgagcaaaaaaacaatGAGatgaatGAGaacatggggGAGggtGAGttcggtcctgtgggcaacggcgtccatGAGgggccagaaGAGcgcgaacaccaatttGAGcatgccggtcgcGAGaacgggcgcgggctgatt	AACTGTAATATG	ATCCACCGGTACCATGGCTAGCAACTGTAATATGgaacttcagaaaatcggggagttctgcatggtctacGAGgaagtcccaaatttcGAGgagccaaaccctgactatcgcggtcagcaaaataaaggcgcacaaGAGgagcaaaaaaacaatGAGatgaatGAGaacatggggGAGggtGAGttcggtcctgtgggcaacggcgtccatGAGgggccagaaGAGcgcgaacaccaatttGAGcatgccggtcgcGAGaacgggcgcgggctgattTCTAGCGGAGGATCTAGCGGAGG	3_4778_st_to_e_dna_repair_peptides_9NATG	NABP1	498.0	0.0
500	0.0	816.0	3.0	0.0	0.0	hblOligo82788_Cat2	500	NM_1031716	3.0	GGGCGCGGGGGGGAACTTCAGAAAATCGGGGAGTTCTGCATGGTCTACTCAGAAGTCCCAAATTTCAGCGAGCCAAACCCTGACTATCGCGGTCAGCAAAATAAAGGCGCACAATCTGAGCAAAAAAACAATAGTATGAATAGTAACATGGGGACCGGTACCTTCGGTCCTGTGGGCAACGGCGTCCATACCGGGCCAGAATCCCGCGAACACCAATTTTCTCATGCCGGTCGCTCCAACGGGCGCGGGCTGATTTCTAGCGGAGGATCTAGCGGAGG	gggcgcgggggggaacttcagaaaatcggggagttctgcatggtctactcagaagtcccaaatttcagcgagccaaaccctgactatcgcggtcagcaaaataaaggcgcacaatctgagcaaaaaaacaatagtatgaatagtaacatggggaccggtaccttcggtcctgtgggcaacggcgtccataccgggccagaatcccgcgaacaccaattttctcatgccggtcgctccaacgggcgcgggctgatt		ATCCACCGGTACCATGGCTAGCgggcgcgggggggaacttcagaaaatcggggagttctgcatggtctactcagaagtcccaaatttcagcgagccaaaccctgactatcgcggtcagcaaaataaaggcgcacaatctgagcaaaaaaacaatagtatgaatagtaacatggggaccggtaccttcggtcctgtgggcaacggcgtccataccgggccagaatcccgcgaacaccaattttctcatgccggtcgctccaacgggcgcgggctgattTCTAGCGGAGGATCTAGCGGAGG	2_wt_dna_repair_peptides	NABP1	816.0	0.0
502	0.0	965.0	1.0	3.0	0.0	hblOligo206644_Cat2	502	NM_1031716	4.0	TATCGCGGTCAGCAAAATAAAGGCGCACAATCTGAGCAAAAAAACAATAGTAATAGTAACATGGGGACCGGTACCTTCGGTCCTGTGGGCAACGGCGTCCATACCGGGCCAGAATCCCGCGAACACCAATTTTCTCATGCCGGTCGCTCCAACGGGCGCGGGCTGATTAATCCTCAGCTCCAGGGCACCGCTAGCAACCAGACTGTCATGACAACAATTTCTAATGGTCGCGACCCTCGCCGCGCATTCAAACGCTCTAGCGGAGGATCTAGCGGAGG	tatcgcggtcagcaaaataaaggcgcacaatctgagcaaaaaaacaatagtaatagtaacatggggaccggtaccttcggtcctgtgggcaacggcgtccataccgggccagaatcccgcgaacaccaattttctcatgccggtcgctccaacgggcgcgggctgattaatcctcagctccagggcaccgctagcaaccagactgtcatgacaacaatttctaatggtcgcgaccctcgccgcgcattcaaacgc		ATCCACCGGTACCATGGCTAGCtatcgcggtcagcaaaataaaggcgcacaatctgagcaaaaaaacaatagtaatagtaacatggggaccggtaccttcggtcctgtgggcaacggcgtccataccgggccagaatcccgcgaacaccaattttctcatgccggtcgctccaacgggcgcgggctgattaatcctcagctccagggcaccgctagcaaccagactgtcatgacaacaatttctaatggtcgcgaccctcgccgcgcattcaaacgcTCTAGCGGAGGATCTAGCGGAGG	2_wt_dna_repair_peptides	NABP1	965.0	0.0
503	0.0	194.0	0.0	1.0	0.0	hblOligo45329_Cat7	503	NM_1031720	1.0	TGCCGGCTCATGAAGAAAGAGTTGGAGGAGGAAGAGTACCTCTACCTGGATTTTGAGCATCAAGAGGAGGGTTGTATCTTCCCTCTCCACGAGGAGGTCGAGCTGTTTCTTTTGGAGTACTGTGACTGTAAAATTTTCAAAATCTGCCTCGTGGTTGAGAAAGAGGTGGAGCGCGACGAGGAGCTTCTCCGCGATGATCTTATTCAGGATGTCGAAATCCAGATTATCGAGCGCCAGGAACTCCCACCTATCGTGTCTAGCGGAGGATCTAGCGGAGG	TGCCGGCTCATGaagaaaGAGttgGAGgaggaagagtacctctacctggattttGAGcatcaaGAGgagggttgtatcttccctctccacGAGGAGgtcGAGctgtttcttttgGAGtactgtgactgtaaaattttcaaaatctgcctcgtggttGAGaaagaggtgGAGcgcgacGAGGAGcttctccgcgatgatcttattcaggatgtcgaaatccagattatcGAGcgccaggaactcccacctatcgtg	TGCCGGCTCATG	ATCCACCGGTACCATGGCTAGCTGCCGGCTCATGaagaaaGAGttgGAGgaggaagagtacctctacctggattttGAGcatcaaGAGgagggttgtatcttccctctccacGAGGAGgtcGAGctgtttcttttgGAGtactgtgactgtaaaattttcaaaatctgcctcgtggttGAGaaagaggtgGAGcgcgacGAGGAGcttctccgcgatgatcttattcaggatgtcgaaatccagattatcGAGcgccaggaactcccacctatcgtgTCTAGCGGAGGATCTAGCGGAGG	7_sampled_680_from_cat6	GSTCD	194.0	0.0
504	0.0	669.0	1.0	3.0	0.0	hblOligo45329_Cat6	504	NM_1031720	1.0	ATGAAAGCAATCAAGAAAAGCTTGACTGAGGAAGAGTACCTCTACCTGGATTTTTCACATCAAACAGAGGGTTGTATCTTCCCTCTCCACACCTCTGTCACTCTGTTTCTTTTGTCCTACTGTGACTGTAAAATTTTCAAAATCTGCCTCGTGGTTACAAAAGAGGTGAGTCGCGACTCTTCACTTCTCCGCGATGATCTTATTCAGGATGTCGAAATCCAGATTATCTCTCGCCAGGAACTCCCACCTATCGTGTCTAGCGGAGGATCTAGCGGAGG	atgaaagcaatcaagaaaagcttgactgaggaagagtacctctacctggatttttcacatcaaacagagggttgtatcttccctctccacacctctgtcactctgtttcttttgtcctactgtgactgtaaaattttcaaaatctgcctcgtggttacaaaagaggtgagtcgcgactcttcacttctccgcgatgatcttattcaggatgtcgaaatccagattatctctcgccaggaactcccacctatcgtg		ATCCACCGGTACCATGGCTAGCatgaaagcaatcaagaaaagcttgactgaggaagagtacctctacctggatttttcacatcaaacagagggttgtatcttccctctccacacctctgtcactctgtttcttttgtcctactgtgactgtaaaattttcaaaatctgcctcgtggttacaaaagaggtgagtcgcgactcttcacttctccgcgatgatcttattcaggatgtcgaaatccagattatctctcgccaggaactcccacctatcgtgTCTAGCGGAGGATCTAGCGGAGG	6_phosphoprotein_peptides	GSTCD	669.0	0.0
505	0.0	730.0	6.0	3.0	0.0	hblOligo173135_Cat6	505	NM_1031720	2.0	TTCAAAATCTGCCTCGTGGTTACAAAAGAGGTGAGTCGCGACTCTTCACTTCTCCGCGATGATCTTATTCAGGATGTCGAAATCCAGATTATCTCTCGCCAGGAACTCCCACCTATCGTGCAAAACTGTTGTTTGCCTGCCGTGGTCGAACGCAGCGATAATTTTTGCCGCGCTGGTTTGGCCGTCGTGCTCCGCCACATCATCCAGAAAAGTTACGAAGCCGATCCTCTCAAGAAAGAACTTCTGGAGTTGCTGTCTAGCGGAGGATCTAGCGGAGG	ttcaaaatctgcctcgtggttacaaaagaggtgagtcgcgactcttcacttctccgcgatgatcttattcaggatgtcgaaatccagattatctctcgccaggaactcccacctatcgtgcaaaactgttgtttgcctgccgtggtcgaacgcagcgataatttttgccgcgctggtttggccgtcgtgctccgccacatcatccagaaaagttacgaagccgatcctctcaagaaagaacttctggagttgctg		ATCCACCGGTACCATGGCTAGCttcaaaatctgcctcgtggttacaaaagaggtgagtcgcgactcttcacttctccgcgatgatcttattcaggatgtcgaaatccagattatctctcgccaggaactcccacctatcgtgcaaaactgttgtttgcctgccgtggtcgaacgcagcgataatttttgccgcgctggtttggccgtcgtgctccgccacatcatccagaaaagttacgaagccgatcctctcaagaaagaacttctggagttgctgTCTAGCGGAGGATCTAGCGGAGG	6_phosphoprotein_peptides	GSTCD	730.0	0.0
506	0.0	634.0	0.0	2.0	0.0	hblOligo45330_Cat7	506	NM_1031720	3.0	AGCGACCGGATGGAACGCGAGGATAATTTTTGCCGCGCTGGTTTGGCCGTCGTGCTCCGCCACATCATCCAGAAAGAGTACGAAGCCGATCCTCTCAAGAAAGAACTTCTGGAGTTGCTGGGGTTCAAAAAGGAGTGTCTTAAGGCCTGTGCTGAGGTGGAGCAATGGGAGCGCCTCTGTGAACTCGAGATCCCACTTGCAATTGAGAACTTTCTCCGCGAAGAGGAGGATCAGCCTCCTGAGATCCCTGTGGAATCTAGCGGAGGATCTAGCGGAGG	AGCGACCGGATGgaacgcGAGgataatttttgccgcgctggtttggccgtcgtgctccgccacatcatccagaaaGAGtacgaagccgatcctctcaagaaagaacttctggagttgctggggttcaaaaagGAGtgtcttaaggcctgtgctgaggtgGAGcaatggGAGcgcctctgtgaactcGAGatcccacttgcaattgagaactttctccgcgaaGAGGAGgatcagcctcctGAGatccctgtggaa	AGCGACCGGATG	ATCCACCGGTACCATGGCTAGCAGCGACCGGATGgaacgcGAGgataatttttgccgcgctggtttggccgtcgtgctccgccacatcatccagaaaGAGtacgaagccgatcctctcaagaaagaacttctggagttgctggggttcaaaaagGAGtgtcttaaggcctgtgctgaggtgGAGcaatggGAGcgcctctgtgaactcGAGatcccacttgcaattgagaactttctccgcgaaGAGGAGgatcagcctcctGAGatccctgtggaaTCTAGCGGAGGATCTAGCGGAGG	7_sampled_680_from_cat6	GSTCD	634.0	0.0
507	0.0	782.0	5.0	6.0	0.0	hblOligo45330_Cat6	507	NM_1031720	3.0	CCTGCCGTGGTCGAACGCAGCGATAATTTTTGCCGCGCTGGTTTGGCCGTCGTGCTCCGCCACATCATCCAGAAAAGTTACGAAGCCGATCCTCTCAAGAAAGAACTTCTGGAGTTGCTGGGGTTCAAAAAGACCTGTCTTAAGGCCTGTGCTGAGGTGAGTCAATGGACTCGCCTCTGTGAACTCACTATCCCACTTGCAATTGAGAACTTTCTCCGCGAATCAAGCGATCAGCCTCCTACAATCCCTGTGGAATCTAGCGGAGGATCTAGCGGAGG	cctgccgtggtcgaacgcagcgataatttttgccgcgctggtttggccgtcgtgctccgccacatcatccagaaaagttacgaagccgatcctctcaagaaagaacttctggagttgctggggttcaaaaagacctgtcttaaggcctgtgctgaggtgagtcaatggactcgcctctgtgaactcactatcccacttgcaattgagaactttctccgcgaatcaagcgatcagcctcctacaatccctgtggaa		ATCCACCGGTACCATGGCTAGCcctgccgtggtcgaacgcagcgataatttttgccgcgctggtttggccgtcgtgctccgccacatcatccagaaaagttacgaagccgatcctctcaagaaagaacttctggagttgctggggttcaaaaagacctgtcttaaggcctgtgctgaggtgagtcaatggactcgcctctgtgaactcactatcccacttgcaattgagaactttctccgcgaatcaagcgatcagcctcctacaatccctgtggaaTCTAGCGGAGGATCTAGCGGAGG	6_phosphoprotein_peptides	GSTCD	782.0	0.0
508	0.0	80.0	1.0	1.0	0.0	hblOligo173136_Cat7	508	NM_1031720	4.0	AATGAAGTGATGTGTGCTGAGGTGGAGCAATGGGAGCGCCTCTGTGAACTCGAGATCCCACTTGCAATTGAGAACTTTCTCCGCGAAGAGGAGGATCAGCCTCCTGAGATCCCTGTGGAAATTCTCCAGTTGGAGAAGAAGCTCGAGGAACCTGTTCGCGTCCATAACGATGACAAACTTCGCCGCCAGAAACTTAAGCAACAAAAGGCAGATGGTGTGGGCCCTCCACTTGAGAAGGGTAAGGCAAAAGAGAAGTCTAGCGGAGGATCTAGCGGAGG	AATGAAGTGATGtgtgctgaggtgGAGcaatggGAGcgcctctgtgaactcGAGatcccacttgcaattgagaactttctccgcgaaGAGGAGgatcagcctcctGAGatccctgtggaaattctccagttggagaagaagctcGAGgaacctgttcgcgtccataacgatgacaaacttcgccgccagaaacttaagcaacaaaaggcagatggtgtgggccctccacttGAGaagggtaaggcaaaaGAGaag	AATGAAGTGATG	ATCCACCGGTACCATGGCTAGCAATGAAGTGATGtgtgctgaggtgGAGcaatggGAGcgcctctgtgaactcGAGatcccacttgcaattgagaactttctccgcgaaGAGGAGgatcagcctcctGAGatccctgtggaaattctccagttggagaagaagctcGAGgaacctgttcgcgtccataacgatgacaaacttcgccgccagaaacttaagcaacaaaaggcagatggtgtgggccctccacttGAGaagggtaaggcaaaaGAGaagTCTAGCGGAGGATCTAGCGGAGG	7_sampled_680_from_cat6	GSTCD	80.0	0.0
509	0.0	196.0	4.0	1.0	0.0	hblOligo173136_Cat6	509	NM_1031720	4.0	TGTCTTAAGGCCTGTGCTGAGGTGAGTCAATGGACTCGCCTCTGTGAACTCACTATCCCACTTGCAATTGAGAACTTTCTCCGCGAATCAAGCGATCAGCCTCCTACAATCCCTGTGGAAATTCTCCAGTTGGAGAAGAAGCTCTCTGAACCTGTTCGCGTCCATAACGATGACAAACTTCGCCGCCAGAAACTTAAGCAACAAAAGGCAGATGGTGTGGGCCCTCCACTTACTAAGGGTAAGGCAAAAAGCAAGTCTAGCGGAGGATCTAGCGGAGG	tgtcttaaggcctgtgctgaggtgagtcaatggactcgcctctgtgaactcactatcccacttgcaattgagaactttctccgcgaatcaagcgatcagcctcctacaatccctgtggaaattctccagttggagaagaagctctctgaacctgttcgcgtccataacgatgacaaacttcgccgccagaaacttaagcaacaaaaggcagatggtgtgggccctccacttactaagggtaaggcaaaaagcaag		ATCCACCGGTACCATGGCTAGCtgtcttaaggcctgtgctgaggtgagtcaatggactcgcctctgtgaactcactatcccacttgcaattgagaactttctccgcgaatcaagcgatcagcctcctacaatccctgtggaaattctccagttggagaagaagctctctgaacctgttcgcgtccataacgatgacaaacttcgccgccagaaacttaagcaacaaaaggcagatggtgtgggccctccacttactaagggtaaggcaaaaagcaagTCTAGCGGAGGATCTAGCGGAGG	6_phosphoprotein_peptides	GSTCD	196.0	0.0
510	0.0	166.0	2.0	1.0	0.0	hblOligo45331_Cat7	510	NM_1031720	5.0	ATATCTCTGATGGAACCTGTTCGCGTCCATAACGATGACAAACTTCGCCGCCAGAAACTTAAGCAACAAAAGGCAGATGGTGTGGGCCCTCCACTTGAGAAGGGTAAGGCAAAAGAGAAGGTTCACGAGCAGGAGGAGGAGGAAGGGCTGGACGAGGAGGAGAAAGAGTTGGAACTCAAAGTGGCTTTCGAGAAGCTTGAGGTCCAGGAGGAACCTGCAGAGGAGAATCGCGAACCTGAGCACATCCGCAAAGCCTCTAGCGGAGGATCTAGCGGAGG	ATATCTCTGATGgaacctgttcgcgtccataacgatgacaaacttcgccgccagaaacttaagcaacaaaaggcagatggtgtgggccctccacttGAGaagggtaaggcaaaaGAGaaggttcacGAGcaggagGAGGAGgaagggctggacGAGGAGGAGaaaGAGttggaactcaaagtggctttcGAGaagcttGAGgtccaggaggaacctgcaGAGGAGaatcgcgaacctGAGcacatccgcaaagcc	ATATCTCTGATG	ATCCACCGGTACCATGGCTAGCATATCTCTGATGgaacctgttcgcgtccataacgatgacaaacttcgccgccagaaacttaagcaacaaaaggcagatggtgtgggccctccacttGAGaagggtaaggcaaaaGAGaaggttcacGAGcaggagGAGGAGgaagggctggacGAGGAGGAGaaaGAGttggaactcaaagtggctttcGAGaagcttGAGgtccaggaggaacctgcaGAGGAGaatcgcgaacctGAGcacatccgcaaagccTCTAGCGGAGGATCTAGCGGAGG	7_sampled_680_from_cat6	GSTCD	166.0	0.0
511	0.0	284.0	2.0	2.0	0.0	hblOligo45331_Cat6	511	NM_1031720	5.0	AAGAAGCTCTCTGAACCTGTTCGCGTCCATAACGATGACAAACTTCGCCGCCAGAAACTTAAGCAACAAAAGGCAGATGGTGTGGGCCCTCCACTTACTAAGGGTAAGGCAAAAAGCAAGGTTCACACTCAGGAGACCTCCGAAGGGCTGGACTCCAGTAGCAAAAGCTTGGAACTCAAAGTGGCTTTCAGCAAGCTTACCGTCCAGGAGGAACCTGCAACTACAAATCGCGAACCTTCTCACATCCGCAAAGCCTCTAGCGGAGGATCTAGCGGAGG	aagaagctctctgaacctgttcgcgtccataacgatgacaaacttcgccgccagaaacttaagcaacaaaaggcagatggtgtgggccctccacttactaagggtaaggcaaaaagcaaggttcacactcaggagacctccgaagggctggactccagtagcaaaagcttggaactcaaagtggctttcagcaagcttaccgtccaggaggaacctgcaactacaaatcgcgaaccttctcacatccgcaaagcc		ATCCACCGGTACCATGGCTAGCaagaagctctctgaacctgttcgcgtccataacgatgacaaacttcgccgccagaaacttaagcaacaaaaggcagatggtgtgggccctccacttactaagggtaaggcaaaaagcaaggttcacactcaggagacctccgaagggctggactccagtagcaaaagcttggaactcaaagtggctttcagcaagcttaccgtccaggaggaacctgcaactacaaatcgcgaaccttctcacatccgcaaagccTCTAGCGGAGGATCTAGCGGAGG	6_phosphoprotein_peptides	GSTCD	284.0	0.0
512	0.0	610.0	2.0	2.0	0.0	hblOligo173137_Cat6	512	NM_1031720	6.0	ACCTCCGAAGGGCTGGACTCCAGTAGCAAAAGCTTGGAACTCAAAGTGGCTTTCAGCAAGCTTACCGTCCAGGAGGAACCTGCAACTACAAATCGCGAACCTTCTCACATCCGCAAAGCCAAGGCCTCTGATCTCCCTCCACTGGAGCATGTGTTTGCCGAAGGGCTGTACTTCACTCTCGCCGATATCGTGCTGTTGCCTTGCATTCATCACTTTCTGGTCATTATTTCCCGCAAGTTTAGCGAAAAACTTGTTTCTAGCGGAGGATCTAGCGGAGG	acctccgaagggctggactccagtagcaaaagcttggaactcaaagtggctttcagcaagcttaccgtccaggaggaacctgcaactacaaatcgcgaaccttctcacatccgcaaagccaaggcctctgatctccctccactggagcatgtgtttgccgaagggctgtacttcactctcgccgatatcgtgctgttgccttgcattcatcactttctggtcattatttcccgcaagtttagcgaaaaacttgtt		ATCCACCGGTACCATGGCTAGCacctccgaagggctggactccagtagcaaaagcttggaactcaaagtggctttcagcaagcttaccgtccaggaggaacctgcaactacaaatcgcgaaccttctcacatccgcaaagccaaggcctctgatctccctccactggagcatgtgtttgccgaagggctgtacttcactctcgccgatatcgtgctgttgccttgcattcatcactttctggtcattatttcccgcaagtttagcgaaaaacttgttTCTAGCGGAGGATCTAGCGGAGG	6_phosphoprotein_peptides	GSTCD	610.0	0.0
513	1.0	281.0	4.0	1.0	1.0	hblOligo45332_Cat6	513	NM_1031720	7.0	CCTCCACTGGAGCATGTGTTTGCCGAAGGGCTGTACTTCACTCTCGCCGATATCGTGCTGTTGCCTTGCATTCATCACTTTCTGGTCATTATTTCCCGCAAGTTTAGCGAAAAACTTGTTGAATTTCCTCTGTTGGCCAGCTGGTATCAACGCATCCAGGAAGTGCCAGGGGTGAAAACTGCTGCCTCTAAATGCGGTATCCAGTTCCTTCATCTGCCTAAATTGCTGACCACATCAACAGAACAGCATCCAAATTCTAGCGGAGGATCTAGCGGAGG	cctccactggagcatgtgtttgccgaagggctgtacttcactctcgccgatatcgtgctgttgccttgcattcatcactttctggtcattatttcccgcaagtttagcgaaaaacttgttgaatttcctctgttggccagctggtatcaacgcatccaggaagtgccaggggtgaaaactgctgcctctaaatgcggtatccagttccttcatctgcctaaattgctgaccacatcaacagaacagcatccaaat		ATCCACCGGTACCATGGCTAGCcctccactggagcatgtgtttgccgaagggctgtacttcactctcgccgatatcgtgctgttgccttgcattcatcactttctggtcattatttcccgcaagtttagcgaaaaacttgttgaatttcctctgttggccagctggtatcaacgcatccaggaagtgccaggggtgaaaactgctgcctctaaatgcggtatccagttccttcatctgcctaaattgctgaccacatcaacagaacagcatccaaatTCTAGCGGAGGATCTAGCGGAGG	6_phosphoprotein_peptides	GSTCD	282.0	0.0035460992907801418	0.31911322314621415
514	0.0	454.0	1.0	6.0	0.0	hblOligo173138_Cat6	514	NM_1031720	8.0	GCCAGCTGGTATCAACGCATCCAGGAAGTGCCAGGGGTGAAAACTGCTGCCTCTAAATGCGGTATCCAGTTCCTTCATCTGCCTAAATTGCTGACCACATCAACAGAACAGCATCCAAATTTGTGCGAAGTCCCTGGGGTGGAGGAGCAGTCCGATCCACTTTTCATCGGTGGCCCACGCCCAACCATGGCAAAGCTGATGGAAAAAGGGATTGAAGTTATGTTTTCTCCACACCCATGCCCAACTTGGACACTCTCTAGCGGAGGATCTAGCGGAGG	gccagctggtatcaacgcatccaggaagtgccaggggtgaaaactgctgcctctaaatgcggtatccagttccttcatctgcctaaattgctgaccacatcaacagaacagcatccaaatttgtgcgaagtccctggggtggaggagcagtccgatccacttttcatcggtggcccacgcccaaccatggcaaagctgatggaaaaagggattgaagttatgttttctccacacccatgcccaacttggacactc		ATCCACCGGTACCATGGCTAGCgccagctggtatcaacgcatccaggaagtgccaggggtgaaaactgctgcctctaaatgcggtatccagttccttcatctgcctaaattgctgaccacatcaacagaacagcatccaaatttgtgcgaagtccctggggtggaggagcagtccgatccacttttcatcggtggcccacgcccaaccatggcaaagctgatggaaaaagggattgaagttatgttttctccacacccatgcccaacttggacactcTCTAGCGGAGGATCTAGCGGAGG	6_phosphoprotein_peptides	GSTCD	454.0	0.0
516	0.0	460.0	4.0	2.0	0.0	hblOligo173139_Cat7	516	NM_1031720	10.0	ATACGAGCTATGGAGCCAAAGGAAGGGAAAATGGAGGAGGATCGCGCTCTCCGCAAACAGCAACAACTGAACAACTTGGTGTATGTCGTCGAGAACCAGGCAAAGCCAGGTGATCGCATCGTGGACTTCTGCGAGGGGGGTGGCCACGTCGGCATTGTCCTCGCTCACATGTTGCCAGAGTGTCAGGTTGAGTTGATCGAAAACAAAGAGCTCGAGCTCATTCGCGCTAAAAAGCGCGAGGACGAATTGGGCTTGTCTAGCGGAGGATCTAGCGGAGG	ATACGAGCTATGGAGccaaaggaagggaaaatgGAGGAGgatcgcgctctccgcaaacagcaacaactgaacaacttggtgtatgtcgtcGAGaaccaggcaaagccaggtgatcgcatcgtggacttctgcGAGgggggtggccacgtcggcattgtcctcgctcacatgttgccaGAGtgtcaggttGAGttgatcgaaaacaaagagctcGAGctcattcgcgctaaaaagcgcGAGgacgaattgggcttg	ATACGAGCTATG	ATCCACCGGTACCATGGCTAGCATACGAGCTATGGAGccaaaggaagggaaaatgGAGGAGgatcgcgctctccgcaaacagcaacaactgaacaacttggtgtatgtcgtcGAGaaccaggcaaagccaggtgatcgcatcgtggacttctgcGAGgggggtggccacgtcggcattgtcctcgctcacatgttgccaGAGtgtcaggttGAGttgatcgaaaacaaagagctcGAGctcattcgcgctaaaaagcgcGAGgacgaattgggcttgTCTAGCGGAGGATCTAGCGGAGG	7_sampled_680_from_cat6	GSTCD	460.0	0.0
517	0.0	566.0	4.0	1.0	0.0	hblOligo173139_Cat6	517	NM_1031720	10.0	CCTGCTGCCGTGTCACCAAAGGAAGGGAAAATGAGCTCTGATCGCGCTCTCCGCAAACAGCAACAACTGAACAACTTGGTGTATGTCGTCACCAACCAGGCAAAGCCAGGTGATCGCATCGTGGACTTCTGCTCAGGGGGTGGCCACGTCGGCATTGTCCTCGCTCACATGTTGCCAAGTTGTCAGGTTACTTTGATCGAAAACAAAGAGCTCTCTCTCATTCGCGCTAAAAAGCGCTCAGACGAATTGGGCTTGTCTAGCGGAGGATCTAGCGGAGG	cctgctgccgtgtcaccaaaggaagggaaaatgagctctgatcgcgctctccgcaaacagcaacaactgaacaacttggtgtatgtcgtcaccaaccaggcaaagccaggtgatcgcatcgtggacttctgctcagggggtggccacgtcggcattgtcctcgctcacatgttgccaagttgtcaggttactttgatcgaaaacaaagagctctctctcattcgcgctaaaaagcgctcagacgaattgggcttg		ATCCACCGGTACCATGGCTAGCcctgctgccgtgtcaccaaaggaagggaaaatgagctctgatcgcgctctccgcaaacagcaacaactgaacaacttggtgtatgtcgtcaccaaccaggcaaagccaggtgatcgcatcgtggacttctgctcagggggtggccacgtcggcattgtcctcgctcacatgttgccaagttgtcaggttactttgatcgaaaacaaagagctctctctcattcgcgctaaaaagcgctcagacgaattgggcttgTCTAGCGGAGGATCTAGCGGAGG	6_phosphoprotein_peptides	GSTCD	566.0	0.0
519	0.0	307.0	3.0	1.0	0.0	hblOligo173140_Cat7	519	NM_1031720	12.0	AGAATAACCATGATGGAATACTTTGAGGGTATGTTTAACATTGGCGTCGCTCTCCATGCCTGTGGGGTGGCAGAGGATATGGTCATCGAGCACTGTATTAAGGAGCGCGCCGAGTTCGTGGAGTGCCCATGCTGTTACGGGTTTATCCAGAACGAGGAGAAGTTTAATTTTCCTAAGGAGGAGCAATTTAAAAAGGAGTTGGAGTATAAGGAGCACATGATTCTCTGTCGCTTCGCCGATCAAGAGGCCGTTCAGTCTAGCGGAGGATCTAGCGGAGG	AGAATAACCATGatggaatactttGAGggtatgtttaacattggcgtcgctctccatgcctgtggggtggcaGAGgatatggtcatcgagcactgtattaagGAGcgcgccGAGttcgtgGAGtgcccatgctgttacgggtttatccagaacGAGGAGaagtttaattttcctaagGAGgagcaatttaaaaagGAGttgGAGtataaggagcacatgattctctgtcgcttcgccgatcaaGAGgccgttcag	AGAATAACCATG	ATCCACCGGTACCATGGCTAGCAGAATAACCATGatggaatactttGAGggtatgtttaacattggcgtcgctctccatgcctgtggggtggcaGAGgatatggtcatcgagcactgtattaagGAGcgcgccGAGttcgtgGAGtgcccatgctgttacgggtttatccagaacGAGGAGaagtttaattttcctaagGAGgagcaatttaaaaagGAGttgGAGtataaggagcacatgattctctgtcgcttcgccgatcaaGAGgccgttcagTCTAGCGGAGGATCTAGCGGAGG	7_sampled_680_from_cat6	GSTCD	307.0	0.0
520	0.0	405.0	4.0	4.0	0.0	hblOligo173140_Cat6	520	NM_1031720	12.0	ATTCAGGCAAACATGGAATACTTTACTGGTATGTTTAACATTGGCGTCGCTCTCCATGCCTGTGGGGTGGCAACAGATATGGTCATCGAGCACTGTATTAAGACTCGCGCCAGCTTCGTGACATGCCCATGCTGTTACGGGTTTATCCAGAACACTAGTAAGTTTAATTTTCCTAAGTCTGAGCAATTTAAAAAGACTTTGTCATATAAGGAGCACATGATTCTCTGTCGCTTCGCCGATCAAACCGCCGTTCAGTCTAGCGGAGGATCTAGCGGAGG	attcaggcaaacatggaatactttactggtatgtttaacattggcgtcgctctccatgcctgtggggtggcaacagatatggtcatcgagcactgtattaagactcgcgccagcttcgtgacatgcccatgctgttacgggtttatccagaacactagtaagtttaattttcctaagtctgagcaatttaaaaagactttgtcatataaggagcacatgattctctgtcgcttcgccgatcaaaccgccgttcag		ATCCACCGGTACCATGGCTAGCattcaggcaaacatggaatactttactggtatgtttaacattggcgtcgctctccatgcctgtggggtggcaacagatatggtcatcgagcactgtattaagactcgcgccagcttcgtgacatgcccatgctgttacgggtttatccagaacactagtaagtttaattttcctaagtctgagcaatttaaaaagactttgtcatataaggagcacatgattctctgtcgcttcgccgatcaaaccgccgttcagTCTAGCGGAGGATCTAGCGGAGG	6_phosphoprotein_peptides	GSTCD	405.0	0.0
523	0.0	607.0	3.0	6.0	0.0	hblOligo27643_Cat3	523	NM_1033855	1.0	TCCTCCATAATGGGGCAAATGGCAGAATATCCAGAGATCGAGATTGATCGCTTTGACCGCGAGAACTTGCGCGCCCGCGCCTACTTCTTGGAGCACTGTCATAAGGACCATATGAAAGGGCTGCGCGCACCAGAGTTGAAACGCCGCCTTGAATGTGAGTTGAAGGTTTATCTGTATTGCGAGCCTGTGGAGAAGGAACTTCTCTTGGAGGAGCCTAAGTACCGCTTTTGGAAGAAGCGCATCATCGAGATCGAGTCTAGCGGAGGATCTAGCGGAGG	TCCTCCATAATGgggcaaatggcagaatatccaGAGatcGAGattgatcgctttgaccgcgagaacttgcgcgcccgcgcctacttcttgGAGcactgtcataaggaccatatgaaagggctgcgcgcaccaGAGttgaaacgccgccttgaatgtGAGttgaaggtttatctgtattgcGAGcctgtgGAGaaggaacttctcttgGAGGAGcctaagtaccgcttttggaagaagcgcatcatcGAGatcgag	TCCTCCATAATG	ATCCACCGGTACCATGGCTAGCTCCTCCATAATGgggcaaatggcagaatatccaGAGatcGAGattgatcgctttgaccgcgagaacttgcgcgcccgcgcctacttcttgGAGcactgtcataaggaccatatgaaagggctgcgcgcaccaGAGttgaaacgccgccttgaatgtGAGttgaaggtttatctgtattgcGAGcctgtgGAGaaggaacttctcttgGAGGAGcctaagtaccgcttttggaagaagcgcatcatcGAGatcgagTCTAGCGGAGGATCTAGCGGAGG	3_4778_st_to_e_dna_repair_peptides_9NATG	DCLRE1C	607.0	0.0
524	0.0	856.0	3.0	5.0	0.0	hblOligo27643_Cat2	524	NM_1033855	1.0	AGTTCTTTTGAGGGGCAAATGGCAGAATATCCAACCATCAGTATTGATCGCTTTGACCGCGAGAACTTGCGCGCCCGCGCCTACTTCTTGAGCCACTGTCATAAGGACCATATGAAAGGGCTGCGCGCACCAACTTTGAAACGCCGCCTTGAATGTAGTTTGAAGGTTTATCTGTATTGCTCCCCTGTGACCAAGGAACTTCTCTTGACTTCCCCTAAGTACCGCTTTTGGAAGAAGCGCATCATCTCAATCGAGTCTAGCGGAGGATCTAGCGGAGG	agttcttttgaggggcaaatggcagaatatccaaccatcagtattgatcgctttgaccgcgagaacttgcgcgcccgcgcctacttcttgagccactgtcataaggaccatatgaaagggctgcgcgcaccaactttgaaacgccgccttgaatgtagtttgaaggtttatctgtattgctcccctgtgaccaaggaacttctcttgacttcccctaagtaccgcttttggaagaagcgcatcatctcaatcgag		ATCCACCGGTACCATGGCTAGCagttcttttgaggggcaaatggcagaatatccaaccatcagtattgatcgctttgaccgcgagaacttgcgcgcccgcgcctacttcttgagccactgtcataaggaccatatgaaagggctgcgcgcaccaactttgaaacgccgccttgaatgtagtttgaaggtttatctgtattgctcccctgtgaccaaggaacttctcttgacttcccctaagtaccgcttttggaagaagcgcatcatctcaatcgagTCTAGCGGAGGATCTAGCGGAGG	2_wt_dna_repair_peptides	DCLRE1C	856.0	0.0
525	0.0	531.0	1.0	4.0	0.0	hblOligo156768_Cat3	525	NM_1033855	2.0	TTCTTACCTATGCGCCTTGAATGTGAGTTGAAGGTTTATCTGTATTGCGAGCCTGTGGAGAAGGAACTTCTCTTGGAGGAGCCTAAGTACCGCTTTTGGAAGAAGCGCATCATCGAGATCGAGATCGAAGAGCCAGAGCAAATTGAGCTGGTGGACGAGGCCGAGGGTGAGAAAGAGGAAATCGTCGTCGAGTTGCTGCCTGCTGGGCATTGCCCTGGGGAGGTTATGTTTCTGTTTCAGGGTAATAACGGGGAGTCTAGCGGAGGATCTAGCGGAGG	TTCTTACCTATGcgccttgaatgtGAGttgaaggtttatctgtattgcGAGcctgtgGAGaaggaacttctcttgGAGGAGcctaagtaccgcttttggaagaagcgcatcatcGAGatcgagatcgaaGAGccaGAGcaaattGAGctggtggacgaggccGAGggtgagaaagaggaaatcgtcgtcGAGttgctgcctgctgggcattgccctgggGAGgttatgtttctgtttcagggtaataacgggGAG	TTCTTACCTATG	ATCCACCGGTACCATGGCTAGCTTCTTACCTATGcgccttgaatgtGAGttgaaggtttatctgtattgcGAGcctgtgGAGaaggaacttctcttgGAGGAGcctaagtaccgcttttggaagaagcgcatcatcGAGatcgagatcgaaGAGccaGAGcaaattGAGctggtggacgaggccGAGggtgagaaagaggaaatcgtcgtcGAGttgctgcctgctgggcattgccctgggGAGgttatgtttctgtttcagggtaataacgggGAGTCTAGCGGAGGATCTAGCGGAGG	3_4778_st_to_e_dna_repair_peptides_9NATG	DCLRE1C	531.0	0.0
526	0.0	473.0	3.0	3.0	0.0	hblOligo156768_Cat2	526	NM_1033855	2.0	ACTTTGAAACGCCGCCTTGAATGTAGTTTGAAGGTTTATCTGTATTGCTCCCCTGTGACCAAGGAACTTCTCTTGACTTCCCCTAAGTACCGCTTTTGGAAGAAGCGCATCATCTCAATCGAGATCGAAACACCAACCCAAATTTCCCTGGTGGACGAGGCCTCTGGTGAGAAAGAGGAAATCGTCGTCACCTTGCTGCCTGCTGGGCATTGCCCTGGGTCAGTTATGTTTCTGTTTCAGGGTAATAACGGGACATCTAGCGGAGGATCTAGCGGAGG	actttgaaacgccgccttgaatgtagtttgaaggtttatctgtattgctcccctgtgaccaaggaacttctcttgacttcccctaagtaccgcttttggaagaagcgcatcatctcaatcgagatcgaaacaccaacccaaatttccctggtggacgaggcctctggtgagaaagaggaaatcgtcgtcaccttgctgcctgctgggcattgccctgggtcagttatgtttctgtttcagggtaataacgggaca		ATCCACCGGTACCATGGCTAGCactttgaaacgccgccttgaatgtagtttgaaggtttatctgtattgctcccctgtgaccaaggaacttctcttgacttcccctaagtaccgcttttggaagaagcgcatcatctcaatcgagatcgaaacaccaacccaaatttccctggtggacgaggcctctggtgagaaagaggaaatcgtcgtcaccttgctgcctgctgggcattgccctgggtcagttatgtttctgtttcagggtaataacgggacaTCTAGCGGAGGATCTAGCGGAGG	2_wt_dna_repair_peptides	DCLRE1C	473.0	0.0
527	0.0	510.0	3.0	1.0	0.0	hblOligo27644_Cat3	527	NM_1033855	3.0	GCCTACATCATGCTGGTGGACGAGGCCGAGGGTGAGAAAGAGGAAATCGTCGTCGAGTTGCTGCCTGCTGGGCATTGCCCTGGGGAGGTTATGTTTCTGTTTCAGGGTAATAACGGGGAGGTTCTGTACGAGGGCGACTTCCGCCTGGCCCAAGGGGAAGCTGCACGCATGGAACTCCTGCACGAGGGGGGTCGCGTCAAAGACATTCAGGAGGTGTACTTGGACGAGGAGTTTTGCGACCCACGCTTCTATCAATCTAGCGGAGGATCTAGCGGAGG	GCCTACATCATGctggtggacgaggccGAGggtgagaaagaggaaatcgtcgtcGAGttgctgcctgctgggcattgccctgggGAGgttatgtttctgtttcagggtaataacgggGAGgttctgtacGAGggcgacttccgcctggcccaaggggaagctgcacgcatggaactcctgcacGAGgggggtcgcgtcaaagacattcagGAGgtgtacttggacGAGGAGttttgcgacccacgcttctatcaa	GCCTACATCATG	ATCCACCGGTACCATGGCTAGCGCCTACATCATGctggtggacgaggccGAGggtgagaaagaggaaatcgtcgtcGAGttgctgcctgctgggcattgccctgggGAGgttatgtttctgtttcagggtaataacgggGAGgttctgtacGAGggcgacttccgcctggcccaaggggaagctgcacgcatggaactcctgcacGAGgggggtcgcgtcaaagacattcagGAGgtgtacttggacGAGGAGttttgcgacccacgcttctatcaaTCTAGCGGAGGATCTAGCGGAGG	3_4778_st_to_e_dna_repair_peptides_9NATG	DCLRE1C	510.0	0.0
528	0.0	883.0	5.0	3.0	0.0	hblOligo27644_Cat2	528	NM_1033855	3.0	ACCCAAATTTCCCTGGTGGACGAGGCCTCTGGTGAGAAAGAGGAAATCGTCGTCACCTTGCTGCCTGCTGGGCATTGCCCTGGGTCAGTTATGTTTCTGTTTCAGGGTAATAACGGGACAGTTCTGTACACTGGCGACTTCCGCCTGGCCCAAGGGGAAGCTGCACGCATGGAACTCCTGCACTCTGGGGGTCGCGTCAAAGACATTCAGTCAGTGTACTTGGACACCACATTTTGCGACCCACGCTTCTATCAATCTAGCGGAGGATCTAGCGGAGG	acccaaatttccctggtggacgaggcctctggtgagaaagaggaaatcgtcgtcaccttgctgcctgctgggcattgccctgggtcagttatgtttctgtttcagggtaataacgggacagttctgtacactggcgacttccgcctggcccaaggggaagctgcacgcatggaactcctgcactctgggggtcgcgtcaaagacattcagtcagtgtacttggacaccacattttgcgacccacgcttctatcaa		ATCCACCGGTACCATGGCTAGCacccaaatttccctggtggacgaggcctctggtgagaaagaggaaatcgtcgtcaccttgctgcctgctgggcattgccctgggtcagttatgtttctgtttcagggtaataacgggacagttctgtacactggcgacttccgcctggcccaaggggaagctgcacgcatggaactcctgcactctgggggtcgcgtcaaagacattcagtcagtgtacttggacaccacattttgcgacccacgcttctatcaaTCTAGCGGAGGATCTAGCGGAGG	2_wt_dna_repair_peptides	DCLRE1C	883.0	0.0
529	0.0	1028.0	8.0	7.0	0.0	hblOligo156769_Cat3	529	NM_1033855	4.0	AAGCCGTCGATGGCCCAAGGGGAAGCTGCACGCATGGAACTCCTGCACGAGGGGGGTCGCGTCAAAGACATTCAGGAGGTGTACTTGGACGAGGAGTTTTGCGACCCACGCTTCTATCAAATTCCAGAGCGCGAAGAATGTCTTGAGGGGGTTCTGGAGCTTGTCCGCGAGTGGATCGAGCGCGAGCCATATCACGTGGTTTGGCTCAACTGTAAGGCTGCCTACGGTTATGAGTATCTCTTCGAGAACCTCGAGTCTAGCGGAGGATCTAGCGGAGG	AAGCCGTCGATGgcccaaggggaagctgcacgcatggaactcctgcacGAGgggggtcgcgtcaaagacattcagGAGgtgtacttggacGAGGAGttttgcgacccacgcttctatcaaattccaGAGcgcgaagaatgtcttGAGggggttctggagcttgtccgcGAGtggatcGAGcgcGAGccatatcacgtggtttggctcaactgtaaggctgcctacggttatgagtatctcttcGAGaacctcGAG	AAGCCGTCGATG	ATCCACCGGTACCATGGCTAGCAAGCCGTCGATGgcccaaggggaagctgcacgcatggaactcctgcacGAGgggggtcgcgtcaaagacattcagGAGgtgtacttggacGAGGAGttttgcgacccacgcttctatcaaattccaGAGcgcgaagaatgtcttGAGggggttctggagcttgtccgcGAGtggatcGAGcgcGAGccatatcacgtggtttggctcaactgtaaggctgcctacggttatgagtatctcttcGAGaacctcGAGTCTAGCGGAGGATCTAGCGGAGG	3_4778_st_to_e_dna_repair_peptides_9NATG	DCLRE1C	1028.0	0.0
530	0.0	1384.0	6.0	8.0	0.0	hblOligo156769_Cat2	530	NM_1033855	4.0	GACTTCCGCCTGGCCCAAGGGGAAGCTGCACGCATGGAACTCCTGCACTCTGGGGGTCGCGTCAAAGACATTCAGTCAGTGTACTTGGACACCACATTTTGCGACCCACGCTTCTATCAAATTCCATCTCGCGAAGAATGTCTTTCAGGGGTTCTGGAGCTTGTCCGCTCTTGGATCACACGCTCACCATATCACGTGGTTTGGCTCAACTGTAAGGCTGCCTACGGTTATGAGTATCTCTTCACCAACCTCTCCTCTAGCGGAGGATCTAGCGGAGG	gacttccgcctggcccaaggggaagctgcacgcatggaactcctgcactctgggggtcgcgtcaaagacattcagtcagtgtacttggacaccacattttgcgacccacgcttctatcaaattccatctcgcgaagaatgtctttcaggggttctggagcttgtccgctcttggatcacacgctcaccatatcacgtggtttggctcaactgtaaggctgcctacggttatgagtatctcttcaccaacctctcc		ATCCACCGGTACCATGGCTAGCgacttccgcctggcccaaggggaagctgcacgcatggaactcctgcactctgggggtcgcgtcaaagacattcagtcagtgtacttggacaccacattttgcgacccacgcttctatcaaattccatctcgcgaagaatgtctttcaggggttctggagcttgtccgctcttggatcacacgctcaccatatcacgtggtttggctcaactgtaaggctgcctacggttatgagtatctcttcaccaacctctccTCTAGCGGAGGATCTAGCGGAGG	2_wt_dna_repair_peptides	DCLRE1C	1384.0	0.0
531	0.0	262.0	0.0	1.0	0.0	hblOligo27645_Cat3	531	NM_1033855	5.0	ATACATCCTATGGGGGTTCTGGAGCTTGTCCGCGAGTGGATCGAGCGCGAGCCATATCACGTGGTTTGGCTCAACTGTAAGGCTGCCTACGGTTATGAGTATCTCTTCGAGAACCTCGAGGAAGAGTTGGGCGTTCAAGTCCATGTCAATAAACTCGACATGTTCCGCAATATGCCTGAAATTCTGCACCATTTGGAGGAGGACCGCAACGAGCAAATCCACGCTTGCCGCCATCCTAAAGCAGAAGAGTACTTTTCTAGCGGAGGATCTAGCGGAGG	ATACATCCTATGggggttctggagcttgtccgcGAGtggatcGAGcgcGAGccatatcacgtggtttggctcaactgtaaggctgcctacggttatgagtatctcttcGAGaacctcGAGgaagagttgggcgttcaagtccatgtcaataaactcgacatgttccgcaatatgcctgaaattctgcaccatttgGAGGAGgaccgcaacGAGcaaatccacgcttgccgccatcctaaagcagaagagtacttt	ATACATCCTATG	ATCCACCGGTACCATGGCTAGCATACATCCTATGggggttctggagcttgtccgcGAGtggatcGAGcgcGAGccatatcacgtggtttggctcaactgtaaggctgcctacggttatgagtatctcttcGAGaacctcGAGgaagagttgggcgttcaagtccatgtcaataaactcgacatgttccgcaatatgcctgaaattctgcaccatttgGAGGAGgaccgcaacGAGcaaatccacgcttgccgccatcctaaagcagaagagtactttTCTAGCGGAGGATCTAGCGGAGG	3_4778_st_to_e_dna_repair_peptides_9NATG	DCLRE1C	262.0	0.0
532	0.0	148.0	0.0	0.0	0.0	hblOligo27645_Cat2	532	NM_1033855	5.0	GAATGTCTTTCAGGGGTTCTGGAGCTTGTCCGCTCTTGGATCACACGCTCACCATATCACGTGGTTTGGCTCAACTGTAAGGCTGCCTACGGTTATGAGTATCTCTTCACCAACCTCTCCGAAGAGTTGGGCGTTCAAGTCCATGTCAATAAACTCGACATGTTCCGCAATATGCCTGAAATTCTGCACCATTTGACAACAGACCGCAACACTCAAATCCACGCTTGCCGCCATCCTAAAGCAGAAGAGTACTTTTCTAGCGGAGGATCTAGCGGAGG	gaatgtctttcaggggttctggagcttgtccgctcttggatcacacgctcaccatatcacgtggtttggctcaactgtaaggctgcctacggttatgagtatctcttcaccaacctctccgaagagttgggcgttcaagtccatgtcaataaactcgacatgttccgcaatatgcctgaaattctgcaccatttgacaacagaccgcaacactcaaatccacgcttgccgccatcctaaagcagaagagtacttt		ATCCACCGGTACCATGGCTAGCgaatgtctttcaggggttctggagcttgtccgctcttggatcacacgctcaccatatcacgtggtttggctcaactgtaaggctgcctacggttatgagtatctcttcaccaacctctccgaagagttgggcgttcaagtccatgtcaataaactcgacatgttccgcaatatgcctgaaattctgcaccatttgacaacagaccgcaacactcaaatccacgcttgccgccatcctaaagcagaagagtactttTCTAGCGGAGGATCTAGCGGAGG	2_wt_dna_repair_peptides	DCLRE1C	148.0	0.0
533	0.0	331.0	2.0	5.0	0.0	hblOligo156770_Cat3	533	NM_1033855	6.0	ATTATCCGAATGAATAAACTCGACATGTTCCGCAATATGCCTGAAATTCTGCACCATTTGGAGGAGGACCGCAACGAGCAAATCCACGCTTGCCGCCATCCTAAAGCAGAAGAGTACTTTCAATGGGAGAAATTGCCTTGCGGTATTGAGGAGCGCAACCGCATTCCTCTTCATATCATCGAGATCAAGCCTGAGGAGATGTGGTTTGGCGAGCGCGAGCGCAAGGAGAACGTCATTGTCCGCGAGGGCGAGGAGTCTAGCGGAGGATCTAGCGGAGG	ATTATCCGAATGaataaactcgacatgttccgcaatatgcctgaaattctgcaccatttgGAGGAGgaccgcaacGAGcaaatccacgcttgccgccatcctaaagcagaagagtactttcaatggGAGaaattgccttgcggtattGAGGAGcgcaaccgcattcctcttcatatcatcGAGatcaagcctGAGGAGatgtggtttggcgagcgcGAGcgcaagGAGaacgtcattgtccgcGAGggcgagGAG	ATTATCCGAATG	ATCCACCGGTACCATGGCTAGCATTATCCGAATGaataaactcgacatgttccgcaatatgcctgaaattctgcaccatttgGAGGAGgaccgcaacGAGcaaatccacgcttgccgccatcctaaagcagaagagtactttcaatggGAGaaattgccttgcggtattGAGGAGcgcaaccgcattcctcttcatatcatcGAGatcaagcctGAGGAGatgtggtttggcgagcgcGAGcgcaagGAGaacgtcattgtccgcGAGggcgagGAGTCTAGCGGAGGATCTAGCGGAGG	3_4778_st_to_e_dna_repair_peptides_9NATG	DCLRE1C	331.0	0.0
534	0.0	259.0	1.0	1.0	0.0	hblOligo156770_Cat2	534	NM_1033855	6.0	CAAGTCCATGTCAATAAACTCGACATGTTCCGCAATATGCCTGAAATTCTGCACCATTTGACAACAGACCGCAACACTCAAATCCACGCTTGCCGCCATCCTAAAGCAGAAGAGTACTTTCAATGGAGCAAATTGCCTTGCGGTATTACTTCCCGCAACCGCATTCCTCTTCATATCATCAGTATCAAGCCTTCAACAATGTGGTTTGGCGAGCGCTCCCGCAAGACCAACGTCATTGTCCGCACCGGCGAGTCCTCTAGCGGAGGATCTAGCGGAGG	caagtccatgtcaataaactcgacatgttccgcaatatgcctgaaattctgcaccatttgacaacagaccgcaacactcaaatccacgcttgccgccatcctaaagcagaagagtactttcaatggagcaaattgccttgcggtattacttcccgcaaccgcattcctcttcatatcatcagtatcaagccttcaacaatgtggtttggcgagcgctcccgcaagaccaacgtcattgtccgcaccggcgagtcc		ATCCACCGGTACCATGGCTAGCcaagtccatgtcaataaactcgacatgttccgcaatatgcctgaaattctgcaccatttgacaacagaccgcaacactcaaatccacgcttgccgccatcctaaagcagaagagtactttcaatggagcaaattgccttgcggtattacttcccgcaaccgcattcctcttcatatcatcagtatcaagccttcaacaatgtggtttggcgagcgctcccgcaagaccaacgtcattgtccgcaccggcgagtccTCTAGCGGAGGATCTAGCGGAGG	2_wt_dna_repair_peptides	DCLRE1C	259.0	0.0
536	0.0	500.0	4.0	0.0	0.0	hblOligo27646_Cat2	536	NM_1033855	7.0	CCTTGCGGTATTACTTCCCGCAACCGCATTCCTCTTCATATCATCAGTATCAAGCCTTCAACAATGTGGTTTGGCGAGCGCTCCCGCAAGACCAACGTCATTGTCCGCACCGGCGAGTCCAGTTATCGCGCTTGCTTTTCCTTCCATTCTAGCTATAGTGAGATCAAGGATTTCTTGTCCTATTTGTGCCCTGTCAATGCATACCCAAACGTCATTCCAGTGGGGACCACAATGGACAAGGTCGTCGAAATCTTGTCTAGCGGAGGATCTAGCGGAGG	ccttgcggtattacttcccgcaaccgcattcctcttcatatcatcagtatcaagccttcaacaatgtggtttggcgagcgctcccgcaagaccaacgtcattgtccgcaccggcgagtccagttatcgcgcttgcttttccttccattctagctatagtgagatcaaggatttcttgtcctatttgtgccctgtcaatgcatacccaaacgtcattccagtggggaccacaatggacaaggtcgtcgaaatcttg		ATCCACCGGTACCATGGCTAGCccttgcggtattacttcccgcaaccgcattcctcttcatatcatcagtatcaagccttcaacaatgtggtttggcgagcgctcccgcaagaccaacgtcattgtccgcaccggcgagtccagttatcgcgcttgcttttccttccattctagctatagtgagatcaaggatttcttgtcctatttgtgccctgtcaatgcatacccaaacgtcattccagtggggaccacaatggacaaggtcgtcgaaatcttgTCTAGCGGAGGATCTAGCGGAGG	2_wt_dna_repair_peptides	DCLRE1C	500.0	0.0
537	0.0	449.0	1.0	2.0	0.0	hblOligo156771_Cat3	537	NM_1033855	8.0	TTTTATTGCATGGAGGAGTATGAGGAGATCAAGGATTTCTTGGAGTATTTGTGCCCTGTCAATGCATACCCAAACGTCATTCCAGTGGGGGAGGAGATGGACAAGGTCGTCGAAATCTTGAAACCTCTGTGCCGCGAGGAGCAAGAGGAGGAACCTAAATACAAACCTCTTGGCAAGCTGAAGCGCGCCCGCGAGGTGCATCGCGACGAGGAGGAAGAGGATGACTATCTCTTCGACGACCCTCTCCCTATCCCATCTAGCGGAGGATCTAGCGGAGG	TTTTATTGCATGGAGGAGtatGAGgagatcaaggatttcttgGAGtatttgtgccctgtcaatgcatacccaaacgtcattccagtggggGAGGAGatggacaaggtcgtcgaaatcttgaaacctctgtgccgcGAGGAGcaaGAGGAGgaacctaaatacaaacctcttggcaagctgaagcgcgcccgcGAGgtgcatcgcgacGAGgaggaagaggatgactatctcttcgacgaccctctccctatccca	TTTTATTGCATG	ATCCACCGGTACCATGGCTAGCTTTTATTGCATGGAGGAGtatGAGgagatcaaggatttcttgGAGtatttgtgccctgtcaatgcatacccaaacgtcattccagtggggGAGGAGatggacaaggtcgtcgaaatcttgaaacctctgtgccgcGAGGAGcaaGAGGAGgaacctaaatacaaacctcttggcaagctgaagcgcgcccgcGAGgtgcatcgcgacGAGgaggaagaggatgactatctcttcgacgaccctctccctatcccaTCTAGCGGAGGATCTAGCGGAGG	3_4778_st_to_e_dna_repair_peptides_9NATG	DCLRE1C	449.0	0.0
538	0.0	672.0	2.0	3.0	0.0	hblOligo156771_Cat2	538	NM_1033855	8.0	TTTTCCTTCCATTCTAGCTATAGTGAGATCAAGGATTTCTTGTCCTATTTGTGCCCTGTCAATGCATACCCAAACGTCATTCCAGTGGGGACCACAATGGACAAGGTCGTCGAAATCTTGAAACCTCTGTGCCGCAGTTCACAATCCACTGAACCTAAATACAAACCTCTTGGCAAGCTGAAGCGCGCCCGCACAGTGCATCGCGACAGCGAGGAAGAGGATGACTATCTCTTCGACGACCCTCTCCCTATCCCATCTAGCGGAGGATCTAGCGGAGG	ttttccttccattctagctatagtgagatcaaggatttcttgtcctatttgtgccctgtcaatgcatacccaaacgtcattccagtggggaccacaatggacaaggtcgtcgaaatcttgaaacctctgtgccgcagttcacaatccactgaacctaaatacaaacctcttggcaagctgaagcgcgcccgcacagtgcatcgcgacagcgaggaagaggatgactatctcttcgacgaccctctccctatccca		ATCCACCGGTACCATGGCTAGCttttccttccattctagctatagtgagatcaaggatttcttgtcctatttgtgccctgtcaatgcatacccaaacgtcattccagtggggaccacaatggacaaggtcgtcgaaatcttgaaacctctgtgccgcagttcacaatccactgaacctaaatacaaacctcttggcaagctgaagcgcgcccgcacagtgcatcgcgacagcgaggaagaggatgactatctcttcgacgaccctctccctatcccaTCTAGCGGAGGATCTAGCGGAGG	2_wt_dna_repair_peptides	DCLRE1C	672.0	0.0
539	0.0	350.0	3.0	5.0	0.0	hblOligo27647_Cat3	539	NM_1033855	9.0	CTACCTTGCATGGAGGAACCTAAATACAAACCTCTTGGCAAGCTGAAGCGCGCCCGCGAGGTGCATCGCGACGAGGAGGAAGAGGATGACTATCTCTTCGACGACCCTCTCCCTATCCCATTGCGCCATAAGGTTCCTTACCCTGAGGAGTTCCATCCTGAGGTTTTTGAGATGGAGGCTGTTGAGGAAAAGCAACCAGAAAAATTGCGCCAGGAGCCTGGCTGTTGCCGCGCCGAATGCATGCAAGAGGAGCGCTCTAGCGGAGGATCTAGCGGAGG	CTACCTTGCATGGAGgaacctaaatacaaacctcttggcaagctgaagcgcgcccgcGAGgtgcatcgcgacGAGgaggaagaggatgactatctcttcgacgaccctctccctatcccattgcgccataaggttccttaccctgagGAGttccatcctgaggtttttGAGatgGAGgctgttGAGgaaaagcaaccagaaaaattgcgccagGAGcctggctgttgccgcgccgaatgcatgcaaGAGGAGcgc	CTACCTTGCATG	ATCCACCGGTACCATGGCTAGCCTACCTTGCATGGAGgaacctaaatacaaacctcttggcaagctgaagcgcgcccgcGAGgtgcatcgcgacGAGgaggaagaggatgactatctcttcgacgaccctctccctatcccattgcgccataaggttccttaccctgagGAGttccatcctgaggtttttGAGatgGAGgctgttGAGgaaaagcaaccagaaaaattgcgccagGAGcctggctgttgccgcgccgaatgcatgcaaGAGGAGcgcTCTAGCGGAGGATCTAGCGGAGG	3_4778_st_to_e_dna_repair_peptides_9NATG	DCLRE1C	350.0	0.0
541	0.0	382.0	0.0	5.0	0.0	hblOligo156772_Cat3	541	NM_1033855	10.0	GCGAATTTTATGGAGTTCCATCCTGAGGTTTTTGAGATGGAGGCTGTTGAGGAAAAGCAACCAGAAAAATTGCGCCAGGAGCCTGGCTGTTGCCGCGCCGAATGCATGCAAGAGGAGCGCTTTGAGAACTTCGTTGATTGTGAGGAGGAGAATGAGGAAGAGGAGGAGGAAGTCGGGATCCCAGCAGAGCTCCAAGGGGATCTTGGCGAGGTTCTTCATCTCCAAAAAGCAGATGGCGACGTCCCTCAATGGGAGTCTAGCGGAGGATCTAGCGGAGG	GCGAATTTTATGGAGttccatcctgaggtttttGAGatgGAGgctgttGAGgaaaagcaaccagaaaaattgcgccagGAGcctggctgttgccgcgccgaatgcatgcaaGAGGAGcgctttGAGaacttcgttgattgtgaggagGAGaatGAGgaaGAGgaggaggaagtcgggatcccagcaGAGctccaaggggatcttggcGAGgttcttcatctccaaaaagcagatggcgacgtccctcaatgggag	GCGAATTTTATG	ATCCACCGGTACCATGGCTAGCGCGAATTTTATGGAGttccatcctgaggtttttGAGatgGAGgctgttGAGgaaaagcaaccagaaaaattgcgccagGAGcctggctgttgccgcgccgaatgcatgcaaGAGGAGcgctttGAGaacttcgttgattgtgaggagGAGaatGAGgaaGAGgaggaggaagtcgggatcccagcaGAGctccaaggggatcttggcGAGgttcttcatctccaaaaagcagatggcgacgtccctcaatgggagTCTAGCGGAGGATCTAGCGGAGG	3_4778_st_to_e_dna_repair_peptides_9NATG	DCLRE1C	382.0	0.0
543	0.0	123.0	0.0	0.0	0.0	hblOligo27648_Cat3	543	NM_1033855	11.0	TACTCAGTAATGGAGAATGAGGAAGAGGAGGAGGAAGTCGGGATCCCAGCAGAGCTCCAAGGGGATCTTGGCGAGGTTCTTCATCTCCAAAAAGCAGATGGCGACGTCCCTCAATGGGAGGTCTTCTTCAAACGCAACGATGAGATCGAGGACGAAGAGCTTGAAAACTTCCCTGAGGAGGAGGTGGCAGGGGGCGAGCAAGAGCCAAAACTGTTCGAGGACGAGGACGGTGAAGAGGAGCACATTGAGGAGCAGTCTAGCGGAGGATCTAGCGGAGG	TACTCAGTAATGGAGaatGAGgaaGAGgaggaggaagtcgggatcccagcaGAGctccaaggggatcttggcGAGgttcttcatctccaaaaagcagatggcgacgtccctcaatgggaggtcttcttcaaacgcaacgatgagatcGAGgacgaaGAGcttgaaaacttccctGAGGAGGAGgtggcagggggcGAGcaaGAGccaaaactgttcGAGgacGAGgacggtgaaGAGGAGcacattGAGGAGcag	TACTCAGTAATG	ATCCACCGGTACCATGGCTAGCTACTCAGTAATGGAGaatGAGgaaGAGgaggaggaagtcgggatcccagcaGAGctccaaggggatcttggcGAGgttcttcatctccaaaaagcagatggcgacgtccctcaatgggaggtcttcttcaaacgcaacgatgagatcGAGgacgaaGAGcttgaaaacttccctGAGGAGGAGgtggcagggggcGAGcaaGAGccaaaactgttcGAGgacGAGgacggtgaaGAGGAGcacattGAGGAGcagTCTAGCGGAGGATCTAGCGGAGG	3_4778_st_to_e_dna_repair_peptides_9NATG	DCLRE1C	123.0	0.0
544	0.0	517.0	2.0	0.0	0.0	hblOligo27648_Cat2	544	NM_1033855	11.0	GATTGTGAGGAGTCTAATTCAGAATCTGAGGAGGAAGTCGGGATCCCAGCAAGCCTCCAAGGGGATCTTGGCTCTGTTCTTCATCTCCAAAAAGCAGATGGCGACGTCCCTCAATGGGAGGTCTTCTTCAAACGCAACGATGAGATCACAGACGAATCACTTGAAAACTTCCCTAGTAGTACCGTGGCAGGGGGCTCCCAATCTCCAAAACTGTTCAGCGACTCCGACGGTGAAAGCACCCACATTTCCAGCCAGTCTAGCGGAGGATCTAGCGGAGG	gattgtgaggagtctaattcagaatctgaggaggaagtcgggatcccagcaagcctccaaggggatcttggctctgttcttcatctccaaaaagcagatggcgacgtccctcaatgggaggtcttcttcaaacgcaacgatgagatcacagacgaatcacttgaaaacttccctagtagtaccgtggcagggggctcccaatctccaaaactgttcagcgactccgacggtgaaagcacccacatttccagccag		ATCCACCGGTACCATGGCTAGCgattgtgaggagtctaattcagaatctgaggaggaagtcgggatcccagcaagcctccaaggggatcttggctctgttcttcatctccaaaaagcagatggcgacgtccctcaatgggaggtcttcttcaaacgcaacgatgagatcacagacgaatcacttgaaaacttccctagtagtaccgtggcagggggctcccaatctccaaaactgttcagcgactccgacggtgaaagcacccacatttccagccagTCTAGCGGAGGATCTAGCGGAGG	2_wt_dna_repair_peptides	DCLRE1C	517.0	0.0
545	0.0	279.0	0.0	4.0	0.0	hblOligo156773_Cat3	545	NM_1033855	12.0	TGTAAACAGATGGAGGACGAAGAGCTTGAAAACTTCCCTGAGGAGGAGGTGGCAGGGGGCGAGCAAGAGCCAAAACTGTTCGAGGACGAGGACGGTGAAGAGGAGCACATTGAGGAGCAGAACGAGGAGCAGGAGGAGCACATCGAGGAGCAAGGCGAGCAGGGTTGGGACGAGCAAGAGGACGAGGTCCTTCTTGAGGAGCAAGAACGCAACGAGGGGGACATCGAGGAGCTCGACAAGGCTGACTACCGCCCATCTAGCGGAGGATCTAGCGGAGG	TGTAAACAGATGGAGgacgaaGAGcttgaaaacttccctGAGGAGGAGgtggcagggggcGAGcaaGAGccaaaactgttcGAGgacGAGgacggtgaaGAGGAGcacattGAGGAGcagaacGAGGAGcagGAGGAGcacatcGAGgagcaaggcGAGcagggttgggacGAGcaaGAGgacGAGgtccttcttGAGGAGcaagaacgcaacGAGggggacatcGAGGAGctcgacaaggctgactaccgccca	TGTAAACAGATG	ATCCACCGGTACCATGGCTAGCTGTAAACAGATGGAGgacgaaGAGcttgaaaacttccctGAGGAGGAGgtggcagggggcGAGcaaGAGccaaaactgttcGAGgacGAGgacggtgaaGAGGAGcacattGAGGAGcagaacGAGGAGcagGAGGAGcacatcGAGgagcaaggcGAGcagggttgggacGAGcaaGAGgacGAGgtccttcttGAGGAGcaagaacgcaacGAGggggacatcGAGGAGctcgacaaggctgactaccgcccaTCTAGCGGAGGATCTAGCGGAGG	3_4778_st_to_e_dna_repair_peptides_9NATG	DCLRE1C	279.0	0.0
546	0.0	379.0	5.0	1.0	0.0	hblOligo156773_Cat2	546	NM_1033855	12.0	AACGATGAGATCACAGACGAATCACTTGAAAACTTCCCTAGTAGTACCGTGGCAGGGGGCTCCCAATCTCCAAAACTGTTCAGCGACTCCGACGGTGAAAGCACCCACATTTCCAGCCAGAACTCTAGCCAGTCTACCCACATCACTGAGCAAGGCAGCCAGGGTTGGGACTCTCAATCTGACACTGTCCTTCTTTCTTCTCAAGAACGCAACTCAGGGGACATCACAAGTCTCGACAAGGCTGACTACCGCCCATCTAGCGGAGGATCTAGCGGAGG	aacgatgagatcacagacgaatcacttgaaaacttccctagtagtaccgtggcagggggctcccaatctccaaaactgttcagcgactccgacggtgaaagcacccacatttccagccagaactctagccagtctacccacatcactgagcaaggcagccagggttgggactctcaatctgacactgtccttctttcttctcaagaacgcaactcaggggacatcacaagtctcgacaaggctgactaccgccca		ATCCACCGGTACCATGGCTAGCaacgatgagatcacagacgaatcacttgaaaacttccctagtagtaccgtggcagggggctcccaatctccaaaactgttcagcgactccgacggtgaaagcacccacatttccagccagaactctagccagtctacccacatcactgagcaaggcagccagggttgggactctcaatctgacactgtccttctttcttctcaagaacgcaactcaggggacatcacaagtctcgacaaggctgactaccgcccaTCTAGCGGAGGATCTAGCGGAGG	2_wt_dna_repair_peptides	DCLRE1C	379.0	0.0
547	0.0	127.0	0.0	1.0	0.0	hblOligo27649_Cat3	547	NM_1033855	13.0	GGCCGTGCAATGGAGCAAGGCGAGCAGGGTTGGGACGAGCAAGAGGACGAGGTCCTTCTTGAGGAGCAAGAACGCAACGAGGGGGACATCGAGGAGCTCGACAAGGCTGACTACCGCCCAGAGATTAAAGAAAACATTCCTGCTGAGTTGATGGAACAGAATGTCATTTGTCCTAAGGACGAGTATGAGGACCTTAAAGAGCGCGACAAAGATGTGGAGATCGTGCCTGAGGAGGGTGAGCCTGAGGAGTTGGAGTCTAGCGGAGGATCTAGCGGAGG	GGCCGTGCAATGgagcaaggcGAGcagggttgggacGAGcaaGAGgacGAGgtccttcttGAGGAGcaagaacgcaacGAGggggacatcGAGGAGctcgacaaggctgactaccgcccaGAGattaaagaaaacattcctgctGAGttgatggaacagaatgtcatttgtcctaaggacGAGtatGAGgaccttaaaGAGcgcgacaaagatgtgGAGatcgtgcctGAGGAGggtgagcctGAGGAGttgGAG	GGCCGTGCAATG	ATCCACCGGTACCATGGCTAGCGGCCGTGCAATGgagcaaggcGAGcagggttgggacGAGcaaGAGgacGAGgtccttcttGAGGAGcaagaacgcaacGAGggggacatcGAGGAGctcgacaaggctgactaccgcccaGAGattaaagaaaacattcctgctGAGttgatggaacagaatgtcatttgtcctaaggacGAGtatGAGgaccttaaaGAGcgcgacaaagatgtgGAGatcgtgcctGAGGAGggtgagcctGAGGAGttgGAGTCTAGCGGAGGATCTAGCGGAGG	3_4778_st_to_e_dna_repair_peptides_9NATG	DCLRE1C	127.0	0.0
[truncated: 9,858 more rows]
