# Supplementary material for: Peptide fusion improves prime editing efficiency
Source: Nat Commun. 2022 Jun 18;13:3512. doi: 10.1038/s41467-022-31270-y (PMC9206660; doi:10.1038/s41467-022-31270-y)
Supplement: Supplementary file 13 — Source Data [file 41467_2022_31270_MOESM13_ESM.zip › Source Data/021920__mESC_PE_peptide_Library_WT_before_editing_control.csv]

	Prime edit	Wild-type	indel	other	prime_edit	Name	Unnamed: 0	Protein	Peptide.number.within.gene	Sequence	BarcodedSeq	barcode	FinalSeq	Design category	Gene	Total	prime_edit fraction	prime_edit logit fraction
235	0.0	885.0	6.0	6.0	0.0	hblOligo99898_Cat1	235	NM_1017	1.0	GGTCGCATGCATGCTCCTGGTAAGGGGCTTTCTCAATCCGCACTCCCTTACCGCCGCAGCGTCCCAACCTGGCTTAAACTGACATCTGATGATGTTAAGGAACAAATCTACAAGCTCGCTAAGAAGGGTCTTACTCCTTCTCAAATTGGGGTCATTCTGCGCGACTCACACGGCGTGGCCCAAGTCCGCTTTGTTACAGGCAACAAAATTCTCCGCATCCTCAAGTCTAAGGGTCTTGCACCTGACCTCCCTGAGTCTAGCGGAGGATCTAGCGGAGG	ggtcgcatgcatgctcctggtaaggggctttctcaatccgcactcccttaccgccgcagcgtcccaacctggcttaaactgacatctgatgatgttaaggaacaaatctacaagctcgctaagaagggtcttactccttctcaaattggggtcattctgcgcgactcacacggcgtggcccaagtccgctttgttacaggcaacaaaattctccgcatcctcaagtctaagggtcttgcacctgacctccctgag		ATCCACCGGTACCATGGCTAGCggtcgcatgcatgctcctggtaaggggctttctcaatccgcactcccttaccgccgcagcgtcccaacctggcttaaactgacatctgatgatgttaaggaacaaatctacaagctcgctaagaagggtcttactccttctcaaattggggtcattctgcgcgactcacacggcgtggcccaagtccgctttgttacaggcaacaaaattctccgcatcctcaagtctaagggtcttgcacctgacctccctgagTCTAGCGGAGGATCTAGCGGAGG	1_wt_control_peptides	Rps13	885.0	0.0
236	0.0	703.0	3.0	5.0	0.0	hblOligo222383_Cat1	236	NM_1017	2.0	ACTCCTTCTCAAATTGGGGTCATTCTGCGCGACTCACACGGCGTGGCCCAAGTCCGCTTTGTTACAGGCAACAAAATTCTCCGCATCCTCAAGTCTAAGGGTCTTGCACCTGACCTCCCTGAGGATCTTTACCACCTCATCAAGAAAGCTGTGGCCGTTCGCAAGCACTTGGAGCGCAACCGCAAGGACAAGGATGCAAAATTCCGCCTGATTTTGATTGAGTCACGCATTCATCGCTTGGCTCGCTACTACAAGTCTAGCGGAGGATCTAGCGGAGG	actccttctcaaattggggtcattctgcgcgactcacacggcgtggcccaagtccgctttgttacaggcaacaaaattctccgcatcctcaagtctaagggtcttgcacctgacctccctgaggatctttaccacctcatcaagaaagctgtggccgttcgcaagcacttggagcgcaaccgcaaggacaaggatgcaaaattccgcctgattttgattgagtcacgcattcatcgcttggctcgctactacaag		ATCCACCGGTACCATGGCTAGCactccttctcaaattggggtcattctgcgcgactcacacggcgtggcccaagtccgctttgttacaggcaacaaaattctccgcatcctcaagtctaagggtcttgcacctgacctccctgaggatctttaccacctcatcaagaaagctgtggccgttcgcaagcacttggagcgcaaccgcaaggacaaggatgcaaaattccgcctgattttgattgagtcacgcattcatcgcttggctcgctactacaagTCTAGCGGAGGATCTAGCGGAGG	1_wt_control_peptides	Rps13	703.0	0.0
237	0.0	1352.0	4.0	8.0	0.0	hblOligo99899_Cat1	237	NM_1017	3.0	ACAGGCAACAAAATTCTCCGCATCCTCAAGTCTAAGGGTCTTGCACCTGACCTCCCTGAGGATCTTTACCACCTCATCAAGAAAGCTGTGGCCGTTCGCAAGCACTTGGAGCGCAACCGCAAGGACAAGGATGCAAAATTCCGCCTGATTTTGATTGAGTCACGCATTCATCGCTTGGCTCGCTACTACAAGACTAAGCGCGTCCTTCCACCTAATTGGAAATATGAGTCATCCACCGCTAGCGCCCTGGTCGCTTCTAGCGGAGGATCTAGCGGAGG	acaggcaacaaaattctccgcatcctcaagtctaagggtcttgcacctgacctccctgaggatctttaccacctcatcaagaaagctgtggccgttcgcaagcacttggagcgcaaccgcaaggacaaggatgcaaaattccgcctgattttgattgagtcacgcattcatcgcttggctcgctactacaagactaagcgcgtccttccacctaattggaaatatgagtcatccaccgctagcgccctggtcgct		ATCCACCGGTACCATGGCTAGCacaggcaacaaaattctccgcatcctcaagtctaagggtcttgcacctgacctccctgaggatctttaccacctcatcaagaaagctgtggccgttcgcaagcacttggagcgcaaccgcaaggacaaggatgcaaaattccgcctgattttgattgagtcacgcattcatcgcttggctcgctactacaagactaagcgcgtccttccacctaattggaaatatgagtcatccaccgctagcgccctggtcgctTCTAGCGGAGGATCTAGCGGAGG	1_wt_control_peptides	Rps13	1352.0	0.0
392	0.0	552.0	3.0	0.0	0.0	hblOligo99905_Cat1	392	NM_1020	1.0	CCTTCTAAGGGGCCTCTGCAAAGCGTGCAGGTTTTCGGGCGCAAAAAAACTGCCACCGCCGTGGCCCATTGCAAACGCGGTAACGGTCTTATCAAAGTCAATGGCCGCCCACTGGAGATGATTGAGCCTCGCACTCTCCAGTACAAGCTCTTGGAACCAGTCCTGCTGCTCGGCAAGGAGCGCTTCGCAGGGGTGGATATTCGCGTGCGCGTGAAGGGTGGGGGGCATGTCGCTCAGATTTACGCAATTCGCCAATCTAGCGGAGGATCTAGCGGAGG	ccttctaaggggcctctgcaaagcgtgcaggttttcgggcgcaaaaaaactgccaccgccgtggcccattgcaaacgcggtaacggtcttatcaaagtcaatggccgcccactggagatgattgagcctcgcactctccagtacaagctcttggaaccagtcctgctgctcggcaaggagcgcttcgcaggggtggatattcgcgtgcgcgtgaagggtggggggcatgtcgctcagatttacgcaattcgccaa		ATCCACCGGTACCATGGCTAGCccttctaaggggcctctgcaaagcgtgcaggttttcgggcgcaaaaaaactgccaccgccgtggcccattgcaaacgcggtaacggtcttatcaaagtcaatggccgcccactggagatgattgagcctcgcactctccagtacaagctcttggaaccagtcctgctgctcggcaaggagcgcttcgcaggggtggatattcgcgtgcgcgtgaagggtggggggcatgtcgctcagatttacgcaattcgccaaTCTAGCGGAGGATCTAGCGGAGG	1_wt_control_peptides	Rps16	552.0	0.0
393	0.0	167.0	1.0	2.0	0.0	hblOligo222387_Cat1	393	NM_1020	2.0	ACTCTCCAGTACAAGCTCTTGGAACCAGTCCTGCTGCTCGGCAAGGAGCGCTTCGCAGGGGTGGATATTCGCGTGCGCGTGAAGGGTGGGGGGCATGTCGCTCAGATTTACGCAATTCGCCAAAGTATTAGTAAAGCCCTCGTGGCATATTATCAAAAGTATGTCGATGAGGCAAGTAAAAAGGAGATCAAAGATATTCTTATTCAGTATGATCGCACCCTGCTTGTTGCCGACCCACGCCGCTGCGAATCCAAATCTAGCGGAGGATCTAGCGGAGG	actctccagtacaagctcttggaaccagtcctgctgctcggcaaggagcgcttcgcaggggtggatattcgcgtgcgcgtgaagggtggggggcatgtcgctcagatttacgcaattcgccaaagtattagtaaagccctcgtggcatattatcaaaagtatgtcgatgaggcaagtaaaaaggagatcaaagatattcttattcagtatgatcgcaccctgcttgttgccgacccacgccgctgcgaatccaaa		ATCCACCGGTACCATGGCTAGCactctccagtacaagctcttggaaccagtcctgctgctcggcaaggagcgcttcgcaggggtggatattcgcgtgcgcgtgaagggtggggggcatgtcgctcagatttacgcaattcgccaaagtattagtaaagccctcgtggcatattatcaaaagtatgtcgatgaggcaagtaaaaaggagatcaaagatattcttattcagtatgatcgcaccctgcttgttgccgacccacgccgctgcgaatccaaaTCTAGCGGAGGATCTAGCGGAGG	1_wt_control_peptides	Rps16	167.0	0.0
456	0.0	758.0	6.0	1.0	0.0	hblOligo99932_Cat1	456	NM_1030001	1.0	CGCACCCTGCTTGTTGCCGACCCACGCCGCTGCGAATCCAAAAAATTTGGTGGGCCAGGGCATCAACAGCTCTATTGGTCTCACCCACGCAAGTTTGGCCAGGGCTCTCGCTCCTGTCGCGTGTGCAGCAATCGCCATGGTCTTATTCGCAAGTATGGTCTGAATATGTGCCGCCAATGCTTCCGCCAATACGCTAAAGACATTGGGTTCATCAAGAAAGACCTGAGTTGTCTCCCTTGGCACTGTTTGTGGCGCTCTAGCGGAGGATCTAGCGGAGG	cgcaccctgcttgttgccgacccacgccgctgcgaatccaaaaaatttggtgggccagggcatcaacagctctattggtctcacccacgcaagtttggccagggctctcgctcctgtcgcgtgtgcagcaatcgccatggtcttattcgcaagtatggtctgaatatgtgccgccaatgcttccgccaatacgctaaagacattgggttcatcaagaaagacctgagttgtctcccttggcactgtttgtggcgc		ATCCACCGGTACCATGGCTAGCcgcaccctgcttgttgccgacccacgccgctgcgaatccaaaaaatttggtgggccagggcatcaacagctctattggtctcacccacgcaagtttggccagggctctcgctcctgtcgcgtgtgcagcaatcgccatggtcttattcgcaagtatggtctgaatatgtgccgccaatgcttccgccaatacgctaaagacattgggttcatcaagaaagacctgagttgtctcccttggcactgtttgtggcgcTCTAGCGGAGGATCTAGCGGAGG	1_wt_control_peptides	Rps29	758.0	0.0
950	0.0	643.0	0.0	3.0	0.0	hblOligo14187_Cat1	950	NM_1098616	1.0	GCTAGTGGCTCTAACTGGCTGAGTGGTGTCAACGTCGTCTTGGTGATGGCCTATGGTTCTTTGGTTTTCGTGTTGTTGTTCATTTTCGTCAAACGCCAGATCATGCGCTTCGCAATGAAGTCTCGCCGCGGTCCTCACGTCCCTGTGGGTCATAACGCTCCAAAAGATCTTAAAGAGGAGATCGACATTCGCTTGTCCCGCGTGCAAGACATTAAGTACGAGCCTCAACTCCTGGCAGATGACGACGCTCGCCTCTCTAGCGGAGGATCTAGCGGAGG	gctagtggctctaactggctgagtggtgtcaacgtcgtcttggtgatggcctatggttctttggttttcgtgttgttgttcattttcgtcaaacgccagatcatgcgcttcgcaatgaagtctcgccgcggtcctcacgtccctgtgggtcataacgctccaaaagatcttaaagaggagatcgacattcgcttgtcccgcgtgcaagacattaagtacgagcctcaactcctggcagatgacgacgctcgcctc		ATCCACCGGTACCATGGCTAGCgctagtggctctaactggctgagtggtgtcaacgtcgtcttggtgatggcctatggttctttggttttcgtgttgttgttcattttcgtcaaacgccagatcatgcgcttcgcaatgaagtctcgccgcggtcctcacgtccctgtgggtcataacgctccaaaagatcttaaagaggagatcgacattcgcttgtcccgcgtgcaagacattaagtacgagcctcaactcctggcagatgacgacgctcgcctcTCTAGCGGAGGATCTAGCGGAGG	1_wt_control_peptides	C1orf43	643.0	0.0
951	0.0	596.0	3.0	7.0	0.0	hblOligo144502_Cat1	951	NM_1098616	2.0	CCTCACGTCCCTGTGGGTCATAACGCTCCAAAAGATCTTAAAGAGGAGATCGACATTCGCTTGTCCCGCGTGCAAGACATTAAGTACGAGCCTCAACTCCTGGCAGATGACGACGCTCGCCTCCTCCAGTTGGAGACCCAAGGTAACCAGTCCTGCTATAATTACCTCTATCGCATGAAAGCCCTTGACGCCATCCGCACTTCCGAGATCCCATTCCACTCCGAAGGTCGCCACCCACGCAGCCTCATGGGCAAATCTAGCGGAGGATCTAGCGGAGG	cctcacgtccctgtgggtcataacgctccaaaagatcttaaagaggagatcgacattcgcttgtcccgcgtgcaagacattaagtacgagcctcaactcctggcagatgacgacgctcgcctcctccagttggagacccaaggtaaccagtcctgctataattacctctatcgcatgaaagcccttgacgccatccgcacttccgagatcccattccactccgaaggtcgccacccacgcagcctcatgggcaaa		ATCCACCGGTACCATGGCTAGCcctcacgtccctgtgggtcataacgctccaaaagatcttaaagaggagatcgacattcgcttgtcccgcgtgcaagacattaagtacgagcctcaactcctggcagatgacgacgctcgcctcctccagttggagacccaaggtaaccagtcctgctataattacctctatcgcatgaaagcccttgacgccatccgcacttccgagatcccattccactccgaaggtcgccacccacgcagcctcatgggcaaaTCTAGCGGAGGATCTAGCGGAGG	1_wt_control_peptides	C1orf43	596.0	0.0
952	0.0	512.0	0.0	5.0	0.0	hblOligo14188_Cat1	952	NM_1098616	3.0	ACCCAAGGTAACCAGTCCTGCTATAATTACCTCTATCGCATGAAAGCCCTTGACGCCATCCGCACTTCCGAGATCCCATTCCACTCCGAAGGTCGCCACCCACGCAGCCTCATGGGCAAAAACTTCCGCTCTTATCTCCTTGATCTGCGCAACACTTCCACTCCTTTCAAAGGTGTTCGCAAGGCCCTTATTGACACCCTTCTCGACGGGTATGAAACTGCCCGCTATGGGACAGGGGTCTTTGGTCAGAACGAATCTAGCGGAGGATCTAGCGGAGG	acccaaggtaaccagtcctgctataattacctctatcgcatgaaagcccttgacgccatccgcacttccgagatcccattccactccgaaggtcgccacccacgcagcctcatgggcaaaaacttccgctcttatctccttgatctgcgcaacacttccactcctttcaaaggtgttcgcaaggcccttattgacacccttctcgacgggtatgaaactgcccgctatgggacaggggtctttggtcagaacgaa		ATCCACCGGTACCATGGCTAGCacccaaggtaaccagtcctgctataattacctctatcgcatgaaagcccttgacgccatccgcacttccgagatcccattccactccgaaggtcgccacccacgcagcctcatgggcaaaaacttccgctcttatctccttgatctgcgcaacacttccactcctttcaaaggtgttcgcaaggcccttattgacacccttctcgacgggtatgaaactgcccgctatgggacaggggtctttggtcagaacgaaTCTAGCGGAGGATCTAGCGGAGG	1_wt_control_peptides	C1orf43	512.0	0.0
954	0.0	134.0	3.0	1.0	0.0	hblOligo14189_Cat1	954	NM_1098616	5.0	GGGGTCTTTGGTCAGAACGAATACCTCCGCTACCAGGAGGCTCTGTCCGAACTGGCCACCGCTGTTAAGGCTCGCATCGGCTCATCTCAGCGCCACCATCAAAGCGCAGCTAAAGATTTGACTCAGAGTCCTGAAGTCAGTCCTACTACAATTCAGGTTACATATCTTCCATCCAGTCAGAAGTCAAAGCGCGCCAAGCACTTTCTTGAGCTTAAATCCTTCAAGGATAATTATAATACCCTGGAATCAACACTTTCTAGCGGAGGATCTAGCGGAGG	ggggtctttggtcagaacgaatacctccgctaccaggaggctctgtccgaactggccaccgctgttaaggctcgcatcggctcatctcagcgccaccatcaaagcgcagctaaagatttgactcagagtcctgaagtcagtcctactacaattcaggttacatatcttccatccagtcagaagtcaaagcgcgccaagcactttcttgagcttaaatccttcaaggataattataataccctggaatcaacactt		ATCCACCGGTACCATGGCTAGCggggtctttggtcagaacgaatacctccgctaccaggaggctctgtccgaactggccaccgctgttaaggctcgcatcggctcatctcagcgccaccatcaaagcgcagctaaagatttgactcagagtcctgaagtcagtcctactacaattcaggttacatatcttccatccagtcagaagtcaaagcgcgccaagcactttcttgagcttaaatccttcaaggataattataataccctggaatcaacacttTCTAGCGGAGGATCTAGCGGAGG	1_wt_control_peptides	C1orf43	134.0	0.0
987	0.0	144.0	2.0	0.0	0.0	hblOligo132939_Cat1	987	NM_1101	2.0	GGCATGGGGCAAAAAGATTCTTATGTCGGTGATGAAGCCCAGTCTAAACGCGGGATCCTGACACTTAAATATCCAATCGAGCATGGGATCGTCACAAATTGGGACGATATGGAAAAGATCTGGCACCATACCTTCTATAATGAACTCCGCGTTGCCCCAGAGGAGCACCCAGTGCTCTTGACCGAAGCTCCTCTCAATCCTAAAGCAAACCGCGAAAAAATGACACAAATCATGTTTGAAACATTTAATACCCCATCTAGCGGAGGATCTAGCGGAGG	ggcatggggcaaaaagattcttatgtcggtgatgaagcccagtctaaacgcgggatcctgacacttaaatatccaatcgagcatgggatcgtcacaaattgggacgatatggaaaagatctggcaccataccttctataatgaactccgcgttgccccagaggagcacccagtgctcttgaccgaagctcctctcaatcctaaagcaaaccgcgaaaaaatgacacaaatcatgtttgaaacatttaatacccca		ATCCACCGGTACCATGGCTAGCggcatggggcaaaaagattcttatgtcggtgatgaagcccagtctaaacgcgggatcctgacacttaaatatccaatcgagcatgggatcgtcacaaattgggacgatatggaaaagatctggcaccataccttctataatgaactccgcgttgccccagaggagcacccagtgctcttgaccgaagctcctctcaatcctaaagcaaaccgcgaaaaaatgacacaaatcatgtttgaaacatttaataccccaTCTAGCGGAGGATCTAGCGGAGG	1_wt_control_peptides	Actb	144.0	0.0
988	0.0	327.0	0.0	0.0	0.0	hblOligo1652_Cat1	988	NM_1101	3.0	TATAATGAACTCCGCGTTGCCCCAGAGGAGCACCCAGTGCTCTTGACCGAAGCTCCTCTCAATCCTAAAGCAAACCGCGAAAAAATGACACAAATCATGTTTGAAACATTTAATACCCCAGCCATGTATGTGGCAATCCAAGCTGTGTTGTCCCTCTATGCCTCCGGTCGCACTACCGGTATTGTTATGGATAGTGGCGACGGTGTTACTCATACAGTGCCAATCTACGAGGGGTACGCCCTTCCTCACGCCATCTCTAGCGGAGGATCTAGCGGAGG	tataatgaactccgcgttgccccagaggagcacccagtgctcttgaccgaagctcctctcaatcctaaagcaaaccgcgaaaaaatgacacaaatcatgtttgaaacatttaataccccagccatgtatgtggcaatccaagctgtgttgtccctctatgcctccggtcgcactaccggtattgttatggatagtggcgacggtgttactcatacagtgccaatctacgaggggtacgcccttcctcacgccatc		ATCCACCGGTACCATGGCTAGCtataatgaactccgcgttgccccagaggagcacccagtgctcttgaccgaagctcctctcaatcctaaagcaaaccgcgaaaaaatgacacaaatcatgtttgaaacatttaataccccagccatgtatgtggcaatccaagctgtgttgtccctctatgcctccggtcgcactaccggtattgttatggatagtggcgacggtgttactcatacagtgccaatctacgaggggtacgcccttcctcacgccatcTCTAGCGGAGGATCTAGCGGAGG	1_wt_control_peptides	Actb	327.0	0.0
989	0.0	606.0	3.0	2.0	0.0	hblOligo132940_Cat1	989	NM_1101	4.0	ATCCAAGCTGTGTTGTCCCTCTATGCCTCCGGTCGCACTACCGGTATTGTTATGGATAGTGGCGACGGTGTTACTCATACAGTGCCAATCTACGAGGGGTACGCCCTTCCTCACGCCATCCTCCGCCTCGATCTGGCCGGTCGCGACTTGACCGACTATTTGATGAAGATTCTCACTGAGCGCGGCTATAGCTTTACTACAACCGCCGAACGCGAGATTGTGCGCGATATTAAGGAAAAACTGTGCTATGTTGCTTCTAGCGGAGGATCTAGCGGAGG	atccaagctgtgttgtccctctatgcctccggtcgcactaccggtattgttatggatagtggcgacggtgttactcatacagtgccaatctacgaggggtacgcccttcctcacgccatcctccgcctcgatctggccggtcgcgacttgaccgactatttgatgaagattctcactgagcgcggctatagctttactacaaccgccgaacgcgagattgtgcgcgatattaaggaaaaactgtgctatgttgct		ATCCACCGGTACCATGGCTAGCatccaagctgtgttgtccctctatgcctccggtcgcactaccggtattgttatggatagtggcgacggtgttactcatacagtgccaatctacgaggggtacgcccttcctcacgccatcctccgcctcgatctggccggtcgcgacttgaccgactatttgatgaagattctcactgagcgcggctatagctttactacaaccgccgaacgcgagattgtgcgcgatattaaggaaaaactgtgctatgttgctTCTAGCGGAGGATCTAGCGGAGG	1_wt_control_peptides	Actb	606.0	0.0
990	0.0	494.0	5.0	2.0	0.0	hblOligo1653_Cat1	990	NM_1101	5.0	GCCGGTCGCGACTTGACCGACTATTTGATGAAGATTCTCACTGAGCGCGGCTATAGCTTTACTACAACCGCCGAACGCGAGATTGTGCGCGATATTAAGGAAAAACTGTGCTATGTTGCTCTGGACTTCGAGCAAGAGATGGCCACAGCTGCTAGTTCCAGTTCATTGGAGAAATCTTATGAGCTGCCTGACGGGCAGGTTATTACTATCGGGAACGAACGCTTTCGCTGTCCTGAAGCCCTGTTCCAACCTTCCTCTAGCGGAGGATCTAGCGGAGG	gccggtcgcgacttgaccgactatttgatgaagattctcactgagcgcggctatagctttactacaaccgccgaacgcgagattgtgcgcgatattaaggaaaaactgtgctatgttgctctggacttcgagcaagagatggccacagctgctagttccagttcattggagaaatcttatgagctgcctgacgggcaggttattactatcgggaacgaacgctttcgctgtcctgaagccctgttccaaccttcc		ATCCACCGGTACCATGGCTAGCgccggtcgcgacttgaccgactatttgatgaagattctcactgagcgcggctatagctttactacaaccgccgaacgcgagattgtgcgcgatattaaggaaaaactgtgctatgttgctctggacttcgagcaagagatggccacagctgctagttccagttcattggagaaatcttatgagctgcctgacgggcaggttattactatcgggaacgaacgctttcgctgtcctgaagccctgttccaaccttccTCTAGCGGAGGATCTAGCGGAGG	1_wt_control_peptides	Actb	494.0	0.0
992	0.0	140.0	0.0	0.0	0.0	hblOligo1654_Cat1	992	NM_1101	7.0	TCATGTGGCATCCACGAAACCACATTTAACTCTATTATGAAGTGTGACGTGGACATCCGCAAGGATCTCTACGCAAACACTGTTTTGTCAGGTGGTACAACCATGTACCCAGGGATCGCAGACCGCATGCAGAAAGAAATTACCGCTCTTGCTCCATCCACAATGAAAATCAAAATTATTGCACCTCCAGAACGCAAGTATAGCGTCTGGATTGGGGGCAGTATCCTTGCAAGTTTGAGCACTTTTCAACAGATGTCTAGCGGAGGATCTAGCGGAGG	tcatgtggcatccacgaaaccacatttaactctattatgaagtgtgacgtggacatccgcaaggatctctacgcaaacactgttttgtcaggtggtacaaccatgtacccagggatcgcagaccgcatgcagaaagaaattaccgctcttgctccatccacaatgaaaatcaaaattattgcacctccagaacgcaagtatagcgtctggattgggggcagtatccttgcaagtttgagcacttttcaacagatg		ATCCACCGGTACCATGGCTAGCtcatgtggcatccacgaaaccacatttaactctattatgaagtgtgacgtggacatccgcaaggatctctacgcaaacactgttttgtcaggtggtacaaccatgtacccagggatcgcagaccgcatgcagaaagaaattaccgctcttgctccatccacaatgaaaatcaaaattattgcacctccagaacgcaagtatagcgtctggattgggggcagtatccttgcaagtttgagcacttttcaacagatgTCTAGCGGAGGATCTAGCGGAGG	1_wt_control_peptides	Actb	140.0	0.0
993	0.0	333.0	0.0	3.0	0.0	hblOligo132942_Cat1	993	NM_1101	8.0	AAGGATCTCTACGCAAACACTGTTTTGTCAGGTGGTACAACCATGTACCCAGGGATCGCAGACCGCATGCAGAAAGAAATTACCGCTCTTGCTCCATCCACAATGAAAATCAAAATTATTGCACCTCCAGAACGCAAGTATAGCGTCTGGATTGGGGGCAGTATCCTTGCAAGTTTGAGCACTTTTCAACAGATGTGGATTTCCAAACAAGAGTATGATGAATCAGGTCCAAGTATCGTTCATCGCAAGTGCTTTTCTAGCGGAGGATCTAGCGGAGG	aaggatctctacgcaaacactgttttgtcaggtggtacaaccatgtacccagggatcgcagaccgcatgcagaaagaaattaccgctcttgctccatccacaatgaaaatcaaaattattgcacctccagaacgcaagtatagcgtctggattgggggcagtatccttgcaagtttgagcacttttcaacagatgtggatttccaaacaagagtatgatgaatcaggtccaagtatcgttcatcgcaagtgcttt		ATCCACCGGTACCATGGCTAGCaaggatctctacgcaaacactgttttgtcaggtggtacaaccatgtacccagggatcgcagaccgcatgcagaaagaaattaccgctcttgctccatccacaatgaaaatcaaaattattgcacctccagaacgcaagtatagcgtctggattgggggcagtatccttgcaagtttgagcacttttcaacagatgtggatttccaaacaagagtatgatgaatcaggtccaagtatcgttcatcgcaagtgctttTCTAGCGGAGGATCTAGCGGAGG	1_wt_control_peptides	Actb	333.0	0.0
1707	0.0	212.0	0.0	0.0	0.0	hblOligo99918_Cat1	1707	NM_1146227	1.0	GCTTTCAAAGATACTGGTAAAACTCCTGTCGAGCCAGAAGTTGCTATTCACCGCATTCGCATCACTCTTACCTCACGCAATGTTAAGTCACTTGAAAAGGTGTGCGCTGACCTCATTCGCGGCGCCAAGGAGAAAAATCTCAAAGTTAAAGGGCCAGTTCGCATGCCAACAAAGACTTTGCGCATTACTACTCGCAAGACCCCTTGCGGTGAAGGGTCTAAAACATGGGACCGCTTCCAAATGCGCATTCATAAGTCTAGCGGAGGATCTAGCGGAGG	gctttcaaagatactggtaaaactcctgtcgagccagaagttgctattcaccgcattcgcatcactcttacctcacgcaatgttaagtcacttgaaaaggtgtgcgctgacctcattcgcggcgccaaggagaaaaatctcaaagttaaagggccagttcgcatgccaacaaagactttgcgcattactactcgcaagaccccttgcggtgaagggtctaaaacatgggaccgcttccaaatgcgcattcataag		ATCCACCGGTACCATGGCTAGCgctttcaaagatactggtaaaactcctgtcgagccagaagttgctattcaccgcattcgcatcactcttacctcacgcaatgttaagtcacttgaaaaggtgtgcgctgacctcattcgcggcgccaaggagaaaaatctcaaagttaaagggccagttcgcatgccaacaaagactttgcgcattactactcgcaagaccccttgcggtgaagggtctaaaacatgggaccgcttccaaatgcgcattcataagTCTAGCGGAGGATCTAGCGGAGG	1_wt_control_peptides	Rps20	212.0	0.0
1708	0.0	925.0	5.0	6.0	0.0	hblOligo222395_Cat1	1708	NM_1146227	2.0	AAAAATCTCAAAGTTAAAGGGCCAGTTCGCATGCCAACAAAGACTTTGCGCATTACTACTCGCAAGACCCCTTGCGGTGAAGGGTCTAAAACATGGGACCGCTTCCAAATGCGCATTCATAAGCGCCTGATCGATCTCCACTCACCATCCGAGATTGTGAAACAGATTACTTCAATTTCCATTGAGCCAGGTGTCGAGCTCATTGAATCCACTGACGCTGAACCAATGGACACTGAAGGTCAACAATACACTTTGTCTAGCGGAGGATCTAGCGGAGG	aaaaatctcaaagttaaagggccagttcgcatgccaacaaagactttgcgcattactactcgcaagaccccttgcggtgaagggtctaaaacatgggaccgcttccaaatgcgcattcataagcgcctgatcgatctccactcaccatccgagattgtgaaacagattacttcaatttccattgagccaggtgtcgagctcattgaatccactgacgctgaaccaatggacactgaaggtcaacaatacactttg		ATCCACCGGTACCATGGCTAGCaaaaatctcaaagttaaagggccagttcgcatgccaacaaagactttgcgcattactactcgcaagaccccttgcggtgaagggtctaaaacatgggaccgcttccaaatgcgcattcataagcgcctgatcgatctccactcaccatccgagattgtgaaacagattacttcaatttccattgagccaggtgtcgagctcattgaatccactgacgctgaaccaatggacactgaaggtcaacaatacactttgTCTAGCGGAGGATCTAGCGGAGG	1_wt_control_peptides	Rps20	925.0	0.0
1709	0.0	339.0	0.0	6.0	0.0	hblOligo99919_Cat1	1709	NM_1146227	3.0	ACAAAGACTTTGCGCATTACTACTCGCAAGACCCCTTGCGGTGAAGGGTCTAAAACATGGGACCGCTTCCAAATGCGCATTCATAAGCGCCTGATCGATCTCCACTCACCATCCGAGATTGTGAAACAGATTACTTCAATTTCCATTGAGCCAGGTGTCGAGCTCATTGAATCCACTGACGCTGAACCAATGGACACTGAAGGTCAACAATACACTTTGCGCTCCGTTTTCGAGAGTCCAGGGACATGTCCTTTCTCTAGCGGAGGATCTAGCGGAGG	acaaagactttgcgcattactactcgcaagaccccttgcggtgaagggtctaaaacatgggaccgcttccaaatgcgcattcataagcgcctgatcgatctccactcaccatccgagattgtgaaacagattacttcaatttccattgagccaggtgtcgagctcattgaatccactgacgctgaaccaatggacactgaaggtcaacaatacactttgcgctccgttttcgagagtccagggacatgtcctttc		ATCCACCGGTACCATGGCTAGCacaaagactttgcgcattactactcgcaagaccccttgcggtgaagggtctaaaacatgggaccgcttccaaatgcgcattcataagcgcctgatcgatctccactcaccatccgagattgtgaaacagattacttcaatttccattgagccaggtgtcgagctcattgaatccactgacgctgaaccaatggacactgaaggtcaacaatacactttgcgctccgttttcgagagtccagggacatgtcctttcTCTAGCGGAGGATCTAGCGGAGG	1_wt_control_peptides	Rps20	339.0	0.0
2022	0.0	888.0	7.0	7.0	0.0	hblOligo43772_Cat1	2022	NM_1184722	1.0	GTTGCACTCTGTTCTCTCCAGCACCTGGGGTCTTCTGACCCTCGCGCTCTCCCAACATTGCCAACAGCCACATCTGGCCAACGCCCTGCAAAGCGCCGCCGCAAATCACCTGCAATGGCTGCCCTTACCCGCGATCCACAGTTCCAAAAACTCCAACAATGGTATCGCGAGCACCGCTCAGAGCTCAATCTGCGCCGCCTCTTTGATGCAAATAAGGATCGCTTTAACCATTTCAGTCTGACACTGAATACCAACTCTAGCGGAGGATCTAGCGGAGG	gttgcactctgttctctccagcacctggggtcttctgaccctcgcgctctcccaacattgccaacagccacatctggccaacgccctgcaaagcgccgccgcaaatcacctgcaatggctgcccttacccgcgatccacagttccaaaaactccaacaatggtatcgcgagcaccgctcagagctcaatctgcgccgcctctttgatgcaaataaggatcgctttaaccatttcagtctgacactgaataccaac		ATCCACCGGTACCATGGCTAGCgttgcactctgttctctccagcacctggggtcttctgaccctcgcgctctcccaacattgccaacagccacatctggccaacgccctgcaaagcgccgccgcaaatcacctgcaatggctgcccttacccgcgatccacagttccaaaaactccaacaatggtatcgcgagcaccgctcagagctcaatctgcgccgcctctttgatgcaaataaggatcgctttaaccatttcagtctgacactgaataccaacTCTAGCGGAGGATCTAGCGGAGG	1_wt_control_peptides	GPI	888.0	0.0
2023	0.0	472.0	2.0	3.0	0.0	hblOligo171689_Cat1	2023	NM_1184722	2.0	GATCCACAGTTCCAAAAACTCCAACAATGGTATCGCGAGCACCGCTCAGAGCTCAATCTGCGCCGCCTCTTTGATGCAAATAAGGATCGCTTTAACCATTTCAGTCTGACACTGAATACCAACCACGGTCACATTCTGGTCGACTACTCTAAGAACTTGGTTACTGAAGATGTCATGCGCATGCTTGTGGATCTCGCCAAGAGTCGCGGTGTGGAGGCTGCACGCGAACGCATGTTCAACGGGGAGAAGATTAACTCTAGCGGAGGATCTAGCGGAGG	gatccacagttccaaaaactccaacaatggtatcgcgagcaccgctcagagctcaatctgcgccgcctctttgatgcaaataaggatcgctttaaccatttcagtctgacactgaataccaaccacggtcacattctggtcgactactctaagaacttggttactgaagatgtcatgcgcatgcttgtggatctcgccaagagtcgcggtgtggaggctgcacgcgaacgcatgttcaacggggagaagattaac		ATCCACCGGTACCATGGCTAGCgatccacagttccaaaaactccaacaatggtatcgcgagcaccgctcagagctcaatctgcgccgcctctttgatgcaaataaggatcgctttaaccatttcagtctgacactgaataccaaccacggtcacattctggtcgactactctaagaacttggttactgaagatgtcatgcgcatgcttgtggatctcgccaagagtcgcggtgtggaggctgcacgcgaacgcatgttcaacggggagaagattaacTCTAGCGGAGGATCTAGCGGAGG	1_wt_control_peptides	GPI	472.0	0.0
2024	1.0	345.0	0.0	3.0	1.0	hblOligo43773_Cat1	2024	NM_1184722	3.0	CTGGTCGACTACTCTAAGAACTTGGTTACTGAAGATGTCATGCGCATGCTTGTGGATCTCGCCAAGAGTCGCGGTGTGGAGGCTGCACGCGAACGCATGTTCAACGGGGAGAAGATTAACTACACTGAAGGTCGCGCCGTGCTTCACGTTGCCTTGCGCAACCGCAGCAACACTCCTATTCTCGTGGATGGCAAGGATGTCATGCCTGAAGTGAATAAGGTCTTGGATAAGATGAAAAGTTTTTGCCAAGGCCCTTCTAGCGGAGGATCTAGCGGAGG	ctggtcgactactctaagaacttggttactgaagatgtcatgcgcatgcttgtggatctcgccaagagtcgcggtgtggaggctgcacgcgaacgcatgttcaacggggagaagattaactacactgaaggtcgcgccgtgcttcacgttgccttgcgcaaccgcagcaacactcctattctcgtggatggcaaggatgtcatgcctgaagtgaataaggtcttggataagatgaaaagtttttgccaaggccct		ATCCACCGGTACCATGGCTAGCctggtcgactactctaagaacttggttactgaagatgtcatgcgcatgcttgtggatctcgccaagagtcgcggtgtggaggctgcacgcgaacgcatgttcaacggggagaagattaactacactgaaggtcgcgccgtgcttcacgttgccttgcgcaaccgcagcaacactcctattctcgtggatggcaaggatgtcatgcctgaagtgaataaggtcttggataagatgaaaagtttttgccaaggccctTCTAGCGGAGGATCTAGCGGAGG	1_wt_control_peptides	GPI	346.0	0.002890173410404624	0.11392347544859938
2026	0.0	351.0	4.0	3.0	0.0	hblOligo43774_Cat1	2026	NM_1184722	5.0	GCCCTCAAGCCATATAGTAGCGGCGGCCCACGCGTGTGGTACGTTAGCAACATTGATGGCACTCACATTGCTAAAACACTCGCACAACTCAACCCTGAGTCCTCCCTGTTCATTATCGCTTCCAAGACATTTACCACTCAAGAAACAATTACAAACGCAGAGACTGCAAAGGAATGGTTCCTCCAGGCCGCAAAAGATCCTAGTGCCGTCGCTAAGCACTTTGTTGCTCTTAGCACTAACACTACAAAGGTGAAGTCTAGCGGAGGATCTAGCGGAGG	gccctcaagccatatagtagcggcggcccacgcgtgtggtacgttagcaacattgatggcactcacattgctaaaacactcgcacaactcaaccctgagtcctccctgttcattatcgcttccaagacatttaccactcaagaaacaattacaaacgcagagactgcaaaggaatggttcctccaggccgcaaaagatcctagtgccgtcgctaagcactttgttgctcttagcactaacactacaaaggtgaag		ATCCACCGGTACCATGGCTAGCgccctcaagccatatagtagcggcggcccacgcgtgtggtacgttagcaacattgatggcactcacattgctaaaacactcgcacaactcaaccctgagtcctccctgttcattatcgcttccaagacatttaccactcaagaaacaattacaaacgcagagactgcaaaggaatggttcctccaggccgcaaaagatcctagtgccgtcgctaagcactttgttgctcttagcactaacactacaaaggtgaagTCTAGCGGAGGATCTAGCGGAGG	1_wt_control_peptides	GPI	351.0	0.0
2027	0.0	525.0	3.0	2.0	0.0	hblOligo171691_Cat1	2027	NM_1184722	6.0	ACTCAAGAAACAATTACAAACGCAGAGACTGCAAAGGAATGGTTCCTCCAGGCCGCAAAAGATCCTAGTGCCGTCGCTAAGCACTTTGTTGCTCTTAGCACTAACACTACAAAGGTGAAGGAGTTTGGGATCGACCCTCAAAATATGTTTGAGTTCTGGGACTGGGTTGGTGGGCGCTACAGTTTGTGGAGCGCCATCGGGCTGTCTATCGCATTGCATGTTGGTTTCGACAATTTTGAGCAGCTGCTTAGTGGCTCTAGCGGAGGATCTAGCGGAGG	actcaagaaacaattacaaacgcagagactgcaaaggaatggttcctccaggccgcaaaagatcctagtgccgtcgctaagcactttgttgctcttagcactaacactacaaaggtgaaggagtttgggatcgaccctcaaaatatgtttgagttctgggactgggttggtgggcgctacagtttgtggagcgccatcgggctgtctatcgcattgcatgttggtttcgacaattttgagcagctgcttagtggc		ATCCACCGGTACCATGGCTAGCactcaagaaacaattacaaacgcagagactgcaaaggaatggttcctccaggccgcaaaagatcctagtgccgtcgctaagcactttgttgctcttagcactaacactacaaaggtgaaggagtttgggatcgaccctcaaaatatgtttgagttctgggactgggttggtgggcgctacagtttgtggagcgccatcgggctgtctatcgcattgcatgttggtttcgacaattttgagcagctgcttagtggcTCTAGCGGAGGATCTAGCGGAGG	1_wt_control_peptides	GPI	525.0	0.0
2028	0.0	1035.0	6.0	5.0	0.0	hblOligo43775_Cat1	2028	NM_1184722	7.0	CCTCAAAATATGTTTGAGTTCTGGGACTGGGTTGGTGGGCGCTACAGTTTGTGGAGCGCCATCGGGCTGTCTATCGCATTGCATGTTGGTTTCGACAATTTTGAGCAGCTGCTTAGTGGCGCCCACTGGATGGACCAACATTTCCGCACTACCCCATTGGAGAAGAACGCTCCTGTGTTGCTTGCCCTGTTGGGCATCTGGTATATCAACTGTTTCGGTTGCGAGACTCATGCTATGTTGCCTTACGATCAGTACTCTAGCGGAGGATCTAGCGGAGG	cctcaaaatatgtttgagttctgggactgggttggtgggcgctacagtttgtggagcgccatcgggctgtctatcgcattgcatgttggtttcgacaattttgagcagctgcttagtggcgcccactggatggaccaacatttccgcactaccccattggagaagaacgctcctgtgttgcttgccctgttgggcatctggtatatcaactgtttcggttgcgagactcatgctatgttgccttacgatcagtac		ATCCACCGGTACCATGGCTAGCcctcaaaatatgtttgagttctgggactgggttggtgggcgctacagtttgtggagcgccatcgggctgtctatcgcattgcatgttggtttcgacaattttgagcagctgcttagtggcgcccactggatggaccaacatttccgcactaccccattggagaagaacgctcctgtgttgcttgccctgttgggcatctggtatatcaactgtttcggttgcgagactcatgctatgttgccttacgatcagtacTCTAGCGGAGGATCTAGCGGAGG	1_wt_control_peptides	GPI	1035.0	0.0
2029	0.0	342.0	2.0	0.0	0.0	hblOligo171692_Cat1	2029	NM_1184722	8.0	CAACATTTCCGCACTACCCCATTGGAGAAGAACGCTCCTGTGTTGCTTGCCCTGTTGGGCATCTGGTATATCAACTGTTTCGGTTGCGAGACTCATGCTATGTTGCCTTACGATCAGTACCTCCACCGCTTTGCTGCCTACTTTCAACAGGGGGACATGGAGTCCAATGGGAAATATATTACCAAGTCAGGCACTCGCGTCGACCACCAAACAGGTCCAATCGTGTGGGGTGAACCAGGTACAAATGGCCAACATTCTAGCGGAGGATCTAGCGGAGG	caacatttccgcactaccccattggagaagaacgctcctgtgttgcttgccctgttgggcatctggtatatcaactgtttcggttgcgagactcatgctatgttgccttacgatcagtacctccaccgctttgctgcctactttcaacagggggacatggagtccaatgggaaatatattaccaagtcaggcactcgcgtcgaccaccaaacaggtccaatcgtgtggggtgaaccaggtacaaatggccaacat		ATCCACCGGTACCATGGCTAGCcaacatttccgcactaccccattggagaagaacgctcctgtgttgcttgccctgttgggcatctggtatatcaactgtttcggttgcgagactcatgctatgttgccttacgatcagtacctccaccgctttgctgcctactttcaacagggggacatggagtccaatgggaaatatattaccaagtcaggcactcgcgtcgaccaccaaacaggtccaatcgtgtggggtgaaccaggtacaaatggccaacatTCTAGCGGAGGATCTAGCGGAGG	1_wt_control_peptides	GPI	342.0	0.0
2030	0.0	231.0	2.0	1.0	0.0	hblOligo43776_Cat1	2030	NM_1184722	9.0	GCCTACTTTCAACAGGGGGACATGGAGTCCAATGGGAAATATATTACCAAGTCAGGCACTCGCGTCGACCACCAAACAGGTCCAATCGTGTGGGGTGAACCAGGTACAAATGGCCAACATGCATTTTATCAACTCATTCACCAGGGTACTAAGATGATTCCTTGCGATTTCCTTATCCCAGTTCAGACACAGCACCCTATCCGCAAAGGTCTCCATCATAAAATCCTTCTGGCCAATTTTCTGGCCCAAACAGAGTCTAGCGGAGGATCTAGCGGAGG	gcctactttcaacagggggacatggagtccaatgggaaatatattaccaagtcaggcactcgcgtcgaccaccaaacaggtccaatcgtgtggggtgaaccaggtacaaatggccaacatgcattttatcaactcattcaccagggtactaagatgattccttgcgatttccttatcccagttcagacacagcaccctatccgcaaaggtctccatcataaaatccttctggccaattttctggcccaaacagag		ATCCACCGGTACCATGGCTAGCgcctactttcaacagggggacatggagtccaatgggaaatatattaccaagtcaggcactcgcgtcgaccaccaaacaggtccaatcgtgtggggtgaaccaggtacaaatggccaacatgcattttatcaactcattcaccagggtactaagatgattccttgcgatttccttatcccagttcagacacagcaccctatccgcaaaggtctccatcataaaatccttctggccaattttctggcccaaacagagTCTAGCGGAGGATCTAGCGGAGG	1_wt_control_peptides	GPI	231.0	0.0
2031	0.0	416.0	0.0	4.0	0.0	hblOligo171693_Cat1	2031	NM_1184722	10.0	ATTCACCAGGGTACTAAGATGATTCCTTGCGATTTCCTTATCCCAGTTCAGACACAGCACCCTATCCGCAAAGGTCTCCATCATAAAATCCTTCTGGCCAATTTTCTGGCCCAAACAGAGGCACTTATGCGCGGCAAAAGCACAGAGGAAGCACGCAAGGAGCTCCAGGCAGCCGGGAAGTCCCCAGAAGACCTTGAGCGCCTGCTGCCTCATAAGGTGTTTGAGGGTAACCGCCCTACAAATTCTATTGTGTTTTCTAGCGGAGGATCTAGCGGAGG	attcaccagggtactaagatgattccttgcgatttccttatcccagttcagacacagcaccctatccgcaaaggtctccatcataaaatccttctggccaattttctggcccaaacagaggcacttatgcgcggcaaaagcacagaggaagcacgcaaggagctccaggcagccgggaagtccccagaagaccttgagcgcctgctgcctcataaggtgtttgagggtaaccgccctacaaattctattgtgttt		ATCCACCGGTACCATGGCTAGCattcaccagggtactaagatgattccttgcgatttccttatcccagttcagacacagcaccctatccgcaaaggtctccatcataaaatccttctggccaattttctggcccaaacagaggcacttatgcgcggcaaaagcacagaggaagcacgcaaggagctccaggcagccgggaagtccccagaagaccttgagcgcctgctgcctcataaggtgtttgagggtaaccgccctacaaattctattgtgtttTCTAGCGGAGGATCTAGCGGAGG	1_wt_control_peptides	GPI	416.0	0.0
2033	0.0	356.0	1.0	1.0	0.0	hblOligo171694_Cat1	2033	NM_1184722	12.0	ACAAATTCTATTGTGTTTACTAAACTCACACCTTTTATGTTGGGTGCACTTGTCGCTATGTACGAACATAAGATCTTCGTGCAAGGCATTATTTGGGATATTAATAGTTTCGATCAATGGGGCGTTGAGCTTGGCAAACAACTTGCTAAGAAAATCGAGCCTGAGTTGGACGGCTCAGCACAAGTGACCTCCCATGACGCAAGCACAAACGGGCTGATCAACTTTATTAAGCAACAACGCGAGGCCCGCGTGCAGTCTAGCGGAGGATCTAGCGGAGG	acaaattctattgtgtttactaaactcacaccttttatgttgggtgcacttgtcgctatgtacgaacataagatcttcgtgcaaggcattatttgggatattaatagtttcgatcaatggggcgttgagcttggcaaacaacttgctaagaaaatcgagcctgagttggacggctcagcacaagtgacctcccatgacgcaagcacaaacgggctgatcaactttattaagcaacaacgcgaggcccgcgtgcag		ATCCACCGGTACCATGGCTAGCacaaattctattgtgtttactaaactcacaccttttatgttgggtgcacttgtcgctatgtacgaacataagatcttcgtgcaaggcattatttgggatattaatagtttcgatcaatggggcgttgagcttggcaaacaacttgctaagaaaatcgagcctgagttggacggctcagcacaagtgacctcccatgacgcaagcacaaacgggctgatcaactttattaagcaacaacgcgaggcccgcgtgcagTCTAGCGGAGGATCTAGCGGAGG	1_wt_control_peptides	GPI	356.0	0.0
2491	0.0	1639.0	14.0	6.0	0.0	hblOligo99746_Cat1	2491	NM_12423	1.0	GCAGAAGTTCAAGTGCTCGTTTTGGATGGTCGCGGTCATTTGCTGGGTCGCTTGGCCGCCATCGTTGCAAAACAAGTCCTGCTGGGGCGCAAAGTGGTTGTGGTCCGCTGCGAAGGGATCAACATTTCTGGCAACTTCTATCGCAATAAGCTGAAGTACCTTGCTTTTTTGCGCAAGCGCATGAACACCAACCCTTCCCGCGGTCCTTATCACTTTCGCGCACCTAGTCGCATTTTCTGGCGCACTGTTCGCGGTTCTAGCGGAGGATCTAGCGGAGG	gcagaagttcaagtgctcgttttggatggtcgcggtcatttgctgggtcgcttggccgccatcgttgcaaaacaagtcctgctggggcgcaaagtggttgtggtccgctgcgaagggatcaacatttctggcaacttctatcgcaataagctgaagtaccttgcttttttgcgcaagcgcatgaacaccaacccttcccgcggtccttatcactttcgcgcacctagtcgcattttctggcgcactgttcgcggt		ATCCACCGGTACCATGGCTAGCgcagaagttcaagtgctcgttttggatggtcgcggtcatttgctgggtcgcttggccgccatcgttgcaaaacaagtcctgctggggcgcaaagtggttgtggtccgctgcgaagggatcaacatttctggcaacttctatcgcaataagctgaagtaccttgcttttttgcgcaagcgcatgaacaccaacccttcccgcggtccttatcactttcgcgcacctagtcgcattttctggcgcactgttcgcggtTCTAGCGGAGGATCTAGCGGAGG	1_wt_control_peptides	Rpl13a	1639.0	0.0
2492	0.0	853.0	2.0	1.0	0.0	hblOligo222263_Cat1	2492	NM_12423	2.0	AACTTCTATCGCAATAAGCTGAAGTACCTTGCTTTTTTGCGCAAGCGCATGAACACCAACCCTTCCCGCGGTCCTTATCACTTTCGCGCACCTAGTCGCATTTTCTGGCGCACTGTTCGCGGTATGTTGCCTCATAAGACTAAACGCGGGCAAGCCGCACTGGATCGCCTCAAGGTCTTTGACGGCATCCCACCACCTTATGACAAGAAAAAACGCATGGTTGTCCCAGCCGCACTCAAGGTCGTTCGCCTGAAGTCTAGCGGAGGATCTAGCGGAGG	aacttctatcgcaataagctgaagtaccttgcttttttgcgcaagcgcatgaacaccaacccttcccgcggtccttatcactttcgcgcacctagtcgcattttctggcgcactgttcgcggtatgttgcctcataagactaaacgcgggcaagccgcactggatcgcctcaaggtctttgacggcatcccaccaccttatgacaagaaaaaacgcatggttgtcccagccgcactcaaggtcgttcgcctgaag		ATCCACCGGTACCATGGCTAGCaacttctatcgcaataagctgaagtaccttgcttttttgcgcaagcgcatgaacaccaacccttcccgcggtccttatcactttcgcgcacctagtcgcattttctggcgcactgttcgcggtatgttgcctcataagactaaacgcgggcaagccgcactggatcgcctcaaggtctttgacggcatcccaccaccttatgacaagaaaaaacgcatggttgtcccagccgcactcaaggtcgttcgcctgaagTCTAGCGGAGGATCTAGCGGAGG	1_wt_control_peptides	Rpl13a	853.0	0.0
3008	0.0	124.0	0.0	1.0	0.0	hblOligo32549_Cat1	3008	NM_1402	1.0	GGCAAAGAAAAAACCCACATTAATATCGTTGTGATCGGCCACGTTGATTCCGGGAAATCCACTACCACAGGGCATCTTATCTACAAATGCGGTGGCATTGATAAGCGCACAATCGAAAAATTCGAGAAGGAGGCTGCCGAAATGGGCAAAGGTTCATTTAAGTATGCCTGGGTTCTTGACAAGTTGAAAGCTGAGCGCGAACGCGGTATTACTATTGACATTTCACTCTGGAAGTTCGAAACTTCAAAGTACTATTCTAGCGGAGGATCTAGCGGAGG	ggcaaagaaaaaacccacattaatatcgttgtgatcggccacgttgattccgggaaatccactaccacagggcatcttatctacaaatgcggtggcattgataagcgcacaatcgaaaaattcgagaaggaggctgccgaaatgggcaaaggttcatttaagtatgcctgggttcttgacaagttgaaagctgagcgcgaacgcggtattactattgacatttcactctggaagttcgaaacttcaaagtactat		ATCCACCGGTACCATGGCTAGCggcaaagaaaaaacccacattaatatcgttgtgatcggccacgttgattccgggaaatccactaccacagggcatcttatctacaaatgcggtggcattgataagcgcacaatcgaaaaattcgagaaggaggctgccgaaatgggcaaaggttcatttaagtatgcctgggttcttgacaagttgaaagctgagcgcgaacgcggtattactattgacatttcactctggaagttcgaaacttcaaagtactatTCTAGCGGAGGATCTAGCGGAGG	1_wt_control_peptides	TBP	124.0	0.0
3009	0.0	111.0	0.0	1.0	0.0	hblOligo161357_Cat1	3009	NM_1402	2.0	GCTGCCGAAATGGGCAAAGGTTCATTTAAGTATGCCTGGGTTCTTGACAAGTTGAAAGCTGAGCGCGAACGCGGTATTACTATTGACATTTCACTCTGGAAGTTCGAAACTTCAAAGTACTATGTTACAATTATCGACGCTCCAGGCCACCGCGATTTCATTAAGAATATGATCACCGGCACTAGCCAGGCCGATTGCGCTGTCCTTATTGTTGCAGCAGGCGTGGGCGAGTTTGAAGCTGGCATCAGCAAGAATTCTAGCGGAGGATCTAGCGGAGG	gctgccgaaatgggcaaaggttcatttaagtatgcctgggttcttgacaagttgaaagctgagcgcgaacgcggtattactattgacatttcactctggaagttcgaaacttcaaagtactatgttacaattatcgacgctccaggccaccgcgatttcattaagaatatgatcaccggcactagccaggccgattgcgctgtccttattgttgcagcaggcgtgggcgagtttgaagctggcatcagcaagaat		ATCCACCGGTACCATGGCTAGCgctgccgaaatgggcaaaggttcatttaagtatgcctgggttcttgacaagttgaaagctgagcgcgaacgcggtattactattgacatttcactctggaagttcgaaacttcaaagtactatgttacaattatcgacgctccaggccaccgcgatttcattaagaatatgatcaccggcactagccaggccgattgcgctgtccttattgttgcagcaggcgtgggcgagtttgaagctggcatcagcaagaatTCTAGCGGAGGATCTAGCGGAGG	1_wt_control_peptides	TBP	111.0	0.0
3011	0.0	179.0	0.0	2.0	0.0	hblOligo161358_Cat1	3011	NM_1402	4.0	CATGCACTCCTCGCTTACACACTCGGGGTGAAACAACTTATCGTCGGTGTGAATAAAATGGACAGTACTGAACCTCCTTACAGTCAAAAGCGCTACGAAGAGATTGTGAAGGAGGTGTCAACTTACATTAAGAAAATTGGCTACAATCCTGATACCGTGGCTTTTGTTCCAATTTCTGGCTGGAATGGCGACAATATGTTGGAACCATCCGCCAATATGCCATGGTTCAAAGGCTGGAAGGTCACACGCAAAGATTCTAGCGGAGGATCTAGCGGAGG	catgcactcctcgcttacacactcggggtgaaacaacttatcgtcggtgtgaataaaatggacagtactgaacctccttacagtcaaaagcgctacgaagagattgtgaaggaggtgtcaacttacattaagaaaattggctacaatcctgataccgtggcttttgttccaatttctggctggaatggcgacaatatgttggaaccatccgccaatatgccatggttcaaaggctggaaggtcacacgcaaagat		ATCCACCGGTACCATGGCTAGCcatgcactcctcgcttacacactcggggtgaaacaacttatcgtcggtgtgaataaaatggacagtactgaacctccttacagtcaaaagcgctacgaagagattgtgaaggaggtgtcaacttacattaagaaaattggctacaatcctgataccgtggcttttgttccaatttctggctggaatggcgacaatatgttggaaccatccgccaatatgccatggttcaaaggctggaaggtcacacgcaaagatTCTAGCGGAGGATCTAGCGGAGG	1_wt_control_peptides	TBP	179.0	0.0
3012	0.0	498.0	5.0	6.0	0.0	hblOligo32551_Cat1	3012	NM_1402	5.0	ATTGGCTACAATCCTGATACCGTGGCTTTTGTTCCAATTTCTGGCTGGAATGGCGACAATATGTTGGAACCATCCGCCAATATGCCATGGTTCAAAGGCTGGAAGGTCACACGCAAAGATGGGAATGCTTCAGGGACAACACTCCTGGAGGCCCTTGATTGTATTCTCCCACCTACCCGCCCTACTGATAAACCACTCCGCCTTCCTCTGCAGGACGTCTATAAAATTGGTGGTATCGGCACAGTGCCTGTTGGTTCTAGCGGAGGATCTAGCGGAGG	attggctacaatcctgataccgtggcttttgttccaatttctggctggaatggcgacaatatgttggaaccatccgccaatatgccatggttcaaaggctggaaggtcacacgcaaagatgggaatgcttcagggacaacactcctggaggcccttgattgtattctcccacctacccgccctactgataaaccactccgccttcctctgcaggacgtctataaaattggtggtatcggcacagtgcctgttggt		ATCCACCGGTACCATGGCTAGCattggctacaatcctgataccgtggcttttgttccaatttctggctggaatggcgacaatatgttggaaccatccgccaatatgccatggttcaaaggctggaaggtcacacgcaaagatgggaatgcttcagggacaacactcctggaggcccttgattgtattctcccacctacccgccctactgataaaccactccgccttcctctgcaggacgtctataaaattggtggtatcggcacagtgcctgttggtTCTAGCGGAGGATCTAGCGGAGG	1_wt_control_peptides	TBP	498.0	0.0
3014	0.0	596.0	1.0	0.0	0.0	hblOligo32552_Cat1	3014	NM_1402	7.0	GTCCTGAAACCAGGTATGGTTGTCACCTTCGCCCCTGTGAACGTGACCACAGAGGTGAAGTCCGTCGAAATGCATCATGAGGCCCTGTCCGAGGCATTGCCAGGTGACAACGTTGGCTTTAATGTCAAAAATGTTAGCGTCAAAGATGTTCGCCGCGGTAATGTTGCTGGTGACAGTAAGAATGATCCACCTATGGAGGCAGCTGGTTTCACCGCCCAGGTCATTATTTTGAACCACCCTGGGCAGATTTCTGCATCTAGCGGAGGATCTAGCGGAGG	gtcctgaaaccaggtatggttgtcaccttcgcccctgtgaacgtgaccacagaggtgaagtccgtcgaaatgcatcatgaggccctgtccgaggcattgccaggtgacaacgttggctttaatgtcaaaaatgttagcgtcaaagatgttcgccgcggtaatgttgctggtgacagtaagaatgatccacctatggaggcagctggtttcaccgcccaggtcattattttgaaccaccctgggcagatttctgca		ATCCACCGGTACCATGGCTAGCgtcctgaaaccaggtatggttgtcaccttcgcccctgtgaacgtgaccacagaggtgaagtccgtcgaaatgcatcatgaggccctgtccgaggcattgccaggtgacaacgttggctttaatgtcaaaaatgttagcgtcaaagatgttcgccgcggtaatgttgctggtgacagtaagaatgatccacctatggaggcagctggtttcaccgcccaggtcattattttgaaccaccctgggcagatttctgcaTCTAGCGGAGGATCTAGCGGAGG	1_wt_control_peptides	TBP	596.0	0.0
3015	0.0	505.0	0.0	1.0	0.0	hblOligo161360_Cat1	3015	NM_1402	8.0	AGCGTCAAAGATGTTCGCCGCGGTAATGTTGCTGGTGACAGTAAGAATGATCCACCTATGGAGGCAGCTGGTTTCACCGCCCAGGTCATTATTTTGAACCACCCTGGGCAGATTTCTGCAGGGTACGCTCCAGTCCTCGATTGCCACACCGCTCACATCGCTTGCAAATTTGCTGAACTTAAGGAAAAAATTGACCGCCGCAGCGGTAAGAAATTGGAAGATGGTCCAAAATTCTTGAAAAGTGGGGATGCTGCATCTAGCGGAGGATCTAGCGGAGG	agcgtcaaagatgttcgccgcggtaatgttgctggtgacagtaagaatgatccacctatggaggcagctggtttcaccgcccaggtcattattttgaaccaccctgggcagatttctgcagggtacgctccagtcctcgattgccacaccgctcacatcgcttgcaaatttgctgaacttaaggaaaaaattgaccgccgcagcggtaagaaattggaagatggtccaaaattcttgaaaagtggggatgctgca		ATCCACCGGTACCATGGCTAGCagcgtcaaagatgttcgccgcggtaatgttgctggtgacagtaagaatgatccacctatggaggcagctggtttcaccgcccaggtcattattttgaaccaccctgggcagatttctgcagggtacgctccagtcctcgattgccacaccgctcacatcgcttgcaaatttgctgaacttaaggaaaaaattgaccgccgcagcggtaagaaattggaagatggtccaaaattcttgaaaagtggggatgctgcaTCTAGCGGAGGATCTAGCGGAGG	1_wt_control_peptides	TBP	505.0	0.0
3016	0.0	372.0	0.0	7.0	0.0	hblOligo32553_Cat1	3016	NM_1402	9.0	CTCGATTGCCACACCGCTCACATCGCTTGCAAATTTGCTGAACTTAAGGAAAAAATTGACCGCCGCAGCGGTAAGAAATTGGAAGATGGTCCAAAATTCTTGAAAAGTGGGGATGCTGCAATTGTCGATATGGTTCCAGGCAAACCAATGTGTGTGGAGTCCTTTTCCGACTATCCACCTCTGGGTCGCTTCGCTGTGCGCGACATGCGCCAAACAGTGGCTGTTGGTGTTATCAAAGCTGTGGACAAAAAAGCTTCTAGCGGAGGATCTAGCGGAGG	ctcgattgccacaccgctcacatcgcttgcaaatttgctgaacttaaggaaaaaattgaccgccgcagcggtaagaaattggaagatggtccaaaattcttgaaaagtggggatgctgcaattgtcgatatggttccaggcaaaccaatgtgtgtggagtccttttccgactatccacctctgggtcgcttcgctgtgcgcgacatgcgccaaacagtggctgttggtgttatcaaagctgtggacaaaaaagct		ATCCACCGGTACCATGGCTAGCctcgattgccacaccgctcacatcgcttgcaaatttgctgaacttaaggaaaaaattgaccgccgcagcggtaagaaattggaagatggtccaaaattcttgaaaagtggggatgctgcaattgtcgatatggttccaggcaaaccaatgtgtgtggagtccttttccgactatccacctctgggtcgcttcgctgtgcgcgacatgcgccaaacagtggctgttggtgttatcaaagctgtggacaaaaaagctTCTAGCGGAGGATCTAGCGGAGG	1_wt_control_peptides	TBP	372.0	0.0
3017	0.0	490.0	1.0	0.0	0.0	hblOligo161361_Cat1	3017	NM_1402	10.0	AAAATTGACCGCCGCAGCGGTAAGAAATTGGAAGATGGTCCAAAATTCTTGAAAAGTGGGGATGCTGCAATTGTCGATATGGTTCCAGGCAAACCAATGTGTGTGGAGTCCTTTTCCGACTATCCACCTCTGGGTCGCTTCGCTGTGCGCGACATGCGCCAAACAGTGGCTGTTGGTGTTATCAAAGCTGTGGACAAAAAAGCTGCTGGGGCCGGCAAGGTCACTAAGTCCGCACAAAAAGCTCAGAAAGCAAAGTCTAGCGGAGGATCTAGCGGAGG	aaaattgaccgccgcagcggtaagaaattggaagatggtccaaaattcttgaaaagtggggatgctgcaattgtcgatatggttccaggcaaaccaatgtgtgtggagtccttttccgactatccacctctgggtcgcttcgctgtgcgcgacatgcgccaaacagtggctgttggtgttatcaaagctgtggacaaaaaagctgctggggccggcaaggtcactaagtccgcacaaaaagctcagaaagcaaag		ATCCACCGGTACCATGGCTAGCaaaattgaccgccgcagcggtaagaaattggaagatggtccaaaattcttgaaaagtggggatgctgcaattgtcgatatggttccaggcaaaccaatgtgtgtggagtccttttccgactatccacctctgggtcgcttcgctgtgcgcgacatgcgccaaacagtggctgttggtgttatcaaagctgtggacaaaaaagctgctggggccggcaaggtcactaagtccgcacaaaaagctcagaaagcaaagTCTAGCGGAGGATCTAGCGGAGG	1_wt_control_peptides	TBP	490.0	0.0
3049	0.0	522.0	5.0	5.0	0.0	hblOligo21799_Cat1	3049	NM_14453	1.0	GATCTGCTCTTTGGCCGCCGCAAAACCCCAGAGGAGCTCTTGCGCCAAAATCAACGCGCTCTGAACCGCGCCATGCGCGAACTCGATCGCGAGCGCCAAAAGTTGGAAACACAAGAAAAAAAGATCATCGCAGATATTAAAAAAATGGCAAAGCAAGGTCAGATGGATGCTGTGCGCATTATGGCTAAGGATCTGGTTCGCACCCGCCGCTACGTTCGCAAATTCGTCCTCATGCGCGCCAATATCCAGGCCGTCTCTAGCGGAGGATCTAGCGGAGG	gatctgctctttggccgccgcaaaaccccagaggagctcttgcgccaaaatcaacgcgctctgaaccgcgccatgcgcgaactcgatcgcgagcgccaaaagttggaaacacaagaaaaaaagatcatcgcagatattaaaaaaatggcaaagcaaggtcagatggatgctgtgcgcattatggctaaggatctggttcgcacccgccgctacgttcgcaaattcgtcctcatgcgcgccaatatccaggccgtc		ATCCACCGGTACCATGGCTAGCgatctgctctttggccgccgcaaaaccccagaggagctcttgcgccaaaatcaacgcgctctgaaccgcgccatgcgcgaactcgatcgcgagcgccaaaagttggaaacacaagaaaaaaagatcatcgcagatattaaaaaaatggcaaagcaaggtcagatggatgctgtgcgcattatggctaaggatctggttcgcacccgccgctacgttcgcaaattcgtcctcatgcgcgccaatatccaggccgtcTCTAGCGGAGGATCTAGCGGAGG	1_wt_control_peptides	CHMP2A	522.0	0.0
3050	0.0	324.0	5.0	2.0	0.0	hblOligo151425_Cat1	3050	NM_14453	2.0	GATATTAAAAAAATGGCAAAGCAAGGTCAGATGGATGCTGTGCGCATTATGGCTAAGGATCTGGTTCGCACCCGCCGCTACGTTCGCAAATTCGTCCTCATGCGCGCCAATATCCAGGCCGTCAGCTTGAAAATTCAAACACTGAAGTCAAATAATAGTATGGCCCAGGCAATGAAAGGCGTCACCAAGGCTATGGGCACAATGAATCGCCAACTCAAGCTGCCTCAGATTCAGAAAATTATGATGGAATTTGAATCTAGCGGAGGATCTAGCGGAGG	gatattaaaaaaatggcaaagcaaggtcagatggatgctgtgcgcattatggctaaggatctggttcgcacccgccgctacgttcgcaaattcgtcctcatgcgcgccaatatccaggccgtcagcttgaaaattcaaacactgaagtcaaataatagtatggcccaggcaatgaaaggcgtcaccaaggctatgggcacaatgaatcgccaactcaagctgcctcagattcagaaaattatgatggaatttgaa		ATCCACCGGTACCATGGCTAGCgatattaaaaaaatggcaaagcaaggtcagatggatgctgtgcgcattatggctaaggatctggttcgcacccgccgctacgttcgcaaattcgtcctcatgcgcgccaatatccaggccgtcagcttgaaaattcaaacactgaagtcaaataatagtatggcccaggcaatgaaaggcgtcaccaaggctatgggcacaatgaatcgccaactcaagctgcctcagattcagaaaattatgatggaatttgaaTCTAGCGGAGGATCTAGCGGAGG	1_wt_control_peptides	CHMP2A	324.0	0.0
3051	0.0	123.0	2.0	1.0	0.0	hblOligo21800_Cat1	3051	NM_14453	3.0	CAAACACTGAAGTCAAATAATAGTATGGCCCAGGCAATGAAAGGCGTCACCAAGGCTATGGGCACAATGAATCGCCAACTCAAGCTGCCTCAGATTCAGAAAATTATGATGGAATTTGAACGCCAAGCCGAAATCATGGACATGAAGGAGGAAATGATGAACGATGCCATTGACGATGCCATGGGTGACGAAGAAGACGAGGAAGAGAGTGACGCTGTGGTCTCACAGGTGCTCGACGAGCTTGGTCTGTCTCTTTCTAGCGGAGGATCTAGCGGAGG	caaacactgaagtcaaataatagtatggcccaggcaatgaaaggcgtcaccaaggctatgggcacaatgaatcgccaactcaagctgcctcagattcagaaaattatgatggaatttgaacgccaagccgaaatcatggacatgaaggaggaaatgatgaacgatgccattgacgatgccatgggtgacgaagaagacgaggaagagagtgacgctgtggtctcacaggtgctcgacgagcttggtctgtctctt		ATCCACCGGTACCATGGCTAGCcaaacactgaagtcaaataatagtatggcccaggcaatgaaaggcgtcaccaaggctatgggcacaatgaatcgccaactcaagctgcctcagattcagaaaattatgatggaatttgaacgccaagccgaaatcatggacatgaaggaggaaatgatgaacgatgccattgacgatgccatgggtgacgaagaagacgaggaagagagtgacgctgtggtctcacaggtgctcgacgagcttggtctgtctcttTCTAGCGGAGGATCTAGCGGAGG	1_wt_control_peptides	CHMP2A	123.0	0.0
3052	0.0	308.0	4.0	0.0	0.0	hblOligo151426_Cat1	3052	NM_14453	4.0	GACATGAAGGAGGAAATGATGAACGATGCCATTGACGATGCCATGGGTGACGAAGAAGACGAGGAAGAGAGTGACGCTGTGGTCTCACAGGTGCTCGACGAGCTTGGTCTGTCTCTTACTGACGAACTTAGTAACCTTCCAAGTACCGGTGGCTCACTGTCTGTTGCAGCTGGTGGGAAGAAGGCTGAGGCTGCAGCATCCGCACTGGCTGACGCAGATGCTGACTTGGAAGAACGCCTGAAGAACCTCCGCCGCTCTAGCGGAGGATCTAGCGGAGG	gacatgaaggaggaaatgatgaacgatgccattgacgatgccatgggtgacgaagaagacgaggaagagagtgacgctgtggtctcacaggtgctcgacgagcttggtctgtctcttactgacgaacttagtaaccttccaagtaccggtggctcactgtctgttgcagctggtgggaagaaggctgaggctgcagcatccgcactggctgacgcagatgctgacttggaagaacgcctgaagaacctccgccgc		ATCCACCGGTACCATGGCTAGCgacatgaaggaggaaatgatgaacgatgccattgacgatgccatgggtgacgaagaagacgaggaagagagtgacgctgtggtctcacaggtgctcgacgagcttggtctgtctcttactgacgaacttagtaaccttccaagtaccggtggctcactgtctgttgcagctggtgggaagaaggctgaggctgcagcatccgcactggctgacgcagatgctgacttggaagaacgcctgaagaacctccgccgcTCTAGCGGAGGATCTAGCGGAGG	1_wt_control_peptides	CHMP2A	308.0	0.0
5984	0.0	1466.0	20.0	7.0	0.0	hblOligo13109_Cat1	5984	NM_20154	1.0	GCTGCAGCACTTTGGGGCTTTTTCCCAGTTCTCCTGCTTCTGCTGCTGTCAGGTGACGTGCAATCCAGCGAGGTTCCTGGCGCCGCTGCAGAAGGTTCAGGGGGTTCCGGCGTCGGTATCGGTGACCGCTTTAAAATCGAAGGGCGCGCCGTCGTCCCTGGGGTGAAGCCTCAGGACTGGATCAGCGCAGCACGCGTGTTGGTGGATGGGGAGGAGCATGTGGGTTTCTTGAAAACTGACGGCTCATTTGTTGTTTCTAGCGGAGGATCTAGCGGAGG	gctgcagcactttggggctttttcccagttctcctgcttctgctgctgtcaggtgacgtgcaatccagcgaggttcctggcgccgctgcagaaggttcagggggttccggcgtcggtatcggtgaccgctttaaaatcgaagggcgcgccgtcgtccctggggtgaagcctcaggactggatcagcgcagcacgcgtgttggtggatggggaggagcatgtgggtttcttgaaaactgacggctcatttgttgtt		ATCCACCGGTACCATGGCTAGCgctgcagcactttggggctttttcccagttctcctgcttctgctgctgtcaggtgacgtgcaatccagcgaggttcctggcgccgctgcagaaggttcagggggttccggcgtcggtatcggtgaccgctttaaaatcgaagggcgcgccgtcgtccctggggtgaagcctcaggactggatcagcgcagcacgcgtgttggtggatggggaggagcatgtgggtttcttgaaaactgacggctcatttgttgttTCTAGCGGAGGATCTAGCGGAGG	1_wt_control_peptides	EMC7	1466.0	0.0
5985	0.0	508.0	2.0	2.0	0.0	hblOligo143564_Cat1	5985	NM_20154	2.0	AAAATCGAAGGGCGCGCCGTCGTCCCTGGGGTGAAGCCTCAGGACTGGATCAGCGCAGCACGCGTGTTGGTGGATGGGGAGGAGCATGTGGGTTTCTTGAAAACTGACGGCTCATTTGTTGTTCACGATATCCCAAGCGGCAGCTACGTGGTCGAAGTCGTGAGCCCAGCTTACCGCTTTGATCCTGTCCGCGTCGACATTACTAGCAAAGGGAAGATGCGCGCTCGCTACGTGAACTATATTAAGACCAGCGAATCTAGCGGAGGATCTAGCGGAGG	aaaatcgaagggcgcgccgtcgtccctggggtgaagcctcaggactggatcagcgcagcacgcgtgttggtggatggggaggagcatgtgggtttcttgaaaactgacggctcatttgttgttcacgatatcccaagcggcagctacgtggtcgaagtcgtgagcccagcttaccgctttgatcctgtccgcgtcgacattactagcaaagggaagatgcgcgctcgctacgtgaactatattaagaccagcgaa		ATCCACCGGTACCATGGCTAGCaaaatcgaagggcgcgccgtcgtccctggggtgaagcctcaggactggatcagcgcagcacgcgtgttggtggatggggaggagcatgtgggtttcttgaaaactgacggctcatttgttgttcacgatatcccaagcggcagctacgtggtcgaagtcgtgagcccagcttaccgctttgatcctgtccgcgtcgacattactagcaaagggaagatgcgcgctcgctacgtgaactatattaagaccagcgaaTCTAGCGGAGGATCTAGCGGAGG	1_wt_control_peptides	EMC7	508.0	0.0
5986	0.0	1071.0	5.0	3.0	0.0	hblOligo13110_Cat1	5986	NM_20154	3.0	AGCGGCAGCTACGTGGTCGAAGTCGTGAGCCCAGCTTACCGCTTTGATCCTGTCCGCGTCGACATTACTAGCAAAGGGAAGATGCGCGCTCGCTACGTGAACTATATTAAGACCAGCGAAGTCGTGCGCCTTCCATACCCTTTGCAGATGAAGTCCTCAGGTCCACCAAGTTATTTCATCAAGCGCGAAAGTTGGGGCTGGACAGATTTCCTCATGAACCCAATGGTCATGATGATGGTTCTGCCACTCCTTATTTCTAGCGGAGGATCTAGCGGAGG	agcggcagctacgtggtcgaagtcgtgagcccagcttaccgctttgatcctgtccgcgtcgacattactagcaaagggaagatgcgcgctcgctacgtgaactatattaagaccagcgaagtcgtgcgccttccataccctttgcagatgaagtcctcaggtccaccaagttatttcatcaagcgcgaaagttggggctggacagatttcctcatgaacccaatggtcatgatgatggttctgccactccttatt		ATCCACCGGTACCATGGCTAGCagcggcagctacgtggtcgaagtcgtgagcccagcttaccgctttgatcctgtccgcgtcgacattactagcaaagggaagatgcgcgctcgctacgtgaactatattaagaccagcgaagtcgtgcgccttccataccctttgcagatgaagtcctcaggtccaccaagttatttcatcaagcgcgaaagttggggctggacagatttcctcatgaacccaatggtcatgatgatggttctgccactccttattTCTAGCGGAGGATCTAGCGGAGG	1_wt_control_peptides	EMC7	1071.0	0.0
5987	0.0	174.0	0.0	0.0	0.0	hblOligo143565_Cat1	5987	NM_20154	4.0	TACCCTTTGCAGATGAAGTCCTCAGGTCCACCAAGTTATTTCATCAAGCGCGAAAGTTGGGGCTGGACAGATTTCCTCATGAACCCAATGGTCATGATGATGGTTCTGCCACTCCTTATTTTCGTTCTTCTTCCTAAGGTCGTCAATACTAGCGATCCAGACATGCGCCGCGAAATGGAACAGTCTATGAACATGCTGAACTCTAACCATGAATTGCCAGATGTCAGCGAGTTTATGACTCGCCTGTTTTCCTCATCTAGCGGAGGATCTAGCGGAGG	taccctttgcagatgaagtcctcaggtccaccaagttatttcatcaagcgcgaaagttggggctggacagatttcctcatgaacccaatggtcatgatgatggttctgccactccttattttcgttcttcttcctaaggtcgtcaatactagcgatccagacatgcgccgcgaaatggaacagtctatgaacatgctgaactctaaccatgaattgccagatgtcagcgagtttatgactcgcctgttttcctca		ATCCACCGGTACCATGGCTAGCtaccctttgcagatgaagtcctcaggtccaccaagttatttcatcaagcgcgaaagttggggctggacagatttcctcatgaacccaatggtcatgatgatggttctgccactccttattttcgttcttcttcctaaggtcgtcaatactagcgatccagacatgcgccgcgaaatggaacagtctatgaacatgctgaactctaaccatgaattgccagatgtcagcgagtttatgactcgcctgttttcctcaTCTAGCGGAGGATCTAGCGGAGG	1_wt_control_peptides	EMC7	174.0	0.0
5988	0.0	121.0	2.0	1.0	0.0	hblOligo13111_Cat1	5988	NM_20154	5.0	ACAGATTTCCTCATGAACCCAATGGTCATGATGATGGTTCTGCCACTCCTTATTTTCGTTCTTCTTCCTAAGGTCGTCAATACTAGCGATCCAGACATGCGCCGCGAAATGGAACAGTCTATGAACATGCTGAACTCTAACCATGAATTGCCAGATGTCAGCGAGTTTATGACTCGCCTGTTTTCCTCAAAATCATCAGGCAAGAGCTCAAGTGGTTCAAGCAAGACAGGTAAGTCAGGTGCTGGTAAGCGCCGCTCTAGCGGAGGATCTAGCGGAGG	acagatttcctcatgaacccaatggtcatgatgatggttctgccactccttattttcgttcttcttcctaaggtcgtcaatactagcgatccagacatgcgccgcgaaatggaacagtctatgaacatgctgaactctaaccatgaattgccagatgtcagcgagtttatgactcgcctgttttcctcaaaatcatcaggcaagagctcaagtggttcaagcaagacaggtaagtcaggtgctggtaagcgccgc		ATCCACCGGTACCATGGCTAGCacagatttcctcatgaacccaatggtcatgatgatggttctgccactccttattttcgttcttcttcctaaggtcgtcaatactagcgatccagacatgcgccgcgaaatggaacagtctatgaacatgctgaactctaaccatgaattgccagatgtcagcgagtttatgactcgcctgttttcctcaaaatcatcaggcaagagctcaagtggttcaagcaagacaggtaagtcaggtgctggtaagcgccgcTCTAGCGGAGGATCTAGCGGAGG	1_wt_control_peptides	EMC7	121.0	0.0
6283	0.0	577.0	2.0	2.0	0.0	hblOligo92183_Cat1	6283	NM_21130	1.0	GTTAATCCTACAGTCTTTTTTGACATCGCAGTTGATGGTGAACCTTTGGGGCGCGTCTCTTTTGAACTTTTTGCAGACAAGGTTCCTAAGACCGCTGAAAACTTCCGCGCTCTCTCAACTGGCGAAAAAGGCTTTGGTTACAAGGGGAGCTGCTTCCATCGCATCATCCCTGGGTTTATGTGCCAAGGTGGGGACTTTACCCGCCATAACGGGACAGGGGGTAAGTCCATCTACGGGGAGAAATTTGAAGATGAGTCTAGCGGAGGATCTAGCGGAGG	gttaatcctacagtcttttttgacatcgcagttgatggtgaacctttggggcgcgtctcttttgaactttttgcagacaaggttcctaagaccgctgaaaacttccgcgctctctcaactggcgaaaaaggctttggttacaaggggagctgcttccatcgcatcatccctgggtttatgtgccaaggtggggactttacccgccataacgggacagggggtaagtccatctacggggagaaatttgaagatgag		ATCCACCGGTACCATGGCTAGCgttaatcctacagtcttttttgacatcgcagttgatggtgaacctttggggcgcgtctcttttgaactttttgcagacaaggttcctaagaccgctgaaaacttccgcgctctctcaactggcgaaaaaggctttggttacaaggggagctgcttccatcgcatcatccctgggtttatgtgccaaggtggggactttacccgccataacgggacagggggtaagtccatctacggggagaaatttgaagatgagTCTAGCGGAGGATCTAGCGGAGG	1_wt_control_peptides	PPIA	577.0	0.0
6284	0.0	544.0	1.0	2.0	0.0	hblOligo215320_Cat1	6284	NM_21130	2.0	TTTGGTTACAAGGGGAGCTGCTTCCATCGCATCATCCCTGGGTTTATGTGCCAAGGTGGGGACTTTACCCGCCATAACGGGACAGGGGGTAAGTCCATCTACGGGGAGAAATTTGAAGATGAGAATTTTATCCTCAAACATACTGGTCCAGGCATTCTGTCCATGGCCAACGCAGGGCCTAATACCAATGGGAGCCAGTTTTTTATCTGCACAGCAAAGACAGAATGGCTGGATGGCAAGCATGTGGTTTTTGGTTCTAGCGGAGGATCTAGCGGAGG	tttggttacaaggggagctgcttccatcgcatcatccctgggtttatgtgccaaggtggggactttacccgccataacgggacagggggtaagtccatctacggggagaaatttgaagatgagaattttatcctcaaacatactggtccaggcattctgtccatggccaacgcagggcctaataccaatgggagccagttttttatctgcacagcaaagacagaatggctggatggcaagcatgtggtttttggt		ATCCACCGGTACCATGGCTAGCtttggttacaaggggagctgcttccatcgcatcatccctgggtttatgtgccaaggtggggactttacccgccataacgggacagggggtaagtccatctacggggagaaatttgaagatgagaattttatcctcaaacatactggtccaggcattctgtccatggccaacgcagggcctaataccaatgggagccagttttttatctgcacagcaaagacagaatggctggatggcaagcatgtggtttttggtTCTAGCGGAGGATCTAGCGGAGG	1_wt_control_peptides	PPIA	544.0	0.0
7396	0.0	364.0	2.0	2.0	0.0	hblOligo94249_Cat1	7396	NM_2794	1.0	GAGTACCTGATTGGTATTCAAGGCCCTGATTATGTTCTGGTGGCTTCAGATCGCGTGGCTGCATCTAACATTGTCCAGATGAAAGACGACCATGATAAAATGTTCAAAATGTCCGAAAAGATTCTTCTTCTTTGCGTGGGCGAAGCCGGGGACACAGTCCAATTTGCCGAATACATCCAGAAAAATGTCCAATTGTATAAAATGCGCAACGGCTACGAACTTAGCCCAACCGCCGCCGCCAACTTCACCCGCCGCTCTAGCGGAGGATCTAGCGGAGG	gagtacctgattggtattcaaggccctgattatgttctggtggcttcagatcgcgtggctgcatctaacattgtccagatgaaagacgaccatgataaaatgttcaaaatgtccgaaaagattcttcttctttgcgtgggcgaagccggggacacagtccaatttgccgaatacatccagaaaaatgtccaattgtataaaatgcgcaacggctacgaacttagcccaaccgccgccgccaacttcacccgccgc		ATCCACCGGTACCATGGCTAGCgagtacctgattggtattcaaggccctgattatgttctggtggcttcagatcgcgtggctgcatctaacattgtccagatgaaagacgaccatgataaaatgttcaaaatgtccgaaaagattcttcttctttgcgtgggcgaagccggggacacagtccaatttgccgaatacatccagaaaaatgtccaattgtataaaatgcgcaacggctacgaacttagcccaaccgccgccgccaacttcacccgccgcTCTAGCGGAGGATCTAGCGGAGG	1_wt_control_peptides	PSMB2	364.0	0.0
7397	0.0	987.0	4.0	8.0	0.0	hblOligo217192_Cat1	7397	NM_2794	2.0	TGCGTGGGCGAAGCCGGGGACACAGTCCAATTTGCCGAATACATCCAGAAAAATGTCCAATTGTATAAAATGCGCAACGGCTACGAACTTAGCCCAACCGCCGCCGCCAACTTCACCCGCCGCAACTTGGCAGACTGCCTCCGCTCACGCACTCCTTATCATGTGAATCTCCTCTTGGCTGGCTACGATGAGCACGAGGGTCCAGCCTTGTATTATATGGACTACCTGGCTGCCCTCGCTAAAGCACCTTTTGCTTCTAGCGGAGGATCTAGCGGAGG	tgcgtgggcgaagccggggacacagtccaatttgccgaatacatccagaaaaatgtccaattgtataaaatgcgcaacggctacgaacttagcccaaccgccgccgccaacttcacccgccgcaacttggcagactgcctccgctcacgcactccttatcatgtgaatctcctcttggctggctacgatgagcacgagggtccagccttgtattatatggactacctggctgccctcgctaaagcaccttttgct		ATCCACCGGTACCATGGCTAGCtgcgtgggcgaagccggggacacagtccaatttgccgaatacatccagaaaaatgtccaattgtataaaatgcgcaacggctacgaacttagcccaaccgccgccgccaacttcacccgccgcaacttggcagactgcctccgctcacgcactccttatcatgtgaatctcctcttggctggctacgatgagcacgagggtccagccttgtattatatggactacctggctgccctcgctaaagcaccttttgctTCTAGCGGAGGATCTAGCGGAGG	1_wt_control_peptides	PSMB2	987.0	0.0
7398	0.0	457.0	3.0	3.0	0.0	hblOligo94250_Cat1	7398	NM_2794	3.0	TGCCTCCGCTCACGCACTCCTTATCATGTGAATCTCCTCTTGGCTGGCTACGATGAGCACGAGGGTCCAGCCTTGTATTATATGGACTACCTGGCTGCCCTCGCTAAAGCACCTTTTGCTGCTCACGGGTACGGGGCTTTCCTCACCCTGTCAATTTTGGATCGCTACTACACTCCTACAATCAGCCGCGAGCGCGCAGTTGAACTGCTTCGCAAATGTCTCGAAGAACTGCAAAAACGCTTTATCTTGAATCTGTCTAGCGGAGGATCTAGCGGAGG	tgcctccgctcacgcactccttatcatgtgaatctcctcttggctggctacgatgagcacgagggtccagccttgtattatatggactacctggctgccctcgctaaagcaccttttgctgctcacgggtacggggctttcctcaccctgtcaattttggatcgctactacactcctacaatcagccgcgagcgcgcagttgaactgcttcgcaaatgtctcgaagaactgcaaaaacgctttatcttgaatctg		ATCCACCGGTACCATGGCTAGCtgcctccgctcacgcactccttatcatgtgaatctcctcttggctggctacgatgagcacgagggtccagccttgtattatatggactacctggctgccctcgctaaagcaccttttgctgctcacgggtacggggctttcctcaccctgtcaattttggatcgctactacactcctacaatcagccgcgagcgcgcagttgaactgcttcgcaaatgtctcgaagaactgcaaaaacgctttatcttgaatctgTCTAGCGGAGGATCTAGCGGAGG	1_wt_control_peptides	PSMB2	457.0	0.0
7399	0.0	543.0	0.0	5.0	0.0	hblOligo217193_Cat1	7399	NM_2794	4.0	TATATGGACTACCTGGCTGCCCTCGCTAAAGCACCTTTTGCTGCTCACGGGTACGGGGCTTTCCTCACCCTGTCAATTTTGGATCGCTACTACACTCCTACAATCAGCCGCGAGCGCGCAGTTGAACTGCTTCGCAAATGTCTCGAAGAACTGCAAAAACGCTTTATCTTGAATCTGCCTACATTTTCAGTTCGCATTATCGATAAGAACGGCATTCATGATCTCGACAATATTTCCTTTCCAAAACAGGGTAGTTCTAGCGGAGGATCTAGCGGAGG	tatatggactacctggctgccctcgctaaagcaccttttgctgctcacgggtacggggctttcctcaccctgtcaattttggatcgctactacactcctacaatcagccgcgagcgcgcagttgaactgcttcgcaaatgtctcgaagaactgcaaaaacgctttatcttgaatctgcctacattttcagttcgcattatcgataagaacggcattcatgatctcgacaatatttcctttccaaaacagggtagt		ATCCACCGGTACCATGGCTAGCtatatggactacctggctgccctcgctaaagcaccttttgctgctcacgggtacggggctttcctcaccctgtcaattttggatcgctactacactcctacaatcagccgcgagcgcgcagttgaactgcttcgcaaatgtctcgaagaactgcaaaaacgctttatcttgaatctgcctacattttcagttcgcattatcgataagaacggcattcatgatctcgacaatatttcctttccaaaacagggtagtTCTAGCGGAGGATCTAGCGGAGG	1_wt_control_peptides	PSMB2	543.0	0.0
7403	0.0	686.0	4.0	5.0	0.0	hblOligo217197_Cat1	7403	NM_2796	4.0	TGGCTGACACGCGCCATGTACAGTCGCCGCAGTAAAATGAATCCACTCTGGAACACTATGGTTATTGGGGGGTATGCAGATGGGGAATCTTTTCTGGGGTACGTCGATATGTTGGGTGTTGCATATGAGGCACCTTCACTCGCTACCGGTTATGGCGCCTACCTGGCACAGCCTCTGCTGCGCGAGGTCCTGGAGAAACAGCCTGTTCTTTCACAGACAGAGGCTCGCGATCTGGTCGAGCGCTGCATGCGCGTCTCTAGCGGAGGATCTAGCGGAGG	tggctgacacgcgccatgtacagtcgccgcagtaaaatgaatccactctggaacactatggttattggggggtatgcagatggggaatcttttctggggtacgtcgatatgttgggtgttgcatatgaggcaccttcactcgctaccggttatggcgcctacctggcacagcctctgctgcgcgaggtcctggagaaacagcctgttctttcacagacagaggctcgcgatctggtcgagcgctgcatgcgcgtc		ATCCACCGGTACCATGGCTAGCtggctgacacgcgccatgtacagtcgccgcagtaaaatgaatccactctggaacactatggttattggggggtatgcagatggggaatcttttctggggtacgtcgatatgttgggtgttgcatatgaggcaccttcactcgctaccggttatggcgcctacctggcacagcctctgctgcgcgaggtcctggagaaacagcctgttctttcacagacagaggctcgcgatctggtcgagcgctgcatgcgcgtcTCTAGCGGAGGATCTAGCGGAGG	1_wt_control_peptides	PSMB4	686.0	0.0
7404	0.0	651.0	3.0	5.0	0.0	hblOligo94255_Cat1	7404	NM_2796	5.0	CCTTCACTCGCTACCGGTTATGGCGCCTACCTGGCACAGCCTCTGCTGCGCGAGGTCCTGGAGAAACAGCCTGTTCTTTCACAGACAGAGGCTCGCGATCTGGTCGAGCGCTGCATGCGCGTCTTGTACTACCGCGACGCACGCTCTTATAATCGCTTCCAGATTGCAACCGTTACCGAGAAAGGCGTGGAAATCGAAGGCCCATTGTCTACCGAAACAAACTGGGATATCGCTCACATGATTTCAGGGTTCGAATCTAGCGGAGGATCTAGCGGAGG	ccttcactcgctaccggttatggcgcctacctggcacagcctctgctgcgcgaggtcctggagaaacagcctgttctttcacagacagaggctcgcgatctggtcgagcgctgcatgcgcgtcttgtactaccgcgacgcacgctcttataatcgcttccagattgcaaccgttaccgagaaaggcgtggaaatcgaaggcccattgtctaccgaaacaaactgggatatcgctcacatgatttcagggttcgaa		ATCCACCGGTACCATGGCTAGCccttcactcgctaccggttatggcgcctacctggcacagcctctgctgcgcgaggtcctggagaaacagcctgttctttcacagacagaggctcgcgatctggtcgagcgctgcatgcgcgtcttgtactaccgcgacgcacgctcttataatcgcttccagattgcaaccgttaccgagaaaggcgtggaaatcgaaggcccattgtctaccgaaacaaactgggatatcgctcacatgatttcagggttcgaaTCTAGCGGAGGATCTAGCGGAGG	1_wt_control_peptides	PSMB4	651.0	0.0
7889	0.0	194.0	0.0	2.0	0.0	hblOligo109829_Cat1	7889	NM_3134	1.0	GTGTTGCTCGAATCAGAACAGTTCTTGACCGAGCTCACTCGCTTGTTTCAGAAATGTCGCACCTCAGGTAGTGTTTACATTACCTTGAAAAAATACGATGGGCGCACCAAACCAATCCCAAAAAAAGGTACCGTTGAGGGGTTTGAGCCTGCTGATAATAAATGTTTGCTTCGCGCTACCGATGGTAAGAAGAAAATTTCCACAGTCGTCAGCAGCAAGGAGGTTAACAAGTTCCAAATGGCCTATAGCAACCTGTCTAGCGGAGGATCTAGCGGAGG	gtgttgctcgaatcagaacagttcttgaccgagctcactcgcttgtttcagaaatgtcgcacctcaggtagtgtttacattaccttgaaaaaatacgatgggcgcaccaaaccaatcccaaaaaaaggtaccgttgaggggtttgagcctgctgataataaatgtttgcttcgcgctaccgatggtaagaagaaaatttccacagtcgtcagcagcaaggaggttaacaagttccaaatggcctatagcaacctg		ATCCACCGGTACCATGGCTAGCgtgttgctcgaatcagaacagttcttgaccgagctcactcgcttgtttcagaaatgtcgcacctcaggtagtgtttacattaccttgaaaaaatacgatgggcgcaccaaaccaatcccaaaaaaaggtaccgttgaggggtttgagcctgctgataataaatgtttgcttcgcgctaccgatggtaagaagaaaatttccacagtcgtcagcagcaaggaggttaacaagttccaaatggcctatagcaacctgTCTAGCGGAGGATCTAGCGGAGG	1_wt_control_peptides	Srp14	194.0	0.0
7890	0.0	1553.0	8.0	11.0	0.0	hblOligo231562_Cat1	7890	NM_3134	2.0	GTTGAGGGGTTTGAGCCTGCTGATAATAAATGTTTGCTTCGCGCTACCGATGGTAAGAAGAAAATTTCCACAGTCGTCAGCAGCAAGGAGGTTAACAAGTTCCAAATGGCCTATAGCAACCTGCTGCGCGCCAATATGGACGGGTTGAAGAAGCGCGACAAAAAAAATAAAACCAAGAAAACCAAAGCCGCCGCCGCTGCCGCTGCTGCAGCACCAGCTGCTGCAGCAACTGCCCCTACAACAGCAGCCACTACCTCTAGCGGAGGATCTAGCGGAGG	gttgaggggtttgagcctgctgataataaatgtttgcttcgcgctaccgatggtaagaagaaaatttccacagtcgtcagcagcaaggaggttaacaagttccaaatggcctatagcaacctgctgcgcgccaatatggacgggttgaagaagcgcgacaaaaaaaataaaaccaagaaaaccaaagccgccgccgctgccgctgctgcagcaccagctgctgcagcaactgcccctacaacagcagccactacc		ATCCACCGGTACCATGGCTAGCgttgaggggtttgagcctgctgataataaatgtttgcttcgcgctaccgatggtaagaagaaaatttccacagtcgtcagcagcaaggaggttaacaagttccaaatggcctatagcaacctgctgcgcgccaatatggacgggttgaagaagcgcgacaaaaaaaataaaaccaagaaaaccaaagccgccgccgctgccgctgctgcagcaccagctgctgcagcaactgcccctacaacagcagccactaccTCTAGCGGAGGATCTAGCGGAGG	1_wt_control_peptides	Srp14	1553.0	0.0
7891	0.0	1209.0	6.0	10.0	0.0	hblOligo109830_Cat1	7891	NM_3134	3.0	CCTGCTGATAATAAATGTTTGCTTCGCGCTACCGATGGTAAGAAGAAAATTTCCACAGTCGTCAGCAGCAAGGAGGTTAACAAGTTCCAAATGGCCTATAGCAACCTGCTGCGCGCCAATGACGGGTTGAAGAAGCGCGACAAAAAAAATAAAACCAAGAAAACCAAAGCCGCCGCCGCTGCCGCTGCTGCAGCACCAGCTGCTGCAGCAACTGCCCCTACAACAGCAGCCACTACCGCTGCAACCGCTGCTCAGTCTAGCGGAGGATCTAGCGGAGG	cctgctgataataaatgtttgcttcgcgctaccgatggtaagaagaaaatttccacagtcgtcagcagcaaggaggttaacaagttccaaatggcctatagcaacctgctgcgcgccaatgacgggttgaagaagcgcgacaaaaaaaataaaaccaagaaaaccaaagccgccgccgctgccgctgctgcagcaccagctgctgcagcaactgcccctacaacagcagccactaccgctgcaaccgctgctcag		ATCCACCGGTACCATGGCTAGCcctgctgataataaatgtttgcttcgcgctaccgatggtaagaagaaaatttccacagtcgtcagcagcaaggaggttaacaagttccaaatggcctatagcaacctgctgcgcgccaatgacgggttgaagaagcgcgacaaaaaaaataaaaccaagaaaaccaaagccgccgccgctgccgctgctgcagcaccagctgctgcagcaactgcccctacaacagcagccactaccgctgcaaccgctgctcagTCTAGCGGAGGATCTAGCGGAGG	1_wt_control_peptides	Srp14	1209.0	0.0
7948	0.0	130.0	0.0	1.0	0.0	hblOligo113213_Cat1	7948	NM_3194	1.0	GACCAGAATAATAGCCTTCCTCCATATGCCCAGGGCTTGGCAAGTCCTCAGGGGGCTATGACCCCTGGTATCCCTATCTTCTCTCCAATGATGCCTTACGGTACTGGCTTGACACCACAACCTATCCAGAATACTAATAGCCTGAGCATCTTGGAGGAACAGCAGCGCCAACAACAACAGCAACAACAACAACAGCAGCAACAGCAGCAACAACAGCAGCAACAACAGCAGCAACAACAACAACAGCAACAACAATCTAGCGGAGGATCTAGCGGAGG	gaccagaataatagccttcctccatatgcccagggcttggcaagtcctcagggggctatgacccctggtatccctatcttctctccaatgatgccttacggtactggcttgacaccacaacctatccagaatactaatagcctgagcatcttggaggaacagcagcgccaacaacaacagcaacaacaacaacagcagcaacagcagcaacaacagcagcaacaacagcagcaacaacaacaacagcaacaacaa		ATCCACCGGTACCATGGCTAGCgaccagaataatagccttcctccatatgcccagggcttggcaagtcctcagggggctatgacccctggtatccctatcttctctccaatgatgccttacggtactggcttgacaccacaacctatccagaatactaatagcctgagcatcttggaggaacagcagcgccaacaacaacagcaacaacaacaacagcagcaacagcagcaacaacagcagcaacaacagcagcaacaacaacaacagcaacaacaaTCTAGCGGAGGATCTAGCGGAGG	1_wt_control_peptides	SDHA	130.0	0.0
7949	0.0	640.0	3.0	4.0	0.0	hblOligo234699_Cat1	7949	NM_3194	2.0	ACTAATAGCCTGAGCATCTTGGAGGAACAGCAGCGCCAACAACAACAGCAACAACAACAACAGCAGCAACAGCAGCAACAACAGCAGCAACAACAGCAGCAACAACAACAACAGCAACAACAACAGCAACAACAACAGCAGCAACAACAAGCCGTGGCTGCAGCTGCAGTCCAGCAGTCCACCAGCCAACAGGCCACTCAGGGGACTTCAGGCCAGGCCCCTCAGCTGTTTCACAGCCAGACACTTACTACAGCTTCTAGCGGAGGATCTAGCGGAGG	actaatagcctgagcatcttggaggaacagcagcgccaacaacaacagcaacaacaacaacagcagcaacagcagcaacaacagcagcaacaacagcagcaacaacaacaacagcaacaacaacagcaacaacaacagcagcaacaacaagccgtggctgcagctgcagtccagcagtccaccagccaacaggccactcaggggacttcaggccaggcccctcagctgtttcacagccagacacttactacagct		ATCCACCGGTACCATGGCTAGCactaatagcctgagcatcttggaggaacagcagcgccaacaacaacagcaacaacaacaacagcagcaacagcagcaacaacagcagcaacaacagcagcaacaacaacaacagcaacaacaacagcaacaacaacagcagcaacaacaagccgtggctgcagctgcagtccagcagtccaccagccaacaggccactcaggggacttcaggccaggcccctcagctgtttcacagccagacacttactacagctTCTAGCGGAGGATCTAGCGGAGG	1_wt_control_peptides	SDHA	640.0	0.0
7950	0.0	1814.0	12.0	12.0	0.0	hblOligo113214_Cat1	7950	NM_3194	3.0	CAGCAGCAACAACAAGCCGTGGCTGCAGCTGCAGTCCAGCAGTCCACCAGCCAACAGGCCACTCAGGGGACTTCAGGCCAGGCCCCTCAGCTGTTTCACAGCCAGACACTTACTACAGCTCCACTTCCTGGCACTACTCCTCTCTACCCATCACCAATGACCCCTATGACCCCTATTACTCCTGCAACCCCTGCCAGCGAATCCTCCGGGATCGTCCCTCAATTGCAAAACATTGTTTCAACAGTCAATTTGGGCTCTAGCGGAGGATCTAGCGGAGG	cagcagcaacaacaagccgtggctgcagctgcagtccagcagtccaccagccaacaggccactcaggggacttcaggccaggcccctcagctgtttcacagccagacacttactacagctccacttcctggcactactcctctctacccatcaccaatgacccctatgacccctattactcctgcaacccctgccagcgaatcctccgggatcgtccctcaattgcaaaacattgtttcaacagtcaatttgggc		ATCCACCGGTACCATGGCTAGCcagcagcaacaacaagccgtggctgcagctgcagtccagcagtccaccagccaacaggccactcaggggacttcaggccaggcccctcagctgtttcacagccagacacttactacagctccacttcctggcactactcctctctacccatcaccaatgacccctatgacccctattactcctgcaacccctgccagcgaatcctccgggatcgtccctcaattgcaaaacattgtttcaacagtcaatttgggcTCTAGCGGAGGATCTAGCGGAGG	1_wt_control_peptides	SDHA	1814.0	0.0
7951	1.0	523.0	1.0	3.0	1.0	hblOligo234700_Cat1	7951	NM_3194	4.0	ACTCCTCTCTACCCATCACCAATGACCCCTATGACCCCTATTACTCCTGCAACCCCTGCCAGCGAATCCTCCGGGATCGTCCCTCAATTGCAAAACATTGTTTCAACAGTCAATTTGGGCTGCAAGCTGGACCTCAAAACTATCGCCCTGCGCGCACGCAACGCCGAATATAATCCAAAACGCTTTGCTGCTGTGATCATGCGCATCCGCGAGCCTCGCACCACAGCACTGATCTTTTCTAGTGGCAAAATGGTGTCTAGCGGAGGATCTAGCGGAGG	actcctctctacccatcaccaatgacccctatgacccctattactcctgcaacccctgccagcgaatcctccgggatcgtccctcaattgcaaaacattgtttcaacagtcaatttgggctgcaagctggacctcaaaactatcgccctgcgcgcacgcaacgccgaatataatccaaaacgctttgctgctgtgatcatgcgcatccgcgagcctcgcaccacagcactgatcttttctagtggcaaaatggtg		ATCCACCGGTACCATGGCTAGCactcctctctacccatcaccaatgacccctatgacccctattactcctgcaacccctgccagcgaatcctccgggatcgtccctcaattgcaaaacattgtttcaacagtcaatttgggctgcaagctggacctcaaaactatcgccctgcgcgcacgcaacgccgaatataatccaaaacgctttgctgctgtgatcatgcgcatccgcgagcctcgcaccacagcactgatcttttctagtggcaaaatggtgTCTAGCGGAGGATCTAGCGGAGG	1_wt_control_peptides	SDHA	524.0	0.0019083969465648854	-0.30211357158496366
7952	0.0	795.0	7.0	2.0	0.0	hblOligo113215_Cat1	7952	NM_3194	5.0	AAAACTATCGCCCTGCGCGCACGCAACGCCGAATATAATCCAAAACGCTTTGCTGCTGTGATCATGCGCATCCGCGAGCCTCGCACCACAGCACTGATCTTTTCTAGTGGCAAAATGGTGTGCACCGGGGCCAAGTCAGAGGAACAGTCTCGCTTGGCCGCTCGCAAATACGCTCGCGTTGTTCAGAAACTTGGTTTTCCTGCTAAATTCCTTGACTTCAAGATCCAAAACATGGTCGGTTCATGTGATGTCAAATCTAGCGGAGGATCTAGCGGAGG	aaaactatcgccctgcgcgcacgcaacgccgaatataatccaaaacgctttgctgctgtgatcatgcgcatccgcgagcctcgcaccacagcactgatcttttctagtggcaaaatggtgtgcaccggggccaagtcagaggaacagtctcgcttggccgctcgcaaatacgctcgcgttgttcagaaacttggttttcctgctaaattccttgacttcaagatccaaaacatggtcggttcatgtgatgtcaaa		ATCCACCGGTACCATGGCTAGCaaaactatcgccctgcgcgcacgcaacgccgaatataatccaaaacgctttgctgctgtgatcatgcgcatccgcgagcctcgcaccacagcactgatcttttctagtggcaaaatggtgtgcaccggggccaagtcagaggaacagtctcgcttggccgctcgcaaatacgctcgcgttgttcagaaacttggttttcctgctaaattccttgacttcaagatccaaaacatggtcggttcatgtgatgtcaaaTCTAGCGGAGGATCTAGCGGAGG	1_wt_control_peptides	SDHA	795.0	0.0
7953	0.0	544.0	0.0	2.0	0.0	hblOligo234701_Cat1	7953	NM_3194	6.0	TCAGAGGAACAGTCTCGCTTGGCCGCTCGCAAATACGCTCGCGTTGTTCAGAAACTTGGTTTTCCTGCTAAATTCCTTGACTTCAAGATCCAAAACATGGTCGGTTCATGTGATGTCAAATTCCCAATTCGCTTGGAGGGGTTGGTTCTCACTCACCAGCAATTCTCATCATATGAACCTGAATTGTTTCCAGGTCTGATTTATCGCATGATTAAGCCTCGCATTGTGCTCCTTATCTTCGTCTCTGGTAAGGTTTCTAGCGGAGGATCTAGCGGAGG	tcagaggaacagtctcgcttggccgctcgcaaatacgctcgcgttgttcagaaacttggttttcctgctaaattccttgacttcaagatccaaaacatggtcggttcatgtgatgtcaaattcccaattcgcttggaggggttggttctcactcaccagcaattctcatcatatgaacctgaattgtttccaggtctgatttatcgcatgattaagcctcgcattgtgctccttatcttcgtctctggtaaggtt		ATCCACCGGTACCATGGCTAGCtcagaggaacagtctcgcttggccgctcgcaaatacgctcgcgttgttcagaaacttggttttcctgctaaattccttgacttcaagatccaaaacatggtcggttcatgtgatgtcaaattcccaattcgcttggaggggttggttctcactcaccagcaattctcatcatatgaacctgaattgtttccaggtctgatttatcgcatgattaagcctcgcattgtgctccttatcttcgtctctggtaaggttTCTAGCGGAGGATCTAGCGGAGG	1_wt_control_peptides	SDHA	544.0	0.0
7954	0.0	499.0	1.0	2.0	0.0	hblOligo113216_Cat1	7954	NM_3194	7.0	ATCCAAAACATGGTCGGTTCATGTGATGTCAAATTCCCAATTCGCTTGGAGGGGTTGGTTCTCACTCACCAGCAATTCTCATCATATGAACCTGAATTGTTTCCAGGTCTGATTTATCGCATGATTAAGCCTCGCATTGTGCTCCTTATCTTCGTCTCTGGTAAGGTTGTTCTGACTGGTGCTAAGGTTCGCGCAGAGATTTATGAGGCATTCGAGAACATCTACCCAATCTTGAAAGGCTTTCGCAAAACCACCTCTAGCGGAGGATCTAGCGGAGG	atccaaaacatggtcggttcatgtgatgtcaaattcccaattcgcttggaggggttggttctcactcaccagcaattctcatcatatgaacctgaattgtttccaggtctgatttatcgcatgattaagcctcgcattgtgctccttatcttcgtctctggtaaggttgttctgactggtgctaaggttcgcgcagagatttatgaggcattcgagaacatctacccaatcttgaaaggctttcgcaaaaccacc		ATCCACCGGTACCATGGCTAGCatccaaaacatggtcggttcatgtgatgtcaaattcccaattcgcttggaggggttggttctcactcaccagcaattctcatcatatgaacctgaattgtttccaggtctgatttatcgcatgattaagcctcgcattgtgctccttatcttcgtctctggtaaggttgttctgactggtgctaaggttcgcgcagagatttatgaggcattcgagaacatctacccaatcttgaaaggctttcgcaaaaccaccTCTAGCGGAGGATCTAGCGGAGG	1_wt_control_peptides	SDHA	499.0	0.0
8982	0.0	72.0	0.0	0.0	0.0	hblOligo9651_Cat1	8982	NM_4048	1.0	TCCCGCAGCGTGGCACTTGCAGTTCTGGCTCTCCTGAGTCTCAGCGGTTTGGAGGCTATCCAGCGCACCCCTAAGATTCAGGTGTATTCTCGCCACCCAGCTGAAAATGGCAAATCTAATTTTTTGAACTGTTATGTTTCAGGGTTTCACCCATCCGACATTGAGGTCGATCTGCTGAAAAACGGGGAGCGCATCGAAAAAGTCGAACATTCAGATCTTAGCTTCAGCAAGGATTGGAGTTTCTATCTCTTGTATTCTAGCGGAGGATCTAGCGGAGG	tcccgcagcgtggcacttgcagttctggctctcctgagtctcagcggtttggaggctatccagcgcacccctaagattcaggtgtattctcgccacccagctgaaaatggcaaatctaattttttgaactgttatgtttcagggtttcacccatccgacattgaggtcgatctgctgaaaaacggggagcgcatcgaaaaagtcgaacattcagatcttagcttcagcaaggattggagtttctatctcttgtat		ATCCACCGGTACCATGGCTAGCtcccgcagcgtggcacttgcagttctggctctcctgagtctcagcggtttggaggctatccagcgcacccctaagattcaggtgtattctcgccacccagctgaaaatggcaaatctaattttttgaactgttatgtttcagggtttcacccatccgacattgaggtcgatctgctgaaaaacggggagcgcatcgaaaaagtcgaacattcagatcttagcttcagcaaggattggagtttctatctcttgtatTCTAGCGGAGGATCTAGCGGAGG	1_wt_control_peptides	EEF1A1	72.0	0.0
9034	0.0	685.0	2.0	0.0	0.0	hblOligo102072_Cat1	9034	NM_4168	1.0	TCCGGTGTGCGCGGTCTTAGTCGCCTGCTCTCTGCTCGCCGCCTGGCACTTGCTAAAGCTTGGCCAACAGTGTTGCAAACTGGCACACGCGGTTTTCACTTTACTGTTGATGGCAATAAACGCGCAAGTGCCAAAGTTTCCGACTCTATTTCAGCCCAATATCCAGTGGTGGACCATGAATTTGATGCCGTCGTTGTTGGTGCCGGGGGCGCAGGGCTCCGCGCCGCATTCGGTTTGTCTGAGGCAGGGTTCAACTCTAGCGGAGGATCTAGCGGAGG	tccggtgtgcgcggtcttagtcgcctgctctctgctcgccgcctggcacttgctaaagcttggccaacagtgttgcaaactggcacacgcggttttcactttactgttgatggcaataaacgcgcaagtgccaaagtttccgactctatttcagcccaatatccagtggtggaccatgaatttgatgccgtcgttgttggtgccgggggcgcagggctccgcgccgcattcggtttgtctgaggcagggttcaac		ATCCACCGGTACCATGGCTAGCtccggtgtgcgcggtcttagtcgcctgctctctgctcgccgcctggcacttgctaaagcttggccaacagtgttgcaaactggcacacgcggttttcactttactgttgatggcaataaacgcgcaagtgccaaagtttccgactctatttcagcccaatatccagtggtggaccatgaatttgatgccgtcgttgttggtgccgggggcgcagggctccgcgccgcattcggtttgtctgaggcagggttcaacTCTAGCGGAGGATCTAGCGGAGG	1_wt_control_peptides	TFRC	685.0	0.0
9035	0.0	771.0	6.0	3.0	0.0	hblOligo224400_Cat1	9035	NM_4168	2.0	AAAGTTTCCGACTCTATTTCAGCCCAATATCCAGTGGTGGACCATGAATTTGATGCCGTCGTTGTTGGTGCCGGGGGCGCAGGGCTCCGCGCCGCATTCGGTTTGTCTGAGGCAGGGTTCAACACCGCCTGTGTGACTAAACTGTTTCCTACTCGCAGCCATACCGTGGCAGCACAAGGCGGGATTAACGCAGCCCTGGGCAACATGGAGGAAGACAATTGGCGCTGGCATTTCTATGACACAGTCAAGGGTTCCTCTAGCGGAGGATCTAGCGGAGG	aaagtttccgactctatttcagcccaatatccagtggtggaccatgaatttgatgccgtcgttgttggtgccgggggcgcagggctccgcgccgcattcggtttgtctgaggcagggttcaacaccgcctgtgtgactaaactgtttcctactcgcagccataccgtggcagcacaaggcgggattaacgcagccctgggcaacatggaggaagacaattggcgctggcatttctatgacacagtcaagggttcc		ATCCACCGGTACCATGGCTAGCaaagtttccgactctatttcagcccaatatccagtggtggaccatgaatttgatgccgtcgttgttggtgccgggggcgcagggctccgcgccgcattcggtttgtctgaggcagggttcaacaccgcctgtgtgactaaactgtttcctactcgcagccataccgtggcagcacaaggcgggattaacgcagccctgggcaacatggaggaagacaattggcgctggcatttctatgacacagtcaagggttccTCTAGCGGAGGATCTAGCGGAGG	1_wt_control_peptides	TFRC	771.0	0.0
9036	1.0	320.0	2.0	1.0	1.0	hblOligo102073_Cat1	9036	NM_4168	3.0	ACTAAACTGTTTCCTACTCGCAGCCATACCGTGGCAGCACAAGGCGGGATTAACGCAGCCCTGGGCAACATGGAGGAAGACAATTGGCGCTGGCATTTCTATGACACAGTCAAGGGTTCCGACTGGTTGGGGGACCAGGATGCAATCCACTACATGACTGAGCAAGCTCCAGCAGCTGTGGTTGAGTTGGAGAACTATGGGATGCCTTTTTCTCGCACAGAGGACGGCAAGATCTACCAGCGCGCCTTTGGCGGTTCTAGCGGAGGATCTAGCGGAGG	actaaactgtttcctactcgcagccataccgtggcagcacaaggcgggattaacgcagccctgggcaacatggaggaagacaattggcgctggcatttctatgacacagtcaagggttccgactggttgggggaccaggatgcaatccactacatgactgagcaagctccagcagctgtggttgagttggagaactatgggatgcctttttctcgcacagaggacggcaagatctaccagcgcgcctttggcggt		ATCCACCGGTACCATGGCTAGCactaaactgtttcctactcgcagccataccgtggcagcacaaggcgggattaacgcagccctgggcaacatggaggaagacaattggcgctggcatttctatgacacagtcaagggttccgactggttgggggaccaggatgcaatccactacatgactgagcaagctccagcagctgtggttgagttggagaactatgggatgcctttttctcgcacagaggacggcaagatctaccagcgcgcctttggcggtTCTAGCGGAGGATCTAGCGGAGG	1_wt_control_peptides	TFRC	321.0	0.003115264797507788	0.18914689668618756
9037	0.0	2074.0	12.0	15.0	0.0	hblOligo224401_Cat1	9037	NM_4168	4.0	CAGGATGCAATCCACTACATGACTGAGCAAGCTCCAGCAGCTGTGGTTGAGTTGGAGAACTATGGGATGCCTTTTTCTCGCACAGAGGACGGCAAGATCTACCAGCGCGCCTTTGGCGGTCAGAGTCTCAAATTTGGGAAAGGCGGGCAGGCCCACCGCTGTTGTTGTGTCGCCGATCGCACTGGTCACAGCCTCCTCCACACACTTTATGGTCGCTCCTTGCGCTATGATACCTCCTATTTCGTGGAGTATTTCTCTAGCGGAGGATCTAGCGGAGG	caggatgcaatccactacatgactgagcaagctccagcagctgtggttgagttggagaactatgggatgcctttttctcgcacagaggacggcaagatctaccagcgcgcctttggcggtcagagtctcaaatttgggaaaggcgggcaggcccaccgctgttgttgtgtcgccgatcgcactggtcacagcctcctccacacactttatggtcgctccttgcgctatgatacctcctatttcgtggagtatttc		ATCCACCGGTACCATGGCTAGCcaggatgcaatccactacatgactgagcaagctccagcagctgtggttgagttggagaactatgggatgcctttttctcgcacagaggacggcaagatctaccagcgcgcctttggcggtcagagtctcaaatttgggaaaggcgggcaggcccaccgctgttgttgtgtcgccgatcgcactggtcacagcctcctccacacactttatggtcgctccttgcgctatgatacctcctatttcgtggagtatttcTCTAGCGGAGGATCTAGCGGAGG	1_wt_control_peptides	TFRC	2074.0	0.0
9038	0.0	1169.0	3.0	6.0	0.0	hblOligo102074_Cat1	9038	NM_4168	5.0	GGGAAAGGCGGGCAGGCCCACCGCTGTTGTTGTGTCGCCGATCGCACTGGTCACAGCCTCCTCCACACACTTTATGGTCGCTCCTTGCGCTATGATACCTCCTATTTCGTGGAGTATTTCGCCCTTGATCTGCTCATGGAAAATGGGGAATGCCGCGGCGTGATTGCTCTTTGTATTGAAGATGGGAGTATTCACCGCATCCGCGCAAAGAACACTGTTGTCGCCACCGGCGGCTACGGCCGCACCTATTTTAGTTCTAGCGGAGGATCTAGCGGAGG	gggaaaggcgggcaggcccaccgctgttgttgtgtcgccgatcgcactggtcacagcctcctccacacactttatggtcgctccttgcgctatgatacctcctatttcgtggagtatttcgcccttgatctgctcatggaaaatggggaatgccgcggcgtgattgctctttgtattgaagatgggagtattcaccgcatccgcgcaaagaacactgttgtcgccaccggcggctacggccgcacctattttagt		ATCCACCGGTACCATGGCTAGCgggaaaggcgggcaggcccaccgctgttgttgtgtcgccgatcgcactggtcacagcctcctccacacactttatggtcgctccttgcgctatgatacctcctatttcgtggagtatttcgcccttgatctgctcatggaaaatggggaatgccgcggcgtgattgctctttgtattgaagatgggagtattcaccgcatccgcgcaaagaacactgttgtcgccaccggcggctacggccgcacctattttagtTCTAGCGGAGGATCTAGCGGAGG	1_wt_control_peptides	TFRC	1169.0	0.0
9039	0.0	859.0	11.0	5.0	0.0	hblOligo224402_Cat1	9039	NM_4168	6.0	GAAAATGGGGAATGCCGCGGCGTGATTGCTCTTTGTATTGAAGATGGGAGTATTCACCGCATCCGCGCAAAGAACACTGTTGTCGCCACCGGCGGCTACGGCCGCACCTATTTTAGTTGCACTTCCGCTCACACTAGCACTGGGGACGGCACCGCTATGATTACCCGCGCCGGCCTGCCATGTCAAGACTTGGAATTTGTGCAATTCCATCCAACCGGCATCTATGGTGCTGGTTGTCTGATCACAGAGGGCTGCTCTAGCGGAGGATCTAGCGGAGG	gaaaatggggaatgccgcggcgtgattgctctttgtattgaagatgggagtattcaccgcatccgcgcaaagaacactgttgtcgccaccggcggctacggccgcacctattttagttgcacttccgctcacactagcactggggacggcaccgctatgattacccgcgccggcctgccatgtcaagacttggaatttgtgcaattccatccaaccggcatctatggtgctggttgtctgatcacagagggctgc		ATCCACCGGTACCATGGCTAGCgaaaatggggaatgccgcggcgtgattgctctttgtattgaagatgggagtattcaccgcatccgcgcaaagaacactgttgtcgccaccggcggctacggccgcacctattttagttgcacttccgctcacactagcactggggacggcaccgctatgattacccgcgccggcctgccatgtcaagacttggaatttgtgcaattccatccaaccggcatctatggtgctggttgtctgatcacagagggctgcTCTAGCGGAGGATCTAGCGGAGG	1_wt_control_peptides	TFRC	859.0	0.0
9040	0.0	410.0	0.0	3.0	0.0	hblOligo102075_Cat1	9040	NM_4168	7.0	ACTAGCACTGGGGACGGCACCGCTATGATTACCCGCGCCGGCCTGCCATGTCAAGACTTGGAATTTGTGCAATTCCATCCAACCGGCATCTATGGTGCTGGTTGTCTGATCACAGAGGGCTGCCGCGGTGAGGGGGGCATCCTTATCAATTCTCAAGGTGAACGCTTCATGGAACGCTATGCTCCAGTGGCTAAGGATCTCGCCAGCCGCGATGTTGTGTCCCGCTCCATGACCCTTGAGATCCGCGAAGGGCGCTCTAGCGGAGGATCTAGCGGAGG	actagcactggggacggcaccgctatgattacccgcgccggcctgccatgtcaagacttggaatttgtgcaattccatccaaccggcatctatggtgctggttgtctgatcacagagggctgccgcggtgaggggggcatccttatcaattctcaaggtgaacgcttcatggaacgctatgctccagtggctaaggatctcgccagccgcgatgttgtgtcccgctccatgacccttgagatccgcgaagggcgc		ATCCACCGGTACCATGGCTAGCactagcactggggacggcaccgctatgattacccgcgccggcctgccatgtcaagacttggaatttgtgcaattccatccaaccggcatctatggtgctggttgtctgatcacagagggctgccgcggtgaggggggcatccttatcaattctcaaggtgaacgcttcatggaacgctatgctccagtggctaaggatctcgccagccgcgatgttgtgtcccgctccatgacccttgagatccgcgaagggcgcTCTAGCGGAGGATCTAGCGGAGG	1_wt_control_peptides	TFRC	410.0	0.0
9041	0.0	1591.0	11.0	9.0	0.0	hblOligo224403_Cat1	9041	NM_4168	8.0	GGCATCCTTATCAATTCTCAAGGTGAACGCTTCATGGAACGCTATGCTCCAGTGGCTAAGGATCTCGCCAGCCGCGATGTTGTGTCCCGCTCCATGACCCTTGAGATCCGCGAAGGGCGCGGTTGCGGTCCTGAGAAGGATCATGTCTACCTCCAACTCCATCATCTGCCTCCAGAACAATTGGCTACTCGCCTCCCAGGCATCAGCGAGACAGCAATGATCTTTGCAGGTGTTGACGTTACAAAAGAGCCTATCTCTAGCGGAGGATCTAGCGGAGG	ggcatccttatcaattctcaaggtgaacgcttcatggaacgctatgctccagtggctaaggatctcgccagccgcgatgttgtgtcccgctccatgacccttgagatccgcgaagggcgcggttgcggtcctgagaaggatcatgtctacctccaactccatcatctgcctccagaacaattggctactcgcctcccaggcatcagcgagacagcaatgatctttgcaggtgttgacgttacaaaagagcctatc		ATCCACCGGTACCATGGCTAGCggcatccttatcaattctcaaggtgaacgcttcatggaacgctatgctccagtggctaaggatctcgccagccgcgatgttgtgtcccgctccatgacccttgagatccgcgaagggcgcggttgcggtcctgagaaggatcatgtctacctccaactccatcatctgcctccagaacaattggctactcgcctcccaggcatcagcgagacagcaatgatctttgcaggtgttgacgttacaaaagagcctatcTCTAGCGGAGGATCTAGCGGAGG	1_wt_control_peptides	TFRC	1591.0	0.0
9042	0.0	309.0	2.0	2.0	0.0	hblOligo102076_Cat1	9042	NM_4168	9.0	AAGGATCATGTCTACCTCCAACTCCATCATCTGCCTCCAGAACAATTGGCTACTCGCCTCCCAGGCATCAGCGAGACAGCAATGATCTTTGCAGGTGTTGACGTTACAAAAGAGCCTATCCCAGTTTTGCCTACCGTGCACTATAATATGGGTGGTATCCCTACAAATTATAAGGGGCAAGTGCTGCGCCATGTCAATGGGCAAGACCAGATCGTCCCTGGTCTCTACGCTTGTGGTGAGGCCGCTTGTGCTTCCTCTAGCGGAGGATCTAGCGGAGG	aaggatcatgtctacctccaactccatcatctgcctccagaacaattggctactcgcctcccaggcatcagcgagacagcaatgatctttgcaggtgttgacgttacaaaagagcctatcccagttttgcctaccgtgcactataatatgggtggtatccctacaaattataaggggcaagtgctgcgccatgtcaatgggcaagaccagatcgtccctggtctctacgcttgtggtgaggccgcttgtgcttcc		ATCCACCGGTACCATGGCTAGCaaggatcatgtctacctccaactccatcatctgcctccagaacaattggctactcgcctcccaggcatcagcgagacagcaatgatctttgcaggtgttgacgttacaaaagagcctatcccagttttgcctaccgtgcactataatatgggtggtatccctacaaattataaggggcaagtgctgcgccatgtcaatgggcaagaccagatcgtccctggtctctacgcttgtggtgaggccgcttgtgcttccTCTAGCGGAGGATCTAGCGGAGG	1_wt_control_peptides	TFRC	309.0	0.0
9043	0.0	545.0	2.0	2.0	0.0	hblOligo224404_Cat1	9043	NM_4168	10.0	GTGCACTATAATATGGGTGGTATCCCTACAAATTATAAGGGGCAAGTGCTGCGCCATGTCAATGGGCAAGACCAGATCGTCCCTGGTCTCTACGCTTGTGGTGAGGCCGCTTGTGCTTCCGTTCACGGTGCCAATCGCTTGGGCGCTAACTCTCTTTTGGACCTTGTCGTCTTCGGGCGCGCATGTGCCCTTAGTATCGAGGAAAGTTGCCGCCCTGGTGATAAAGTCCCTCCAATCAAACCAAACGCCGGCGAGTCTAGCGGAGGATCTAGCGGAGG	gtgcactataatatgggtggtatccctacaaattataaggggcaagtgctgcgccatgtcaatgggcaagaccagatcgtccctggtctctacgcttgtggtgaggccgcttgtgcttccgttcacggtgccaatcgcttgggcgctaactctcttttggaccttgtcgtcttcgggcgcgcatgtgcccttagtatcgaggaaagttgccgccctggtgataaagtccctccaatcaaaccaaacgccggcgag		ATCCACCGGTACCATGGCTAGCgtgcactataatatgggtggtatccctacaaattataaggggcaagtgctgcgccatgtcaatgggcaagaccagatcgtccctggtctctacgcttgtggtgaggccgcttgtgcttccgttcacggtgccaatcgcttgggcgctaactctcttttggaccttgtcgtcttcgggcgcgcatgtgcccttagtatcgaggaaagttgccgccctggtgataaagtccctccaatcaaaccaaacgccggcgagTCTAGCGGAGGATCTAGCGGAGG	1_wt_control_peptides	TFRC	545.0	0.0
9044	0.0	1875.0	14.0	12.0	0.0	hblOligo102077_Cat1	9044	NM_4168	11.0	CGCTTGGGCGCTAACTCTCTTTTGGACCTTGTCGTCTTCGGGCGCGCATGTGCCCTTAGTATCGAGGAAAGTTGCCGCCCTGGTGATAAAGTCCCTCCAATCAAACCAAACGCCGGCGAGGAAAGCGTTATGAATCTCGATAAGCTCCGCTTTGCTGACGGCTCCATTCGCACTTCTGAACTCCGCCTCTCTATGCAAAAGTCTATGCAAAACCACGCCGCCGTGTTTCGCGTGGGCAGCGTTCTGCAAGAGGGTTCTAGCGGAGGATCTAGCGGAGG	cgcttgggcgctaactctcttttggaccttgtcgtcttcgggcgcgcatgtgcccttagtatcgaggaaagttgccgccctggtgataaagtccctccaatcaaaccaaacgccggcgaggaaagcgttatgaatctcgataagctccgctttgctgacggctccattcgcacttctgaactccgcctctctatgcaaaagtctatgcaaaaccacgccgccgtgtttcgcgtgggcagcgttctgcaagagggt		ATCCACCGGTACCATGGCTAGCcgcttgggcgctaactctcttttggaccttgtcgtcttcgggcgcgcatgtgcccttagtatcgaggaaagttgccgccctggtgataaagtccctccaatcaaaccaaacgccggcgaggaaagcgttatgaatctcgataagctccgctttgctgacggctccattcgcacttctgaactccgcctctctatgcaaaagtctatgcaaaaccacgccgccgtgtttcgcgtgggcagcgttctgcaagagggtTCTAGCGGAGGATCTAGCGGAGG	1_wt_control_peptides	TFRC	1875.0	0.0
9046	0.0	710.0	5.0	3.0	0.0	hblOligo102078_Cat1	9046	NM_4168	13.0	AAGCTTTATGGCGACCTCAAACACCTCAAAACATTCGATCGCGGCATGGTTTGGAATACTGACCTCGTTGAAACCCTTGAGCTTCAAAATTTGATGCTCTGCGCATTGCAGACTATCTATGGTGCTGAAGCCCGCAAAGAGAGTCGCGGCGCCCACGCCCGCGAGGATTACAAGGTTCGCATTGACGAATATGACTACAGTAAGCCAATCCAGGGTCAACAAAAGAAACCATTTGAGGAACATTGGCGCAAGCACTCTAGCGGAGGATCTAGCGGAGG	aagctttatggcgacctcaaacacctcaaaacattcgatcgcggcatggtttggaatactgacctcgttgaaacccttgagcttcaaaatttgatgctctgcgcattgcagactatctatggtgctgaagcccgcaaagagagtcgcggcgcccacgcccgcgaggattacaaggttcgcattgacgaatatgactacagtaagccaatccagggtcaacaaaagaaaccatttgaggaacattggcgcaagcac		ATCCACCGGTACCATGGCTAGCaagctttatggcgacctcaaacacctcaaaacattcgatcgcggcatggtttggaatactgacctcgttgaaacccttgagcttcaaaatttgatgctctgcgcattgcagactatctatggtgctgaagcccgcaaagagagtcgcggcgcccacgcccgcgaggattacaaggttcgcattgacgaatatgactacagtaagccaatccagggtcaacaaaagaaaccatttgaggaacattggcgcaagcacTCTAGCGGAGGATCTAGCGGAGG	1_wt_control_peptides	TFRC	710.0	0.0
9048	1.0	387.0	0.0	2.0	1.0	hblOligo107966_Cat1	9048	NM_4175	1.0	AGTATTGGGGTGCCTATCAAAGTTTTGCACGAGGCTGAAGGCCATATTGTCACTTGTGAAACAAATACCGGGGAGGTCTATCGCGGTAAATTGATTGAAGCAGAGGATAACATGAACTGCCAGATGAGTAATATCACAGTTACATACCGCGACGGGCGCGTCGCTCAACTTGAGCAAGTTTATATTCGCGGCAGCAAGATCCGCTTCCTCATTTTGCCTGACATGCTTAAAAACGCCCCTATGTTGAAAAGTATGTCTAGCGGAGGATCTAGCGGAGG	agtattggggtgcctatcaaagttttgcacgaggctgaaggccatattgtcacttgtgaaacaaataccggggaggtctatcgcggtaaattgattgaagcagaggataacatgaactgccagatgagtaatatcacagttacataccgcgacgggcgcgtcgctcaacttgagcaagtttatattcgcggcagcaagatccgcttcctcattttgcctgacatgcttaaaaacgcccctatgttgaaaagtatg		ATCCACCGGTACCATGGCTAGCagtattggggtgcctatcaaagttttgcacgaggctgaaggccatattgtcacttgtgaaacaaataccggggaggtctatcgcggtaaattgattgaagcagaggataacatgaactgccagatgagtaatatcacagttacataccgcgacgggcgcgtcgctcaacttgagcaagtttatattcgcggcagcaagatccgcttcctcattttgcctgacatgcttaaaaacgcccctatgttgaaaagtatgTCTAGCGGAGGATCTAGCGGAGG	1_wt_control_peptides	SNRPD3	388.0	0.002577319587628866	-0.0009568005498223897
9049	0.0	946.0	4.0	5.0	0.0	hblOligo229866_Cat1	9049	NM_4175	2.0	ATGAGTAATATCATCACAGTTACATACCGCGACGGGCGCGTCGCTCAACTTGAGCAAGTTTATATTCGCGGCAGCAAGATCCGCTTCCTCATTTTGCCTGACATGCTTAAAAACGCCCCTATGTTGAAAAGTATGAAAAACAAGAATCAGGGGTCTGGGGCAGGCCGCGGGAAAGCAGCAATTCTCAAGGCCCAGGTTGCCGCACGCGGTCGCGGGCGCGGCATGGGCCGCGGGAACATCTTTCAAAAGCGCCGCTCTAGCGGAGGATCTAGCGGAGG	atgagtaatatcatcacagttacataccgcgacgggcgcgtcgctcaacttgagcaagtttatattcgcggcagcaagatccgcttcctcattttgcctgacatgcttaaaaacgcccctatgttgaaaagtatgaaaaacaagaatcaggggtctggggcaggccgcgggaaagcagcaattctcaaggcccaggttgccgcacgcggtcgcgggcgcggcatgggccgcgggaacatctttcaaaagcgccgc		ATCCACCGGTACCATGGCTAGCatgagtaatatcatcacagttacataccgcgacgggcgcgtcgctcaacttgagcaagtttatattcgcggcagcaagatccgcttcctcattttgcctgacatgcttaaaaacgcccctatgttgaaaagtatgaaaaacaagaatcaggggtctggggcaggccgcgggaaagcagcaattctcaaggcccaggttgccgcacgcggtcgcgggcgcggcatgggccgcgggaacatctttcaaaagcgccgcTCTAGCGGAGGATCTAGCGGAGG	1_wt_control_peptides	SNRPD3	946.0	0.0
9438	0.0	276.0	2.0	1.0	0.0	hblOligo95882_Cat1	9438	NM_4637	1.0	ACCTCCCGCAAGAAGGTCTTGTTGAAAGTGATTATCCTTGGCGATAGTGGCGTGGGGAAAACAAGCCTCATGAATCAATATGTTAACAAGAAATTCTCCAATCAGTACAAAGCAACCATCGGGGCTGATTTTTTGACAAAAGAAGTTATGGTGGACGATCGCTTGGTCACCATGCAGATTTGGGATACAGCCGGCCAAGAACGCTTTCAAAGCCTGGGGGTGGCCTTTTATCGCGGTGCTGATTGCTGTGTCCTTTCTAGCGGAGGATCTAGCGGAGG	acctcccgcaagaaggtcttgttgaaagtgattatccttggcgatagtggcgtggggaaaacaagcctcatgaatcaatatgttaacaagaaattctccaatcagtacaaagcaaccatcggggctgattttttgacaaaagaagttatggtggacgatcgcttggtcaccatgcagatttgggatacagccggccaagaacgctttcaaagcctgggggtggccttttatcgcggtgctgattgctgtgtcctt		ATCCACCGGTACCATGGCTAGCacctcccgcaagaaggtcttgttgaaagtgattatccttggcgatagtggcgtggggaaaacaagcctcatgaatcaatatgttaacaagaaattctccaatcagtacaaagcaaccatcggggctgattttttgacaaaagaagttatggtggacgatcgcttggtcaccatgcagatttgggatacagccggccaagaacgctttcaaagcctgggggtggccttttatcgcggtgctgattgctgtgtccttTCTAGCGGAGGATCTAGCGGAGG	1_wt_control_peptides	RAB7A	276.0	0.0
9439	0.0	938.0	4.0	4.0	0.0	hblOligo218698_Cat1	9439	NM_4637	2.0	TTGACAAAAGAAGTTATGGTGGACGATCGCTTGGTCACCATGCAGATTTGGGATACAGCCGGCCAAGAACGCTTTCAAAGCCTGGGGGTGGCCTTTTATCGCGGTGCTGATTGCTGTGTCCTTGTTTTCGACGTTACTGCTCCAAATACCTTCAAAACTCTGGACTCATGGCGCGACGAGTTTCTCATCCAAGCATCCCCACGCGATCCAGAAAATTTTCCTTTTGTTGTTCTGGGTAATAAGATTGACCTGGAGTCTAGCGGAGGATCTAGCGGAGG	ttgacaaaagaagttatggtggacgatcgcttggtcaccatgcagatttgggatacagccggccaagaacgctttcaaagcctgggggtggccttttatcgcggtgctgattgctgtgtccttgttttcgacgttactgctccaaataccttcaaaactctggactcatggcgcgacgagtttctcatccaagcatccccacgcgatccagaaaattttccttttgttgttctgggtaataagattgacctggag		ATCCACCGGTACCATGGCTAGCttgacaaaagaagttatggtggacgatcgcttggtcaccatgcagatttgggatacagccggccaagaacgctttcaaagcctgggggtggccttttatcgcggtgctgattgctgtgtccttgttttcgacgttactgctccaaataccttcaaaactctggactcatggcgcgacgagtttctcatccaagcatccccacgcgatccagaaaattttccttttgttgttctgggtaataagattgacctggagTCTAGCGGAGGATCTAGCGGAGG	1_wt_control_peptides	RAB7A	938.0	0.0
9441	0.0	183.0	0.0	1.0	0.0	hblOligo218699_Cat1	9441	NM_4637	4.0	CTGGGTAATAAGATTGACCTGGAGAATCGCCAGGTTGCCACTAAGCGCGCCCAGGCATGGTGTTATAGCAAAAACAACATCCCATACTTCGAAACATCCGCTAAAGAAGCCATTAATGTCGAACAAGCATTCCAAACAATTGCACGCAACGCCCTCAAACAGGAGACAGAGGTCGAACTTTACAATGAATTTCCTGAACCTATCAAACTCGACAAGAACGATCGCGCCAAAGCTTCTGCTGAGAGTTGTTCATGTTCTAGCGGAGGATCTAGCGGAGG	ctgggtaataagattgacctggagaatcgccaggttgccactaagcgcgcccaggcatggtgttatagcaaaaacaacatcccatacttcgaaacatccgctaaagaagccattaatgtcgaacaagcattccaaacaattgcacgcaacgccctcaaacaggagacagaggtcgaactttacaatgaatttcctgaacctatcaaactcgacaagaacgatcgcgccaaagcttctgctgagagttgttcatgt		ATCCACCGGTACCATGGCTAGCctgggtaataagattgacctggagaatcgccaggttgccactaagcgcgcccaggcatggtgttatagcaaaaacaacatcccatacttcgaaacatccgctaaagaagccattaatgtcgaacaagcattccaaacaattgcacgcaacgccctcaaacaggagacagaggtcgaactttacaatgaatttcctgaacctatcaaactcgacaagaacgatcgcgccaaagcttctgctgagagttgttcatgtTCTAGCGGAGGATCTAGCGGAGG	1_wt_control_peptides	RAB7A	183.0	0.0
10378	0.0	433.0	1.0	2.0	0.0	hblOligo97536_Cat1	10378	NM_5669	1.0	TCTGCCGCAATGCGCGAGCGCTTCGATCGCTTCTTGCATGAGAAGAACTGCATGACTGACCTCCTTGCCAAGTTGGAGGCTAAAACTGGGGTGAACCGCAGTTTCATTGCTCTGGGTGTTATCGGCCTCGTGGCTCTCTACCTCGTTTTCGGCTATGGGGCCAGTCTGCTTTGTAACTTGATCGGCTTCGGCTACCCTGCTTACATTAGCATCAAAGCTATCGAGTCTCCTAATAAGGAGGATGACACCCAATGGTCTAGCGGAGGATCTAGCGGAGG	tctgccgcaatgcgcgagcgcttcgatcgcttcttgcatgagaagaactgcatgactgacctccttgccaagttggaggctaaaactggggtgaaccgcagtttcattgctctgggtgttatcggcctcgtggctctctacctcgttttcggctatggggccagtctgctttgtaacttgatcggcttcggctaccctgcttacattagcatcaaagctatcgagtctcctaataaggaggatgacacccaatgg		ATCCACCGGTACCATGGCTAGCtctgccgcaatgcgcgagcgcttcgatcgcttcttgcatgagaagaactgcatgactgacctccttgccaagttggaggctaaaactggggtgaaccgcagtttcattgctctgggtgttatcggcctcgtggctctctacctcgttttcggctatggggccagtctgctttgtaacttgatcggcttcggctaccctgcttacattagcatcaaagctatcgagtctcctaataaggaggatgacacccaatggTCTAGCGGAGGATCTAGCGGAGG	1_wt_control_peptides	REEP5	433.0	0.0
10379	0.0	634.0	4.0	3.0	0.0	hblOligo220223_Cat1	10379	NM_5669	2.0	GCTCTCTACCTCGTTTTCGGCTATGGGGCCAGTCTGCTTTGTAACTTGATCGGCTTCGGCTACCCTGCTTACATTAGCATCAAAGCTATCGAGTCTCCTAATAAGGAGGATGACACCCAATGGTTGACTTACTGGGTCGTGTATGGGGTTTTCAGCATTGCCGAATTTTTTAGTGACATCTTCTTGAGTTGGTTTCCTTTTTACTACATGCTGAAATGCGGTTTTCTCCTTTGGTGCATGGCTCCATCACCTAGCTCTAGCGGAGGATCTAGCGGAGG	gctctctacctcgttttcggctatggggccagtctgctttgtaacttgatcggcttcggctaccctgcttacattagcatcaaagctatcgagtctcctaataaggaggatgacacccaatggttgacttactgggtcgtgtatggggttttcagcattgccgaattttttagtgacatcttcttgagttggtttcctttttactacatgctgaaatgcggttttctcctttggtgcatggctccatcacctagc		ATCCACCGGTACCATGGCTAGCgctctctacctcgttttcggctatggggccagtctgctttgtaacttgatcggcttcggctaccctgcttacattagcatcaaagctatcgagtctcctaataaggaggatgacacccaatggttgacttactgggtcgtgtatggggttttcagcattgccgaattttttagtgacatcttcttgagttggtttcctttttactacatgctgaaatgcggttttctcctttggtgcatggctccatcacctagcTCTAGCGGAGGATCTAGCGGAGG	1_wt_control_peptides	REEP5	634.0	0.0
10380	0.0	393.0	1.0	2.0	0.0	hblOligo97537_Cat1	10380	NM_5669	3.0	GTCGTGTATGGGGTTTTCAGCATTGCCGAATTTTTTAGTGACATCTTCTTGAGTTGGTTTCCTTTTTACTACATGCTGAAATGCGGTTTTCTCCTTTGGTGCATGGCTCCATCACCTAGCAACGGTGCTGAGCTTCTCTATAAACGCATCATTCGCCCTTTCTTTCTTAAGCACGAATCCCAGATGGACAGCGTGGTTAAGGACCTCAAAGACAAAGCCAAAGAGACAGCAGATGCCATCACCAAGGAGGCCAAATCTAGCGGAGGATCTAGCGGAGG	gtcgtgtatggggttttcagcattgccgaattttttagtgacatcttcttgagttggtttcctttttactacatgctgaaatgcggttttctcctttggtgcatggctccatcacctagcaacggtgctgagcttctctataaacgcatcattcgccctttctttcttaagcacgaatcccagatggacagcgtggttaaggacctcaaagacaaagccaaagagacagcagatgccatcaccaaggaggccaaa		ATCCACCGGTACCATGGCTAGCgtcgtgtatggggttttcagcattgccgaattttttagtgacatcttcttgagttggtttcctttttactacatgctgaaatgcggttttctcctttggtgcatggctccatcacctagcaacggtgctgagcttctctataaacgcatcattcgccctttctttcttaagcacgaatcccagatggacagcgtggttaaggacctcaaagacaaagccaaagagacagcagatgccatcaccaaggaggccaaaTCTAGCGGAGGATCTAGCGGAGG	1_wt_control_peptides	REEP5	393.0	0.0
10381	0.0	252.0	1.0	1.0	0.0	hblOligo220224_Cat1	10381	NM_5669	4.0	ATCTTCTTGAGTTGGTTTCCTTTTTACTACATGCTGAAATGCGGTTTTCTCCTTTGGTGCATGGCTCCATCACCTAGCAACGGTGCTGAGCTTCTCTATAAACGCATCATTCGCCCTTTCTTTCTTAAGCACGAATCCCAGATGGACAGCGTGGTTAAGGACCTCAAAGACAAAGCCAAAGAGACAGCAGATGCCATCACCAAGGAGGCCAAAAAAGCCACCGTTAATCTCCTGGGGGAGGAAAAGAAAAGCACCTCTAGCGGAGGATCTAGCGGAGG	atcttcttgagttggtttcctttttactacatgctgaaatgcggttttctcctttggtgcatggctccatcacctagcaacggtgctgagcttctctataaacgcatcattcgccctttctttcttaagcacgaatcccagatggacagcgtggttaaggacctcaaagacaaagccaaagagacagcagatgccatcaccaaggaggccaaaaaagccaccgttaatctcctgggggaggaaaagaaaagcacc		ATCCACCGGTACCATGGCTAGCatcttcttgagttggtttcctttttactacatgctgaaatgcggttttctcctttggtgcatggctccatcacctagcaacggtgctgagcttctctataaacgcatcattcgccctttctttcttaagcacgaatcccagatggacagcgtggttaaggacctcaaagacaaagccaaagagacagcagatgccatcaccaaggaggccaaaaaagccaccgttaatctcctgggggaggaaaagaaaagcaccTCTAGCGGAGGATCTAGCGGAGG	1_wt_control_peptides	REEP5	252.0	0.0
10444	0.0	1379.0	2.0	3.0	0.0	hblOligo123511_Cat1	10444	NM_57180	1.0	GCTGGGCATCGCCTCGTGCTTGTCCTGGGCGATCTTCACATTCCTCACCGCTGCAATAGTTTGCCTGCAAAGTTTAAAAAATTGCTCGTCCCTGGTAAGATTCAGCACATTCTTTGCACAGGGAATCTGTGCACCAAGGAATCCTACGATTACCTTAAAACCCTCGCAGGGGATGTCCATATCGTTCGCGGTGATTTCGACGAGAATCTCAACTACCCTGAACAGAAGGTCGTTACCGTCGGTCAATTTAAAATTTCTAGCGGAGGATCTAGCGGAGG	gctgggcatcgcctcgtgcttgtcctgggcgatcttcacattcctcaccgctgcaatagtttgcctgcaaagtttaaaaaattgctcgtccctggtaagattcagcacattctttgcacagggaatctgtgcaccaaggaatcctacgattaccttaaaaccctcgcaggggatgtccatatcgttcgcggtgatttcgacgagaatctcaactaccctgaacagaaggtcgttaccgtcggtcaatttaaaatt		ATCCACCGGTACCATGGCTAGCgctgggcatcgcctcgtgcttgtcctgggcgatcttcacattcctcaccgctgcaatagtttgcctgcaaagtttaaaaaattgctcgtccctggtaagattcagcacattctttgcacagggaatctgtgcaccaaggaatcctacgattaccttaaaaccctcgcaggggatgtccatatcgttcgcggtgatttcgacgagaatctcaactaccctgaacagaaggtcgttaccgtcggtcaatttaaaattTCTAGCGGAGGATCTAGCGGAGG	1_wt_control_peptides	VPS29	1379.0	0.0
10445	0.0	404.0	0.0	1.0	0.0	hblOligo244196_Cat1	10445	NM_57180	2.0	ACCAAGGAATCCTACGATTACCTTAAAACCCTCGCAGGGGATGTCCATATCGTTCGCGGTGATTTCGACGAGAATCTCAACTACCCTGAACAGAAGGTCGTTACCGTCGGTCAATTTAAAATTGGCCTGATCCACGGCCACCAAGTCATCCCTTGGGGCGATATGGCCAGCCTTGCCCTCTTGCAACGCCAGTTTGATGTGGACATCCTCATTTCTGGCCATACACATAAATTTGAAGCTTTTGAACATGAGAACTCTAGCGGAGGATCTAGCGGAGG	accaaggaatcctacgattaccttaaaaccctcgcaggggatgtccatatcgttcgcggtgatttcgacgagaatctcaactaccctgaacagaaggtcgttaccgtcggtcaatttaaaattggcctgatccacggccaccaagtcatcccttggggcgatatggccagccttgccctcttgcaacgccagtttgatgtggacatcctcatttctggccatacacataaatttgaagcttttgaacatgagaac		ATCCACCGGTACCATGGCTAGCaccaaggaatcctacgattaccttaaaaccctcgcaggggatgtccatatcgttcgcggtgatttcgacgagaatctcaactaccctgaacagaaggtcgttaccgtcggtcaatttaaaattggcctgatccacggccaccaagtcatcccttggggcgatatggccagccttgccctcttgcaacgccagtttgatgtggacatcctcatttctggccatacacataaatttgaagcttttgaacatgagaacTCTAGCGGAGGATCTAGCGGAGG	1_wt_control_peptides	VPS29	404.0	0.0
10446	0.0	321.0	4.0	2.0	0.0	hblOligo123512_Cat1	10446	NM_57180	3.0	GGCCACCAAGTCATCCCTTGGGGCGATATGGCCAGCCTTGCCCTCTTGCAACGCCAGTTTGATGTGGACATCCTCATTTCTGGCCATACACATAAATTTGAAGCTTTTGAACATGAGAACAAATTCTACATTAATCCAGGCTCCGCCACCGGCGCTTACAACGCTTTGGAGACAAATATTATTCCTTCATTCGTGCTTATGGACATCCAAGCCTCCACCGTCGTTACATACGTCTATCAGTTGATCGGGGATGACTCTAGCGGAGGATCTAGCGGAGG	ggccaccaagtcatcccttggggcgatatggccagccttgccctcttgcaacgccagtttgatgtggacatcctcatttctggccatacacataaatttgaagcttttgaacatgagaacaaattctacattaatccaggctccgccaccggcgcttacaacgctttggagacaaatattattccttcattcgtgcttatggacatccaagcctccaccgtcgttacatacgtctatcagttgatcggggatgac		ATCCACCGGTACCATGGCTAGCggccaccaagtcatcccttggggcgatatggccagccttgccctcttgcaacgccagtttgatgtggacatcctcatttctggccatacacataaatttgaagcttttgaacatgagaacaaattctacattaatccaggctccgccaccggcgcttacaacgctttggagacaaatattattccttcattcgtgcttatggacatccaagcctccaccgtcgttacatacgtctatcagttgatcggggatgacTCTAGCGGAGGATCTAGCGGAGG	1_wt_control_peptides	VPS29	321.0	0.0
10447	0.0	184.0	1.0	0.0	0.0	hblOligo244197_Cat1	10447	NM_57180	4.0	AGCCTTGCCCTCTTGCAACGCCAGTTTGATGTGGACATCCTCATTTCTGGCCATACACATAAATTTGAAGCTTTTGAACATGAGAACAAATTCTACATTAATCCAGGCTCCGCCACCGGCGCTTACAACGCTTTGGAGACAAATATTATTCCTTCATTCGTGCTTATGGACATCCAAGCCTCCACCGTCGTTACATACGTCTATCAGTTGATCGGGGATGACGTTAAAGTTGAGCGCATTGAATATAAAAAGCCTTCTAGCGGAGGATCTAGCGGAGG	agccttgccctcttgcaacgccagtttgatgtggacatcctcatttctggccatacacataaatttgaagcttttgaacatgagaacaaattctacattaatccaggctccgccaccggcgcttacaacgctttggagacaaatattattccttcattcgtgcttatggacatccaagcctccaccgtcgttacatacgtctatcagttgatcggggatgacgttaaagttgagcgcattgaatataaaaagcct		ATCCACCGGTACCATGGCTAGCagccttgccctcttgcaacgccagtttgatgtggacatcctcatttctggccatacacataaatttgaagcttttgaacatgagaacaaattctacattaatccaggctccgccaccggcgcttacaacgctttggagacaaatattattccttcattcgtgcttatggacatccaagcctccaccgtcgttacatacgtctatcagttgatcggggatgacgttaaagttgagcgcattgaatataaaaagcctTCTAGCGGAGGATCTAGCGGAGG	1_wt_control_peptides	VPS29	184.0	0.0
11373	0.0	548.0	5.0	2.0	0.0	hblOligo123071_Cat1	11373	NM_7126	1.0	GCTTCCGGTGCTGACTCTAAAGGCGACGACTTGAGCACCGCTATTCTTAAGCAGAAAAACCGCCCAAATCGCCTGATTGTTGATGAGGCTATCAACGAGGATAACTCTGTGGTTTCCTTGAGCCAACCAAAGATGGATGAACTCCAATTGTTCCGCGGGGACACTGTTCTCCTGAAAGGTAAGAAGCGCCGCGAAGCCGTTTGCATTGTTCTTTCCGATGACACATGTAGTGACGAAAAGATCCGCATGAATCGCTCTAGCGGAGGATCTAGCGGAGG	gcttccggtgctgactctaaaggcgacgacttgagcaccgctattcttaagcagaaaaaccgcccaaatcgcctgattgttgatgaggctatcaacgaggataactctgtggtttccttgagccaaccaaagatggatgaactccaattgttccgcggggacactgttctcctgaaaggtaagaagcgccgcgaagccgtttgcattgttctttccgatgacacatgtagtgacgaaaagatccgcatgaatcgc		ATCCACCGGTACCATGGCTAGCgcttccggtgctgactctaaaggcgacgacttgagcaccgctattcttaagcagaaaaaccgcccaaatcgcctgattgttgatgaggctatcaacgaggataactctgtggtttccttgagccaaccaaagatggatgaactccaattgttccgcggggacactgttctcctgaaaggtaagaagcgccgcgaagccgtttgcattgttctttccgatgacacatgtagtgacgaaaagatccgcatgaatcgcTCTAGCGGAGGATCTAGCGGAGG	1_wt_control_peptides	VCP	548.0	0.0
11374	0.0	872.0	8.0	1.0	0.0	hblOligo243791_Cat1	11374	NM_7126	2.0	GATGAACTCCAATTGTTCCGCGGGGACACTGTTCTCCTGAAAGGTAAGAAGCGCCGCGAAGCCGTTTGCATTGTTCTTTCCGATGACACATGTAGTGACGAAAAGATCCGCATGAATCGCGTTGTGCGCAATAATCTCCGCGTCCGCCTTGGTGATGTTATCAGCATCCAGCCTTGCCCTGATGTCAAATATGGCAAGCGCATTCATGTGCTCCCTATTGATGACACCGTGGAGGGTATTACTGGGAACCTTTTTTCTAGCGGAGGATCTAGCGGAGG	gatgaactccaattgttccgcggggacactgttctcctgaaaggtaagaagcgccgcgaagccgtttgcattgttctttccgatgacacatgtagtgacgaaaagatccgcatgaatcgcgttgtgcgcaataatctccgcgtccgccttggtgatgttatcagcatccagccttgccctgatgtcaaatatggcaagcgcattcatgtgctccctattgatgacaccgtggagggtattactgggaaccttttt		ATCCACCGGTACCATGGCTAGCgatgaactccaattgttccgcggggacactgttctcctgaaaggtaagaagcgccgcgaagccgtttgcattgttctttccgatgacacatgtagtgacgaaaagatccgcatgaatcgcgttgtgcgcaataatctccgcgtccgccttggtgatgttatcagcatccagccttgccctgatgtcaaatatggcaagcgcattcatgtgctccctattgatgacaccgtggagggtattactgggaacctttttTCTAGCGGAGGATCTAGCGGAGG	1_wt_control_peptides	VCP	872.0	0.0
11375	0.0	601.0	2.0	1.0	0.0	hblOligo123072_Cat1	11375	NM_7126	3.0	AATCTCCGCGTCCGCCTTGGTGATGTTATCAGCATCCAGCCTTGCCCTGATGTCAAATATGGCAAGCGCATTCATGTGCTCCCTATTGATGACACCGTGGAGGGTATTACTGGGAACCTTTTTGAAGTTTACTTGAAACCATACTTTCTCGAAGCCTATCGCCCAATTCGCAAAGGCGACATCTTCCTCGTTCGCGGTGGTATGCGCGCAGTCGAGTTTAAAGTGGTTGAGACAGACCCAAGTCCATACTGCATTTCTAGCGGAGGATCTAGCGGAGG	aatctccgcgtccgccttggtgatgttatcagcatccagccttgccctgatgtcaaatatggcaagcgcattcatgtgctccctattgatgacaccgtggagggtattactgggaacctttttgaagtttacttgaaaccatactttctcgaagcctatcgcccaattcgcaaaggcgacatcttcctcgttcgcggtggtatgcgcgcagtcgagtttaaagtggttgagacagacccaagtccatactgcatt		ATCCACCGGTACCATGGCTAGCaatctccgcgtccgccttggtgatgttatcagcatccagccttgccctgatgtcaaatatggcaagcgcattcatgtgctccctattgatgacaccgtggagggtattactgggaacctttttgaagtttacttgaaaccatactttctcgaagcctatcgcccaattcgcaaaggcgacatcttcctcgttcgcggtggtatgcgcgcagtcgagtttaaagtggttgagacagacccaagtccatactgcattTCTAGCGGAGGATCTAGCGGAGG	1_wt_control_peptides	VCP	601.0	0.0
11376	0.0	378.0	3.0	7.0	0.0	hblOligo243792_Cat1	11376	NM_7126	4.0	AAACCATACTTTCTCGAAGCCTATCGCCCAATTCGCAAAGGCGACATCTTCCTCGTTCGCGGTGGTATGCGCGCAGTCGAGTTTAAAGTGGTTGAGACAGACCCAAGTCCATACTGCATTGTTGCTCCTGATACCGTGATTCACTGTGAAGGTGAGCCTATCAAGCGCGAGGACGAAGAGGAATCTCTCAATGAGGTTGGTTACGATGATATCGGCGGTTGCCGCAAGCAGCTCGCCCAAATCAAAGAGATGGTGTCTAGCGGAGGATCTAGCGGAGG	aaaccatactttctcgaagcctatcgcccaattcgcaaaggcgacatcttcctcgttcgcggtggtatgcgcgcagtcgagtttaaagtggttgagacagacccaagtccatactgcattgttgctcctgataccgtgattcactgtgaaggtgagcctatcaagcgcgaggacgaagaggaatctctcaatgaggttggttacgatgatatcggcggttgccgcaagcagctcgcccaaatcaaagagatggtg		ATCCACCGGTACCATGGCTAGCaaaccatactttctcgaagcctatcgcccaattcgcaaaggcgacatcttcctcgttcgcggtggtatgcgcgcagtcgagtttaaagtggttgagacagacccaagtccatactgcattgttgctcctgataccgtgattcactgtgaaggtgagcctatcaagcgcgaggacgaagaggaatctctcaatgaggttggttacgatgatatcggcggttgccgcaagcagctcgcccaaatcaaagagatggtgTCTAGCGGAGGATCTAGCGGAGG	1_wt_control_peptides	VCP	378.0	0.0
11377	0.0	663.0	7.0	2.0	0.0	hblOligo123073_Cat1	11377	NM_7126	5.0	GTGATTCACTGTGAAGGTGAGCCTATCAAGCGCGAGGACGAAGAGGAATCTCTCAATGAGGTTGGTTACGATGATATCGGCGGTTGCCGCAAGCAGCTCGCCCAAATCAAAGAGATGGTGGAACTCCCTTTGCGCCACCCAGCACTTTTCAAGGCCATCGGCGTGAAGCCTCCTCGCGGGATCCTGCTGTATGGCCCTCCAGGCACCGGCAAGACACTTATCGCTCGCGCCGTGGCTAACGAGACTGGGGCATTTTCTAGCGGAGGATCTAGCGGAGG	gtgattcactgtgaaggtgagcctatcaagcgcgaggacgaagaggaatctctcaatgaggttggttacgatgatatcggcggttgccgcaagcagctcgcccaaatcaaagagatggtggaactccctttgcgccacccagcacttttcaaggccatcggcgtgaagcctcctcgcgggatcctgctgtatggccctccaggcaccggcaagacacttatcgctcgcgccgtggctaacgagactggggcattt		ATCCACCGGTACCATGGCTAGCgtgattcactgtgaaggtgagcctatcaagcgcgaggacgaagaggaatctctcaatgaggttggttacgatgatatcggcggttgccgcaagcagctcgcccaaatcaaagagatggtggaactccctttgcgccacccagcacttttcaaggccatcggcgtgaagcctcctcgcgggatcctgctgtatggccctccaggcaccggcaagacacttatcgctcgcgccgtggctaacgagactggggcatttTCTAGCGGAGGATCTAGCGGAGG	1_wt_control_peptides	VCP	663.0	0.0
11378	0.0	422.0	2.0	2.0	0.0	hblOligo243793_Cat1	11378	NM_7126	6.0	CACCCAGCACTTTTCAAGGCCATCGGCGTGAAGCCTCCTCGCGGGATCCTGCTGTATGGCCCTCCAGGCACCGGCAAGACACTTATCGCTCGCGCCGTGGCTAACGAGACTGGGGCATTTTTCTTTCTCATCAATGGGCCTGAAATCATGAGTAAACTGGCTGGTGAATCTGAGTCTAACCTGCGCAAAGCTTTTGAGGAAGCCGAAAAAAACGCACCTGCAATTATTTTCATCGATGAATTGGACGCAATTGCCTCTAGCGGAGGATCTAGCGGAGG	cacccagcacttttcaaggccatcggcgtgaagcctcctcgcgggatcctgctgtatggccctccaggcaccggcaagacacttatcgctcgcgccgtggctaacgagactggggcatttttctttctcatcaatgggcctgaaatcatgagtaaactggctggtgaatctgagtctaacctgcgcaaagcttttgaggaagccgaaaaaaacgcacctgcaattattttcatcgatgaattggacgcaattgcc		ATCCACCGGTACCATGGCTAGCcacccagcacttttcaaggccatcggcgtgaagcctcctcgcgggatcctgctgtatggccctccaggcaccggcaagacacttatcgctcgcgccgtggctaacgagactggggcatttttctttctcatcaatgggcctgaaatcatgagtaaactggctggtgaatctgagtctaacctgcgcaaagcttttgaggaagccgaaaaaaacgcacctgcaattattttcatcgatgaattggacgcaattgccTCTAGCGGAGGATCTAGCGGAGG	1_wt_control_peptides	VCP	422.0	0.0
11379	0.0	307.0	2.0	1.0	0.0	hblOligo123074_Cat1	11379	NM_7126	7.0	GGGCCTGAAATCATGAGTAAACTGGCTGGTGAATCTGAGTCTAACCTGCGCAAAGCTTTTGAGGAAGCCGAAAAAAACGCACCTGCAATTATTTTCATCGATGAATTGGACGCAATTGCCCCAAAACGCGAGAAGACTCACGGCGAGGTCGAACGCCGCATTGTGAGTCAGCTGCTTACTCTGATGGATGGCCTTAAACAACGCGCACACGTCATCGTGATGGCCGCTACAAACCGCCCAAATTCCATCGATCCATCTAGCGGAGGATCTAGCGGAGG	gggcctgaaatcatgagtaaactggctggtgaatctgagtctaacctgcgcaaagcttttgaggaagccgaaaaaaacgcacctgcaattattttcatcgatgaattggacgcaattgccccaaaacgcgagaagactcacggcgaggtcgaacgccgcattgtgagtcagctgcttactctgatggatggccttaaacaacgcgcacacgtcatcgtgatggccgctacaaaccgcccaaattccatcgatcca		ATCCACCGGTACCATGGCTAGCgggcctgaaatcatgagtaaactggctggtgaatctgagtctaacctgcgcaaagcttttgaggaagccgaaaaaaacgcacctgcaattattttcatcgatgaattggacgcaattgccccaaaacgcgagaagactcacggcgaggtcgaacgccgcattgtgagtcagctgcttactctgatggatggccttaaacaacgcgcacacgtcatcgtgatggccgctacaaaccgcccaaattccatcgatccaTCTAGCGGAGGATCTAGCGGAGG	1_wt_control_peptides	VCP	307.0	0.0
11380	0.0	1122.0	14.0	4.0	0.0	hblOligo243794_Cat1	11380	NM_7126	8.0	ACTCACGGCGAGGTCGAACGCCGCATTGTGAGTCAGCTGCTTACTCTGATGGATGGCCTTAAACAACGCGCACACGTCATCGTGATGGCCGCTACAAACCGCCCAAATTCCATCGATCCAGCCCTTCGCCGCTTCGGGCGCTTTGATCGCGAGGTTGACATCGGCATTCCTGACGCAACAGGCCGCCTGGAAATTCTTCAGATCCATACTAAAAACATGAAACTTGCTGACGACGTCGATCTTGAGCAAGTCGCATCTAGCGGAGGATCTAGCGGAGG	actcacggcgaggtcgaacgccgcattgtgagtcagctgcttactctgatggatggccttaaacaacgcgcacacgtcatcgtgatggccgctacaaaccgcccaaattccatcgatccagcccttcgccgcttcgggcgctttgatcgcgaggttgacatcggcattcctgacgcaacaggccgcctggaaattcttcagatccatactaaaaacatgaaacttgctgacgacgtcgatcttgagcaagtcgca		ATCCACCGGTACCATGGCTAGCactcacggcgaggtcgaacgccgcattgtgagtcagctgcttactctgatggatggccttaaacaacgcgcacacgtcatcgtgatggccgctacaaaccgcccaaattccatcgatccagcccttcgccgcttcgggcgctttgatcgcgaggttgacatcggcattcctgacgcaacaggccgcctggaaattcttcagatccatactaaaaacatgaaacttgctgacgacgtcgatcttgagcaagtcgcaTCTAGCGGAGGATCTAGCGGAGG	1_wt_control_peptides	VCP	1122.0	0.0
11381	0.0	251.0	1.0	1.0	0.0	hblOligo123075_Cat1	11381	NM_7126	9.0	GGGCGCTTTGATCGCGAGGTTGACATCGGCATTCCTGACGCAACAGGCCGCCTGGAAATTCTTCAGATCCATACTAAAAACATGAAACTTGCTGACGACGTCGATCTTGAGCAAGTCGCAAATGAAACACACGGCCATGTTGGCGCCGATCTCGCCGCATTGTGCTCAGAAGCCGCATTGCAGGCAATCCGCAAAAAGATGGACCTCATCGACTTGGAAGACGAAACCATTGACGCCGAGGTCATGAACTCCCTGTCTAGCGGAGGATCTAGCGGAGG	gggcgctttgatcgcgaggttgacatcggcattcctgacgcaacaggccgcctggaaattcttcagatccatactaaaaacatgaaacttgctgacgacgtcgatcttgagcaagtcgcaaatgaaacacacggccatgttggcgccgatctcgccgcattgtgctcagaagccgcattgcaggcaatccgcaaaaagatggacctcatcgacttggaagacgaaaccattgacgccgaggtcatgaactccctg		ATCCACCGGTACCATGGCTAGCgggcgctttgatcgcgaggttgacatcggcattcctgacgcaacaggccgcctggaaattcttcagatccatactaaaaacatgaaacttgctgacgacgtcgatcttgagcaagtcgcaaatgaaacacacggccatgttggcgccgatctcgccgcattgtgctcagaagccgcattgcaggcaatccgcaaaaagatggacctcatcgacttggaagacgaaaccattgacgccgaggtcatgaactccctgTCTAGCGGAGGATCTAGCGGAGG	1_wt_control_peptides	VCP	251.0	0.0
11382	0.0	461.0	3.0	1.0	0.0	hblOligo243795_Cat1	11382	NM_7126	10.0	CATGTTGGCGCCGATCTCGCCGCATTGTGCTCAGAAGCCGCATTGCAGGCAATCCGCAAAAAGATGGACCTCATCGACTTGGAAGACGAAACCATTGACGCCGAGGTCATGAACTCCCTGGCTGTGACTATGGATGACTTTCGCTGGGCCCTGAGTCAATCTAACCCTAGCGCCCTTCGCGAGACTGTTGTGGAAGTTCCACAAGTGACTTGGGAGGATATTGGCGGTCTGGAAGATGTGAAACGCGAATTGCAGTCTAGCGGAGGATCTAGCGGAGG	catgttggcgccgatctcgccgcattgtgctcagaagccgcattgcaggcaatccgcaaaaagatggacctcatcgacttggaagacgaaaccattgacgccgaggtcatgaactccctggctgtgactatggatgactttcgctgggccctgagtcaatctaaccctagcgcccttcgcgagactgttgtggaagttccacaagtgacttgggaggatattggcggtctggaagatgtgaaacgcgaattgcag		ATCCACCGGTACCATGGCTAGCcatgttggcgccgatctcgccgcattgtgctcagaagccgcattgcaggcaatccgcaaaaagatggacctcatcgacttggaagacgaaaccattgacgccgaggtcatgaactccctggctgtgactatggatgactttcgctgggccctgagtcaatctaaccctagcgcccttcgcgagactgttgtggaagttccacaagtgacttgggaggatattggcggtctggaagatgtgaaacgcgaattgcagTCTAGCGGAGGATCTAGCGGAGG	1_wt_control_peptides	VCP	461.0	0.0
11383	0.0	561.0	2.0	7.0	0.0	hblOligo123076_Cat1	11383	NM_7126	11.0	GACTTTCGCTGGGCCCTGAGTCAATCTAACCCTAGCGCCCTTCGCGAGACTGTTGTGGAAGTTCCACAAGTGACTTGGGAGGATATTGGCGGTCTGGAAGATGTGAAACGCGAATTGCAGGAGCTTGTTCAGTATCCAGTGGAACACCCTGACAAATTTTTGAAGTTTGGCATGACCCCAAGTAAGGGTGTGCTGTTCTATGGGCCACCAGGCTGCGGGAAAACTTTGCTGGCCAAGGCCATTGCCAATGAGTGTTCTAGCGGAGGATCTAGCGGAGG	gactttcgctgggccctgagtcaatctaaccctagcgcccttcgcgagactgttgtggaagttccacaagtgacttgggaggatattggcggtctggaagatgtgaaacgcgaattgcaggagcttgttcagtatccagtggaacaccctgacaaatttttgaagtttggcatgaccccaagtaagggtgtgctgttctatgggccaccaggctgcgggaaaactttgctggccaaggccattgccaatgagtgt		ATCCACCGGTACCATGGCTAGCgactttcgctgggccctgagtcaatctaaccctagcgcccttcgcgagactgttgtggaagttccacaagtgacttgggaggatattggcggtctggaagatgtgaaacgcgaattgcaggagcttgttcagtatccagtggaacaccctgacaaatttttgaagtttggcatgaccccaagtaagggtgtgctgttctatgggccaccaggctgcgggaaaactttgctggccaaggccattgccaatgagtgtTCTAGCGGAGGATCTAGCGGAGG	1_wt_control_peptides	VCP	561.0	0.0
11384	0.0	657.0	2.0	4.0	0.0	hblOligo243796_Cat1	11384	NM_7126	12.0	CCAGTGGAACACCCTGACAAATTTTTGAAGTTTGGCATGACCCCAAGTAAGGGTGTGCTGTTCTATGGGCCACCAGGCTGCGGGAAAACTTTGCTGGCCAAGGCCATTGCCAATGAGTGTCAGGCAAATTTTATCTCAATCAAGGGTCCAGAGCTCCTTACCATGTGGTTCGGGGAGTCCGAAGCAAACGTGCGCGAGATCTTCGATAAGGCTCGCCAAGCAGCACCTTGTGTCTTGTTCTTCGATGAGCTTGACTCTAGCGGAGGATCTAGCGGAGG	ccagtggaacaccctgacaaatttttgaagtttggcatgaccccaagtaagggtgtgctgttctatgggccaccaggctgcgggaaaactttgctggccaaggccattgccaatgagtgtcaggcaaattttatctcaatcaagggtccagagctccttaccatgtggttcggggagtccgaagcaaacgtgcgcgagatcttcgataaggctcgccaagcagcaccttgtgtcttgttcttcgatgagcttgac		ATCCACCGGTACCATGGCTAGCccagtggaacaccctgacaaatttttgaagtttggcatgaccccaagtaagggtgtgctgttctatgggccaccaggctgcgggaaaactttgctggccaaggccattgccaatgagtgtcaggcaaattttatctcaatcaagggtccagagctccttaccatgtggttcggggagtccgaagcaaacgtgcgcgagatcttcgataaggctcgccaagcagcaccttgtgtcttgttcttcgatgagcttgacTCTAGCGGAGGATCTAGCGGAGG	1_wt_control_peptides	VCP	657.0	0.0
11385	0.0	929.0	2.0	2.0	0.0	hblOligo123077_Cat1	11385	NM_7126	13.0	TCAATCAAGGGTCCAGAGCTCCTTACCATGTGGTTCGGGGAGTCCGAAGCAAACGTGCGCGAGATCTTCGATAAGGCTCGCCAAGCAGCACCTTGTGTCTTGTTCTTCGATGAGCTTGACTCCATCGCAAAAGCTCGCGGGGGGAACATCGGGGACGGCGGTGGTGCTGCCGATCGCGTGATTAACCAAATTTTGACCGAGATGGACGGTATGTCTACCAAAAAAAACGTGTTTATCATTGGCGCTACCAACCGCTCTAGCGGAGGATCTAGCGGAGG	tcaatcaagggtccagagctccttaccatgtggttcggggagtccgaagcaaacgtgcgcgagatcttcgataaggctcgccaagcagcaccttgtgtcttgttcttcgatgagcttgactccatcgcaaaagctcgcggggggaacatcggggacggcggtggtgctgccgatcgcgtgattaaccaaattttgaccgagatggacggtatgtctaccaaaaaaaacgtgtttatcattggcgctaccaaccgc		ATCCACCGGTACCATGGCTAGCtcaatcaagggtccagagctccttaccatgtggttcggggagtccgaagcaaacgtgcgcgagatcttcgataaggctcgccaagcagcaccttgtgtcttgttcttcgatgagcttgactccatcgcaaaagctcgcggggggaacatcggggacggcggtggtgctgccgatcgcgtgattaaccaaattttgaccgagatggacggtatgtctaccaaaaaaaacgtgtttatcattggcgctaccaaccgcTCTAGCGGAGGATCTAGCGGAGG	1_wt_control_peptides	VCP	929.0	0.0
11386	0.0	653.0	18.0	5.0	0.0	hblOligo243797_Cat1	11386	NM_7126	14.0	CGCGGGGGGAACATCGGGGACGGCGGTGGTGCTGCCGATCGCGTGATTAACCAAATTTTGACCGAGATGGACGGTATGTCTACCAAAAAAAACGTGTTTATCATTGGCGCTACCAACCGCCCAGACATCATCGACCCAGCTATCCTTCGCCCTGGGCGCTTGGACCAACTTATTTATATCCCTTTGCCTGATGAAAAATCCCGCGTTGCTATCTTGAAGGCCAATTTGCGCAAATCACCTGTCGCTAAGGATGTTTCTAGCGGAGGATCTAGCGGAGG	cgcggggggaacatcggggacggcggtggtgctgccgatcgcgtgattaaccaaattttgaccgagatggacggtatgtctaccaaaaaaaacgtgtttatcattggcgctaccaaccgcccagacatcatcgacccagctatccttcgccctgggcgcttggaccaacttatttatatccctttgcctgatgaaaaatcccgcgttgctatcttgaaggccaatttgcgcaaatcacctgtcgctaaggatgtt		ATCCACCGGTACCATGGCTAGCcgcggggggaacatcggggacggcggtggtgctgccgatcgcgtgattaaccaaattttgaccgagatggacggtatgtctaccaaaaaaaacgtgtttatcattggcgctaccaaccgcccagacatcatcgacccagctatccttcgccctgggcgcttggaccaacttatttatatccctttgcctgatgaaaaatcccgcgttgctatcttgaaggccaatttgcgcaaatcacctgtcgctaaggatgttTCTAGCGGAGGATCTAGCGGAGG	1_wt_control_peptides	VCP	653.0	0.0
11387	0.0	634.0	9.0	6.0	0.0	hblOligo123078_Cat1	11387	NM_7126	15.0	CCAGCTATCCTTCGCCCTGGGCGCTTGGACCAACTTATTTATATCCCTTTGCCTGATGAAAAATCCCGCGTTGCTATCTTGAAGGCCAATTTGCGCAAATCACCTGTCGCTAAGGATGTTGACCTGGAGTTCCTGGCAAAGATGACCAACGGGTTTAGTGGGGCTGACTTGACAGAGATTTGTCAACGCGCTTGTAAATTGGCCATTCGCGAATCTATCGAGAGTGAAATTCGCCGCGAACGCGAGCGCCAAACCTCTAGCGGAGGATCTAGCGGAGG	ccagctatccttcgccctgggcgcttggaccaacttatttatatccctttgcctgatgaaaaatcccgcgttgctatcttgaaggccaatttgcgcaaatcacctgtcgctaaggatgttgacctggagttcctggcaaagatgaccaacgggtttagtggggctgacttgacagagatttgtcaacgcgcttgtaaattggccattcgcgaatctatcgagagtgaaattcgccgcgaacgcgagcgccaaacc		ATCCACCGGTACCATGGCTAGCccagctatccttcgccctgggcgcttggaccaacttatttatatccctttgcctgatgaaaaatcccgcgttgctatcttgaaggccaatttgcgcaaatcacctgtcgctaaggatgttgacctggagttcctggcaaagatgaccaacgggtttagtggggctgacttgacagagatttgtcaacgcgcttgtaaattggccattcgcgaatctatcgagagtgaaattcgccgcgaacgcgagcgccaaaccTCTAGCGGAGGATCTAGCGGAGG	1_wt_control_peptides	VCP	634.0	0.0
11388	0.0	643.0	5.0	2.0	0.0	hblOligo243798_Cat1	11388	NM_7126	16.0	GCAAAGATGACCAACGGGTTTAGTGGGGCTGACTTGACAGAGATTTGTCAACGCGCTTGTAAATTGGCCATTCGCGAATCTATCGAGAGTGAAATTCGCCGCGAACGCGAGCGCCAAACCAATCCTAGTGCTATGGAGGTCGAGGAAGACGATCCAGTGCCTGAAATCCGCCGCGATCACTTTGAAGAGGCCATGCGCTTCGCACGCCGCTCAGTTTCAGATAACGACATCCGCAAGTATGAGATGTTCGCACAATCTAGCGGAGGATCTAGCGGAGG	gcaaagatgaccaacgggtttagtggggctgacttgacagagatttgtcaacgcgcttgtaaattggccattcgcgaatctatcgagagtgaaattcgccgcgaacgcgagcgccaaaccaatcctagtgctatggaggtcgaggaagacgatccagtgcctgaaatccgccgcgatcactttgaagaggccatgcgcttcgcacgccgctcagtttcagataacgacatccgcaagtatgagatgttcgcacaa		ATCCACCGGTACCATGGCTAGCgcaaagatgaccaacgggtttagtggggctgacttgacagagatttgtcaacgcgcttgtaaattggccattcgcgaatctatcgagagtgaaattcgccgcgaacgcgagcgccaaaccaatcctagtgctatggaggtcgaggaagacgatccagtgcctgaaatccgccgcgatcactttgaagaggccatgcgcttcgcacgccgctcagtttcagataacgacatccgcaagtatgagatgttcgcacaaTCTAGCGGAGGATCTAGCGGAGG	1_wt_control_peptides	VCP	643.0	0.0
11389	0.0	929.0	4.0	3.0	0.0	hblOligo123079_Cat1	11389	NM_7126	17.0	GAGGTCGAGGAAGACGATCCAGTGCCTGAAATCCGCCGCGATCACTTTGAAGAGGCCATGCGCTTCGCACGCCGCTCAGTTTCAGATAACGACATCCGCAAGTATGAGATGTTCGCACAAACTCTTCAACAGTCTCGCGGCTTCGGGTCATTTCGCTTTCCTTCCGGGAACCAAGGTGGCGCCGGCCCTTCCCAAGGTAGCGGCGGCGGGACAGGCGGCTCCGTGTACACCGAAGACAATGACGACGACCTGTATTCTAGCGGAGGATCTAGCGGAGG	gaggtcgaggaagacgatccagtgcctgaaatccgccgcgatcactttgaagaggccatgcgcttcgcacgccgctcagtttcagataacgacatccgcaagtatgagatgttcgcacaaactcttcaacagtctcgcggcttcgggtcatttcgctttccttccgggaaccaaggtggcgccggcccttcccaaggtagcggcggcgggacaggcggctccgtgtacaccgaagacaatgacgacgacctgtat		ATCCACCGGTACCATGGCTAGCgaggtcgaggaagacgatccagtgcctgaaatccgccgcgatcactttgaagaggccatgcgcttcgcacgccgctcagtttcagataacgacatccgcaagtatgagatgttcgcacaaactcttcaacagtctcgcggcttcgggtcatttcgctttccttccgggaaccaaggtggcgccggcccttcccaaggtagcggcggcgggacaggcggctccgtgtacaccgaagacaatgacgacgacctgtatTCTAGCGGAGGATCTAGCGGAGG	1_wt_control_peptides	VCP	929.0	0.0
11805	0.0	1113.0	12.0	8.0	0.0	hblOligo99806_Cat1	11805	NM_968	1.0	GCCTGCGCTCGCCCACTCATTAGTGTCTATAGCGAGAAGGGCGAAAGCTCTGGGAAAAATGTCACTCTGCCTGCTGTCTTTAAGGCCCCAATCCGCCCTGATATCGTTAACTTCGTTCACACCAATCTGCGCAAAAACAATCGCCAGCCTTACGCCGTTTCTGAACTGGCAGGGCATCAGACCAGCGCAGAATCCTGGGGCACAGGCCGCGCTGTCGCACGCATCCCACGCGTTCGCGGCGGGGGGACCCATCGCTCTAGCGGAGGATCTAGCGGAGG	gcctgcgctcgcccactcattagtgtctatagcgagaagggcgaaagctctgggaaaaatgtcactctgcctgctgtctttaaggccccaatccgccctgatatcgttaacttcgttcacaccaatctgcgcaaaaacaatcgccagccttacgccgtttctgaactggcagggcatcagaccagcgcagaatcctggggcacaggccgcgctgtcgcacgcatcccacgcgttcgcggcggggggacccatcgc		ATCCACCGGTACCATGGCTAGCgcctgcgctcgcccactcattagtgtctatagcgagaagggcgaaagctctgggaaaaatgtcactctgcctgctgtctttaaggccccaatccgccctgatatcgttaacttcgttcacaccaatctgcgcaaaaacaatcgccagccttacgccgtttctgaactggcagggcatcagaccagcgcagaatcctggggcacaggccgcgctgtcgcacgcatcccacgcgttcgcggcggggggacccatcgcTCTAGCGGAGGATCTAGCGGAGG	1_wt_control_peptides	Rpl4	1113.0	0.0
11806	0.0	1620.0	4.0	11.0	0.0	hblOligo222304_Cat1	11806	NM_968	2.0	AAAAACAATCGCCAGCCTTACGCCGTTTCTGAACTGGCAGGGCATCAGACCAGCGCAGAATCCTGGGGCACAGGCCGCGCTGTCGCACGCATCCCACGCGTTCGCGGCGGGGGGACCCATCGCTCAGGTCAGGGGGCCTTTGGGAATATGTGCCGCGGTGGCCGCATGTTCGCACCTACAAAGACATGGCGCCGCTGGCACCGCCGCGTCAATACTACTCAGAAGCGCTATGCTATTTGTTCTGCATTGGCTGCTTCTAGCGGAGGATCTAGCGGAGG	aaaaacaatcgccagccttacgccgtttctgaactggcagggcatcagaccagcgcagaatcctggggcacaggccgcgctgtcgcacgcatcccacgcgttcgcggcggggggacccatcgctcaggtcagggggcctttgggaatatgtgccgcggtggccgcatgttcgcacctacaaagacatggcgccgctggcaccgccgcgtcaatactactcagaagcgctatgctatttgttctgcattggctgct		ATCCACCGGTACCATGGCTAGCaaaaacaatcgccagccttacgccgtttctgaactggcagggcatcagaccagcgcagaatcctggggcacaggccgcgctgtcgcacgcatcccacgcgttcgcggcggggggacccatcgctcaggtcagggggcctttgggaatatgtgccgcggtggccgcatgttcgcacctacaaagacatggcgccgctggcaccgccgcgtcaatactactcagaagcgctatgctatttgttctgcattggctgctTCTAGCGGAGGATCTAGCGGAGG	1_wt_control_peptides	Rpl4	1620.0	0.0
11807	0.0	399.0	0.0	7.0	0.0	hblOligo99807_Cat1	11807	NM_968	3.0	GCCTTTGGGAATATGTGCCGCGGTGGCCGCATGTTCGCACCTACAAAGACATGGCGCCGCTGGCACCGCCGCGTCAATACTACTCAGAAGCGCTATGCTATTTGTTCTGCATTGGCTGCTAGCGCTTTGCCTGCTCTTGTTATGTCAAAGGGCCATCGCATCGAAGAAGTCCCAGAACTGCCTCTGGTGGTTGAAGATAAAGTCGAGGGCTATAAGAAAACTAAGGAGGCCGTGCTTCTTCTTAAAAAATTGAAGTCTAGCGGAGGATCTAGCGGAGG	gcctttgggaatatgtgccgcggtggccgcatgttcgcacctacaaagacatggcgccgctggcaccgccgcgtcaatactactcagaagcgctatgctatttgttctgcattggctgctagcgctttgcctgctcttgttatgtcaaagggccatcgcatcgaagaagtcccagaactgcctctggtggttgaagataaagtcgagggctataagaaaactaaggaggccgtgcttcttcttaaaaaattgaag		ATCCACCGGTACCATGGCTAGCgcctttgggaatatgtgccgcggtggccgcatgttcgcacctacaaagacatggcgccgctggcaccgccgcgtcaatactactcagaagcgctatgctatttgttctgcattggctgctagcgctttgcctgctcttgttatgtcaaagggccatcgcatcgaagaagtcccagaactgcctctggtggttgaagataaagtcgagggctataagaaaactaaggaggccgtgcttcttcttaaaaaattgaagTCTAGCGGAGGATCTAGCGGAGG	1_wt_control_peptides	Rpl4	399.0	0.0
11808	0.0	661.0	6.0	2.0	0.0	hblOligo222305_Cat1	11808	NM_968	4.0	CTTGTTATGTCAAAGGGCCATCGCATCGAAGAAGTCCCAGAACTGCCTCTGGTGGTTGAAGATAAAGTCGAGGGCTATAAGAAAACTAAGGAGGCCGTGCTTCTTCTTAAAAAATTGAAGGCTTGGAATGACATCAAGAAGGTGTACGCTTCTCAGCGCATGCGCGCCGGCAAGGGCAAAATGCGCAATCGCCGCCGCATCCAGCGCCGCGGGCCTTGCATCATCTACAATGAAGATAATGGGATTATCAAAGCATCTAGCGGAGGATCTAGCGGAGG	cttgttatgtcaaagggccatcgcatcgaagaagtcccagaactgcctctggtggttgaagataaagtcgagggctataagaaaactaaggaggccgtgcttcttcttaaaaaattgaaggcttggaatgacatcaagaaggtgtacgcttctcagcgcatgcgcgccggcaagggcaaaatgcgcaatcgccgccgcatccagcgccgcgggccttgcatcatctacaatgaagataatgggattatcaaagca		ATCCACCGGTACCATGGCTAGCcttgttatgtcaaagggccatcgcatcgaagaagtcccagaactgcctctggtggttgaagataaagtcgagggctataagaaaactaaggaggccgtgcttcttcttaaaaaattgaaggcttggaatgacatcaagaaggtgtacgcttctcagcgcatgcgcgccggcaagggcaaaatgcgcaatcgccgccgcatccagcgccgcgggccttgcatcatctacaatgaagataatgggattatcaaagcaTCTAGCGGAGGATCTAGCGGAGG	1_wt_control_peptides	Rpl4	661.0	0.0
11809	0.0	1905.0	13.0	9.0	0.0	hblOligo99808_Cat1	11809	NM_968	5.0	AAGAAGGTGTACGCTTCTCAGCGCATGCGCGCCGGCAAGGGCAAAATGCGCAATCGCCGCCGCATCCAGCGCCGCGGGCCTTGCATCATCTACAATGAAGATAATGGGATTATCAAAGCATTTCGCAACATCCCAGGGATTACATTGCTCAATGTTAGCAAACTCAATATTTTGAAACTTGCACCAGGGGGCCATGTTGGGCGCTTCTGTATCTGGACTGAAAGCGCATTTCGCAAGCTTGACGAGCTCTACGGCTCTAGCGGAGGATCTAGCGGAGG	aagaaggtgtacgcttctcagcgcatgcgcgccggcaagggcaaaatgcgcaatcgccgccgcatccagcgccgcgggccttgcatcatctacaatgaagataatgggattatcaaagcatttcgcaacatcccagggattacattgctcaatgttagcaaactcaatattttgaaacttgcaccagggggccatgttgggcgcttctgtatctggactgaaagcgcatttcgcaagcttgacgagctctacggc		ATCCACCGGTACCATGGCTAGCaagaaggtgtacgcttctcagcgcatgcgcgccggcaagggcaaaatgcgcaatcgccgccgcatccagcgccgcgggccttgcatcatctacaatgaagataatgggattatcaaagcatttcgcaacatcccagggattacattgctcaatgttagcaaactcaatattttgaaacttgcaccagggggccatgttgggcgcttctgtatctggactgaaagcgcatttcgcaagcttgacgagctctacggcTCTAGCGGAGGATCTAGCGGAGG	1_wt_control_peptides	Rpl4	1905.0	0.0
11810	0.0	420.0	3.0	1.0	0.0	hblOligo222306_Cat1	11810	NM_968	6.0	GGGATTACATTGCTCAATGTTAGCAAACTCAATATTTTGAAACTTGCACCAGGGGGCCATGTTGGGCGCTTCTGTATCTGGACTGAAAGCGCATTTCGCAAGCTTGACGAGCTCTACGGCACCTGGCGCAAGGCAGCTAGCCTTAAAAGCAACTATAACCTGCCTATGCACAAAATGATCAATACAGATCTCTCCCGCATTCTCAAAAGCCCTGAGATTCAACGCGCACTTCGCGCTCCACGCAAGAAGATCCACTCTAGCGGAGGATCTAGCGGAGG	gggattacattgctcaatgttagcaaactcaatattttgaaacttgcaccagggggccatgttgggcgcttctgtatctggactgaaagcgcatttcgcaagcttgacgagctctacggcacctggcgcaaggcagctagccttaaaagcaactataacctgcctatgcacaaaatgatcaatacagatctctcccgcattctcaaaagccctgagattcaacgcgcacttcgcgctccacgcaagaagatccac		ATCCACCGGTACCATGGCTAGCgggattacattgctcaatgttagcaaactcaatattttgaaacttgcaccagggggccatgttgggcgcttctgtatctggactgaaagcgcatttcgcaagcttgacgagctctacggcacctggcgcaaggcagctagccttaaaagcaactataacctgcctatgcacaaaatgatcaatacagatctctcccgcattctcaaaagccctgagattcaacgcgcacttcgcgctccacgcaagaagatccacTCTAGCGGAGGATCTAGCGGAGG	1_wt_control_peptides	Rpl4	420.0	0.0
11811	0.0	1631.0	4.0	10.0	0.0	hblOligo99809_Cat1	11811	NM_968	7.0	GCTAGCCTTAAAAGCAACTATAACCTGCCTATGCACAAAATGATCAATACAGATCTCTCCCGCATTCTCAAAAGCCCTGAGATTCAACGCGCACTTCGCGCTCCACGCAAGAAGATCCACCGCCGCGTTCTTAAGAAGAACCCACTTAAAAACTTGCGCATTATGCTCAAGCTGAATCCATATGCAAAAACCATGCGCCGCAATACCATCCTCCGCCAGGCTCGCAATCATAAACTGCGCGTGGATAAAGCAGCATCTAGCGGAGGATCTAGCGGAGG	gctagccttaaaagcaactataacctgcctatgcacaaaatgatcaatacagatctctcccgcattctcaaaagccctgagattcaacgcgcacttcgcgctccacgcaagaagatccaccgccgcgttcttaagaagaacccacttaaaaacttgcgcattatgctcaagctgaatccatatgcaaaaaccatgcgccgcaataccatcctccgccaggctcgcaatcataaactgcgcgtggataaagcagca		ATCCACCGGTACCATGGCTAGCgctagccttaaaagcaactataacctgcctatgcacaaaatgatcaatacagatctctcccgcattctcaaaagccctgagattcaacgcgcacttcgcgctccacgcaagaagatccaccgccgcgttcttaagaagaacccacttaaaaacttgcgcattatgctcaagctgaatccatatgcaaaaaccatgcgccgcaataccatcctccgccaggctcgcaatcataaactgcgcgtggataaagcagcaTCTAGCGGAGGATCTAGCGGAGG	1_wt_control_peptides	Rpl4	1631.0	0.0
11812	0.0	139.0	2.0	1.0	0.0	hblOligo222307_Cat1	11812	NM_968	8.0	AAGAACCCACTTAAAAACTTGCGCATTATGCTCAAGCTGAATCCATATGCAAAAACCATGCGCCGCAATACCATCCTCCGCCAGGCTCGCAATCATAAACTGCGCGTGGATAAAGCAGCAGCCGCAGCTGCAGCATTGCAGGCTAAATCTGACGAAAAAGCCGCCGTCGCCGGGAAGAAACCTGTGGTTGGTAAAAAGGGGAAGAAGGCCGCAGTTGGCGTCAAAAAACAAAAAAAGCCTTTGGTGGGGAAGAAGTCTAGCGGAGGATCTAGCGGAGG	aagaacccacttaaaaacttgcgcattatgctcaagctgaatccatatgcaaaaaccatgcgccgcaataccatcctccgccaggctcgcaatcataaactgcgcgtggataaagcagcagccgcagctgcagcattgcaggctaaatctgacgaaaaagccgccgtcgccgggaagaaacctgtggttggtaaaaaggggaagaaggccgcagttggcgtcaaaaaacaaaaaaagcctttggtggggaagaag		ATCCACCGGTACCATGGCTAGCaagaacccacttaaaaacttgcgcattatgctcaagctgaatccatatgcaaaaaccatgcgccgcaataccatcctccgccaggctcgcaatcataaactgcgcgtggataaagcagcagccgcagctgcagcattgcaggctaaatctgacgaaaaagccgccgtcgccgggaagaaacctgtggttggtaaaaaggggaagaaggccgcagttggcgtcaaaaaacaaaaaaagcctttggtggggaagaagTCTAGCGGAGGATCTAGCGGAGG	1_wt_control_peptides	Rpl4	139.0	0.0
11813	0.0	81.0	0.0	0.0	0.0	hblOligo99810_Cat1	11813	NM_968	9.0	CAGGCTCGCAATCATAAACTGCGCGTGGATAAAGCAGCAGCCGCAGCTGCAGCATTGCAGGCTAAATCTGACGAAAAAGCCGCCGTCGCCGGGAAGAAACCTGTGGTTGGTAAAAAGGGGAAGAAGGCCGCAGTTGGCGTCAAAAAACAAAAAAAGCCTTTGGTGGGGAAGAAGGCTGCAGCTACCAAAAAGCCTGCTCCAGAAAAAAAGCCTGCCGAAAAGAAACCTACTACTGAAGAAAAAAAGCCAGCTGCATCTAGCGGAGGATCTAGCGGAGG	caggctcgcaatcataaactgcgcgtggataaagcagcagccgcagctgcagcattgcaggctaaatctgacgaaaaagccgccgtcgccgggaagaaacctgtggttggtaaaaaggggaagaaggccgcagttggcgtcaaaaaacaaaaaaagcctttggtggggaagaaggctgcagctaccaaaaagcctgctccagaaaaaaagcctgccgaaaagaaacctactactgaagaaaaaaagccagctgca		ATCCACCGGTACCATGGCTAGCcaggctcgcaatcataaactgcgcgtggataaagcagcagccgcagctgcagcattgcaggctaaatctgacgaaaaagccgccgtcgccgggaagaaacctgtggttggtaaaaaggggaagaaggccgcagttggcgtcaaaaaacaaaaaaagcctttggtggggaagaaggctgcagctaccaaaaagcctgctccagaaaaaaagcctgccgaaaagaaacctactactgaagaaaaaaagccagctgcaTCTAGCGGAGGATCTAGCGGAGG	1_wt_control_peptides	Rpl4	81.0	0.0
11814	0.0	281.0	2.0	1.0	0.0	hblOligo99762_Cat1	11814	NM_983	1.0	GCTCCTGTCAAAAAACTGGTTGTGAAGGGGGGTAAGAAAAAGAAGCAAGTCCTCAAGTTCACATTGGACTGTACTCATCCAGTTGAGGACGGCATCATGGACGCAGCAAATTTCGAACAGTTTCTGCAGGAACGCATCAAGGTTAATGGTAAGGCTGGGAATCTTGGCGGGGGCGTGGTTACAATTGAGCGCTCTAAGTCAAAGATCACTGTGACATCTGAGGTCCCATTCAGTAAGCGCTACTTGAAATACCTCTCTAGCGGAGGATCTAGCGGAGG	gctcctgtcaaaaaactggttgtgaaggggggtaagaaaaagaagcaagtcctcaagttcacattggactgtactcatccagttgaggacggcatcatggacgcagcaaatttcgaacagtttctgcaggaacgcatcaaggttaatggtaaggctgggaatcttggcgggggcgtggttacaattgagcgctctaagtcaaagatcactgtgacatctgaggtcccattcagtaagcgctacttgaaatacctc		ATCCACCGGTACCATGGCTAGCgctcctgtcaaaaaactggttgtgaaggggggtaagaaaaagaagcaagtcctcaagttcacattggactgtactcatccagttgaggacggcatcatggacgcagcaaatttcgaacagtttctgcaggaacgcatcaaggttaatggtaaggctgggaatcttggcgggggcgtggttacaattgagcgctctaagtcaaagatcactgtgacatctgaggtcccattcagtaagcgctacttgaaatacctcTCTAGCGGAGGATCTAGCGGAGG	1_wt_control_peptides	Rpl22	281.0	0.0
11815	0.0	500.0	10.0	7.0	0.0	hblOligo222276_Cat1	11815	NM_983	2.0	GAACGCCGCATCAAGGTTAATGGTAAGGCTGGGAATCTTGGCGGGGGCGTGGTTACAATTGAGCGCTCTAAGTCAAAGATCACTGTGACATCTGAGGTCCCATTCAGTAAGCGCTACTTGAAATACCTCACAAAAAAGTATCTCAAGAAAAATAATCTGCGCGATTGGTTGCGCGTGGTTGCTAACTCCAAAGAATCCTACGAGCTTCGCTATTTCCAAATCAACCAAGACGAGGAGGAAGAGGAGGATGAGGATTCTAGCGGAGGATCTAGCGGAGG	gaacgccgcatcaaggttaatggtaaggctgggaatcttggcgggggcgtggttacaattgagcgctctaagtcaaagatcactgtgacatctgaggtcccattcagtaagcgctacttgaaatacctcacaaaaaagtatctcaagaaaaataatctgcgcgattggttgcgcgtggttgctaactccaaagaatcctacgagcttcgctatttccaaatcaaccaagacgaggaggaagaggaggatgaggat		ATCCACCGGTACCATGGCTAGCgaacgccgcatcaaggttaatggtaaggctgggaatcttggcgggggcgtggttacaattgagcgctctaagtcaaagatcactgtgacatctgaggtcccattcagtaagcgctacttgaaatacctcacaaaaaagtatctcaagaaaaataatctgcgcgattggttgcgcgtggttgctaactccaaagaatcctacgagcttcgctatttccaaatcaaccaagacgaggaggaagaggaggatgaggatTCTAGCGGAGGATCTAGCGGAGG	1_wt_control_peptides	Rpl22	500.0	0.0
11816	0.0	2121.0	8.0	9.0	0.0	hblOligo99768_Cat1	11816	NM_986	1.0	AAAGTGGAACTTTGCTCTTTCAGTGGGTACAAAATTTACCCTGGTCACGGGCGCCGCTATGCACGCACTGATGGCAAAGTTTTTCAATTTCTGAATGCAAAGTGTGAATCTGCATTCCTCAGTAAACGCAATCCTCGCCAAATCAACTGGACTGTTTTGTACCGCCGCAAACATAAAAAAGGGCAGTCCGAGGAGATCCAAAAAAAACGCACCCGCCGCGCTGTCAAATTTCAGCGCGCCATTACCGGTGCAAGCTCTAGCGGAGGATCTAGCGGAGG	aaagtggaactttgctctttcagtgggtacaaaatttaccctggtcacgggcgccgctatgcacgcactgatggcaaagtttttcaatttctgaatgcaaagtgtgaatctgcattcctcagtaaacgcaatcctcgccaaatcaactggactgttttgtaccgccgcaaacataaaaaagggcagtccgaggagatccaaaaaaaacgcacccgccgcgctgtcaaatttcagcgcgccattaccggtgcaagc		ATCCACCGGTACCATGGCTAGCaaagtggaactttgctctttcagtgggtacaaaatttaccctggtcacgggcgccgctatgcacgcactgatggcaaagtttttcaatttctgaatgcaaagtgtgaatctgcattcctcagtaaacgcaatcctcgccaaatcaactggactgttttgtaccgccgcaaacataaaaaagggcagtccgaggagatccaaaaaaaacgcacccgccgcgctgtcaaatttcagcgcgccattaccggtgcaagcTCTAGCGGAGGATCTAGCGGAGG	1_wt_control_peptides	Rpl24	2121.0	0.0
11817	0.0	243.0	0.0	1.0	0.0	hblOligo222280_Cat1	11817	NM_986	2.0	CCTCGCCAAATCAACTGGACTGTTTTGTACCGCCGCAAACATAAAAAAGGGCAGTCCGAGGAGATCCAAAAAAAACGCACCCGCCGCGCTGTCAAATTTCAGCGCGCCATTACCGGTGCAAGCCTGGCTGACATTATGGCAAAGCGCAATCAGAAACCTGAAGTGCGCAAGGCACAGCGCGAACAAGCCATCCGCGCAGCCAAAGAAGCCAAGAAGGCTAAACAGGCCAGCAAGAAGACTGCCATGGCAGCTGCTTCTAGCGGAGGATCTAGCGGAGG	cctcgccaaatcaactggactgttttgtaccgccgcaaacataaaaaagggcagtccgaggagatccaaaaaaaacgcacccgccgcgctgtcaaatttcagcgcgccattaccggtgcaagcctggctgacattatggcaaagcgcaatcagaaacctgaagtgcgcaaggcacagcgcgaacaagccatccgcgcagccaaagaagccaagaaggctaaacaggccagcaagaagactgccatggcagctgct		ATCCACCGGTACCATGGCTAGCcctcgccaaatcaactggactgttttgtaccgccgcaaacataaaaaagggcagtccgaggagatccaaaaaaaacgcacccgccgcgctgtcaaatttcagcgcgccattaccggtgcaagcctggctgacattatggcaaagcgcaatcagaaacctgaagtgcgcaaggcacagcgcgaacaagccatccgcgcagccaaagaagccaagaaggctaaacaggccagcaagaagactgccatggcagctgctTCTAGCGGAGGATCTAGCGGAGG	1_wt_control_peptides	Rpl24	243.0	0.0
11818	0.0	583.0	1.0	3.0	0.0	hblOligo99769_Cat1	11818	NM_986	3.0	ACCCGCCGCGCTGTCAAATTTCAGCGCGCCATTACCGGTGCAAGCCTGGCTGACATTGCAAAGCGCAATCAGAAACCTGAAGTGCGCAAGGCACAGCGCGAACAAGCCATCCGCGCAGCCAAAGAAGCCAAGAAGGCTAAACAGGCCAGCAAGAAGACTGCCATGGCAGCTGCTAAAGCACCTACTAAAGCTGCCCCAAAGCAGAAAATTGTCAAACCTGTTAAGGTCTCTGCTCCACGCGTTGGTGGCAAGCGCTCTAGCGGAGGATCTAGCGGAGG	acccgccgcgctgtcaaatttcagcgcgccattaccggtgcaagcctggctgacattgcaaagcgcaatcagaaacctgaagtgcgcaaggcacagcgcgaacaagccatccgcgcagccaaagaagccaagaaggctaaacaggccagcaagaagactgccatggcagctgctaaagcacctactaaagctgccccaaagcagaaaattgtcaaacctgttaaggtctctgctccacgcgttggtggcaagcgc		ATCCACCGGTACCATGGCTAGCacccgccgcgctgtcaaatttcagcgcgccattaccggtgcaagcctggctgacattgcaaagcgcaatcagaaacctgaagtgcgcaaggcacagcgcgaacaagccatccgcgcagccaaagaagccaagaaggctaaacaggccagcaagaagactgccatggcagctgctaaagcacctactaaagctgccccaaagcagaaaattgtcaaacctgttaaggtctctgctccacgcgttggtggcaagcgcTCTAGCGGAGGATCTAGCGGAGG	1_wt_control_peptides	Rpl24	583.0	0.0
11819	0.0	174.0	0.0	1.0	0.0	hblOligo99774_Cat1	11819	NM_988	1.0	GGGAAGTTCATGAAACCTGGTAAAGTCGTTCTCGTGTTGGCTGGCCGCTATAGCGGCCGCAAGGCAGTCATCGTTAAAAATATCGATGATGGGACCAGCGATCGCCCTTACAGTCACGCACTTGTTGCCGGGATCGACCGCTACCCACGCAAGGTCACCGCAGCTATGGGGAAAAAGAAGATTGCCAAACGCAGCAAGATTAAATCATTCGTGAAGGTCTATAACTATAATCATCTCATGCCAACTCGCTATAGTTCTAGCGGAGGATCTAGCGGAGG	gggaagttcatgaaacctggtaaagtcgttctcgtgttggctggccgctatagcggccgcaaggcagtcatcgttaaaaatatcgatgatgggaccagcgatcgcccttacagtcacgcacttgttgccgggatcgaccgctacccacgcaaggtcaccgcagctatggggaaaaagaagattgccaaacgcagcaagattaaatcattcgtgaaggtctataactataatcatctcatgccaactcgctatagt		ATCCACCGGTACCATGGCTAGCgggaagttcatgaaacctggtaaagtcgttctcgtgttggctggccgctatagcggccgcaaggcagtcatcgttaaaaatatcgatgatgggaccagcgatcgcccttacagtcacgcacttgttgccgggatcgaccgctacccacgcaaggtcaccgcagctatggggaaaaagaagattgccaaacgcagcaagattaaatcattcgtgaaggtctataactataatcatctcatgccaactcgctatagtTCTAGCGGAGGATCTAGCGGAGG	1_wt_control_peptides	Rpl27	174.0	0.0
11820	0.0	203.0	0.0	0.0	0.0	hblOligo222282_Cat1	11820	NM_988	2.0	ATCGACCGCTACCCACGCAAGGTCACCGCAGCTATGGGGAAAAAGAAGATTGCCAAACGCAGCAAGATTAAATCATTCGTGAAGGTCTATAACTATAATCATCTCATGCCAACTCGCTATAGTGTGGACATCCCACTCGACAAAACAGTGGTCAATAAGGATGTTTTTCGCGACCCTGCATTGAAGCGCAAGGCTCGCCGCGAGGCCAAAGTGAAATTTGAGGAGCGCTACAAAACCGGGAAGAACAAATGGTTTTCTAGCGGAGGATCTAGCGGAGG	atcgaccgctacccacgcaaggtcaccgcagctatggggaaaaagaagattgccaaacgcagcaagattaaatcattcgtgaaggtctataactataatcatctcatgccaactcgctatagtgtggacatcccactcgacaaaacagtggtcaataaggatgtttttcgcgaccctgcattgaagcgcaaggctcgccgcgaggccaaagtgaaatttgaggagcgctacaaaaccgggaagaacaaatggttt		ATCCACCGGTACCATGGCTAGCatcgaccgctacccacgcaaggtcaccgcagctatggggaaaaagaagattgccaaacgcagcaagattaaatcattcgtgaaggtctataactataatcatctcatgccaactcgctatagtgtggacatcccactcgacaaaacagtggtcaataaggatgtttttcgcgaccctgcattgaagcgcaaggctcgccgcgaggccaaagtgaaatttgaggagcgctacaaaaccgggaagaacaaatggtttTCTAGCGGAGGATCTAGCGGAGG	1_wt_control_peptides	Rpl27	203.0	0.0
11821	0.0	254.0	2.0	0.0	0.0	hblOligo99775_Cat1	11821	NM_988	3.0	AAGGTCACCGCAGCTATGGGGAAAAAGAAGATTGCCAAACGCAGCAAGATTAAATCATTCGTGAAGGTCTATAACTATAATCATCTCATGCCAACTCGCTATAGTGTGGACATCCCACTCGACAAAACAGTGGTCAATAAGGATGTTTTTCGCGACCCTGCATTGAAGCGCAAGGCTCGCCGCGAGGCCAAAGTGAAATTTGAGGAGCGCTACAAAACCGGGAAGAACAAATGGTTTTTCCAGAAGCTCCGCTTTTCTAGCGGAGGATCTAGCGGAGG	aaggtcaccgcagctatggggaaaaagaagattgccaaacgcagcaagattaaatcattcgtgaaggtctataactataatcatctcatgccaactcgctatagtgtggacatcccactcgacaaaacagtggtcaataaggatgtttttcgcgaccctgcattgaagcgcaaggctcgccgcgaggccaaagtgaaatttgaggagcgctacaaaaccgggaagaacaaatggtttttccagaagctccgcttt		ATCCACCGGTACCATGGCTAGCaaggtcaccgcagctatggggaaaaagaagattgccaaacgcagcaagattaaatcattcgtgaaggtctataactataatcatctcatgccaactcgctatagtgtggacatcccactcgacaaaacagtggtcaataaggatgtttttcgcgaccctgcattgaagcgcaaggctcgccgcgaggccaaagtgaaatttgaggagcgctacaaaaccgggaagaacaaatggtttttccagaagctccgctttTCTAGCGGAGGATCTAGCGGAGG	1_wt_control_peptides	Rpl27	254.0	0.0
11822	0.0	607.0	1.0	0.0	0.0	hblOligo99786_Cat1	11822	NM_989	1.0	GTCGCTGCAAAGAAAACCAAGAAGTCTCTGGAAAGTATCAATAGTCGCCTCCAACTGGTGATGAAAAGCGGGAAGTACGTTCTTGGTTATAAGCAGACACTGAAGATGATCCGCCAAGGTAAGGCTAAGCTCGTCATCTTGGCCAATAACTGCCCTGCCCTGCGCAAGTCCGAAATCGAGTATTACGCAATGCTGGCAAAAACTGGGGTGCACCATTATAGCGGTAATAATATCGAACTCGGTACCGCATGCGGTTCTAGCGGAGGATCTAGCGGAGG	gtcgctgcaaagaaaaccaagaagtctctggaaagtatcaatagtcgcctccaactggtgatgaaaagcgggaagtacgttcttggttataagcagacactgaagatgatccgccaaggtaaggctaagctcgtcatcttggccaataactgccctgccctgcgcaagtccgaaatcgagtattacgcaatgctggcaaaaactggggtgcaccattatagcggtaataatatcgaactcggtaccgcatgcggt		ATCCACCGGTACCATGGCTAGCgtcgctgcaaagaaaaccaagaagtctctggaaagtatcaatagtcgcctccaactggtgatgaaaagcgggaagtacgttcttggttataagcagacactgaagatgatccgccaaggtaaggctaagctcgtcatcttggccaataactgccctgccctgcgcaagtccgaaatcgagtattacgcaatgctggcaaaaactggggtgcaccattatagcggtaataatatcgaactcggtaccgcatgcggtTCTAGCGGAGGATCTAGCGGAGG	1_wt_control_peptides	Rpl30	607.0	0.0
11823	0.0	428.0	1.0	6.0	0.0	hblOligo222290_Cat1	11823	NM_989	2.0	AAGCAGACACTGAAGATGATCCGCCAAGGTAAGGCTAAGCTCGTCGTCATCTTGGCCAATAACTGCCCTGCCCTGCGCAAGTCCGAAATCGAGTATTACGCAATGCTGGCAAAAACTGGGGTGCACCATTATAGCGGTAATAATATCGAACTCGGTACCGCATGCGGTAAGTATTACCGCGTGTGCACACTGGCAATTATTGATCCAGGGGACTCTGACATCATTCGCTCAATGCCAGAACAGACAGGGGAGAAGTCTAGCGGAGGATCTAGCGGAGG	aagcagacactgaagatgatccgccaaggtaaggctaagctcgtcgtcatcttggccaataactgccctgccctgcgcaagtccgaaatcgagtattacgcaatgctggcaaaaactggggtgcaccattatagcggtaataatatcgaactcggtaccgcatgcggtaagtattaccgcgtgtgcacactggcaattattgatccaggggactctgacatcattcgctcaatgccagaacagacaggggagaag		ATCCACCGGTACCATGGCTAGCaagcagacactgaagatgatccgccaaggtaaggctaagctcgtcgtcatcttggccaataactgccctgccctgcgcaagtccgaaatcgagtattacgcaatgctggcaaaaactggggtgcaccattatagcggtaataatatcgaactcggtaccgcatgcggtaagtattaccgcgtgtgcacactggcaattattgatccaggggactctgacatcattcgctcaatgccagaacagacaggggagaagTCTAGCGGAGGATCTAGCGGAGG	1_wt_control_peptides	Rpl30	428.0	0.0
