# Supplementary material for: Peptide fusion improves prime editing efficiency
Source: Nat Commun. 2022 Jun 18;13:3512. doi: 10.1038/s41467-022-31270-y (PMC9206660; doi:10.1038/s41467-022-31270-y)
Supplement: Supplementary file 13 — Source Data [file 41467_2022_31270_MOESM13_ESM.zip › Source Data/022720_mESC_PE_peptide_library_Rep2.csv]

	Hairpin RT	Prime edit	Wild-type	indel	other	prime_edit	Name	Unnamed: 0	Protein	Peptide.number.within.gene	Sequence	BarcodedSeq	barcode	FinalSeq	Design category	Gene	Total	prime_edit fraction	prime_edit logit fraction
0	0.0	0.0	102.0	0.0	0.0	0.0	hblOligo4208_Cat3	0	NM_1001655	1.0	TCTCGGACAATGGTGAAAGGCGCACAAGGTGGTTTGCTCCGCAAACAAGAGGAGCAAGAGCCTGAGGGCGAAGAACCTGCCGTGTTGGGCGGCGACAAAGAGGAGGAGCGCAAGCGCCCTCGCCGCGAAGCTCCTGGTAACGGGGGGCATGAGGCCGGTCCAGAGTGGCGCCATATCCGCGCCGAAGGGCTCGACTGTGAGTACGAGGTTCTGTTTGGTAAGGCCGAGGCTGACGAGATTTTTCAAGAACTGGAATCTAGCGGAGGATCTAGCGGAGG	TCTCGGACAATGgtgaaaggcgcacaaggtggtttgctccgcaaacaagaggagcaagagcctGAGggcgaagaacctgccgtgttgggcggcgacaaagagGAGGAGcgcaagcgccctcgccgcgaagctcctggtaacggggggcatGAGgccggtccaGAGtggcgccatatccgcgccgaagggctcgactgtGAGtacGAGgttctgtttggtaaggccgaggctgacgagatttttcaagaactggaa	TCTCGGACAATG	ATCCACCGGTACCATGGCTAGCTCTCGGACAATGgtgaaaggcgcacaaggtggtttgctccgcaaacaagaggagcaagagcctGAGggcgaagaacctgccgtgttgggcggcgacaaagagGAGGAGcgcaagcgccctcgccgcgaagctcctggtaacggggggcatGAGgccggtccaGAGtggcgccatatccgcgccgaagggctcgactgtGAGtacGAGgttctgtttggtaaggccgaggctgacgagatttttcaagaactggaaTCTAGCGGAGGATCTAGCGGAGG	3_4778_st_to_e_dna_repair_peptides_9NATG	ALKBH2	102.0	0.0
1	0.0	9031.0	39170.0	80.0	185.0	9031.0	hblOligo4208_Cat2	1	NM_1001655	1.0	GACCGCTTCTTGGTGAAAGGCGCACAAGGTGGTTTGCTCCGCAAACAAGAGGAGCAAGAGCCTACAGGCGAAGAACCTGCCGTGTTGGGCGGCGACAAAGAGTCTACTCGCAAGCGCCCTCGCCGCGAAGCTCCTGGTAACGGGGGGCATAGCGCCGGTCCATCCTGGCGCCATATCCGCGCCGAAGGGCTCGACTGTAGCTACACAGTTCTGTTTGGTAAGGCCGAGGCTGACGAGATTTTTCAAGAACTGGAATCTAGCGGAGGATCTAGCGGAGG	gaccgcttcttggtgaaaggcgcacaaggtggtttgctccgcaaacaagaggagcaagagcctacaggcgaagaacctgccgtgttgggcggcgacaaagagtctactcgcaagcgccctcgccgcgaagctcctggtaacggggggcatagcgccggtccatcctggcgccatatccgcgccgaagggctcgactgtagctacacagttctgtttggtaaggccgaggctgacgagatttttcaagaactggaa		ATCCACCGGTACCATGGCTAGCgaccgcttcttggtgaaaggcgcacaaggtggtttgctccgcaaacaagaggagcaagagcctacaggcgaagaacctgccgtgttgggcggcgacaaagagtctactcgcaagcgccctcgccgcgaagctcctggtaacggggggcatagcgccggtccatcctggcgccatatccgcgccgaagggctcgactgtagctacacagttctgtttggtaaggccgaggctgacgagatttttcaagaactggaaTCTAGCGGAGGATCTAGCGGAGG	2_wt_dna_repair_peptides	ALKBH2	48201.0	0.18736125806518536	-0.4568895629317222
2	0.0	101.0	231.0	4.0	6.0	101.0	hblOligo135333_Cat3	2	NM_1001655	2.0	CCACACGGAATGGGGCATGAGGCCGGTCCAGAGTGGCGCCATATCCGCGCCGAAGGGCTCGACTGTGAGTACGAGGTTCTGTTTGGTAAGGCCGAGGCTGACGAGATTTTTCAAGAACTGGAAAAAGAGGTTGAGTATTTCGAGGGTGCCTTGGCTCGCGTTCAAGTCTTTGGCAAATGGCACGAGGTCCCACGCAAACAGGCCGAGTACGGGGATGCCGGCCTCGAGTACGAGTTCGAGGGCCTTGAGCTCGAGTCTAGCGGAGGATCTAGCGGAGG	CCACACGGAATGgggcatGAGgccggtccaGAGtggcgccatatccgcgccgaagggctcgactgtGAGtacGAGgttctgtttggtaaggccgaggctgacgagatttttcaagaactggaaaaagaggttgagtatttcGAGggtgccttggctcgcgttcaagtctttggcaaatggcacGAGgtcccacgcaaacaggccGAGtacggggatgccggcctcGAGtacGAGttcGAGggccttGAGctcGAG	CCACACGGAATG	ATCCACCGGTACCATGGCTAGCCCACACGGAATGgggcatGAGgccggtccaGAGtggcgccatatccgcgccgaagggctcgactgtGAGtacGAGgttctgtttggtaaggccgaggctgacgagatttttcaagaactggaaaaagaggttgagtatttcGAGggtgccttggctcgcgttcaagtctttggcaaatggcacGAGgtcccacgcaaacaggccGAGtacggggatgccggcctcGAGtacGAGttcGAGggccttGAGctcGAGTCTAGCGGAGGATCTAGCGGAGG	3_4778_st_to_e_dna_repair_peptides_9NATG	ALKBH2	332.0	0.3042168674698795	0.18306128779682207
4	0.0	185.0	554.0	0.0	22.0	185.0	hblOligo4209_Cat3	4	NM_1001655	3.0	TGTAAGATTATGGCCTTGGCTCGCGTTCAAGTCTTTGGCAAATGGCACGAGGTCCCACGCAAACAGGCCGAGTACGGGGATGCCGGCCTCGAGTACGAGTTCGAGGGCCTTGAGCTCGAGCCTAAGCCATGGATTCCAGTTCTGGAGCGCATCCGCGATCATGTGGAGGGTGTGGAGGGGCAAGAGTTCAACTTCGTGCTCATCAACCGCTATAAAGACGGTTGTGACCACATCGGCGAGCACCGCGATGACGAATCTAGCGGAGGATCTAGCGGAGG	TGTAAGATTATGgccttggctcgcgttcaagtctttggcaaatggcacGAGgtcccacgcaaacaggccGAGtacggggatgccggcctcGAGtacGAGttcGAGggccttGAGctcGAGcctaagccatggattccagttctggagcgcatccgcgatcatgtgGAGggtgtgGAGgggcaaGAGttcaacttcgtgctcatcaaccgctataaagacggttgtgaccacatcggcgagcaccgcgatgacgaa	TGTAAGATTATG	ATCCACCGGTACCATGGCTAGCTGTAAGATTATGgccttggctcgcgttcaagtctttggcaaatggcacGAGgtcccacgcaaacaggccGAGtacggggatgccggcctcGAGtacGAGttcGAGggccttGAGctcGAGcctaagccatggattccagttctggagcgcatccgcgatcatgtgGAGggtgtgGAGgggcaaGAGttcaacttcgtgctcatcaaccgctataaagacggttgtgaccacatcggcgagcaccgcgatgacgaaTCTAGCGGAGGATCTAGCGGAGG	3_4778_st_to_e_dna_repair_peptides_9NATG	ALKBH2	739.0	0.2503382949932341	-0.08645038019160278
5	0.0	763.0	1470.0	0.0	5.0	763.0	hblOligo4209_Cat2	5	NM_1001655	3.0	TATTTCACCGGTGCCTTGGCTCGCGTTCAAGTCTTTGGCAAATGGCACAGCGTCCCACGCAAACAGGCCACATACGGGGATGCCGGCCTCACATACACTTTCTCTGGCCTTACTCTCTCCCCTAAGCCATGGATTCCAGTTCTGGAGCGCATCCGCGATCATGTGTCCGGTGTGACAGGGCAAACTTTCAACTTCGTGCTCATCAACCGCTATAAAGACGGTTGTGACCACATCGGCGAGCACCGCGATGACGAATCTAGCGGAGGATCTAGCGGAGG	tatttcaccggtgccttggctcgcgttcaagtctttggcaaatggcacagcgtcccacgcaaacaggccacatacggggatgccggcctcacatacactttctctggccttactctctcccctaagccatggattccagttctggagcgcatccgcgatcatgtgtccggtgtgacagggcaaactttcaacttcgtgctcatcaaccgctataaagacggttgtgaccacatcggcgagcaccgcgatgacgaa		ATCCACCGGTACCATGGCTAGCtatttcaccggtgccttggctcgcgttcaagtctttggcaaatggcacagcgtcccacgcaaacaggccacatacggggatgccggcctcacatacactttctctggccttactctctcccctaagccatggattccagttctggagcgcatccgcgatcatgtgtccggtgtgacagggcaaactttcaacttcgtgctcatcaaccgctataaagacggttgtgaccacatcggcgagcaccgcgatgacgaaTCTAGCGGAGGATCTAGCGGAGG	2_wt_dna_repair_peptides	ALKBH2	2233.0	0.34169278996865204	0.35459883298903117
6	0.0	510.0	1109.0	9.0	8.0	510.0	hblOligo135334_Cat3	6	NM_1001655	4.0	GATCCGATGATGCGCATCCGCGATCATGTGGAGGGTGTGGAGGGGCAAGAGTTCAACTTCGTGCTCATCAACCGCTATAAAGACGGTTGTGACCACATCGGCGAGCACCGCGATGACGAACGCGAGTTGGCACCAGGTGAGCCTATCGCTGAGGTCGAGTTCGGGGCATGTCGCGATTTTGTTTTTCGCCACAAGGATGAGCGCGGTAAAGAGCCTGAGCGCCGCGTTGCAGTCGTGCGCCTCCCTCTCGCTCACTCTAGCGGAGGATCTAGCGGAGG	GATCCGATGATGcgcatccgcgatcatgtgGAGggtgtgGAGgggcaaGAGttcaacttcgtgctcatcaaccgctataaagacggttgtgaccacatcggcgagcaccgcgatgacgaacgcgagttggcaccaggtGAGcctatcgctGAGgtcGAGttcggggcatgtcgcgattttgtttttcgccacaaggatGAGcgcggtaaaGAGcctGAGcgccgcgttgcagtcgtgcgcctccctctcgctcac	GATCCGATGATG	ATCCACCGGTACCATGGCTAGCGATCCGATGATGcgcatccgcgatcatgtgGAGggtgtgGAGgggcaaGAGttcaacttcgtgctcatcaaccgctataaagacggttgtgaccacatcggcgagcaccgcgatgacgaacgcgagttggcaccaggtGAGcctatcgctGAGgtcGAGttcggggcatgtcgcgattttgtttttcgccacaaggatGAGcgcggtaaaGAGcctGAGcgccgcgttgcagtcgtgcgcctccctctcgctcacTCTAGCGGAGGATCTAGCGGAGG	3_4778_st_to_e_dna_repair_peptides_9NATG	ALKBH2	1619.0	0.3150092649783817	0.23355521984536065
7	0.0	656.0	1188.0	46.0	25.0	656.0	hblOligo135334_Cat2	7	NM_1001655	4.0	CCAGTTCTGGAGCGCATCCGCGATCATGTGTCCGGTGTGACAGGGCAAACTTTCAACTTCGTGCTCATCAACCGCTATAAAGACGGTTGTGACCACATCGGCGAGCACCGCGATGACGAACGCGAGTTGGCACCAGGTAGTCCTATCGCTTCTGTCTCATTCGGGGCATGTCGCGATTTTGTTTTTCGCCACAAGGATTCACGCGGTAAATCTCCTTCCCGCCGCGTTGCAGTCGTGCGCCTCCCTCTCGCTCACTCTAGCGGAGGATCTAGCGGAGG	ccagttctggagcgcatccgcgatcatgtgtccggtgtgacagggcaaactttcaacttcgtgctcatcaaccgctataaagacggttgtgaccacatcggcgagcaccgcgatgacgaacgcgagttggcaccaggtagtcctatcgcttctgtctcattcggggcatgtcgcgattttgtttttcgccacaaggattcacgcggtaaatctccttcccgccgcgttgcagtcgtgcgcctccctctcgctcac		ATCCACCGGTACCATGGCTAGCccagttctggagcgcatccgcgatcatgtgtccggtgtgacagggcaaactttcaacttcgtgctcatcaaccgctataaagacggttgtgaccacatcggcgagcaccgcgatgacgaacgcgagttggcaccaggtagtcctatcgcttctgtctcattcggggcatgtcgcgattttgtttttcgccacaaggattcacgcggtaaatctccttcccgccgcgttgcagtcgtgcgcctccctctcgctcacTCTAGCGGAGGATCTAGCGGAGG	2_wt_dna_repair_peptides	ALKBH2	1844.0	0.3557483731019523	0.4164927704988549
8	0.0	1062.0	1622.0	0.0	25.0	1062.0	hblOligo4210_Cat3	8	NM_1001655	5.0	AGAACCACGATGGGTGAGCCTATCGCTGAGGTCGAGTTCGGGGCATGTCGCGATTTTGTTTTTCGCCACAAGGATGAGCGCGGTAAAGAGCCTGAGCGCCGCGTTGCAGTCGTGCGCCTCCCTCTCGCTCACGGCGAGCTGCTCATGATGAATCATCCAGAGAATGAGCACTGGTACCACGAGTTGCCTGTTCGCAAAAAAGTTCTCGCACCTCGCGTGAACCTTGAGTTCCGCAAAATTCTGCTGGAGAAAAAGTCTAGCGGAGGATCTAGCGGAGG	AGAACCACGATGggtGAGcctatcgctGAGgtcGAGttcggggcatgtcgcgattttgtttttcgccacaaggatGAGcgcggtaaaGAGcctGAGcgccgcgttgcagtcgtgcgcctccctctcgctcacggcGAGctgctcatgatgaatcatccaGAGaatGAGcactggtaccacGAGttgcctgttcgcaaaaaagttctcgcacctcgcgtgaaccttGAGttccgcaaaattctgctgGAGaaaaag	AGAACCACGATG	ATCCACCGGTACCATGGCTAGCAGAACCACGATGggtGAGcctatcgctGAGgtcGAGttcggggcatgtcgcgattttgtttttcgccacaaggatGAGcgcggtaaaGAGcctGAGcgccgcgttgcagtcgtgcgcctccctctcgctcacggcGAGctgctcatgatgaatcatccaGAGaatGAGcactggtaccacGAGttgcctgttcgcaaaaaagttctcgcacctcgcgtgaaccttGAGttccgcaaaattctgctgGAGaaaaagTCTAGCGGAGGATCTAGCGGAGG	3_4778_st_to_e_dna_repair_peptides_9NATG	ALKBH2	2684.0	0.3956780923994039	0.586852448603882
9	0.0	5496.0	4783.0	1.0	48.0	5496.0	hblOligo4210_Cat2	9	NM_1001655	5.0	GAGTTGGCACCAGGTAGTCCTATCGCTTCTGTCTCATTCGGGGCATGTCGCGATTTTGTTTTTCGCCACAAGGATTCACGCGGTAAATCTCCTTCCCGCCGCGTTGCAGTCGTGCGCCTCCCTCTCGCTCACGGCAGCCTGCTCATGATGAATCATCCAACAAATACTCACTGGTACCACTCATTGCCTGTTCGCAAAAAAGTTCTCGCACCTCGCGTGAACCTTACTTTCCGCAAAATTCTGCTGACTAAAAAGTCTAGCGGAGGATCTAGCGGAGG	gagttggcaccaggtagtcctatcgcttctgtctcattcggggcatgtcgcgattttgtttttcgccacaaggattcacgcggtaaatctccttcccgccgcgttgcagtcgtgcgcctccctctcgctcacggcagcctgctcatgatgaatcatccaacaaatactcactggtaccactcattgcctgttcgcaaaaaagttctcgcacctcgcgtgaaccttactttccgcaaaattctgctgactaaaaag		ATCCACCGGTACCATGGCTAGCgagttggcaccaggtagtcctatcgcttctgtctcattcggggcatgtcgcgattttgtttttcgccacaaggattcacgcggtaaatctccttcccgccgcgttgcagtcgtgcgcctccctctcgctcacggcagcctgctcatgatgaatcatccaacaaatactcactggtaccactcattgcctgttcgcaaaaaagttctcgcacctcgcgtgaaccttactttccgcaaaattctgctgactaaaaagTCTAGCGGAGGATCTAGCGGAGG	2_wt_dna_repair_peptides	ALKBH2	10279.0	0.5346823620974803	1.1493110716992447
10	0.0	6.0	20.0	0.0	0.0	6.0	hblOligo251657_Cat3	10	NM_1001740	1.0	AGGGTTGTAATGTGCCCAAAGTGCAATTATGTGGTGGATAATATTGATCACCTTTATCCTAACTTTCTTGTTAACGAACTCATTCTTAAACAGAAGCAGCGCTTTGAGGAAAAACGCTTCAAACTGGATCATGAGAACGGGCATCGCTGGCAGATTTTCCAGGATTGGCTCGGCGAGGACCAAGATAACTTGGATCTGGCAAATGTCAACCTCATGCTGGAACTTCTCGTTCAGAAGAAAAAACAATTGGAGGCCTCTAGCGGAGGATCTAGCGGAGG	AGGGTTGTAATGtgcccaaagtgcaattatgtggtggataatattgatcacctttatcctaactttcttgttaacgaactcattcttaaacagaagcagcgctttgaggaaaaacgcttcaaactggatcatGAGaacgggcatcgctggcagattttccaggattggctcggcGAGgaccaagataacttggatctggcaaatgtcaacctcatgctggaacttctcgttcagaagaaaaaacaattggaggcc	AGGGTTGTAATG	ATCCACCGGTACCATGGCTAGCAGGGTTGTAATGtgcccaaagtgcaattatgtggtggataatattgatcacctttatcctaactttcttgttaacgaactcattcttaaacagaagcagcgctttgaggaaaaacgcttcaaactggatcatGAGaacgggcatcgctggcagattttccaggattggctcggcGAGgaccaagataacttggatctggcaaatgtcaacctcatgctggaacttctcgttcagaagaaaaaacaattggaggccTCTAGCGGAGGATCTAGCGGAGG	3_4778_st_to_e_dna_repair_peptides_9NATG	RFWD2	26.0	0.23076923076923078	-0.19361432284857982
12	0.0	25.0	13.0	0.0	0.0	25.0	hblOligo251657_Cat2	12	NM_1001740	1.0	GACAATAACCGCTGCCCAAAGTGCAATTATGTGGTGGATAATATTGATCACCTTTATCCTAACTTTCTTGTTAACGAACTCATTCTTAAACAGAAGCAGCGCTTTGAGGAAAAACGCTTCAAACTGGATCATAGCAACGGGCATCGCTGGCAGATTTTCCAGGATTGGCTCGGCACCGACCAAGATAACTTGGATCTGGCAAATGTCAACCTCATGCTGGAACTTCTCGTTCAGAAGAAAAAACAATTGGAGGCCTCTAGCGGAGGATCTAGCGGAGG	gacaataaccgctgcccaaagtgcaattatgtggtggataatattgatcacctttatcctaactttcttgttaacgaactcattcttaaacagaagcagcgctttgaggaaaaacgcttcaaactggatcatagcaacgggcatcgctggcagattttccaggattggctcggcaccgaccaagataacttggatctggcaaatgtcaacctcatgctggaacttctcgttcagaagaaaaaacaattggaggcc		ATCCACCGGTACCATGGCTAGCgacaataaccgctgcccaaagtgcaattatgtggtggataatattgatcacctttatcctaactttcttgttaacgaactcattcttaaacagaagcagcgctttgaggaaaaacgcttcaaactggatcatagcaacgggcatcgctggcagattttccaggattggctcggcaccgaccaagataacttggatctggcaaatgtcaacctcatgctggaacttctcgttcagaagaaaaaacaattggaggccTCTAGCGGAGGATCTAGCGGAGG	2_wt_dna_repair_peptides	RFWD2	38.0	0.6578947368421053	1.6642849488840203
13	0.0	239.0	441.0	0.0	6.0	239.0	hblOligo251658_Cat2	13	NM_1001740	1.0	TTGGATCTTGCCAATGTGAACCTCATGTTGGAACTCCTCGTTCAAAAGAAGAAGCAATTGGAGGCTGAAAGTCATGCAGCTCAACTTCAAATTCTTATGGAGTTTCTCAAAGTCGCTCGCCGCAATAAACGCGAAGAGATGAGTGGTTTGTATAGTCCTGTGTCAGAGGATTCCACTGTCCCACAATTTGAAGCTCCATCCCCTTCACATTCTAGCATCATCGATTCTACAGAGTACTCCCAGCCTCCTGGCTTTTCTAGCGGAGGATCTAGCGGAGG	ttggatcttgccaatgtgaacctcatgttggaactcctcgttcaaaagaagaagcaattggaggctgaaagtcatgcagctcaacttcaaattcttatggagtttctcaaagtcgctcgccgcaataaacgcgaagagatgagtggtttgtatagtcctgtgtcagaggattccactgtcccacaatttgaagctccatccccttcacattctagcatcatcgattctacagagtactcccagcctcctggcttt		ATCCACCGGTACCATGGCTAGCttggatcttgccaatgtgaacctcatgttggaactcctcgttcaaaagaagaagcaattggaggctgaaagtcatgcagctcaacttcaaattcttatggagtttctcaaagtcgctcgccgcaataaacgcgaagagatgagtggtttgtatagtcctgtgtcagaggattccactgtcccacaatttgaagctccatccccttcacattctagcatcatcgattctacagagtactcccagcctcctggctttTCTAGCGGAGGATCTAGCGGAGG	2_wt_dna_repair_peptides	RFWD2	680.0	0.3514705882352941	0.3977771579620205
14	0.0	222.0	703.0	1.0	4.0	222.0	hblOligo8392_Cat6	14	NM_1001976	1.0	ATGGCCTTTTGGGCAGGGGGTTCACCTTCTGTTGTTGATTATTTCCCTAGCGAGGACTTCTACCGCTGTGGCTACTGCAAGAACGAGTCTGGCTCTCGCTCCAATGGGATGTGGGCCCACAGCATGACTGTGCAGGATTACCAGGACTTGATTGATCGCGGCTGGCGCCGCTCAGGTAAGTATGTCTATAAGCCTGTTATGAATCAGACCTGTTGCCCTCAATACACCATCCGCTGCCGCCCATTGCAGTTCCAATCTAGCGGAGGATCTAGCGGAGG	atggccttttgggcagggggttcaccttctgttgttgattatttccctagcgaggacttctaccgctgtggctactgcaagaacgagtctggctctcgctccaatgggatgtgggcccacagcatgactgtgcaggattaccaggacttgattgatcgcggctggcgccgctcaggtaagtatgtctataagcctgttatgaatcagacctgttgccctcaatacaccatccgctgccgcccattgcagttccaa		ATCCACCGGTACCATGGCTAGCatggccttttgggcagggggttcaccttctgttgttgattatttccctagcgaggacttctaccgctgtggctactgcaagaacgagtctggctctcgctccaatgggatgtgggcccacagcatgactgtgcaggattaccaggacttgattgatcgcggctggcgccgctcaggtaagtatgtctataagcctgttatgaatcagacctgttgccctcaatacaccatccgctgccgcccattgcagttccaaTCTAGCGGAGGATCTAGCGGAGG	6_phosphoprotein_peptides	ATE1	925.0	0.24	-0.14232102846102945
15	0.0	99.0	281.0	1.0	0.0	99.0	hblOligo139233_Cat7	15	NM_1001976	2.0	AGCACGAGAATGTTGATTGATCGCGGCTGGCGCCGCGAGGGTAAGTATGTCTATAAGCCTGTTATGAATCAGGAGTGTTGCCCTCAATACGAGATCCGCTGCCGCCCATTGCAGTTCCAACCTGAGAAAGAGCACAAAAAGGTGCTTAAGAAAATGCTGAAGTTTCTGGCCAAAGGTGAAGTGCCTAAAGGCGAGTGCGAAGATGAACCTATGGATGAGGAGATGGATGACGCCGTGGCTGGTGATTTTGCTCTCTCTAGCGGAGGATCTAGCGGAGG	AGCACGAGAATGttgattgatcgcggctggcgccgcGAGggtaagtatgtctataagcctgttatgaatcagGAGtgttgccctcaatacGAGatccgctgccgcccattgcagttccaacctGAGaaaGAGcacaaaaaggtgcttaagaaaatgctgaagtttctggccaaaggtgaagtgcctaaaggcGAGtgcgaagatgaacctatggatGAGGAGatggatgacgccgtggctggtgattttgctctc	AGCACGAGAATG	ATCCACCGGTACCATGGCTAGCAGCACGAGAATGttgattgatcgcggctggcgccgcGAGggtaagtatgtctataagcctgttatgaatcagGAGtgttgccctcaatacGAGatccgctgccgcccattgcagttccaacctGAGaaaGAGcacaaaaaggtgcttaagaaaatgctgaagtttctggccaaaggtgaagtgcctaaaggcGAGtgcgaagatgaacctatggatGAGGAGatggatgacgccgtggctggtgattttgctctcTCTAGCGGAGGATCTAGCGGAGG	7_sampled_680_from_cat6	ATE1	380.0	0.26052631578947366	-0.032876337721799764
16	0.0	506.0	499.0	0.0	13.0	506.0	hblOligo139233_Cat6	16	NM_1001976	2.0	GATTACCAGGACTTGATTGATCGCGGCTGGCGCCGCTCAGGTAAGTATGTCTATAAGCCTGTTATGAATCAGACCTGTTGCCCTCAATACACCATCCGCTGCCGCCCATTGCAGTTCCAACCTTCTAAATCTCACAAAAAGGTGCTTAAGAAAATGCTGAAGTTTCTGGCCAAAGGTGAAGTGCCTAAAGGCAGTTGCGAAGATGAACCTATGGATAGTACCATGGATGACGCCGTGGCTGGTGATTTTGCTCTCTCTAGCGGAGGATCTAGCGGAGG	gattaccaggacttgattgatcgcggctggcgccgctcaggtaagtatgtctataagcctgttatgaatcagacctgttgccctcaatacaccatccgctgccgcccattgcagttccaaccttctaaatctcacaaaaaggtgcttaagaaaatgctgaagtttctggccaaaggtgaagtgcctaaaggcagttgcgaagatgaacctatggatagtaccatggatgacgccgtggctggtgattttgctctc		ATCCACCGGTACCATGGCTAGCgattaccaggacttgattgatcgcggctggcgccgctcaggtaagtatgtctataagcctgttatgaatcagacctgttgccctcaatacaccatccgctgccgcccattgcagttccaaccttctaaatctcacaaaaaggtgcttaagaaaatgctgaagtttctggccaaaggtgaagtgcctaaaggcagttgcgaagatgaacctatggatagtaccatggatgacgccgtggctggtgattttgctctcTCTAGCGGAGGATCTAGCGGAGG	6_phosphoprotein_peptides	ATE1	1005.0	0.5034825870646766	1.024289055013303
19	0.0	326.0	811.0	0.0	1.0	326.0	hblOligo139234_Cat6	19	NM_1001976	4.0	ATTCAGTGCGATCTCAAGACATTGAGTGACGACATCAAGGAGAGTCTTGAGAGCGAAGGCAAAAATTCCAAAAAGGAGGAGCCACAGGAGTTGTTGCAATCCCAGGATTTTGTCGGTGAAAAACTGGGTAGTGGTGAACCAAGCCACTCAGTCAAGGTTCACACAGTGCCAAAGCCTGGTAAAGGTGCAGATCTCAGCAAGCCACCTTGCCGCAAAGCTAAAGAAATTCGCAAGGAACGCAAGCGCCTCAAGCTCTCTAGCGGAGGATCTAGCGGAGG	attcagtgcgatctcaagacattgagtgacgacatcaaggagagtcttgagagcgaaggcaaaaattccaaaaaggaggagccacaggagttgttgcaatcccaggattttgtcggtgaaaaactgggtagtggtgaaccaagccactcagtcaaggttcacacagtgccaaagcctggtaaaggtgcagatctcagcaagccaccttgccgcaaagctaaagaaattcgcaaggaacgcaagcgcctcaagctc		ATCCACCGGTACCATGGCTAGCattcagtgcgatctcaagacattgagtgacgacatcaaggagagtcttgagagcgaaggcaaaaattccaaaaaggaggagccacaggagttgttgcaatcccaggattttgtcggtgaaaaactgggtagtggtgaaccaagccactcagtcaaggttcacacagtgccaaagcctggtaaaggtgcagatctcagcaagccaccttgccgcaaagctaaagaaattcgcaaggaacgcaagcgcctcaagctcTCTAGCGGAGGATCTAGCGGAGG	6_phosphoprotein_peptides	ATE1	1137.0	0.28671943711521547	0.09898780872865076
20	0.0	665.0	2127.0	0.0	9.0	665.0	hblOligo8394_Cat6	20	NM_1001976	5.0	GAACCAAGCCACTCAGTCAAGGTTCACACAGTGCCAAAGCCTGGTAAAGGTGCAGATCTCAGCAAGCCACCTTGCCGCAAAGCTAAAGAAATTCGCAAGGAACGCAAGCGCCTCAAGCTCATGCAACAGAATCCTGCAGGCGAACTGGAAGGTTTTCAGGCCCAAGGGCACCCACCATCTCTCTTTCCTCCAAAGGCTAAATCCAACCAGCCAAAGTCATTGGAGGACCTGATCTTCGAATCATTGCCAGAAAATTCTAGCGGAGGATCTAGCGGAGG	gaaccaagccactcagtcaaggttcacacagtgccaaagcctggtaaaggtgcagatctcagcaagccaccttgccgcaaagctaaagaaattcgcaaggaacgcaagcgcctcaagctcatgcaacagaatcctgcaggcgaactggaaggttttcaggcccaagggcacccaccatctctctttcctccaaaggctaaatccaaccagccaaagtcattggaggacctgatcttcgaatcattgccagaaaat		ATCCACCGGTACCATGGCTAGCgaaccaagccactcagtcaaggttcacacagtgccaaagcctggtaaaggtgcagatctcagcaagccaccttgccgcaaagctaaagaaattcgcaaggaacgcaagcgcctcaagctcatgcaacagaatcctgcaggcgaactggaaggttttcaggcccaagggcacccaccatctctctttcctccaaaggctaaatccaaccagccaaagtcattggaggacctgatcttcgaatcattgccagaaaatTCTAGCGGAGGATCTAGCGGAGG	6_phosphoprotein_peptides	ATE1	2792.0	0.23818051575931232	-0.15232229306702694
21	0.0	238.0	732.0	0.0	1.0	238.0	hblOligo139235_Cat7	21	NM_1001976	6.0	CTAACAACCATGGAAGGTTTTCAGGCCCAAGGGCACCCACCAGAGCTCTTTCCTCCAAAGGCTAAAGAGAACCAGCCAAAGGAGTTGGAGGACCTGATCTTCGAAGAGTTGCCAGAAAATGCAGAGCACAAGCTGGAGGTCCGCGTGGTGCGCGAGGAGCCACCAGAGGAGCAATTTAAGGCAGAGCTCCTCGAAGAGTACCAGGTTTATAAGCGCTATCAAATGGTCATTCATAAGAATCCACCAGACGAGCCTTCTAGCGGAGGATCTAGCGGAGG	CTAACAACCATGgaaggttttcaggcccaagggcacccaccaGAGctctttcctccaaaggctaaaGAGaaccagccaaagGAGttggaggacctgatcttcgaaGAGttgccagaaaatgcaGAGcacaagctggaggtccgcgtggtgcgcGAGGAGccaccaGAGGAGcaatttaaggcaGAGctcctcgaaGAGtaccaggtttataagcgctatcaaatggtcattcataagaatccaccagacGAGcct	CTAACAACCATG	ATCCACCGGTACCATGGCTAGCCTAACAACCATGgaaggttttcaggcccaagggcacccaccaGAGctctttcctccaaaggctaaaGAGaaccagccaaagGAGttggaggacctgatcttcgaaGAGttgccagaaaatgcaGAGcacaagctggaggtccgcgtggtgcgcGAGGAGccaccaGAGGAGcaatttaaggcaGAGctcctcgaaGAGtaccaggtttataagcgctatcaaatggtcattcataagaatccaccagacGAGcctTCTAGCGGAGGATCTAGCGGAGG	7_sampled_680_from_cat6	ATE1	970.0	0.24536082474226803	-0.11315135881248084
22	0.0	48.0	46.0	0.0	0.0	48.0	hblOligo139235_Cat6	22	NM_1001976	6.0	GCAGGCGAACTGGAAGGTTTTCAGGCCCAAGGGCACCCACCATCTCTCTTTCCTCCAAAGGCTAAATCCAACCAGCCAAAGTCATTGGAGGACCTGATCTTCGAATCATTGCCAGAAAATGCAAGCCACAAGCTGGAGGTCCGCGTGGTGCGCTCATCACCACCATCATCACAATTTAAGGCAACTCTCCTCGAATCATACCAGGTTTATAAGCGCTATCAAATGGTCATTCATAAGAATCCACCAGACACTCCTTCTAGCGGAGGATCTAGCGGAGG	gcaggcgaactggaaggttttcaggcccaagggcacccaccatctctctttcctccaaaggctaaatccaaccagccaaagtcattggaggacctgatcttcgaatcattgccagaaaatgcaagccacaagctggaggtccgcgtggtgcgctcatcaccaccatcatcacaatttaaggcaactctcctcgaatcataccaggtttataagcgctatcaaatggtcattcataagaatccaccagacactcct		ATCCACCGGTACCATGGCTAGCgcaggcgaactggaaggttttcaggcccaagggcacccaccatctctctttcctccaaaggctaaatccaaccagccaaagtcattggaggacctgatcttcgaatcattgccagaaaatgcaagccacaagctggaggtccgcgtggtgcgctcatcaccaccatcatcacaatttaaggcaactctcctcgaatcataccaggtttataagcgctatcaaatggtcattcataagaatccaccagacactcctTCTAGCGGAGGATCTAGCGGAGG	6_phosphoprotein_peptides	ATE1	94.0	0.5106382978723404	1.0529180958961517
23	0.0	1.0	226.0	0.0	1.0	1.0	hblOligo8395_Cat6	23	NM_1001976	7.0	GAGGTCCGCGTGGTGCGCTCATCACCACCATCATCACAATTTAAGGCAACTCTCCTCGAATCATACCAGGTTTATAAGCGCTATCAAATGGTCATTCATAAGAATCCACCAGACACTCCTACCGAAAGCCAATTTACTCGCTTCCTCTGTTCTTCACCTTTGGAGGCTGAAACTCCTCCAAACGGTCCAGATTGTGGGTACGGTTCCTTTCATCAGCAGTACTGGCTGGATGGGAAGATCATCGCTGTGGGTGTGTCTAGCGGAGGATCTAGCGGAGG	gaggtccgcgtggtgcgctcatcaccaccatcatcacaatttaaggcaactctcctcgaatcataccaggtttataagcgctatcaaatggtcattcataagaatccaccagacactcctaccgaaagccaatttactcgcttcctctgttcttcacctttggaggctgaaactcctccaaacggtccagattgtgggtacggttcctttcatcagcagtactggctggatgggaagatcatcgctgtgggtgtg		ATCCACCGGTACCATGGCTAGCgaggtccgcgtggtgcgctcatcaccaccatcatcacaatttaaggcaactctcctcgaatcataccaggtttataagcgctatcaaatggtcattcataagaatccaccagacactcctaccgaaagccaatttactcgcttcctctgttcttcacctttggaggctgaaactcctccaaacggtccagattgtgggtacggttcctttcatcagcagtactggctggatgggaagatcatcgctgtgggtgtgTCTAGCGGAGGATCTAGCGGAGG	6_phosphoprotein_peptides	ATE1	227.0	0.004405286343612335	-4.4101765177949295
25	0.0	1018.0	2789.0	0.0	10.0	1018.0	hblOligo139236_Cat6	25	NM_1001976	8.0	ACTCGCTTCCTCTGTTCTTCACCTTTGGAGGCTGAAACTCCTCCAAACGGTCCAGATTGTGGGTACGGTTCCTTTCATCAGCAGTACTGGCTGGATGGGAAGATCATCGCTGTGGGTGTGATTGACATCCTTCCAAATTGTGTCTCTTCTGTTTACCTGTATTATGACCCAGATTATTCATTCCTCTCTCTGGGGGTGTACTCTGCATTGCGCGAAATCGCATTTACTCGCCAGCTCCACGAGAAAACCAGCCAATCTAGCGGAGGATCTAGCGGAGG	actcgcttcctctgttcttcacctttggaggctgaaactcctccaaacggtccagattgtgggtacggttcctttcatcagcagtactggctggatgggaagatcatcgctgtgggtgtgattgacatccttccaaattgtgtctcttctgtttacctgtattatgacccagattattcattcctctctctgggggtgtactctgcattgcgcgaaatcgcatttactcgccagctccacgagaaaaccagccaa		ATCCACCGGTACCATGGCTAGCactcgcttcctctgttcttcacctttggaggctgaaactcctccaaacggtccagattgtgggtacggttcctttcatcagcagtactggctggatgggaagatcatcgctgtgggtgtgattgacatccttccaaattgtgtctcttctgtttacctgtattatgacccagattattcattcctctctctgggggtgtactctgcattgcgcgaaatcgcatttactcgccagctccacgagaaaaccagccaaTCTAGCGGAGGATCTAGCGGAGG	6_phosphoprotein_peptides	ATE1	3807.0	0.26740215392697664	0.0025152909603352036
26	0.0	293.0	343.0	0.0	3.0	293.0	hblOligo8396_Cat6	26	NM_1001976	9.0	AATTGTGTCTCTTCTGTTTACCTGTATTATGACCCAGATTATTCATTCCTCTCTCTGGGGGTGTACTCTGCATTGCGCGAAATCGCATTTACTCGCCAGCTCCACGAGAAAACCAGCCAATTGTCATACTATTATATGGGCTTTTATATCCACAGTTGCCCTAAAATGAAATATAAAGGGCAGTACCGCCCTAGCGACCTCTTGTGCCCAGAAACCTATGTTTGGGTTCCAATTGAGCAATGCCTGCCTAGTCTGTCTAGCGGAGGATCTAGCGGAGG	aattgtgtctcttctgtttacctgtattatgacccagattattcattcctctctctgggggtgtactctgcattgcgcgaaatcgcatttactcgccagctccacgagaaaaccagccaattgtcatactattatatgggcttttatatccacagttgccctaaaatgaaatataaagggcagtaccgccctagcgacctcttgtgcccagaaacctatgtttgggttccaattgagcaatgcctgcctagtctg		ATCCACCGGTACCATGGCTAGCaattgtgtctcttctgtttacctgtattatgacccagattattcattcctctctctgggggtgtactctgcattgcgcgaaatcgcatttactcgccagctccacgagaaaaccagccaattgtcatactattatatgggcttttatatccacagttgccctaaaatgaaatataaagggcagtaccgccctagcgacctcttgtgcccagaaacctatgtttgggttccaattgagcaatgcctgcctagtctgTCTAGCGGAGGATCTAGCGGAGG	6_phosphoprotein_peptides	ATE1	636.0	0.4606918238993711	0.8528006433284836
27	0.0	869.0	1631.0	0.0	29.0	869.0	hblOligo139237_Cat6	27	NM_1001976	10.0	ATGGGCTTTTATATCCACAGTTGCCCTAAAATGAAATATAAAGGGCAGTACCGCCCTAGCGACCTCTTGTGCCCAGAAACCTATGTTTGGGTTCCAATTGAGCAATGCCTGCCTAGTCTGGAAAATAGTAAATATTGTCGCTTTAATCAAGACCCTGAAGCAGTTGACGAGGACCGCTCCACAGAGCCTGACCGCTTGCAAGTCTTCCACAAGCGCGCTATCATGCCATATGGCGTTTATAAAAAGCAGCAAAAGTCTAGCGGAGGATCTAGCGGAGG	atgggcttttatatccacagttgccctaaaatgaaatataaagggcagtaccgccctagcgacctcttgtgcccagaaacctatgtttgggttccaattgagcaatgcctgcctagtctggaaaatagtaaatattgtcgctttaatcaagaccctgaagcagttgacgaggaccgctccacagagcctgaccgcttgcaagtcttccacaagcgcgctatcatgccatatggcgtttataaaaagcagcaaaag		ATCCACCGGTACCATGGCTAGCatgggcttttatatccacagttgccctaaaatgaaatataaagggcagtaccgccctagcgacctcttgtgcccagaaacctatgtttgggttccaattgagcaatgcctgcctagtctggaaaatagtaaatattgtcgctttaatcaagaccctgaagcagttgacgaggaccgctccacagagcctgaccgcttgcaagtcttccacaagcgcgctatcatgccatatggcgtttataaaaagcagcaaaagTCTAGCGGAGGATCTAGCGGAGG	6_phosphoprotein_peptides	ATE1	2500.0	0.3476	0.3807530041217344
28	0.0	458.0	2591.0	0.0	6.0	458.0	hblOligo8397_Cat6	28	NM_1001976	11.0	GTTTGGGTTCCAATTGAGCAATGCCTGCCTAGTCTGGAAAATAGTAAATATTGTCGCTTTAATCAAGACCCTGAAGCAGTTGACGAGGACCGCTCCACAGAGCCTGACCGCTTGCAAGTCTTCCACAAGCGCGCTATCATGCCATATGGCGTTTATAAAAAGCAGCAAAAGGACCCTTCTGAGGAGGCAGCCGTTCTCCAGTATGCTAGCCTTGTTGGTCAGAAATGCTCAGAACGCATGTTGCTCTTTCGCAACTCTAGCGGAGGATCTAGCGGAGG	gtttgggttccaattgagcaatgcctgcctagtctggaaaatagtaaatattgtcgctttaatcaagaccctgaagcagttgacgaggaccgctccacagagcctgaccgcttgcaagtcttccacaagcgcgctatcatgccatatggcgtttataaaaagcagcaaaaggacccttctgaggaggcagccgttctccagtatgctagccttgttggtcagaaatgctcagaacgcatgttgctctttcgcaac		ATCCACCGGTACCATGGCTAGCgtttgggttccaattgagcaatgcctgcctagtctggaaaatagtaaatattgtcgctttaatcaagaccctgaagcagttgacgaggaccgctccacagagcctgaccgcttgcaagtcttccacaagcgcgctatcatgccatatggcgtttataaaaagcagcaaaaggacccttctgaggaggcagccgttctccagtatgctagccttgttggtcagaaatgctcagaacgcatgttgctctttcgcaacTCTAGCGGAGGATCTAGCGGAGG	6_phosphoprotein_peptides	ATE1	3049.0	0.15021318465070516	-0.7225715149705689
29	0.0	378.0	448.0	0.0	4.0	378.0	hblOligo251725_Cat3	29	NM_1003715	1.0	AAGTACACGATGGGGCGCGACGGGAAGCCAGAGTGGTGTCGCTTGTATTATGAGCGCAATGATCGCGATCAGGTCGAGTTTCTTATCCGCAAAGAGGTGGCTAAGCTTCAGGAGAAACGCGGGAACAAAGCAGAGGATAAAGCCGAGATCATGGCATTCGATGCACTCGTCGAGTTTTGTGAGGAACTTGGGCGCTGGGGCCGCGGTCATGGGAAAGAGCTTCGCGCCGCCTGGTGTGAGCAAGTTGTTGAGCGCTCTAGCGGAGGATCTAGCGGAGG	AAGTACACGATGgggcgcgacgggaagccaGAGtggtgtcgcttgtattatGAGcgcaatgatcgcgatcaggtcGAGtttcttatccgcaaagaggtggctaagcttcaggagaaacgcgggaacaaagcaGAGgataaagccGAGatcatggcattcgatgcactcgtcGAGttttgtgaggaacttgggcgctggggccgcggtcatgggaaaGAGcttcgcgccgcctggtgtGAGcaagttgttGAGcgc	AAGTACACGATG	ATCCACCGGTACCATGGCTAGCAAGTACACGATGgggcgcgacgggaagccaGAGtggtgtcgcttgtattatGAGcgcaatgatcgcgatcaggtcGAGtttcttatccgcaaagaggtggctaagcttcaggagaaacgcgggaacaaagcaGAGgataaagccGAGatcatggcattcgatgcactcgtcGAGttttgtgaggaacttgggcgctggggccgcggtcatgggaaaGAGcttcgcgccgcctggtgtGAGcaagttgttGAGcgcTCTAGCGGAGGATCTAGCGGAGG	3_4778_st_to_e_dna_repair_peptides_9NATG	RECQL5	826.0	0.4576271186440678	0.8404594446819587
31	0.0	1311.0	4181.0	0.0	17.0	1311.0	hblOligo251726_Cat3	31	NM_1003716	1.0	GCCGGTCTTATGGCAAACGTTCGCTTTGTGGCTCACTGGAATATCGCTAAAGAGATGGCTGGTTATTATCAGGAGGAGGGGCGCGCCGGCCGCGACGGCAAGCCAGAGTGGTGCCGCCTCTACTACGAGCGCAACGATCGCGACCAGGTCGAGTTTCTCATCCGCAAAGAGGTCGCAAAGCTGCAAGAAAAGCGCGGGAATAAGGCAGAGGACAAGGCTGAGATCATGGCTTTTGACGCATTGGTCGAGTTCTGCTCTAGCGGAGGATCTAGCGGAGG	GCCGGTCTTATGgcaaacgttcgctttgtggctcactggaatatcgctaaaGAGatggctggttattatcaggagGAGgggcgcgccggccgcgacggcaagccaGAGtggtgccgcctctactacGAGcgcaacgatcgcgaccaggtcGAGtttctcatccgcaaagaggtcgcaaagctgcaagaaaagcgcgggaataaggcaGAGgacaaggctGAGatcatggcttttgacgcattggtcGAGttctgc	GCCGGTCTTATG	ATCCACCGGTACCATGGCTAGCGCCGGTCTTATGgcaaacgttcgctttgtggctcactggaatatcgctaaaGAGatggctggttattatcaggagGAGgggcgcgccggccgcgacggcaagccaGAGtggtgccgcctctactacGAGcgcaacgatcgcgaccaggtcGAGtttctcatccgcaaagaggtcgcaaagctgcaagaaaagcgcgggaataaggcaGAGgacaaggctGAGatcatggcttttgacgcattggtcGAGttctgcTCTAGCGGAGGATCTAGCGGAGG	3_4778_st_to_e_dna_repair_peptides_9NATG		5492.0	0.23871085214857976	-0.14940176611550893
36	0.0	4638.0	8769.0	2.0	54.0	4638.0	hblOligo197437_Cat6	36	NM_1003891	2.0	TTCTTGAAAGCTAAGACACGCGACGAATACCTTTCCCTCGTGGCCCGCCTGATTATTCACTTTCGCGACATTCATAATAAAAAATCTCAGGCAAGCGTCAGCGATCCTATGAATGCTCTGCAATCACTGACCGGTGGCCCTGCTGCAGGGGCTGCTGGTATTGGGATGCCTCCTCGCGGCCCTGGCCAGTCATTGGGGGGGATGGGTTCATTGGGTGCAATGGGGCAACCAATGTCACTGTCTGGCCAGCCACCTTCTAGCGGAGGATCTAGCGGAGG	ttcttgaaagctaagacacgcgacgaatacctttccctcgtggcccgcctgattattcactttcgcgacattcataataaaaaatctcaggcaagcgtcagcgatcctatgaatgctctgcaatcactgaccggtggccctgctgcaggggctgctggtattgggatgcctcctcgcggccctggccagtcattgggggggatgggttcattgggtgcaatggggcaaccaatgtcactgtctggccagccacct		ATCCACCGGTACCATGGCTAGCttcttgaaagctaagacacgcgacgaatacctttccctcgtggcccgcctgattattcactttcgcgacattcataataaaaaatctcaggcaagcgtcagcgatcctatgaatgctctgcaatcactgaccggtggccctgctgcaggggctgctggtattgggatgcctcctcgcggccctggccagtcattgggggggatgggttcattgggtgcaatggggcaaccaatgtcactgtctggccagccacctTCTAGCGGAGGATCTAGCGGAGG	6_phosphoprotein_peptides	MED15	13407.0	0.3459386887446856	0.3734189455134773
37	0.0	1.0	86.0	0.0	0.0	1.0	hblOligo72878_Cat6	37	NM_1003891	3.0	GGCCCTGCTGCAGGGGCTGCTGGTATTGGGATGCCTCCTCGCGGCCCTGGCCAGTCATTGGGGGGGATGGGTTCATTGGGTGCAATGGGGCAACCAATGTCACTGTCTGGCCAGCCACCTCCAGGCACCTCAGGTATGGCACCTCACTCAATGGCCGTGGTTAGCACCGCAACCCCACAAACCCAGCTTCAGTTGCAGCAAGTCGCTCTGCAACAGCAACAGCAGCAGCAACAGTTTCAGCAACAGCAACAAGCATCTAGCGGAGGATCTAGCGGAGG	ggccctgctgcaggggctgctggtattgggatgcctcctcgcggccctggccagtcattgggggggatgggttcattgggtgcaatggggcaaccaatgtcactgtctggccagccacctccaggcacctcaggtatggcacctcactcaatggccgtggttagcaccgcaaccccacaaacccagcttcagttgcagcaagtcgctctgcaacagcaacagcagcagcaacagtttcagcaacagcaacaagca		ATCCACCGGTACCATGGCTAGCggccctgctgcaggggctgctggtattgggatgcctcctcgcggccctggccagtcattgggggggatgggttcattgggtgcaatggggcaaccaatgtcactgtctggccagccacctccaggcacctcaggtatggcacctcactcaatggccgtggttagcaccgcaaccccacaaacccagcttcagttgcagcaagtcgctctgcaacagcaacagcagcagcaacagtttcagcaacagcaacaagcaTCTAGCGGAGGATCTAGCGGAGG	6_phosphoprotein_peptides	MED15	87.0	0.011494252873563218	-3.4439888147761515
38	0.0	413.0	463.0	10.0	6.0	413.0	hblOligo197438_Cat6	38	NM_1003891	4.0	ATGGCACCTCACTCAATGGCCGTGGTTAGCACCGCAACCCCACAAACCCAGCTTCAGTTGCAGCAAGTCGCTCTGCAACAGCAACAGCAGCAGCAACAGTTTCAGCAACAGCAACAAGCAGCACTCCAACAGCAGCAGCAACAGCAACAGCAGCAACAGTTCCAGGCCCAACAAAGTGCTATGCAGCAACAGTTTCAAGCTGTGGTCCAGCAACAGCAGCAGCTGCAGCAGCAACAGCAACAACAGCAACATCTTTCTAGCGGAGGATCTAGCGGAGG	atggcacctcactcaatggccgtggttagcaccgcaaccccacaaacccagcttcagttgcagcaagtcgctctgcaacagcaacagcagcagcaacagtttcagcaacagcaacaagcagcactccaacagcagcagcaacagcaacagcagcaacagttccaggcccaacaaagtgctatgcagcaacagtttcaagctgtggtccagcaacagcagcagctgcagcagcaacagcaacaacagcaacatctt		ATCCACCGGTACCATGGCTAGCatggcacctcactcaatggccgtggttagcaccgcaaccccacaaacccagcttcagttgcagcaagtcgctctgcaacagcaacagcagcagcaacagtttcagcaacagcaacaagcagcactccaacagcagcagcaacagcaacagcagcaacagttccaggcccaacaaagtgctatgcagcaacagtttcaagctgtggtccagcaacagcagcagctgcagcagcaacagcaacaacagcaacatcttTCTAGCGGAGGATCTAGCGGAGG	6_phosphoprotein_peptides	MED15	876.0	0.4714611872146119	0.8960790203521549
40	0.0	1308.0	3064.0	18.0	14.0	1308.0	hblOligo197439_Cat7	40	NM_1003891	6.0	CAATTAGATATGCAGATTCAGCAGCAGCAGCAGCAGCTGCAGCGCATCGCTCAACTGCAGCTGCAGCAACAACAACAACAGCAACAGCAACAACAGCAGCAGCAGCAACAGGCCCTTCAAGCTCAACCACCTATTCAGCAACCACCTATGCAACAGCCTCAGCCACCACCTGAGCAAGCACTTCCACAGCAGTTGCAGCAGATGCACCACGAGCAGCACCATCAACCACCTCCTCAACCACAACAGCCACCAGTCTCTAGCGGAGGATCTAGCGGAGG	CAATTAGATATGcagattcagcagcagcagcagcagctgcagcgcatcgctcaactgcagctgcagcaacaacaacaacagcaacagcaacaacagcagcagcagcaacaggcccttcaagctcaaccacctattcagcaaccacctatgcaacagcctcagccaccacctGAGcaagcacttccacagcagttgcagcagatgcaccacGAGcagcaccatcaaccacctcctcaaccacaacagccaccagtc	CAATTAGATATG	ATCCACCGGTACCATGGCTAGCCAATTAGATATGcagattcagcagcagcagcagcagctgcagcgcatcgctcaactgcagctgcagcaacaacaacaacagcaacagcaacaacagcagcagcagcaacaggcccttcaagctcaaccacctattcagcaaccacctatgcaacagcctcagccaccacctGAGcaagcacttccacagcagttgcagcagatgcaccacGAGcagcaccatcaaccacctcctcaaccacaacagccaccagtcTCTAGCGGAGGATCTAGCGGAGG	7_sampled_680_from_cat6	MED15	4372.0	0.2991765782250686	0.15913648263401814
42	0.0	363.0	682.0	3.0	5.0	363.0	hblOligo72880_Cat6	42	NM_1003891	7.0	CAGCAACCACCTATGCAACAGCCTCAGCCACCACCTTCACAAGCACTTCCACAGCAGTTGCAGCAGATGCACCACACACAGCACCATCAACCACCTCCTCAACCACAACAGCCACCAGTCGCCCAAAACCAACCTAGCCAGTTGCCACCTCAAAGTCAAACACAGCCTCTCGTTTCTCAGGCACAGGCCTTGCCAGGTCAAATGCTCTATACACAGCCACCACTTAAGTTTGTGCGCGCCCCTATGGTGGTCCAATCTAGCGGAGGATCTAGCGGAGG	cagcaaccacctatgcaacagcctcagccaccaccttcacaagcacttccacagcagttgcagcagatgcaccacacacagcaccatcaaccacctcctcaaccacaacagccaccagtcgcccaaaaccaacctagccagttgccacctcaaagtcaaacacagcctctcgtttctcaggcacaggccttgccaggtcaaatgctctatacacagccaccacttaagtttgtgcgcgcccctatggtggtccaa		ATCCACCGGTACCATGGCTAGCcagcaaccacctatgcaacagcctcagccaccaccttcacaagcacttccacagcagttgcagcagatgcaccacacacagcaccatcaaccacctcctcaaccacaacagccaccagtcgcccaaaaccaacctagccagttgccacctcaaagtcaaacacagcctctcgtttctcaggcacaggccttgccaggtcaaatgctctatacacagccaccacttaagtttgtgcgcgcccctatggtggtccaaTCTAGCGGAGGATCTAGCGGAGG	6_phosphoprotein_peptides	MED15	1045.0	0.3473684210526316	0.37973165789874475
43	0.0	1964.0	2668.0	0.0	11.0	1964.0	hblOligo197440_Cat6	43	NM_1003891	8.0	AGCCAGTTGCCACCTCAAAGTCAAACACAGCCTCTCGTTTCTCAGGCACAGGCCTTGCCAGGTCAAATGCTCTATACACAGCCACCACTTAAGTTTGTGCGCGCCCCTATGGTGGTCCAACAGCCACCAGTGCAACCTCAGGTCCAGCAGCAGCAAACAGCCGTCCAAACAGCCCAAGCCGCACAGATGGTCGCACCAGGTGTCCAAATGATCACCGAGGCCCTTGCACAGGGTGGTATGCACATCCGCGCACGCTCTAGCGGAGGATCTAGCGGAGG	agccagttgccacctcaaagtcaaacacagcctctcgtttctcaggcacaggccttgccaggtcaaatgctctatacacagccaccacttaagtttgtgcgcgcccctatggtggtccaacagccaccagtgcaacctcaggtccagcagcagcaaacagccgtccaaacagcccaagccgcacagatggtcgcaccaggtgtccaaatgatcaccgaggcccttgcacagggtggtatgcacatccgcgcacgc		ATCCACCGGTACCATGGCTAGCagccagttgccacctcaaagtcaaacacagcctctcgtttctcaggcacaggccttgccaggtcaaatgctctatacacagccaccacttaagtttgtgcgcgcccctatggtggtccaacagccaccagtgcaacctcaggtccagcagcagcaaacagccgtccaaacagcccaagccgcacagatggtcgcaccaggtgtccaaatgatcaccgaggcccttgcacagggtggtatgcacatccgcgcacgcTCTAGCGGAGGATCTAGCGGAGG	6_phosphoprotein_peptides	MED15	4632.0	0.42400690846286704	0.7040125633562531
44	0.0	246.0	327.0	0.0	0.0	246.0	hblOligo72881_Cat7	44	NM_1003891	9.0	CCGAAGTCTATGCAGCAGCAAGAGGCCGTCCAAGAGGCCCAAGCCGCACAGATGGTCGCACCAGGTGTCCAAATGATCGAGGAGGCCCTTGCACAGGGTGGTATGCACATCCGCGCACGCTTTCCACCAGAGGAGGCCGTGGAGGCTATCCCAGAGGAGGAGATTCCTCTTGGTCGCCAACCAATGGCTCAAGTCGAGCAAGAGGAGTTGCCAATGCTCGAGGAGCCTGAGCCAGGCCAGCAGGTGCAAGAGCCATCTAGCGGAGGATCTAGCGGAGG	CCGAAGTCTATGcagcagcaaGAGgccgtccaaGAGgcccaagccgcacagatggtcgcaccaggtgtccaaatgatcGAGgaggcccttgcacagggtggtatgcacatccgcgcacgctttccaccaGAGGAGgccgtgGAGgctatcccaGAGGAGGAGattcctcttggtcgccaaccaatggctcaagtcGAGcaaGAGGAGttgccaatgctcGAGGAGcctGAGccaggccagcaggtgcaaGAGcca	CCGAAGTCTATG	ATCCACCGGTACCATGGCTAGCCCGAAGTCTATGcagcagcaaGAGgccgtccaaGAGgcccaagccgcacagatggtcgcaccaggtgtccaaatgatcGAGgaggcccttgcacagggtggtatgcacatccgcgcacgctttccaccaGAGGAGgccgtgGAGgctatcccaGAGGAGGAGattcctcttggtcgccaaccaatggctcaagtcGAGcaaGAGGAGttgccaatgctcGAGGAGcctGAGccaggccagcaggtgcaaGAGccaTCTAGCGGAGGATCTAGCGGAGG	7_sampled_680_from_cat6	MED15	573.0	0.4293193717277487	0.7257298465124655
47	0.0	147.0	260.0	0.0	0.0	147.0	hblOligo72882_Cat7	47	NM_1003891	11.0	ACAAAAGTGATGGAGCCACAACCAGGGCAGCCTGAGGAGCAGCCAAACGAGAATGTGGAGGAGGGTCCTGCACCAGAGCCTGAGGAGTTCCTTCCTGAGCCAGAGCCACAACCAGAGCAGGAGCCAGTGGAGGCCCGCGAGCCTCAAAACTTCGAGGTCCCAGAGCCAGGTCCATTGAACGAGCCTGTGAACCCAGAGGAGGTTATGGAGCCTGCAGGCGAGGAGCAGGCTGAGGAGCAACAATACTTGGACAAATCTAGCGGAGGATCTAGCGGAGG	ACAAAAGTGATGGAGccacaaccagggcagcctGAGGAGcagccaaacGAGaatgtgGAGGAGggtcctgcaccaGAGcctGAGGAGttccttcctGAGccaGAGccacaaccaGAGcagGAGccagtgGAGgcccgcGAGcctcaaaacttcGAGgtcccaGAGccaggtccattgaacGAGcctgtgaacccaGAGGAGgttatgGAGcctgcaggcGAGGAGcaggctgaggagcaacaatacttggacaaa	ACAAAAGTGATG	ATCCACCGGTACCATGGCTAGCACAAAAGTGATGGAGccacaaccagggcagcctGAGGAGcagccaaacGAGaatgtgGAGGAGggtcctgcaccaGAGcctGAGGAGttccttcctGAGccaGAGccacaaccaGAGcagGAGccagtgGAGgcccgcGAGcctcaaaacttcGAGgtcccaGAGccaggtccattgaacGAGcctgtgaacccaGAGGAGgttatgGAGcctgcaggcGAGGAGcaggctgaggagcaacaatacttggacaaaTCTAGCGGAGGATCTAGCGGAGG	7_sampled_680_from_cat6	MED15	407.0	0.36117936117936117	0.4401094372405646
48	0.0	630.0	747.0	1.0	6.0	630.0	hblOligo72882_Cat6	48	NM_1003891	11.0	CCTCCTCAACCTAGCCCACAACCAGGGCAGCCTTCCTCACAGCCAAACTCTAATGTGAGCTCAGGTCCTGCACCATCTCCTTCATCATTCCTTCCTTCTCCAAGTCCACAACCAAGCCAGTCTCCAGTGACAGCCCGCACACCTCAAAACTTCAGCGTCCCATCTCCAGGTCCATTGAACACCCCTGTGAACCCAAGTAGCGTTATGAGTCCTGCAGGCTCTAGTCAGGCTGAGGAGCAACAATACTTGGACAAATCTAGCGGAGGATCTAGCGGAGG	cctcctcaacctagcccacaaccagggcagccttcctcacagccaaactctaatgtgagctcaggtcctgcaccatctccttcatcattccttccttctccaagtccacaaccaagccagtctccagtgacagcccgcacacctcaaaacttcagcgtcccatctccaggtccattgaacacccctgtgaacccaagtagcgttatgagtcctgcaggctctagtcaggctgaggagcaacaatacttggacaaa		ATCCACCGGTACCATGGCTAGCcctcctcaacctagcccacaaccagggcagccttcctcacagccaaactctaatgtgagctcaggtcctgcaccatctccttcatcattccttccttctccaagtccacaaccaagccagtctccagtgacagcccgcacacctcaaaacttcagcgtcccatctccaggtccattgaacacccctgtgaacccaagtagcgttatgagtcctgcaggctctagtcaggctgaggagcaacaatacttggacaaaTCTAGCGGAGGATCTAGCGGAGG	6_phosphoprotein_peptides	MED15	1377.0	0.45751633986928103	0.8400131157301169
49	0.0	42.0	545.0	0.0	1.0	42.0	hblOligo197442_Cat7	49	NM_1003891	12.0	GTCTGCGAAATGAACTTCGAGGTCCCAGAGCCAGGTCCATTGAACGAGCCTGTGAACCCAGAGGAGGTTATGGAGCCTGCAGGCGAGGAGCAGGCTGAGGAGCAACAATACTTGGACAAACTTAAACAGCTTGAGAAGTATATTGAACCTCTCCGCCGCATGATCAACAAGATCGACAAGAACGAAGATCGCAAGAAAGATCTTGAGAAGATGAAAGAGCTGTTGGATATCCTTGAGGATCCAGAGAAGCGCTGCTCTAGCGGAGGATCTAGCGGAGG	GTCTGCGAAATGaacttcGAGgtcccaGAGccaggtccattgaacGAGcctgtgaacccaGAGGAGgttatgGAGcctgcaggcGAGGAGcaggctgaggagcaacaatacttggacaaacttaaacagcttGAGaagtatattgaacctctccgccgcatgatcaacaagatcgacaagaacgaagatcgcaagaaagatcttGAGaagatgaaaGAGctgttggatatccttGAGgatccaGAGaagcgctgc	GTCTGCGAAATG	ATCCACCGGTACCATGGCTAGCGTCTGCGAAATGaacttcGAGgtcccaGAGccaggtccattgaacGAGcctgtgaacccaGAGGAGgttatgGAGcctgcaggcGAGGAGcaggctgaggagcaacaatacttggacaaacttaaacagcttGAGaagtatattgaacctctccgccgcatgatcaacaagatcgacaagaacgaagatcgcaagaaagatcttGAGaagatgaaaGAGctgttggatatccttGAGgatccaGAGaagcgctgcTCTAGCGGAGGATCTAGCGGAGG	7_sampled_680_from_cat6	MED15	587.0	0.07155025553662692	-1.5527576949025195
51	0.0	254.0	506.0	0.0	0.0	254.0	hblOligo72883_Cat6	51	NM_1003891	13.0	AAGTATATTGAACCTCTCCGCCGCATGATCAACAAGATCGACAAGAACGAAGATCGCAAGAAAGATCTTAGCAAGATGAAAAGTCTGTTGGATATCCTTACCGATCCAAGTAAGCGCTGCCCTCTGAAAACTCTGCAGAAATGCGAAATCGCACTCGAAAAACTGAAGAACGATATGGCCGTGCCAACACCACCACCTCCACCTGTCCCTCCTACCAAACAACAGTATCTTTGCCAGCCTCTTCTGGACGCCGTGTCTAGCGGAGGATCTAGCGGAGG	aagtatattgaacctctccgccgcatgatcaacaagatcgacaagaacgaagatcgcaagaaagatcttagcaagatgaaaagtctgttggatatccttaccgatccaagtaagcgctgccctctgaaaactctgcagaaatgcgaaatcgcactcgaaaaactgaagaacgatatggccgtgccaacaccaccacctccacctgtccctcctaccaaacaacagtatctttgccagcctcttctggacgccgtg		ATCCACCGGTACCATGGCTAGCaagtatattgaacctctccgccgcatgatcaacaagatcgacaagaacgaagatcgcaagaaagatcttagcaagatgaaaagtctgttggatatccttaccgatccaagtaagcgctgccctctgaaaactctgcagaaatgcgaaatcgcactcgaaaaactgaagaacgatatggccgtgccaacaccaccacctccacctgtccctcctaccaaacaacagtatctttgccagcctcttctggacgccgtgTCTAGCGGAGGATCTAGCGGAGG	6_phosphoprotein_peptides	MED15	760.0	0.33421052631578946	0.32115607920842704
53	0.0	3419.0	6923.0	0.0	30.0	3419.0	hblOligo197443_Cat6	53	NM_1003891	14.0	CAGAAATGCGAAATCGCACTCGAAAAACTGAAGAACGATATGGCCGTGCCAACACCACCACCTCCACCTGTCCCTCCTACCAAACAACAGTATCTTTGCCAGCCTCTTCTGGACGCCGTGTTGGCAAACATCCGCAGCCCTGTTTTTAACCATTCTTTGTATCGCACTTTTGTCCCAGCTATGACCGCTATCCACGGTCCACCAATCACCGCACCAGTCGTTTGTACCCGCAAACGCCGCTTGGAGGATGATGAATCTAGCGGAGGATCTAGCGGAGG	cagaaatgcgaaatcgcactcgaaaaactgaagaacgatatggccgtgccaacaccaccacctccacctgtccctcctaccaaacaacagtatctttgccagcctcttctggacgccgtgttggcaaacatccgcagccctgtttttaaccattctttgtatcgcacttttgtcccagctatgaccgctatccacggtccaccaatcaccgcaccagtcgtttgtacccgcaaacgccgcttggaggatgatgaa		ATCCACCGGTACCATGGCTAGCcagaaatgcgaaatcgcactcgaaaaactgaagaacgatatggccgtgccaacaccaccacctccacctgtccctcctaccaaacaacagtatctttgccagcctcttctggacgccgtgttggcaaacatccgcagccctgtttttaaccattctttgtatcgcacttttgtcccagctatgaccgctatccacggtccaccaatcaccgcaccagtcgtttgtacccgcaaacgccgcttggaggatgatgaaTCTAGCGGAGGATCTAGCGGAGG	6_phosphoprotein_peptides	MED15	10342.0	0.3305936956101334	0.3048573904386318
54	0.0	262.0	475.0	0.0	1.0	262.0	hblOligo72884_Cat6	54	NM_1003891	15.0	AGCCCTGTTTTTAACCATTCTTTGTATCGCACTTTTGTCCCAGCTATGACCGCTATCCACGGTCCACCAATCACCGCACCAGTCGTTTGTACCCGCAAACGCCGCTTGGAGGATGATGAACGCCAAAGCATCCCAAGTGTGCTTCAAGGGGAGGTTGCACGCCTTGATCCTAAGTTTCTCGTTAATCTTGATCCTTCACATTGCTCTAACAATGGCACCGTCCACTTGATTTGCAAGTTGGACGACAAGGACTTGTCTAGCGGAGGATCTAGCGGAGG	agccctgtttttaaccattctttgtatcgcacttttgtcccagctatgaccgctatccacggtccaccaatcaccgcaccagtcgtttgtacccgcaaacgccgcttggaggatgatgaacgccaaagcatcccaagtgtgcttcaaggggaggttgcacgccttgatcctaagtttctcgttaatcttgatccttcacattgctctaacaatggcaccgtccacttgatttgcaagttggacgacaaggacttg		ATCCACCGGTACCATGGCTAGCagccctgtttttaaccattctttgtatcgcacttttgtcccagctatgaccgctatccacggtccaccaatcaccgcaccagtcgtttgtacccgcaaacgccgcttggaggatgatgaacgccaaagcatcccaagtgtgcttcaaggggaggttgcacgccttgatcctaagtttctcgttaatcttgatccttcacattgctctaacaatggcaccgtccacttgatttgcaagttggacgacaaggacttgTCTAGCGGAGGATCTAGCGGAGG	6_phosphoprotein_peptides	MED15	737.0	0.35549525101763907	0.4153881812038115
55	0.0	2705.0	5997.0	1.0	20.0	2705.0	hblOligo197444_Cat7	55	NM_1003891	16.0	TGGGATAGAATGGGGGAGGTTGCACGCCTTGATCCTAAGTTTCTCGTTAATCTTGATCCTGAGCATTGCGAGAACAATGGCGAGGTCCACTTGATTTGCAAGTTGGACGACAAGGACTTGCCAGAGGTTCCTCCACTTGAGCTTGAGGTTCCAGCAGATTATCCAGCTCAGGAGCCTCTCTGGATCGATCGCCAGTGGCAGTATGACGCAAACCCTTTTCTGCAGGAGGTTCATCGCTGCATGGAGGAGCGCCTGTCTAGCGGAGGATCTAGCGGAGG	TGGGATAGAATGggggaggttgcacgccttgatcctaagtttctcgttaatcttgatcctGAGcattgcGAGaacaatggcGAGgtccacttgatttgcaagttggacgacaaggacttgccaGAGgttcctccacttgagcttGAGgttccagcagattatccagctcagGAGcctctctggatcgatcgccagtggcagtatgacgcaaacccttttctgcagGAGgttcatcgctgcatgGAGGAGcgcctg	TGGGATAGAATG	ATCCACCGGTACCATGGCTAGCTGGGATAGAATGggggaggttgcacgccttgatcctaagtttctcgttaatcttgatcctGAGcattgcGAGaacaatggcGAGgtccacttgatttgcaagttggacgacaaggacttgccaGAGgttcctccacttgagcttGAGgttccagcagattatccagctcagGAGcctctctggatcgatcgccagtggcagtatgacgcaaacccttttctgcagGAGgttcatcgctgcatgGAGGAGcgcctgTCTAGCGGAGGATCTAGCGGAGG	7_sampled_680_from_cat6	MED15	8702.0	0.3108480809009423	0.2142010495894281
56	0.0	211.0	279.0	0.0	3.0	211.0	hblOligo197444_Cat6	56	NM_1003891	16.0	AGTGTGCTTCAAGGGGAGGTTGCACGCCTTGATCCTAAGTTTCTCGTTAATCTTGATCCTTCACATTGCTCTAACAATGGCACCGTCCACTTGATTTGCAAGTTGGACGACAAGGACTTGCCATCCGTTCCTCCACTTGAGCTTTCAGTTCCAGCAGATTATCCAGCTCAGTCACCTCTCTGGATCGATCGCCAGTGGCAGTATGACGCAAACCCTTTTCTGCAGAGCGTTCATCGCTGCATGACTTCACGCCTGTCTAGCGGAGGATCTAGCGGAGG	agtgtgcttcaaggggaggttgcacgccttgatcctaagtttctcgttaatcttgatccttcacattgctctaacaatggcaccgtccacttgatttgcaagttggacgacaaggacttgccatccgttcctccacttgagctttcagttccagcagattatccagctcagtcacctctctggatcgatcgccagtggcagtatgacgcaaacccttttctgcagagcgttcatcgctgcatgacttcacgcctg		ATCCACCGGTACCATGGCTAGCagtgtgcttcaaggggaggttgcacgccttgatcctaagtttctcgttaatcttgatccttcacattgctctaacaatggcaccgtccacttgatttgcaagttggacgacaaggacttgccatccgttcctccacttgagctttcagttccagcagattatccagctcagtcacctctctggatcgatcgccagtggcagtatgacgcaaacccttttctgcagagcgttcatcgctgcatgacttcacgcctgTCTAGCGGAGGATCTAGCGGAGG	6_phosphoprotein_peptides	MED15	490.0	0.4306122448979592	0.731004833132057
57	0.0	329.0	1119.0	7.0	5.0	329.0	hblOligo72885_Cat7	57	NM_1003891	17.0	GAATCTTGGATGTGCAAGTTGGACGACAAGGACTTGCCAGAGGTTCCTCCACTTGAGCTTGAGGTTCCAGCAGATTATCCAGCTCAGGAGCCTCTCTGGATCGATCGCCAGTGGCAGTATGACGCAAACCCTTTTCTGCAGGAGGTTCATCGCTGCATGGAGGAGCGCCTGCTCCAGTTGCCAGATAAGCATGAGGTCGAGGCACTCCTCAATGAGTGGGCCCAAGAGGTTCATCAAGCCTGTCTTGAGGCAGCCTCTAGCGGAGGATCTAGCGGAGG	GAATCTTGGATGtgcaagttggacgacaaggacttgccaGAGgttcctccacttgagcttGAGgttccagcagattatccagctcagGAGcctctctggatcgatcgccagtggcagtatgacgcaaacccttttctgcagGAGgttcatcgctgcatgGAGGAGcgcctgctccagttgccagataagcatGAGgtcGAGgcactcctcaatGAGtgggcccaaGAGgttcatcaagcctgtcttGAGgcagcc	GAATCTTGGATG	ATCCACCGGTACCATGGCTAGCGAATCTTGGATGtgcaagttggacgacaaggacttgccaGAGgttcctccacttgagcttGAGgttccagcagattatccagctcagGAGcctctctggatcgatcgccagtggcagtatgacgcaaacccttttctgcagGAGgttcatcgctgcatgGAGGAGcgcctgctccagttgccagataagcatGAGgtcGAGgcactcctcaatGAGtgggcccaaGAGgttcatcaagcctgtcttGAGgcagccTCTAGCGGAGGATCTAGCGGAGG	7_sampled_680_from_cat6	MED15	1448.0	0.2272099447513812	-0.2137744760691973
59	0.0	0.0	24.0	0.0	0.0	0.0	hblOligo85948_Cat3	59	NM_1003931	1.0	AGGTGGTCAATGCTGGCCATGGCCCCAAAGCCAAAACCATGGGTTCAAGAGGAAGGGCCAGAAAAAAAAAAGGGTCGCCAGGCTGGTCGCGAAGAAGATCCATTCCGCGAGGAGGCAGAAGCACTCAAGGCAATCCCAGCCGAGAAACGCATCATTCGCGTTGATCCTGAGTGTCCTCTTGAGGAGAACCCTGGGGAGCAGGTGTATGAAGATTACAATTGTGAGCTCAATCAGGAGAATATTGAAAACAATAACTCTAGCGGAGGATCTAGCGGAGG	AGGTGGTCAATGctggccatggccccaaagccaaaaccatgggttcaaGAGgaagggccagaaaaaaaaaagggtcgccaggctggtcgcgaagaagatccattccgcGAGGAGgcagaagcactcaaggcaatcccagccgagaaacgcatcattcgcgttgatcctGAGtgtcctcttGAGGAGaaccctgggGAGcaggtgtatgaagattacaattgtGAGctcaatcagGAGaatattgaaaacaataac	AGGTGGTCAATG	ATCCACCGGTACCATGGCTAGCAGGTGGTCAATGctggccatggccccaaagccaaaaccatgggttcaaGAGgaagggccagaaaaaaaaaagggtcgccaggctggtcgcgaagaagatccattccgcGAGGAGgcagaagcactcaaggcaatcccagccgagaaacgcatcattcgcgttgatcctGAGtgtcctcttGAGGAGaaccctgggGAGcaggtgtatgaagattacaattgtGAGctcaatcagGAGaatattgaaaacaataacTCTAGCGGAGGATCTAGCGGAGG	3_4778_st_to_e_dna_repair_peptides_9NATG	PARP3	24.0	0.0
60	0.0	1.0	19.0	0.0	0.0	1.0	hblOligo85948_Cat2	60	NM_1003931	1.0	AGTCTTTTGTTCCTGGCCATGGCCCCAAAGCCAAAACCATGGGTTCAAACAGAAGGGCCAGAAAAAAAAAAGGGTCGCCAGGCTGGTCGCGAAGAAGATCCATTCCGCTCTACAGCAGAAGCACTCAAGGCAATCCCAGCCGAGAAACGCATCATTCGCGTTGATCCTACCTGTCCTCTTTCTAGCAACCCTGGGACCCAGGTGTATGAAGATTACAATTGTACCCTCAATCAGACAAATATTGAAAACAATAACTCTAGCGGAGGATCTAGCGGAGG	agtcttttgttcctggccatggccccaaagccaaaaccatgggttcaaacagaagggccagaaaaaaaaaagggtcgccaggctggtcgcgaagaagatccattccgctctacagcagaagcactcaaggcaatcccagccgagaaacgcatcattcgcgttgatcctacctgtcctctttctagcaaccctgggacccaggtgtatgaagattacaattgtaccctcaatcagacaaatattgaaaacaataac		ATCCACCGGTACCATGGCTAGCagtcttttgttcctggccatggccccaaagccaaaaccatgggttcaaacagaagggccagaaaaaaaaaagggtcgccaggctggtcgcgaagaagatccattccgctctacagcagaagcactcaaggcaatcccagccgagaaacgcatcattcgcgttgatcctacctgtcctctttctagcaaccctgggacccaggtgtatgaagattacaattgtaccctcaatcagacaaatattgaaaacaataacTCTAGCGGAGGATCTAGCGGAGG	2_wt_dna_repair_peptides	PARP3	20.0	0.05	-1.9340804976890842
61	0.0	187.0	680.0	0.0	1.0	187.0	hblOligo209508_Cat3	61	NM_1003931	2.0	CAAGGGAGAATGAAACGCATCATTCGCGTTGATCCTGAGTGTCCTCTTGAGGAGAACCCTGGGGAGCAGGTGTATGAAGATTACAATTGTGAGCTCAATCAGGAGAATATTGAAAACAATAACAACAAATTCTATATCATCCAACTGTTGCAAGACGAGAATCGCTTTTTTGAGTGCTGGAACCACTGGGGGCGCGTGGGCGAGGTGGGGCAGGAGAAGATCAACCACTTCGAGCGCCTTGAGGACGCAAAGAAGTCTAGCGGAGGATCTAGCGGAGG	CAAGGGAGAATGaaacgcatcattcgcgttgatcctGAGtgtcctcttGAGGAGaaccctgggGAGcaggtgtatgaagattacaattgtGAGctcaatcagGAGaatattgaaaacaataacaacaaattctatatcatccaactgttgcaagacGAGaatcgcttttttGAGtgctggaaccactgggggcgcgtgggcgaggtggggcagGAGaagatcaaccacttcGAGcgccttgaggacgcaaagaag	CAAGGGAGAATG	ATCCACCGGTACCATGGCTAGCCAAGGGAGAATGaaacgcatcattcgcgttgatcctGAGtgtcctcttGAGGAGaaccctgggGAGcaggtgtatgaagattacaattgtGAGctcaatcagGAGaatattgaaaacaataacaacaaattctatatcatccaactgttgcaagacGAGaatcgcttttttGAGtgctggaaccactgggggcgcgtgggcgaggtggggcagGAGaagatcaaccacttcGAGcgccttgaggacgcaaagaagTCTAGCGGAGGATCTAGCGGAGG	3_4778_st_to_e_dna_repair_peptides_9NATG	PARP3	867.0	0.21568627450980393	-0.2806256998382095
62	0.0	234.0	161.0	0.0	2.0	234.0	hblOligo209508_Cat2	62	NM_1003931	2.0	ATCCCAGCCGAGAAACGCATCATTCGCGTTGATCCTACCTGTCCTCTTTCTAGCAACCCTGGGACCCAGGTGTATGAAGATTACAATTGTACCCTCAATCAGACAAATATTGAAAACAATAACAACAAATTCTATATCATCCAACTGTTGCAAGACAGTAATCGCTTTTTTACTTGCTGGAACCACTGGGGGCGCGTGGGCGAGGTGGGGCAGAGTAAGATCAACCACTTCACCCGCCTTGAGGACGCAAAGAAGTCTAGCGGAGGATCTAGCGGAGG	atcccagccgagaaacgcatcattcgcgttgatcctacctgtcctctttctagcaaccctgggacccaggtgtatgaagattacaattgtaccctcaatcagacaaatattgaaaacaataacaacaaattctatatcatccaactgttgcaagacagtaatcgcttttttacttgctggaaccactgggggcgcgtgggcgaggtggggcagagtaagatcaaccacttcacccgccttgaggacgcaaagaag		ATCCACCGGTACCATGGCTAGCatcccagccgagaaacgcatcattcgcgttgatcctacctgtcctctttctagcaaccctgggacccaggtgtatgaagattacaattgtaccctcaatcagacaaatattgaaaacaataacaacaaattctatatcatccaactgttgcaagacagtaatcgcttttttacttgctggaaccactgggggcgcgtgggcgaggtggggcagagtaagatcaaccacttcacccgccttgaggacgcaaagaagTCTAGCGGAGGATCTAGCGGAGG	2_wt_dna_repair_peptides	PARP3	395.0	0.5924050632911393	1.3842752318505946
63	0.0	133.0	326.0	0.0	0.0	133.0	hblOligo85949_Cat3	63	NM_1003931	3.0	GAAGTGCAAATGTTGCAAGACGAGAATCGCTTTTTTGAGTGCTGGAACCACTGGGGGCGCGTGGGCGAGGTGGGGCAGGAGAAGATCAACCACTTCGAGCGCCTTGAGGACGCAAAGAAGGACTTTGAGAAAAAGTTTCGCGAAAAGGAGAAGAATAACTGGGCTGAACGCGATCACTTTGTTGAGCATCCTGGTAAATACGAGTTGATCGAAGTCCAAGCTGAGGATGAGGCCCAAGAGGCTGTTGTGAAGGTCTCTAGCGGAGGATCTAGCGGAGG	GAAGTGCAAATGttgcaagacGAGaatcgcttttttGAGtgctggaaccactgggggcgcgtgggcgaggtggggcagGAGaagatcaaccacttcGAGcgccttgaggacgcaaagaaggactttgagaaaaagtttcgcgaaaagGAGaagaataactgggctgaacgcgatcactttgttGAGcatcctggtaaatacGAGttgatcgaagtccaagctgaggatgaggcccaagaggctgttgtgaaggtc	GAAGTGCAAATG	ATCCACCGGTACCATGGCTAGCGAAGTGCAAATGttgcaagacGAGaatcgcttttttGAGtgctggaaccactgggggcgcgtgggcgaggtggggcagGAGaagatcaaccacttcGAGcgccttgaggacgcaaagaaggactttgagaaaaagtttcgcgaaaagGAGaagaataactgggctgaacgcgatcactttgttGAGcatcctggtaaatacGAGttgatcgaagtccaagctgaggatgaggcccaagaggctgttgtgaaggtcTCTAGCGGAGGATCTAGCGGAGG	3_4778_st_to_e_dna_repair_peptides_9NATG	PARP3	459.0	0.289760348583878	0.11381022833240229
64	0.0	105.0	127.0	0.0	0.0	105.0	hblOligo85949_Cat2	64	NM_1003931	3.0	ATCATCCAACTGTTGCAAGACAGTAATCGCTTTTTTACTTGCTGGAACCACTGGGGGCGCGTGGGCGAGGTGGGGCAGAGTAAGATCAACCACTTCACCCGCCTTGAGGACGCAAAGAAGGACTTTGAGAAAAAGTTTCGCGAAAAGACCAAGAATAACTGGGCTGAACGCGATCACTTTGTTTCACATCCTGGTAAATACACATTGATCGAAGTCCAAGCTGAGGATGAGGCCCAAGAGGCTGTTGTGAAGGTCTCTAGCGGAGGATCTAGCGGAGG	atcatccaactgttgcaagacagtaatcgcttttttacttgctggaaccactgggggcgcgtgggcgaggtggggcagagtaagatcaaccacttcacccgccttgaggacgcaaagaaggactttgagaaaaagtttcgcgaaaagaccaagaataactgggctgaacgcgatcactttgtttcacatcctggtaaatacacattgatcgaagtccaagctgaggatgaggcccaagaggctgttgtgaaggtc		ATCCACCGGTACCATGGCTAGCatcatccaactgttgcaagacagtaatcgcttttttacttgctggaaccactgggggcgcgtgggcgaggtggggcagagtaagatcaaccacttcacccgccttgaggacgcaaagaaggactttgagaaaaagtttcgcgaaaagaccaagaataactgggctgaacgcgatcactttgtttcacatcctggtaaatacacattgatcgaagtccaagctgaggatgaggcccaagaggctgttgtgaaggtcTCTAGCGGAGGATCTAGCGGAGG	2_wt_dna_repair_peptides	PARP3	232.0	0.4525862068965517	0.8201317451762882
65	0.0	190.0	778.0	0.0	4.0	190.0	hblOligo209509_Cat3	65	NM_1003931	4.0	CGGCGGATGATGGAGAAGAATAACTGGGCTGAACGCGATCACTTTGTTGAGCATCCTGGTAAATACGAGTTGATCGAAGTCCAAGCTGAGGATGAGGCCCAAGAGGCTGTTGTGAAGGTCGATCGCGGCCCAGTGCGCGAGGTCGAGAAACGCGTCCAGCCTTGCGAGCTTGACCCTGCCGAGCAAAAGCTGATTGAGAATATCTTTGAGAAAGAAATGTTCAAAAATGAGATGGCACTTATGGACCTCGATGTTTCTAGCGGAGGATCTAGCGGAGG	CGGCGGATGATGGAGaagaataactgggctgaacgcgatcactttgttGAGcatcctggtaaatacGAGttgatcgaagtccaagctgaggatgaggcccaagaggctgttgtgaaggtcgatcgcggcccagtgcgcGAGgtcGAGaaacgcgtccagccttgcGAGcttgaccctgccGAGcaaaagctgattGAGaatatctttGAGaaagaaatgttcaaaaatGAGatggcacttatggacctcgatgtt	CGGCGGATGATG	ATCCACCGGTACCATGGCTAGCCGGCGGATGATGGAGaagaataactgggctgaacgcgatcactttgttGAGcatcctggtaaatacGAGttgatcgaagtccaagctgaggatgaggcccaagaggctgttgtgaaggtcgatcgcggcccagtgcgcGAGgtcGAGaaacgcgtccagccttgcGAGcttgaccctgccGAGcaaaagctgattGAGaatatctttGAGaaagaaatgttcaaaaatGAGatggcacttatggacctcgatgttTCTAGCGGAGGATCTAGCGGAGG	3_4778_st_to_e_dna_repair_peptides_9NATG	PARP3	968.0	0.1962809917355372	-0.39934397054054926
67	0.0	102.0	233.0	0.0	0.0	102.0	hblOligo85950_Cat3	67	NM_1003931	5.0	GGTTTACCGATGAAACGCGTCCAGCCTTGCGAGCTTGACCCTGCCGAGCAAAAGCTGATTGAGAATATCTTTGAGAAAGAAATGTTCAAAAATGAGATGGCACTTATGGACCTCGATGTTAAGAAAATGCCTCTCGGGAAGCTTGAGAAGCAGCAAATTGCTCGCGGGTTCGAGGCTCTGGAGGCTCTCGAAGAAGCCCTCAAGGGCCCAGAGGATGGTGGTCAAGAGTTGGAGGAGCTTGAGGAGCACTTTTATTCTAGCGGAGGATCTAGCGGAGG	GGTTTACCGATGaaacgcgtccagccttgcGAGcttgaccctgccGAGcaaaagctgattGAGaatatctttGAGaaagaaatgttcaaaaatGAGatggcacttatggacctcgatgttaagaaaatgcctctcgggaagcttGAGaagcagcaaattgctcgcgggttcgaggctctggaggctctcgaagaagccctcaagggcccaGAGgatggtggtcaaGAGttggaggagcttGAGGAGcacttttat	GGTTTACCGATG	ATCCACCGGTACCATGGCTAGCGGTTTACCGATGaaacgcgtccagccttgcGAGcttgaccctgccGAGcaaaagctgattGAGaatatctttGAGaaagaaatgttcaaaaatGAGatggcacttatggacctcgatgttaagaaaatgcctctcgggaagcttGAGaagcagcaaattgctcgcgggttcgaggctctggaggctctcgaagaagccctcaagggcccaGAGgatggtggtcaaGAGttggaggagcttGAGGAGcacttttatTCTAGCGGAGGATCTAGCGGAGG	3_4778_st_to_e_dna_repair_peptides_9NATG	PARP3	335.0	0.3044776119402985	0.1842928411959266
69	0.0	547.0	1630.0	10.0	15.0	547.0	hblOligo209510_Cat3	69	NM_1003931	6.0	TCACGTATAATGAAGCAGCAAATTGCTCGCGGGTTCGAGGCTCTGGAGGCTCTCGAAGAAGCCCTCAAGGGCCCAGAGGATGGTGGTCAAGAGTTGGAGGAGCTTGAGGAGCACTTTTATGAGGTCATCCCTCATAACTTTGGCCACGAGCAACCTCCACCAATCAATGAGCCAGAGTTGCTGCAGGCCAAAAAAGATATGTTGCTCGTCCTCGCCGATATCGAGCTTGCTCAGGCCTTGCAGGCAGTCGAGGAGTCTAGCGGAGGATCTAGCGGAGG	TCACGTATAATGaagcagcaaattgctcgcgggttcgaggctctggaggctctcgaagaagccctcaagggcccaGAGgatggtggtcaaGAGttggaggagcttGAGGAGcacttttatGAGgtcatccctcataactttggccacGAGcaacctccaccaatcaatGAGccagagttgctgcaggccaaaaaagatatgttgctcgtcctcgccgatatcgagcttgctcaggccttgcaggcagtcGAGgag	TCACGTATAATG	ATCCACCGGTACCATGGCTAGCTCACGTATAATGaagcagcaaattgctcgcgggttcgaggctctggaggctctcgaagaagccctcaagggcccaGAGgatggtggtcaaGAGttggaggagcttGAGGAGcacttttatGAGgtcatccctcataactttggccacGAGcaacctccaccaatcaatGAGccagagttgctgcaggccaaaaaagatatgttgctcgtcctcgccgatatcgagcttgctcaggccttgcaggcagtcGAGgagTCTAGCGGAGGATCTAGCGGAGG	3_4778_st_to_e_dna_repair_peptides_9NATG	PARP3	2177.0	0.25126320624712906	-0.0815280099014708
70	0.0	668.0	826.0	0.0	5.0	668.0	hblOligo209510_Cat2	70	NM_1003931	6.0	GGGAAGCTTAGCAAGCAGCAAATTGCTCGCGGGTTCGAGGCTCTGGAGGCTCTCGAAGAAGCCCTCAAGGGCCCAACCGATGGTGGTCAATCTTTGGAGGAGCTTTCTAGCCACTTTTATACCGTCATCCCTCATAACTTTGGCCACAGTCAACCTCCACCAATCAATTCTCCAGAGTTGCTGCAGGCCAAAAAAGATATGTTGCTCGTCCTCGCCGATATCGAGCTTGCTCAGGCCTTGCAGGCAGTCAGTGAGTCTAGCGGAGGATCTAGCGGAGG	gggaagcttagcaagcagcaaattgctcgcgggttcgaggctctggaggctctcgaagaagccctcaagggcccaaccgatggtggtcaatctttggaggagctttctagccacttttataccgtcatccctcataactttggccacagtcaacctccaccaatcaattctccagagttgctgcaggccaaaaaagatatgttgctcgtcctcgccgatatcgagcttgctcaggccttgcaggcagtcagtgag		ATCCACCGGTACCATGGCTAGCgggaagcttagcaagcagcaaattgctcgcgggttcgaggctctggaggctctcgaagaagccctcaagggcccaaccgatggtggtcaatctttggaggagctttctagccacttttataccgtcatccctcataactttggccacagtcaacctccaccaatcaattctccagagttgctgcaggccaaaaaagatatgttgctcgtcctcgccgatatcgagcttgctcaggccttgcaggcagtcagtgagTCTAGCGGAGGATCTAGCGGAGG	2_wt_dna_repair_peptides	PARP3	1494.0	0.44712182061579653	0.7980518814930238
71	0.0	0.0	26.0	0.0	0.0	0.0	hblOligo85951_Cat3	71	NM_1003931	7.0	TGCTTCAGTATGGAGCAACCTCCACCAATCAATGAGCCAGAGTTGCTGCAGGCCAAAAAAGATATGTTGCTCGTCCTCGCCGATATCGAGCTTGCTCAGGCCTTGCAGGCAGTCGAGGAGCAGGAAAAAGAGGTCGAAGAGGTTCCACATCCTTTGGACCGCGATTACCAACTTTTGAAATGCCAGTTGCAGCTTCTCGACGAGGGGGCTCCTGAATACAAAGTCATTCAAGAGTACCTCGAACAGGAGGGTGAGTCTAGCGGAGGATCTAGCGGAGG	TGCTTCAGTATGGAGcaacctccaccaatcaatGAGccagagttgctgcaggccaaaaaagatatgttgctcgtcctcgccgatatcgagcttgctcaggccttgcaggcagtcGAGgagcaggaaaaaGAGgtcgaagaggttccacatcctttggaccgcgattaccaacttttgaaatgccagttgcagcttctcgacGAGggggctcctgaatacaaagtcattcaaGAGtacctcgaacagGAGggtGAG	TGCTTCAGTATG	ATCCACCGGTACCATGGCTAGCTGCTTCAGTATGGAGcaacctccaccaatcaatGAGccagagttgctgcaggccaaaaaagatatgttgctcgtcctcgccgatatcgagcttgctcaggccttgcaggcagtcGAGgagcaggaaaaaGAGgtcgaagaggttccacatcctttggaccgcgattaccaacttttgaaatgccagttgcagcttctcgacGAGggggctcctgaatacaaagtcattcaaGAGtacctcgaacagGAGggtGAGTCTAGCGGAGGATCTAGCGGAGG	3_4778_st_to_e_dna_repair_peptides_9NATG	PARP3	26.0	0.0
72	0.0	3.0	39.0	0.0	0.0	3.0	hblOligo85951_Cat2	72	NM_1003931	7.0	AACTTTGGCCACAGTCAACCTCCACCAATCAATTCTCCAGAGTTGCTGCAGGCCAAAAAAGATATGTTGCTCGTCCTCGCCGATATCGAGCTTGCTCAGGCCTTGCAGGCAGTCAGTGAGCAGGAAAAAACAGTCGAAGAGGTTCCACATCCTTTGGACCGCGATTACCAACTTTTGAAATGCCAGTTGCAGCTTCTCGACAGTGGGGCTCCTGAATACAAAGTCATTCAAACTTACCTCGAACAGACCGGTTCATCTAGCGGAGGATCTAGCGGAGG	aactttggccacagtcaacctccaccaatcaattctccagagttgctgcaggccaaaaaagatatgttgctcgtcctcgccgatatcgagcttgctcaggccttgcaggcagtcagtgagcaggaaaaaacagtcgaagaggttccacatcctttggaccgcgattaccaacttttgaaatgccagttgcagcttctcgacagtggggctcctgaatacaaagtcattcaaacttacctcgaacagaccggttca		ATCCACCGGTACCATGGCTAGCaactttggccacagtcaacctccaccaatcaattctccagagttgctgcaggccaaaaaagatatgttgctcgtcctcgccgatatcgagcttgctcaggccttgcaggcagtcagtgagcaggaaaaaacagtcgaagaggttccacatcctttggaccgcgattaccaacttttgaaatgccagttgcagcttctcgacagtggggctcctgaatacaaagtcattcaaacttacctcgaacagaccggttcaTCTAGCGGAGGATCTAGCGGAGG	2_wt_dna_repair_peptides	PARP3	42.0	0.07142857142857142	-1.5545908759841807
74	0.0	223.0	348.0	0.0	1.0	223.0	hblOligo209511_Cat2	74	NM_1003931	8.0	GAAGAGGTTCCACATCCTTTGGACCGCGATTACCAACTTTTGAAATGCCAGTTGCAGCTTCTCGACAGTGGGGCTCCTGAATACAAAGTCATTCAAACTTACCTCGAACAGACCGGTTCAAATCACCGCTGCCCTACACTTCAACATATTTGGAAGGTCAACCAGGAAGGTGAAGAGGACCGCTTCCAAGCACATAGCAAACTTGGCAACCGCAAGTTGCTCTGGCACGGTACCAACATGGCAGTCGTTGCAGCATCTAGCGGAGGATCTAGCGGAGG	gaagaggttccacatcctttggaccgcgattaccaacttttgaaatgccagttgcagcttctcgacagtggggctcctgaatacaaagtcattcaaacttacctcgaacagaccggttcaaatcaccgctgccctacacttcaacatatttggaaggtcaaccaggaaggtgaagaggaccgcttccaagcacatagcaaacttggcaaccgcaagttgctctggcacggtaccaacatggcagtcgttgcagca		ATCCACCGGTACCATGGCTAGCgaagaggttccacatcctttggaccgcgattaccaacttttgaaatgccagttgcagcttctcgacagtggggctcctgaatacaaagtcattcaaacttacctcgaacagaccggttcaaatcaccgctgccctacacttcaacatatttggaaggtcaaccaggaaggtgaagaggaccgcttccaagcacatagcaaacttggcaaccgcaagttgctctggcacggtaccaacatggcagtcgttgcagcaTCTAGCGGAGGATCTAGCGGAGG	2_wt_dna_repair_peptides	PARP3	571.0	0.3905429071803853	0.5653277731630006
75	0.0	1723.0	3016.0	0.0	19.0	1723.0	hblOligo85952_Cat3	75	NM_1003931	9.0	AGTTATCTCATGATTTGGAAGGTCAACCAGGAAGGTGAAGAGGACCGCTTCCAAGCACATGAGAAACTTGGCAACCGCAAGTTGCTCTGGCACGGTGAGAACATGGCAGTCGTTGCAGCAATTCTCGAGGAGGGTCTTCGCATTATGCCACATGAGGGTGGCCGCGTCGGCAAGGGGATCTACTTTGCTGAGGAAAACGAGAAGGAGGCTGGGTACGTCATTGGGATGAAGTGTGGTGCACACCATGTTGGGTATTCTAGCGGAGGATCTAGCGGAGG	AGTTATCTCATGatttggaaggtcaaccaggaaggtgaagaggaccgcttccaagcacatGAGaaacttggcaaccgcaagttgctctggcacggtGAGaacatggcagtcgttgcagcaattctcGAGGAGggtcttcgcattatgccacatGAGggtggccgcgtcggcaaggggatctactttgctGAGgaaaacGAGaagGAGgctgggtacgtcattgggatgaagtgtggtgcacaccatgttgggtat	AGTTATCTCATG	ATCCACCGGTACCATGGCTAGCAGTTATCTCATGatttggaaggtcaaccaggaaggtgaagaggaccgcttccaagcacatGAGaaacttggcaaccgcaagttgctctggcacggtGAGaacatggcagtcgttgcagcaattctcGAGGAGggtcttcgcattatgccacatGAGggtggccgcgtcggcaaggggatctactttgctGAGgaaaacGAGaagGAGgctgggtacgtcattgggatgaagtgtggtgcacaccatgttgggtatTCTAGCGGAGGATCTAGCGGAGG	3_4778_st_to_e_dna_repair_peptides_9NATG	PARP3	4739.0	0.3635788140958008	0.45049398887743886
76	0.0	129.0	426.0	0.0	2.0	129.0	hblOligo85952_Cat2	76	NM_1003931	9.0	ACACTTCAACATATTTGGAAGGTCAACCAGGAAGGTGAAGAGGACCGCTTCCAAGCACATAGCAAACTTGGCAACCGCAAGTTGCTCTGGCACGGTACCAACATGGCAGTCGTTGCAGCAATTCTCACTTCTGGTCTTCGCATTATGCCACATAGCGGTGGCCGCGTCGGCAAGGGGATCTACTTTGCTTCAGAAAACAGCAAGAGTGCTGGGTACGTCATTGGGATGAAGTGTGGTGCACACCATGTTGGGTATTCTAGCGGAGGATCTAGCGGAGG	acacttcaacatatttggaaggtcaaccaggaaggtgaagaggaccgcttccaagcacatagcaaacttggcaaccgcaagttgctctggcacggtaccaacatggcagtcgttgcagcaattctcacttctggtcttcgcattatgccacatagcggtggccgcgtcggcaaggggatctactttgcttcagaaaacagcaagagtgctgggtacgtcattgggatgaagtgtggtgcacaccatgttgggtat		ATCCACCGGTACCATGGCTAGCacacttcaacatatttggaaggtcaaccaggaaggtgaagaggaccgcttccaagcacatagcaaacttggcaaccgcaagttgctctggcacggtaccaacatggcagtcgttgcagcaattctcacttctggtcttcgcattatgccacatagcggtggccgcgtcggcaaggggatctactttgcttcagaaaacagcaagagtgctgggtacgtcattgggatgaagtgtggtgcacaccatgttgggtatTCTAGCGGAGGATCTAGCGGAGG	2_wt_dna_repair_peptides	PARP3	555.0	0.23243243243243245	-0.18426846043034217
77	0.0	692.0	10840.0	0.0	36.0	692.0	hblOligo209512_Cat3	77	NM_1003931	10.0	AGCTCCGGCATGCCACATGAGGGTGGCCGCGTCGGCAAGGGGATCTACTTTGCTGAGGAAAACGAGAAGGAGGCTGGGTACGTCATTGGGATGAAGTGTGGTGCACACCATGTTGGGTATATGTTCTTGGGCGAAGTTGCATTGGGTCGCGAGCATCATATCAACGAGGATAACCCTGAGCTCAAGGAGCCACCACCTGGCTTCGACGAGGTTATCGCACGCGGTCACGAGGAGCCAGACCCAGAGCAAGACGAGTCTAGCGGAGGATCTAGCGGAGG	AGCTCCGGCATGccacatGAGggtggccgcgtcggcaaggggatctactttgctGAGgaaaacGAGaagGAGgctgggtacgtcattgggatgaagtgtggtgcacaccatgttgggtatatgttcttgggcgaagttgcattgggtcgcgagcatcatatcaacGAGgataaccctGAGctcaagGAGccaccacctggcttcgacGAGgttatcgcacgcggtcacGAGgagccagacccaGAGcaagacGAG	AGCTCCGGCATG	ATCCACCGGTACCATGGCTAGCAGCTCCGGCATGccacatGAGggtggccgcgtcggcaaggggatctactttgctGAGgaaaacGAGaagGAGgctgggtacgtcattgggatgaagtgtggtgcacaccatgttgggtatatgttcttgggcgaagttgcattgggtcgcgagcatcatatcaacGAGgataaccctGAGctcaagGAGccaccacctggcttcgacGAGgttatcgcacgcggtcacGAGgagccagacccaGAGcaagacGAGTCTAGCGGAGGATCTAGCGGAGG	3_4778_st_to_e_dna_repair_peptides_9NATG	PARP3	11532.0	0.06000693721817551	-1.7410538378986116
78	0.0	2273.0	10115.0	0.0	32.0	2273.0	hblOligo209512_Cat2	78	NM_1003931	10.0	CTTCGCATTATGCCACATAGCGGTGGCCGCGTCGGCAAGGGGATCTACTTTGCTTCAGAAAACAGCAAGAGTGCTGGGTACGTCATTGGGATGAAGTGTGGTGCACACCATGTTGGGTATATGTTCTTGGGCGAAGTTGCATTGGGTCGCGAGCATCATATCAACACCGATAACCCTAGCCTCAAGTCACCACCACCTGGCTTCGACAGTGTTATCGCACGCGGTCACACTGAGCCAGACCCAACACAAGACACATCTAGCGGAGGATCTAGCGGAGG	cttcgcattatgccacatagcggtggccgcgtcggcaaggggatctactttgcttcagaaaacagcaagagtgctgggtacgtcattgggatgaagtgtggtgcacaccatgttgggtatatgttcttgggcgaagttgcattgggtcgcgagcatcatatcaacaccgataaccctagcctcaagtcaccaccacctggcttcgacagtgttatcgcacgcggtcacactgagccagacccaacacaagacaca		ATCCACCGGTACCATGGCTAGCcttcgcattatgccacatagcggtggccgcgtcggcaaggggatctactttgcttcagaaaacagcaagagtgctgggtacgtcattgggatgaagtgtggtgcacaccatgttgggtatatgttcttgggcgaagttgcattgggtcgcgagcatcatatcaacaccgataaccctagcctcaagtcaccaccacctggcttcgacagtgttatcgcacgcggtcacactgagccagacccaacacaagacacaTCTAGCGGAGGATCTAGCGGAGG	2_wt_dna_repair_peptides	PARP3	12388.0	0.18348401679044235	-0.48256044427194666
80	0.0	402.0	1405.0	0.0	3.0	402.0	hblOligo85953_Cat2	80	NM_1003931	11.0	GTTGCATTGGGTCGCGAGCATCATATCAACACCGATAACCCTAGCCTCAAGTCACCACCACCTGGCTTCGACAGTGTTATCGCACGCGGTCACACTGAGCCAGACCCAACACAAGACACAGAACTCGAACTTGATGGCCAGCAGGTTGTTGTCCCTCAAGGCCAACCTGTTCCTTGTCCTGAGTTCTCTTCATCAACATTCTCACAATCCGAGTACCTCATCTATCAGGAAAGCCAATGCCGCCTTCGCTACCTTTCTAGCGGAGGATCTAGCGGAGG	gttgcattgggtcgcgagcatcatatcaacaccgataaccctagcctcaagtcaccaccacctggcttcgacagtgttatcgcacgcggtcacactgagccagacccaacacaagacacagaactcgaacttgatggccagcaggttgttgtccctcaaggccaacctgttccttgtcctgagttctcttcatcaacattctcacaatccgagtacctcatctatcaggaaagccaatgccgccttcgctacctt		ATCCACCGGTACCATGGCTAGCgttgcattgggtcgcgagcatcatatcaacaccgataaccctagcctcaagtcaccaccacctggcttcgacagtgttatcgcacgcggtcacactgagccagacccaacacaagacacagaactcgaacttgatggccagcaggttgttgtccctcaaggccaacctgttccttgtcctgagttctcttcatcaacattctcacaatccgagtacctcatctatcaggaaagccaatgccgccttcgctaccttTCTAGCGGAGGATCTAGCGGAGG	2_wt_dna_repair_peptides	PARP3	1807.0	0.22246817930271168	-0.24098201167146893
81	0.0	553.0	5209.0	0.0	20.0	553.0	hblOligo209513_Cat3	81	NM_1003931	12.0	GACACGTCCATGAACGAGGATAACCCTGAGCTCAAGGAGCCACCACCTGGCTTCGACGAGGTTATCGCACGCGGTCACGAGGAGCCAGACCCAGAGCAAGACGAGGAACTCGAACTTGATGGCCAGCAGGTTGTTGTCCCTCAAGGCCAACCTGTTCCTTGTCCTGAGTTCGAGGAGGAGGAGTTCGAGCAAGAGGAGTACCTCATCTATCAGGAAGAGCAATGCCGCCTTCGCTACCTTCTTGAAGTGCACCTGTCTAGCGGAGGATCTAGCGGAGG	GACACGTCCATGaacGAGgataaccctGAGctcaagGAGccaccacctggcttcgacGAGgttatcgcacgcggtcacGAGgagccagacccaGAGcaagacGAGgaactcgaacttgatggccagcaggttgttgtccctcaaggccaacctgttccttgtcctgagttcGAGGAGGAGGAGttcGAGcaaGAGgagtacctcatctatcaggaaGAGcaatgccgccttcgctaccttcttgaagtgcacctg	GACACGTCCATG	ATCCACCGGTACCATGGCTAGCGACACGTCCATGaacGAGgataaccctGAGctcaagGAGccaccacctggcttcgacGAGgttatcgcacgcggtcacGAGgagccagacccaGAGcaagacGAGgaactcgaacttgatggccagcaggttgttgtccctcaaggccaacctgttccttgtcctgagttcGAGGAGGAGGAGttcGAGcaaGAGgagtacctcatctatcaggaaGAGcaatgccgccttcgctaccttcttgaagtgcacctgTCTAGCGGAGGATCTAGCGGAGG	3_4778_st_to_e_dna_repair_peptides_9NATG	PARP3	5762.0	0.09597362027073933	-1.2324266947455007
83	0.0	55.0	1208.0	0.0	4.0	55.0	hblOligo130381_Cat7	83	NM_1004304	1.0	CCCGTGGATATGGAGCTTCTCGCCTGCGAGGGGCTGGCCGGTGTCGAGCTCGTGCCAGAGGCAGCAGAGAAAAAAATGATGCTGGAGCAAATTGCCGAGAAACAGGCAGAGAATGGCGAGCGCGCAGGCGAGCCTGATGTTTTGCGCTGTGAGGAGCAGGGCCATCGCAAAGATGAGGACAAAGAGCGCGAGCGCAAGGATGATGACGAGCTGGAGGAAGCAGAGCACGAGAAGAAGGAGGTCAAAAAAGTTGTCTCTAGCGGAGGATCTAGCGGAGG	CCCGTGGATATGGAGcttctcgcctgcgaggggctggccggtgtcGAGctcgtgccaGAGgcagcaGAGaaaaaaatgatgctgGAGcaaattgccGAGaaacaggcagagaatggcgagcgcgcaggcGAGcctgatgttttgcgctgtGAGGAGcagggccatcgcaaagatGAGgacaaaGAGcgcGAGcgcaaggatgatgacGAGctgGAGgaagcaGAGcacGAGaagaagGAGgtcaaaaaagttgtc	CCCGTGGATATG	ATCCACCGGTACCATGGCTAGCCCCGTGGATATGGAGcttctcgcctgcgaggggctggccggtgtcGAGctcgtgccaGAGgcagcaGAGaaaaaaatgatgctgGAGcaaattgccGAGaaacaggcagagaatggcgagcgcgcaggcGAGcctgatgttttgcgctgtGAGGAGcagggccatcgcaaagatGAGgacaaaGAGcgcGAGcgcaaggatgatgacGAGctgGAGgaagcaGAGcacGAGaagaagGAGgtcaaaaaagttgtcTCTAGCGGAGGATCTAGCGGAGG	7_sampled_680_from_cat6	ZNF740	1263.0	0.043547110055423596	-2.0790297117849335
84	0.0	282.0	836.0	0.0	1.0	282.0	hblOligo130381_Cat6	84	NM_1004304	1.0	ATGGCCCAAGCCAGCCTTCTCGCCTGCGAGGGGCTGGCCGGTGTCTCCCTCGTGCCAACCGCAGCATCAAAAAAAATGATGCTGTCACAAATTGCCAGCAAACAGGCAGAGAATGGCGAGCGCGCAGGCTCCCCTGATGTTTTGCGCTGTTCAAGCCAGGGCCATCGCAAAGATTCAGACAAAAGTCGCTCACGCAAGGATGATGACAGTCTGTCCGAAGCAAGCCACAGCAAGAAGACAGTCAAAAAAGTTGTCTCTAGCGGAGGATCTAGCGGAGG	atggcccaagccagccttctcgcctgcgaggggctggccggtgtctccctcgtgccaaccgcagcatcaaaaaaaatgatgctgtcacaaattgccagcaaacaggcagagaatggcgagcgcgcaggctcccctgatgttttgcgctgttcaagccagggccatcgcaaagattcagacaaaagtcgctcacgcaaggatgatgacagtctgtccgaagcaagccacagcaagaagacagtcaaaaaagttgtc		ATCCACCGGTACCATGGCTAGCatggcccaagccagccttctcgcctgcgaggggctggccggtgtctccctcgtgccaaccgcagcatcaaaaaaaatgatgctgtcacaaattgccagcaaacaggcagagaatggcgagcgcgcaggctcccctgatgttttgcgctgttcaagccagggccatcgcaaagattcagacaaaagtcgctcacgcaaggatgatgacagtctgtccgaagcaagccacagcaagaagacagtcaaaaaagttgtcTCTAGCGGAGGATCTAGCGGAGG	6_phosphoprotein_peptides	ZNF740	1118.0	0.2522361359570662	-0.07636306066923204
85	0.0	67.0	398.0	0.0	2.0	67.0	hblOligo250576_Cat6	85	NM_1004304	2.0	GATGTTTTGCGCTGTTCAAGCCAGGGCCATCGCAAAGATTCAGACAAAAGTCGCTCACGCAAGGATGATGACAGTCTGTCCGAAGCAAGCCACAGCAAGAAGACAGTCAAAAAAGTTGTCGTGGTTGAGCAAAACGGTAGTTTTCAAGTGAAAATTCCAAAGAATTTTGTTTGTGAGCACTGTTTCGGGGCTTTCCGCTCTAGTTATCATCTGAAGCGCCACATTCTCATCCACACCGGGGAAAAGCCTTTCGAGTCTAGCGGAGGATCTAGCGGAGG	gatgttttgcgctgttcaagccagggccatcgcaaagattcagacaaaagtcgctcacgcaaggatgatgacagtctgtccgaagcaagccacagcaagaagacagtcaaaaaagttgtcgtggttgagcaaaacggtagttttcaagtgaaaattccaaagaattttgtttgtgagcactgtttcggggctttccgctctagttatcatctgaagcgccacattctcatccacaccggggaaaagcctttcgag		ATCCACCGGTACCATGGCTAGCgatgttttgcgctgttcaagccagggccatcgcaaagattcagacaaaagtcgctcacgcaaggatgatgacagtctgtccgaagcaagccacagcaagaagacagtcaaaaaagttgtcgtggttgagcaaaacggtagttttcaagtgaaaattccaaagaattttgtttgtgagcactgtttcggggctttccgctctagttatcatctgaagcgccacattctcatccacaccggggaaaagcctttcgagTCTAGCGGAGGATCTAGCGGAGG	6_phosphoprotein_peptides	ZNF740	465.0	0.14408602150537633	-0.7714009044161156
87	0.0	326.0	269.0	0.0	5.0	326.0	hblOligo250577_Cat7	87	NM_1004304	4.0	TCTCATACTATGGAGTATCATCTGAAGCGCCACATTCTCATCCACGAGGGGGAAAAGCCTTTCGAGTGTGATATCTGTGACATGCGCTTCATTCAGAAATACCACCTGGAGCGCCATAAGCGCGTGCACGAGGGGGAGAAGCCTTACCAGTGCGAGCGCTGTCATCAGTGCTTTGAGCGCGAGGATCGCCTTTTGCGCCATAAGCGCATGTGTCAGGGGTGTCAAGAGAAGGAGGAGGACGGGCAGTTTGAGTTGTCTAGCGGAGGATCTAGCGGAGG	TCTCATACTATGGAGtatcatctgaagcgccacattctcatccacGAGggggaaaagcctttcgagtgtgatatctgtgacatgcgcttcattcagaaataccacctggagcgccataagcgcgtgcacGAGggggagaagccttaccagtgcgagcgctgtcatcagtgctttGAGcgcGAGgatcgccttttgcgccataagcgcatgtgtcaggggtgtcaaGAGaagGAGGAGgacgggcagtttGAGttg	TCTCATACTATG	ATCCACCGGTACCATGGCTAGCTCTCATACTATGGAGtatcatctgaagcgccacattctcatccacGAGggggaaaagcctttcgagtgtgatatctgtgacatgcgcttcattcagaaataccacctggagcgccataagcgcgtgcacGAGggggagaagccttaccagtgcgagcgctgtcatcagtgctttGAGcgcGAGgatcgccttttgcgccataagcgcatgtgtcaggggtgtcaaGAGaagGAGGAGgacgggcagtttGAGttgTCTAGCGGAGGATCTAGCGGAGG	7_sampled_680_from_cat6	ZNF740	595.0	0.5478991596638656	1.202544483242225
90	0.0	203.0	1482.0	1.0	5.0	203.0	hblOligo21693_Cat2	90	NM_1005735	1.0	AGTCGCGAATCCGATGTTGAGGCTCAACAATCTCACGGGTCAAGCGCATGTAGCCAGCCACATGGCAGCGTTACCCAATCCCAGGGCAGTAGTAGTCAGTCCCAGGGCATTAGCTCAAGTAGTACCTCAACCATGCCAAATTCAAGCCAATCATCACACAGCAGTTCTGGTACACTGTCTAGCCTGGAGACTGTCAGCACTCAGGAATTGTACTCCATCCCTGAAGATCAAGAGCCAGAAGATCAAGAGCCAGAGTCTAGCGGAGGATCTAGCGGAGG	agtcgcgaatccgatgttgaggctcaacaatctcacgggtcaagcgcatgtagccagccacatggcagcgttacccaatcccagggcagtagtagtcagtcccagggcattagctcaagtagtacctcaaccatgccaaattcaagccaatcatcacacagcagttctggtacactgtctagcctggagactgtcagcactcaggaattgtactccatccctgaagatcaagagccagaagatcaagagccagag		ATCCACCGGTACCATGGCTAGCagtcgcgaatccgatgttgaggctcaacaatctcacgggtcaagcgcatgtagccagccacatggcagcgttacccaatcccagggcagtagtagtcagtcccagggcattagctcaagtagtacctcaaccatgccaaattcaagccaatcatcacacagcagttctggtacactgtctagcctggagactgtcagcactcaggaattgtactccatccctgaagatcaagagccagaagatcaagagccagagTCTAGCGGAGGATCTAGCGGAGG	2_wt_dna_repair_peptides	CHEK2	1685.0	0.12047477744807121	-0.977583345336889
91	0.0	1461.0	3006.0	3.0	31.0	1461.0	hblOligo151325_Cat3	91	NM_1005735	2.0	CTGGCGATAATGCAAGAGGAGCACGAGGAGGAGGGTGAGCTGGAGGAGCTGGAGGAGGTCGAGGAGCAGGAATTGTACGAGATCCCTGAAGATCAAGAGCCAGAAGATCAAGAGCCAGAGGAACCAGAGCCAGCTCCATGGGCACGCCTGTGGGCACTCCAGGACGGTTTTGCAAATCTGGAAGAGGAAGAGGGGCACGTGGAGCAAGAGGACTTGGAGCTCCTGTTGGAGGAGGACCCTCCAGCTGAGGCCGAGTCTAGCGGAGGATCTAGCGGAGG	CTGGCGATAATGcaaGAGGAGcacGAGGAGGAGggtGAGctgGAGGAGctggagGAGgtcGAGGAGcaggaattgtacGAGatccctgaagatcaagagccagaagatcaagagccagaggaaccaGAGccagctccatgggcacgcctgtgggcactccaggacggttttgcaaatctggaaGAGgaaGAGgggcacgtgGAGcaaGAGgacttggagctcctgttgGAGGAGgaccctccagctGAGgccGAG	CTGGCGATAATG	ATCCACCGGTACCATGGCTAGCCTGGCGATAATGcaaGAGGAGcacGAGGAGGAGggtGAGctgGAGGAGctggagGAGgtcGAGGAGcaggaattgtacGAGatccctgaagatcaagagccagaagatcaagagccagaggaaccaGAGccagctccatgggcacgcctgtgggcactccaggacggttttgcaaatctggaaGAGgaaGAGgggcacgtgGAGcaaGAGgacttggagctcctgttgGAGGAGgaccctccagctGAGgccGAGTCTAGCGGAGGATCTAGCGGAGG	3_4778_st_to_e_dna_repair_peptides_9NATG	CHEK2	4467.0	0.3270651443922095	0.28886932291513556
92	0.0	1109.0	5880.0	1.0	23.0	1109.0	hblOligo151325_Cat2	92	NM_1005735	2.0	CCAAATTCAAGCCAATCATCACACAGCAGTTCTGGTACACTGTCTAGCCTGGAGACTGTCAGCACTCAGGAATTGTACTCCATCCCTGAAGATCAAGAGCCAGAAGATCAAGAGCCAGAGGAACCAACACCAGCTCCATGGGCACGCCTGTGGGCACTCCAGGACGGTTTTGCAAATCTGGAAACCGAAAGCGGGCACGTGACTCAAAGCGACTTGGAGCTCCTGTTGAGCTCTGACCCTCCAGCTTCTGCCAGCTCTAGCGGAGGATCTAGCGGAGG	ccaaattcaagccaatcatcacacagcagttctggtacactgtctagcctggagactgtcagcactcaggaattgtactccatccctgaagatcaagagccagaagatcaagagccagaggaaccaacaccagctccatgggcacgcctgtgggcactccaggacggttttgcaaatctggaaaccgaaagcgggcacgtgactcaaagcgacttggagctcctgttgagctctgaccctccagcttctgccagc		ATCCACCGGTACCATGGCTAGCccaaattcaagccaatcatcacacagcagttctggtacactgtctagcctggagactgtcagcactcaggaattgtactccatccctgaagatcaagagccagaagatcaagagccagaggaaccaacaccagctccatgggcacgcctgtgggcactccaggacggttttgcaaatctggaaaccgaaagcgggcacgtgactcaaagcgacttggagctcctgttgagctctgaccctccagcttctgccagcTCTAGCGGAGGATCTAGCGGAGG	2_wt_dna_repair_peptides	CHEK2	6989.0	0.1586779224495636	-0.6577395720649495
93	0.0	1353.0	3565.0	0.0	25.0	1353.0	hblOligo21694_Cat3	93	NM_1005735	3.0	GCTACCAGGATGCGCCTGTGGGCACTCCAGGACGGTTTTGCAAATCTGGAAGAGGAAGAGGGGCACGTGGAGCAAGAGGACTTGGAGCTCCTGTTGGAGGAGGACCCTCCAGCTGAGGCCGAGCAGGAGGCTGGGATTCGCGGCGTCCGCCATCATCCTCGCCCAGTGTGCGAGCTCAAATGCGTGAATGACAACTATTGGTTTGGTCGCGACAAAGAGTGCGAGTATTGCTTTGACGAGCCTCTCCTTAAGCGCTCTAGCGGAGGATCTAGCGGAGG	GCTACCAGGATGcgcctgtgggcactccaggacggttttgcaaatctggaaGAGgaaGAGgggcacgtgGAGcaaGAGgacttggagctcctgttgGAGGAGgaccctccagctGAGgccGAGcagGAGgctgggattcgcggcgtccgccatcatcctcgcccagtgtgcGAGctcaaatgcgtgaatgacaactattggtttggtcgcgacaaaGAGtgcgagtattgctttgacgagcctctccttaagcgc	GCTACCAGGATG	ATCCACCGGTACCATGGCTAGCGCTACCAGGATGcgcctgtgggcactccaggacggttttgcaaatctggaaGAGgaaGAGgggcacgtgGAGcaaGAGgacttggagctcctgttgGAGGAGgaccctccagctGAGgccGAGcagGAGgctgggattcgcggcgtccgccatcatcctcgcccagtgtgcGAGctcaaatgcgtgaatgacaactattggtttggtcgcgacaaaGAGtgcgagtattgctttgacgagcctctccttaagcgcTCTAGCGGAGGATCTAGCGGAGG	3_4778_st_to_e_dna_repair_peptides_9NATG	CHEK2	4918.0	0.27511183407889384	0.04151877679974769
94	0.0	2505.0	6271.0	0.0	24.0	2505.0	hblOligo21694_Cat2	94	NM_1005735	3.0	GCTCCATGGGCACGCCTGTGGGCACTCCAGGACGGTTTTGCAAATCTGGAAACCGAAAGCGGGCACGTGACTCAAAGCGACTTGGAGCTCCTGTTGAGCTCTGACCCTCCAGCTTCTGCCAGCCAGTCTGCTGGGATTCGCGGCGTCCGCCATCATCCTCGCCCAGTGTGCTCTCTCAAATGCGTGAATGACAACTATTGGTTTGGTCGCGACAAATCATGCGAGTATTGCTTTGACGAGCCTCTCCTTAAGCGCTCTAGCGGAGGATCTAGCGGAGG	gctccatgggcacgcctgtgggcactccaggacggttttgcaaatctggaaaccgaaagcgggcacgtgactcaaagcgacttggagctcctgttgagctctgaccctccagcttctgccagccagtctgctgggattcgcggcgtccgccatcatcctcgcccagtgtgctctctcaaatgcgtgaatgacaactattggtttggtcgcgacaaatcatgcgagtattgctttgacgagcctctccttaagcgc		ATCCACCGGTACCATGGCTAGCgctccatgggcacgcctgtgggcactccaggacggttttgcaaatctggaaaccgaaagcgggcacgtgactcaaagcgacttggagctcctgttgagctctgaccctccagcttctgccagccagtctgctgggattcgcggcgtccgccatcatcctcgcccagtgtgctctctcaaatgcgtgaatgacaactattggtttggtcgcgacaaatcatgcgagtattgctttgacgagcctctccttaagcgcTCTAGCGGAGGATCTAGCGGAGG	2_wt_dna_repair_peptides	CHEK2	8776.0	0.28543755697356427	0.09271138445330052
95	0.0	168.0	498.0	0.0	0.0	168.0	hblOligo151326_Cat3	95	NM_1005735	4.0	TGTCGACTAATGCGCCATCATCCTCGCCCAGTGTGCGAGCTCAAATGCGTGAATGACAACTATTGGTTTGGTCGCGACAAAGAGTGCGAGTATTGCTTTGACGAGCCTCTCCTTAAGCGCGAGGATAAATACCGCGAGTATGAGAAGAAACACTTCCGCATCTTTCGCGAGGTGGGCCCAAAGAACGAGTACATCGCTTATATTGAAGATCATGAGGGTAATGGGGAGTTCGTTAACGAGGAGCTGGTTGGGAAGTCTAGCGGAGGATCTAGCGGAGG	TGTCGACTAATGcgccatcatcctcgcccagtgtgcGAGctcaaatgcgtgaatgacaactattggtttggtcgcgacaaaGAGtgcgagtattgctttgacgagcctctccttaagcgcGAGgataaataccgcGAGtatGAGaagaaacacttccgcatctttcgcgaggtgggcccaaagaacGAGtacatcgcttatattgaagatcatGAGggtaatgggGAGttcgttaacGAGgagctggttgggaag	TGTCGACTAATG	ATCCACCGGTACCATGGCTAGCTGTCGACTAATGcgccatcatcctcgcccagtgtgcGAGctcaaatgcgtgaatgacaactattggtttggtcgcgacaaaGAGtgcgagtattgctttgacgagcctctccttaagcgcGAGgataaataccgcGAGtatGAGaagaaacacttccgcatctttcgcgaggtgggcccaaagaacGAGtacatcgcttatattgaagatcatGAGggtaatgggGAGttcgttaacGAGgagctggttgggaagTCTAGCGGAGGATCTAGCGGAGG	3_4778_st_to_e_dna_repair_peptides_9NATG	CHEK2	666.0	0.25225225225225223	-0.07627761614403794
96	0.0	1192.0	1209.0	0.0	32.0	1192.0	hblOligo151326_Cat2	96	NM_1005735	4.0	ATTCGCGGCGTCCGCCATCATCCTCGCCCAGTGTGCTCTCTCAAATGCGTGAATGACAACTATTGGTTTGGTCGCGACAAATCATGCGAGTATTGCTTTGACGAGCCTCTCCTTAAGCGCACCGATAAATACCGCACATATTCCAAGAAACACTTCCGCATCTTTCGCGAGGTGGGCCCAAAGAACAGTTACATCGCTTATATTGAAGATCATAGCGGTAATGGGACCTTCGTTAACACAGAGCTGGTTGGGAAGTCTAGCGGAGGATCTAGCGGAGG	attcgcggcgtccgccatcatcctcgcccagtgtgctctctcaaatgcgtgaatgacaactattggtttggtcgcgacaaatcatgcgagtattgctttgacgagcctctccttaagcgcaccgataaataccgcacatattccaagaaacacttccgcatctttcgcgaggtgggcccaaagaacagttacatcgcttatattgaagatcatagcggtaatgggaccttcgttaacacagagctggttgggaag		ATCCACCGGTACCATGGCTAGCattcgcggcgtccgccatcatcctcgcccagtgtgctctctcaaatgcgtgaatgacaactattggtttggtcgcgacaaatcatgcgagtattgctttgacgagcctctccttaagcgcaccgataaataccgcacatattccaagaaacacttccgcatctttcgcgaggtgggcccaaagaacagttacatcgcttatattgaagatcatagcggtaatgggaccttcgttaacacagagctggttgggaagTCTAGCGGAGGATCTAGCGGAGG	2_wt_dna_repair_peptides	CHEK2	2401.0	0.4964598084131612	0.9961974784878584
97	0.0	103.0	311.0	0.0	1.0	103.0	hblOligo21695_Cat3	97	NM_1005735	5.0	ACTTCGGCTATGAAACACTTCCGCATCTTTCGCGAGGTGGGCCCAAAGAACGAGTACATCGCTTATATTGAAGATCATGAGGGTAATGGGGAGTTCGTTAACGAGGAGCTGGTTGGGAAGGGGAAGCGCCGCCCTCTCAACAACAACGAGGAAATTGCTCTGGAGTTGGAGCGCAACAAAGTTTTCGTGTTCTTTGACCTGGAGGTCGACGATCAGGAGGTCTACCCTAAGGCATTGCGCGATGAATACATCATGTCTAGCGGAGGATCTAGCGGAGG	ACTTCGGCTATGaaacacttccgcatctttcgcgaggtgggcccaaagaacGAGtacatcgcttatattgaagatcatGAGggtaatgggGAGttcgttaacGAGgagctggttgggaaggggaagcgccgccctctcaacaacaacGAGgaaattgctctgGAGttgGAGcgcaacaaagttttcgtgttctttgacctgGAGgtcgacgatcagGAGgtctaccctaaggcattgcgcgatgaatacatcatg	ACTTCGGCTATG	ATCCACCGGTACCATGGCTAGCACTTCGGCTATGaaacacttccgcatctttcgcgaggtgggcccaaagaacGAGtacatcgcttatattgaagatcatGAGggtaatgggGAGttcgttaacGAGgagctggttgggaaggggaagcgccgccctctcaacaacaacGAGgaaattgctctgGAGttgGAGcgcaacaaagttttcgtgttctttgacctgGAGgtcgacgatcagGAGgtctaccctaaggcattgcgcgatgaatacatcatgTCTAGCGGAGGATCTAGCGGAGG	3_4778_st_to_e_dna_repair_peptides_9NATG	CHEK2	414.0	0.24879227053140096	-0.09470544247224244
98	0.0	230.0	136.0	0.0	3.0	230.0	hblOligo21695_Cat2	98	NM_1005735	5.0	ACATATTCCAAGAAACACTTCCGCATCTTTCGCGAGGTGGGCCCAAAGAACAGTTACATCGCTTATATTGAAGATCATAGCGGTAATGGGACCTTCGTTAACACAGAGCTGGTTGGGAAGGGGAAGCGCCGCCCTCTCAACAACAACTCCGAAATTGCTCTGTCCTTGTCTCGCAACAAAGTTTTCGTGTTCTTTGACCTGACTGTCGACGATCAGAGTGTCTACCCTAAGGCATTGCGCGATGAATACATCATGTCTAGCGGAGGATCTAGCGGAGG	acatattccaagaaacacttccgcatctttcgcgaggtgggcccaaagaacagttacatcgcttatattgaagatcatagcggtaatgggaccttcgttaacacagagctggttgggaaggggaagcgccgccctctcaacaacaactccgaaattgctctgtccttgtctcgcaacaaagttttcgtgttctttgacctgactgtcgacgatcagagtgtctaccctaaggcattgcgcgatgaatacatcatg		ATCCACCGGTACCATGGCTAGCacatattccaagaaacacttccgcatctttcgcgaggtgggcccaaagaacagttacatcgcttatattgaagatcatagcggtaatgggaccttcgttaacacagagctggttgggaaggggaagcgccgccctctcaacaacaactccgaaattgctctgtccttgtctcgcaacaaagttttcgtgttctttgacctgactgtcgacgatcagagtgtctaccctaaggcattgcgcgatgaatacatcatgTCTAGCGGAGGATCTAGCGGAGG	2_wt_dna_repair_peptides	CHEK2	366.0	0.6284153005464481	1.5357829046644995
99	0.0	33.0	146.0	0.0	0.0	33.0	hblOligo151327_Cat3	99	NM_1005735	6.0	GGCCCCGCTATGGAGGAAATTGCTCTGGAGTTGGAGCGCAACAAAGTTTTCGTGTTCTTTGACCTGGAGGTCGACGATCAGGAGGTCTACCCTAAGGCATTGCGCGATGAATACATCATGGAGAAGGAGCTGGGGGAGGGGGCATGTGGCGAGGTCAAGTTGGCATTCGAGCGCAAGGAGTGTAAAAAAGTCGCCATTAAGATCATTGAGAAGCGCAAATTTGCCATCGGCGAGGCCCGCGAGGCTGACCCAGCATCTAGCGGAGGATCTAGCGGAGG	GGCCCCGCTATGGAGgaaattgctctgGAGttgGAGcgcaacaaagttttcgtgttctttgacctgGAGgtcgacgatcagGAGgtctaccctaaggcattgcgcgatgaatacatcatgGAGaagGAGctggggGAGggggcatgtggcgaggtcaagttggcattcgagcgcaagGAGtgtaaaaaagtcgccattaagatcattGAGaagcgcaaatttgccatcggcGAGgcccgcgaggctgacccagca	GGCCCCGCTATG	ATCCACCGGTACCATGGCTAGCGGCCCCGCTATGGAGgaaattgctctgGAGttgGAGcgcaacaaagttttcgtgttctttgacctgGAGgtcgacgatcagGAGgtctaccctaaggcattgcgcgatgaatacatcatgGAGaagGAGctggggGAGggggcatgtggcgaggtcaagttggcattcgagcgcaagGAGtgtaaaaaagtcgccattaagatcattGAGaagcgcaaatttgccatcggcGAGgcccgcgaggctgacccagcaTCTAGCGGAGGATCTAGCGGAGG	3_4778_st_to_e_dna_repair_peptides_9NATG	CHEK2	179.0	0.18435754189944134	-0.47674057876450027
100	0.0	383.0	2488.0	0.0	3.0	383.0	hblOligo151327_Cat2	100	NM_1005735	6.0	CTCAACAACAACTCCGAAATTGCTCTGTCCTTGTCTCGCAACAAAGTTTTCGTGTTCTTTGACCTGACTGTCGACGATCAGAGTGTCTACCCTAAGGCATTGCGCGATGAATACATCATGAGTAAGACCCTGGGGTCCGGGGCATGTGGCGAGGTCAAGTTGGCATTCGAGCGCAAGACTTGTAAAAAAGTCGCCATTAAGATCATTTCTAAGCGCAAATTTGCCATCGGCAGCGCCCGCGAGGCTGACCCAGCATCTAGCGGAGGATCTAGCGGAGG	ctcaacaacaactccgaaattgctctgtccttgtctcgcaacaaagttttcgtgttctttgacctgactgtcgacgatcagagtgtctaccctaaggcattgcgcgatgaatacatcatgagtaagaccctggggtccggggcatgtggcgaggtcaagttggcattcgagcgcaagacttgtaaaaaagtcgccattaagatcatttctaagcgcaaatttgccatcggcagcgcccgcgaggctgacccagca		ATCCACCGGTACCATGGCTAGCctcaacaacaactccgaaattgctctgtccttgtctcgcaacaaagttttcgtgttctttgacctgactgtcgacgatcagagtgtctaccctaaggcattgcgcgatgaatacatcatgagtaagaccctggggtccggggcatgtggcgaggtcaagttggcattcgagcgcaagacttgtaaaaaagtcgccattaagatcatttctaagcgcaaatttgccatcggcagcgcccgcgaggctgacccagcaTCTAGCGGAGGATCTAGCGGAGG	2_wt_dna_repair_peptides	CHEK2	2871.0	0.133402995471961	-0.8608409832010679
101	0.0	567.0	1247.0	1.0	5.0	567.0	hblOligo21696_Cat3	101	NM_1005735	7.0	CGAAAACGTATGGGCGAGGTCAAGTTGGCATTCGAGCGCAAGGAGTGTAAAAAAGTCGCCATTAAGATCATTGAGAAGCGCAAATTTGCCATCGGCGAGGCCCGCGAGGCTGACCCAGCACTGAACGTTGAAGAGGAAATTGAAATCCTTAAGAAGCTGAATCACCCTTGTATCATCAAGATCAAGAATTTTTTCGACGCCGAAGATTATTACATTGTGTTGGAATTGATGGAGGGTGGGGAACTTTTTGACAAATCTAGCGGAGGATCTAGCGGAGG	CGAAAACGTATGggcgaggtcaagttggcattcgagcgcaagGAGtgtaaaaaagtcgccattaagatcattGAGaagcgcaaatttgccatcggcGAGgcccgcgaggctgacccagcactgaacgttgaaGAGgaaattgaaatccttaagaagctgaatcacccttgtatcatcaagatcaagaattttttcgacgccgaagattattacattgtgttggaattgatggagggtggggaactttttgacaaa	CGAAAACGTATG	ATCCACCGGTACCATGGCTAGCCGAAAACGTATGggcgaggtcaagttggcattcgagcgcaagGAGtgtaaaaaagtcgccattaagatcattGAGaagcgcaaatttgccatcggcGAGgcccgcgaggctgacccagcactgaacgttgaaGAGgaaattgaaatccttaagaagctgaatcacccttgtatcatcaagatcaagaattttttcgacgccgaagattattacattgtgttggaattgatggagggtggggaactttttgacaaaTCTAGCGGAGGATCTAGCGGAGG	3_4778_st_to_e_dna_repair_peptides_9NATG	CHEK2	1814.0	0.3125689084895259	0.22222183952507157
102	0.0	382.0	810.0	0.0	3.0	382.0	hblOligo21696_Cat2	102	NM_1005735	7.0	TCCGGGGCATGTGGCGAGGTCAAGTTGGCATTCGAGCGCAAGACTTGTAAAAAAGTCGCCATTAAGATCATTTCTAAGCGCAAATTTGCCATCGGCAGCGCCCGCGAGGCTGACCCAGCACTGAACGTTGAAACCGAAATTGAAATCCTTAAGAAGCTGAATCACCCTTGTATCATCAAGATCAAGAATTTTTTCGACGCCGAAGATTATTACATTGTGTTGGAATTGATGGAGGGTGGGGAACTTTTTGACAAATCTAGCGGAGGATCTAGCGGAGG	tccggggcatgtggcgaggtcaagttggcattcgagcgcaagacttgtaaaaaagtcgccattaagatcatttctaagcgcaaatttgccatcggcagcgcccgcgaggctgacccagcactgaacgttgaaaccgaaattgaaatccttaagaagctgaatcacccttgtatcatcaagatcaagaattttttcgacgccgaagattattacattgtgttggaattgatggagggtggggaactttttgacaaa		ATCCACCGGTACCATGGCTAGCtccggggcatgtggcgaggtcaagttggcattcgagcgcaagacttgtaaaaaagtcgccattaagatcatttctaagcgcaaatttgccatcggcagcgcccgcgaggctgacccagcactgaacgttgaaaccgaaattgaaatccttaagaagctgaatcacccttgtatcatcaagatcaagaattttttcgacgccgaagattattacattgtgttggaattgatggagggtggggaactttttgacaaaTCTAGCGGAGGATCTAGCGGAGG	2_wt_dna_repair_peptides	CHEK2	1192.0	0.32046979865771813	0.2587448424174468
103	0.0	466.0	374.0	0.0	29.0	466.0	hblOligo151328_Cat3	103	NM_1005735	8.0	TCTTCTCCTATGCTTAAGAAGCTGAATCACCCTTGTATCATCAAGATCAAGAATTTTTTCGACGCCGAAGATTATTACATTGTGTTGGAATTGATGGAGGGTGGGGAACTTTTTGACAAAGTCGTCGGTAACAAACGCTTGAAGGAAGCCGAGTGTAAGTTGTACTTCTACCAAATGTTGCTCGCTGTCCAATATCTCCATGAGAATGGGATTATCCATCGCGACTTGAAGCCTGAAAACGTGCTCCTTGAGGAGTCTAGCGGAGGATCTAGCGGAGG	TCTTCTCCTATGcttaagaagctgaatcacccttgtatcatcaagatcaagaattttttcgacgccgaagattattacattgtgttggaattgatggagggtggggaactttttgacaaagtcgtcggtaacaaacgcttgaaggaagccGAGtgtaagttgtacttctaccaaatgttgctcgctgtccaatatctccatgagaatgggattatccatcgcgacttgaagcctgaaaacgtgctccttGAGGAG	TCTTCTCCTATG	ATCCACCGGTACCATGGCTAGCTCTTCTCCTATGcttaagaagctgaatcacccttgtatcatcaagatcaagaattttttcgacgccgaagattattacattgtgttggaattgatggagggtggggaactttttgacaaagtcgtcggtaacaaacgcttgaaggaagccGAGtgtaagttgtacttctaccaaatgttgctcgctgtccaatatctccatgagaatgggattatccatcgcgacttgaagcctgaaaacgtgctccttGAGGAGTCTAGCGGAGGATCTAGCGGAGG	3_4778_st_to_e_dna_repair_peptides_9NATG	CHEK2	840.0	0.5547619047619048	1.23028831818847
105	0.0	454.0	10205.0	2.0	24.0	454.0	hblOligo21697_Cat3	105	NM_1005735	9.0	AGTCATTATATGGCCGAGTGTAAGTTGTACTTCTACCAAATGTTGCTCGCTGTCCAATATCTCCATGAGAATGGGATTATCCATCGCGACTTGAAGCCTGAAAACGTGCTCCTTGAGGAGCAGGAAGAAGATTGCTTGATTAAAATTGAGGACTTTGGTCACGAGAAGATTTTGGGCGAAGAGGAGCTTATGCGCGAGCTCTGTGGCGAGCCTGAGTATCTCGCACCAGAAGTCTTGGTGGAGGTCGGTGAGGCTTCTAGCGGAGGATCTAGCGGAGG	AGTCATTATATGgccGAGtgtaagttgtacttctaccaaatgttgctcgctgtccaatatctccatgagaatgggattatccatcgcgacttgaagcctgaaaacgtgctccttGAGGAGcaggaagaagattgcttgattaaaattGAGgactttggtcacGAGaagattttgggcgaaGAGGAGcttatgcgcGAGctctgtggcGAGcctGAGtatctcgcaccagaagtcttggtgGAGgtcggtGAGgct	AGTCATTATATG	ATCCACCGGTACCATGGCTAGCAGTCATTATATGgccGAGtgtaagttgtacttctaccaaatgttgctcgctgtccaatatctccatgagaatgggattatccatcgcgacttgaagcctgaaaacgtgctccttGAGGAGcaggaagaagattgcttgattaaaattGAGgactttggtcacGAGaagattttgggcgaaGAGGAGcttatgcgcGAGctctgtggcGAGcctGAGtatctcgcaccagaagtcttggtgGAGgtcggtGAGgctTCTAGCGGAGGATCTAGCGGAGG	3_4778_st_to_e_dna_repair_peptides_9NATG	CHEK2	10659.0	0.04259311380054414	-2.102177395725241
107	0.0	5.0	243.0	0.0	1.0	5.0	hblOligo151329_Cat3	107	NM_1005735	10.0	GCTGGGCTCATGGAGGACTTTGGTCACGAGAAGATTTTGGGCGAAGAGGAGCTTATGCGCGAGCTCTGTGGCGAGCCTGAGTATCTCGCACCAGAAGTCTTGGTGGAGGTCGGTGAGGCTGGCTATAATCGCGCAGTCGACTGTTGGGAGTTGGGGGTTATTCTGTTTATTTGCCTCGAGGGGTATCCTCCTTTTGAGGAACACCGCGAGCAGGTGGAGCTGAAAGATCAAATTGAGGAGGGCAAGTACAATTTCTCTAGCGGAGGATCTAGCGGAGG	GCTGGGCTCATGGAGgactttggtcacGAGaagattttgggcgaaGAGGAGcttatgcgcGAGctctgtggcGAGcctGAGtatctcgcaccagaagtcttggtgGAGgtcggtGAGgctggctataatcgcgcagtcgactgttggGAGttgggggttattctgtttatttgcctcGAGgggtatcctccttttGAGgaacaccgcGAGcaggtgGAGctgaaagatcaaattGAGGAGggcaagtacaatttc	GCTGGGCTCATG	ATCCACCGGTACCATGGCTAGCGCTGGGCTCATGGAGgactttggtcacGAGaagattttgggcgaaGAGGAGcttatgcgcGAGctctgtggcGAGcctGAGtatctcgcaccagaagtcttggtgGAGgtcggtGAGgctggctataatcgcgcagtcgactgttggGAGttgggggttattctgtttatttgcctcGAGgggtatcctccttttGAGgaacaccgcGAGcaggtgGAGctgaaagatcaaattGAGGAGggcaagtacaatttcTCTAGCGGAGGATCTAGCGGAGG	3_4778_st_to_e_dna_repair_peptides_9NATG	CHEK2	248.0	0.020161290322580645	-2.873265049429092
108	0.0	72.0	659.0	1.0	3.0	72.0	hblOligo151329_Cat2	108	NM_1005735	10.0	TTGATTAAAATTACAGACTTTGGTCACTCAAAGATTTTGGGCGAAACAAGCCTTATGCGCACCCTCTGTGGCACTCCTACATATCTCGCACCAGAAGTCTTGGTGTCAGTCGGTACCGCTGGCTATAATCGCGCAGTCGACTGTTGGTCTTTGGGGGTTATTCTGTTTATTTGCCTCTCAGGGTATCCTCCTTTTTCCGAACACCGCACTCAGGTGAGTCTGAAAGATCAAATTACCTCAGGCAAGTACAATTTCTCTAGCGGAGGATCTAGCGGAGG	ttgattaaaattacagactttggtcactcaaagattttgggcgaaacaagccttatgcgcaccctctgtggcactcctacatatctcgcaccagaagtcttggtgtcagtcggtaccgctggctataatcgcgcagtcgactgttggtctttgggggttattctgtttatttgcctctcagggtatcctcctttttccgaacaccgcactcaggtgagtctgaaagatcaaattacctcaggcaagtacaatttc		ATCCACCGGTACCATGGCTAGCttgattaaaattacagactttggtcactcaaagattttgggcgaaacaagccttatgcgcaccctctgtggcactcctacatatctcgcaccagaagtcttggtgtcagtcggtaccgctggctataatcgcgcagtcgactgttggtctttgggggttattctgtttatttgcctctcagggtatcctcctttttccgaacaccgcactcaggtgagtctgaaagatcaaattacctcaggcaagtacaatttcTCTAGCGGAGGATCTAGCGGAGG	2_wt_dna_repair_peptides	CHEK2	731.0	0.09849521203830369	-1.2036989340090958
109	0.0	377.0	927.0	0.0	6.0	377.0	hblOligo21698_Cat3	109	NM_1005735	11.0	ACACACGCAATGGAGTTGGGGGTTATTCTGTTTATTTGCCTCGAGGGGTATCCTCCTTTTGAGGAACACCGCGAGCAGGTGGAGCTGAAAGATCAAATTGAGGAGGGCAAGTACAATTTCATCCCTGAGGTCTGGGCTGAGGTCGAGGAAAAAGCCCTTGACCTGGTGAAGAAATTGTTGGTGGTCGATCCAAAAGCACGCTTTGAGGAGGAGGAAGCACTTCGCCACCCTTGGCTCCAAGACGAGGATATGAAATCTAGCGGAGGATCTAGCGGAGG	ACACACGCAATGGAGttgggggttattctgtttatttgcctcGAGgggtatcctccttttGAGgaacaccgcGAGcaggtgGAGctgaaagatcaaattGAGGAGggcaagtacaatttcatccctgaggtctgggctgaggtcGAGgaaaaagcccttgacctggtgaagaaattgttggtggtcgatccaaaagcacgctttGAGGAGgaggaagcacttcgccacccttggctccaagacgaggatatgaaa	ACACACGCAATG	ATCCACCGGTACCATGGCTAGCACACACGCAATGGAGttgggggttattctgtttatttgcctcGAGgggtatcctccttttGAGgaacaccgcGAGcaggtgGAGctgaaagatcaaattGAGGAGggcaagtacaatttcatccctgaggtctgggctgaggtcGAGgaaaaagcccttgacctggtgaagaaattgttggtggtcgatccaaaagcacgctttGAGGAGgaggaagcacttcgccacccttggctccaagacgaggatatgaaaTCTAGCGGAGGATCTAGCGGAGG	3_4778_st_to_e_dna_repair_peptides_9NATG	CHEK2	1304.0	0.28911042944785276	0.11065010335951175
110	0.0	474.0	1294.0	2.0	25.0	474.0	hblOligo21698_Cat2	110	NM_1005735	11.0	GTCGACTGTTGGTCTTTGGGGGTTATTCTGTTTATTTGCCTCTCAGGGTATCCTCCTTTTTCCGAACACCGCACTCAGGTGAGTCTGAAAGATCAAATTACCTCAGGCAAGTACAATTTCATCCCTGAGGTCTGGGCTGAGGTCTCAGAAAAAGCCCTTGACCTGGTGAAGAAATTGTTGGTGGTCGATCCAAAAGCACGCTTTACCACAGAGGAAGCACTTCGCCACCCTTGGCTCCAAGACGAGGATATGAAATCTAGCGGAGGATCTAGCGGAGG	gtcgactgttggtctttgggggttattctgtttatttgcctctcagggtatcctcctttttccgaacaccgcactcaggtgagtctgaaagatcaaattacctcaggcaagtacaatttcatccctgaggtctgggctgaggtctcagaaaaagcccttgacctggtgaagaaattgttggtggtcgatccaaaagcacgctttaccacagaggaagcacttcgccacccttggctccaagacgaggatatgaaa		ATCCACCGGTACCATGGCTAGCgtcgactgttggtctttgggggttattctgtttatttgcctctcagggtatcctcctttttccgaacaccgcactcaggtgagtctgaaagatcaaattacctcaggcaagtacaatttcatccctgaggtctgggctgaggtctcagaaaaagcccttgacctggtgaagaaattgttggtggtcgatccaaaagcacgctttaccacagaggaagcacttcgccacccttggctccaagacgaggatatgaaaTCTAGCGGAGGATCTAGCGGAGG	2_wt_dna_repair_peptides	CHEK2	1768.0	0.2680995475113122	0.0060723281115866445
111	0.0	530.0	791.0	0.0	5.0	530.0	hblOligo151330_Cat3	111	NM_1005735	12.0	CCGCGCTCGATGGAAAAAGCCCTTGACCTGGTGAAGAAATTGTTGGTGGTCGATCCAAAAGCACGCTTTGAGGAGGAGGAAGCACTTCGCCACCCTTGGCTCCAAGACGAGGATATGAAACGCAAGTTTCAAGACCTGCTCGAGGAAGAAAATGAAGAGGAGGCCCTGCCTCAAGTGTTGGCACAGCCAGAGGAGGAGCGCAAACGCCCACGCGAGGGTGAGGCCGAGGGTGCCGAGGAGGAGAAACGCCCTGCCTCTAGCGGAGGATCTAGCGGAGG	CCGCGCTCGATGgaaaaagcccttgacctggtgaagaaattgttggtggtcgatccaaaagcacgctttGAGGAGgaggaagcacttcgccacccttggctccaagacgaggatatgaaacgcaagtttcaagacctgctcGAGgaagaaaatgaaGAGGAGgccctgcctcaagtgttggcacagccaGAGGAGGAGcgcaaacgcccacgcgagggtgaggccgagggtgccgagGAGGAGaaacgccctgcc	CCGCGCTCGATG	ATCCACCGGTACCATGGCTAGCCCGCGCTCGATGgaaaaagcccttgacctggtgaagaaattgttggtggtcgatccaaaagcacgctttGAGGAGgaggaagcacttcgccacccttggctccaagacgaggatatgaaacgcaagtttcaagacctgctcGAGgaagaaaatgaaGAGGAGgccctgcctcaagtgttggcacagccaGAGGAGGAGcgcaaacgcccacgcgagggtgaggccgagggtgccgagGAGGAGaaacgccctgccTCTAGCGGAGGATCTAGCGGAGG	3_4778_st_to_e_dna_repair_peptides_9NATG	CHEK2	1321.0	0.4012112036336109	0.6099375202558697
113	0.0	1358.0	1831.0	0.0	19.0	1358.0	hblOligo21699_Cat3	113	NM_1005735	13.0	TTTGCACCTATGGTGAAGAAATTGTTGGTGGTCGATCCAAAAGCACGCTTTGAGGAGGAGGAAGCACTTCGCCACCCTTGGCTCCAAGACGAGGATATGAAACGCAAGTTTCAAGACCTGCTCGAGGAAGAAAATGAAGAGGAGGCCCTGCCTCAAGTGTTGGCACAGCCAGAGGAGGAGCGCAAACGCCCACGCGAGGGTGAGGCCGAGGGTGCCGAGGAGGAGAAACGCCCTGCCGTCTGTGCTGCTGTGCTCTCTAGCGGAGGATCTAGCGGAGG	TTTGCACCTATGgtgaagaaattgttggtggtcgatccaaaagcacgctttGAGGAGgaggaagcacttcgccacccttggctccaagacgaggatatgaaacgcaagtttcaagacctgctcGAGgaagaaaatgaaGAGGAGgccctgcctcaagtgttggcacagccaGAGGAGGAGcgcaaacgcccacgcgagggtgaggccgagggtgccgagGAGGAGaaacgccctgccgtctgtgctgctgtgctc	TTTGCACCTATG	ATCCACCGGTACCATGGCTAGCTTTGCACCTATGgtgaagaaattgttggtggtcgatccaaaagcacgctttGAGGAGgaggaagcacttcgccacccttggctccaagacgaggatatgaaacgcaagtttcaagacctgctcGAGgaagaaaatgaaGAGGAGgccctgcctcaagtgttggcacagccaGAGGAGGAGcgcaaacgcccacgcgagggtgaggccgagggtgccgagGAGGAGaaacgccctgccgtctgtgctgctgtgctcTCTAGCGGAGGATCTAGCGGAGG	3_4778_st_to_e_dna_repair_peptides_9NATG	CHEK2	3189.0	0.4258388209470053	0.7115092449214867
115	0.0	204.0	543.0	0.0	4.0	204.0	hblOligo15080_Cat7	115	NM_1006109	1.0	TTTGGACGGATGGAGGAGTGTCACCTGCCACGCGATGTCTTGGAGCGCGCCTGCGCTTACCAGGATCGCCGCGGCCAACAACGCCTTCCTGAGTGGCGCGATCCAGATAAATATTGTCCTGAGTACAATAAGGAGCCTCAGGAGAATGAGCCTGTGCTCCTCGAGCGCCTCCATTTTGAAAAAGATGCTGATGAGGAGGAGCGCATTATCGCTCCTATGCGCTGGGGGCTTGTGCCTGAGTGGTTCAAGGAGGAGTCTAGCGGAGGATCTAGCGGAGG	TTTGGACGGATGGAGGAGtgtcacctgccacgcgatgtcttgGAGcgcgcctgcgcttaccaggatcgccgcggccaacaacgccttcctgagtggcgcgatccagataaatattgtcctGAGtacaataagGAGcctcagGAGaatGAGcctgtgctcctcGAGcgcctccattttgaaaaagatgctgatGAGGAGgagcgcattatcgctcctatgcgctgggggcttgtgcctGAGtggttcaaggagGAG	TTTGGACGGATG	ATCCACCGGTACCATGGCTAGCTTTGGACGGATGGAGGAGtgtcacctgccacgcgatgtcttgGAGcgcgcctgcgcttaccaggatcgccgcggccaacaacgccttcctgagtggcgcgatccagataaatattgtcctGAGtacaataagGAGcctcagGAGaatGAGcctgtgctcctcGAGcgcctccattttgaaaaagatgctgatGAGGAGgagcgcattatcgctcctatgcgctgggggcttgtgcctGAGtggttcaaggagGAGTCTAGCGGAGGATCTAGCGGAGG	7_sampled_680_from_cat6	HMCES	747.0	0.27309236947791166	0.03136915538763718
116	0.0	1324.0	7625.0	2.0	21.0	1324.0	hblOligo15080_Cat6	116	NM_1006109	1.0	ATGTGTGGGCGCACCAGTTGTCACCTGCCACGCGATGTCTTGACACGCGCCTGCGCTTACCAGGATCGCCGCGGCCAACAACGCCTTCCTGAGTGGCGCGATCCAGATAAATATTGTCCTAGCTACAATAAGAGCCCTCAGTCCAATTCCCCTGTGCTCCTCTCCCGCCTCCATTTTGAAAAAGATGCTGATAGCAGCGAGCGCATTATCGCTCCTATGCGCTGGGGGCTTGTGCCTAGTTGGTTCAAGGAGAGTTCTAGCGGAGGATCTAGCGGAGG	atgtgtgggcgcaccagttgtcacctgccacgcgatgtcttgacacgcgcctgcgcttaccaggatcgccgcggccaacaacgccttcctgagtggcgcgatccagataaatattgtcctagctacaataagagccctcagtccaattcccctgtgctcctctcccgcctccattttgaaaaagatgctgatagcagcgagcgcattatcgctcctatgcgctgggggcttgtgcctagttggttcaaggagagt		ATCCACCGGTACCATGGCTAGCatgtgtgggcgcaccagttgtcacctgccacgcgatgtcttgacacgcgcctgcgcttaccaggatcgccgcggccaacaacgccttcctgagtggcgcgatccagataaatattgtcctagctacaataagagccctcagtccaattcccctgtgctcctctcccgcctccattttgaaaaagatgctgatagcagcgagcgcattatcgctcctatgcgctgggggcttgtgcctagttggttcaaggagagtTCTAGCGGAGGATCTAGCGGAGG	6_phosphoprotein_peptides	HMCES	8949.0	0.14794949156330317	-0.7404163835013027
117	0.0	1095.0	854.0	46.0	9.0	1095.0	hblOligo145286_Cat6	117	NM_1006109	2.0	CCTCAGTCCAATTCCCCTGTGCTCCTCTCCCGCCTCCATTTTGAAAAAGATGCTGATAGCAGCGAGCGCATTATCGCTCCTATGCGCTGGGGGCTTGTGCCTAGTTGGTTCAAGGAGAGTGACCCTTCAAAACTCCAATTTAACACTACAAATTGTCGCAGCGATACTGTCATGGAGAAACGCAGTTTTAAAGTTCCATTGGGCAAAGGCCGCCGCTGCGTTGTTTTGGCTGACGGGTTTTACGAGTGGCAGCGCTCTAGCGGAGGATCTAGCGGAGG	cctcagtccaattcccctgtgctcctctcccgcctccattttgaaaaagatgctgatagcagcgagcgcattatcgctcctatgcgctgggggcttgtgcctagttggttcaaggagagtgacccttcaaaactccaatttaacactacaaattgtcgcagcgatactgtcatggagaaacgcagttttaaagttccattgggcaaaggccgccgctgcgttgttttggctgacgggttttacgagtggcagcgc		ATCCACCGGTACCATGGCTAGCcctcagtccaattcccctgtgctcctctcccgcctccattttgaaaaagatgctgatagcagcgagcgcattatcgctcctatgcgctgggggcttgtgcctagttggttcaaggagagtgacccttcaaaactccaatttaacactacaaattgtcgcagcgatactgtcatggagaaacgcagttttaaagttccattgggcaaaggccgccgctgcgttgttttggctgacgggttttacgagtggcagcgcTCTAGCGGAGGATCTAGCGGAGG	6_phosphoprotein_peptides	HMCES	1949.0	0.5618265777321704	1.2589369299393876
118	0.0	505.0	854.0	0.0	9.0	505.0	hblOligo15081_Cat7	118	NM_1006109	3.0	TCTCCTCGTATGGAGAATTGTCGCGAGGATGAGGTCATGGAGAAACGCGAGTTTAAAGTTCCATTGGGCAAAGGCCGCCGCTGCGTTGTTTTGGCTGACGGGTTTTACGAGTGGCAGCGCTGTCAAGGGGAGAATCAGCGCCAACCATATTTCATCTACTTCCCACAGATCAAGGAGGAAAAAGAGGGTGAGATTGGCGCAGCAGATGAGCCTGAGAATTGGGAGAAAGTTTGGGATAACTGGCGCCTGCTTGAGTCTAGCGGAGGATCTAGCGGAGG	TCTCCTCGTATGGAGaattgtcgcGAGgatGAGgtcatggagaaacgcGAGtttaaagttccattgggcaaaggccgccgctgcgttgttttggctgacgggttttacgagtggcagcgctgtcaagggGAGaatcagcgccaaccatatttcatctacttcccacagatcaagGAGgaaaaaGAGggtGAGattggcgcagcagatGAGcctgagaattgggagaaagtttgggataactggcgcctgcttGAG	TCTCCTCGTATG	ATCCACCGGTACCATGGCTAGCTCTCCTCGTATGGAGaattgtcgcGAGgatGAGgtcatggagaaacgcGAGtttaaagttccattgggcaaaggccgccgctgcgttgttttggctgacgggttttacgagtggcagcgctgtcaagggGAGaatcagcgccaaccatatttcatctacttcccacagatcaagGAGgaaaaaGAGggtGAGattggcgcagcagatGAGcctgagaattgggagaaagtttgggataactggcgcctgcttGAGTCTAGCGGAGGATCTAGCGGAGG	7_sampled_680_from_cat6	HMCES	1359.0	0.37159676232523914	0.48498571696414605
119	0.0	26.0	103.0	0.0	0.0	26.0	hblOligo15081_Cat6	119	NM_1006109	3.0	CAATTTAACACTACAAATTGTCGCAGCGATACTGTCATGGAGAAACGCAGTTTTAAAGTTCCATTGGGCAAAGGCCGCCGCTGCGTTGTTTTGGCTGACGGGTTTTACGAGTGGCAGCGCTGTCAAGGGACTAATCAGCGCCAACCATATTTCATCTACTTCCCACAGATCAAGACAGAAAAAAGCGGTAGTATTGGCGCAGCAGATTCCCCTGAGAATTGGGAGAAAGTTTGGGATAACTGGCGCCTGCTTACCTCTAGCGGAGGATCTAGCGGAGG	caatttaacactacaaattgtcgcagcgatactgtcatggagaaacgcagttttaaagttccattgggcaaaggccgccgctgcgttgttttggctgacgggttttacgagtggcagcgctgtcaagggactaatcagcgccaaccatatttcatctacttcccacagatcaagacagaaaaaagcggtagtattggcgcagcagattcccctgagaattgggagaaagtttgggataactggcgcctgcttacc		ATCCACCGGTACCATGGCTAGCcaatttaacactacaaattgtcgcagcgatactgtcatggagaaacgcagttttaaagttccattgggcaaaggccgccgctgcgttgttttggctgacgggttttacgagtggcagcgctgtcaagggactaatcagcgccaaccatatttcatctacttcccacagatcaagacagaaaaaagcggtagtattggcgcagcagattcccctgagaattgggagaaagtttgggataactggcgcctgcttaccTCTAGCGGAGGATCTAGCGGAGG	6_phosphoprotein_peptides	HMCES	129.0	0.20155038759689922	-0.36627396873079765
120	0.0	326.0	1462.0	1.0	7.0	326.0	hblOligo145287_Cat7	120	NM_1006109	4.0	ATTACTGCGATGTATTTCATCTACTTCCCACAGATCAAGGAGGAAAAAGAGGGTGAGATTGGCGCAGCAGATGAGCCTGAGAATTGGGAGAAAGTTTGGGATAACTGGCGCCTGCTTGAGATGGCTGGCATTTTTGATTGTTGGGAGCCTCCAGAGGGCGGCGATGTGCTCTATGAGTATGAGATCATCGAGGTCGATGAGTGCAAAGGGCTGGAGGATATCCACCATCGCATGCCTGCAATCCTGGACGGGGAATCTAGCGGAGGATCTAGCGGAGG	ATTACTGCGATGtatttcatctacttcccacagatcaagGAGgaaaaaGAGggtGAGattggcgcagcagatGAGcctgagaattgggagaaagtttgggataactggcgcctgcttGAGatggctggcatttttgattgttgggagcctccagagggcggcgatgtgctctatGAGtatGAGatcatcGAGgtcgatGAGtgcaaagggctgGAGgatatccaccatcgcatgcctgcaatcctggacggggaa	ATTACTGCGATG	ATCCACCGGTACCATGGCTAGCATTACTGCGATGtatttcatctacttcccacagatcaagGAGgaaaaaGAGggtGAGattggcgcagcagatGAGcctgagaattgggagaaagtttgggataactggcgcctgcttGAGatggctggcatttttgattgttgggagcctccagagggcggcgatgtgctctatGAGtatGAGatcatcGAGgtcgatGAGtgcaaagggctgGAGgatatccaccatcgcatgcctgcaatcctggacggggaaTCTAGCGGAGGATCTAGCGGAGG	7_sampled_680_from_cat6	HMCES	1788.0	0.18232662192393737	-0.49030477746566015
123	0.0	301.0	415.0	0.0	2.0	301.0	hblOligo15082_Cat6	123	NM_1006109	5.0	GATTGTTGGGAGCCTCCAGAGGGCGGCGATGTGCTCTATAGTTATACAATCATCACTGTCGATTCATGCAAAGGGCTGTCAGATATCCACCATCGCATGCCTGCAATCCTGGACGGGGAAGAGGCCGTGAGCAAATGGCTCGACTTCGGGGAGGTTTCTACTCAAGAGGCTCTGAAGCTCATTCATCCTACTGAAAATATTACCTTCCATGCAGTCAGTTCTGTTGTTAACAATTCTCGCAACAACACCCCAGAATCTAGCGGAGGATCTAGCGGAGG	gattgttgggagcctccagagggcggcgatgtgctctatagttatacaatcatcactgtcgattcatgcaaagggctgtcagatatccaccatcgcatgcctgcaatcctggacggggaagaggccgtgagcaaatggctcgacttcggggaggtttctactcaagaggctctgaagctcattcatcctactgaaaatattaccttccatgcagtcagttctgttgttaacaattctcgcaacaacaccccagaa		ATCCACCGGTACCATGGCTAGCgattgttgggagcctccagagggcggcgatgtgctctatagttatacaatcatcactgtcgattcatgcaaagggctgtcagatatccaccatcgcatgcctgcaatcctggacggggaagaggccgtgagcaaatggctcgacttcggggaggtttctactcaagaggctctgaagctcattcatcctactgaaaatattaccttccatgcagtcagttctgttgttaacaattctcgcaacaacaccccagaaTCTAGCGGAGGATCTAGCGGAGG	6_phosphoprotein_peptides	HMCES	716.0	0.420391061452514	0.6891902259955334
125	0.0	206.0	236.0	0.0	2.0	206.0	hblOligo15083_Cat7	125	NM_1006109	7.0	CTCAACATTATGGTGAAGAAAGAGCTTCGCGCAGAGGGTGAGGAGCAACGCATGCTCCAGTGGTTGGCAGAGAAGGAGCCAAAAAAGGAGGATGAGAAAGAGCCACAAAAAGAGGAGGAGGACGTGCCTCAATGGGAGGAGCAGTTTCTGCAAAAAGAGCCTTTGCCAGAGAAGCGCGGCGAGGCCGGTTTGCTTGAACAGTGGCTGAAGCGCGAGAAAGAAGAGGAACCAGTCGCAAAACGCCCTTATGAGCAATCTAGCGGAGGATCTAGCGGAGG	CTCAACATTATGgtgaagaaagagcttcgcgcaGAGggtGAGGAGcaacgcatgctccagtggttggcaGAGaagGAGccaaaaaaggaggatGAGaaaGAGccacaaaaagaggagGAGgacgtgcctcaatggGAGGAGcagtttctgcaaaaaGAGcctttgccaGAGaagcgcggcGAGgccggtttgcttgaacagtggctgaagcgcgagaaagaagaggaaccagtcgcaaaacgcccttatGAGcaa	CTCAACATTATG	ATCCACCGGTACCATGGCTAGCCTCAACATTATGgtgaagaaagagcttcgcgcaGAGggtGAGGAGcaacgcatgctccagtggttggcaGAGaagGAGccaaaaaaggaggatGAGaaaGAGccacaaaaagaggagGAGgacgtgcctcaatggGAGGAGcagtttctgcaaaaaGAGcctttgccaGAGaagcgcggcGAGgccggtttgcttgaacagtggctgaagcgcgagaaagaagaggaaccagtcgcaaaacgcccttatGAGcaaTCTAGCGGAGGATCTAGCGGAGG	7_sampled_680_from_cat6	HMCES	442.0	0.4660633484162896	0.874402845241327
126	0.0	7.0	2210.0	0.0	11.0	7.0	hblOligo15083_Cat6	126	NM_1006109	7.0	GTTGATCTTGTTGTGAAGAAAGAGCTTCGCGCAAGCGGTAGCTCACAACGCATGCTCCAGTGGTTGGCAACAAAGAGCCCAAAAAAGGAGGATTCTAAAACCCCACAAAAAGAGGAGTCTGACGTGCCTCAATGGAGCTCCCAGTTTCTGCAAAAATCTCCTTTGCCAACAAAGCGCGGCACAGCCGGTTTGCTTGAACAGTGGCTGAAGCGCGAGAAAGAAGAGGAACCAGTCGCAAAACGCCCTTATAGCCAATCTAGCGGAGGATCTAGCGGAGG	gttgatcttgttgtgaagaaagagcttcgcgcaagcggtagctcacaacgcatgctccagtggttggcaacaaagagcccaaaaaaggaggattctaaaaccccacaaaaagaggagtctgacgtgcctcaatggagctcccagtttctgcaaaaatctcctttgccaacaaagcgcggcacagccggtttgcttgaacagtggctgaagcgcgagaaagaagaggaaccagtcgcaaaacgcccttatagccaa		ATCCACCGGTACCATGGCTAGCgttgatcttgttgtgaagaaagagcttcgcgcaagcggtagctcacaacgcatgctccagtggttggcaacaaagagcccaaaaaaggaggattctaaaaccccacaaaaagaggagtctgacgtgcctcaatggagctcccagtttctgcaaaaatctcctttgccaacaaagcgcggcacagccggtttgcttgaacagtggctgaagcgcgagaaagaagaggaaccagtcgcaaaacgcccttatagccaaTCTAGCGGAGGATCTAGCGGAGG	6_phosphoprotein_peptides	HMCES	2217.0	0.0031574199368516014	-4.744479163979129
127	0.0	1609.0	2673.0	1.0	11.0	1609.0	hblOligo104223_Cat3	127	NM_1006610	1.0	GGAGCCAACATGGAGCCACCTGAGTTGTACGAGTGGCGCGGTGTCCTCTTTGAGTGTCTTCCTGCCGCCCGCGAGCGCAAACGCAAGGAGATGGAGCGCCAGGAGGCAGAGGCCCTCCCTGAGGGCGAGGAGAAATGTCCACCAGAGCAACGCGTCCCTGCACTTGAGGGGGAGGAGGCCGAGAATAATGATCTGGCTGAGTTGTTTGAATGCCCTGTGTGTTTCGACTATGTCCTGCCACCAATTCTCCAATGTTCTAGCGGAGGATCTAGCGGAGG	GGAGCCAACATGGAGccacctGAGttgtacGAGtggcgcggtgtcctctttGAGtgtcttcctgccgcccgcGAGcgcaaacgcaaggagatgGAGcgccagGAGgcaGAGgccctccctGAGggcGAGGAGaaatgtccaccaGAGcaacgcgtccctgcacttGAGgggGAGGAGgccGAGaataatgatctggctGAGttgtttgaatgccctgtgtgtttcgactatgtcctgccaccaattctccaatgt	GGAGCCAACATG	ATCCACCGGTACCATGGCTAGCGGAGCCAACATGGAGccacctGAGttgtacGAGtggcgcggtgtcctctttGAGtgtcttcctgccgcccgcGAGcgcaaacgcaaggagatgGAGcgccagGAGgcaGAGgccctccctGAGggcGAGGAGaaatgtccaccaGAGcaacgcgtccctgcacttGAGgggGAGGAGgccGAGaataatgatctggctGAGttgtttgaatgccctgtgtgtttcgactatgtcctgccaccaattctccaatgtTCTAGCGGAGGATCTAGCGGAGG	3_4778_st_to_e_dna_repair_peptides_9NATG	Siah1	4282.0	0.3757589911256422	0.5027699123308204
130	0.0	1493.0	4156.0	2.0	14.0	1493.0	hblOligo226392_Cat2	130	NM_1006610	2.0	AAATGTCCACCATCCCAACGCGTCCCTGCACTTACTGGGACCACAGCCAGTAATAATGATCTGGCTAGCTTGTTTGAATGCCCTGTGTGTTTCGACTATGTCCTGCCACCAATTCTCCAATGTCAGTCCGGTCACCTCGTCTGCTCTAATTGCCGCCCAAAATTGACTTGCTGCCCAACATGTCGCGGCCCTCTTGGCAGTATCCGCAATCTTGCTATGGAAAAGGTCGCCAATAGTGTTTTGTTCCCATGCAAGTCTAGCGGAGGATCTAGCGGAGG	aaatgtccaccatcccaacgcgtccctgcacttactgggaccacagccagtaataatgatctggctagcttgtttgaatgccctgtgtgtttcgactatgtcctgccaccaattctccaatgtcagtccggtcacctcgtctgctctaattgccgcccaaaattgacttgctgcccaacatgtcgcggccctcttggcagtatccgcaatcttgctatggaaaaggtcgccaatagtgttttgttcccatgcaag		ATCCACCGGTACCATGGCTAGCaaatgtccaccatcccaacgcgtccctgcacttactgggaccacagccagtaataatgatctggctagcttgtttgaatgccctgtgtgtttcgactatgtcctgccaccaattctccaatgtcagtccggtcacctcgtctgctctaattgccgcccaaaattgacttgctgcccaacatgtcgcggccctcttggcagtatccgcaatcttgctatggaaaaggtcgccaatagtgttttgttcccatgcaagTCTAGCGGAGGATCTAGCGGAGG	2_wt_dna_repair_peptides	Siah1	5649.0	0.26429456540980706	-0.013407073202571507
131	0.0	457.0	2037.0	4.0	13.0	457.0	hblOligo104224_Cat3	131	NM_1006610	3.0	TTGGAACCGATGAATTGCCGCCCAAAATTGGAGTGCTGCCCAGAGTGTCGCGGCCCTCTTGGCGAGATCCGCAATCTTGCTATGGAAAAGGTCGCCAATGAGGTTTTGTTCCCATGCAAGTACGCCGAGGAGGGTTGCGAGATCGAGCTTCCTCACGAGGAAAAGGCTGACCACGAAGAATTGTGTGAATTTCGCCCATATGAGTGCCCATGCCCAGGGGCTGAGTGCAAGTGGCAAGGCGAGCTGGACGCCGTGTCTAGCGGAGGATCTAGCGGAGG	TTGGAACCGATGaattgccgcccaaaattgGAGtgctgcccaGAGtgtcgcggccctcttggcGAGatccgcaatcttgctatggaaaaggtcgccaatGAGgttttgttcccatgcaagtacgccGAGGAGggttgcgagatcGAGcttcctcacGAGgaaaaggctgaccacgaagaattgtgtgaatttcgcccatatGAGtgcccatgcccaggggctGAGtgcaagtggcaaggcGAGctggacgccgtg	TTGGAACCGATG	ATCCACCGGTACCATGGCTAGCTTGGAACCGATGaattgccgcccaaaattgGAGtgctgcccaGAGtgtcgcggccctcttggcGAGatccgcaatcttgctatggaaaaggtcgccaatGAGgttttgttcccatgcaagtacgccGAGGAGggttgcgagatcGAGcttcctcacGAGgaaaaggctgaccacgaagaattgtgtgaatttcgcccatatGAGtgcccatgcccaggggctGAGtgcaagtggcaaggcGAGctggacgccgtgTCTAGCGGAGGATCTAGCGGAGG	3_4778_st_to_e_dna_repair_peptides_9NATG	Siah1	2494.0	0.18323977546110665	-0.4841915438552451
133	0.0	653.0	1161.0	0.0	5.0	653.0	hblOligo226393_Cat3	133	NM_1006610	4.0	GCATTAACGATGCTTCCTCACGAGGAAAAGGCTGACCACGAAGAATTGTGTGAATTTCGCCCATATGAGTGCCCATGCCCAGGGGCTGAGTGCAAGTGGCAAGGCGAGCTGGACGCCGTGATGCCACACCTGATGCACCAGCACAAGGAGATTGAGGAGCTGCAAGGTGAGGATATTGTCTTTCTTGCTGAGGACATCAATCTCCCTGGTGCTGTGGACTGGGTCATGATGCAGGAGTGCTTTGGCTTTCACTTCTCTAGCGGAGGATCTAGCGGAGG	GCATTAACGATGcttcctcacGAGgaaaaggctgaccacgaagaattgtgtgaatttcgcccatatGAGtgcccatgcccaggggctGAGtgcaagtggcaaggcGAGctggacgccgtgatgccacacctgatgcaccagcacaagGAGattGAGGAGctgcaaggtgaggatattgtctttcttgctGAGgacatcaatctccctggtgctgtggactgggtcatgatgcagGAGtgctttggctttcacttc	GCATTAACGATG	ATCCACCGGTACCATGGCTAGCGCATTAACGATGcttcctcacGAGgaaaaggctgaccacgaagaattgtgtgaatttcgcccatatGAGtgcccatgcccaggggctGAGtgcaagtggcaaggcGAGctggacgccgtgatgccacacctgatgcaccagcacaagGAGattGAGGAGctgcaaggtgaggatattgtctttcttgctGAGgacatcaatctccctggtgctgtggactgggtcatgatgcagGAGtgctttggctttcacttcTCTAGCGGAGGATCTAGCGGAGG	3_4778_st_to_e_dna_repair_peptides_9NATG	Siah1	1814.0	0.3599779492833517	0.4348986290558956
134	0.0	374.0	1454.0	0.0	5.0	374.0	hblOligo226393_Cat2	134	NM_1006610	4.0	TGCGAGATCACCCTTCCTCACACAGAAAAGGCTGACCACGAAGAATTGTGTGAATTTCGCCCATATAGCTGCCCATGCCCAGGGGCTAGTTGCAAGTGGCAAGGCTCTCTGGACGCCGTGATGCCACACCTGATGCACCAGCACAAGTCTATTACTACTCTGCAAGGTGAGGATATTGTCTTTCTTGCTACTGACATCAATCTCCCTGGTGCTGTGGACTGGGTCATGATGCAGAGCTGCTTTGGCTTTCACTTCTCTAGCGGAGGATCTAGCGGAGG	tgcgagatcacccttcctcacacagaaaaggctgaccacgaagaattgtgtgaatttcgcccatatagctgcccatgcccaggggctagttgcaagtggcaaggctctctggacgccgtgatgccacacctgatgcaccagcacaagtctattactactctgcaaggtgaggatattgtctttcttgctactgacatcaatctccctggtgctgtggactgggtcatgatgcagagctgctttggctttcacttc		ATCCACCGGTACCATGGCTAGCtgcgagatcacccttcctcacacagaaaaggctgaccacgaagaattgtgtgaatttcgcccatatagctgcccatgcccaggggctagttgcaagtggcaaggctctctggacgccgtgatgccacacctgatgcaccagcacaagtctattactactctgcaaggtgaggatattgtctttcttgctactgacatcaatctccctggtgctgtggactgggtcatgatgcagagctgctttggctttcacttcTCTAGCGGAGGATCTAGCGGAGG	2_wt_dna_repair_peptides	Siah1	1828.0	0.20459518599562362	-0.34745937920157655
135	0.0	98.0	432.0	0.0	5.0	98.0	hblOligo104225_Cat3	135	NM_1006610	5.0	TATGCGGGAATGGAGATTGAGGAGCTGCAAGGTGAGGATATTGTCTTTCTTGCTGAGGACATCAATCTCCCTGGTGCTGTGGACTGGGTCATGATGCAGGAGTGCTTTGGCTTTCACTTCATGCTCGTTCTTGAAAAACAGGAGAAGTATGATGGCCACCAGCAATTTTTTGCTATCGTCCAGCTCATTGGGGAGCGCAAGCAAGCTGAGAATTTTGCTTACCGCTTGGAGCTGAACGGGCATCGCCGCCGCCTTTCTAGCGGAGGATCTAGCGGAGG	TATGCGGGAATGGAGattGAGGAGctgcaaggtgaggatattgtctttcttgctGAGgacatcaatctccctggtgctgtggactgggtcatgatgcagGAGtgctttggctttcacttcatgctcgttcttgaaaaacaggagaagtatgatggccaccagcaattttttgctatcgtccagctcattgggGAGcgcaagcaagctgagaattttgcttaccgcttggagctgaacgggcatcgccgccgcctt	TATGCGGGAATG	ATCCACCGGTACCATGGCTAGCTATGCGGGAATGGAGattGAGGAGctgcaaggtgaggatattgtctttcttgctGAGgacatcaatctccctggtgctgtggactgggtcatgatgcagGAGtgctttggctttcacttcatgctcgttcttgaaaaacaggagaagtatgatggccaccagcaattttttgctatcgtccagctcattgggGAGcgcaagcaagctgagaattttgcttaccgcttggagctgaacgggcatcgccgccgccttTCTAGCGGAGGATCTAGCGGAGG	3_4778_st_to_e_dna_repair_peptides_9NATG	Siah1	530.0	0.18490566037735848	-0.47309962809618233
137	0.0	131.0	323.0	10.0	1.0	131.0	hblOligo226394_Cat3	137	NM_1006610	6.0	ATCGAAATAATGTATGATGGCCACCAGCAATTTTTTGCTATCGTCCAGCTCATTGGGGAGCGCAAGCAAGCTGAGAATTTTGCTTACCGCTTGGAGCTGAACGGGCATCGCCGCCGCCTTGAGTGGGAAGCCGAGCCACGCGAGATCCACGAGGGGATTGCCGAGGCCATCATGAATGAGGATTGCTTGGTCTTCGATGAGGAGATCGCTCAGCTTTTTGCAGAAAATGGGAACCTTGGGATTAATGTTGAGATTTCTAGCGGAGGATCTAGCGGAGG	ATCGAAATAATGtatgatggccaccagcaattttttgctatcgtccagctcattgggGAGcgcaagcaagctgagaattttgcttaccgcttggagctgaacgggcatcgccgccgccttGAGtgggaagccGAGccacgcGAGatccacgaggggattgccGAGgccatcatgaatGAGgattgcttggtcttcgatGAGGAGatcgctcagctttttgcagaaaatgggaaccttgggattaatgttGAGatt	ATCGAAATAATG	ATCCACCGGTACCATGGCTAGCATCGAAATAATGtatgatggccaccagcaattttttgctatcgtccagctcattgggGAGcgcaagcaagctgagaattttgcttaccgcttggagctgaacgggcatcgccgccgccttGAGtgggaagccGAGccacgcGAGatccacgaggggattgccGAGgccatcatgaatGAGgattgcttggtcttcgatGAGGAGatcgctcagctttttgcagaaaatgggaaccttgggattaatgttGAGattTCTAGCGGAGGATCTAGCGGAGG	3_4778_st_to_e_dna_repair_peptides_9NATG	Siah1	454.0	0.28854625550660795	0.10790348145585116
138	0.0	835.0	3326.0	1.0	15.0	835.0	hblOligo226394_Cat2	138	NM_1006610	6.0	AAACAGGAGAAGTATGATGGCCACCAGCAATTTTTTGCTATCGTCCAGCTCATTGGGACTCGCAAGCAAGCTGAGAATTTTGCTTACCGCTTGGAGCTGAACGGGCATCGCCGCCGCCTTACCTGGGAAGCCACCCCACGCTCTATCCACGAGGGGATTGCCACCGCCATCATGAATAGCGATTGCTTGGTCTTCGATACTTCTATCGCTCAGCTTTTTGCAGAAAATGGGAACCTTGGGATTAATGTTACTATTTCTAGCGGAGGATCTAGCGGAGG	aaacaggagaagtatgatggccaccagcaattttttgctatcgtccagctcattgggactcgcaagcaagctgagaattttgcttaccgcttggagctgaacgggcatcgccgccgccttacctgggaagccaccccacgctctatccacgaggggattgccaccgccatcatgaatagcgattgcttggtcttcgatacttctatcgctcagctttttgcagaaaatgggaaccttgggattaatgttactatt		ATCCACCGGTACCATGGCTAGCaaacaggagaagtatgatggccaccagcaattttttgctatcgtccagctcattgggactcgcaagcaagctgagaattttgcttaccgcttggagctgaacgggcatcgccgccgccttacctgggaagccaccccacgctctatccacgaggggattgccaccgccatcatgaatagcgattgcttggtcttcgatacttctatcgctcagctttttgcagaaaatgggaaccttgggattaatgttactattTCTAGCGGAGGATCTAGCGGAGG	2_wt_dna_repair_peptides	Siah1	4161.0	0.20067291516462388	-0.3717354534246615
140	0.0	344.0	531.0	1.0	0.0	344.0	hblOligo21344_Cat6	140	NM_1008390	1.0	ATGGAGCGCTTTGTTGTGACAGCCCCACCAGCTCGCAATCGCTCAAAAACTGCCTTGTATGTCACTCCTCTTGATCGCGTTACAGAGTTTGGGGGGGAACTGCACGAGGACGGTGGTAAACTTTTCTGCACATCTTGCAATGTTGTGCTCAATCATGTCCGCAAGAGTGCTATCTCCGATCATCTGAAGAGTAAGACCCACACTAAACGCAAAGCTGAATTTGAGGAACAAAACGTGCGCAAAAAACAACGCCCATCTAGCGGAGGATCTAGCGGAGG	atggagcgctttgttgtgacagccccaccagctcgcaatcgctcaaaaactgccttgtatgtcactcctcttgatcgcgttacagagtttgggggggaactgcacgaggacggtggtaaacttttctgcacatcttgcaatgttgtgctcaatcatgtccgcaagagtgctatctccgatcatctgaagagtaagacccacactaaacgcaaagctgaatttgaggaacaaaacgtgcgcaaaaaacaacgccca		ATCCACCGGTACCATGGCTAGCatggagcgctttgttgtgacagccccaccagctcgcaatcgctcaaaaactgccttgtatgtcactcctcttgatcgcgttacagagtttgggggggaactgcacgaggacggtggtaaacttttctgcacatcttgcaatgttgtgctcaatcatgtccgcaagagtgctatctccgatcatctgaagagtaagacccacactaaacgcaaagctgaatttgaggaacaaaacgtgcgcaaaaaacaacgcccaTCTAGCGGAGGATCTAGCGGAGG	6_phosphoprotein_peptides	CGGBP1	875.0	0.3931428571428571	0.5762381176088156
141	0.0	1305.0	1725.0	0.0	21.0	1305.0	hblOligo150993_Cat6	141	NM_1008390	2.0	TGCAATGTTGTGCTCAATCATGTCCGCAAGAGTGCTATCTCCGATCATCTGAAGAGTAAGACCCACACTAAACGCAAAGCTGAATTTGAGGAACAAAACGTGCGCAAAAAACAACGCCCACTTACTGCAAGTCTCCAGTGCAACAGCACAGCCCAAACAGAGAAGGTCAGTGTGATCCAAGACTTCGTGAAGATGTGTCTTGAGGCTAATATCCCTCTCGAAAAGGCCGACCATCCAGCAGTTCGCGCTTTCCTCTCTAGCGGAGGATCTAGCGGAGG	tgcaatgttgtgctcaatcatgtccgcaagagtgctatctccgatcatctgaagagtaagacccacactaaacgcaaagctgaatttgaggaacaaaacgtgcgcaaaaaacaacgcccacttactgcaagtctccagtgcaacagcacagcccaaacagagaaggtcagtgtgatccaagacttcgtgaagatgtgtcttgaggctaatatccctctcgaaaaggccgaccatccagcagttcgcgctttcctc		ATCCACCGGTACCATGGCTAGCtgcaatgttgtgctcaatcatgtccgcaagagtgctatctccgatcatctgaagagtaagacccacactaaacgcaaagctgaatttgaggaacaaaacgtgcgcaaaaaacaacgcccacttactgcaagtctccagtgcaacagcacagcccaaacagagaaggtcagtgtgatccaagacttcgtgaagatgtgtcttgaggctaatatccctctcgaaaaggccgaccatccagcagttcgcgctttcctcTCTAGCGGAGGATCTAGCGGAGG	6_phosphoprotein_peptides	CGGBP1	3030.0	0.4306930693069307	0.7313344717686896
142	0.0	274.0	1165.0	1.0	2.0	274.0	hblOligo21345_Cat6	142	NM_1008390	3.0	CAACGCCCACTTACTGCAAGTCTCCAGTGCAACAGCACAGCCCAAACAGAGAAGGTCAGTGTGATCCAAGACTTCGTGAAGATGTGTCTTGAGGCTAATATCCCTCTCGAAAAGGCCGACCATCCAGCAGTTCGCGCTTTCCTCTCTCGCCATGTCAAAAACGGCGGGAGTATTCCTAAAAGTGACCAGCTGCGCCGCGCCTATTTGCCAGATGGGTATGAGAACGAAAACCAGTTGTTGAACAGCCAGGATTGCTCTAGCGGAGGATCTAGCGGAGG	caacgcccacttactgcaagtctccagtgcaacagcacagcccaaacagagaaggtcagtgtgatccaagacttcgtgaagatgtgtcttgaggctaatatccctctcgaaaaggccgaccatccagcagttcgcgctttcctctctcgccatgtcaaaaacggcgggagtattcctaaaagtgaccagctgcgccgcgcctatttgccagatgggtatgagaacgaaaaccagttgttgaacagccaggattgc		ATCCACCGGTACCATGGCTAGCcaacgcccacttactgcaagtctccagtgcaacagcacagcccaaacagagaaggtcagtgtgatccaagacttcgtgaagatgtgtcttgaggctaatatccctctcgaaaaggccgaccatccagcagttcgcgctttcctctctcgccatgtcaaaaacggcgggagtattcctaaaagtgaccagctgcgccgcgcctatttgccagatgggtatgagaacgaaaaccagttgttgaacagccaggattgcTCTAGCGGAGGATCTAGCGGAGG	6_phosphoprotein_peptides	CGGBP1	1439.0	0.19041000694927032	-0.4369897781343748
143	0.0	4.0	23.0	0.0	0.0	4.0	hblOligo32980_Cat3	143	NM_1008394	1.0	TGCGCCAGAATGGAGGTGCGCGCCGCAGGGTGTGAGGATGACCTCGAGGAGGGGGAGGCAGATGTGGACCCTAAGCTTCTTGAATTGGAGGCCGATGAGGAGAAGTGTCGCGAGATCCGCCGCCAATACCGCCAGTTGATGTATTGTGTTCGCCAAAATCGCGAGGACATTGTTGAGGAGGCCAATAATGAGCTTGAGGAGGCCCTGGAAGAAGCAAATGTGTTGTTCGACGGGGTCGAGCGCGAGCGCGAGGCTTCTAGCGGAGGATCTAGCGGAGG	TGCGCCAGAATGGAGgtgcgcgccgcagggtgtGAGgatgacctcGAGGAGggggaggcagatgtggaccctaagcttcttgaattgGAGgccgatgaggagaagtgtcgcGAGatccgccgccaataccgccagttgatgtattgtgttcgccaaaatcgcgaggacattgttGAGGAGgccaataatGAGcttGAGgaggccctggaagaagcaaatgtgttgttcgacggggtcGAGcgcGAGcgcgaggct	TGCGCCAGAATG	ATCCACCGGTACCATGGCTAGCTGCGCCAGAATGGAGgtgcgcgccgcagggtgtGAGgatgacctcGAGGAGggggaggcagatgtggaccctaagcttcttgaattgGAGgccgatgaggagaagtgtcgcGAGatccgccgccaataccgccagttgatgtattgtgttcgccaaaatcgcgaggacattgttGAGGAGgccaataatGAGcttGAGgaggccctggaagaagcaaatgtgttgttcgacggggtcGAGcgcGAGcgcgaggctTCTAGCGGAGGATCTAGCGGAGG	3_4778_st_to_e_dna_repair_peptides_9NATG	EID3	27.0	0.14814814814814814	-0.738841373331903
145	0.0	1721.0	10605.0	2.0	34.0	1721.0	hblOligo161757_Cat3	145	NM_1008394	2.0	TTAAAAGGCATGTGTGTTCGCCAAAATCGCGAGGACATTGTTGAGGAGGCCAATAATGAGCTTGAGGAGGCCCTGGAAGAAGCAAATGTGTTGTTCGACGGGGTCGAGCGCGAGCGCGAGGCTGCACTTGACGCACGCTTCCTCGTTATGGCCGAGGATCTGGGGAAAGAGAAGGCCAAGCAGTTGAATGAGGATATGAATTTCTTCAACCAACTTGCCTTCTGCGACTTTCTGTTTCTTTTTGTGGGCCTGAACTCTAGCGGAGGATCTAGCGGAGG	TTAAAAGGCATGtgtgttcgccaaaatcgcgaggacattgttGAGGAGgccaataatGAGcttGAGgaggccctggaagaagcaaatgtgttgttcgacggggtcGAGcgcGAGcgcgaggctgcacttgacgcacgcttcctcgttatggccGAGgatctggggaaagagaaggccaagcagttgaatGAGgatatgaatttcttcaaccaacttgccttctgcgactttctgtttctttttgtgggcctgaac	TTAAAAGGCATG	ATCCACCGGTACCATGGCTAGCTTAAAAGGCATGtgtgttcgccaaaatcgcgaggacattgttGAGGAGgccaataatGAGcttGAGgaggccctggaagaagcaaatgtgttgttcgacggggtcGAGcgcGAGcgcgaggctgcacttgacgcacgcttcctcgttatggccGAGgatctggggaaagagaaggccaagcagttgaatGAGgatatgaatttcttcaaccaacttgccttctgcgactttctgtttctttttgtgggcctgaacTCTAGCGGAGGATCTAGCGGAGG	3_4778_st_to_e_dna_repair_peptides_9NATG	EID3	12326.0	0.13962355995456757	-0.8080615893098873
146	0.0	207.0	5002.0	1.0	9.0	207.0	hblOligo161757_Cat2	146	NM_1008394	2.0	CAGTTGATGTATTGTGTTCGCCAAAATCGCGAGGACATTGTTAGCTCAGCCAATAATTCTCTTACAGAGGCCCTGGAAGAAGCAAATGTGTTGTTCGACGGGGTCTCTCGCACTCGCGAGGCTGCACTTGACGCACGCTTCCTCGTTATGGCCAGCGATCTGGGGAAAGAGAAGGCCAAGCAGTTGAATAGCGATATGAATTTCTTCAACCAACTTGCCTTCTGCGACTTTCTGTTTCTTTTTGTGGGCCTGAACTCTAGCGGAGGATCTAGCGGAGG	cagttgatgtattgtgttcgccaaaatcgcgaggacattgttagctcagccaataattctcttacagaggccctggaagaagcaaatgtgttgttcgacggggtctctcgcactcgcgaggctgcacttgacgcacgcttcctcgttatggccagcgatctggggaaagagaaggccaagcagttgaatagcgatatgaatttcttcaaccaacttgccttctgcgactttctgtttctttttgtgggcctgaac		ATCCACCGGTACCATGGCTAGCcagttgatgtattgtgttcgccaaaatcgcgaggacattgttagctcagccaataattctcttacagaggccctggaagaagcaaatgtgttgttcgacggggtctctcgcactcgcgaggctgcacttgacgcacgcttcctcgttatggccagcgatctggggaaagagaaggccaagcagttgaatagcgatatgaatttcttcaaccaacttgccttctgcgactttctgtttctttttgtgggcctgaacTCTAGCGGAGGATCTAGCGGAGG	2_wt_dna_repair_peptides	EID3	5209.0	0.03973891341908236	-2.174515836694839
147	0.0	174.0	173.0	0.0	5.0	174.0	hblOligo32981_Cat3	147	NM_1008394	3.0	TTGACTCCCATGATGGCCGAGGATCTGGGGAAAGAGAAGGCCAAGCAGTTGAATGAGGATATGAATTTCTTCAACCAACTTGCCTTCTGCGACTTTCTGTTTCTTTTTGTGGGCCTGAACTGGATGGAAGGCGACCCTGACAAGCTGGAGGATTGCGATGATGAGATTGCCTTGGAGTTTTGGAAGGCCATTGAAAAGGAAGCTGAGGAGTGGATGGTGAAAGCAGAGGAGTTTCACTTCGTCTTTGGTGAGTTCTCTAGCGGAGGATCTAGCGGAGG	TTGACTCCCATGatggccGAGgatctggggaaagagaaggccaagcagttgaatGAGgatatgaatttcttcaaccaacttgccttctgcgactttctgtttctttttgtgggcctgaactggatggaaggcgaccctgacaagctgGAGgattgcgatgatGAGattgccttgGAGttttggaaggccattgaaaaggaagctGAGGAGtggatggtgaaagcagagGAGtttcacttcgtctttggtGAGttc	TTGACTCCCATG	ATCCACCGGTACCATGGCTAGCTTGACTCCCATGatggccGAGgatctggggaaagagaaggccaagcagttgaatGAGgatatgaatttcttcaaccaacttgccttctgcgactttctgtttctttttgtgggcctgaactggatggaaggcgaccctgacaagctgGAGgattgcgatgatGAGattgccttgGAGttttggaaggccattgaaaaggaagctGAGGAGtggatggtgaaagcagagGAGtttcacttcgtctttggtGAGttcTCTAGCGGAGGATCTAGCGGAGG	3_4778_st_to_e_dna_repair_peptides_9NATG	EID3	347.0	0.5014409221902018	1.016122186194106
148	0.0	2.0	157.0	43.0	0.0	2.0	hblOligo32981_Cat2	148	NM_1008394	3.0	CGCTTCCTCGTTATGGCCAGCGATCTGGGGAAAGAGAAGGCCAAGCAGTTGAATAGCGATATGAATTTCTTCAACCAACTTGCCTTCTGCGACTTTCTGTTTCTTTTTGTGGGCCTGAACTGGATGGAAGGCGACCCTGACAAGCTGTCCGATTGCGATGATTCTATTGCCTTGTCTTTTTGGAAGGCCATTGAAAAGGAAGCTACCTCTTGGATGGTGAAAGCAGAGACTTTTCACTTCGTCTTTGGTTCTTTCTCTAGCGGAGGATCTAGCGGAGG	cgcttcctcgttatggccagcgatctggggaaagagaaggccaagcagttgaatagcgatatgaatttcttcaaccaacttgccttctgcgactttctgtttctttttgtgggcctgaactggatggaaggcgaccctgacaagctgtccgattgcgatgattctattgccttgtctttttggaaggccattgaaaaggaagctacctcttggatggtgaaagcagagacttttcacttcgtctttggttctttc		ATCCACCGGTACCATGGCTAGCcgcttcctcgttatggccagcgatctggggaaagagaaggccaagcagttgaatagcgatatgaatttcttcaaccaacttgccttctgcgactttctgtttctttttgtgggcctgaactggatggaaggcgaccctgacaagctgtccgattgcgatgattctattgccttgtctttttggaaggccattgaaaaggaagctacctcttggatggtgaaagcagagacttttcacttcgtctttggttctttcTCTAGCGGAGGATCTAGCGGAGG	2_wt_dna_repair_peptides	EID3	159.0	0.012578616352201259	-3.3527401433110064
149	0.0	124.0	351.0	2.0	15.0	124.0	hblOligo161758_Cat3	149	NM_1008394	4.0	GCGAGAGGAATGGAGGATTGCGATGATGAGATTGCCTTGGAGTTTTGGAAGGCCATTGAAAAGGAAGCTGAGGAGTGGATGGTGAAAGCAGAGGAGTTTCACTTCGTCTTTGGTGAGTTCAAATTGGAGCGCGAGGCACCTAAACCTCGCCTTGAGCATCAGAAAAAGGTGCGCAAGATGGAAGAGAACGGGAACATGCCTGAGAAGCTTCAAAAGCTCGATTTGGAGGAGTACCCAGAAGCCGAGGAGAAGAATTCTAGCGGAGGATCTAGCGGAGG	GCGAGAGGAATGGAGgattgcgatgatGAGattgccttgGAGttttggaaggccattgaaaaggaagctGAGGAGtggatggtgaaagcagagGAGtttcacttcgtctttggtGAGttcaaattggagcgcGAGgcacctaaacctcgccttgagcatcagaaaaaggtgcgcaagatggaagagaacgggaacatgcctGAGaagcttcaaaagctcgatttgGAGGAGtacccagaagccGAGgagaagaat	GCGAGAGGAATG	ATCCACCGGTACCATGGCTAGCGCGAGAGGAATGGAGgattgcgatgatGAGattgccttgGAGttttggaaggccattgaaaaggaagctGAGGAGtggatggtgaaagcagagGAGtttcacttcgtctttggtGAGttcaaattggagcgcGAGgcacctaaacctcgccttgagcatcagaaaaaggtgcgcaagatggaagagaacgggaacatgcctGAGaagcttcaaaagctcgatttgGAGGAGtacccagaagccGAGgagaagaatTCTAGCGGAGGATCTAGCGGAGG	3_4778_st_to_e_dna_repair_peptides_9NATG	EID3	475.0	0.26105263157894737	-0.030146176383472723
151	0.0	0.0	20.0	0.0	0.0	0.0	hblOligo32982_Cat3	151	NM_1008394	5.0	GCTTCCTCGATGCGCCTTGAGCATCAGAAAAAGGTGCGCAAGATGGAAGAGAACGGGAACATGCCTGAGAAGCTTCAAAAGCTCGATTTGGAGGAGTACCCAGAAGCCGAGGAGAAGAATGTGGAACGCATTCTGGGCCTTTTGCAGGAGTACTTTCGCAAATATCCTGACGAGCCTGTGGAGTACTTTGAGTTTGTGATTGATCCTAACGAGTTCGAGCGCGAGGTCGAAAATATCTTTTACGTCGAGTTCATCTCTAGCGGAGGATCTAGCGGAGG	GCTTCCTCGATGcgccttgagcatcagaaaaaggtgcgcaagatggaagagaacgggaacatgcctGAGaagcttcaaaagctcgatttgGAGGAGtacccagaagccGAGgagaagaatgtggaacgcattctgggccttttgcagGAGtactttcgcaaatatcctgacGAGcctgtgGAGtactttgagtttgtgattgatcctaacGAGttcGAGcgcGAGgtcgaaaatatcttttacgtcGAGttcatc	GCTTCCTCGATG	ATCCACCGGTACCATGGCTAGCGCTTCCTCGATGcgccttgagcatcagaaaaaggtgcgcaagatggaagagaacgggaacatgcctGAGaagcttcaaaagctcgatttgGAGGAGtacccagaagccGAGgagaagaatgtggaacgcattctgggccttttgcagGAGtactttcgcaaatatcctgacGAGcctgtgGAGtactttgagtttgtgattgatcctaacGAGttcGAGcgcGAGgtcgaaaatatcttttacgtcGAGttcatcTCTAGCGGAGGATCTAGCGGAGG	3_4778_st_to_e_dna_repair_peptides_9NATG	EID3	20.0	0.0
152	0.0	89.0	474.0	0.0	28.0	89.0	hblOligo32982_Cat2	152	NM_1008394	5.0	GCACCTAAACCTCGCCTTGAGCATCAGAAAAAGGTGCGCAAGATGGAAGAGAACGGGAACATGCCTACAAAGCTTCAAAAGCTCGATTTGTCTAGCTACCCAGAAGCCACCGAGAAGAATGTGGAACGCATTCTGGGCCTTTTGCAGACATACTTTCGCAAATATCCTGACACCCCTGTGAGTTACTTTGAGTTTGTGATTGATCCTAACAGTTTCTCCCGCACTGTCGAAAATATCTTTTACGTCTCATTCATCTCTAGCGGAGGATCTAGCGGAGG	gcacctaaacctcgccttgagcatcagaaaaaggtgcgcaagatggaagagaacgggaacatgcctacaaagcttcaaaagctcgatttgtctagctacccagaagccaccgagaagaatgtggaacgcattctgggccttttgcagacatactttcgcaaatatcctgacacccctgtgagttactttgagtttgtgattgatcctaacagtttctcccgcactgtcgaaaatatcttttacgtctcattcatc		ATCCACCGGTACCATGGCTAGCgcacctaaacctcgccttgagcatcagaaaaaggtgcgcaagatggaagagaacgggaacatgcctacaaagcttcaaaagctcgatttgtctagctacccagaagccaccgagaagaatgtggaacgcattctgggccttttgcagacatactttcgcaaatatcctgacacccctgtgagttactttgagtttgtgattgatcctaacagtttctcccgcactgtcgaaaatatcttttacgtctcattcatcTCTAGCGGAGGATCTAGCGGAGG	2_wt_dna_repair_peptides	EID3	563.0	0.15808170515097691	-0.6622124704855807
153	0.0	162.0	1144.0	0.0	4.0	162.0	hblOligo161759_Cat3	153	NM_1008394	6.0	CGGAGCTGCATGGAGTACTTTCGCAAATATCCTGACGAGCCTGTGGAGTACTTTGAGTTTGTGATTGATCCTAACGAGTTCGAGCGCGAGGTCGAAAATATCTTTTACGTCGAGTTCATCGTTCGCGATGGTTTCGCACGCATTCGCTTGGATGAGGATCGCTTGCCAATTCTTGAACCAATGAACGTGAATCAGATGGGTGAGGGCAACGACGAGGAGTGCCATGGGCGCAAGCAGGGTGTCATTGAGCTGGAGTCTAGCGGAGGATCTAGCGGAGG	CGGAGCTGCATGGAGtactttcgcaaatatcctgacGAGcctgtgGAGtactttgagtttgtgattgatcctaacGAGttcGAGcgcGAGgtcgaaaatatcttttacgtcGAGttcatcgttcgcgatggtttcgcacgcattcgcttggatgaggatcgcttgccaattcttgaaccaatgaacgtgaatcagatgggtgagggcaacgacGAGGAGtgccatgggcgcaagcagggtgtcattGAGctgGAG	CGGAGCTGCATG	ATCCACCGGTACCATGGCTAGCCGGAGCTGCATGGAGtactttcgcaaatatcctgacGAGcctgtgGAGtactttgagtttgtgattgatcctaacGAGttcGAGcgcGAGgtcgaaaatatcttttacgtcGAGttcatcgttcgcgatggtttcgcacgcattcgcttggatgaggatcgcttgccaattcttgaaccaatgaacgtgaatcagatgggtgagggcaacgacGAGGAGtgccatgggcgcaagcagggtgtcattGAGctgGAGTCTAGCGGAGGATCTAGCGGAGG	3_4778_st_to_e_dna_repair_peptides_9NATG	EID3	1306.0	0.12404287901990811	-0.9443313552300032
155	0.0	350.0	790.0	0.0	4.0	350.0	hblOligo32983_Cat3	155	NM_1008394	7.0	CACCTGCAGATGGAGCGCGAGGTCGAAAATATCTTTTACGTCGAGTTCATCGTTCGCGATGGTTTCGCACGCATTCGCTTGGATGAGGATCGCTTGCCAATTCTTGAACCAATGAACGTGAATCAGATGGGTGAGGGCAACGACGAGGAGTGCCATGGGCGCAAGCAGGGTGTCATTGAGCTGGAGTTGCAGGAGTGGAAAAATATTGTTGCCGCCTTCGAAATTGAGGAGGCCATGATTGAGTATGAGGAGTATTCTAGCGGAGGATCTAGCGGAGG	CACCTGCAGATGGAGcgcGAGgtcgaaaatatcttttacgtcGAGttcatcgttcgcgatggtttcgcacgcattcgcttggatgaggatcgcttgccaattcttgaaccaatgaacgtgaatcagatgggtgagggcaacgacGAGGAGtgccatgggcgcaagcagggtgtcattGAGctgGAGttgcaggagtggaaaaatattgttgccgccttcgaaattGAGgaggccatgattGAGtatGAGGAGtat	CACCTGCAGATG	ATCCACCGGTACCATGGCTAGCCACCTGCAGATGGAGcgcGAGgtcgaaaatatcttttacgtcGAGttcatcgttcgcgatggtttcgcacgcattcgcttggatgaggatcgcttgccaattcttgaaccaatgaacgtgaatcagatgggtgagggcaacgacGAGGAGtgccatgggcgcaagcagggtgtcattGAGctgGAGttgcaggagtggaaaaatattgttgccgccttcgaaattGAGgaggccatgattGAGtatGAGGAGtatTCTAGCGGAGGATCTAGCGGAGG	3_4778_st_to_e_dna_repair_peptides_9NATG	EID3	1140.0	0.30701754385964913	0.19625869049974842
156	0.0	386.0	589.0	0.0	1.0	386.0	hblOligo32983_Cat2	156	NM_1008394	7.0	CCTAACAGTTTCTCCCGCACTGTCGAAAATATCTTTTACGTCTCATTCATCGTTCGCGATGGTTTCGCACGCATTCGCTTGGATGAGGATCGCTTGCCAATTCTTGAACCAATGAACGTGAATCAGATGGGTGAGGGCAACGACTCCAGTTGCCATGGGCGCAAGCAGGGTGTCATTTCTCTGACATTGCAGGAGTGGAAAAATATTGTTGCCGCCTTCGAAATTTCAGAGGCCATGATTACCTATAGCTCCTATTCTAGCGGAGGATCTAGCGGAGG	cctaacagtttctcccgcactgtcgaaaatatcttttacgtctcattcatcgttcgcgatggtttcgcacgcattcgcttggatgaggatcgcttgccaattcttgaaccaatgaacgtgaatcagatgggtgagggcaacgactccagttgccatgggcgcaagcagggtgtcatttctctgacattgcaggagtggaaaaatattgttgccgccttcgaaatttcagaggccatgattacctatagctcctat		ATCCACCGGTACCATGGCTAGCcctaacagtttctcccgcactgtcgaaaatatcttttacgtctcattcatcgttcgcgatggtttcgcacgcattcgcttggatgaggatcgcttgccaattcttgaaccaatgaacgtgaatcagatgggtgagggcaacgactccagttgccatgggcgcaagcagggtgtcatttctctgacattgcaggagtggaaaaatattgttgccgccttcgaaatttcagaggccatgattacctatagctcctatTCTAGCGGAGGATCTAGCGGAGG	2_wt_dna_repair_peptides	EID3	975.0	0.3958974358974359	0.5877696672906002
158	0.0	1683.0	2268.0	1.0	12.0	1683.0	hblOligo113660_Cat2	158	NM_1008744	1.0	TCTCAAGAGGGGGACTATGGCCGCTGGACAATCAGTTCTAGTGACGAATCAGAGGAAGAAAAGCCAAAGCCTGATAAGCCTTCCACAAGCTCTTTGCTCTGTGCCCGCCAAGGCGCAGCTAATGAACCACGCTACACCTGTAGTGAGGCACAAAAGGCCGCCCATAAGCGCAAAATTTCACCAGTCAAGTTTTCCAACACCGACTCCGTCCTTCCTCCTAAACGCCAGAAATCAGGTTCCCAAGAAGACCTCGGGTCTAGCGGAGGATCTAGCGGAGG	tctcaagagggggactatggccgctggacaatcagttctagtgacgaatcagaggaagaaaagccaaagcctgataagccttccacaagctctttgctctgtgcccgccaaggcgcagctaatgaaccacgctacacctgtagtgaggcacaaaaggccgcccataagcgcaaaatttcaccagtcaagttttccaacaccgactccgtccttcctcctaaacgccagaaatcaggttcccaagaagacctcggg		ATCCACCGGTACCATGGCTAGCtctcaagagggggactatggccgctggacaatcagttctagtgacgaatcagaggaagaaaagccaaagcctgataagccttccacaagctctttgctctgtgcccgccaaggcgcagctaatgaaccacgctacacctgtagtgaggcacaaaaggccgcccataagcgcaaaatttcaccagtcaagttttccaacaccgactccgtccttcctcctaaacgccagaaatcaggttcccaagaagacctcgggTCTAGCGGAGGATCTAGCGGAGG	2_wt_dna_repair_peptides	TDP1	3951.0	0.42596810933940776	0.7120380108205194
159	0.0	114.0	181.0	0.0	0.0	114.0	hblOligo235099_Cat3	159	NM_1008744	2.0	CTTGGGTGTATGGAGGCACAAAAGGCCGCCCATAAGCGCAAAATTGAGCCAGTCAAGTTTGAGAACGAGGACGAGGTCCTTCCTCCTAAACGCCAGAAAGAGGGTGAGCAAGAAGACCTCGGGTGGTGTCTGGAGGAGGAGGACGATGAGCTTCAGCCTGAGATGCCTCAGAAACAGGCCGAGAAGGTCGTGATCAAGAAAGAGAAGGATATTGAGGCACCTAATGATGGCGAGGCTCAACGCGAGGAGAACCACTCTAGCGGAGGATCTAGCGGAGG	CTTGGGTGTATGgaggcacaaaaggccgcccataagcgcaaaattGAGccagtcaagtttGAGaacGAGgacGAGgtccttcctcctaaacgccagaaaGAGggtGAGcaagaagacctcgggtggtgtctgGAGGAGGAGgacgatgagcttcagcctgagatgcctcagaaacaggccgagaaggtcgtgatcaagaaagagaaggatattGAGgcacctaatgatggcGAGgctcaacgcGAGgagaaccac	CTTGGGTGTATG	ATCCACCGGTACCATGGCTAGCCTTGGGTGTATGgaggcacaaaaggccgcccataagcgcaaaattGAGccagtcaagtttGAGaacGAGgacGAGgtccttcctcctaaacgccagaaaGAGggtGAGcaagaagacctcgggtggtgtctgGAGGAGGAGgacgatgagcttcagcctgagatgcctcagaaacaggccgagaaggtcgtgatcaagaaagagaaggatattGAGgcacctaatgatggcGAGgctcaacgcGAGgagaaccacTCTAGCGGAGGATCTAGCGGAGG	3_4778_st_to_e_dna_repair_peptides_9NATG	TDP1	295.0	0.3864406779661017	0.5480598986060259
160	0.0	182.0	843.0	1.0	2.0	182.0	hblOligo235099_Cat2	160	NM_1008744	2.0	TACACCTGTAGTGAGGCACAAAAGGCCGCCCATAAGCGCAAAATTTCACCAGTCAAGTTTTCCAACACCGACTCCGTCCTTCCTCCTAAACGCCAGAAATCAGGTTCCCAAGAAGACCTCGGGTGGTGTCTGAGCAGTTCCGACGATGAGCTTCAGCCTGAGATGCCTCAGAAACAGGCCGAGAAGGTCGTGATCAAGAAAGAGAAGGATATTAGCGCACCTAATGATGGCACAGCTCAACGCACTGAGAACCACTCTAGCGGAGGATCTAGCGGAGG	tacacctgtagtgaggcacaaaaggccgcccataagcgcaaaatttcaccagtcaagttttccaacaccgactccgtccttcctcctaaacgccagaaatcaggttcccaagaagacctcgggtggtgtctgagcagttccgacgatgagcttcagcctgagatgcctcagaaacaggccgagaaggtcgtgatcaagaaagagaaggatattagcgcacctaatgatggcacagctcaacgcactgagaaccac		ATCCACCGGTACCATGGCTAGCtacacctgtagtgaggcacaaaaggccgcccataagcgcaaaatttcaccagtcaagttttccaacaccgactccgtccttcctcctaaacgccagaaatcaggttcccaagaagacctcgggtggtgtctgagcagttccgacgatgagcttcagcctgagatgcctcagaaacaggccgagaaggtcgtgatcaagaaagagaaggatattagcgcacctaatgatggcacagctcaacgcactgagaaccacTCTAGCGGAGGATCTAGCGGAGG	2_wt_dna_repair_peptides	TDP1	1025.0	0.1775609756097561	-0.5226017894477042
161	0.0	100.0	189.0	0.0	2.0	100.0	hblOligo113661_Cat3	161	NM_1008744	3.0	GTTTCCAATATGGAGCTTCAGCCTGAGATGCCTCAGAAACAGGCCGAGAAGGTCGTGATCAAGAAAGAGAAGGATATTGAGGCACCTAATGATGGCGAGGCTCAACGCGAGGAGAACCACGGGGCTCCTGCTTGCCACCGCCTTAAAGAAGAAGAGGATGAGTACGAGGAGGAGGGTGAGGGGCAGGACATTTGGGATATGTTGGATAAAGGTAATCCATTCCAGTTCTACCTTGAGCGCGTTGAGGGGGTTAAATCTAGCGGAGGATCTAGCGGAGG	GTTTCCAATATGgagcttcagcctgagatgcctcagaaacaggccgagaaggtcgtgatcaagaaagagaaggatattGAGgcacctaatgatggcGAGgctcaacgcGAGgagaaccacggggctcctgcttgccaccgccttaaagaagaagaggatgagtacgagGAGGAGggtgaggggcaggacatttgggatatgttggataaaggtaatccattccagttctaccttGAGcgcgttGAGggggttaaa	GTTTCCAATATG	ATCCACCGGTACCATGGCTAGCGTTTCCAATATGgagcttcagcctgagatgcctcagaaacaggccgagaaggtcgtgatcaagaaagagaaggatattGAGgcacctaatgatggcGAGgctcaacgcGAGgagaaccacggggctcctgcttgccaccgccttaaagaagaagaggatgagtacgagGAGGAGggtgaggggcaggacatttgggatatgttggataaaggtaatccattccagttctaccttGAGcgcgttGAGggggttaaaTCTAGCGGAGGATCTAGCGGAGG	3_4778_st_to_e_dna_repair_peptides_9NATG	TDP1	289.0	0.3460207612456747	0.37378165240580496
162	0.0	1128.0	1187.0	0.0	7.0	1128.0	hblOligo113661_Cat2	162	NM_1008744	3.0	AGTTCCGACGATGAGCTTCAGCCTGAGATGCCTCAGAAACAGGCCGAGAAGGTCGTGATCAAGAAAGAGAAGGATATTAGCGCACCTAATGATGGCACAGCTCAACGCACTGAGAACCACGGGGCTCCTGCTTGCCACCGCCTTAAAGAAGAAGAGGATGAGTACGAGACTAGCGGTGAGGGGCAGGACATTTGGGATATGTTGGATAAAGGTAATCCATTCCAGTTCTACCTTACCCGCGTTAGTGGGGTTAAATCTAGCGGAGGATCTAGCGGAGG	agttccgacgatgagcttcagcctgagatgcctcagaaacaggccgagaaggtcgtgatcaagaaagagaaggatattagcgcacctaatgatggcacagctcaacgcactgagaaccacggggctcctgcttgccaccgccttaaagaagaagaggatgagtacgagactagcggtgaggggcaggacatttgggatatgttggataaaggtaatccattccagttctaccttacccgcgttagtggggttaaa		ATCCACCGGTACCATGGCTAGCagttccgacgatgagcttcagcctgagatgcctcagaaacaggccgagaaggtcgtgatcaagaaagagaaggatattagcgcacctaatgatggcacagctcaacgcactgagaaccacggggctcctgcttgccaccgccttaaagaagaagaggatgagtacgagactagcggtgaggggcaggacatttgggatatgttggataaaggtaatccattccagttctaccttacccgcgttagtggggttaaaTCTAGCGGAGGATCTAGCGGAGG	2_wt_dna_repair_peptides	TDP1	2315.0	0.4872570194384449	0.9593755189256921
163	0.0	219.0	808.0	0.0	2.0	219.0	hblOligo235100_Cat3	163	NM_1008744	4.0	TTATCGTGGATGGAAGAAGAGGATGAGTACGAGGAGGAGGGTGAGGGGCAGGACATTTGGGATATGTTGGATAAAGGTAATCCATTCCAGTTCTACCTTGAGCGCGTTGAGGGGGTTAAACCTAAATACAATGAGGGTGCATTGCACATCAAAGATATCCTTGAGCCTCTGTTCGGCGAGCTTGTCGAGGAGGCCCAGTTTAATTATTGCTTCGACGTCGACTGGCTCGTGAAACAATACCCTCCAGAGTTCCGCTCTAGCGGAGGATCTAGCGGAGG	TTATCGTGGATGgaagaagaggatgagtacgagGAGGAGggtgaggggcaggacatttgggatatgttggataaaggtaatccattccagttctaccttGAGcgcgttGAGggggttaaacctaaatacaatGAGggtgcattgcacatcaaagatatccttGAGcctctgttcggcGAGcttgtcGAGGAGgcccagtttaattattgcttcgacgtcgactggctcgtgaaacaataccctccagagttccgc	TTATCGTGGATG	ATCCACCGGTACCATGGCTAGCTTATCGTGGATGgaagaagaggatgagtacgagGAGGAGggtgaggggcaggacatttgggatatgttggataaaggtaatccattccagttctaccttGAGcgcgttGAGggggttaaacctaaatacaatGAGggtgcattgcacatcaaagatatccttGAGcctctgttcggcGAGcttgtcGAGGAGgcccagtttaattattgcttcgacgtcgactggctcgtgaaacaataccctccagagttccgcTCTAGCGGAGGATCTAGCGGAGG	3_4778_st_to_e_dna_repair_peptides_9NATG	TDP1	1027.0	0.21324245374878287	-0.2951318472272384
164	0.0	227.0	250.0	0.0	0.0	227.0	hblOligo235100_Cat2	164	NM_1008744	4.0	CACCGCCTTAAAGAAGAAGAGGATGAGTACGAGACTAGCGGTGAGGGGCAGGACATTTGGGATATGTTGGATAAAGGTAATCCATTCCAGTTCTACCTTACCCGCGTTAGTGGGGTTAAACCTAAATACAATTCAGGTGCATTGCACATCAAAGATATCCTTAGCCCTCTGTTCGGCACCCTTGTCTCCAGTGCCCAGTTTAATTATTGCTTCGACGTCGACTGGCTCGTGAAACAATACCCTCCAGAGTTCCGCTCTAGCGGAGGATCTAGCGGAGG	caccgccttaaagaagaagaggatgagtacgagactagcggtgaggggcaggacatttgggatatgttggataaaggtaatccattccagttctaccttacccgcgttagtggggttaaacctaaatacaattcaggtgcattgcacatcaaagatatccttagccctctgttcggcacccttgtctccagtgcccagtttaattattgcttcgacgtcgactggctcgtgaaacaataccctccagagttccgc		ATCCACCGGTACCATGGCTAGCcaccgccttaaagaagaagaggatgagtacgagactagcggtgaggggcaggacatttgggatatgttggataaaggtaatccattccagttctaccttacccgcgttagtggggttaaacctaaatacaattcaggtgcattgcacatcaaagatatccttagccctctgttcggcacccttgtctccagtgcccagtttaattattgcttcgacgtcgactggctcgtgaaacaataccctccagagttccgcTCTAGCGGAGGATCTAGCGGAGG	2_wt_dna_repair_peptides	TDP1	477.0	0.4758909853249476	0.9138475810965123
166	0.0	75.0	130.0	0.0	0.0	75.0	hblOligo113662_Cat2	166	NM_1008744	5.0	GGTGCATTGCACATCAAAGATATCCTTAGCCCTCTGTTCGGCACCCTTGTCTCCAGTGCCCAGTTTAATTATTGCTTCGACGTCGACTGGCTCGTGAAACAATACCCTCCAGAGTTCCGCAAAAAACCTATTCTCCTCGTGCACGGTGATAAGCGCGAGGCCAAAGCACACCTTCACGCACAGGCCAAGCCATATGAGAATATTAGCTTGTGCCAAGCCAAACTCGACATCGCATTTGGCACACATCATACCAAATCTAGCGGAGGATCTAGCGGAGG	ggtgcattgcacatcaaagatatccttagccctctgttcggcacccttgtctccagtgcccagtttaattattgcttcgacgtcgactggctcgtgaaacaataccctccagagttccgcaaaaaacctattctcctcgtgcacggtgataagcgcgaggccaaagcacaccttcacgcacaggccaagccatatgagaatattagcttgtgccaagccaaactcgacatcgcatttggcacacatcataccaaa		ATCCACCGGTACCATGGCTAGCggtgcattgcacatcaaagatatccttagccctctgttcggcacccttgtctccagtgcccagtttaattattgcttcgacgtcgactggctcgtgaaacaataccctccagagttccgcaaaaaacctattctcctcgtgcacggtgataagcgcgaggccaaagcacaccttcacgcacaggccaagccatatgagaatattagcttgtgccaagccaaactcgacatcgcatttggcacacatcataccaaaTCTAGCGGAGGATCTAGCGGAGG	2_wt_dna_repair_peptides	TDP1	205.0	0.36585365853658536	0.460312144558084
168	0.0	226.0	1122.0	457.0	4.0	226.0	hblOligo235101_Cat2	168	NM_1008744	6.0	CTCGTGCACGGTGATAAGCGCGAGGCCAAAGCACACCTTCACGCACAGGCCAAGCCATATGAGAATATTAGCTTGTGCCAAGCCAAACTCGACATCGCATTTGGCACACATCATACCAAAATGATGCTCCTCCTCTATGAAGAAGGGTTGCGCGTCGTCATTCACACAAGTAACCTCATTCATGCTGATTGGCACCAGAAGACTCAGGGCATCTGGCTTTCACCACTTTATCCTCGCATTGCTGATGGTACACATTCTAGCGGAGGATCTAGCGGAGG	ctcgtgcacggtgataagcgcgaggccaaagcacaccttcacgcacaggccaagccatatgagaatattagcttgtgccaagccaaactcgacatcgcatttggcacacatcataccaaaatgatgctcctcctctatgaagaagggttgcgcgtcgtcattcacacaagtaacctcattcatgctgattggcaccagaagactcagggcatctggctttcaccactttatcctcgcattgctgatggtacacat		ATCCACCGGTACCATGGCTAGCctcgtgcacggtgataagcgcgaggccaaagcacaccttcacgcacaggccaagccatatgagaatattagcttgtgccaagccaaactcgacatcgcatttggcacacatcataccaaaatgatgctcctcctctatgaagaagggttgcgcgtcgtcattcacacaagtaacctcattcatgctgattggcaccagaagactcagggcatctggctttcaccactttatcctcgcattgctgatggtacacatTCTAGCGGAGGATCTAGCGGAGG	2_wt_dna_repair_peptides	TDP1	1348.0	0.16765578635014836	-0.591974605333
169	0.0	378.0	915.0	0.0	6.0	378.0	hblOligo113663_Cat3	169	NM_1008744	7.0	ATTTTCGATATGTTGCGCGTCGTCATTCACGAGGAGAACCTCATTCATGCTGATTGGCACCAGAAGGAGCAGGGCATCTGGCTTGAGCCACTTTATCCTCGCATTGCTGATGGTGAGCATAAAGAGGGTGAAGAGCCTGAGCATTTCAAGGCCGATTTGATCGAGTATTTGATGGCTTATAATGCACCTGAGTTGAAGGAATGGATCGATGTCATTCACAAGCACGACTTGGAGGAGGAGAATGTGTACCTCATCTCTAGCGGAGGATCTAGCGGAGG	ATTTTCGATATGttgcgcgtcgtcattcacGAGGAGaacctcattcatgctgattggcaccagaagGAGcagggcatctggcttGAGccactttatcctcgcattgctgatggtGAGcataaaGAGggtgaaGAGcctGAGcatttcaaggccgatttgatcGAGtatttgatggcttataatgcacctGAGttgaaggaatggatcgatgtcattcacaagcacgacttgGAGgagGAGaatgtgtacctcatc	ATTTTCGATATG	ATCCACCGGTACCATGGCTAGCATTTTCGATATGttgcgcgtcgtcattcacGAGGAGaacctcattcatgctgattggcaccagaagGAGcagggcatctggcttGAGccactttatcctcgcattgctgatggtGAGcataaaGAGggtgaaGAGcctGAGcatttcaaggccgatttgatcGAGtatttgatggcttataatgcacctGAGttgaaggaatggatcgatgtcattcacaagcacgacttgGAGgagGAGaatgtgtacctcatcTCTAGCGGAGGATCTAGCGGAGG	3_4778_st_to_e_dna_repair_peptides_9NATG	TDP1	1293.0	0.2923433874709977	0.12632861182142263
172	0.0	350.0	470.0	0.0	4.0	350.0	hblOligo235102_Cat2	172	NM_1008744	8.0	CCTACCCATTTCAAGGCCGATTTGATCTCCTATTTGATGGCTTATAATGCACCTAGTTTGAAGGAATGGATCGATGTCATTCACAAGCACGACTTGAGTGAGACAAATGTGTACCTCATCGGGTCTACCCCAGGCCGCTTCCAAGGGTCACAAAAGGATAACTGGGGGCATTTCCGCTTGAAGAAGTTGTTGAAGGACCATGCCTCATCAATGCCTAACGCAGAATCTTGGCCAGTGGTTGGGCAGTTTAGTTCCTCTAGCGGAGGATCTAGCGGAGG	cctacccatttcaaggccgatttgatctcctatttgatggcttataatgcacctagtttgaaggaatggatcgatgtcattcacaagcacgacttgagtgagacaaatgtgtacctcatcgggtctaccccaggccgcttccaagggtcacaaaaggataactgggggcatttccgcttgaagaagttgttgaaggaccatgcctcatcaatgcctaacgcagaatcttggccagtggttgggcagtttagttcc		ATCCACCGGTACCATGGCTAGCcctacccatttcaaggccgatttgatctcctatttgatggcttataatgcacctagtttgaaggaatggatcgatgtcattcacaagcacgacttgagtgagacaaatgtgtacctcatcgggtctaccccaggccgcttccaagggtcacaaaaggataactgggggcatttccgcttgaagaagttgttgaaggaccatgcctcatcaatgcctaacgcagaatcttggccagtggttgggcagtttagttccTCTAGCGGAGGATCTAGCGGAGG	2_wt_dna_repair_peptides	TDP1	820.0	0.4268292682926829	0.7155589412567109
173	0.0	87.0	182.0	0.0	4.0	87.0	hblOligo113664_Cat3	173	NM_1008744	9.0	AGTAACACAATGGAGCAAAAGGATAACTGGGGGCATTTCCGCTTGAAGAAGTTGTTGAAGGACCATGCCGAGGAGATGCCTAACGCAGAAGAGTGGCCAGTGGTTGGGCAGTTTGAGGAGGTCGGCGAGCTGGGCGCAGATGAGGAGAAATGGTTGTGCGAGGAGTTTAAAGAGGAGATGTTGGAGCTTGGTAAAGAGGAGAAAGAGCCTGGTAAAGAGGAGGTGCCACTCTACTTGATCTATCCAGAGGTTGAATCTAGCGGAGGATCTAGCGGAGG	AGTAACACAATGGAGcaaaaggataactgggggcatttccgcttgaagaagttgttgaaggaccatgccGAGGAGatgcctaacgcagaaGAGtggccagtggttgggcagtttGAGGAGgtcggcGAGctgggcgcagatgagGAGaaatggttgtgcGAGgagtttaaagagGAGatgttgGAGcttggtaaagagGAGaaaGAGcctggtaaaGAGGAGgtgccactctacttgatctatccaGAGgttgaa	AGTAACACAATG	ATCCACCGGTACCATGGCTAGCAGTAACACAATGGAGcaaaaggataactgggggcatttccgcttgaagaagttgttgaaggaccatgccGAGGAGatgcctaacgcagaaGAGtggccagtggttgggcagtttGAGGAGgtcggcGAGctgggcgcagatgagGAGaaatggttgtgcGAGgagtttaaagagGAGatgttgGAGcttggtaaagagGAGaaaGAGcctggtaaaGAGGAGgtgccactctacttgatctatccaGAGgttgaaTCTAGCGGAGGATCTAGCGGAGG	3_4778_st_to_e_dna_repair_peptides_9NATG	TDP1	269.0	0.32342007434944237	0.2722599130551445
175	0.0	162.0	169.0	0.0	1.0	162.0	hblOligo235103_Cat3	175	NM_1008744	10.0	GGTCAAGCCATGAAATGGTTGTGCGAGGAGTTTAAAGAGGAGATGTTGGAGCTTGGTAAAGAGGAGAAAGAGCCTGGTAAAGAGGAGGTGCCACTCTACTTGATCTATCCAGAGGTTGAAAACGTGCGCGAGGAGCTGGAAGGGTACCCAGCTGGTGGCGAGCTCCCTTACGAGATTCAAGAGGCAGAAAAACAAAATTGGCTGCACGAGTATTTCCATAAGTGGGAGGCCGAGGAGGAGGGGCGCGAGAACGCATCTAGCGGAGGATCTAGCGGAGG	GGTCAAGCCATGaaatggttgtgcGAGgagtttaaagagGAGatgttgGAGcttggtaaagagGAGaaaGAGcctggtaaaGAGGAGgtgccactctacttgatctatccaGAGgttgaaaacgtgcgcGAGGAGctggaagggtacccagctggtggcGAGctcccttacGAGattcaaGAGgcagaaaaacaaaattggctgcacGAGtatttccataagtggGAGgccgagGAGGAGgggcgcGAGaacgca	GGTCAAGCCATG	ATCCACCGGTACCATGGCTAGCGGTCAAGCCATGaaatggttgtgcGAGgagtttaaagagGAGatgttgGAGcttggtaaagagGAGaaaGAGcctggtaaaGAGGAGgtgccactctacttgatctatccaGAGgttgaaaacgtgcgcGAGGAGctggaagggtacccagctggtggcGAGctcccttacGAGattcaaGAGgcagaaaaacaaaattggctgcacGAGtatttccataagtggGAGgccgagGAGGAGgggcgcGAGaacgcaTCTAGCGGAGGATCTAGCGGAGG	3_4778_st_to_e_dna_repair_peptides_9NATG	TDP1	331.0	0.48942598187311176	0.9680561017866665
177	0.0	725.0	4491.0	0.0	13.0	725.0	hblOligo113665_Cat3	177	NM_1008744	11.0	AAGCCTTCCATGCCAGCTGGTGGCGAGCTCCCTTACGAGATTCAAGAGGCAGAAAAACAAAATTGGCTGCACGAGTATTTCCATAAGTGGGAGGCCGAGGAGGAGGGGCGCGAGAACGCAATGCCACACATCAAGGAGTACATGCGCCCTGAGCCTGACTTTGAGAAAATTGCTTGGTTTCTCGTTGAGGAGGCAAACCTCGAGAAAGCCGCCTGGGGGGCTTTGGAGAAAAATGGTGAGCAACTCATGATCCGCTCTAGCGGAGGATCTAGCGGAGG	AAGCCTTCCATGccagctggtggcGAGctcccttacGAGattcaaGAGgcagaaaaacaaaattggctgcacGAGtatttccataagtggGAGgccgagGAGGAGgggcgcGAGaacgcaatgccacacatcaagGAGtacatgcgccctGAGcctgactttGAGaaaattgcttggtttctcgttGAGGAGgcaaacctcGAGaaagccgcctggggggctttggagaaaaatggtGAGcaactcatgatccgc	AAGCCTTCCATG	ATCCACCGGTACCATGGCTAGCAAGCCTTCCATGccagctggtggcGAGctcccttacGAGattcaaGAGgcagaaaaacaaaattggctgcacGAGtatttccataagtggGAGgccgagGAGGAGgggcgcGAGaacgcaatgccacacatcaagGAGtacatgcgccctGAGcctgactttGAGaaaattgcttggtttctcgttGAGGAGgcaaacctcGAGaaagccgcctggggggctttggagaaaaatggtGAGcaactcatgatccgcTCTAGCGGAGGATCTAGCGGAGG	3_4778_st_to_e_dna_repair_peptides_9NATG	TDP1	5216.0	0.13899539877300612	-0.8133005367557071
178	0.0	4080.0	10143.0	14.0	28.0	4080.0	hblOligo113665_Cat2	178	NM_1008744	11.0	CTGGAAGGGTACCCAGCTGGTGGCTCCCTCCCTTACTCAATTCAAACAGCAGAAAAACAAAATTGGCTGCACTCCTATTTCCATAAGTGGAGCGCCGAGACAAGCGGGCGCAGTAACGCAATGCCACACATCAAGACATACATGCGCCCTTCACCTGACTTTTCCAAAATTGCTTGGTTTCTCGTTACTTCAGCAAACCTCTCAAAAGCCGCCTGGGGGGCTTTGGAGAAAAATGGTACCCAACTCATGATCCGCTCTAGCGGAGGATCTAGCGGAGG	ctggaagggtacccagctggtggctccctcccttactcaattcaaacagcagaaaaacaaaattggctgcactcctatttccataagtggagcgccgagacaagcgggcgcagtaacgcaatgccacacatcaagacatacatgcgcccttcacctgacttttccaaaattgcttggtttctcgttacttcagcaaacctctcaaaagccgcctggggggctttggagaaaaatggtacccaactcatgatccgc		ATCCACCGGTACCATGGCTAGCctggaagggtacccagctggtggctccctcccttactcaattcaaacagcagaaaaacaaaattggctgcactcctatttccataagtggagcgccgagacaagcgggcgcagtaacgcaatgccacacatcaagacatacatgcgcccttcacctgacttttccaaaattgcttggtttctcgttacttcagcaaacctctcaaaagccgcctggggggctttggagaaaaatggtacccaactcatgatccgcTCTAGCGGAGGATCTAGCGGAGG	2_wt_dna_repair_peptides	TDP1	14223.0	0.28685931238135415	0.09967165749956775
180	0.0	988.0	2655.0	0.0	14.0	988.0	hblOligo235104_Cat2	180	NM_1008744	12.0	ACATACATGCGCCCTTCACCTGACTTTTCCAAAATTGCTTGGTTTCTCGTTACTTCAGCAAACCTCTCAAAAGCCGCCTGGGGGGCTTTGGAGAAAAATGGTACCCAACTCATGATCCGCAGCTACGAGTTGGGTGTCTTGTTTCTCCCTAGTGCTTTTGGCCTGGATTCATTCAAGGTGAAACAGAAGTTCTTCGCTGGCAGTCAGGAACCTATGGCTACCTTCCCAGTCCCATATGATCTGCCACCTGAACTCTCTAGCGGAGGATCTAGCGGAGG	acatacatgcgcccttcacctgacttttccaaaattgcttggtttctcgttacttcagcaaacctctcaaaagccgcctggggggctttggagaaaaatggtacccaactcatgatccgcagctacgagttgggtgtcttgtttctccctagtgcttttggcctggattcattcaaggtgaaacagaagttcttcgctggcagtcaggaacctatggctaccttcccagtcccatatgatctgccacctgaactc		ATCCACCGGTACCATGGCTAGCacatacatgcgcccttcacctgacttttccaaaattgcttggtttctcgttacttcagcaaacctctcaaaagccgcctggggggctttggagaaaaatggtacccaactcatgatccgcagctacgagttgggtgtcttgtttctccctagtgcttttggcctggattcattcaaggtgaaacagaagttcttcgctggcagtcaggaacctatggctaccttcccagtcccatatgatctgccacctgaactcTCTAGCGGAGGATCTAGCGGAGG	2_wt_dna_repair_peptides	TDP1	3643.0	0.27120505078232227	0.02184124554918465
181	0.0	629.0	602.0	0.0	1.0	629.0	hblOligo113666_Cat3	181	NM_1008744	13.0	GAGCCGGGCATGAATGGTGAGCAACTCATGATCCGCGAGTACGAGTTGGGTGTCTTGTTTCTCCCTGAGGCTTTTGGCCTGGATGAGTTCAAGGTGAAACAGAAGTTCTTCGCTGGCGAGCAGGAACCTATGGCTGAGTTCCCAGTCCCATATGATCTGCCACCTGAACTCTACGGGGAGAAGGATCGCCCTTGGATCTGGAATATCCCATATGTGAAGGCTCCTGATGAGCATGGGAACATGTGGGTGCCAGAGTCTAGCGGAGGATCTAGCGGAGG	GAGCCGGGCATGaatggtGAGcaactcatgatccgcGAGtacgagttgggtgtcttgtttctccctGAGgcttttggcctggatGAGttcaaggtgaaacagaagttcttcgctggcGAGcaggaacctatggctGAGttcccagtcccatatgatctgccacctgaactctacgggGAGaaggatcgcccttggatctggaatatcccatatgtgaaggctcctgatGAGcatgggaacatgtgggtgccaGAG	GAGCCGGGCATG	ATCCACCGGTACCATGGCTAGCGAGCCGGGCATGaatggtGAGcaactcatgatccgcGAGtacgagttgggtgtcttgtttctccctGAGgcttttggcctggatGAGttcaaggtgaaacagaagttcttcgctggcGAGcaggaacctatggctGAGttcccagtcccatatgatctgccacctgaactctacgggGAGaaggatcgcccttggatctggaatatcccatatgtgaaggctcctgatGAGcatgggaacatgtgggtgccaGAGTCTAGCGGAGGATCTAGCGGAGG	3_4778_st_to_e_dna_repair_peptides_9NATG	TDP1	1231.0	0.5109666937449229	1.0542322928689758
183	0.0	20.0	219.0	0.0	1.0	20.0	hblOligo26266_Cat3	183	NM_1008895	1.0	GACCTCTGGATGCCACGCAAGGGGGAGTTCGAGGCCTTGGTTGGCCGCGAGAATGGTTTGGAGAAGCCAGCAGCACTCGCTGCTGCACCTGCAAAACCAGGTGGGGCTGGGGGCGAGAAAAAACTCGTGATTAAAAACTTCCGCGATCGCCCACGCTTGCCTGACAATTATGAGCAAGACGAGTGGCGCAAGCTCCACGAGGCCGTCCGCGCTGTGCAGGAGGAGGAGGAGATCCGCTATAATCTTGAAGAACTTTCTAGCGGAGGATCTAGCGGAGG	GACCTCTGGATGccacgcaaggggGAGttcGAGgccttggttggccgcGAGaatggtttgGAGaagccagcagcactcgctgctgcacctgcaaaaccaggtggggctgggggcGAGaaaaaactcgtgattaaaaacttccgcgatcgcccacgcttgcctgacaattatGAGcaagacGAGtggcgcaagctccacgaggccgtccgcgctgtgcagGAGGAGGAGGAGatccgctataatcttgaagaactt	GACCTCTGGATG	ATCCACCGGTACCATGGCTAGCGACCTCTGGATGccacgcaaggggGAGttcGAGgccttggttggccgcGAGaatggtttgGAGaagccagcagcactcgctgctgcacctgcaaaaccaggtggggctgggggcGAGaaaaaactcgtgattaaaaacttccgcgatcgcccacgcttgcctgacaattatGAGcaagacGAGtggcgcaagctccacgaggccgtccgcgctgtgcagGAGGAGGAGGAGatccgctataatcttgaagaacttTCTAGCGGAGGATCTAGCGGAGG	3_4778_st_to_e_dna_repair_peptides_9NATG	CUL4A	239.0	0.08368200836820083	-1.382980974785154
185	0.0	84.0	132.0	0.0	0.0	84.0	hblOligo155522_Cat3	185	NM_1008895	2.0	CAGCCATGTATGGATCGCCCACGCTTGCCTGACAATTATGAGCAAGACGAGTGGCGCAAGCTCCACGAGGCCGTCCGCGCTGTGCAGGAGGAGGAGGAGATCCGCTATAATCTTGAAGAACTTTACCAGGCTGTCGAAAATCTCTGTGAGCATAAAGTGGAGCCAATGCTTTACAAACAGCTGCGCCAAGCTTGCGAAGATCATGTGCAAGCACAAATCTTGCCTTTCCGCGAGGATGAGCTTGATGAGGTCCTCTCTAGCGGAGGATCTAGCGGAGG	CAGCCATGTATGgatcgcccacgcttgcctgacaattatGAGcaagacGAGtggcgcaagctccacgaggccgtccgcgctgtgcagGAGGAGGAGGAGatccgctataatcttgaagaactttaccaggctgtcgaaaatctctgtGAGcataaagtgGAGccaatgctttacaaacagctgcgccaagcttgcgaagatcatgtgcaagcacaaatcttgcctttccgcgaggatGAGcttgatGAGgtcctc	CAGCCATGTATG	ATCCACCGGTACCATGGCTAGCCAGCCATGTATGgatcgcccacgcttgcctgacaattatGAGcaagacGAGtggcgcaagctccacgaggccgtccgcgctgtgcagGAGGAGGAGGAGatccgctataatcttgaagaactttaccaggctgtcgaaaatctctgtGAGcataaagtgGAGccaatgctttacaaacagctgcgccaagcttgcgaagatcatgtgcaagcacaaatcttgcctttccgcgaggatGAGcttgatGAGgtcctcTCTAGCGGAGGATCTAGCGGAGG	3_4778_st_to_e_dna_repair_peptides_9NATG	CUL4A	216.0	0.3888888888888889	0.5583733577342989
186	0.0	691.0	2600.0	2.0	10.0	691.0	hblOligo155522_Cat2	186	NM_1008895	2.0	AAAAACTTCCGCGATCGCCCACGCTTGCCTGACAATTATACACAAGACACTTGGCGCAAGCTCCACGAGGCCGTCCGCGCTGTGCAGAGCTCAACTTCCATCCGCTATAATCTTGAAGAACTTTACCAGGCTGTCGAAAATCTCTGTTCTCATAAAGTGTCTCCAATGCTTTACAAACAGCTGCGCCAAGCTTGCGAAGATCATGTGCAAGCACAAATCTTGCCTTTCCGCGAGGATTCTCTTGATTCTGTCCTCTCTAGCGGAGGATCTAGCGGAGG	aaaaacttccgcgatcgcccacgcttgcctgacaattatacacaagacacttggcgcaagctccacgaggccgtccgcgctgtgcagagctcaacttccatccgctataatcttgaagaactttaccaggctgtcgaaaatctctgttctcataaagtgtctccaatgctttacaaacagctgcgccaagcttgcgaagatcatgtgcaagcacaaatcttgcctttccgcgaggattctcttgattctgtcctc		ATCCACCGGTACCATGGCTAGCaaaaacttccgcgatcgcccacgcttgcctgacaattatacacaagacacttggcgcaagctccacgaggccgtccgcgctgtgcagagctcaacttccatccgctataatcttgaagaactttaccaggctgtcgaaaatctctgttctcataaagtgtctccaatgctttacaaacagctgcgccaagcttgcgaagatcatgtgcaagcacaaatcttgcctttccgcgaggattctcttgattctgtcctcTCTAGCGGAGGATCTAGCGGAGG	2_wt_dna_repair_peptides	CUL4A	3291.0	0.20996657550896383	-0.3147684187645474
187	0.0	57.0	114.0	0.0	2.0	57.0	hblOligo26267_Cat3	187	NM_1008895	3.0	GCGAAAGGTATGGAGCATAAAGTGGAGCCAATGCTTTACAAACAGCTGCGCCAAGCTTGCGAAGATCATGTGCAAGCACAAATCTTGCCTTTCCGCGAGGATGAGCTTGATGAGGTCCTCTTCCTTAAGAAGATCAATGAGTGTTGGCAAGACCATTGCCGCCAAATGATTATGATTCGCGAGATTTTTCTGTTCCTCGATCGCGAGTATGTGCTTCAGAATGAGGAGCTGCCTGAGATTTGGGATATGGGCCTGTCTAGCGGAGGATCTAGCGGAGG	GCGAAAGGTATGGAGcataaagtgGAGccaatgctttacaaacagctgcgccaagcttgcgaagatcatgtgcaagcacaaatcttgcctttccgcgaggatGAGcttgatGAGgtcctcttccttaagaagatcaatGAGtgttggcaagaccattgccgccaaatgattatgattcgcGAGatttttctgttcctcgatcgcGAGtatgtgcttcagaatGAGGAGctgcctGAGatttgggatatgggcctg	GCGAAAGGTATG	ATCCACCGGTACCATGGCTAGCGCGAAAGGTATGGAGcataaagtgGAGccaatgctttacaaacagctgcgccaagcttgcgaagatcatgtgcaagcacaaatcttgcctttccgcgaggatGAGcttgatGAGgtcctcttccttaagaagatcaatGAGtgttggcaagaccattgccgccaaatgattatgattcgcGAGatttttctgttcctcgatcgcGAGtatgtgcttcagaatGAGGAGctgcctGAGatttgggatatgggcctgTCTAGCGGAGGATCTAGCGGAGG	3_4778_st_to_e_dna_repair_peptides_9NATG	CUL4A	171.0	0.3333333333333333	0.3172113009174107
188	0.0	51.0	235.0	0.0	1.0	51.0	hblOligo26267_Cat2	188	NM_1008895	3.0	GAAAATCTCTGTTCTCATAAAGTGTCTCCAATGCTTTACAAACAGCTGCGCCAAGCTTGCGAAGATCATGTGCAAGCACAAATCTTGCCTTTCCGCGAGGATTCTCTTGATTCTGTCCTCTTCCTTAAGAAGATCAATACATGTTGGCAAGACCATTGCCGCCAAATGATTATGATTCGCTCTATTTTTCTGTTCCTCGATCGCACTTATGTGCTTCAGAATAGTACCCTGCCTAGTATTTGGGATATGGGCCTGTCTAGCGGAGGATCTAGCGGAGG	gaaaatctctgttctcataaagtgtctccaatgctttacaaacagctgcgccaagcttgcgaagatcatgtgcaagcacaaatcttgcctttccgcgaggattctcttgattctgtcctcttccttaagaagatcaatacatgttggcaagaccattgccgccaaatgattatgattcgctctatttttctgttcctcgatcgcacttatgtgcttcagaatagtaccctgcctagtatttgggatatgggcctg		ATCCACCGGTACCATGGCTAGCgaaaatctctgttctcataaagtgtctccaatgctttacaaacagctgcgccaagcttgcgaagatcatgtgcaagcacaaatcttgcctttccgcgaggattctcttgattctgtcctcttccttaagaagatcaatacatgttggcaagaccattgccgccaaatgattatgattcgctctatttttctgttcctcgatcgcacttatgtgcttcagaatagtaccctgcctagtatttgggatatgggcctgTCTAGCGGAGGATCTAGCGGAGG	2_wt_dna_repair_peptides	CUL4A	286.0	0.17832167832167833	-0.5174013999424771
189	0.0	989.0	3476.0	0.0	42.0	989.0	hblOligo155523_Cat3	189	NM_1008895	4.0	GGAGTCAAAATGCAAGACCATTGCCGCCAAATGATTATGATTCGCGAGATTTTTCTGTTCCTCGATCGCGAGTATGTGCTTCAGAATGAGGAGCTGCCTGAGATTTGGGATATGGGCCTGGAGTTGTTTCGCGAGCACATTATCGAGGATAAGATGGTCCAGGAGAAAGAGATCGACGGCATCCTTTTGCTCATCGAGCGCGAACGCGAGGGTGAGGCTGTCGATCGCGAGTTGCTCCGCGAGCTGTTGGGCATGTCTAGCGGAGGATCTAGCGGAGG	GGAGTCAAAATGcaagaccattgccgccaaatgattatgattcgcGAGatttttctgttcctcgatcgcGAGtatgtgcttcagaatGAGGAGctgcctGAGatttgggatatgggcctggagttgtttcgcGAGcacattatcGAGgataagatggtccagGAGaaaGAGatcgacggcatccttttgctcatcgagcgcgaacgcGAGggtgaggctgtcgatcgcGAGttgctccgcGAGctgttgggcatg	GGAGTCAAAATG	ATCCACCGGTACCATGGCTAGCGGAGTCAAAATGcaagaccattgccgccaaatgattatgattcgcGAGatttttctgttcctcgatcgcGAGtatgtgcttcagaatGAGGAGctgcctGAGatttgggatatgggcctggagttgtttcgcGAGcacattatcGAGgataagatggtccagGAGaaaGAGatcgacggcatccttttgctcatcgagcgcgaacgcGAGggtgaggctgtcgatcgcGAGttgctccgcGAGctgttgggcatgTCTAGCGGAGGATCTAGCGGAGG	3_4778_st_to_e_dna_repair_peptides_9NATG	CUL4A	4465.0	0.22150055991041434	-0.2465846732852146
190	0.0	6297.0	10474.0	30.0	86.0	6297.0	hblOligo155523_Cat2	190	NM_1008895	4.0	AATACATGTTGGCAAGACCATTGCCGCCAAATGATTATGATTCGCTCTATTTTTCTGTTCCTCGATCGCACTTATGTGCTTCAGAATAGTACCCTGCCTAGTATTTGGGATATGGGCCTGGAGTTGTTTCGCACACACATTATCTCTGATAAGATGGTCCAGTCTAAAACCATCGACGGCATCCTTTTGCTCATCGAGCGCGAACGCAGCGGTGAGGCTGTCGATCGCTCCTTGCTCCGCTCCCTGTTGGGCATGTCTAGCGGAGGATCTAGCGGAGG	aatacatgttggcaagaccattgccgccaaatgattatgattcgctctatttttctgttcctcgatcgcacttatgtgcttcagaatagtaccctgcctagtatttgggatatgggcctggagttgtttcgcacacacattatctctgataagatggtccagtctaaaaccatcgacggcatccttttgctcatcgagcgcgaacgcagcggtgaggctgtcgatcgctccttgctccgctccctgttgggcatg		ATCCACCGGTACCATGGCTAGCaatacatgttggcaagaccattgccgccaaatgattatgattcgctctatttttctgttcctcgatcgcacttatgtgcttcagaatagtaccctgcctagtatttgggatatgggcctggagttgtttcgcacacacattatctctgataagatggtccagtctaaaaccatcgacggcatccttttgctcatcgagcgcgaacgcagcggtgaggctgtcgatcgctccttgctccgctccctgttgggcatgTCTAGCGGAGGATCTAGCGGAGG	2_wt_dna_repair_peptides	CUL4A	16771.0	0.37546956055095104	0.5015358151266657
191	0.0	2190.0	8539.0	2.0	46.0	2190.0	hblOligo26268_Cat3	191	NM_1008895	5.0	TTGAATAGCATGGATAAGATGGTCCAGGAGAAAGAGATCGACGGCATCCTTTTGCTCATCGAGCGCGAACGCGAGGGTGAGGCTGTCGATCGCGAGTTGCTCCGCGAGCTGTTGGGCATGCTTGAGGATCTGCAAGTGTATAAGGATGAGTTTGAATTGAAATTTCTTGAGGAAGAGAATTGCCTTTATGCTGCTGAAGGTCAGCGCCTGATGCAAGAGCGCGAGGTCCCAGAGTATTTGAATCACGTCGAGAAGTCTAGCGGAGGATCTAGCGGAGG	TTGAATAGCATGgataagatggtccagGAGaaaGAGatcgacggcatccttttgctcatcgagcgcgaacgcGAGggtgaggctgtcgatcgcGAGttgctccgcGAGctgttgggcatgcttGAGgatctgcaagtgtataaggatGAGtttgaattgaaatttcttgaggaaGAGaattgcctttatgctgctgaaggtcagcgcctgatgcaagagcgcgaggtcccagagtatttgaatcacgtcGAGaag	TTGAATAGCATG	ATCCACCGGTACCATGGCTAGCTTGAATAGCATGgataagatggtccagGAGaaaGAGatcgacggcatccttttgctcatcgagcgcgaacgcGAGggtgaggctgtcgatcgcGAGttgctccgcGAGctgttgggcatgcttGAGgatctgcaagtgtataaggatGAGtttgaattgaaatttcttgaggaaGAGaattgcctttatgctgctgaaggtcagcgcctgatgcaagagcgcgaggtcccagagtatttgaatcacgtcGAGaagTCTAGCGGAGGATCTAGCGGAGG	3_4778_st_to_e_dna_repair_peptides_9NATG	CUL4A	10729.0	0.20411967564544692	-0.35038387961970363
192	0.0	575.0	1415.0	28.0	6.0	575.0	hblOligo26268_Cat2	192	NM_1008895	5.0	CACATTATCTCTGATAAGATGGTCCAGTCTAAAACCATCGACGGCATCCTTTTGCTCATCGAGCGCGAACGCAGCGGTGAGGCTGTCGATCGCTCCTTGCTCCGCTCCCTGTTGGGCATGCTTAGCGATCTGCAAGTGTATAAGGATTCTTTTGAATTGAAATTTCTTGAGGAAACTAATTGCCTTTATGCTGCTGAAGGTCAGCGCCTGATGCAAGAGCGCGAGGTCCCAGAGTATTTGAATCACGTCAGTAAGTCTAGCGGAGGATCTAGCGGAGG	cacattatctctgataagatggtccagtctaaaaccatcgacggcatccttttgctcatcgagcgcgaacgcagcggtgaggctgtcgatcgctccttgctccgctccctgttgggcatgcttagcgatctgcaagtgtataaggattcttttgaattgaaatttcttgaggaaactaattgcctttatgctgctgaaggtcagcgcctgatgcaagagcgcgaggtcccagagtatttgaatcacgtcagtaag		ATCCACCGGTACCATGGCTAGCcacattatctctgataagatggtccagtctaaaaccatcgacggcatccttttgctcatcgagcgcgaacgcagcggtgaggctgtcgatcgctccttgctccgctccctgttgggcatgcttagcgatctgcaagtgtataaggattcttttgaattgaaatttcttgaggaaactaattgcctttatgctgctgaaggtcagcgcctgatgcaagagcgcgaggtcccagagtatttgaatcacgtcagtaagTCTAGCGGAGGATCTAGCGGAGG	2_wt_dna_repair_peptides	CUL4A	1990.0	0.2889447236180904	0.10984371219736833
193	0.0	32.0	113.0	0.0	0.0	32.0	hblOligo155524_Cat3	193	NM_1008895	6.0	CGAAGAAGAATGGAGTTTGAATTGAAATTTCTTGAGGAAGAGAATTGCCTTTATGCTGCTGAAGGTCAGCGCCTGATGCAAGAGCGCGAGGTCCCAGAGTATTTGAATCACGTCGAGAAGCGCCTGGAGGAGGAGGGTGATCGCGTGATCGAGTATCTTGATCACGAGGAGCAGAAGCCTCTCATCGCCTGCGTCGAAAAACAGCTCCTGGGGGAGCATTTGGAGGCCATTCTCCAGAAAGGGCTCGATCATCTGTCTAGCGGAGGATCTAGCGGAGG	CGAAGAAGAATGGAGtttgaattgaaatttcttgaggaaGAGaattgcctttatgctgctgaaggtcagcgcctgatgcaagagcgcgaggtcccagagtatttgaatcacgtcGAGaagcgcctggaggaggagggtgatcgcgtgatcGAGtatcttgatcacGAGGAGcagaagcctctcatcgcctgcgtcgaaaaacagctcctgggggagcatttgGAGgccattctccagaaagggctcgatcatctg	CGAAGAAGAATG	ATCCACCGGTACCATGGCTAGCCGAAGAAGAATGGAGtttgaattgaaatttcttgaggaaGAGaattgcctttatgctgctgaaggtcagcgcctgatgcaagagcgcgaggtcccagagtatttgaatcacgtcGAGaagcgcctggaggaggagggtgatcgcgtgatcGAGtatcttgatcacGAGGAGcagaagcctctcatcgcctgcgtcgaaaaacagctcctgggggagcatttgGAGgccattctccagaaagggctcgatcatctgTCTAGCGGAGGATCTAGCGGAGG	3_4778_st_to_e_dna_repair_peptides_9NATG	CUL4A	145.0	0.2206896551724138	-0.251293434435258
195	0.0	198.0	318.0	0.0	2.0	198.0	hblOligo26269_Cat3	195	NM_1008895	7.0	TCGTGGGGGATGATCGAGTATCTTGATCACGAGGAGCAGAAGCCTCTCATCGCCTGCGTCGAAAAACAGCTCCTGGGGGAGCATTTGGAGGCCATTCTCCAGAAAGGGCTCGATCATCTGTTGGATGAAAACCGCGTGCCAGACCTCGCCCAAATGTACCAGCTCTTTGAGCGCGTCCGCGGTGGCCAACAGGCCCTGTTGCAGCACTGGGAGGAGTACATCAAAGAGTTCGGGGAGGCCATCGTCATCAATCCATCTAGCGGAGGATCTAGCGGAGG	TCGTGGGGGATGatcGAGtatcttgatcacGAGGAGcagaagcctctcatcgcctgcgtcgaaaaacagctcctgggggagcatttgGAGgccattctccagaaagggctcgatcatctgttggatgaaaaccgcgtgccagacctcgcccaaatgtaccagctctttGAGcgcgtccgcggtggccaacaggccctgttgcagcactggGAGgagtacatcaaaGAGttcgggGAGgccatcgtcatcaatcca	TCGTGGGGGATG	ATCCACCGGTACCATGGCTAGCTCGTGGGGGATGatcGAGtatcttgatcacGAGGAGcagaagcctctcatcgcctgcgtcgaaaaacagctcctgggggagcatttgGAGgccattctccagaaagggctcgatcatctgttggatgaaaaccgcgtgccagacctcgcccaaatgtaccagctctttGAGcgcgtccgcggtggccaacaggccctgttgcagcactggGAGgagtacatcaaaGAGttcgggGAGgccatcgtcatcaatccaTCTAGCGGAGGATCTAGCGGAGG	3_4778_st_to_e_dna_repair_peptides_9NATG	CUL4A	516.0	0.38372093023255816	0.5365741293917146
196	0.0	1539.0	5699.0	0.0	25.0	1539.0	hblOligo26269_Cat2	196	NM_1008895	7.0	GGTGATCGCGTGATCACATATCTTGATCACAGCACACAGAAGCCTCTCATCGCCTGCGTCGAAAAACAGCTCCTGGGGGAGCATTTGACTGCCATTCTCCAGAAAGGGCTCGATCATCTGTTGGATGAAAACCGCGTGCCAGACCTCGCCCAAATGTACCAGCTCTTTAGTCGCGTCCGCGGTGGCCAACAGGCCCTGTTGCAGCACTGGTCTGAGTACATCAAAACCTTCGGGACTGCCATCGTCATCAATCCATCTAGCGGAGGATCTAGCGGAGG	ggtgatcgcgtgatcacatatcttgatcacagcacacagaagcctctcatcgcctgcgtcgaaaaacagctcctgggggagcatttgactgccattctccagaaagggctcgatcatctgttggatgaaaaccgcgtgccagacctcgcccaaatgtaccagctctttagtcgcgtccgcggtggccaacaggccctgttgcagcactggtctgagtacatcaaaaccttcgggactgccatcgtcatcaatcca		ATCCACCGGTACCATGGCTAGCggtgatcgcgtgatcacatatcttgatcacagcacacagaagcctctcatcgcctgcgtcgaaaaacagctcctgggggagcatttgactgccattctccagaaagggctcgatcatctgttggatgaaaaccgcgtgccagacctcgcccaaatgtaccagctctttagtcgcgtccgcggtggccaacaggccctgttgcagcactggtctgagtacatcaaaaccttcgggactgccatcgtcatcaatccaTCTAGCGGAGGATCTAGCGGAGG	2_wt_dna_repair_peptides	CUL4A	7238.0	0.21262779773418072	-0.2987993845187642
197	0.0	297.0	266.0	0.0	2.0	297.0	hblOligo155525_Cat3	197	NM_1008895	8.0	ACAGGCAGCATGGCCCAAATGTACCAGCTCTTTGAGCGCGTCCGCGGTGGCCAACAGGCCCTGTTGCAGCACTGGGAGGAGTACATCAAAGAGTTCGGGGAGGCCATCGTCATCAATCCAGAAAAAGACAAAGATATGGTTCAAGATCTGCTTGATTTTAAGGATAAGGTCGATCACGTTATCGAAGTTTGTTTTCAAAAAAATGAACGCTTCGTGAACCTGATGAAGGAAGAGTTCGAGGAGTTCATCAATAAATCTAGCGGAGGATCTAGCGGAGG	ACAGGCAGCATGgcccaaatgtaccagctctttGAGcgcgtccgcggtggccaacaggccctgttgcagcactggGAGgagtacatcaaaGAGttcgggGAGgccatcgtcatcaatccagaaaaagacaaagatatggttcaagatctgcttgattttaaggataaggtcgatcacgttatcgaagtttgttttcaaaaaaatgaacgcttcgtgaacctgatgaaggaaGAGttcgagGAGttcatcaataaa	ACAGGCAGCATG	ATCCACCGGTACCATGGCTAGCACAGGCAGCATGgcccaaatgtaccagctctttGAGcgcgtccgcggtggccaacaggccctgttgcagcactggGAGgagtacatcaaaGAGttcgggGAGgccatcgtcatcaatccagaaaaagacaaagatatggttcaagatctgcttgattttaaggataaggtcgatcacgttatcgaagtttgttttcaaaaaaatgaacgcttcgtgaacctgatgaaggaaGAGttcgagGAGttcatcaataaaTCTAGCGGAGGATCTAGCGGAGG	3_4778_st_to_e_dna_repair_peptides_9NATG	CUL4A	563.0	0.5275310834813499	1.1205943114983568
199	0.0	116.0	336.0	0.0	0.0	116.0	hblOligo26270_Cat3	199	NM_1008895	9.0	GTAGAGGAGATGCTTGATTTTAAGGATAAGGTCGATCACGTTATCGAAGTTTGTTTTCAAAAAAATGAACGCTTCGTGAACCTGATGAAGGAAGAGTTCGAGGAGTTCATCAATAAACGCCCTAACAAGCCTGCTGAGTTGATTGCAAAACACGTGGATGAGAAATTGCGCGCTGGGAATAAGGAAGCAGAGGACGAAGAATTGGAGCGCGAGCTCGATAAGATTATGATTCTCTTCCGCTTCATTCACGGTAAATCTAGCGGAGGATCTAGCGGAGG	GTAGAGGAGATGcttgattttaaggataaggtcgatcacgttatcgaagtttgttttcaaaaaaatgaacgcttcgtgaacctgatgaaggaaGAGttcgagGAGttcatcaataaacgccctaacaagcctgctgagttgattgcaaaacacgtggatGAGaaattgcgcgctgggaataaggaagcaGAGgacgaagaattggagcgcGAGctcgataagattatgattctcttccgcttcattcacggtaaa	GTAGAGGAGATG	ATCCACCGGTACCATGGCTAGCGTAGAGGAGATGcttgattttaaggataaggtcgatcacgttatcgaagtttgttttcaaaaaaatgaacgcttcgtgaacctgatgaaggaaGAGttcgagGAGttcatcaataaacgccctaacaagcctgctgagttgattgcaaaacacgtggatGAGaaattgcgcgctgggaataaggaagcaGAGgacgaagaattggagcgcGAGctcgataagattatgattctcttccgcttcattcacggtaaaTCTAGCGGAGGATCTAGCGGAGG	3_4778_st_to_e_dna_repair_peptides_9NATG	CUL4A	452.0	0.25663716814159293	-0.05316248737948359
202	0.0	26.0	2.0	0.0	1.0	26.0	hblOligo155526_Cat2	202	NM_1008895	10.0	GCTGAGTTGATTGCAAAACACGTGGATAGTAAATTGCGCGCTGGGAATAAGGAAGCAACCGACGAAGAATTGGAGCGCACCCTCGATAAGATTATGATTCTCTTCCGCTTCATTCACGGTAAAGATGTGTTCGAAGCATTCTATAAAAAAGATCTGGCAAAGCGCCTGCTCGTGGGGAAAAGCGCATCAGTGGACGCTGAAAAGAGTATGTTGAGTAAGTTGAAACATGAGTGTGGCGCTGCTTTCACATCTAAGTCTAGCGGAGGATCTAGCGGAGG	gctgagttgattgcaaaacacgtggatagtaaattgcgcgctgggaataaggaagcaaccgacgaagaattggagcgcaccctcgataagattatgattctcttccgcttcattcacggtaaagatgtgttcgaagcattctataaaaaagatctggcaaagcgcctgctcgtggggaaaagcgcatcagtggacgctgaaaagagtatgttgagtaagttgaaacatgagtgtggcgctgctttcacatctaag		ATCCACCGGTACCATGGCTAGCgctgagttgattgcaaaacacgtggatagtaaattgcgcgctgggaataaggaagcaaccgacgaagaattggagcgcaccctcgataagattatgattctcttccgcttcattcacggtaaagatgtgttcgaagcattctataaaaaagatctggcaaagcgcctgctcgtggggaaaagcgcatcagtggacgctgaaaagagtatgttgagtaagttgaaacatgagtgtggcgctgctttcacatctaagTCTAGCGGAGGATCTAGCGGAGG	2_wt_dna_repair_peptides	CUL4A	28.0	0.9285714285714286	3.575307838938893
203	0.0	95.0	738.0	0.0	2.0	95.0	hblOligo26271_Cat3	203	NM_1008895	11.0	TACCCGCACATGAAAGATCTGGCAAAGCGCCTGCTCGTGGGGAAAGAGGCAGAGGTGGACGCTGAAAAGGAGATGTTGGAGAAGTTGAAACATGAGTGTGGCGCTGCTTTCGAGGAGAAGCTTGAGGGGATGTTTAAAGATATGGAACTTGAGAAAGATATCATGGTCCATTTCAAGCAGCATATGCAGAATCAAGAGGATGAGGGTCCTATCGACCTGGAGGTTAATATCCTGGAGATGGGTTACTGGCCTGAGTCTAGCGGAGGATCTAGCGGAGG	TACCCGCACATGaaagatctggcaaagcgcctgctcgtggggaaaGAGgcaGAGgtggacgctgaaaagGAGatgttgGAGaagttgaaacatgagtgtggcgctgctttcGAGGAGaagcttgaggggatgtttaaagatatggaacttGAGaaagatatcatggtccatttcaagcagcatatgcagaatcaaGAGgatGAGggtcctatcgacctgGAGgttaatatcctgGAGatgggttactggcctGAG	TACCCGCACATG	ATCCACCGGTACCATGGCTAGCTACCCGCACATGaaagatctggcaaagcgcctgctcgtggggaaaGAGgcaGAGgtggacgctgaaaagGAGatgttgGAGaagttgaaacatgagtgtggcgctgctttcGAGGAGaagcttgaggggatgtttaaagatatggaacttGAGaaagatatcatggtccatttcaagcagcatatgcagaatcaaGAGgatGAGggtcctatcgacctgGAGgttaatatcctgGAGatgggttactggcctGAGTCTAGCGGAGGATCTAGCGGAGG	3_4778_st_to_e_dna_repair_peptides_9NATG	CUL4A	833.0	0.11404561824729892	-1.0397084515225756
204	0.0	8.0	1399.0	0.0	5.0	8.0	hblOligo26271_Cat2	204	NM_1008895	11.0	GCATTCTATAAAAAAGATCTGGCAAAGCGCCTGCTCGTGGGGAAAAGCGCATCAGTGGACGCTGAAAAGAGTATGTTGAGTAAGTTGAAACATGAGTGTGGCGCTGCTTTCACATCTAAGCTTGAGGGGATGTTTAAAGATATGGAACTTTCTAAAGATATCATGGTCCATTTCAAGCAGCATATGCAGAATCAATCAGATTCTGGTCCTATCGACCTGACTGTTAATATCCTGACTATGGGTTACTGGCCTACATCTAGCGGAGGATCTAGCGGAGG	gcattctataaaaaagatctggcaaagcgcctgctcgtggggaaaagcgcatcagtggacgctgaaaagagtatgttgagtaagttgaaacatgagtgtggcgctgctttcacatctaagcttgaggggatgtttaaagatatggaactttctaaagatatcatggtccatttcaagcagcatatgcagaatcaatcagattctggtcctatcgacctgactgttaatatcctgactatgggttactggcctaca		ATCCACCGGTACCATGGCTAGCgcattctataaaaaagatctggcaaagcgcctgctcgtggggaaaagcgcatcagtggacgctgaaaagagtatgttgagtaagttgaaacatgagtgtggcgctgctttcacatctaagcttgaggggatgtttaaagatatggaactttctaaagatatcatggtccatttcaagcagcatatgcagaatcaatcagattctggtcctatcgacctgactgttaatatcctgactatgggttactggcctacaTCTAGCGGAGGATCTAGCGGAGG	2_wt_dna_repair_peptides	CUL4A	1407.0	0.005685856432125089	-4.15371295150829
205	0.0	82.0	678.0	0.0	3.0	82.0	hblOligo155527_Cat3	205	NM_1008895	12.0	AGAAGAGCAATGCTTGAGAAAGATATCATGGTCCATTTCAAGCAGCATATGCAGAATCAAGAGGATGAGGGTCCTATCGACCTGGAGGTTAATATCCTGGAGATGGGTTACTGGCCTGAGTATGAGCCTATGGAGGTTCACCTTGAGCCTGAGATGATTAAACTTCAAGAAGTTTTTAAGGCCTTCTATCTGGGGAAACATGAGGGCCGCAAATTGCAATGGCAAGAGGAGCTGGGTCATGCTGTTTTGAAAGCATCTAGCGGAGGATCTAGCGGAGG	AGAAGAGCAATGcttGAGaaagatatcatggtccatttcaagcagcatatgcagaatcaaGAGgatGAGggtcctatcgacctgGAGgttaatatcctgGAGatgggttactggcctGAGtatGAGcctatggaggttcaccttGAGcctgagatgattaaacttcaagaagtttttaaggccttctatctggggaaacatGAGggccgcaaattgcaatggcaaGAGGAGctgggtcatgctgttttgaaagca	AGAAGAGCAATG	ATCCACCGGTACCATGGCTAGCAGAAGAGCAATGcttGAGaaagatatcatggtccatttcaagcagcatatgcagaatcaaGAGgatGAGggtcctatcgacctgGAGgttaatatcctgGAGatgggttactggcctGAGtatGAGcctatggaggttcaccttGAGcctgagatgattaaacttcaagaagtttttaaggccttctatctggggaaacatGAGggccgcaaattgcaatggcaaGAGGAGctgggtcatgctgttttgaaagcaTCTAGCGGAGGATCTAGCGGAGG	3_4778_st_to_e_dna_repair_peptides_9NATG	CUL4A	760.0	0.10789473684210527	-1.1020695591987864
206	0.0	24.0	9.0	0.0	0.0	24.0	hblOligo155527_Cat2	206	NM_1008895	12.0	AAAGATATGGAACTTTCTAAAGATATCATGGTCCATTTCAAGCAGCATATGCAGAATCAATCAGATTCTGGTCCTATCGACCTGACTGTTAATATCCTGACTATGGGTTACTGGCCTACATATACCCCTATGGAGGTTCACCTTACACCTGAGATGATTAAACTTCAAGAAGTTTTTAAGGCCTTCTATCTGGGGAAACATTCTGGCCGCAAATTGCAATGGCAAACTACTCTGGGTCATGCTGTTTTGAAAGCATCTAGCGGAGGATCTAGCGGAGG	aaagatatggaactttctaaagatatcatggtccatttcaagcagcatatgcagaatcaatcagattctggtcctatcgacctgactgttaatatcctgactatgggttactggcctacatatacccctatggaggttcaccttacacctgagatgattaaacttcaagaagtttttaaggccttctatctggggaaacattctggccgcaaattgcaatggcaaactactctgggtcatgctgttttgaaagca		ATCCACCGGTACCATGGCTAGCaaagatatggaactttctaaagatatcatggtccatttcaagcagcatatgcagaatcaatcagattctggtcctatcgacctgactgttaatatcctgactatgggttactggcctacatatacccctatggaggttcaccttacacctgagatgattaaacttcaagaagtttttaaggccttctatctggggaaacattctggccgcaaattgcaatggcaaactactctgggtcatgctgttttgaaagcaTCTAGCGGAGGATCTAGCGGAGG	2_wt_dna_repair_peptides	CUL4A	33.0	0.7272727272727273	1.9911877344890825
207	0.0	395.0	1274.0	0.0	4.0	395.0	hblOligo26272_Cat3	207	NM_1008895	13.0	TCTGACGTGATGCCTGAGATGATTAAACTTCAAGAAGTTTTTAAGGCCTTCTATCTGGGGAAACATGAGGGCCGCAAATTGCAATGGCAAGAGGAGCTGGGTCATGCTGTTTTGAAAGCAGAGTTTAAGGAGGGGAAAAAAGAGTTTCAGGTGGAGTTGTTCCAGGAGTTGGTCCTGCTCATGTTTAACGAGGGCGATGGCTTCGAGTTTGAGGAAATTAAGATGGCAGAGGGCATTGAAGACGAGGAGCTGCGCTCTAGCGGAGGATCTAGCGGAGG	TCTGACGTGATGcctgagatgattaaacttcaagaagtttttaaggccttctatctggggaaacatGAGggccgcaaattgcaatggcaaGAGGAGctgggtcatgctgttttgaaagcagagtttaaggaggggaaaaaagagtttcaggtgGAGttgttccagGAGttggtcctgctcatgtttaacgagggcgatggcttcGAGtttgaggaaattaagatggcaGAGggcattgaagacGAGgagctgcgc	TCTGACGTGATG	ATCCACCGGTACCATGGCTAGCTCTGACGTGATGcctgagatgattaaacttcaagaagtttttaaggccttctatctggggaaacatGAGggccgcaaattgcaatggcaaGAGGAGctgggtcatgctgttttgaaagcagagtttaaggaggggaaaaaagagtttcaggtgGAGttgttccagGAGttggtcctgctcatgtttaacgagggcgatggcttcGAGtttgaggaaattaagatggcaGAGggcattgaagacGAGgagctgcgcTCTAGCGGAGGATCTAGCGGAGG	3_4778_st_to_e_dna_repair_peptides_9NATG	CUL4A	1669.0	0.2366686638705812	-0.16067258975363075
208	0.0	466.0	569.0	0.0	4.0	466.0	hblOligo26272_Cat2	208	NM_1008895	13.0	GTTCACCTTACACCTGAGATGATTAAACTTCAAGAAGTTTTTAAGGCCTTCTATCTGGGGAAACATTCTGGCCGCAAATTGCAATGGCAAACTACTCTGGGTCATGCTGTTTTGAAAGCAGAGTTTAAGGAGGGGAAAAAAGAGTTTCAGGTGTCCTTGTTCCAGACCTTGGTCCTGCTCATGTTTAACGAGGGCGATGGCTTCTCCTTTGAGGAAATTAAGATGGCAACAGGCATTGAAGACTCTGAGCTGCGCTCTAGCGGAGGATCTAGCGGAGG	gttcaccttacacctgagatgattaaacttcaagaagtttttaaggccttctatctggggaaacattctggccgcaaattgcaatggcaaactactctgggtcatgctgttttgaaagcagagtttaaggaggggaaaaaagagtttcaggtgtccttgttccagaccttggtcctgctcatgtttaacgagggcgatggcttctcctttgaggaaattaagatggcaacaggcattgaagactctgagctgcgc		ATCCACCGGTACCATGGCTAGCgttcaccttacacctgagatgattaaacttcaagaagtttttaaggccttctatctggggaaacattctggccgcaaattgcaatggcaaactactctgggtcatgctgttttgaaagcagagtttaaggaggggaaaaaagagtttcaggtgtccttgttccagaccttggtcctgctcatgtttaacgagggcgatggcttctcctttgaggaaattaagatggcaacaggcattgaagactctgagctgcgcTCTAGCGGAGGATCTAGCGGAGG	2_wt_dna_repair_peptides	CUL4A	1035.0	0.4502415458937198	0.810663681476671
210	0.0	44.0	203.0	0.0	0.0	44.0	hblOligo155528_Cat2	210	NM_1008895	14.0	AAAAAAGAGTTTCAGGTGTCCTTGTTCCAGACCTTGGTCCTGCTCATGTTTAACGAGGGCGATGGCTTCTCCTTTGAGGAAATTAAGATGGCAACAGGCATTGAAGACTCTGAGCTGCGCCGCACCCTGCAGTCTCTCGCCTGTGGCAAGGCACGCGTCCTTATCAAATCCCCAAAGGGCAAGGAGGTGGAAGACGGGGATAAGTTCATCTTTAACGGCGAGTTTAAACACAAGCTCTTTCGCATTAAAATTAATTCTAGCGGAGGATCTAGCGGAGG	aaaaaagagtttcaggtgtccttgttccagaccttggtcctgctcatgtttaacgagggcgatggcttctcctttgaggaaattaagatggcaacaggcattgaagactctgagctgcgccgcaccctgcagtctctcgcctgtggcaaggcacgcgtccttatcaaatccccaaagggcaaggaggtggaagacggggataagttcatctttaacggcgagtttaaacacaagctctttcgcattaaaattaat		ATCCACCGGTACCATGGCTAGCaaaaaagagtttcaggtgtccttgttccagaccttggtcctgctcatgtttaacgagggcgatggcttctcctttgaggaaattaagatggcaacaggcattgaagactctgagctgcgccgcaccctgcagtctctcgcctgtggcaaggcacgcgtccttatcaaatccccaaagggcaaggaggtggaagacggggataagttcatctttaacggcgagtttaaacacaagctctttcgcattaaaattaatTCTAGCGGAGGATCTAGCGGAGG	2_wt_dna_repair_peptides	CUL4A	247.0	0.17813765182186234	-0.5186578636461701
211	0.0	32.0	136.0	0.0	0.0	32.0	hblOligo26273_Cat3	211	NM_1008895	15.0	ATGGACTCAATGAAGGCACGCGTCCTTATCAAAGAGCCAAAGGGCAAGGAGGTGGAAGACGGGGATAAGTTCATCTTTAACGGCGAGTTTAAACACAAGCTCTTTCGCATTAAAATTAATCAGATCCAGATGAAGGAGGAGGTGGAGGAGCAAGTTGAGGAGGAGGAACGCGTCTTCCAAGATCGCCAATATCAAATCGATGCAGCTATCGTTCGCATTATGAAAATGCGCAAAGAGTTGGGCCATAACCTCCTCTCTAGCGGAGGATCTAGCGGAGG	ATGGACTCAATGaaggcacgcgtccttatcaaaGAGccaaagggcaaggaggtggaagacggggataagttcatctttaacggcgagtttaaacacaagctctttcgcattaaaattaatcagatccagatgaaggagGAGgtggaggagcaagttGAGGAGGAGgaacgcgtcttccaagatcgccaatatcaaatcgatgcagctatcgttcgcattatgaaaatgcgcaaaGAGttgggccataacctcctc	ATGGACTCAATG	ATCCACCGGTACCATGGCTAGCATGGACTCAATGaaggcacgcgtccttatcaaaGAGccaaagggcaaggaggtggaagacggggataagttcatctttaacggcgagtttaaacacaagctctttcgcattaaaattaatcagatccagatgaaggagGAGgtggaggagcaagttGAGGAGGAGgaacgcgtcttccaagatcgccaatatcaaatcgatgcagctatcgttcgcattatgaaaatgcgcaaaGAGttgggccataacctcctcTCTAGCGGAGGATCTAGCGGAGG	3_4778_st_to_e_dna_repair_peptides_9NATG	CUL4A	168.0	0.19047619047619047	-0.4365605014589693
212	0.0	757.0	3003.0	2.0	3.0	757.0	hblOligo26273_Cat2	212	NM_1008895	15.0	CTCGCCTGTGGCAAGGCACGCGTCCTTATCAAATCCCCAAAGGGCAAGGAGGTGGAAGACGGGGATAAGTTCATCTTTAACGGCGAGTTTAAACACAAGCTCTTTCGCATTAAAATTAATCAGATCCAGATGAAGGAGACAGTGGAGGAGCAAGTTAGCACCACCGAACGCGTCTTCCAAGATCGCCAATATCAAATCGATGCAGCTATCGTTCGCATTATGAAAATGCGCAAAACATTGGGCCATAACCTCCTCTCTAGCGGAGGATCTAGCGGAGG	ctcgcctgtggcaaggcacgcgtccttatcaaatccccaaagggcaaggaggtggaagacggggataagttcatctttaacggcgagtttaaacacaagctctttcgcattaaaattaatcagatccagatgaaggagacagtggaggagcaagttagcaccaccgaacgcgtcttccaagatcgccaatatcaaatcgatgcagctatcgttcgcattatgaaaatgcgcaaaacattgggccataacctcctc		ATCCACCGGTACCATGGCTAGCctcgcctgtggcaaggcacgcgtccttatcaaatccccaaagggcaaggaggtggaagacggggataagttcatctttaacggcgagtttaaacacaagctctttcgcattaaaattaatcagatccagatgaaggagacagtggaggagcaagttagcaccaccgaacgcgtcttccaagatcgccaatatcaaatcgatgcagctatcgttcgcattatgaaaatgcgcaaaacattgggccataacctcctcTCTAGCGGAGGATCTAGCGGAGG	2_wt_dna_repair_peptides	CUL4A	3760.0	0.20132978723404255	-0.36764533306852565
215	0.0	946.0	1403.0	0.0	5.0	946.0	hblOligo251890_Cat3	215	NM_1009922	1.0	CTTAAGAGAATGTTGCAGGGCCGCCATAAATGCATTGAAAACGTGGAGCGCCAGAATTGCCCAATTTGCCTGGAAGATATTCATGAGGAGCGCGTGGTGGCTCATGTGTTGCCTTGCGGCCATTTGCTTCATCGCGGGTATCGCTGCCCATTGTGTATGCACGAGGCACTCGATATGGAGCGCTACTGGCGCCAGCTTGACGATGAAGTCGCCCAAGAGCCTATGCCAGAGGAGTATCAAAACATGGAGGTTGACTCTAGCGGAGGATCTAGCGGAGG	CTTAAGAGAATGttgcagggccgccataaatgcattgaaaacgtgGAGcgccagaattgcccaatttgcctggaagatattcatGAGGAGcgcgtggtggctcatgtgttgccttgcggccatttgcttcatcgcgggtatcgctgcccattgtgtatgcacGAGgcactcgatatgGAGcgctactggcgccagcttgacgatgaagtcgcccaaGAGcctatgccaGAGgagtatcaaaacatgGAGgttgac	CTTAAGAGAATG	ATCCACCGGTACCATGGCTAGCCTTAAGAGAATGttgcagggccgccataaatgcattgaaaacgtgGAGcgccagaattgcccaatttgcctggaagatattcatGAGGAGcgcgtggtggctcatgtgttgccttgcggccatttgcttcatcgcgggtatcgctgcccattgtgtatgcacGAGgcactcgatatgGAGcgctactggcgccagcttgacgatgaagtcgcccaaGAGcctatgccaGAGgagtatcaaaacatgGAGgttgacTCTAGCGGAGGATCTAGCGGAGG	3_4778_st_to_e_dna_repair_peptides_9NATG	RCHY1	2349.0	0.40272456364410386	0.6162329704267734
216	0.0	471.0	773.0	1.0	2.0	471.0	hblOligo251890_Cat2	216	NM_1009922	1.0	CTTGCCATGAATTTGCAGGGCCGCCATAAATGCATTGAAAACGTGTCCCGCCAGAATTGCCCAATTTGCCTGGAAGATATTCATACTAGCCGCGTGGTGGCTCATGTGTTGCCTTGCGGCCATTTGCTTCATCGCGGGTATCGCTGCCCATTGTGTATGCACTCCGCACTCGATATGACTCGCTACTGGCGCCAGCTTGACGATGAAGTCGCCCAAACCCCTATGCCATCAGAGTATCAAAACATGACTGTTGACTCTAGCGGAGGATCTAGCGGAGG	cttgccatgaatttgcagggccgccataaatgcattgaaaacgtgtcccgccagaattgcccaatttgcctggaagatattcatactagccgcgtggtggctcatgtgttgccttgcggccatttgcttcatcgcgggtatcgctgcccattgtgtatgcactccgcactcgatatgactcgctactggcgccagcttgacgatgaagtcgcccaaacccctatgccatcagagtatcaaaacatgactgttgac		ATCCACCGGTACCATGGCTAGCcttgccatgaatttgcagggccgccataaatgcattgaaaacgtgtcccgccagaattgcccaatttgcctggaagatattcatactagccgcgtggtggctcatgtgttgccttgcggccatttgcttcatcgcgggtatcgctgcccattgtgtatgcactccgcactcgatatgactcgctactggcgccagcttgacgatgaagtcgcccaaacccctatgccatcagagtatcaaaacatgactgttgacTCTAGCGGAGGATCTAGCGGAGG	2_wt_dna_repair_peptides	RCHY1	1244.0	0.37861736334405144	0.5149375269063519
217	0.0	34.0	40.0	0.0	0.0	34.0	hblOligo251909_Cat3	217	NM_1010984	1.0	GCGCTTAGAATGTGGTGGCGCTGTAATGGCCCTTGCCAACACCGCCCTCCATATTATGGCTATGTGAAGCGCGCTGAGAACCGCGAACCAGAGGCCCATGACTATTGGTGGGCTGAACACCAGAAAGAGTGCGGCGGTGAGTATATCAAGATTAAAGAACCAGAAAACTATGAGAAAAAGGGTAAGGGTAAGGCTAAGCTCGGGAAGGAGCCAGTCTTGGCCGCTGAAAATAAAGGCGAGTTCGTCTATATTCTCTCTAGCGGAGGATCTAGCGGAGG	GCGCTTAGAATGtggtggcgctgtaatggcccttgccaacaccgccctccatattatggctatgtgaagcgcgctGAGaaccgcgaaccaGAGgcccatgactattggtgggctgaacaccagaaaGAGtgcggcggtGAGtatatcaagattaaagaaccagaaaactatGAGaaaaagggtaagggtaaggctaagctcgggaaggagccagtcttggccgctgaaaataaaggcGAGttcgtctatattctc	GCGCTTAGAATG	ATCCACCGGTACCATGGCTAGCGCGCTTAGAATGtggtggcgctgtaatggcccttgccaacaccgccctccatattatggctatgtgaagcgcgctGAGaaccgcgaaccaGAGgcccatgactattggtgggctgaacaccagaaaGAGtgcggcggtGAGtatatcaagattaaagaaccagaaaactatGAGaaaaagggtaagggtaaggctaagctcgggaaggagccagtcttggccgctgaaaataaaggcGAGttcgtctatattctcTCTAGCGGAGGATCTAGCGGAGG	3_4778_st_to_e_dna_repair_peptides_9NATG	SPRTN	74.0	0.4594594594594595	0.8478395519795812
218	0.0	36.0	238.0	0.0	0.0	36.0	hblOligo251909_Cat2	218	NM_1010984	1.0	TATCGCCGCCACTGGTGGCGCTGTAATGGCCCTTGCCAACACCGCCCTCCATATTATGGCTATGTGAAGCGCGCTACAAACCGCGAACCATCCGCCCATGACTATTGGTGGGCTGAACACCAGAAAACCTGCGGCGGTACATATATCAAGATTAAAGAACCAGAAAACTATTCCAAAAAGGGTAAGGGTAAGGCTAAGCTCGGGAAGGAGCCAGTCTTGGCCGCTGAAAATAAAGGCACATTCGTCTATATTCTCTCTAGCGGAGGATCTAGCGGAGG	tatcgccgccactggtggcgctgtaatggcccttgccaacaccgccctccatattatggctatgtgaagcgcgctacaaaccgcgaaccatccgcccatgactattggtgggctgaacaccagaaaacctgcggcggtacatatatcaagattaaagaaccagaaaactattccaaaaagggtaagggtaaggctaagctcgggaaggagccagtcttggccgctgaaaataaaggcacattcgtctatattctc		ATCCACCGGTACCATGGCTAGCtatcgccgccactggtggcgctgtaatggcccttgccaacaccgccctccatattatggctatgtgaagcgcgctacaaaccgcgaaccatccgcccatgactattggtgggctgaacaccagaaaacctgcggcggtacatatatcaagattaaagaaccagaaaactattccaaaaagggtaagggtaaggctaagctcgggaaggagccagtcttggccgctgaaaataaaggcacattcgtctatattctcTCTAGCGGAGGATCTAGCGGAGG	2_wt_dna_repair_peptides	SPRTN	274.0	0.13138686131386862	-0.8783932537380086
219	0.0	1914.0	4056.0	4.0	14.0	1914.0	hblOligo49429_Cat3	219	NM_1013398	1.0	TCTACCGCGATGCCAGAGTTGTGGGCCGCAGCCCTTGAGCTCCTGGTCCTTTTGCGCGGGCCTCCAGTCGCTCGCGCTGGGGCCGAGGAGGCCGGTCTTGGTCCTGTCGTCCGCTGTGAACCTTGCGATGCACGCGCCCTCGCCCAGTGCGCACCTCCACCAGCCGTTTGTGCTGAACTTGTCCGCGAACCTGGTTGCGGTTGTTGCTTGGAGTGTGCTTTGGAGGAGGGTCAGCCTTGCGGGATCTATGAGGAGTCTAGCGGAGGATCTAGCGGAGG	TCTACCGCGATGccaGAGttgtgggccgcagcccttGAGctcctggtccttttgcgcgggcctccagtcgctcgcgctggggccGAGGAGgccggtcttggtcctgtcgtccgctgtgaaccttgcgatgcacgcgccctcgcccagtgcgcacctccaccagccgtttgtgctgaacttgtccgcgaacctggttgcggttgttgcttgGAGtgtgctttgGAGgagggtcagccttgcgggatctatGAGgag	TCTACCGCGATG	ATCCACCGGTACCATGGCTAGCTCTACCGCGATGccaGAGttgtgggccgcagcccttGAGctcctggtccttttgcgcgggcctccagtcgctcgcgctggggccGAGGAGgccggtcttggtcctgtcgtccgctgtgaaccttgcgatgcacgcgccctcgcccagtgcgcacctccaccagccgtttgtgctgaacttgtccgcgaacctggttgcggttgttgcttgGAGtgtgctttgGAGgagggtcagccttgcgggatctatGAGgagTCTAGCGGAGGATCTAGCGGAGG	3_4778_st_to_e_dna_repair_peptides_9NATG	Igfbp3	5970.0	0.32060301507537686	0.2593565082192365
223	0.0	367.0	497.0	0.0	3.0	367.0	hblOligo49430_Cat3	223	NM_1013398	3.0	AGCGAGGGGATGCAACCTGAGCCAGATGAAGCTCGCCCTCTTCAAGCACTTCTGGACGGTCGCGGCCTCTGCGTCAACGCTGAGGCCGTTGAGCGCCTTCGCGCTTATCTTTTGCCAGCCCCTCCTGCACCAGGTGAACCACCAGCACCAGGCAATGCAGAGGAGGAGGAAGAGGATCGCGAGGCTGGGGAGGTGGAGGAGCCTGAGGTTGAGGAGGAGCATCGCGTCGAGGACCCAAAATTCCATCCTCTTCACTCTAGCGGAGGATCTAGCGGAGG	AGCGAGGGGATGcaacctGAGccagatgaagctcgccctcttcaagcacttctggacggtcgcggcctctgcgtcaacgctGAGgccgttGAGcgccttcgcgcttatcttttgccagcccctcctgcaccaggtgaaccaccagcaccaggcaatgcaGAGgagGAGgaagaggatcgcGAGgctgggGAGgtggagGAGcctGAGgttGAGGAGGAGcatcgcgtcGAGgacccaaaattccatcctcttcac	AGCGAGGGGATG	ATCCACCGGTACCATGGCTAGCAGCGAGGGGATGcaacctGAGccagatgaagctcgccctcttcaagcacttctggacggtcgcggcctctgcgtcaacgctGAGgccgttGAGcgccttcgcgcttatcttttgccagcccctcctgcaccaggtgaaccaccagcaccaggcaatgcaGAGgagGAGgaagaggatcgcGAGgctgggGAGgtggagGAGcctGAGgttGAGGAGGAGcatcgcgtcGAGgacccaaaattccatcctcttcacTCTAGCGGAGGATCTAGCGGAGG	3_4778_st_to_e_dna_repair_peptides_9NATG	Igfbp3	864.0	0.42476851851851855	0.7071303034352978
224	0.0	812.0	694.0	0.0	6.0	812.0	hblOligo49430_Cat2	224	NM_1013398	3.0	GGGTTGCGCTGTCAACCTTCCCCAGATGAAGCTCGCCCTCTTCAAGCACTTCTGGACGGTCGCGGCCTCTGCGTCAACGCTTCCGCCGTTAGCCGCCTTCGCGCTTATCTTTTGCCAGCCCCTCCTGCACCAGGTGAACCACCAGCACCAGGCAATGCATCTGAGTCAGAAGAGGATCGCTCAGCTGGGTCTGTGGAGAGTCCTTCCGTTTCCTCCACTCATCGCGTCAGCGACCCAAAATTCCATCCTCTTCACTCTAGCGGAGGATCTAGCGGAGG	gggttgcgctgtcaaccttccccagatgaagctcgccctcttcaagcacttctggacggtcgcggcctctgcgtcaacgcttccgccgttagccgccttcgcgcttatcttttgccagcccctcctgcaccaggtgaaccaccagcaccaggcaatgcatctgagtcagaagaggatcgctcagctgggtctgtggagagtccttccgtttcctccactcatcgcgtcagcgacccaaaattccatcctcttcac		ATCCACCGGTACCATGGCTAGCgggttgcgctgtcaaccttccccagatgaagctcgccctcttcaagcacttctggacggtcgcggcctctgcgtcaacgcttccgccgttagccgccttcgcgcttatcttttgccagcccctcctgcaccaggtgaaccaccagcaccaggcaatgcatctgagtcagaagaggatcgctcagctgggtctgtggagagtccttccgtttcctccactcatcgcgtcagcgacccaaaattccatcctcttcacTCTAGCGGAGGATCTAGCGGAGG	2_wt_dna_repair_peptides	Igfbp3	1506.0	0.5391766268260292	1.1673868611322293
226	0.0	1695.0	1948.0	0.0	8.0	1695.0	hblOligo176912_Cat2	226	NM_1013398	4.0	GAACCACCAGCACCAGGCAATGCATCTGAGTCAGAAGAGGATCGCTCAGCTGGGTCTGTGGAGAGTCCTTCCGTTTCCTCCACTCATCGCGTCAGCGACCCAAAATTCCATCCTCTTCACTCAAAAATTATTATCATCAAGAAAGGCCATGCTAAGGATAGTCAGCGCTACAAAGTTGACTACGAGAGTCAGAGTACCGACACCCAAAACTTTAGTTCAGAGTCCAAGCGCGAGACCGAGTATGGTCCTTGCCGCTCTAGCGGAGGATCTAGCGGAGG	gaaccaccagcaccaggcaatgcatctgagtcagaagaggatcgctcagctgggtctgtggagagtccttccgtttcctccactcatcgcgtcagcgacccaaaattccatcctcttcactcaaaaattattatcatcaagaaaggccatgctaaggatagtcagcgctacaaagttgactacgagagtcagagtaccgacacccaaaactttagttcagagtccaagcgcgagaccgagtatggtccttgccgc		ATCCACCGGTACCATGGCTAGCgaaccaccagcaccaggcaatgcatctgagtcagaagaggatcgctcagctgggtctgtggagagtccttccgtttcctccactcatcgcgtcagcgacccaaaattccatcctcttcactcaaaaattattatcatcaagaaaggccatgctaaggatagtcagcgctacaaagttgactacgagagtcagagtaccgacacccaaaactttagttcagagtccaagcgcgagaccgagtatggtccttgccgcTCTAGCGGAGGATCTAGCGGAGG	2_wt_dna_repair_peptides	Igfbp3	3643.0	0.4652758715344496	0.8712380170894262
227	0.0	43.0	36.0	0.0	0.0	43.0	hblOligo49431_Cat3	227	NM_1013398	5.0	ATGAGGGGAATGCATGCTAAGGATGAGCAGCGCTACAAAGTTGACTACGAGGAGCAGGAGGAGGACGAGCAAAACTTTGAGGAGGAGGAGAAGCGCGAGGAGGAGTATGGTCCTTGCCGCCGCGAAATGGAAGATGAGTTGAACCATCTTAAGTTTCTGAACGTCCTCGAGCCACGCGGTGTCCATATTCCAAATTGTGACAAGAAGGGCTTTTATAAGAAGAAACAATGTCGCCCTGAGAAAGGGCGCAAGCGCTCTAGCGGAGGATCTAGCGGAGG	ATGAGGGGAATGcatgctaaggatGAGcagcgctacaaagttgactacgagGAGcagGAGGAGgacGAGcaaaactttGAGGAGgagGAGaagcgcgagGAGgagtatggtccttgccgccgcgaaatggaagatGAGttgaaccatcttaagtttctgaacgtcctcGAGccacgcggtgtccatattccaaattgtgacaagaagggcttttataagaagaaacaatgtcgccctGAGaaagggcgcaagcgc	ATGAGGGGAATG	ATCCACCGGTACCATGGCTAGCATGAGGGGAATGcatgctaaggatGAGcagcgctacaaagttgactacgagGAGcagGAGGAGgacGAGcaaaactttGAGGAGgagGAGaagcgcgagGAGgagtatggtccttgccgccgcgaaatggaagatGAGttgaaccatcttaagtttctgaacgtcctcGAGccacgcggtgtccatattccaaattgtgacaagaagggcttttataagaagaaacaatgtcgccctGAGaaagggcgcaagcgcTCTAGCGGAGGATCTAGCGGAGG	3_4778_st_to_e_dna_repair_peptides_9NATG	Igfbp3	79.0	0.5443037974683544	1.1880396587148085
229	0.0	285.0	1819.0	0.0	8.0	285.0	hblOligo176913_Cat3	229	NM_1013398	6.0	AAGTGCGGGATGGGTCCTTGCCGCCGCGAAATGGAAGATGAGTTGAACCATCTTAAGTTTCTGAACGTCCTCGAGCCACGCGGTGTCCATATTCCAAATTGTGACAAGAAGGGCTTTTATAAGAAGAAACAATGTCGCCCTGAGAAAGGGCGCAAGCGCGGGTTCTGCTGGTGCGTCGACAAATACGGTCAGCCATTGCCAGGCTATGAGGAGAAGGGGAAAGAAGACGTGCATTGCTACGAGATGCAGGAGAAATCTAGCGGAGGATCTAGCGGAGG	AAGTGCGGGATGggtccttgccgccgcgaaatggaagatGAGttgaaccatcttaagtttctgaacgtcctcGAGccacgcggtgtccatattccaaattgtgacaagaagggcttttataagaagaaacaatgtcgccctGAGaaagggcgcaagcgcgggttctgctggtgcgtcgacaaatacggtcagccattgccaggctatGAGGAGaaggggaaagaagacgtgcattgctacGAGatgcagGAGaaa	AAGTGCGGGATG	ATCCACCGGTACCATGGCTAGCAAGTGCGGGATGggtccttgccgccgcgaaatggaagatGAGttgaaccatcttaagtttctgaacgtcctcGAGccacgcggtgtccatattccaaattgtgacaagaagggcttttataagaagaaacaatgtcgccctGAGaaagggcgcaagcgcgggttctgctggtgcgtcgacaaatacggtcagccattgccaggctatGAGGAGaaggggaaagaagacgtgcattgctacGAGatgcagGAGaaaTCTAGCGGAGGATCTAGCGGAGG	3_4778_st_to_e_dna_repair_peptides_9NATG	Igfbp3	2104.0	0.13545627376425856	-0.8431945167721155
230	0.0	166.0	2946.0	0.0	5.0	166.0	hblOligo176913_Cat2	230	NM_1013398	6.0	GAGACCGAGTATGGTCCTTGCCGCCGCGAAATGGAAGATACCTTGAACCATCTTAAGTTTCTGAACGTCCTCTCACCACGCGGTGTCCATATTCCAAATTGTGACAAGAAGGGCTTTTATAAGAAGAAACAATGTCGCCCTTCTAAAGGGCGCAAGCGCGGGTTCTGCTGGTGCGTCGACAAATACGGTCAGCCATTGCCAGGCTATACTACCAAGGGGAAAGAAGACGTGCATTGCTACAGCATGCAGAGCAAATCTAGCGGAGGATCTAGCGGAGG	gagaccgagtatggtccttgccgccgcgaaatggaagataccttgaaccatcttaagtttctgaacgtcctctcaccacgcggtgtccatattccaaattgtgacaagaagggcttttataagaagaaacaatgtcgcccttctaaagggcgcaagcgcgggttctgctggtgcgtcgacaaatacggtcagccattgccaggctatactaccaaggggaaagaagacgtgcattgctacagcatgcagagcaaa		ATCCACCGGTACCATGGCTAGCgagaccgagtatggtccttgccgccgcgaaatggaagataccttgaaccatcttaagtttctgaacgtcctctcaccacgcggtgtccatattccaaattgtgacaagaagggcttttataagaagaaacaatgtcgcccttctaaagggcgcaagcgcgggttctgctggtgcgtcgacaaatacggtcagccattgccaggctatactaccaaggggaaagaagacgtgcattgctacagcatgcagagcaaaTCTAGCGGAGGATCTAGCGGAGG	2_wt_dna_repair_peptides	Igfbp3	3112.0	0.05334190231362468	-1.8658573271886765
231	0.0	674.0	809.0	0.0	6.0	674.0	hblOligo251999_Cat3	231	NM_1015052	1.0	TCAGGGGCAATGGGCGCACAGTTTTGTCGCCGCATGGGCCAAAAGAAGCAGCGCCCTGCCCGCGCCGGGCAACCTCACGAGGAGGAGGACGCTGCACAAGCCCCTGCTGAGCAGCCTCATGAGGAGGAGGACGCAGCTCAAGCTCCTTGCCCACGCGAGCGCTGCCTCGGCCCACCAGAGGAGCCAGGCCCATACCGCGAGATCTATTTTGAGGAGCCAAAAGGGCACCTCGAGCGCCTCGGTCTGGAGTTTTTTTCTAGCGGAGGATCTAGCGGAGG	TCAGGGGCAATGggcgcacagttttgtcgccgcatgggccaaaagaagcagcgccctgcccgcgccgggcaacctcacGAGGAGGAGgacgctgcacaagcccctgctgagcagcctcatGAGGAGGAGgacgcagctcaagctccttgcccacgcgagcgctgcctcggcccaccaGAGGAGccaggcccataccgcGAGatctattttGAGGAGccaaaagggcacctcGAGcgcctcggtctggagtttttt	TCAGGGGCAATG	ATCCACCGGTACCATGGCTAGCTCAGGGGCAATGggcgcacagttttgtcgccgcatgggccaaaagaagcagcgccctgcccgcgccgggcaacctcacGAGGAGGAGgacgctgcacaagcccctgctgagcagcctcatGAGGAGGAGgacgcagctcaagctccttgcccacgcgagcgctgcctcggcccaccaGAGGAGccaggcccataccgcGAGatctattttGAGGAGccaaaagggcacctcGAGcgcctcggtctggagttttttTCTAGCGGAGGATCTAGCGGAGG	3_4778_st_to_e_dna_repair_peptides_9NATG	MPG	1483.0	0.454484153742414	0.8277896753311713
232	0.0	128.0	1550.0	0.0	4.0	128.0	hblOligo251999_Cat2	232	NM_1015052	1.0	CCTGCTCGCTCCGGCGCACAGTTTTGTCGCCGCATGGGCCAAAAGAAGCAGCGCCCTGCCCGCGCCGGGCAACCTCACTCAAGCTCCGACGCTGCACAAGCCCCTGCTGAGCAGCCTCATAGCTCAAGTGACGCAGCTCAAGCTCCTTGCCCACGCGAGCGCTGCCTCGGCCCACCAACCACTCCAGGCCCATACCGCTCCATCTATTTTAGTAGTCCAAAAGGGCACCTCACACGCCTCGGTCTGGAGTTTTTTTCTAGCGGAGGATCTAGCGGAGG	cctgctcgctccggcgcacagttttgtcgccgcatgggccaaaagaagcagcgccctgcccgcgccgggcaacctcactcaagctccgacgctgcacaagcccctgctgagcagcctcatagctcaagtgacgcagctcaagctccttgcccacgcgagcgctgcctcggcccaccaaccactccaggcccataccgctccatctattttagtagtccaaaagggcacctcacacgcctcggtctggagtttttt		ATCCACCGGTACCATGGCTAGCcctgctcgctccggcgcacagttttgtcgccgcatgggccaaaagaagcagcgccctgcccgcgccgggcaacctcactcaagctccgacgctgcacaagcccctgctgagcagcctcatagctcaagtgacgcagctcaagctccttgcccacgcgagcgctgcctcggcccaccaaccactccaggcccataccgctccatctattttagtagtccaaaagggcacctcacacgcctcggtctggagttttttTCTAGCGGAGGATCTAGCGGAGG	2_wt_dna_repair_peptides	MPG	1678.0	0.07628128724672228	-1.4836214645163193
238	0.0	73.0	92.0	0.0	1.0	73.0	hblOligo122103_Cat3	238	NM_1017415	1.0	GCCTACCGCATGCCAGAGGAGGAGAATGGGCTGGAGCGCGGGGAGCCAGAGAAGAAGAACCGCCTTGAGTTGAAGTTCTTTCAGAAAAAGGAAGAGAAGCGCGCTCTCGACTTCGAGGATGAGCAAGAGAACGAAGAGAAAGCCGAGGAGTATCGCGCCGAGGAAATCGATCAGGTTGTCCCTGCAGCCCAAGAGGAGCCTATTAATTGTGAAAAGCGCGAAAATCTCCTTCCTTTTGTGGGCCTGAATAACCTCTCTAGCGGAGGATCTAGCGGAGG	GCCTACCGCATGccaGAGgagGAGaatgggctgGAGcgcgggGAGccaGAGaagaagaaccgccttGAGttgaagttctttcagaaaaaggaaGAGaagcgcgctctcgacttcGAGgatGAGcaagagaacgaagagaaagccGAGgagtatcgcgccGAGgaaatcgatcaggttgtccctgcagcccaaGAGGAGcctattaattgtgaaaagcgcgaaaatctccttccttttgtgggcctgaataacctc	GCCTACCGCATG	ATCCACCGGTACCATGGCTAGCGCCTACCGCATGccaGAGgagGAGaatgggctgGAGcgcgggGAGccaGAGaagaagaaccgccttGAGttgaagttctttcagaaaaaggaaGAGaagcgcgctctcgacttcGAGgatGAGcaagagaacgaagagaaagccGAGgagtatcgcgccGAGgaaatcgatcaggttgtccctgcagcccaaGAGGAGcctattaattgtgaaaagcgcgaaaatctccttccttttgtgggcctgaataacctcTCTAGCGGAGGATCTAGCGGAGG	3_4778_st_to_e_dna_repair_peptides_9NATG	USP1	165.0	0.44242424242424244	0.7790293455767069
240	0.0	43.0	136.0	1.0	0.0	43.0	hblOligo242881_Cat3	240	NM_1017415	2.0	GAGACCGGGATGGAGGAGTATCGCGCCGAGGAAATCGATCAGGTTGTCCCTGCAGCCCAAGAGGAGCCTATTAATTGTGAAAAGCGCGAAAATCTCCTTCCTTTTGTGGGCCTGAATAACCTCGGGAACGAGTGCTACCTTAATGAGATTCTTCAAGTGTTGTATTTTTGCCCTGGTTTTAAAGAGGGCGTTAAGCACTTGTTCAATATCATTGAGCGCAAGAAGGAGGCCCTGAAAGATGAAGCCAACCAGAAGTCTAGCGGAGGATCTAGCGGAGG	GAGACCGGGATGGAGgagtatcgcgccGAGgaaatcgatcaggttgtccctgcagcccaaGAGGAGcctattaattgtgaaaagcgcgaaaatctccttccttttgtgggcctgaataacctcgggaacGAGtgctaccttaatGAGattcttcaagtgttgtatttttgccctggttttaaaGAGggcgttaagcacttgttcaatatcattGAGcgcaagaaggaggccctgaaagatgaagccaaccagaag	GAGACCGGGATG	ATCCACCGGTACCATGGCTAGCGAGACCGGGATGGAGgagtatcgcgccGAGgaaatcgatcaggttgtccctgcagcccaaGAGGAGcctattaattgtgaaaagcgcgaaaatctccttccttttgtgggcctgaataacctcgggaacGAGtgctaccttaatGAGattcttcaagtgttgtatttttgccctggttttaaaGAGggcgttaagcacttgttcaatatcattGAGcgcaagaaggaggccctgaaagatgaagccaaccagaagTCTAGCGGAGGATCTAGCGGAGG	3_4778_st_to_e_dna_repair_peptides_9NATG	USP1	179.0	0.24022346368715083	-0.14109628856513345
242	0.0	19.0	62.0	0.0	1.0	19.0	hblOligo122104_Cat3	242	NM_1017415	3.0	AGACACACGATGATTCTTCAAGTGTTGTATTTTTGCCCTGGTTTTAAAGAGGGCGTTAAGCACTTGTTCAATATCATTGAGCGCAAGAAGGAGGCCCTGAAAGATGAAGCCAACCAGAAGGACAAGGGCAATTGTAAAGAGGATGAGTTGGCTGAGTACGAGCTGATCTGCGAGCTGCAAGAGCTCATCATCGAGGTTGAGCAGCTCCAGGCCGAGTTTCTTCTCAATCCTGAAAAATACGAGGATGAATTGGCCTCTAGCGGAGGATCTAGCGGAGG	AGACACACGATGattcttcaagtgttgtatttttgccctggttttaaaGAGggcgttaagcacttgttcaatatcattGAGcgcaagaaggaggccctgaaagatgaagccaaccagaaggacaagggcaattgtaaagaggatGAGttggctGAGtacgagctgatctgcGAGctgcaaGAGctcatcatcGAGgttgagcagctccaggccGAGtttcttctcaatcctgaaaaatacGAGgatgaattggcc	AGACACACGATG	ATCCACCGGTACCATGGCTAGCAGACACACGATGattcttcaagtgttgtatttttgccctggttttaaaGAGggcgttaagcacttgttcaatatcattGAGcgcaagaaggaggccctgaaagatgaagccaaccagaaggacaagggcaattgtaaagaggatGAGttggctGAGtacgagctgatctgcGAGctgcaaGAGctcatcatcGAGgttgagcagctccaggccGAGtttcttctcaatcctgaaaaatacGAGgatgaattggccTCTAGCGGAGGATCTAGCGGAGG	3_4778_st_to_e_dna_repair_peptides_9NATG	USP1	81.0	0.2345679012345679	-0.1723369244012951
243	0.0	1.0	29.0	0.0	0.0	1.0	hblOligo122104_Cat2	243	NM_1017415	3.0	TACCTTAATTCCATTCTTCAAGTGTTGTATTTTTGCCCTGGTTTTAAATCCGGCGTTAAGCACTTGTTCAATATCATTTCTCGCAAGAAGGAGGCCCTGAAAGATGAAGCCAACCAGAAGGACAAGGGCAATTGTAAAGAGGATAGCTTGGCTAGCTACGAGCTGATCTGCAGCCTGCAATCTCTCATCATCAGCGTTGAGCAGCTCCAGGCCAGTTTTCTTCTCAATCCTGAAAAATACACCGATGAATTGGCCTCTAGCGGAGGATCTAGCGGAGG	taccttaattccattcttcaagtgttgtatttttgccctggttttaaatccggcgttaagcacttgttcaatatcatttctcgcaagaaggaggccctgaaagatgaagccaaccagaaggacaagggcaattgtaaagaggatagcttggctagctacgagctgatctgcagcctgcaatctctcatcatcagcgttgagcagctccaggccagttttcttctcaatcctgaaaaatacaccgatgaattggcc		ATCCACCGGTACCATGGCTAGCtaccttaattccattcttcaagtgttgtatttttgccctggttttaaatccggcgttaagcacttgttcaatatcatttctcgcaagaaggaggccctgaaagatgaagccaaccagaaggacaagggcaattgtaaagaggatagcttggctagctacgagctgatctgcagcctgcaatctctcatcatcagcgttgagcagctccaggccagttttcttctcaatcctgaaaaatacaccgatgaattggccTCTAGCGGAGGATCTAGCGGAGG	2_wt_dna_repair_peptides	USP1	30.0	0.03333333333333333	-2.356937348509118
244	0.0	1590.0	1985.0	14.0	18.0	1590.0	hblOligo242882_Cat3	244	NM_1017415	4.0	TATTTTTCGATGTTGGCTGAGTACGAGCTGATCTGCGAGCTGCAAGAGCTCATCATCGAGGTTGAGCAGCTCCAGGCCGAGTTTCTTCTCAATCCTGAAAAATACGAGGATGAATTGGCCGAGCAACCTCGCCGCCTCCTTAATGAGCTCCGCGAGCTCAACCCTATGTACGAAGGTTATTTGCAGCACGACGCTCAGGAGGTCCTTCAGTGCATCCTGGGCAATATTCAGGAGGAGTGTCAATTGCTCAAGAAGTCTAGCGGAGGATCTAGCGGAGG	TATTTTTCGATGttggctGAGtacgagctgatctgcGAGctgcaaGAGctcatcatcGAGgttgagcagctccaggccGAGtttcttctcaatcctgaaaaatacGAGgatgaattggccGAGcaacctcgccgcctccttaatGAGctccgcgagctcaaccctatgtacgaaggttatttgcagcacgacgctcaggaggtccttcagtgcatcctgggcaatattcaggagGAGtgtcaattgctcaagaag	TATTTTTCGATG	ATCCACCGGTACCATGGCTAGCTATTTTTCGATGttggctGAGtacgagctgatctgcGAGctgcaaGAGctcatcatcGAGgttgagcagctccaggccGAGtttcttctcaatcctgaaaaatacGAGgatgaattggccGAGcaacctcgccgcctccttaatGAGctccgcgagctcaaccctatgtacgaaggttatttgcagcacgacgctcaggaggtccttcagtgcatcctgggcaatattcaggagGAGtgtcaattgctcaagaagTCTAGCGGAGGATCTAGCGGAGG	3_4778_st_to_e_dna_repair_peptides_9NATG	USP1	3575.0	0.44475524475524475	0.7884735835703425
246	0.0	33.0	194.0	0.0	0.0	33.0	hblOligo122105_Cat3	246	NM_1017415	5.0	TCGCACCAAATGCTCCGCGAGCTCAACCCTATGTACGAAGGTTATTTGCAGCACGACGCTCAGGAGGTCCTTCAGTGCATCCTGGGCAATATTCAGGAGGAGTGTCAATTGCTCAAGAAGGAGGAGGTCAAGAACGTTGCAGAGCTTCCAGAGAAGGTGGAGGAAATTCCACATCCAAAGGAGGAGATGAATGGCATCAATGAGATCGAAATGGACGAGATGCGCCACGAGGAGGATTTCAAAGAAAAATTGCCTTCTAGCGGAGGATCTAGCGGAGG	TCGCACCAAATGctccgcgagctcaaccctatgtacgaaggttatttgcagcacgacgctcaggaggtccttcagtgcatcctgggcaatattcaggagGAGtgtcaattgctcaagaaggaggaggtcaagaacgttgcagagcttccaGAGaaggtggaggaaattccacatccaaaggaggagatgaatggcatcaatGAGatcgaaatggacGAGatgcgccacGAGgaggatttcaaagaaaaattgcct	TCGCACCAAATG	ATCCACCGGTACCATGGCTAGCTCGCACCAAATGctccgcgagctcaaccctatgtacgaaggttatttgcagcacgacgctcaggaggtccttcagtgcatcctgggcaatattcaggagGAGtgtcaattgctcaagaaggaggaggtcaagaacgttgcagagcttccaGAGaaggtggaggaaattccacatccaaaggaggagatgaatggcatcaatGAGatcgaaatggacGAGatgcgccacGAGgaggatttcaaagaaaaattgcctTCTAGCGGAGGATCTAGCGGAGG	3_4778_st_to_e_dna_repair_peptides_9NATG	USP1	227.0	0.14537444933920704	-0.7609921161194917
247	0.0	131.0	57.0	0.0	0.0	131.0	hblOligo122105_Cat2	247	NM_1017415	5.0	CTCCTTAATACCCTCCGCGAGCTCAACCCTATGTACGAAGGTTATTTGCAGCACGACGCTCAGGAGGTCCTTCAGTGCATCCTGGGCAATATTCAGGAGACTTGTCAATTGCTCAAGAAGGAGGAGGTCAAGAACGTTGCAGAGCTTCCAACTAAGGTGGAGGAAATTCCACATCCAAAGGAGGAGATGAATGGCATCAATTCAATCGAAATGGACAGTATGCGCCACTCTGAGGATTTCAAAGAAAAATTGCCTTCTAGCGGAGGATCTAGCGGAGG	ctccttaataccctccgcgagctcaaccctatgtacgaaggttatttgcagcacgacgctcaggaggtccttcagtgcatcctgggcaatattcaggagacttgtcaattgctcaagaaggaggaggtcaagaacgttgcagagcttccaactaaggtggaggaaattccacatccaaaggaggagatgaatggcatcaattcaatcgaaatggacagtatgcgccactctgaggatttcaaagaaaaattgcct		ATCCACCGGTACCATGGCTAGCctccttaataccctccgcgagctcaaccctatgtacgaaggttatttgcagcacgacgctcaggaggtccttcagtgcatcctgggcaatattcaggagacttgtcaattgctcaagaaggaggaggtcaagaacgttgcagagcttccaactaaggtggaggaaattccacatccaaaggaggagatgaatggcatcaattcaatcgaaatggacagtatgcgccactctgaggatttcaaagaaaaattgcctTCTAGCGGAGGATCTAGCGGAGG	2_wt_dna_repair_peptides	USP1	188.0	0.6968085106382979	1.8425045368439572
250	0.0	26.0	7.0	0.0	0.0	26.0	hblOligo122106_Cat3	250	NM_1017415	7.0	CCCAGTTTAATGGAGGAATTTGGGAATATGAAGAAAAAGGTGAAACTCGAGAAAGAACACCAAGAGCTCGAAGAGAACCAGCGCCAAGAGCGCGAGAAGCGCAAAGCAGAGGAGGATGAGCTCGAAGAGCCTCCTAAAATTATTCCAAAATACATCGAGGAAAATGAGGAGCCACGCCCTGAGCAAAAAAAGGAGCGCGTCAAAATCAACTGGCTTAAGGAGGCAGAGAAGCAGCCAGAGATTCTTGAGAAATTTTCTAGCGGAGGATCTAGCGGAGG	CCCAGTTTAATGGAGgaatttgggaatatgaagaaaaaggtgaaactcGAGaaagaacaccaaGAGctcgaagagaaccagcgccaaGAGcgcGAGaagcgcaaagcaGAGGAGgatGAGctcgaaGAGcctcctaaaattattccaaaatacatcGAGgaaaatgagGAGccacgccctGAGcaaaaaaagGAGcgcgtcaaaatcaactggcttaagGAGgcaGAGaagcagccaGAGattcttGAGaaattt	CCCAGTTTAATG	ATCCACCGGTACCATGGCTAGCCCCAGTTTAATGGAGgaatttgggaatatgaagaaaaaggtgaaactcGAGaaagaacaccaaGAGctcgaagagaaccagcgccaaGAGcgcGAGaagcgcaaagcaGAGGAGgatGAGctcgaaGAGcctcctaaaattattccaaaatacatcGAGgaaaatgagGAGccacgccctGAGcaaaaaaagGAGcgcgtcaaaatcaactggcttaagGAGgcaGAGaagcagccaGAGattcttGAGaaatttTCTAGCGGAGGATCTAGCGGAGG	3_4778_st_to_e_dna_repair_peptides_9NATG	USP1	33.0	0.7878787878787878	2.3225448704435245
254	0.0	2210.0	10058.0	2.0	34.0	2210.0	hblOligo122107_Cat3	254	NM_1017415	9.0	CCCAAAACTATGCAGGGTGTGAAGGGGCAAGAGAAAGAAAACGAGTGCGATCCTGAAGAGGACCTCGGTAAATGTGAGGAGGACAATGAGGAGAACGGTTGTGGGCTTGAGGAGCCAGGCAATGAGGTGGAGCCAGTCAATGTCAATGAGGTTAAGCCAATCAACAAGGGCGAAGAACAAATTGGGTTTGAACTGGTGGAAAAACTTTTCCAAGGTCAACTGGTGTTGCGCGAGCGCTGCCTTGAGTGTGAGGAGTCTAGCGGAGGATCTAGCGGAGG	CCCAAAACTATGcagggtgtgaaggggcaaGAGaaagaaaacgagtgcgatcctgaagaggacctcggtaaatgtgagGAGgacaatGAGGAGaacggttgtgggcttgagGAGccaggcaatGAGgtgGAGccagtcaatgtcaatgaggttaagccaatcaacaagggcgaagaacaaattgggtttgaactggtggaaaaacttttccaaggtcaactggtgttgcgcGAGcgctgccttgagtgtgagGAG	CCCAAAACTATG	ATCCACCGGTACCATGGCTAGCCCCAAAACTATGcagggtgtgaaggggcaaGAGaaagaaaacgagtgcgatcctgaagaggacctcggtaaatgtgagGAGgacaatGAGGAGaacggttgtgggcttgagGAGccaggcaatGAGgtgGAGccagtcaatgtcaatgaggttaagccaatcaacaagggcgaagaacaaattgggtttgaactggtggaaaaacttttccaaggtcaactggtgttgcgcGAGcgctgccttgagtgtgagGAGTCTAGCGGAGGATCTAGCGGAGG	3_4778_st_to_e_dna_repair_peptides_9NATG	USP1	12268.0	0.1801434626671014	-0.5050173407427554
255	0.0	10.0	139.0	0.0	0.0	10.0	hblOligo122107_Cat2	255	NM_1017415	9.0	ATCACTACAAACCAGGGTGTGAAGGGGCAATCCAAAGAAAACGAGTGCGATCCTGAAGAGGACCTCGGTAAATGTGAGTCTGACAATACAACAAACGGTTGTGGGCTTGAGTCTCCAGGCAATACAGTGACCCCAGTCAATGTCAATGAGGTTAAGCCAATCAACAAGGGCGAAGAACAAATTGGGTTTGAACTGGTGGAAAAACTTTTCCAAGGTCAACTGGTGTTGCGCACTCGCTGCCTTGAGTGTGAGAGTTCTAGCGGAGGATCTAGCGGAGG	atcactacaaaccagggtgtgaaggggcaatccaaagaaaacgagtgcgatcctgaagaggacctcggtaaatgtgagtctgacaatacaacaaacggttgtgggcttgagtctccaggcaatacagtgaccccagtcaatgtcaatgaggttaagccaatcaacaagggcgaagaacaaattgggtttgaactggtggaaaaacttttccaaggtcaactggtgttgcgcactcgctgccttgagtgtgagagt		ATCCACCGGTACCATGGCTAGCatcactacaaaccagggtgtgaaggggcaatccaaagaaaacgagtgcgatcctgaagaggacctcggtaaatgtgagtctgacaatacaacaaacggttgtgggcttgagtctccaggcaatacagtgaccccagtcaatgtcaatgaggttaagccaatcaacaagggcgaagaacaaattgggtttgaactggtggaaaaacttttccaaggtcaactggtgttgcgcactcgctgccttgagtgtgagagtTCTAGCGGAGGATCTAGCGGAGG	2_wt_dna_repair_peptides	USP1	149.0	0.06711409395973154	-1.62153035865929
258	0.0	21.0	61.0	0.0	0.0	21.0	hblOligo122108_Cat3	258	NM_1017415	11.0	AATCATTCCATGGACATCGAGGTTCCAGTCCAAGAGGATGAATTGGAGAAGGTGGAAGAAGAGGAGGAAATCGAGCCTGAGCCTAAAGAGGAGATGAAGGAGCTGCGCTGGGCTATTGAGCAATTTGCTGAGGTTGAACGCATCGTCGGGGAAGATAAATATTTTTGTGAAAATTGCCATCATTACGAGGAAGCTGAGCGCGAGCTGCTGTTTGATAAAATGCCAGAGGTCATCGAGATCCATCTTAAGTGCTTCTCTAGCGGAGGATCTAGCGGAGG	AATCATTCCATGgacatcGAGgttccagtccaagaggatgaattgGAGaaggtggaagaaGAGGAGgaaatcGAGcctgagcctaaaGAGgagatgaagGAGctgcgctgggctattGAGcaatttgctGAGgttgaacgcatcgtcggggaagataaatatttttgtgaaaattgccatcattacGAGgaagctgagcgcGAGctgctgtttgataaaatgccagaggtcatcGAGatccatcttaagtgcttc	AATCATTCCATG	ATCCACCGGTACCATGGCTAGCAATCATTCCATGgacatcGAGgttccagtccaagaggatgaattgGAGaaggtggaagaaGAGGAGgaaatcGAGcctgagcctaaaGAGgagatgaagGAGctgcgctgggctattGAGcaatttgctGAGgttgaacgcatcgtcggggaagataaatatttttgtgaaaattgccatcattacGAGgaagctgagcgcGAGctgctgtttgataaaatgccagaggtcatcGAGatccatcttaagtgcttcTCTAGCGGAGGATCTAGCGGAGG	3_4778_st_to_e_dna_repair_peptides_9NATG	USP1	82.0	0.25609756097560976	-0.055992944972532266
259	0.0	575.0	934.0	1.0	11.0	575.0	hblOligo122108_Cat2	259	NM_1017415	11.0	GAGGACTTCCAAGACATCAGCGTTCCAGTCCAAGAGGATGAATTGTCAAAGGTGGAAGAAAGTTCAGAAATCTCCCCTGAGCCTAAAACTGAGATGAAGACTCTGCGCTGGGCTATTAGTCAATTTGCTTCTGTTGAACGCATCGTCGGGGAAGATAAATATTTTTGTGAAAATTGCCATCATTACACAGAAGCTGAGCGCTCTCTGCTGTTTGATAAAATGCCAGAGGTCATCACAATCCATCTTAAGTGCTTCTCTAGCGGAGGATCTAGCGGAGG	gaggacttccaagacatcagcgttccagtccaagaggatgaattgtcaaaggtggaagaaagttcagaaatctcccctgagcctaaaactgagatgaagactctgcgctgggctattagtcaatttgcttctgttgaacgcatcgtcggggaagataaatatttttgtgaaaattgccatcattacacagaagctgagcgctctctgctgtttgataaaatgccagaggtcatcacaatccatcttaagtgcttc		ATCCACCGGTACCATGGCTAGCgaggacttccaagacatcagcgttccagtccaagaggatgaattgtcaaaggtggaagaaagttcagaaatctcccctgagcctaaaactgagatgaagactctgcgctgggctattagtcaatttgcttctgttgaacgcatcgtcggggaagataaatatttttgtgaaaattgccatcattacacagaagctgagcgctctctgctgtttgataaaatgccagaggtcatcacaatccatcttaagtgcttcTCTAGCGGAGGATCTAGCGGAGG	2_wt_dna_repair_peptides	USP1	1509.0	0.3810470510271703	0.5252520840458639
260	0.0	66.0	64.0	0.0	0.0	66.0	hblOligo242886_Cat3	260	NM_1017415	12.0	GCGGTGTTGATGGGGGAAGATAAATATTTTTGTGAAAATTGCCATCATTACGAGGAAGCTGAGCGCGAGCTGCTGTTTGATAAAATGCCAGAGGTCATCGAGATCCATCTTAAGTGCTTCGCAGCTGAGGGTTTGGAGTTCGATTGTTATGGTGGCGGTTTGGAGAAGATTAACGAGCCTCTCCTGGAGCCTCTCAAGTTGGAGTTGGAGGAGTGGGAGGAGAAACCTGAGAATGATGAGTACGGCCTGTTCGCCTCTAGCGGAGGATCTAGCGGAGG	GCGGTGTTGATGggggaagataaatatttttgtgaaaattgccatcattacGAGgaagctgagcgcGAGctgctgtttgataaaatgccagaggtcatcGAGatccatcttaagtgcttcgcagctGAGggtttggagttcgattgttatggtggcggtttgGAGaagattaacGAGcctctcctgGAGcctctcaagttgGAGttggaggagtggGAGGAGaaacctGAGaatgatGAGtacggcctgttcgcc	GCGGTGTTGATG	ATCCACCGGTACCATGGCTAGCGCGGTGTTGATGggggaagataaatatttttgtgaaaattgccatcattacGAGgaagctgagcgcGAGctgctgtttgataaaatgccagaggtcatcGAGatccatcttaagtgcttcgcagctGAGggtttggagttcgattgttatggtggcggtttgGAGaagattaacGAGcctctcctgGAGcctctcaagttgGAGttggaggagtggGAGGAGaaacctGAGaatgatGAGtacggcctgttcgccTCTAGCGGAGGATCTAGCGGAGG	3_4778_st_to_e_dna_repair_peptides_9NATG	USP1	130.0	0.5076923076923077	1.0411301401441095
263	0.0	409.0	1578.0	0.0	52.0	409.0	hblOligo122109_Cat2	263	NM_1017415	13.0	GAGTTCGATTGTTATGGTGGCGGTTTGAGCAAGATTAACACACCTCTCCTGACTCCTCTCAAGTTGAGCTTGGAGGAGTGGTCAACCAAACCTACAAATGATAGCTACGGCCTGTTCGCCGTGGTCATGCACTCAGGCATCACCATCTCATCAGGTCATTACACCGCATCTGTCAAAGTGACCGATTTGAACAGCTTGGAGCTTGACAAGGGTAACTTTGTTGTGGACCAAATGTGTGAGATTGGGAAGCCTGAATCTAGCGGAGGATCTAGCGGAGG	gagttcgattgttatggtggcggtttgagcaagattaacacacctctcctgactcctctcaagttgagcttggaggagtggtcaaccaaacctacaaatgatagctacggcctgttcgccgtggtcatgcactcaggcatcaccatctcatcaggtcattacaccgcatctgtcaaagtgaccgatttgaacagcttggagcttgacaagggtaactttgttgtggaccaaatgtgtgagattgggaagcctgaa		ATCCACCGGTACCATGGCTAGCgagttcgattgttatggtggcggtttgagcaagattaacacacctctcctgactcctctcaagttgagcttggaggagtggtcaaccaaacctacaaatgatagctacggcctgttcgccgtggtcatgcactcaggcatcaccatctcatcaggtcattacaccgcatctgtcaaagtgaccgatttgaacagcttggagcttgacaagggtaactttgttgtggaccaaatgtgtgagattgggaagcctgaaTCTAGCGGAGGATCTAGCGGAGG	2_wt_dna_repair_peptides	USP1	1987.0	0.2058379466532461	-0.3398398638856619
264	0.0	1598.0	4893.0	4.0	37.0	1598.0	hblOligo242887_Cat3	264	NM_1017415	14.0	CGGCGTTGCATGGAGGAGGGTCATTACGAGGCAGAGGTCAAAGTGGAGGATTTGAACGAGTTGGAGCTTGACAAGGGTAACTTTGTTGTGGACCAAATGTGTGAGATTGGGAAGCCTGAACCACTGAACGAGGAAGAGGCTCGCGGCGTTGTCGAGAATTATAATGATGAAGAAGTCGAGATTCGCGTCGGGGGCAATGAGCAACCTGAGAAGGTTCTTAATAAAAAGAACGTGGAAGCAATCGGTTTGCTTGGCTCTAGCGGAGGATCTAGCGGAGG	CGGCGTTGCATGGAGGAGggtcattacGAGgcaGAGgtcaaagtgGAGgatttgaacGAGttggagcttgacaagggtaactttgttgtggaccaaatgtgtgagattgggaagcctgaaccactgaacgaggaagaggctcgcggcgttgtcgagaattataatgatgaagaagtcGAGattcgcgtcgggggcaatGAGcaacctGAGaaggttcttaataaaaagaacgtggaagcaatcggtttgcttggc	CGGCGTTGCATG	ATCCACCGGTACCATGGCTAGCCGGCGTTGCATGGAGGAGggtcattacGAGgcaGAGgtcaaagtgGAGgatttgaacGAGttggagcttgacaagggtaactttgttgtggaccaaatgtgtgagattgggaagcctgaaccactgaacgaggaagaggctcgcggcgttgtcgagaattataatgatgaagaagtcGAGattcgcgtcgggggcaatGAGcaacctGAGaaggttcttaataaaaagaacgtggaagcaatcggtttgcttggcTCTAGCGGAGGATCTAGCGGAGG	3_4778_st_to_e_dna_repair_peptides_9NATG	USP1	6491.0	0.24618702819288246	-0.10869428348554755
267	0.0	103.0	244.0	0.0	0.0	103.0	hblOligo122110_Cat2	267	NM_1017415	15.0	GAGGCTCGCGGCGTTGTCGAGAATTATAATGATGAAGAAGTCAGCATTCGCGTCGGGGGCAATACACAACCTAGCAAGGTTCTTAATAAAAAGAACGTGGAAGCAATCGGTTTGCTTGGCGGGCAGAAAAGCAAGGCAGATTACGAACTTTATAATAAAGCTTCTAACCCAGATAAGGTGGCCTCTACTGCATTCGCCGAGAACCGCAACTCAGAGACATCTGATACTACTGGTACACACGAAAGCGACCGCAACTCTAGCGGAGGATCTAGCGGAGG	gaggctcgcggcgttgtcgagaattataatgatgaagaagtcagcattcgcgtcgggggcaatacacaacctagcaaggttcttaataaaaagaacgtggaagcaatcggtttgcttggcgggcagaaaagcaaggcagattacgaactttataataaagcttctaacccagataaggtggcctctactgcattcgccgagaaccgcaactcagagacatctgatactactggtacacacgaaagcgaccgcaac		ATCCACCGGTACCATGGCTAGCgaggctcgcggcgttgtcgagaattataatgatgaagaagtcagcattcgcgtcgggggcaatacacaacctagcaaggttcttaataaaaagaacgtggaagcaatcggtttgcttggcgggcagaaaagcaaggcagattacgaactttataataaagcttctaacccagataaggtggcctctactgcattcgccgagaaccgcaactcagagacatctgatactactggtacacacgaaagcgaccgcaacTCTAGCGGAGGATCTAGCGGAGG	2_wt_dna_repair_peptides	USP1	347.0	0.2968299711815562	0.1479192444137899
269	0.0	38.0	148.0	0.0	0.0	38.0	hblOligo242888_Cat2	269	NM_1017415	16.0	GCAGATTACGAACTTTATAATAAAGCTTCTAACCCAGATAAGGTGGCCTCTACTGCATTCGCCGAGAACCGCAACTCAGAGACATCTGATACTACTGGTACACACGAAAGCGACCGCAACAAAGAATCCAGTGATCAAACAGGTATCAATATCAGCGGGTTCGAAAATAAAATCAGCTATGTGGTGCAATCTTTGAAAGAGTACGAGGGGAAGTGGCTGCTCTTTGACGATTCTGAAGTCAAAGTCACAGAAGAGTCTAGCGGAGGATCTAGCGGAGG	gcagattacgaactttataataaagcttctaacccagataaggtggcctctactgcattcgccgagaaccgcaactcagagacatctgatactactggtacacacgaaagcgaccgcaacaaagaatccagtgatcaaacaggtatcaatatcagcgggttcgaaaataaaatcagctatgtggtgcaatctttgaaagagtacgaggggaagtggctgctctttgacgattctgaagtcaaagtcacagaagag		ATCCACCGGTACCATGGCTAGCgcagattacgaactttataataaagcttctaacccagataaggtggcctctactgcattcgccgagaaccgcaactcagagacatctgatactactggtacacacgaaagcgaccgcaacaaagaatccagtgatcaaacaggtatcaatatcagcgggttcgaaaataaaatcagctatgtggtgcaatctttgaaagagtacgaggggaagtggctgctctttgacgattctgaagtcaaagtcacagaagagTCTAGCGGAGGATCTAGCGGAGG	2_wt_dna_repair_peptides	USP1	186.0	0.20430107526881722	-0.34926763256037296
270	0.0	35.0	2044.0	0.0	4.0	35.0	hblOligo122111_Cat3	270	NM_1017415	17.0	AGCATTAGTATGGATGAGGAGGGTGAGCACGAAGAGGACCGCAACAAAGAAGAGGAGGATCAAGAGGGTATCAATATCGAGGGGTTCGAAAATAAAATCGAGTATGTGGTGCAAGAGTTGAAAGAGTACGAGGGGAAGTGGCTGCTCTTTGACGATGAGGAAGTCAAAGTCGAGGAAGAGAAAGATTTTCTCAATGAGCTCGAGCCAGAGGAGGAGCCTGAGGAGGAGCCATACCTTCTTTTTTATAAGAAGCTTTCTAGCGGAGGATCTAGCGGAGG	AGCATTAGTATGgatGAGGAGggtGAGcacgaaGAGgaccgcaacaaagaaGAGGAGgatcaaGAGggtatcaatatcGAGgggttcgaaaataaaatcGAGtatgtggtgcaaGAGttgaaagagtacgaggggaagtggctgctctttgacgatGAGgaagtcaaagtcGAGgaagagaaagattttctcaatGAGctcGAGccaGAGGAGGAGcctGAGGAGGAGccataccttcttttttataagaagctt	AGCATTAGTATG	ATCCACCGGTACCATGGCTAGCAGCATTAGTATGgatGAGGAGggtGAGcacgaaGAGgaccgcaacaaagaaGAGGAGgatcaaGAGggtatcaatatcGAGgggttcgaaaataaaatcGAGtatgtggtgcaaGAGttgaaagagtacgaggggaagtggctgctctttgacgatGAGgaagtcaaagtcGAGgaagagaaagattttctcaatGAGctcGAGccaGAGGAGGAGcctGAGGAGGAGccataccttcttttttataagaagcttTCTAGCGGAGGATCTAGCGGAGG	3_4778_st_to_e_dna_repair_peptides_9NATG	USP1	2079.0	0.016835016835016835	-3.0569574083568254
271	0.0	64.0	172.0	0.0	1.0	64.0	hblOligo122111_Cat2	271	NM_1017415	17.0	TCAGAGACATCTGATACTACTGGTACACACGAAAGCGACCGCAACAAAGAATCCAGTGATCAAACAGGTATCAATATCAGCGGGTTCGAAAATAAAATCAGCTATGTGGTGCAATCTTTGAAAGAGTACGAGGGGAAGTGGCTGCTCTTTGACGATTCTGAAGTCAAAGTCACAGAAGAGAAAGATTTTCTCAATAGTCTCTCACCATCTACATCCCCTACATCAACTCCATACCTTCTTTTTTATAAGAAGCTTTCTAGCGGAGGATCTAGCGGAGG	tcagagacatctgatactactggtacacacgaaagcgaccgcaacaaagaatccagtgatcaaacaggtatcaatatcagcgggttcgaaaataaaatcagctatgtggtgcaatctttgaaagagtacgaggggaagtggctgctctttgacgattctgaagtcaaagtcacagaagagaaagattttctcaatagtctctcaccatctacatcccctacatcaactccataccttcttttttataagaagctt		ATCCACCGGTACCATGGCTAGCtcagagacatctgatactactggtacacacgaaagcgaccgcaacaaagaatccagtgatcaaacaggtatcaatatcagcgggttcgaaaataaaatcagctatgtggtgcaatctttgaaagagtacgaggggaagtggctgctctttgacgattctgaagtcaaagtcacagaagagaaagattttctcaatagtctctcaccatctacatcccctacatcaactccataccttcttttttataagaagcttTCTAGCGGAGGATCTAGCGGAGG	2_wt_dna_repair_peptides	USP1	236.0	0.2711864406779661	0.021747088023574834
272	0.0	316.0	587.0	0.0	1.0	316.0	hblOligo7056_Cat7	272	NM_1017526	1.0	GCCCTACCAATGGATCCTGCCCTTGAGGAGGAGCACCCATTCTATGACGTTGCCCGCCATGGGATTCTCCAGGTCGCAGGCGATGACCGCTTCGGTCGCCGCGTTGTTGAGTTCGAGTGTTGCCGCATGCCTCCTGAGCATGAGTTGGATCATCAGCGCTTGTTGGAGTACCTTAAATATGAGCTCGACCAATACGTCGAAAACGATTATGAGATTGTTTACTTCCACTATGGTCTGAACGAGCGCAACAAGCCTTCTAGCGGAGGATCTAGCGGAGG	GCCCTACCAATGgatcctgcccttGAGGAGGAGcacccattctatgacgttgcccgccatgggattctccaggtcgcaggcgatgaccgcttcggtcgccgcgttgttGAGttcGAGtgttgccgcatgcctcctGAGcatgagttggatcatcagcgcttgttggagtaccttaaatatGAGctcgaccaatacgtcgaaaacgattatGAGattgtttacttccactatggtctgaacGAGcgcaacaagcct	GCCCTACCAATG	ATCCACCGGTACCATGGCTAGCGCCCTACCAATGgatcctgcccttGAGGAGGAGcacccattctatgacgttgcccgccatgggattctccaggtcgcaggcgatgaccgcttcggtcgccgcgttgttGAGttcGAGtgttgccgcatgcctcctGAGcatgagttggatcatcagcgcttgttggagtaccttaaatatGAGctcgaccaatacgtcgaaaacgattatGAGattgtttacttccactatggtctgaacGAGcgcaacaagcctTCTAGCGGAGGATCTAGCGGAGG	7_sampled_680_from_cat6	ARHGAP8	903.0	0.34994462901439644	0.3910758752361715
274	0.0	48.0	138.0	0.0	2.0	48.0	hblOligo137987_Cat7	274	NM_1017526	2.0	GCGCTACGCATGGATCATCAGCGCTTGTTGGAGTACCTTAAATATGAGCTCGACCAATACGTCGAAAACGATTATGAGATTGTTTACTTCCACTATGGTCTGAACGAGCGCAACAAGCCTGAGTTGGGGTGGCTTCAAGAGGCTTACAAGGAGTTTGACCGCAAAGATGGCGATTTGGAGATGTGGCCTCGCTTGGTGGAGAATGAGAAACTGAAACGCGAGGAGCACCTCGAGCTTCCAAAATACTGGGATTACTCTAGCGGAGGATCTAGCGGAGG	GCGCTACGCATGgatcatcagcgcttgttggagtaccttaaatatGAGctcgaccaatacgtcgaaaacgattatGAGattgtttacttccactatggtctgaacGAGcgcaacaagcctGAGttggggtggcttcaaGAGgcttacaaggagtttgaccgcaaagatggcgatttgGAGatgtggcctcgcttggtgGAGaatGAGaaactgaaacgcGAGGAGcacctcGAGcttccaaaatactgggattac	GCGCTACGCATG	ATCCACCGGTACCATGGCTAGCGCGCTACGCATGgatcatcagcgcttgttggagtaccttaaatatGAGctcgaccaatacgtcgaaaacgattatGAGattgtttacttccactatggtctgaacGAGcgcaacaagcctGAGttggggtggcttcaaGAGgcttacaaggagtttgaccgcaaagatggcgatttgGAGatgtggcctcgcttggtgGAGaatGAGaaactgaaacgcGAGGAGcacctcGAGcttccaaaatactgggattacTCTAGCGGAGGATCTAGCGGAGG	7_sampled_680_from_cat6	ARHGAP8	186.0	0.25806451612903225	-0.04569419277195763
275	0.0	47.0	432.0	0.0	1.0	47.0	hblOligo137987_Cat6	275	NM_1017526	2.0	TCTCATGAGTTGGATCATCAGCGCTTGTTGGAGTACCTTAAATATACCCTCGACCAATACGTCGAAAACGATTATACAATTGTTTACTTCCACTATGGTCTGAACTCCCGCAACAAGCCTAGTTTGGGGTGGCTTCAAAGCGCTTACAAGGAGTTTGACCGCAAAGATGGCGATTTGACTATGTGGCCTCGCTTGGTGTCTAATAGTAAACTGAAACGCTCATCCCACCTCAGTCTTCCAAAATACTGGGATTACTCTAGCGGAGGATCTAGCGGAGG	tctcatgagttggatcatcagcgcttgttggagtaccttaaatataccctcgaccaatacgtcgaaaacgattatacaattgtttacttccactatggtctgaactcccgcaacaagcctagtttggggtggcttcaaagcgcttacaaggagtttgaccgcaaagatggcgatttgactatgtggcctcgcttggtgtctaatagtaaactgaaacgctcatcccacctcagtcttccaaaatactgggattac		ATCCACCGGTACCATGGCTAGCtctcatgagttggatcatcagcgcttgttggagtaccttaaatataccctcgaccaatacgtcgaaaacgattatacaattgtttacttccactatggtctgaactcccgcaacaagcctagtttggggtggcttcaaagcgcttacaaggagtttgaccgcaaagatggcgatttgactatgtggcctcgcttggtgtctaatagtaaactgaaacgctcatcccacctcagtcttccaaaatactgggattacTCTAGCGGAGGATCTAGCGGAGG	6_phosphoprotein_peptides	ARHGAP8	479.0	0.09812108559498957	-1.2079195050566958
277	0.0	15.0	89.0	0.0	0.0	15.0	hblOligo7057_Cat6	277	NM_1017526	3.0	CAAAGCGCTTACAAGGAGTTTGACCGCAAAGATGGCGATTTGACTATGTGGCCTCGCTTGGTGTCTAATAGTAAACTGAAACGCTCATCCCACCTCAGTCTTCCAAAATACTGGGATTACCGCTATAAGAAAAACCTGAAAGCCCTCTACGTCGTTCATCCTACCTCCTTCATCAAGGTGTTGTGGAATATTCTTAAACCTCTCATCAGTCATAAGTTTGGGAAAAAAGTCATTTATTTTAATTACCTTAGCGAGTCTAGCGGAGGATCTAGCGGAGG	caaagcgcttacaaggagtttgaccgcaaagatggcgatttgactatgtggcctcgcttggtgtctaatagtaaactgaaacgctcatcccacctcagtcttccaaaatactgggattaccgctataagaaaaacctgaaagccctctacgtcgttcatcctacctccttcatcaaggtgttgtggaatattcttaaacctctcatcagtcataagtttgggaaaaaagtcatttattttaattaccttagcgag		ATCCACCGGTACCATGGCTAGCcaaagcgcttacaaggagtttgaccgcaaagatggcgatttgactatgtggcctcgcttggtgtctaatagtaaactgaaacgctcatcccacctcagtcttccaaaatactgggattaccgctataagaaaaacctgaaagccctctacgtcgttcatcctacctccttcatcaaggtgttgtggaatattcttaaacctctcatcagtcataagtttgggaaaaaagtcatttattttaattaccttagcgagTCTAGCGGAGGATCTAGCGGAGG	6_phosphoprotein_peptides	ARHGAP8	104.0	0.14423076923076922	-0.770227687152574
280	0.0	285.0	1050.0	0.0	1.0	285.0	hblOligo7058_Cat7	280	NM_1017526	5.0	GGACGTGGCATGCTGGTCATCCCTCCTGAGGTTTTGCGCTATGATGAGAAACTGCAAGAGTTGCATGAAGGGCGCGAGCCTCCTCCAGAGAAGGAGCCTCCACCTCGCCCTCCTCTCCCAGAGCAACAATTTGGTGTGGAGCTCCAATACCTTAAGGATAAAAATCAGGGTGAGCTTATCCCACCAGTGCTGCGCTTTGAGGTGGAGTACCTTCGCGAGAAAGGGCTGCGCGAGGAAGGTTTGTTCCGCCGCGAGTCTAGCGGAGGATCTAGCGGAGG	GGACGTGGCATGctggtcatccctcctgaggttttgcgctatgatgagaaactgcaaGAGttgcatgaagggcgcGAGcctcctccaGAGaagGAGcctccacctcgccctcctctcccaGAGcaacaatttggtgtgGAGctccaataccttaaggataaaaatcagggtgagcttatcccaccagtgctgcgctttGAGgtgGAGtaccttcgcgagaaagggctgcgcGAGgaaggtttgttccgccgcGAG	GGACGTGGCATG	ATCCACCGGTACCATGGCTAGCGGACGTGGCATGctggtcatccctcctgaggttttgcgctatgatgagaaactgcaaGAGttgcatgaagggcgcGAGcctcctccaGAGaagGAGcctccacctcgccctcctctcccaGAGcaacaatttggtgtgGAGctccaataccttaaggataaaaatcagggtgagcttatcccaccagtgctgcgctttGAGgtgGAGtaccttcgcgagaaagggctgcgcGAGgaaggtttgttccgccgcGAGTCTAGCGGAGGATCTAGCGGAGG	7_sampled_680_from_cat6	ARHGAP8	1335.0	0.21348314606741572	-0.2936977814055626
281	0.0	787.0	24474.0	4.0	74.0	787.0	hblOligo7058_Cat6	281	NM_1017526	5.0	AAATATGACCAACTGGTCATCCCTCCTGAGGTTTTGCGCTATGATGAGAAACTGCAATCATTGCATGAAGGGCGCACTCCTCCTCCAACCAAGACTCCTCCACCTCGCCCTCCTCTCCCAACCCAACAATTTGGTGTGAGTCTCCAATACCTTAAGGATAAAAATCAGGGTGAGCTTATCCCACCAGTGCTGCGCTTTACCGTGACTTACCTTCGCGAGAAAGGGCTGCGCACAGAAGGTTTGTTCCGCCGCTCTTCTAGCGGAGGATCTAGCGGAGG	aaatatgaccaactggtcatccctcctgaggttttgcgctatgatgagaaactgcaatcattgcatgaagggcgcactcctcctccaaccaagactcctccacctcgccctcctctcccaacccaacaatttggtgtgagtctccaataccttaaggataaaaatcagggtgagcttatcccaccagtgctgcgctttaccgtgacttaccttcgcgagaaagggctgcgcacagaaggtttgttccgccgctct		ATCCACCGGTACCATGGCTAGCaaatatgaccaactggtcatccctcctgaggttttgcgctatgatgagaaactgcaatcattgcatgaagggcgcactcctcctccaaccaagactcctccacctcgccctcctctcccaacccaacaatttggtgtgagtctccaataccttaaggataaaaatcagggtgagcttatcccaccagtgctgcgctttaccgtgacttaccttcgcgagaaagggctgcgcacagaaggtttgttccgccgctctTCTAGCGGAGGATCTAGCGGAGG	6_phosphoprotein_peptides	ARHGAP8	25261.0	0.03115474446775662	-2.426779878650854
282	0.0	95.0	725.0	0.0	5.0	95.0	hblOligo137989_Cat6	282	NM_1017526	6.0	GTGAGTCTCCAATACCTTAAGGATAAAAATCAGGGTGAGCTTATCCCACCAGTGCTGCGCTTTACCGTGACTTACCTTCGCGAGAAAGGGCTGCGCACAGAAGGTTTGTTCCGCCGCTCTGCTAGTGTTCAAACAGTCCGCGAGATCCAACGCCTCTATAACCAAGGTAAGCCTGTCAACTTTGACGATTATGGGGATATTCATATCCCAGCAGTCATTCTCAAGACCTTCCTCCGCGAGCTTCCTCAGCCACTTTCTAGCGGAGGATCTAGCGGAGG	gtgagtctccaataccttaaggataaaaatcagggtgagcttatcccaccagtgctgcgctttaccgtgacttaccttcgcgagaaagggctgcgcacagaaggtttgttccgccgctctgctagtgttcaaacagtccgcgagatccaacgcctctataaccaaggtaagcctgtcaactttgacgattatggggatattcatatcccagcagtcattctcaagaccttcctccgcgagcttcctcagccactt		ATCCACCGGTACCATGGCTAGCgtgagtctccaataccttaaggataaaaatcagggtgagcttatcccaccagtgctgcgctttaccgtgacttaccttcgcgagaaagggctgcgcacagaaggtttgttccgccgctctgctagtgttcaaacagtccgcgagatccaacgcctctataaccaaggtaagcctgtcaactttgacgattatggggatattcatatcccagcagtcattctcaagaccttcctccgcgagcttcctcagccacttTCTAGCGGAGGATCTAGCGGAGG	6_phosphoprotein_peptides	ARHGAP8	820.0	0.11585365853658537	-1.0219362817767779
283	0.0	1093.0	2438.0	0.0	7.0	1093.0	hblOligo7059_Cat7	283	NM_1017526	7.0	TGGCTCGGGATGCAACGCCTCTATAACCAAGGTAAGCCTGTCAACTTTGACGATTATGGGGATATTCATATCCCAGCAGTCATTCTCAAGGAGTTCCTCCGCGAGCTTCCTCAGCCACTTCTTGAGTTCCAGGCATACGAGCAAATTCTGGGGATCGAGTGCGTCGAAGAGGAGCTGCGCGTGGAGGGTTGTCGCCAAATCTTGCGCGAGCTTCCAGAACATAACTATGTGGTCTTGCGCTATCTCATGGGCTTTTCTAGCGGAGGATCTAGCGGAGG	TGGCTCGGGATGcaacgcctctataaccaaggtaagcctgtcaactttgacgattatggggatattcatatcccagcagtcattctcaagGAGttcctccgcgagcttcctcagccacttcttGAGttccaggcatacgagcaaattctggggatcGAGtgcgtcgaaGAGGAGctgcgcgtgGAGggttgtcgccaaatcttgcgcGAGcttccagaacataactatgtggtcttgcgctatctcatgggcttt	TGGCTCGGGATG	ATCCACCGGTACCATGGCTAGCTGGCTCGGGATGcaacgcctctataaccaaggtaagcctgtcaactttgacgattatggggatattcatatcccagcagtcattctcaagGAGttcctccgcgagcttcctcagccacttcttGAGttccaggcatacgagcaaattctggggatcGAGtgcgtcgaaGAGGAGctgcgcgtgGAGggttgtcgccaaatcttgcgcGAGcttccagaacataactatgtggtcttgcgctatctcatgggctttTCTAGCGGAGGATCTAGCGGAGG	7_sampled_680_from_cat6	ARHGAP8	3531.0	0.30954403851600115	0.20810665961267782
285	0.0	1359.0	2800.0	1.0	7.0	1359.0	hblOligo137990_Cat6	285	NM_1017526	8.0	TACGAGCAAATTCTGGGGATCACCTGCGTCGAAAGCTCTCTGCGCGTGACAGGTTGTCGCCAAATCTTGCGCTCCCTTCCAGAACATAACTATGTGGTCTTGCGCTATCTCATGGGCTTTCTGCATGCCGTCTCTCGCGAAAGTATCTTTAACAAAATGAACTCCTCTAATCTGGCCTGTGTGTTTGGGCTGAACCTCATCTGGCCATCACAAGGCGTGAGCTCATTGAGCGCTCTGGTGCCTCTCAACATGTTCTCTAGCGGAGGATCTAGCGGAGG	tacgagcaaattctggggatcacctgcgtcgaaagctctctgcgcgtgacaggttgtcgccaaatcttgcgctcccttccagaacataactatgtggtcttgcgctatctcatgggctttctgcatgccgtctctcgcgaaagtatctttaacaaaatgaactcctctaatctggcctgtgtgtttgggctgaacctcatctggccatcacaaggcgtgagctcattgagcgctctggtgcctctcaacatgttc		ATCCACCGGTACCATGGCTAGCtacgagcaaattctggggatcacctgcgtcgaaagctctctgcgcgtgacaggttgtcgccaaatcttgcgctcccttccagaacataactatgtggtcttgcgctatctcatgggctttctgcatgccgtctctcgcgaaagtatctttaacaaaatgaactcctctaatctggcctgtgtgtttgggctgaacctcatctggccatcacaaggcgtgagctcattgagcgctctggtgcctctcaacatgttcTCTAGCGGAGGATCTAGCGGAGG	6_phosphoprotein_peptides	ARHGAP8	4159.0	0.32676124068285645	0.28748819946520443
286	0.0	7041.0	14225.0	6.0	128.0	7041.0	hblOligo7060_Cat6	286	NM_1017526	9.0	CGCGAAAGTATCTTTAACAAAATGAACTCCTCTAATCTGGCCTGTGTGTTTGGGCTGAACCTCATCTGGCCATCACAAGGCGTGAGCTCATTGAGCGCTCTGGTGCCTCTCAACATGTTCACTGAGTTGCTCATCGAATATTATGAGAAGATCTTTTCTACACCTGAGGCCCCAGGTGAACATGGCCTTGCACCTTGGGAGCAAGGCTCACGCGCCGCTCCACTTCAAGAAGCCGTCCCTCGCACACAGGCCACTTCTAGCGGAGGATCTAGCGGAGG	cgcgaaagtatctttaacaaaatgaactcctctaatctggcctgtgtgtttgggctgaacctcatctggccatcacaaggcgtgagctcattgagcgctctggtgcctctcaacatgttcactgagttgctcatcgaatattatgagaagatcttttctacacctgaggccccaggtgaacatggccttgcaccttgggagcaaggctcacgcgccgctccacttcaagaagccgtccctcgcacacaggccact		ATCCACCGGTACCATGGCTAGCcgcgaaagtatctttaacaaaatgaactcctctaatctggcctgtgtgtttgggctgaacctcatctggccatcacaaggcgtgagctcattgagcgctctggtgcctctcaacatgttcactgagttgctcatcgaatattatgagaagatcttttctacacctgaggccccaggtgaacatggccttgcaccttgggagcaaggctcacgcgccgctccacttcaagaagccgtccctcgcacacaggccactTCTAGCGGAGGATCTAGCGGAGG	6_phosphoprotein_peptides	ARHGAP8	21266.0	0.33109188375811155	0.3071077070019578
287	0.0	499.0	1225.0	0.0	4.0	499.0	hblOligo137991_Cat6	287	NM_1017526	10.0	AACCTCATCTGGCCATCACAAGGCGTGAGCTCATTGAGCGCTCTGGTGCCTCTCAACATGTTCACTGAGTTGCTCATCGAATATTATGAGAAGATCTTTTCTACACCTGAGGCCCCAGGTGAACATGGCCTTGCACCTTGGGAGCAAGGCTCACGCGCCGCTCCACTTCAAGAAGCCGTCCCTCGCACACAGGCCACTGGTCTTACAAAACCAACCTTGCCACCATCACCTCTCATGGCAGCCCGCCGCCGCCTCTCTAGCGGAGGATCTAGCGGAGG	aacctcatctggccatcacaaggcgtgagctcattgagcgctctggtgcctctcaacatgttcactgagttgctcatcgaatattatgagaagatcttttctacacctgaggccccaggtgaacatggccttgcaccttgggagcaaggctcacgcgccgctccacttcaagaagccgtccctcgcacacaggccactggtcttacaaaaccaaccttgccaccatcacctctcatggcagcccgccgccgcctc		ATCCACCGGTACCATGGCTAGCaacctcatctggccatcacaaggcgtgagctcattgagcgctctggtgcctctcaacatgttcactgagttgctcatcgaatattatgagaagatcttttctacacctgaggccccaggtgaacatggccttgcaccttgggagcaaggctcacgcgccgctccacttcaagaagccgtccctcgcacacaggccactggtcttacaaaaccaaccttgccaccatcacctctcatggcagcccgccgccgcctcTCTAGCGGAGGATCTAGCGGAGG	6_phosphoprotein_peptides	ARHGAP8	1724.0	0.2894431554524362	0.11226845425004739
289	0.0	35.0	85.0	0.0	0.0	35.0	hblOligo46863_Cat2	289	NM_1017975	1.0	CTCAAATCAAACGATTGTCTTTTCTCCCTCGAAAACCTCTTCTTTGAAAAGCCTGATGAAGTTGAAAATCATCCTGATAATGAAAAGTCTCTTGATTGGTTCCTTCCACCTGCCCCACTGATCAGTGAAATCCCTGATACACAGGAGCTTGAAGAGGAGCTGGAGTCTCATAAGCTTCTCGGTCAGGAGAAGCGCCCAAAAATGCTGACCTCCAACCTCAAGATTACCAACGAGGATACCAATTATATTTCATTGTCTAGCGGAGGATCTAGCGGAGG	ctcaaatcaaacgattgtcttttctccctcgaaaacctcttctttgaaaagcctgatgaagttgaaaatcatcctgataatgaaaagtctcttgattggttccttccacctgccccactgatcagtgaaatccctgatacacaggagcttgaagaggagctggagtctcataagcttctcggtcaggagaagcgcccaaaaatgctgacctccaacctcaagattaccaacgaggataccaattatatttcattg		ATCCACCGGTACCATGGCTAGCctcaaatcaaacgattgtcttttctccctcgaaaacctcttctttgaaaagcctgatgaagttgaaaatcatcctgataatgaaaagtctcttgattggttccttccacctgccccactgatcagtgaaatccctgatacacaggagcttgaagaggagctggagtctcataagcttctcggtcaggagaagcgcccaaaaatgctgacctccaacctcaagattaccaacgaggataccaattatatttcattgTCTAGCGGAGGATCTAGCGGAGG	2_wt_dna_repair_peptides	HFM1	120.0	0.2916666666666667	0.12305528647645347
290	0.0	2.0	26.0	0.0	0.0	2.0	hblOligo174548_Cat3	290	NM_1017975	2.0	ATATCTTGGATGGAGCTTGAAGAGGAGCTGGAGGAGCATAAGCTTCTCGGTCAGGAGAAGCGCCCAAAAATGCTGGAGGAGAACCTCAAGATTGAGAACGAGGATGAGAATTATATTGAGTTGGAGCAAAAATTCCAATTCGCATTCCCAGAGGACAAATACGAACAAGACGATCTCAATCTGGAGGGGGTGGGCAACAACGATCTCGAGCACATTGCTGGCAAACTGGAGTATGCAGAGCAAAAATACAAAAACTCTAGCGGAGGATCTAGCGGAGG	ATATCTTGGATGgagcttgaagaggagctggagGAGcataagcttctcggtcaggagaagcgcccaaaaatgctgGAGGAGaacctcaagattGAGaacgaggatGAGaattatattGAGttgGAGcaaaaattccaattcgcattcccaGAGgacaaatacgaacaagacgatctcaatctggagggggtgggcaacaacgatctcGAGcacattgctggcaaactgGAGtatgcaGAGcaaaaatacaaaaac	ATATCTTGGATG	ATCCACCGGTACCATGGCTAGCATATCTTGGATGgagcttgaagaggagctggagGAGcataagcttctcggtcaggagaagcgcccaaaaatgctgGAGGAGaacctcaagattGAGaacgaggatGAGaattatattGAGttgGAGcaaaaattccaattcgcattcccaGAGgacaaatacgaacaagacgatctcaatctggagggggtgggcaacaacgatctcGAGcacattgctggcaaactgGAGtatgcaGAGcaaaaatacaaaaacTCTAGCGGAGGATCTAGCGGAGG	3_4778_st_to_e_dna_repair_peptides_9NATG	HFM1	28.0	0.07142857142857142	-1.5545908759841807
292	0.0	0.0	238.0	0.0	1.0	0.0	hblOligo46864_Cat3	292	NM_1017975	3.0	GTAATGATGATGCCAGAGGACAAATACGAACAAGACGATCTCAATCTGGAGGGGGTGGGCAACAACGATCTCGAGCACATTGCTGGCAAACTGGAGTATGCAGAGCAAAAATACAAAAACCATATCGGGGAGGAAATTGCACCTGAGAAAGAGGTCCCTGATGATGAGAAATTGGTCAATTTCGCAGAGGATAAGGGGGAGGAGGAGGAGGTGTTCCGCAAACGCCTTTTTAAAATCGAGGACAACATCCATGGTTCTAGCGGAGGATCTAGCGGAGG	GTAATGATGATGccaGAGgacaaatacgaacaagacgatctcaatctggagggggtgggcaacaacgatctcGAGcacattgctggcaaactgGAGtatgcaGAGcaaaaatacaaaaaccatatcgggGAGgaaattgcacctgagaaaGAGgtccctgatgatGAGaaattggtcaatttcgcagaggataagggggagGAGGAGGAGgtgttccgcaaacgcctttttaaaatcGAGgacaacatccatggt	GTAATGATGATG	ATCCACCGGTACCATGGCTAGCGTAATGATGATGccaGAGgacaaatacgaacaagacgatctcaatctggagggggtgggcaacaacgatctcGAGcacattgctggcaaactgGAGtatgcaGAGcaaaaatacaaaaaccatatcgggGAGgaaattgcacctgagaaaGAGgtccctgatgatGAGaaattggtcaatttcgcagaggataagggggagGAGGAGGAGgtgttccgcaaacgcctttttaaaatcGAGgacaacatccatggtTCTAGCGGAGGATCTAGCGGAGG	3_4778_st_to_e_dna_repair_peptides_9NATG	HFM1	238.0	0.0
294	0.0	81.0	164.0	0.0	22.0	81.0	hblOligo174549_Cat3	294	NM_1017975	4.0	CTCCTAGAAATGAAAGAGGTCCCTGATGATGAGAAATTGGTCAATTTCGCAGAGGATAAGGGGGAGGAGGAGGAGGTGTTCCGCAAACGCCTTTTTAAAATCGAGGACAACATCCATGGTGAGGCTTATGAGAATGACAATGAATTGGACGAGCACATTGGTGAGGTCAAAATCGTTCAAGAGGAAATGAACAAAGGTAAGGAGCGCAATTATGAGAATGAGAAGCAAAAGTTTCAATACGAGGCAAATGTCTTCTCTAGCGGAGGATCTAGCGGAGG	CTCCTAGAAATGaaaGAGgtccctgatgatGAGaaattggtcaatttcgcagaggataagggggagGAGGAGGAGgtgttccgcaaacgcctttttaaaatcGAGgacaacatccatggtGAGgcttatGAGaatgacaatgaattggacGAGcacattggtGAGgtcaaaatcgttcaaGAGgaaatgaacaaaggtaagGAGcgcaattatGAGaatGAGaagcaaaagtttcaatacGAGgcaaatgtcttc	CTCCTAGAAATG	ATCCACCGGTACCATGGCTAGCCTCCTAGAAATGaaaGAGgtccctgatgatGAGaaattggtcaatttcgcagaggataagggggagGAGGAGGAGgtgttccgcaaacgcctttttaaaatcGAGgacaacatccatggtGAGgcttatGAGaatgacaatgaattggacGAGcacattggtGAGgtcaaaatcgttcaaGAGgaaatgaacaaaggtaagGAGcgcaattatGAGaatGAGaagcaaaagtttcaatacGAGgcaaatgtcttcTCTAGCGGAGGATCTAGCGGAGG	3_4778_st_to_e_dna_repair_peptides_9NATG	HFM1	245.0	0.3306122448979592	0.30494120832559646
296	0.0	253.0	439.0	0.0	0.0	253.0	hblOligo46865_Cat3	296	NM_1017975	5.0	GCCCCTCCAATGGACGAGCACATTGGTGAGGTCAAAATCGTTCAAGAGGAAATGAACAAAGGTAAGGAGCGCAATTATGAGAATGAGAAGCAAAAGTTTCAATACGAGGCAAATGTCTTCGAGGCCAACAACGCTTTTGAGGCCGAGGAAATTGGGGAAGGTATGTTCAAGGCACCTGAGTTCGAGGTGGCTTTTCAGCCACATGATATCCAGGAAGTTGAGGAAAACGGCCTCGGCGAGTTGAAGGCTGTTGAGTCTAGCGGAGGATCTAGCGGAGG	GCCCCTCCAATGgacGAGcacattggtGAGgtcaaaatcgttcaaGAGgaaatgaacaaaggtaagGAGcgcaattatGAGaatGAGaagcaaaagtttcaatacGAGgcaaatgtcttcGAGgccaacaacgcttttGAGgccGAGgaaattggggaaggtatgttcaaggcacctGAGttcGAGgtggcttttcagccacatgatatccaggaagttGAGgaaaacggcctcggcGAGttgaaggctgttGAG	GCCCCTCCAATG	ATCCACCGGTACCATGGCTAGCGCCCCTCCAATGgacGAGcacattggtGAGgtcaaaatcgttcaaGAGgaaatgaacaaaggtaagGAGcgcaattatGAGaatGAGaagcaaaagtttcaatacGAGgcaaatgtcttcGAGgccaacaacgcttttGAGgccGAGgaaattggggaaggtatgttcaaggcacctGAGttcGAGgtggcttttcagccacatgatatccaggaagttGAGgaaaacggcctcggcGAGttgaaggctgttGAGTCTAGCGGAGGATCTAGCGGAGG	3_4778_st_to_e_dna_repair_peptides_9NATG	HFM1	692.0	0.36560693641618497	0.4592485571297049
298	0.0	216.0	886.0	43.0	0.0	216.0	hblOligo174550_Cat3	298	NM_1017975	6.0	CGGATAGGGATGGAAATTGGGGAAGGTATGTTCAAGGCACCTGAGTTCGAGGTGGCTTTTCAGCCACATGATATCCAGGAAGTTGAGGAAAACGGCCTCGGCGAGTTGAAGGCTGTTGAGGAAATCCCTGCCAAGTTTCGCGAGATTTTTAAAGAGTTCCCATACTTCAACTATATTCAGGAGAAGGCTTTTGATGACCTGCTGTATGAGGATCGCAATTTTGTGATCTGTGCACCTGAGGGCGAGGGTAAGGAGTCTAGCGGAGGATCTAGCGGAGG	CGGATAGGGATGgaaattggggaaggtatgttcaaggcacctGAGttcGAGgtggcttttcagccacatgatatccaggaagttGAGgaaaacggcctcggcGAGttgaaggctgttGAGgaaatccctgccaagtttcgcGAGatttttaaagagttcccatacttcaactatattcagGAGaaggcttttgatgacctgctgtatGAGgatcgcaattttgtgatctgtgcacctGAGggcGAGggtaagGAG	CGGATAGGGATG	ATCCACCGGTACCATGGCTAGCCGGATAGGGATGgaaattggggaaggtatgttcaaggcacctGAGttcGAGgtggcttttcagccacatgatatccaggaagttGAGgaaaacggcctcggcGAGttgaaggctgttGAGgaaatccctgccaagtttcgcGAGatttttaaagagttcccatacttcaactatattcagGAGaaggcttttgatgacctgctgtatGAGgatcgcaattttgtgatctgtgcacctGAGggcGAGggtaagGAGTCTAGCGGAGGATCTAGCGGAGG	3_4778_st_to_e_dna_repair_peptides_9NATG	HFM1	1102.0	0.19600725952813067	-0.4010800614435599
302	0.0	323.0	325.0	0.0	2.0	323.0	hblOligo174551_Cat3	302	NM_1017975	8.0	GTTTCGTTGATGCTCCTTATGGAAGTGCCACTTCCATGGCTCAACATCAAGATTGTCTATATGGCCCCAATTAAGGCTCTTTGCGAGCAACGCTTTGACGATTGGAAAGAAAAGTTCGGGCCAATCGGGCTGAATTGCAAAGAGTTGGAGGGCGATGAGGTGATGGATGACCTGTTTGAAATCCAGCATGCCCATATTATCATGGAGGAGCCTGAGAAATGGGATGAGATGGAGCGCAAGTGGCGCGACAATGAGTCTAGCGGAGGATCTAGCGGAGG	GTTTCGTTGATGctccttatggaagtgccacttccatggctcaacatcaagattgtctatatggccccaattaaggctctttgcGAGcaacgctttgacgattggaaagaaaagttcgggccaatcgggctgaattgcaaagagttgGAGggcgatGAGgtgatggatgacctgtttgaaatccagcatgcccatattatcatgGAGGAGcctgagaaatgggatGAGatgGAGcgcaagtggcgcgacaatGAG	GTTTCGTTGATG	ATCCACCGGTACCATGGCTAGCGTTTCGTTGATGctccttatggaagtgccacttccatggctcaacatcaagattgtctatatggccccaattaaggctctttgcGAGcaacgctttgacgattggaaagaaaagttcgggccaatcgggctgaattgcaaagagttgGAGggcgatGAGgtgatggatgacctgtttgaaatccagcatgcccatattatcatgGAGGAGcctgagaaatgggatGAGatgGAGcgcaagtggcgcgacaatGAGTCTAGCGGAGGATCTAGCGGAGG	3_4778_st_to_e_dna_repair_peptides_9NATG	HFM1	648.0	0.4984567901234568	1.0041856223702752
304	0.0	101.0	189.0	0.0	0.0	101.0	hblOligo46867_Cat3	304	NM_1017975	9.0	CGCCGGGCAATGGAGGGCGATGAGGTGATGGATGACCTGTTTGAAATCCAGCATGCCCATATTATCATGGAGGAGCCTGAGAAATGGGATGAGATGGAGCGCAAGTGGCGCGACAATGAGTTGGTCCAATTGGTTCGCCTCTTCCTCATCGACGAGGTCCATATCGTCAAAGATGAGAACCGCGGGCCTGAGCTTGAGGTCGTCGTTGAGCGCATGAAGGAGGTTCAAGAGGTTGAGCAGGAGCTTAAGAATGAGTCTAGCGGAGGATCTAGCGGAGG	CGCCGGGCAATGGAGggcgatGAGgtgatggatgacctgtttgaaatccagcatgcccatattatcatgGAGGAGcctgagaaatgggatGAGatgGAGcgcaagtggcgcgacaatGAGttggtccaattggttcgcctcttcctcatcgacgaggtccatatcgtcaaagatgagaaccgcgggcctGAGcttgaggtcgtcgttGAGcgcatgaagGAGgttcaaGAGgttGAGcagGAGcttaagaatGAG	CGCCGGGCAATG	ATCCACCGGTACCATGGCTAGCCGCCGGGCAATGGAGggcgatGAGgtgatggatgacctgtttgaaatccagcatgcccatattatcatgGAGGAGcctgagaaatgggatGAGatgGAGcgcaagtggcgcgacaatGAGttggtccaattggttcgcctcttcctcatcgacgaggtccatatcgtcaaagatgagaaccgcgggcctGAGcttgaggtcgtcgttGAGcgcatgaagGAGgttcaaGAGgttGAGcagGAGcttaagaatGAGTCTAGCGGAGGATCTAGCGGAGG	3_4778_st_to_e_dna_repair_peptides_9NATG	HFM1	290.0	0.3482758620689655	0.38373198325897295
305	0.0	141.0	247.0	0.0	3.0	141.0	hblOligo46867_Cat2	305	NM_1017975	9.0	TGCAAAGAGTTGACAGGCGATACCGTGATGGATGACCTGTTTGAAATCCAGCATGCCCATATTATCATGACAACCCCTGAGAAATGGGATAGTATGACTCGCAAGTGGCGCGACAATTCCTTGGTCCAATTGGTTCGCCTCTTCCTCATCGACGAGGTCCATATCGTCAAAGATGAGAACCGCGGGCCTACTCTTGAGGTCGTCGTTAGTCGCATGAAGACCGTTCAAAGTGTTTCTCAGACTCTTAAGAATACATCTAGCGGAGGATCTAGCGGAGG	tgcaaagagttgacaggcgataccgtgatggatgacctgtttgaaatccagcatgcccatattatcatgacaacccctgagaaatgggatagtatgactcgcaagtggcgcgacaattccttggtccaattggttcgcctcttcctcatcgacgaggtccatatcgtcaaagatgagaaccgcgggcctactcttgaggtcgtcgttagtcgcatgaagaccgttcaaagtgtttctcagactcttaagaataca		ATCCACCGGTACCATGGCTAGCtgcaaagagttgacaggcgataccgtgatggatgacctgtttgaaatccagcatgcccatattatcatgacaacccctgagaaatgggatagtatgactcgcaagtggcgcgacaattccttggtccaattggttcgcctcttcctcatcgacgaggtccatatcgtcaaagatgagaaccgcgggcctactcttgaggtcgtcgttagtcgcatgaagaccgttcaaagtgtttctcagactcttaagaatacaTCTAGCGGAGGATCTAGCGGAGG	2_wt_dna_repair_peptides	HFM1	388.0	0.3634020618556701	0.4497300352275473
306	0.0	640.0	1454.0	0.0	4.0	640.0	hblOligo174552_Cat3	306	NM_1017975	10.0	TATACTGCAATGATCGACGAGGTCCATATCGTCAAAGATGAGAACCGCGGGCCTGAGCTTGAGGTCGTCGTTGAGCGCATGAAGGAGGTTCAAGAGGTTGAGCAGGAGCTTAAGAATGAGGAGGAGGCAATTCCTATGCGCTTTGTTGCCGTCGAGGCTGAGATTCCAAATGCCGAAGACATCGCCGAGTGGCTCGAGGATGGTGAGCGCCCAGCTGTTTGCCTGAAGATGGATGAAGAGCATCGCCCTGTGAAGTCTAGCGGAGGATCTAGCGGAGG	TATACTGCAATGatcgacgaggtccatatcgtcaaagatgagaaccgcgggcctGAGcttgaggtcgtcgttGAGcgcatgaagGAGgttcaaGAGgttGAGcagGAGcttaagaatGAGGAGGAGgcaattcctatgcgctttgttgccgtcGAGgctGAGattccaaatgccgaagacatcgccgagtggctcGAGgatggtgagcgcccagctgtttgcctgaagatggatgaaGAGcatcgccctgtgaag	TATACTGCAATG	ATCCACCGGTACCATGGCTAGCTATACTGCAATGatcgacgaggtccatatcgtcaaagatgagaaccgcgggcctGAGcttgaggtcgtcgttGAGcgcatgaagGAGgttcaaGAGgttGAGcagGAGcttaagaatGAGGAGGAGgcaattcctatgcgctttgttgccgtcGAGgctGAGattccaaatgccgaagacatcgccgagtggctcGAGgatggtgagcgcccagctgtttgcctgaagatggatgaaGAGcatcgccctgtgaagTCTAGCGGAGGATCTAGCGGAGG	3_4778_st_to_e_dna_repair_peptides_9NATG	HFM1	2094.0	0.30563514804202485	0.18975299973760906
308	0.0	4611.0	4534.0	0.0	23.0	4611.0	hblOligo46868_Cat3	308	NM_1017975	11.0	AGGAGCGATATGGTCGAGGCTGAGATTCCAAATGCCGAAGACATCGCCGAGTGGCTCGAGGATGGTGAGCGCCCAGCTGTTTGCCTGAAGATGGATGAAGAGCATCGCCCTGTGAAGCTGCAGAAGGTCGTTCTGGGGTTCCCATGTGAGGAGAATCAAGAGGAGTTTAAATTCGATCTTGAGCTGAACTACAAAATTGCCGAGGTGATTCAAATGTATGAGGACCAGAAGCCAGAGCTCGTGTTCTGTGCTGAGTCTAGCGGAGGATCTAGCGGAGG	AGGAGCGATATGgtcGAGgctGAGattccaaatgccgaagacatcgccgagtggctcGAGgatggtgagcgcccagctgtttgcctgaagatggatgaaGAGcatcgccctgtgaagctgcagaaggtcgttctggggttcccatgtGAGGAGaatcaaGAGgagtttaaattcgatcttGAGctgaactacaaaattgccGAGgtgattcaaatgtatGAGgaccagaagccaGAGctcgtgttctgtgctGAG	AGGAGCGATATG	ATCCACCGGTACCATGGCTAGCAGGAGCGATATGgtcGAGgctGAGattccaaatgccgaagacatcgccgagtggctcGAGgatggtgagcgcccagctgtttgcctgaagatggatgaaGAGcatcgccctgtgaagctgcagaaggtcgttctggggttcccatgtGAGGAGaatcaaGAGgagtttaaattcgatcttGAGctgaactacaaaattgccGAGgtgattcaaatgtatGAGgaccagaagccaGAGctcgtgttctgtgctGAGTCTAGCGGAGGATCTAGCGGAGG	3_4778_st_to_e_dna_repair_peptides_9NATG	HFM1	9145.0	0.504209950792783	1.0271986826165875
309	0.0	2.0	342.0	0.0	1.0	2.0	hblOligo46868_Cat2	309	NM_1017975	11.0	CGCTTTGTTGCCGTCTCCGCTACTATTCCAAATGCCGAAGACATCGCCGAGTGGCTCTCCGATGGTGAGCGCCCAGCTGTTTGCCTGAAGATGGATGAAAGTCATCGCCCTGTGAAGCTGCAGAAGGTCGTTCTGGGGTTCCCATGTTCCTCCAATCAAACCGAGTTTAAATTCGATCTTACCCTGAACTACAAAATTGCCAGCGTGATTCAAATGTATAGCGACCAGAAGCCAACTCTCGTGTTCTGTGCTACTTCTAGCGGAGGATCTAGCGGAGG	cgctttgttgccgtctccgctactattccaaatgccgaagacatcgccgagtggctctccgatggtgagcgcccagctgtttgcctgaagatggatgaaagtcatcgccctgtgaagctgcagaaggtcgttctggggttcccatgttcctccaatcaaaccgagtttaaattcgatcttaccctgaactacaaaattgccagcgtgattcaaatgtatagcgaccagaagccaactctcgtgttctgtgctact		ATCCACCGGTACCATGGCTAGCcgctttgttgccgtctccgctactattccaaatgccgaagacatcgccgagtggctctccgatggtgagcgcccagctgtttgcctgaagatggatgaaagtcatcgccctgtgaagctgcagaaggtcgttctggggttcccatgttcctccaatcaaaccgagtttaaattcgatcttaccctgaactacaaaattgccagcgtgattcaaatgtatagcgaccagaagccaactctcgtgttctgtgctactTCTAGCGGAGGATCTAGCGGAGG	2_wt_dna_repair_peptides	HFM1	344.0	0.005813953488372093	-4.131305075025304
311	0.0	117.0	897.0	0.0	2.0	117.0	hblOligo174553_Cat2	311	NM_1017975	12.0	CTGGGGTTCCCATGTTCCTCCAATCAAACCGAGTTTAAATTCGATCTTACCCTGAACTACAAAATTGCCAGCGTGATTCAAATGTATAGCGACCAGAAGCCAACTCTCGTGTTCTGTGCTACTCGCAAGGGTGTTCAGCAGGCAGCAAGCGTGCTCGTGAAGGATGCAAAATTCATTATGACAGTTGAGCAAAAACAGCGCTTGCAGAAATACGCATATTCCGTCCGCGACTCAAAGCTCCGCGATATTCTGAAGTCTAGCGGAGGATCTAGCGGAGG	ctggggttcccatgttcctccaatcaaaccgagtttaaattcgatcttaccctgaactacaaaattgccagcgtgattcaaatgtatagcgaccagaagccaactctcgtgttctgtgctactcgcaagggtgttcagcaggcagcaagcgtgctcgtgaaggatgcaaaattcattatgacagttgagcaaaaacagcgcttgcagaaatacgcatattccgtccgcgactcaaagctccgcgatattctgaag		ATCCACCGGTACCATGGCTAGCctggggttcccatgttcctccaatcaaaccgagtttaaattcgatcttaccctgaactacaaaattgccagcgtgattcaaatgtatagcgaccagaagccaactctcgtgttctgtgctactcgcaagggtgttcagcaggcagcaagcgtgctcgtgaaggatgcaaaattcattatgacagttgagcaaaaacagcgcttgcagaaatacgcatattccgtccgcgactcaaagctccgcgatattctgaagTCTAGCGGAGGATCTAGCGGAGG	2_wt_dna_repair_peptides	HFM1	1014.0	0.11538461538461539	-1.0265234457836836
312	0.0	135.0	443.0	0.0	1.0	135.0	hblOligo46869_Cat3	312	NM_1017975	13.0	TTCATCTCCATGGAGGTGCTCGTGAAGGATGCAAAATTCATTATGGAGGTTGAGCAAAAACAGCGCTTGCAGAAATACGCATATGAGGTCCGCGACGAGAAGCTCCGCGATATTCTGAAGGACGGCGCCGCCTACCATCATGCCGGGATGGAACTGGAGGATCGCAAAGTTGTCGAAGGCGCATTTGAGGTCGGTGATTTGCCTGTTCTTTTCGAGGAGGAGGAGCTGGCCATGGGGGTCAATCTGCCAGCCCATTCTAGCGGAGGATCTAGCGGAGG	TTCATCTCCATGGAGgtgctcgtgaaggatgcaaaattcattatgGAGgttgagcaaaaacagcgcttgcagaaatacgcatatGAGgtccgcgacGAGaagctccgcgatattctgaaggacggcgccgcctaccatcatgccgggatggaactgGAGgatcgcaaagttgtcgaaggcgcatttGAGgtcggtgatttgcctgttcttttcGAGGAGGAGGAGctggccatgggggtcaatctgccagcccat	TTCATCTCCATG	ATCCACCGGTACCATGGCTAGCTTCATCTCCATGGAGgtgctcgtgaaggatgcaaaattcattatgGAGgttgagcaaaaacagcgcttgcagaaatacgcatatGAGgtccgcgacGAGaagctccgcgatattctgaaggacggcgccgcctaccatcatgccgggatggaactgGAGgatcgcaaagttgtcgaaggcgcatttGAGgtcggtgatttgcctgttcttttcGAGGAGGAGGAGctggccatgggggtcaatctgccagcccatTCTAGCGGAGGATCTAGCGGAGG	3_4778_st_to_e_dna_repair_peptides_9NATG	HFM1	578.0	0.23356401384083045	-0.17793651012934997
313	0.0	278.0	323.0	0.0	4.0	278.0	hblOligo46869_Cat2	313	NM_1017975	13.0	CAGCAGGCAGCAAGCGTGCTCGTGAAGGATGCAAAATTCATTATGACAGTTGAGCAAAAACAGCGCTTGCAGAAATACGCATATTCCGTCCGCGACTCAAAGCTCCGCGATATTCTGAAGGACGGCGCCGCCTACCATCATGCCGGGATGGAACTGAGTGATCGCAAAGTTGTCGAAGGCGCATTTACTGTCGGTGATTTGCCTGTTCTTTTCACTACCAGCACCCTGGCCATGGGGGTCAATCTGCCAGCCCATTCTAGCGGAGGATCTAGCGGAGG	cagcaggcagcaagcgtgctcgtgaaggatgcaaaattcattatgacagttgagcaaaaacagcgcttgcagaaatacgcatattccgtccgcgactcaaagctccgcgatattctgaaggacggcgccgcctaccatcatgccgggatggaactgagtgatcgcaaagttgtcgaaggcgcatttactgtcggtgatttgcctgttcttttcactaccagcaccctggccatgggggtcaatctgccagcccat		ATCCACCGGTACCATGGCTAGCcagcaggcagcaagcgtgctcgtgaaggatgcaaaattcattatgacagttgagcaaaaacagcgcttgcagaaatacgcatattccgtccgcgactcaaagctccgcgatattctgaaggacggcgccgcctaccatcatgccgggatggaactgagtgatcgcaaagttgtcgaaggcgcatttactgtcggtgatttgcctgttcttttcactaccagcaccctggccatgggggtcaatctgccagcccatTCTAGCGGAGGATCTAGCGGAGG	2_wt_dna_repair_peptides	HFM1	601.0	0.46256239600665555	0.8603272719453366
314	0.0	574.0	3344.0	10.0	6.0	574.0	hblOligo174554_Cat3	314	NM_1017975	14.0	AGTCTTATGATGATGGAACTGGAGGATCGCAAAGTTGTCGAAGGCGCATTTGAGGTCGGTGATTTGCCTGTTCTTTTCGAGGAGGAGGAGCTGGCCATGGGGGTCAATCTGCCAGCCCATCTGGTTGTCATTAAGGAGGAGATGCACTACGCCGGCGGTCTCTTCGAAGAATACGAGGAGGAGGACATTCTGCAAATGATCGGTCGCGCTGGCCGCCCTCAATTTGATGAGGAGGCTGAGGCCGTGATCATGGAGTCTAGCGGAGGATCTAGCGGAGG	AGTCTTATGATGatggaactgGAGgatcgcaaagttgtcgaaggcgcatttGAGgtcggtgatttgcctgttcttttcGAGGAGGAGGAGctggccatgggggtcaatctgccagcccatctggttgtcattaagGAGGAGatgcactacgccggcggtctcttcgaagaatacGAGgagGAGgacattctgcaaatgatcggtcgcgctggccgccctcaatttgatGAGGAGgctGAGgccgtgatcatgGAG	AGTCTTATGATG	ATCCACCGGTACCATGGCTAGCAGTCTTATGATGatggaactgGAGgatcgcaaagttgtcgaaggcgcatttGAGgtcggtgatttgcctgttcttttcGAGGAGGAGGAGctggccatgggggtcaatctgccagcccatctggttgtcattaagGAGGAGatgcactacgccggcggtctcttcgaagaatacGAGgagGAGgacattctgcaaatgatcggtcgcgctggccgccctcaatttgatGAGGAGgctGAGgccgtgatcatgGAGTCTAGCGGAGGATCTAGCGGAGG	3_4778_st_to_e_dna_repair_peptides_9NATG	HFM1	3918.0	0.14650331801939764	-0.7519350964076699
315	0.0	2086.0	4580.0	1.0	21.0	2086.0	hblOligo174554_Cat2	315	NM_1017975	14.0	CATCATGCCGGGATGGAACTGAGTGATCGCAAAGTTGTCGAAGGCGCATTTACTGTCGGTGATTTGCCTGTTCTTTTCACTACCAGCACCCTGGCCATGGGGGTCAATCTGCCAGCCCATCTGGTTGTCATTAAGTCAACAATGCACTACGCCGGCGGTCTCTTCGAAGAATACTCTGAGACCGACATTCTGCAAATGATCGGTCGCGCTGGCCGCCCTCAATTTGATACAACCGCTACTGCCGTGATCATGACATCTAGCGGAGGATCTAGCGGAGG	catcatgccgggatggaactgagtgatcgcaaagttgtcgaaggcgcatttactgtcggtgatttgcctgttcttttcactaccagcaccctggccatgggggtcaatctgccagcccatctggttgtcattaagtcaacaatgcactacgccggcggtctcttcgaagaatactctgagaccgacattctgcaaatgatcggtcgcgctggccgccctcaatttgatacaaccgctactgccgtgatcatgaca		ATCCACCGGTACCATGGCTAGCcatcatgccgggatggaactgagtgatcgcaaagttgtcgaaggcgcatttactgtcggtgatttgcctgttcttttcactaccagcaccctggccatgggggtcaatctgccagcccatctggttgtcattaagtcaacaatgcactacgccggcggtctcttcgaagaatactctgagaccgacattctgcaaatgatcggtcgcgctggccgccctcaatttgatacaaccgctactgccgtgatcatgacaTCTAGCGGAGGATCTAGCGGAGG	2_wt_dna_repair_peptides	HFM1	6666.0	0.31293129312931295	0.2239078399298432
316	0.0	106.0	875.0	0.0	4.0	106.0	hblOligo46870_Cat3	316	NM_1017975	15.0	CGAGTGATTATGTACGCCGGCGGTCTCTTCGAAGAATACGAGGAGGAGGACATTCTGCAAATGATCGGTCGCGCTGGCCGCCCTCAATTTGATGAGGAGGCTGAGGCCGTGATCATGGAGCGCCTCGAGGAGCGCGATAAGTACATTCAAATGCTCGCATGCCGCGACGAGGTTGAAGAGGAGCTCCATCGCCATCTGATCGAGCATTTGAATGCCGAGATCGTCCTGCACGAGATCGAGGATGTGAATATTGCCTCTAGCGGAGGATCTAGCGGAGG	CGAGTGATTATGtacgccggcggtctcttcgaagaatacGAGgagGAGgacattctgcaaatgatcggtcgcgctggccgccctcaatttgatGAGGAGgctGAGgccgtgatcatgGAGcgcctcGAGGAGcgcgataagtacattcaaatgctcgcatgccgcgacGAGgttgaaGAGGAGctccatcgccatctgatcgagcatttgaatgccgagatcgtcctgcacGAGatcGAGgatgtgaatattgcc	CGAGTGATTATG	ATCCACCGGTACCATGGCTAGCCGAGTGATTATGtacgccggcggtctcttcgaagaatacGAGgagGAGgacattctgcaaatgatcggtcgcgctggccgccctcaatttgatGAGGAGgctGAGgccgtgatcatgGAGcgcctcGAGGAGcgcgataagtacattcaaatgctcgcatgccgcgacGAGgttgaaGAGGAGctccatcgccatctgatcgagcatttgaatgccgagatcgtcctgcacGAGatcGAGgatgtgaatattgccTCTAGCGGAGGATCTAGCGGAGG	3_4778_st_to_e_dna_repair_peptides_9NATG	HFM1	981.0	0.10805300713557595	-1.100426310768191
318	0.0	43.0	393.0	0.0	0.0	43.0	hblOligo174555_Cat3	318	NM_1017975	16.0	TTGGCGACCATGCAAATGCTCGCATGCCGCGACGAGGTTGAAGAGGAGCTCCATCGCCATCTGATCGAGCATTTGAATGCCGAGATCGTCCTGCACGAGATCGAGGATGTGAATATTGCCGTGGAGTGGATCCGCGAGGAGCTCCTCTATATCCGCGCTCTGAAGAATCCTGAGCATTACGGGTTTGCTGAGGGCTTGAATAAAGATGGCATTGAAGCCAAACTTCAAGAGCTGTGTTTGAAGAATCTGAACGATTCTAGCGGAGGATCTAGCGGAGG	TTGGCGACCATGcaaatgctcgcatgccgcgacGAGgttgaaGAGGAGctccatcgccatctgatcgagcatttgaatgccgagatcgtcctgcacGAGatcGAGgatgtgaatattgccgtggagtggatccgcGAGGAGctcctctatatccgcgctctgaagaatcctGAGcattacgggtttgctGAGggcttgaataaagatggcattgaagccaaacttcaagagctgtgtttgaagaatctgaacgat	TTGGCGACCATG	ATCCACCGGTACCATGGCTAGCTTGGCGACCATGcaaatgctcgcatgccgcgacGAGgttgaaGAGGAGctccatcgccatctgatcgagcatttgaatgccgagatcgtcctgcacGAGatcGAGgatgtgaatattgccgtggagtggatccgcGAGGAGctcctctatatccgcgctctgaagaatcctGAGcattacgggtttgctGAGggcttgaataaagatggcattgaagccaaacttcaagagctgtgtttgaagaatctgaacgatTCTAGCGGAGGATCTAGCGGAGG	3_4778_st_to_e_dna_repair_peptides_9NATG	HFM1	436.0	0.09862385321100918	-1.2022510146983427
321	0.0	0.0	34.0	0.0	0.0	0.0	hblOligo46871_Cat2	321	NM_1017975	17.0	TCTACACTCCTCTATATCCGCGCTCTGAAGAATCCTTCCCATTACGGGTTTGCTAGTGGCTTGAATAAAGATGGCATTGAAGCCAAACTTCAAGAGCTGTGTTTGAAGAATCTGAACGATCTTTCATCTCTTGACCTTATTAAGATGGATGAAGGGGTTAATTTTAAGCCAACAGAAGCAGGTCGCCTGATGGCCTGGTATTATATCACCTTTGAGACCGTGAAGAAGTTTTATACCATCTCAGGCAAAGAAACTTCTAGCGGAGGATCTAGCGGAGG	tctacactcctctatatccgcgctctgaagaatccttcccattacgggtttgctagtggcttgaataaagatggcattgaagccaaacttcaagagctgtgtttgaagaatctgaacgatctttcatctcttgaccttattaagatggatgaaggggttaattttaagccaacagaagcaggtcgcctgatggcctggtattatatcacctttgagaccgtgaagaagttttataccatctcaggcaaagaaact		ATCCACCGGTACCATGGCTAGCtctacactcctctatatccgcgctctgaagaatccttcccattacgggtttgctagtggcttgaataaagatggcattgaagccaaacttcaagagctgtgtttgaagaatctgaacgatctttcatctcttgaccttattaagatggatgaaggggttaattttaagccaacagaagcaggtcgcctgatggcctggtattatatcacctttgagaccgtgaagaagttttataccatctcaggcaaagaaactTCTAGCGGAGGATCTAGCGGAGG	2_wt_dna_repair_peptides	HFM1	34.0	0.0
324	0.0	25.0	9.0	0.0	1.0	25.0	hblOligo46872_Cat3	324	NM_1017975	19.0	TGGATCACCATGGGTTGCAAGGAGTTCTTGGATATCCAGCTGCGCATCAATGAAAAAAAAGAGTTGAACGAGCTTAACAAGGACCCTAACCGCATTGAGATTCGCTTCCCTATGGAAGGGCGCATCAAGGAGCGCGAAATGAAGGTTAACTGTCTCATTCAGGCCCAGCTGGGTTGCATTCCAATCCAAGATTTTGCCCTGGAGCAGGATGAGGCAAAAATTTTCCGCCACGGTGAGCGCATTGAGCGCTGGCTTTCTAGCGGAGGATCTAGCGGAGG	TGGATCACCATGggttgcaaggagttcttggatatccagctgcgcatcaatgaaaaaaaaGAGttgaacGAGcttaacaaggaccctaaccgcattGAGattcgcttccctatggaagggcgcatcaagGAGcgcgaaatgaaggttaactgtctcattcaggcccagctgggttgcattccaatccaagattttgccctgGAGcaggatGAGgcaaaaattttccgccacggtGAGcgcattGAGcgctggctt	TGGATCACCATG	ATCCACCGGTACCATGGCTAGCTGGATCACCATGggttgcaaggagttcttggatatccagctgcgcatcaatgaaaaaaaaGAGttgaacGAGcttaacaaggaccctaaccgcattGAGattcgcttccctatggaagggcgcatcaagGAGcgcgaaatgaaggttaactgtctcattcaggcccagctgggttgcattccaatccaagattttgccctgGAGcaggatGAGgcaaaaattttccgccacggtGAGcgcattGAGcgctggcttTCTAGCGGAGGATCTAGCGGAGG	3_4778_st_to_e_dna_repair_peptides_9NATG	HFM1	34.0	0.7352941176470589	2.0320097290093377
325	0.0	476.0	833.0	0.0	6.0	476.0	hblOligo46872_Cat2	325	NM_1017975	19.0	ACTCTCATCGCCGGTTGCAAGGAGTTCTTGGATATCCAGCTGCGCATCAATGAAAAAAAAACATTGAACACTCTTAACAAGGACCCTAACCGCATTACTATTCGCTTCCCTATGGAAGGGCGCATCAAGACTCGCGAAATGAAGGTTAACTGTCTCATTCAGGCCCAGCTGGGTTGCATTCCAATCCAAGATTTTGCCCTGACTCAGGATACTGCAAAAATTTTCCGCCACGGTTCACGCATTACACGCTGGCTTTCTAGCGGAGGATCTAGCGGAGG	actctcatcgccggttgcaaggagttcttggatatccagctgcgcatcaatgaaaaaaaaacattgaacactcttaacaaggaccctaaccgcattactattcgcttccctatggaagggcgcatcaagactcgcgaaatgaaggttaactgtctcattcaggcccagctgggttgcattccaatccaagattttgccctgactcaggatactgcaaaaattttccgccacggttcacgcattacacgctggctt		ATCCACCGGTACCATGGCTAGCactctcatcgccggttgcaaggagttcttggatatccagctgcgcatcaatgaaaaaaaaacattgaacactcttaacaaggaccctaaccgcattactattcgcttccctatggaagggcgcatcaagactcgcgaaatgaaggttaactgtctcattcaggcccagctgggttgcattccaatccaagattttgccctgactcaggatactgcaaaaattttccgccacggttcacgcattacacgctggcttTCTAGCGGAGGATCTAGCGGAGG	2_wt_dna_repair_peptides	HFM1	1309.0	0.36363636363636365	0.4507426935419335
326	0.0	9.0	665.0	0.0	3.0	9.0	hblOligo174557_Cat3	326	NM_1017975	20.0	TCTATGCGTATGAACTGTCTCATTCAGGCCCAGCTGGGTTGCATTCCAATCCAAGATTTTGCCCTGGAGCAGGATGAGGCAAAAATTTTCCGCCACGGTGAGCGCATTGAGCGCTGGCTTGAGGACTTTGTGGCTGCACAGGAGAAAAAGTTTGCTGTCCTGCTCAACGAGCTCATTTTGGCAAAGTGTTTCCGCTGCAAACTCTGGGAAAATGAGCTTCACGTTGAGAAACAACTCGAAAAAATCGGCATTGAGTCTAGCGGAGGATCTAGCGGAGG	TCTATGCGTATGaactgtctcattcaggcccagctgggttgcattccaatccaagattttgccctgGAGcaggatGAGgcaaaaattttccgccacggtGAGcgcattGAGcgctggcttGAGgactttgtggctgcacaggagaaaaagtttgctgtcctgctcaacGAGctcattttggcaaagtgtttccgctgcaaactctgggaaaatGAGcttcacgttGAGaaacaactcgaaaaaatcggcattGAG	TCTATGCGTATG	ATCCACCGGTACCATGGCTAGCTCTATGCGTATGaactgtctcattcaggcccagctgggttgcattccaatccaagattttgccctgGAGcaggatGAGgcaaaaattttccgccacggtGAGcgcattGAGcgctggcttGAGgactttgtggctgcacaggagaaaaagtttgctgtcctgctcaacGAGctcattttggcaaagtgtttccgctgcaaactctgggaaaatGAGcttcacgttGAGaaacaactcgaaaaaatcggcattGAGTCTAGCGGAGGATCTAGCGGAGG	3_4778_st_to_e_dna_repair_peptides_9NATG	HFM1	674.0	0.013353115727002967	-3.2922039818422792
328	0.0	157.0	1309.0	0.0	6.0	157.0	hblOligo46873_Cat3	328	NM_1017975	21.0	GTCATGCTCATGAAGTTTGCTGTCCTGCTCAACGAGCTCATTTTGGCAAAGTGTTTCCGCTGCAAACTCTGGGAAAATGAGCTTCACGTTGAGAAACAACTCGAAAAAATCGGCATTGAGTTGGAGAACGCTATCGTTAACGCTGGCCTGGAGGAGTTTAAAAAAATCGAAGAGGAGGACGCCCGCGAACTCGAACTTATCTTGAACCGCCACCCTCCTTTCGGTGAGCAGATCAAAGAAGAGGTTATGTATCTGTCTAGCGGAGGATCTAGCGGAGG	GTCATGCTCATGaagtttgctgtcctgctcaacGAGctcattttggcaaagtgtttccgctgcaaactctgggaaaatGAGcttcacgttGAGaaacaactcgaaaaaatcggcattGAGttgGAGaacgctatcgttaacgctggcctgGAGGAGtttaaaaaaatcgaagagGAGgacgcccgcgaactcgaacttatcttgaaccgccaccctcctttcggtGAGcagatcaaagaaGAGgttatgtatctg	GTCATGCTCATG	ATCCACCGGTACCATGGCTAGCGTCATGCTCATGaagtttgctgtcctgctcaacGAGctcattttggcaaagtgtttccgctgcaaactctgggaaaatGAGcttcacgttGAGaaacaactcgaaaaaatcggcattGAGttgGAGaacgctatcgttaacgctggcctgGAGGAGtttaaaaaaatcgaagagGAGgacgcccgcgaactcgaacttatcttgaaccgccaccctcctttcggtGAGcagatcaaagaaGAGgttatgtatctgTCTAGCGGAGGATCTAGCGGAGG	3_4778_st_to_e_dna_repair_peptides_9NATG	HFM1	1466.0	0.10709413369713507	-1.1104144790842356
329	0.0	14.0	58.0	0.0	1.0	14.0	hblOligo46873_Cat2	329	NM_1017975	21.0	GCACAGGAGAAAAAGTTTGCTGTCCTGCTCAACTCTCTCATTTTGGCAAAGTGTTTCCGCTGCAAACTCTGGGAAAATTCCCTTCACGTTAGTAAACAACTCGAAAAAATCGGCATTACTTTGAGTAACGCTATCGTTAACGCTGGCCTGACTTCATTTAAAAAAATCGAAGAGACAGACGCCCGCGAACTCGAACTTATCTTGAACCGCCACCCTCCTTTCGGTACACAGATCAAAGAAACTGTTATGTATCTGTCTAGCGGAGGATCTAGCGGAGG	gcacaggagaaaaagtttgctgtcctgctcaactctctcattttggcaaagtgtttccgctgcaaactctgggaaaattcccttcacgttagtaaacaactcgaaaaaatcggcattactttgagtaacgctatcgttaacgctggcctgacttcatttaaaaaaatcgaagagacagacgcccgcgaactcgaacttatcttgaaccgccaccctcctttcggtacacagatcaaagaaactgttatgtatctg		ATCCACCGGTACCATGGCTAGCgcacaggagaaaaagtttgctgtcctgctcaactctctcattttggcaaagtgtttccgctgcaaactctgggaaaattcccttcacgttagtaaacaactcgaaaaaatcggcattactttgagtaacgctatcgttaacgctggcctgacttcatttaaaaaaatcgaagagacagacgcccgcgaactcgaacttatcttgaaccgccaccctcctttcggtacacagatcaaagaaactgttatgtatctgTCTAGCGGAGGATCTAGCGGAGG	2_wt_dna_repair_peptides	HFM1	72.0	0.19444444444444445	-0.4110271994538046
330	0.0	638.0	1108.0	0.0	7.0	638.0	hblOligo174558_Cat3	330	NM_1017975	22.0	GGAATAGCTATGCTGGAGGAGTTTAAAAAAATCGAAGAGGAGGACGCCCGCGAACTCGAACTTATCTTGAACCGCCACCCTCCTTTCGGTGAGCAGATCAAAGAAGAGGTTATGTATCTGCCTAAATACGAACTTAAGGTGGAACAAATTGAGCGCTACGAGGACGAGGAGGCTGAAATCCTTGTTGAGGTCATCTTGCGCAACTTTGAACAATTGCAGGAGAAACGCGAGGCCGAGGATGAGCACTATGTGGAGTCTAGCGGAGGATCTAGCGGAGG	GGAATAGCTATGctgGAGGAGtttaaaaaaatcgaagagGAGgacgcccgcgaactcgaacttatcttgaaccgccaccctcctttcggtGAGcagatcaaagaaGAGgttatgtatctgcctaaatacgaacttaaggtggaacaaattGAGcgctacGAGgacGAGGAGgctgaaatccttgttGAGgtcatcttgcgcaactttgaacaattgcagGAGaaacgcGAGgccGAGgatGAGcactatgtgGAG	GGAATAGCTATG	ATCCACCGGTACCATGGCTAGCGGAATAGCTATGctgGAGGAGtttaaaaaaatcgaagagGAGgacgcccgcgaactcgaacttatcttgaaccgccaccctcctttcggtGAGcagatcaaagaaGAGgttatgtatctgcctaaatacgaacttaaggtggaacaaattGAGcgctacGAGgacGAGGAGgctgaaatccttgttGAGgtcatcttgcgcaactttgaacaattgcagGAGaaacgcGAGgccGAGgatGAGcactatgtgGAGTCTAGCGGAGGATCTAGCGGAGG	3_4778_st_to_e_dna_repair_peptides_9NATG	HFM1	1746.0	0.3654066437571592	0.45838489751491673
331	0.0	34.0	28.0	0.0	0.0	34.0	hblOligo174558_Cat2	331	NM_1017975	22.0	GTTAACGCTGGCCTGACTTCATTTAAAAAAATCGAAGAGACAGACGCCCGCGAACTCGAACTTATCTTGAACCGCCACCCTCCTTTCGGTACACAGATCAAAGAAACTGTTATGTATCTGCCTAAATACGAACTTAAGGTGGAACAAATTACACGCTACAGCGACACAACTGCTGAAATCCTTGTTACCGTCATCTTGCGCAACTTTGAACAATTGCAGACCAAACGCACCGCCTCCGATTCACACTATGTGACTTCTAGCGGAGGATCTAGCGGAGG	gttaacgctggcctgacttcatttaaaaaaatcgaagagacagacgcccgcgaactcgaacttatcttgaaccgccaccctcctttcggtacacagatcaaagaaactgttatgtatctgcctaaatacgaacttaaggtggaacaaattacacgctacagcgacacaactgctgaaatccttgttaccgtcatcttgcgcaactttgaacaattgcagaccaaacgcaccgcctccgattcacactatgtgact		ATCCACCGGTACCATGGCTAGCgttaacgctggcctgacttcatttaaaaaaatcgaagagacagacgcccgcgaactcgaacttatcttgaaccgccaccctcctttcggtacacagatcaaagaaactgttatgtatctgcctaaatacgaacttaaggtggaacaaattacacgctacagcgacacaactgctgaaatccttgttaccgtcatcttgcgcaactttgaacaattgcagaccaaacgcaccgcctccgattcacactatgtgactTCTAGCGGAGGATCTAGCGGAGG	2_wt_dna_repair_peptides	HFM1	62.0	0.5483870967741935	1.2045144959183132
332	0.0	18.0	64.0	0.0	0.0	18.0	hblOligo46874_Cat3	332	NM_1017975	23.0	GCGACTTGGATGATTGAGCGCTACGAGGACGAGGAGGCTGAAATCCTTGTTGAGGTCATCTTGCGCAACTTTGAACAATTGCAGGAGAAACGCGAGGCCGAGGATGAGCACTATGTGGAGCTGATCATCGGGGACGCTGATAATCAAGTGGTCTACCTCCATAAAATCGAGGATGAGGTCCTGTTGAAAGCCGGCGAGTGGGCTAAGAAAATTGCTGTGAAGCGCGCATTGAAGGAGGAAGATTTGGAGATTAACTCTAGCGGAGGATCTAGCGGAGG	GCGACTTGGATGattGAGcgctacGAGgacGAGGAGgctgaaatccttgttGAGgtcatcttgcgcaactttgaacaattgcagGAGaaacgcGAGgccGAGgatGAGcactatgtgGAGctgatcatcggggacgctgataatcaagtggtctacctccataaaatcGAGgatGAGgtcctgttgaaagccggcGAGtgggctaagaaaattgctgtgaagcgcgcattgaagGAGgaagatttgGAGattaac	GCGACTTGGATG	ATCCACCGGTACCATGGCTAGCGCGACTTGGATGattGAGcgctacGAGgacGAGGAGgctgaaatccttgttGAGgtcatcttgcgcaactttgaacaattgcagGAGaaacgcGAGgccGAGgatGAGcactatgtgGAGctgatcatcggggacgctgataatcaagtggtctacctccataaaatcGAGgatGAGgtcctgttgaaagccggcGAGtgggctaagaaaattgctgtgaagcgcgcattgaagGAGgaagatttgGAGattaacTCTAGCGGAGGATCTAGCGGAGG	3_4778_st_to_e_dna_repair_peptides_9NATG	HFM1	82.0	0.21951219512195122	-0.2581528439861511
333	0.0	1503.0	4184.0	4.0	15.0	1503.0	hblOligo46874_Cat2	333	NM_1017975	23.0	AAGGTGGAACAAATTACACGCTACAGCGACACAACTGCTGAAATCCTTGTTACCGTCATCTTGCGCAACTTTGAACAATTGCAGACCAAACGCACCGCCTCCGATTCACACTATGTGACTCTGATCATCGGGGACGCTGATAATCAAGTGGTCTACCTCCATAAAATCACTGATTCTGTCCTGTTGAAAGCCGGCTCTTGGGCTAAGAAAATTGCTGTGAAGCGCGCATTGAAGAGTGAAGATTTGTCAATTAACTCTAGCGGAGGATCTAGCGGAGG	aaggtggaacaaattacacgctacagcgacacaactgctgaaatccttgttaccgtcatcttgcgcaactttgaacaattgcagaccaaacgcaccgcctccgattcacactatgtgactctgatcatcggggacgctgataatcaagtggtctacctccataaaatcactgattctgtcctgttgaaagccggctcttgggctaagaaaattgctgtgaagcgcgcattgaagagtgaagatttgtcaattaac		ATCCACCGGTACCATGGCTAGCaaggtggaacaaattacacgctacagcgacacaactgctgaaatccttgttaccgtcatcttgcgcaactttgaacaattgcagaccaaacgcaccgcctccgattcacactatgtgactctgatcatcggggacgctgataatcaagtggtctacctccataaaatcactgattctgtcctgttgaaagccggctcttgggctaagaaaattgctgtgaagcgcgcattgaagagtgaagatttgtcaattaacTCTAGCGGAGGATCTAGCGGAGG	2_wt_dna_repair_peptides	HFM1	5687.0	0.26428697028310183	-0.01344613451442811
334	0.0	58.0	276.0	0.0	24.0	58.0	hblOligo174559_Cat3	334	NM_1017975	24.0	CTGAGAGTCATGGTGGTCTACCTCCATAAAATCGAGGATGAGGTCCTGTTGAAAGCCGGCGAGTGGGCTAAGAAAATTGCTGTGAAGCGCGCATTGAAGGAGGAAGATTTGGAGATTAACTTGATTGAGGAGGAATTTGTTGGTTTGGATATTCAGCAAAAGCTCGAGGTTTTTTATCTTGAGCCTAAACGCTTCGGGAACCAGATTGAGATGCAGCGCAAGGAGGAGGAGCAAATCGAGCACGAGAAGCACGAGTCTAGCGGAGGATCTAGCGGAGG	CTGAGAGTCATGgtggtctacctccataaaatcGAGgatGAGgtcctgttgaaagccggcGAGtgggctaagaaaattgctgtgaagcgcgcattgaagGAGgaagatttgGAGattaacttgattGAGGAGgaatttgttggtttggatattcagcaaaagctcGAGgttttttatcttgagcctaaacgcttcgggaaccagattGAGatgcagcgcaagGAGgagGAGcaaatcGAGcacGAGaagcacGAG	CTGAGAGTCATG	ATCCACCGGTACCATGGCTAGCCTGAGAGTCATGgtggtctacctccataaaatcGAGgatGAGgtcctgttgaaagccggcGAGtgggctaagaaaattgctgtgaagcgcgcattgaagGAGgaagatttgGAGattaacttgattGAGGAGgaatttgttggtttggatattcagcaaaagctcGAGgttttttatcttgagcctaaacgcttcgggaaccagattGAGatgcagcgcaagGAGgagGAGcaaatcGAGcacGAGaagcacGAGTCTAGCGGAGGATCTAGCGGAGG	3_4778_st_to_e_dna_repair_peptides_9NATG	HFM1	334.0	0.17365269461077845	-0.5495993736933744
335	0.0	111.0	186.0	1.0	2.0	111.0	hblOligo174559_Cat2	335	NM_1017975	24.0	GCTGATAATCAAGTGGTCTACCTCCATAAAATCACTGATTCTGTCCTGTTGAAAGCCGGCTCTTGGGCTAAGAAAATTGCTGTGAAGCGCGCATTGAAGAGTGAAGATTTGTCAATTAACTTGATTAGTTCTGAATTTGTTGGTTTGGATATTCAGCAAAAGCTCACCGTTTTTTATCTTGAGCCTAAACGCTTCGGGAACCAGATTACTATGCAGCGCAAGTCAGAGACCCAAATCAGTCACAGCAAGCACTCCTCTAGCGGAGGATCTAGCGGAGG	gctgataatcaagtggtctacctccataaaatcactgattctgtcctgttgaaagccggctcttgggctaagaaaattgctgtgaagcgcgcattgaagagtgaagatttgtcaattaacttgattagttctgaatttgttggtttggatattcagcaaaagctcaccgttttttatcttgagcctaaacgcttcgggaaccagattactatgcagcgcaagtcagagacccaaatcagtcacagcaagcactcc		ATCCACCGGTACCATGGCTAGCgctgataatcaagtggtctacctccataaaatcactgattctgtcctgttgaaagccggctcttgggctaagaaaattgctgtgaagcgcgcattgaagagtgaagatttgtcaattaacttgattagttctgaatttgttggtttggatattcagcaaaagctcaccgttttttatcttgagcctaaacgcttcgggaaccagattactatgcagcgcaagtcagagacccaaatcagtcacagcaagcactccTCTAGCGGAGGATCTAGCGGAGG	2_wt_dna_repair_peptides	HFM1	297.0	0.37373737373737376	0.494142009076489
337	0.0	1.0	203.0	0.0	1.0	1.0	hblOligo46875_Cat2	337	NM_1017975	25.0	TTTGTTGGTTTGGATATTCAGCAAAAGCTCACCGTTTTTTATCTTGAGCCTAAACGCTTCGGGAACCAGATTACTATGCAGCGCAAGTCAGAGACCCAAATCAGTCACAGCAAGCACTCCGATATTAGTACAATTGCTGGCCCAAACAAGGGCACTACCGCAAGTAAAAAGCCTGGCAACCGCGAATGCAATCACCTCTGCAAATCAAAGCACACCTGTGGTCATGACTGCTGCAAGATCGGTGTGGCACAAAAATCTAGCGGAGGATCTAGCGGAGG	tttgttggtttggatattcagcaaaagctcaccgttttttatcttgagcctaaacgcttcgggaaccagattactatgcagcgcaagtcagagacccaaatcagtcacagcaagcactccgatattagtacaattgctggcccaaacaagggcactaccgcaagtaaaaagcctggcaaccgcgaatgcaatcacctctgcaaatcaaagcacacctgtggtcatgactgctgcaagatcggtgtggcacaaaaa		ATCCACCGGTACCATGGCTAGCtttgttggtttggatattcagcaaaagctcaccgttttttatcttgagcctaaacgcttcgggaaccagattactatgcagcgcaagtcagagacccaaatcagtcacagcaagcactccgatattagtacaattgctggcccaaacaagggcactaccgcaagtaaaaagcctggcaaccgcgaatgcaatcacctctgcaaatcaaagcacacctgtggtcatgactgctgcaagatcggtgtggcacaaaaaTCTAGCGGAGGATCTAGCGGAGG	2_wt_dna_repair_peptides	HFM1	204.0	0.004901960784313725	-4.302847497564431
338	0.0	112.0	65.0	0.0	0.0	112.0	hblOligo174560_Cat3	338	NM_1017975	26.0	CCGTCGCAGATGAAGGGCGAGGAGGCAGAGAAAAAGCCTGGCAACCGCGAATGCAATCACCTCTGCAAAGAGAAGCACGAGTGTGGTCATGACTGCTGCAAGATCGGTGTGGCACAAAAAGAGGAAATTAAGGAGGAGGAGATTGAGGAGTACCTTGAGGACTTGCGCAACCGCAACGCTGTTGAGGAGGTTCCACCTGTTAAGCGCTTGAAGATCCAGATGAACAAAGAGCAGGAGGTCGACTTGAAAGAATTTTCTAGCGGAGGATCTAGCGGAGG	CCGTCGCAGATGaagggcGAGGAGgcaGAGaaaaagcctggcaaccgcgaatgcaatcacctctgcaaaGAGaagcacGAGtgtggtcatgactgctgcaagatcggtgtggcacaaaaaGAGgaaattaaggagGAGGAGattGAGGAGtaccttGAGgacttgcgcaaccgcaacgctgttGAGGAGgttccacctgttaagcgcttgaagatccagatgaacaaaGAGcagGAGgtcgacttgaaagaattt	CCGTCGCAGATG	ATCCACCGGTACCATGGCTAGCCCGTCGCAGATGaagggcGAGGAGgcaGAGaaaaagcctggcaaccgcgaatgcaatcacctctgcaaaGAGaagcacGAGtgtggtcatgactgctgcaagatcggtgtggcacaaaaaGAGgaaattaaggagGAGGAGattGAGGAGtaccttGAGgacttgcgcaaccgcaacgctgttGAGGAGgttccacctgttaagcgcttgaagatccagatgaacaaaGAGcagGAGgtcgacttgaaagaatttTCTAGCGGAGGATCTAGCGGAGG	3_4778_st_to_e_dna_repair_peptides_9NATG	HFM1	177.0	0.632768361581921	1.5544700828768137
339	0.0	25.0	101.0	0.0	0.0	25.0	hblOligo174560_Cat2	339	NM_1017975	26.0	GCTGGCCCAAACAAGGGCACTACCGCAAGTAAAAAGCCTGGCAACCGCGAATGCAATCACCTCTGCAAATCAAAGCACACCTGTGGTCATGACTGCTGCAAGATCGGTGTGGCACAAAAAAGTGAAATTAAGGAGTCTACCATTTCCTCTTACCTTAGTGACTTGCGCAACCGCAACGCTGTTTCTTCCGTTCCACCTGTTAAGCGCTTGAAGATCCAGATGAACAAATCTCAGTCTGTCGACTTGAAAGAATTTTCTAGCGGAGGATCTAGCGGAGG	gctggcccaaacaagggcactaccgcaagtaaaaagcctggcaaccgcgaatgcaatcacctctgcaaatcaaagcacacctgtggtcatgactgctgcaagatcggtgtggcacaaaaaagtgaaattaaggagtctaccatttcctcttaccttagtgacttgcgcaaccgcaacgctgtttcttccgttccacctgttaagcgcttgaagatccagatgaacaaatctcagtctgtcgacttgaaagaattt		ATCCACCGGTACCATGGCTAGCgctggcccaaacaagggcactaccgcaagtaaaaagcctggcaaccgcgaatgcaatcacctctgcaaatcaaagcacacctgtggtcatgactgctgcaagatcggtgtggcacaaaaaagtgaaattaaggagtctaccatttcctcttaccttagtgacttgcgcaaccgcaacgctgtttcttccgttccacctgttaagcgcttgaagatccagatgaacaaatctcagtctgtcgacttgaaagaatttTCTAGCGGAGGATCTAGCGGAGG	2_wt_dna_repair_peptides	HFM1	126.0	0.1984126984126984	-0.3858862104957028
340	0.0	8.0	76.0	0.0	0.0	8.0	hblOligo46876_Cat3	340	NM_1017975	27.0	ACGTCACTCATGGAGTACCTTGAGGACTTGCGCAACCGCAACGCTGTTGAGGAGGTTCCACCTGTTAAGCGCTTGAAGATCCAGATGAACAAAGAGCAGGAGGTCGACTTGAAAGAATTTGGCTTTGAGCCAAAACCAGAGCTGCCAGAGATCGAGCGCGAGGAGTACCTGAACATCGAGGAACTCCCAATCATGGAACAATGGGACCAACCTGAAATTTATGGGAAGGTGCGCCAAGAGCCAGAGGAGTACCAATCTAGCGGAGGATCTAGCGGAGG	ACGTCACTCATGGAGtaccttGAGgacttgcgcaaccgcaacgctgttGAGGAGgttccacctgttaagcgcttgaagatccagatgaacaaaGAGcagGAGgtcgacttgaaagaatttggctttGAGccaaaaccaGAGctgccaGAGatcGAGcgcGAGgagtacctgaacatcGAGgaactcccaatcatggaacaatgggaccaacctgaaatttatgggaaggtgcgccaagagccaGAGgagtaccaa	ACGTCACTCATG	ATCCACCGGTACCATGGCTAGCACGTCACTCATGGAGtaccttGAGgacttgcgcaaccgcaacgctgttGAGGAGgttccacctgttaagcgcttgaagatccagatgaacaaaGAGcagGAGgtcgacttgaaagaatttggctttGAGccaaaaccaGAGctgccaGAGatcGAGcgcGAGgagtacctgaacatcGAGgaactcccaatcatggaacaatgggaccaacctgaaatttatgggaaggtgcgccaagagccaGAGgagtaccaaTCTAGCGGAGGATCTAGCGGAGG	3_4778_st_to_e_dna_repair_peptides_9NATG	HFM1	84.0	0.09523809523809523	-1.2409333171291392
342	0.0	76.0	352.0	0.0	0.0	76.0	hblOligo174561_Cat3	342	NM_1017975	28.0	CGTTGTTCCATGGAGATCGAGCGCGAGGAGTACCTGAACATCGAGGAACTCCCAATCATGGAACAATGGGACCAACCTGAAATTTATGGGAAGGTGCGCCAAGAGCCAGAGGAGTACCAAGATAAGGAGGTTCTCAACGTCAACTTCGAATTGGGGAACGAAGTGTGGGATGACTTTGATGACGAGAACCTTGAAGTGGAGGAGTTCGAGGAGGATGAGGAAAAAGAGAAAATCGAGGGTTTCGGCAACGAGCTCTCTAGCGGAGGATCTAGCGGAGG	CGTTGTTCCATGGAGatcGAGcgcGAGgagtacctgaacatcGAGgaactcccaatcatggaacaatgggaccaacctgaaatttatgggaaggtgcgccaagagccaGAGgagtaccaagataaggaggttctcaacgtcaacttcgaattggggaacgaagtgtgggatgactttgatgacgagaaccttgaagtgGAGGAGttcGAGGAGgatGAGgaaaaaGAGaaaatcGAGggtttcggcaacGAGctc	CGTTGTTCCATG	ATCCACCGGTACCATGGCTAGCCGTTGTTCCATGGAGatcGAGcgcGAGgagtacctgaacatcGAGgaactcccaatcatggaacaatgggaccaacctgaaatttatgggaaggtgcgccaagagccaGAGgagtaccaagataaggaggttctcaacgtcaacttcgaattggggaacgaagtgtgggatgactttgatgacgagaaccttgaagtgGAGGAGttcGAGGAGgatGAGgaaaaaGAGaaaatcGAGggtttcggcaacGAGctcTCTAGCGGAGGATCTAGCGGAGG	3_4778_st_to_e_dna_repair_peptides_9NATG	HFM1	428.0	0.17757009345794392	-0.5225393538344099
343	0.0	59.0	82.0	0.0	4.0	59.0	hblOligo174561_Cat2	343	NM_1017975	28.0	CCAAGCCTGCCATCTATCAGTCGCAGCGAGTACCTGAACATCAGCGAACTCCCAATCATGGAACAATGGGACCAACCTGAAATTTATGGGAAGGTGCGCCAAGAGCCATCCGAGTACCAAGATAAGGAGGTTCTCAACGTCAACTTCGAATTGGGGAACGAAGTGTGGGATGACTTTGATGACGAGAACCTTGAAGTGACAAGCTTCAGTACAGATACCGAAAAAACCAAAATCTCCGGTTTCGGCAACACCCTCTCTAGCGGAGGATCTAGCGGAGG	ccaagcctgccatctatcagtcgcagcgagtacctgaacatcagcgaactcccaatcatggaacaatgggaccaacctgaaatttatgggaaggtgcgccaagagccatccgagtaccaagataaggaggttctcaacgtcaacttcgaattggggaacgaagtgtgggatgactttgatgacgagaaccttgaagtgacaagcttcagtacagataccgaaaaaaccaaaatctccggtttcggcaacaccctc		ATCCACCGGTACCATGGCTAGCccaagcctgccatctatcagtcgcagcgagtacctgaacatcagcgaactcccaatcatggaacaatgggaccaacctgaaatttatgggaaggtgcgccaagagccatccgagtaccaagataaggaggttctcaacgtcaacttcgaattggggaacgaagtgtgggatgactttgatgacgagaaccttgaagtgacaagcttcagtacagataccgaaaaaaccaaaatctccggtttcggcaacaccctcTCTAGCGGAGGATCTAGCGGAGG	2_wt_dna_repair_peptides	HFM1	141.0	0.41843971631205673	0.6811766781188225
344	0.0	86.0	760.0	0.0	2.0	86.0	hblOligo46877_Cat3	344	NM_1017975	29.0	AAAAGGCTTATGGAATTGGGGAACGAAGTGTGGGATGACTTTGATGACGAGAACCTTGAAGTGGAGGAGTTCGAGGAGGATGAGGAAAAAGAGAAAATCGAGGGTTTCGGCAACGAGCTCGAGGAGGAGGAGCGCGGGGAGAAACTCCCACTTCAGGAGGAGAAAGAGAAGTTCCAACGCGAAATGGAGAATGAGTTCGTGGAGGAGCACGAGATGGAGGATATCGAGCTCGAGAATGAGGCCATGCCAAAATTCTCTAGCGGAGGATCTAGCGGAGG	AAAAGGCTTATGgaattggggaacgaagtgtgggatgactttgatgacgagaaccttgaagtgGAGGAGttcGAGGAGgatGAGgaaaaaGAGaaaatcGAGggtttcggcaacGAGctcGAGGAGGAGGAGcgcgggGAGaaactcccacttcaggagGAGaaaGAGaagttccaacgcgaaatgGAGaatGAGttcgtgGAGGAGcacgagatgGAGgatatcGAGctcGAGaatGAGgccatgccaaaattc	AAAAGGCTTATG	ATCCACCGGTACCATGGCTAGCAAAAGGCTTATGgaattggggaacgaagtgtgggatgactttgatgacgagaaccttgaagtgGAGGAGttcGAGGAGgatGAGgaaaaaGAGaaaatcGAGggtttcggcaacGAGctcGAGGAGGAGGAGcgcgggGAGaaactcccacttcaggagGAGaaaGAGaagttccaacgcgaaatgGAGaatGAGttcgtgGAGGAGcacgagatgGAGgatatcGAGctcGAGaatGAGgccatgccaaaattcTCTAGCGGAGGATCTAGCGGAGG	3_4778_st_to_e_dna_repair_peptides_9NATG	HFM1	846.0	0.1016548463356974	-1.168612655549513
345	0.0	56.0	373.0	0.0	0.0	56.0	hblOligo46877_Cat2	345	NM_1017975	29.0	AACGTCAACTTCGAATTGGGGAACGAAGTGTGGGATGACTTTGATGACGAGAACCTTGAAGTGACAAGCTTCAGTACAGATACCGAAAAAACCAAAATCTCCGGTTTCGGCAACACCCTCTCCTCTTCCACACGCGGGTCCAAACTCCCACTTCAGGAGTCTAAATCCAAGTTCCAACGCGAAATGTCTAATAGCTTCGTGTCCTCCCACGAGATGTCAGATATCAGCCTCTCAAATTCAGCCATGCCAAAATTCTCTAGCGGAGGATCTAGCGGAGG	aacgtcaacttcgaattggggaacgaagtgtgggatgactttgatgacgagaaccttgaagtgacaagcttcagtacagataccgaaaaaaccaaaatctccggtttcggcaacaccctctcctcttccacacgcgggtccaaactcccacttcaggagtctaaatccaagttccaacgcgaaatgtctaatagcttcgtgtcctcccacgagatgtcagatatcagcctctcaaattcagccatgccaaaattc		ATCCACCGGTACCATGGCTAGCaacgtcaacttcgaattggggaacgaagtgtgggatgactttgatgacgagaaccttgaagtgacaagcttcagtacagataccgaaaaaaccaaaatctccggtttcggcaacaccctctcctcttccacacgcgggtccaaactcccacttcaggagtctaaatccaagttccaacgcgaaatgtctaatagcttcgtgtcctcccacgagatgtcagatatcagcctctcaaattcagccatgccaaaattcTCTAGCGGAGGATCTAGCGGAGG	2_wt_dna_repair_peptides	HFM1	429.0	0.13053613053613053	-0.8858682474313102
347	0.0	1507.0	4991.0	11.0	71.0	1507.0	hblOligo174562_Cat2	347	NM_1017975	30.0	GGGTCCAAACTCCCACTTCAGGAGTCTAAATCCAAGTTCCAACGCGAAATGTCTAATAGCTTCGTGTCCTCCCACGAGATGTCAGATATCAGCCTCTCAAATTCAGCCATGCCAAAATTCTCTGCTTCATCCATGACTAAGCTCCCACAACAGGCCGGCAATGCCGTGATCGTTCACTTTCAAGAACGCAAACCTCAAAACCTTAGCCCAGAGATCGAGAAGCAATGCTTCACTTTCTCTGAGAAGAACCCAAATTCTAGCGGAGGATCTAGCGGAGG	gggtccaaactcccacttcaggagtctaaatccaagttccaacgcgaaatgtctaatagcttcgtgtcctcccacgagatgtcagatatcagcctctcaaattcagccatgccaaaattctctgcttcatccatgactaagctcccacaacaggccggcaatgccgtgatcgttcactttcaagaacgcaaacctcaaaaccttagcccagagatcgagaagcaatgcttcactttctctgagaagaacccaaat		ATCCACCGGTACCATGGCTAGCgggtccaaactcccacttcaggagtctaaatccaagttccaacgcgaaatgtctaatagcttcgtgtcctcccacgagatgtcagatatcagcctctcaaattcagccatgccaaaattctctgcttcatccatgactaagctcccacaacaggccggcaatgccgtgatcgttcactttcaagaacgcaaacctcaaaaccttagcccagagatcgagaagcaatgcttcactttctctgagaagaacccaaatTCTAGCGGAGGATCTAGCGGAGG	2_wt_dna_repair_peptides	HFM1	6498.0	0.231917513080948	-0.18715688936575758
348	0.0	122.0	362.0	0.0	13.0	122.0	hblOligo46878_Cat3	348	NM_1017975	31.0	AGTTGCGGAATGCAACAGGCCGGCAATGCCGTGATCGTTCACTTTCAAGAACGCAAACCTCAAAACCTTGAGCCAGAGATCGAGAAGCAATGCTTCGAGTTCGAGGAGAAGAACCCAAATGAGGAGAATTATAAAAAAGTCGACTTCTTCATTCGCAACGAGGAATGCAAAAAGGAGGTTGACTTTGAGATGTACCACCCTGATGACGAAGCAGACGAGATGAAAGAGCTCTTGGGCATCTTTGACGGGATTTTCTCTAGCGGAGGATCTAGCGGAGG	AGTTGCGGAATGcaacaggccggcaatgccgtgatcgttcactttcaagaacgcaaacctcaaaaccttGAGccagagatcgagaagcaatgcttcGAGttcGAGgagaagaacccaaatGAGGAGaattataaaaaagtcgacttcttcattcgcaacGAGgaatgcaaaaaggaggttgactttGAGatgtaccaccctgatgacgaagcagacgagatgaaaGAGctcttgggcatctttgacgggattttc	AGTTGCGGAATG	ATCCACCGGTACCATGGCTAGCAGTTGCGGAATGcaacaggccggcaatgccgtgatcgttcactttcaagaacgcaaacctcaaaaccttGAGccagagatcgagaagcaatgcttcGAGttcGAGgagaagaacccaaatGAGGAGaattataaaaaagtcgacttcttcattcgcaacGAGgaatgcaaaaaggaggttgactttGAGatgtaccaccctgatgacgaagcagacgagatgaaaGAGctcttgggcatctttgacgggattttcTCTAGCGGAGGATCTAGCGGAGG	3_4778_st_to_e_dna_repair_peptides_9NATG	HFM1	484.0	0.25206611570247933	-0.07726468561515842
349	0.0	70.0	160.0	0.0	137.0	70.0	hblOligo46878_Cat2	349	NM_1017975	31.0	ACTAAGCTCCCACAACAGGCCGGCAATGCCGTGATCGTTCACTTTCAAGAACGCAAACCTCAAAACCTTAGCCCAGAGATCGAGAAGCAATGCTTCACTTTCTCTGAGAAGAACCCAAATTCATCTAATTATAAAAAAGTCGACTTCTTCATTCGCAACAGTGAATGCAAAAAGGAGGTTGACTTTTCAATGTACCACCCTGATGACGAAGCAGACGAGATGAAAAGCCTCTTGGGCATCTTTGACGGGATTTTCTCTAGCGGAGGATCTAGCGGAGG	actaagctcccacaacaggccggcaatgccgtgatcgttcactttcaagaacgcaaacctcaaaaccttagcccagagatcgagaagcaatgcttcactttctctgagaagaacccaaattcatctaattataaaaaagtcgacttcttcattcgcaacagtgaatgcaaaaaggaggttgacttttcaatgtaccaccctgatgacgaagcagacgagatgaaaagcctcttgggcatctttgacgggattttc		ATCCACCGGTACCATGGCTAGCactaagctcccacaacaggccggcaatgccgtgatcgttcactttcaagaacgcaaacctcaaaaccttagcccagagatcgagaagcaatgcttcactttctctgagaagaacccaaattcatctaattataaaaaagtcgacttcttcattcgcaacagtgaatgcaaaaaggaggttgacttttcaatgtaccaccctgatgacgaagcagacgagatgaaaagcctcttgggcatctttgacgggattttcTCTAGCGGAGGATCTAGCGGAGG	2_wt_dna_repair_peptides	HFM1	230.0	0.30434782608695654	0.18367990829288827
351	0.0	42.0	239.0	0.0	0.0	42.0	hblOligo252047_Cat2	351	NM_1018112	1.0	TGGCTGTTTCGCAATTTGTGCTGCCTGTGCGAACAAATGGAAGCTTCTTGTCAGCACGCAGACGTGGCACGCGCAATGCTCAGCGATTTTGTTCAAATGTTCGTCCTCCGCGGCTTTCAGAAAAATAGCGACCTCCGCCGCACTGTGGAACCTGAGAAGATGCCTCAGGTTACTGTGGACGTCCTTCAACGCATGCTCATTTTTGCTCTCGACGCACTGGCTGCCGGGGTGCAAGAAGAGTCCTCAACTCATAAGTCTAGCGGAGGATCTAGCGGAGG	tggctgtttcgcaatttgtgctgcctgtgcgaacaaatggaagcttcttgtcagcacgcagacgtggcacgcgcaatgctcagcgattttgttcaaatgttcgtcctccgcggctttcagaaaaatagcgacctccgccgcactgtggaacctgagaagatgcctcaggttactgtggacgtccttcaacgcatgctcatttttgctctcgacgcactggctgccggggtgcaagaagagtcctcaactcataag		ATCCACCGGTACCATGGCTAGCtggctgtttcgcaatttgtgctgcctgtgcgaacaaatggaagcttcttgtcagcacgcagacgtggcacgcgcaatgctcagcgattttgttcaaatgttcgtcctccgcggctttcagaaaaatagcgacctccgccgcactgtggaacctgagaagatgcctcaggttactgtggacgtccttcaacgcatgctcatttttgctctcgacgcactggctgccggggtgcaagaagagtcctcaactcataagTCTAGCGGAGGATCTAGCGGAGG	2_wt_dna_repair_peptides	FANCA	281.0	0.1494661921708185	-0.7284354521707863
352	0.0	341.0	196.0	0.0	1.0	341.0	hblOligo37539_Cat3	352	NM_1018113	1.0	CTCCAATCAATGGCAATGGAGGAGAATGAACAGGAACGCCTCCTTTGTTACAACGGGGAGGTGCTGGTTTTCCAACTTGAGAAGGGTAATTTCGCTGACAAAGAGCCTGAGAAAGAGCCTATTCTGCACGTGCGCCGCATGGTGTTTGATCGCGGTGAGAAGGTCTTTGTCCAGAAGGAGGAGGGGTTCTTCGAGATTAAGGAAGAGAACGAGCATCTTAAGATCATGTGCTGTAATTGTGTTGAGGATTTTCGCTCTAGCGGAGGATCTAGCGGAGG	CTCCAATCAATGgcaatgGAGGAGaatgaacaggaacgcctcctttgttacaacggggaggtgctggttttccaacttGAGaagggtaatttcgctgacaaagagcctGAGaaaGAGcctattctgcacgtgcgccgcatggtgtttgatcgcggtGAGaaggtctttgtccagaagGAGGAGgggttcttcGAGattaaggaagagaacGAGcatcttaagatcatgtgctgtaattgtgttGAGgattttcgc	CTCCAATCAATG	ATCCACCGGTACCATGGCTAGCCTCCAATCAATGgcaatgGAGGAGaatgaacaggaacgcctcctttgttacaacggggaggtgctggttttccaacttGAGaagggtaatttcgctgacaaagagcctGAGaaaGAGcctattctgcacgtgcgccgcatggtgtttgatcgcggtGAGaaggtctttgtccagaagGAGGAGgggttcttcGAGattaaggaagagaacGAGcatcttaagatcatgtgctgtaattgtgttGAGgattttcgcTCTAGCGGAGGATCTAGCGGAGG	3_4778_st_to_e_dna_repair_peptides_9NATG	FANCB	537.0	0.6350093109869647	1.564126299530356
353	0.0	946.0	887.0	0.0	5.0	946.0	hblOligo37539_Cat2	353	NM_1018113	1.0	ACATCCAAACAAGCAATGAGTAGTAATGAACAGGAACGCCTCCTTTGTTACAACGGGGAGGTGCTGGTTTTCCAACTTTCAAAGGGTAATTTCGCTGACAAAGAGCCTACAAAAACCCCTATTCTGCACGTGCGCCGCATGGTGTTTGATCGCGGTACCAAGGTCTTTGTCCAGAAGTCTACAGGGTTCTTCACCATTAAGGAAGAGAACTCTCATCTTAAGATCATGTGCTGTAATTGTGTTAGCGATTTTCGCTCTAGCGGAGGATCTAGCGGAGG	acatccaaacaagcaatgagtagtaatgaacaggaacgcctcctttgttacaacggggaggtgctggttttccaactttcaaagggtaatttcgctgacaaagagcctacaaaaacccctattctgcacgtgcgccgcatggtgtttgatcgcggtaccaaggtctttgtccagaagtctacagggttcttcaccattaaggaagagaactctcatcttaagatcatgtgctgtaattgtgttagcgattttcgc		ATCCACCGGTACCATGGCTAGCacatccaaacaagcaatgagtagtaatgaacaggaacgcctcctttgttacaacggggaggtgctggttttccaactttcaaagggtaatttcgctgacaaagagcctacaaaaacccctattctgcacgtgcgccgcatggtgtttgatcgcggtaccaaggtctttgtccagaagtctacagggttcttcaccattaaggaagagaactctcatcttaagatcatgtgctgtaattgtgttagcgattttcgcTCTAGCGGAGGATCTAGCGGAGG	2_wt_dna_repair_peptides	FANCB	1833.0	0.5160938352427714	1.0747560682196549
356	0.0	257.0	1791.0	1.0	4.0	257.0	hblOligo37540_Cat3	356	NM_1018113	3.0	TATCGCCCTATGGTCATTGAGAAAAACAAAAAAAATAACGTCTTTGAATATTTTCTCCTGATTCTTCATGAGGAGAACAAGTTCGAGATGCGCTTGGAGTTTAAGTTGGGTTATGAGATGAAAGATGGTCTCCGCGTCCTGAACGGGCCTCTTATTCTCTGGCGCCACGTGAAGGCCTTCTTTTTCATTGAGGAGCAAGAGGGTAAAGTGGTGGAGGTCGAGGGCAACTTCGAGGAGATCCAGTGGGCAGGCGAGTCTAGCGGAGGATCTAGCGGAGG	TATCGCCCTATGgtcattgagaaaaacaaaaaaaataacgtctttgaatattttctcctgattcttcatGAGGAGaacaagttcgagatgcgcttgGAGtttaagttgggttatgagatgaaagatggtctccgcgtcctgaacgggcctcttattctctggcgccacgtgaaggccttctttttcattGAGGAGcaaGAGggtaaagtggtgGAGgtcGAGggcaacttcGAGGAGatccagtgggcaggcgag	TATCGCCCTATG	ATCCACCGGTACCATGGCTAGCTATCGCCCTATGgtcattgagaaaaacaaaaaaaataacgtctttgaatattttctcctgattcttcatGAGGAGaacaagttcgagatgcgcttgGAGtttaagttgggttatgagatgaaagatggtctccgcgtcctgaacgggcctcttattctctggcgccacgtgaaggccttctttttcattGAGGAGcaaGAGggtaaagtggtgGAGgtcGAGggcaacttcGAGGAGatccagtgggcaggcgagTCTAGCGGAGGATCTAGCGGAGG	3_4778_st_to_e_dna_repair_peptides_9NATG	FANCB	2048.0	0.12548828125	-0.9310948356881359
358	0.0	46.0	60.0	0.0	0.0	46.0	hblOligo165951_Cat3	358	NM_1018113	4.0	TATTACGTAATGCCTCTTATTCTCTGGCGCCACGTGAAGGCCTTCTTTTTCATTGAGGAGCAAGAGGGTAAAGTGGTGGAGGTCGAGGGCAACTTCGAGGAGATCCAGTGGGCAGGCGAGATTGAGAATCTCGGTATGGTTCTTTTGGGTCTCAAGGAGTGTTGTTTGGAGGAAGAGGAGTGTGAGCAAGAACCTGAGAAGGAGGATTACGCCATTTGGAATGAGAAGTTTTGCGTCTATGAGTTGGAGGAGCAGTCTAGCGGAGGATCTAGCGGAGG	TATTACGTAATGcctcttattctctggcgccacgtgaaggccttctttttcattGAGGAGcaaGAGggtaaagtggtgGAGgtcGAGggcaacttcGAGGAGatccagtgggcaggcgagattgagaatctcggtatggttcttttgggtctcaaggagtgttgtttgGAGgaagaggagtgtGAGcaagaacctGAGaagGAGgattacgccatttggaatGAGaagttttgcgtctatGAGttggagGAGcag	TATTACGTAATG	ATCCACCGGTACCATGGCTAGCTATTACGTAATGcctcttattctctggcgccacgtgaaggccttctttttcattGAGGAGcaaGAGggtaaagtggtgGAGgtcGAGggcaacttcGAGGAGatccagtgggcaggcgagattgagaatctcggtatggttcttttgggtctcaaggagtgttgtttgGAGgaagaggagtgtGAGcaagaacctGAGaagGAGgattacgccatttggaatGAGaagttttgcgtctatGAGttggagGAGcagTCTAGCGGAGGATCTAGCGGAGG	3_4778_st_to_e_dna_repair_peptides_9NATG	FANCB	106.0	0.4339622641509434	0.7446553157443505
360	0.0	216.0	407.0	0.0	0.0	216.0	hblOligo37541_Cat3	360	NM_1018113	5.0	AACAACGTGATGCTCAAGGAGTGTTGTTTGGAGGAAGAGGAGTGTGAGCAAGAACCTGAGAAGGAGGATTACGCCATTTGGAATGAGAAGTTTTGCGTCTATGAGTTGGAGGAGCAGGAGGTGCTTGAGGACATCTACATCATTCCTCCAGCTTATGAGGAGGTTGTTGAGTACGTCCATATTTGTGCCGAGGAGATCATTAAGAACCAGCTGCGCATCGAGCTCATTGCTCTGGAGCGCAAAAACCAACTCATCTCTAGCGGAGGATCTAGCGGAGG	AACAACGTGATGctcaaggagtgttgtttgGAGgaagaggagtgtGAGcaagaacctGAGaagGAGgattacgccatttggaatGAGaagttttgcgtctatGAGttggagGAGcaggaggtgcttGAGgacatctacatcattcctccagcttatGAGGAGgttgttGAGtacgtccatatttgtgccGAGgagatcattaagaaccagctgcgcatcGAGctcattgctctgGAGcgcaaaaaccaactcatc	AACAACGTGATG	ATCCACCGGTACCATGGCTAGCAACAACGTGATGctcaaggagtgttgtttgGAGgaagaggagtgtGAGcaagaacctGAGaagGAGgattacgccatttggaatGAGaagttttgcgtctatGAGttggagGAGcaggaggtgcttGAGgacatctacatcattcctccagcttatGAGGAGgttgttGAGtacgtccatatttgtgccGAGgagatcattaagaaccagctgcgcatcGAGctcattgctctgGAGcgcaaaaaccaactcatcTCTAGCGGAGGATCTAGCGGAGG	3_4778_st_to_e_dna_repair_peptides_9NATG	FANCB	623.0	0.3467094703049759	0.37682370371892604
361	0.0	105.0	377.0	0.0	1.0	105.0	hblOligo37541_Cat2	361	NM_1018113	5.0	GTTCTTTTGGGTCTCAAGGAGTGTTGTTTGTCAGAAGAGGAGTGTACACAAGAACCTAGCAAGTCAGATTACGCCATTTGGAATACTAAGTTTTGCGTCTATAGCTTGGAGAGCCAGGAGGTGCTTTCAGACATCTACATCATTCCTCCAGCTTATTCCTCTGTTGTTACATACGTCCATATTTGTGCCACCGAGATCATTAAGAACCAGCTGCGCATCTCCCTCATTGCTCTGACTCGCAAAAACCAACTCATCTCTAGCGGAGGATCTAGCGGAGG	gttcttttgggtctcaaggagtgttgtttgtcagaagaggagtgtacacaagaacctagcaagtcagattacgccatttggaatactaagttttgcgtctatagcttggagagccaggaggtgctttcagacatctacatcattcctccagcttattcctctgttgttacatacgtccatatttgtgccaccgagatcattaagaaccagctgcgcatctccctcattgctctgactcgcaaaaaccaactcatc		ATCCACCGGTACCATGGCTAGCgttcttttgggtctcaaggagtgttgtttgtcagaagaggagtgtacacaagaacctagcaagtcagattacgccatttggaatactaagttttgcgtctatagcttggagagccaggaggtgctttcagacatctacatcattcctccagcttattcctctgttgttacatacgtccatatttgtgccaccgagatcattaagaaccagctgcgcatctccctcattgctctgactcgcaaaaaccaactcatcTCTAGCGGAGGATCTAGCGGAGG	2_wt_dna_repair_peptides	FANCB	482.0	0.21784232365145229	-0.2679263558131313
362	0.0	88.0	483.0	1.0	4.0	88.0	hblOligo165952_Cat3	362	NM_1018113	6.0	TTTGACGTTATGCCTCCAGCTTATGAGGAGGTTGTTGAGTACGTCCATATTTGTGCCGAGGAGATCATTAAGAACCAGCTGCGCATCGAGCTCATTGCTCTGGAGCGCAAAAACCAACTCATCGAGTTCCAGAACGGCGAGCCTAAGAACGTCTGCCAACTTCCTTTTGGCGATCCATGTGCTGTGCAACTGATGGATGAGGGTGGTGGGAACTTGTTCTTTGTTGTGGAGTTCATTGAGAATAATGCATGCGCATCTAGCGGAGGATCTAGCGGAGG	TTTGACGTTATGcctccagcttatGAGGAGgttgttGAGtacgtccatatttgtgccGAGgagatcattaagaaccagctgcgcatcGAGctcattgctctgGAGcgcaaaaaccaactcatcGAGttccagaacggcGAGcctaagaacgtctgccaacttccttttggcgatccatgtgctgtgcaactgatggatGAGggtggtgggaacttgttctttgttgtgGAGttcattGAGaataatgcatgcgca	TTTGACGTTATG	ATCCACCGGTACCATGGCTAGCTTTGACGTTATGcctccagcttatGAGGAGgttgttGAGtacgtccatatttgtgccGAGgagatcattaagaaccagctgcgcatcGAGctcattgctctgGAGcgcaaaaaccaactcatcGAGttccagaacggcGAGcctaagaacgtctgccaacttccttttggcgatccatgtgctgtgcaactgatggatGAGggtggtgggaacttgttctttgttgtgGAGttcattGAGaataatgcatgcgcaTCTAGCGGAGGATCTAGCGGAGG	3_4778_st_to_e_dna_repair_peptides_9NATG	FANCB	571.0	0.15411558669001751	-0.6923213576970102
364	0.0	18.0	57.0	0.0	1.0	18.0	hblOligo37542_Cat3	364	NM_1018113	7.0	TCATACTCTATGAACGTCTGCCAACTTCCTTTTGGCGATCCATGTGCTGTGCAACTGATGGATGAGGGTGGTGGGAACTTGTTCTTTGTTGTGGAGTTCATTGAGAATAATGCATGCGCAGTCTGGAAAGAAGAGTTTCAGGTTGCTGCTAAATGGGAGAAACTCGAGCTTGTCCTGATTGACGACTTTATTGGCGAGGGGGAGGAGCAAGTCCTTCTCCTGTTCAAAGATGAGCTTAATGAGGATTGTCTTGAGTCTAGCGGAGGATCTAGCGGAGG	TCATACTCTATGaacgtctgccaacttccttttggcgatccatgtgctgtgcaactgatggatGAGggtggtgggaacttgttctttgttgtgGAGttcattGAGaataatgcatgcgcagtctggaaagaaGAGtttcaggttgctgctaaatgggagaaactcGAGcttgtcctgattgacgactttattggcGAGgggGAGgagcaagtccttctcctgttcaaagatGAGcttaatGAGgattgtcttGAG	TCATACTCTATG	ATCCACCGGTACCATGGCTAGCTCATACTCTATGaacgtctgccaacttccttttggcgatccatgtgctgtgcaactgatggatGAGggtggtgggaacttgttctttgttgtgGAGttcattGAGaataatgcatgcgcagtctggaaagaaGAGtttcaggttgctgctaaatgggagaaactcGAGcttgtcctgattgacgactttattggcGAGgggGAGgagcaagtccttctcctgttcaaagatGAGcttaatGAGgattgtcttGAGTCTAGCGGAGGATCTAGCGGAGG	3_4778_st_to_e_dna_repair_peptides_9NATG	FANCB	75.0	0.24	-0.14232102846102945
365	0.0	94.0	71.0	0.0	2.0	94.0	hblOligo37542_Cat2	365	NM_1018113	7.0	GGCACCCCTAAGAACGTCTGCCAACTTCCTTTTGGCGATCCATGTGCTGTGCAACTGATGGATTCAGGTGGTGGGAACTTGTTCTTTGTTGTGTCCTTCATTAGCAATAATGCATGCGCAGTCTGGAAAGAAAGCTTTCAGGTTGCTGCTAAATGGGAGAAACTCAGCCTTGTCCTGATTGACGACTTTATTGGCTCAGGGACTGAGCAAGTCCTTCTCCTGTTCAAAGATAGTCTTAATTCCGATTGTCTTACCTCTAGCGGAGGATCTAGCGGAGG	ggcacccctaagaacgtctgccaacttccttttggcgatccatgtgctgtgcaactgatggattcaggtggtgggaacttgttctttgttgtgtccttcattagcaataatgcatgcgcagtctggaaagaaagctttcaggttgctgctaaatgggagaaactcagccttgtcctgattgacgactttattggctcagggactgagcaagtccttctcctgttcaaagatagtcttaattccgattgtcttacc		ATCCACCGGTACCATGGCTAGCggcacccctaagaacgtctgccaacttccttttggcgatccatgtgctgtgcaactgatggattcaggtggtgggaacttgttctttgttgtgtccttcattagcaataatgcatgcgcagtctggaaagaaagctttcaggttgctgctaaatgggagaaactcagccttgtcctgattgacgactttattggctcagggactgagcaagtccttctcctgttcaaagatagtcttaattccgattgtcttaccTCTAGCGGAGGATCTAGCGGAGG	2_wt_dna_repair_peptides	FANCB	165.0	0.5696969696969697	1.2909733867060447
366	0.0	210.0	562.0	0.0	2.0	210.0	hblOligo165953_Cat3	366	NM_1018113	8.0	CCCTATTGTATGGCTAAATGGGAGAAACTCGAGCTTGTCCTGATTGACGACTTTATTGGCGAGGGGGAGGAGCAAGTCCTTCTCCTGTTCAAAGATGAGCTTAATGAGGATTGTCTTGAGGAGTTCAAAATTGAGGATCTGGGTAAGATCAATTACGAGGAGGAACCTGAGGACTGTAACGAAGATGATCTTTTCGAAGACAAACAAGAAAATCGCTACCTCGTTGTCCCACCTCTTGAGGAGGGGTTGAAGGTGTCTAGCGGAGGATCTAGCGGAGG	CCCTATTGTATGgctaaatgggagaaactcGAGcttgtcctgattgacgactttattggcGAGgggGAGgagcaagtccttctcctgttcaaagatGAGcttaatGAGgattgtcttGAGGAGttcaaaattGAGgatctgggtaagatcaattacGAGGAGgaacctGAGgactgtaacgaagatgatcttttcgaagacaaacaagaaaatcgctacctcgttgtcccacctcttgagGAGgggttgaaggtg	CCCTATTGTATG	ATCCACCGGTACCATGGCTAGCCCCTATTGTATGgctaaatgggagaaactcGAGcttgtcctgattgacgactttattggcGAGgggGAGgagcaagtccttctcctgttcaaagatGAGcttaatGAGgattgtcttGAGGAGttcaaaattGAGgatctgggtaagatcaattacGAGGAGgaacctGAGgactgtaacgaagatgatcttttcgaagacaaacaagaaaatcgctacctcgttgtcccacctcttgagGAGgggttgaaggtgTCTAGCGGAGGATCTAGCGGAGG	3_4778_st_to_e_dna_repair_peptides_9NATG	FANCB	772.0	0.27202072538860106	0.025964162301133853
367	0.0	3.0	129.0	0.0	0.0	3.0	hblOligo165953_Cat2	367	NM_1018113	8.0	TTTCAGGTTGCTGCTAAATGGGAGAAACTCAGCCTTGTCCTGATTGACGACTTTATTGGCTCAGGGACTGAGCAAGTCCTTCTCCTGTTCAAAGATAGTCTTAATTCCGATTGTCTTACCTCTTTCAAAATTACTGATCTGGGTAAGATCAATTACAGTTCTGAACCTTCAGACTGTAACGAAGATGATCTTTTCGAAGACAAACAAGAAAATCGCTACCTCGTTGTCCCACCTCTTGAGACCGGGTTGAAGGTGTCTAGCGGAGGATCTAGCGGAGG	tttcaggttgctgctaaatgggagaaactcagccttgtcctgattgacgactttattggctcagggactgagcaagtccttctcctgttcaaagatagtcttaattccgattgtcttacctctttcaaaattactgatctgggtaagatcaattacagttctgaaccttcagactgtaacgaagatgatcttttcgaagacaaacaagaaaatcgctacctcgttgtcccacctcttgagaccgggttgaaggtg		ATCCACCGGTACCATGGCTAGCtttcaggttgctgctaaatgggagaaactcagccttgtcctgattgacgactttattggctcagggactgagcaagtccttctcctgttcaaagatagtcttaattccgattgtcttacctctttcaaaattactgatctgggtaagatcaattacagttctgaaccttcagactgtaacgaagatgatcttttcgaagacaaacaagaaaatcgctacctcgttgtcccacctcttgagaccgggttgaaggtgTCTAGCGGAGGATCTAGCGGAGG	2_wt_dna_repair_peptides	FANCB	132.0	0.022727272727272728	-2.750841634216206
368	0.0	62.0	426.0	0.0	1.0	62.0	hblOligo37543_Cat3	368	NM_1018113	9.0	ATTCACCCAATGATCAATTACGAGGAGGAACCTGAGGACTGTAACGAAGATGATCTTTTCGAAGACAAACAAGAAAATCGCTACCTCGTTGTCCCACCTCTTGAGGAGGGGTTGAAGGTGTGTTTCGAGGAGTTTCGCGAGCTGCGCCAGCACCTCTTGCTCAAGGAGAAGATTATTGAGAAAGAGTACAAGGCCCTCATTAACTTGGTTCAGGGTAAGGACGACAACGAGGAGGAGGCTGAGGAGAAGGAATGCTCTAGCGGAGGATCTAGCGGAGG	ATTCACCCAATGatcaattacGAGGAGgaacctGAGgactgtaacgaagatgatcttttcgaagacaaacaagaaaatcgctacctcgttgtcccacctcttgagGAGgggttgaaggtgtgtttcGAGGAGtttcgcgagctgcgccagcacctcttgctcaaggagaagattattGAGaaaGAGtacaaggccctcattaacttggttcagggtaaggacgacaacGAGGAGGAGgctgaggagaaggaatgc	ATTCACCCAATG	ATCCACCGGTACCATGGCTAGCATTCACCCAATGatcaattacGAGGAGgaacctGAGgactgtaacgaagatgatcttttcgaagacaaacaagaaaatcgctacctcgttgtcccacctcttgagGAGgggttgaaggtgtgtttcGAGGAGtttcgcgagctgcgccagcacctcttgctcaaggagaagattattGAGaaaGAGtacaaggccctcattaacttggttcagggtaaggacgacaacGAGGAGGAGgctgaggagaaggaatgcTCTAGCGGAGGATCTAGCGGAGG	3_4778_st_to_e_dna_repair_peptides_9NATG	FANCB	488.0	0.12704918032786885	-0.9169464797469229
370	0.0	193.0	87.0	0.0	2.0	193.0	hblOligo165954_Cat3	370	NM_1018113	10.0	GGCCACGCGATGCAGCACCTCTTGCTCAAGGAGAAGATTATTGAGAAAGAGTACAAGGCCCTCATTAACTTGGTTCAGGGTAAGGACGACAACGAGGAGGAGGCTGAGGAGAAGGAATGCCTCGTGCCACTCTGCGGGGAAGAGGAAAACGAGGTGCATATCTTGGATGAGAAACTTGAGGATAATTTTCAGGATGAGGAACAGCTTGTGGAGAAAATCTGGTATCGCGTCATCGATGACGAGTTGGTTGTCGGGTCTAGCGGAGGATCTAGCGGAGG	GGCCACGCGATGcagcacctcttgctcaaggagaagattattGAGaaaGAGtacaaggccctcattaacttggttcagggtaaggacgacaacGAGGAGGAGgctgaggagaaggaatgcctcgtgccactctgcggggaagaggaaaacGAGgtgcatatcttggatgagaaacttGAGgataattttcaggatGAGgaacagcttgtggagaaaatctggtatcgcgtcatcgatgacGAGttggttgtcggg	GGCCACGCGATG	ATCCACCGGTACCATGGCTAGCGGCCACGCGATGcagcacctcttgctcaaggagaagattattGAGaaaGAGtacaaggccctcattaacttggttcagggtaaggacgacaacGAGGAGGAGgctgaggagaaggaatgcctcgtgccactctgcggggaagaggaaaacGAGgtgcatatcttggatgagaaacttGAGgataattttcaggatGAGgaacagcttgtggagaaaatctggtatcgcgtcatcgatgacGAGttggttgtcgggTCTAGCGGAGGATCTAGCGGAGG	3_4778_st_to_e_dna_repair_peptides_9NATG	FANCB	280.0	0.6892857142857143	1.807140551727658
371	0.0	349.0	719.0	0.0	6.0	349.0	hblOligo165954_Cat2	371	NM_1018113	10.0	CGCGAGCTGCGCCAGCACCTCTTGCTCAAGGAGAAGATTATTTCAAAATCTTACAAGGCCCTCATTAACTTGGTTCAGGGTAAGGACGACAACACCTCATCAGCTGAGGAGAAGGAATGCCTCGTGCCACTCTGCGGGGAAGAGGAAAACTCCGTGCATATCTTGGATGAGAAACTTAGCGATAATTTTCAGGATTCCGAACAGCTTGTGGAGAAAATCTGGTATCGCGTCATCGATGACTCTTTGGTTGTCGGGTCTAGCGGAGGATCTAGCGGAGG	cgcgagctgcgccagcacctcttgctcaaggagaagattatttcaaaatcttacaaggccctcattaacttggttcagggtaaggacgacaacacctcatcagctgaggagaaggaatgcctcgtgccactctgcggggaagaggaaaactccgtgcatatcttggatgagaaacttagcgataattttcaggattccgaacagcttgtggagaaaatctggtatcgcgtcatcgatgactctttggttgtcggg		ATCCACCGGTACCATGGCTAGCcgcgagctgcgccagcacctcttgctcaaggagaagattatttcaaaatcttacaaggccctcattaacttggttcagggtaaggacgacaacacctcatcagctgaggagaaggaatgcctcgtgccactctgcggggaagaggaaaactccgtgcatatcttggatgagaaacttagcgataattttcaggattccgaacagcttgtggagaaaatctggtatcgcgtcatcgatgactctttggttgtcgggTCTAGCGGAGGATCTAGCGGAGG	2_wt_dna_repair_peptides	FANCB	1068.0	0.3267790262172285	0.2875690459587368
372	0.0	225.0	588.0	1.0	1.0	225.0	hblOligo37544_Cat3	372	NM_1018113	11.0	GATCGTAAGATGAACGAGGTGCATATCTTGGATGAGAAACTTGAGGATAATTTTCAGGATGAGGAACAGCTTGTGGAGAAAATCTGGTATCGCGTCATCGATGACGAGTTGGTTGTCGGGGTCAAGGAGGAGGAGGAGCTCAAACTTGAGCTCAACGATGTTGAGCTTGAGTTGCTTATGGATCAGGCACACGACGAGCGCTTCCGCTTGCTTAAATGTCAAAACCGCGTCATTAAACTGGAGGAGAATCCTTTTTCTAGCGGAGGATCTAGCGGAGG	GATCGTAAGATGaacGAGgtgcatatcttggatgagaaacttGAGgataattttcaggatGAGgaacagcttgtggagaaaatctggtatcgcgtcatcgatgacGAGttggttgtcggggtcaagGAGGAGGAGGAGctcaaacttGAGctcaacgatgttGAGcttGAGttgcttatggatcaggcacacgacGAGcgcttccgcttgcttaaatgtcaaaaccgcgtcattaaactgGAGGAGaatcctttt	GATCGTAAGATG	ATCCACCGGTACCATGGCTAGCGATCGTAAGATGaacGAGgtgcatatcttggatgagaaacttGAGgataattttcaggatGAGgaacagcttgtggagaaaatctggtatcgcgtcatcgatgacGAGttggttgtcggggtcaagGAGGAGGAGGAGctcaaacttGAGctcaacgatgttGAGcttGAGttgcttatggatcaggcacacgacGAGcgcttccgcttgcttaaatgtcaaaaccgcgtcattaaactgGAGGAGaatccttttTCTAGCGGAGGATCTAGCGGAGG	3_4778_st_to_e_dna_repair_peptides_9NATG	FANCB	813.0	0.2767527675276753	0.049731935783149384
374	0.0	505.0	492.0	6657.0	2.0	505.0	hblOligo165955_Cat3	374	NM_1018113	12.0	GGCATCTGGATGGAGCTCAACGATGTTGAGCTTGAGTTGCTTATGGATCAGGCACACGACGAGCGCTTCCGCTTGCTTAAATGTCAAAACCGCGTCATTAAACTGGAGGAGAATCCTTTTCCTGCCCCATATTTGATGCCTTGCGAAATTGGCCTTGAAGCCAAGCGCGTGGAGCTGGAGCCTGACGAGAAGAAAGAGGAAGAGTTTGTGTGCGAGCATCCAGAGAAGAAGGAATGTGTTCAGATCATTGAGGCCTCTAGCGGAGGATCTAGCGGAGG	GGCATCTGGATGGAGctcaacgatgttGAGcttGAGttgcttatggatcaggcacacgacGAGcgcttccgcttgcttaaatgtcaaaaccgcgtcattaaactgGAGGAGaatccttttcctgccccatatttgatgccttgcgaaattggccttgaagccaagcgcgtgGAGctgGAGcctgacGAGaagaaagaggaaGAGtttgtgtgcgagcatccaGAGaagaaggaatgtgttcagatcattGAGgcc	GGCATCTGGATG	ATCCACCGGTACCATGGCTAGCGGCATCTGGATGGAGctcaacgatgttGAGcttGAGttgcttatggatcaggcacacgacGAGcgcttccgcttgcttaaatgtcaaaaccgcgtcattaaactgGAGGAGaatccttttcctgccccatatttgatgccttgcgaaattggccttgaagccaagcgcgtgGAGctgGAGcctgacGAGaagaaagaggaaGAGtttgtgtgcgagcatccaGAGaagaaggaatgtgttcagatcattGAGgccTCTAGCGGAGGATCTAGCGGAGG	3_4778_st_to_e_dna_repair_peptides_9NATG	FANCB	997.0	0.506519558676028	1.0364381942604077
378	0.0	82.0	155.0	0.0	918.0	82.0	hblOligo165956_Cat3	378	NM_1018113	14.0	TTACTTTTTATGTTCGAGAAGTTTTGTTGCGAGGTTCTTCTTCAAATTATGGAGCGCGAGGAGGGTAATTGTCCAAAGGACCGCTACGTTGTGTGCGGCCGCGTCTTTTTGGAGCTTGAGGACCTGGAGGAGGGCAAATACCTCCTCGAGTTCCCAAAAAAGAAACCTATTGAGCACATGGAAGATCTTTTTGCCTTGCTCGCAGCTTTTCATAAGGAGTGTTTTCAAATCGAGGAGCCTGGGTACGCATTGAACTCTAGCGGAGGATCTAGCGGAGG	TTACTTTTTATGttcGAGaagttttgttgcGAGgttcttcttcaaattatggagcgcgagGAGggtaattgtccaaaggaccgctacgttgtgtgcggccgcgtctttttgGAGcttgaggacctgGAGGAGggcaaatacctcctcGAGttcccaaaaaagaaacctattgagcacatggaagatctttttgccttgctcgcagcttttcataagGAGtgttttcaaatcGAGGAGcctgggtacgcattgaac	TTACTTTTTATG	ATCCACCGGTACCATGGCTAGCTTACTTTTTATGttcGAGaagttttgttgcGAGgttcttcttcaaattatggagcgcgagGAGggtaattgtccaaaggaccgctacgttgtgtgcggccgcgtctttttgGAGcttgaggacctgGAGGAGggcaaatacctcctcGAGttcccaaaaaagaaacctattgagcacatggaagatctttttgccttgctcgcagcttttcataagGAGtgttttcaaatcGAGGAGcctgggtacgcattgaacTCTAGCGGAGGATCTAGCGGAGG	3_4778_st_to_e_dna_repair_peptides_9NATG	FANCB	237.0	0.3459915611814346	0.37365261182236265
380	0.0	548.0	1862.0	0.0	9.0	548.0	hblOligo37546_Cat3	380	NM_1018113	15.0	TCATTGATAATGGAGTTCCCAAAAAAGAAACCTATTGAGCACATGGAAGATCTTTTTGCCTTGCTCGCAGCTTTTCATAAGGAGTGTTTTCAAATCGAGGAGCCTGGGTACGCATTGAACGAGATGAAGGTCTGGTTGTTGGAACATATGAAATGCGAAATTATCAAAGAGTTCCCTGAAGTGTATTTCTGCGAGCGCCCAGGCGAGTTCTACGGCGAGCTTTTCGAGTGGAAACAGCGCGAGCCTTTCGAGGGTTCTAGCGGAGGATCTAGCGGAGG	TCATTGATAATGGAGttcccaaaaaagaaacctattgagcacatggaagatctttttgccttgctcgcagcttttcataagGAGtgttttcaaatcGAGGAGcctgggtacgcattgaacGAGatgaaggtctggttgttggaacatatgaaatgcgaaattatcaaagagttccctgaagtgtatttctgcgagcgcccaggcGAGttctacggcGAGcttttcGAGtggaaacagcgcGAGcctttcgagggt	TCATTGATAATG	ATCCACCGGTACCATGGCTAGCTCATTGATAATGGAGttcccaaaaaagaaacctattgagcacatggaagatctttttgccttgctcgcagcttttcataagGAGtgttttcaaatcGAGGAGcctgggtacgcattgaacGAGatgaaggtctggttgttggaacatatgaaatgcgaaattatcaaagagttccctgaagtgtatttctgcgagcgcccaggcGAGttctacggcGAGcttttcGAGtggaaacagcgcGAGcctttcgagggtTCTAGCGGAGGATCTAGCGGAGG	3_4778_st_to_e_dna_repair_peptides_9NATG	FANCB	2410.0	0.22738589211618257	-0.21277268941164085
382	0.0	174.0	745.0	0.0	1.0	174.0	hblOligo165957_Cat3	382	NM_1018113	16.0	TCGGTCGGGATGATGAAATGCGAAATTATCAAAGAGTTCCCTGAAGTGTATTTCTGCGAGCGCCCAGGCGAGTTCTACGGCGAGCTTTTCGAGTGGAAACAGCGCGAGCCTTTCGAGGGTATCCTCATCATCTATGAGCGCAATCAAGAGGTCATGTTCCAATGTTTGCACAATCTGATCCGCATCTTGCCTATCAATTGTTTTCTGAAGAACCTTAAGGAGGGCGAGGAGAATTTTCTCATTGATAATATGGCCTCTAGCGGAGGATCTAGCGGAGG	TCGGTCGGGATGatgaaatgcgaaattatcaaagagttccctgaagtgtatttctgcgagcgcccaggcGAGttctacggcGAGcttttcGAGtggaaacagcgcGAGcctttcgagggtatcctcatcatctatGAGcgcaatcaaGAGgtcatgttccaatgtttgcacaatctgatccgcatcttgcctatcaattgttttctgaagaaccttaagGAGggcGAGgagaattttctcattgataatatggcc	TCGGTCGGGATG	ATCCACCGGTACCATGGCTAGCTCGGTCGGGATGatgaaatgcgaaattatcaaagagttccctgaagtgtatttctgcgagcgcccaggcGAGttctacggcGAGcttttcGAGtggaaacagcgcGAGcctttcgagggtatcctcatcatctatGAGcgcaatcaaGAGgtcatgttccaatgtttgcacaatctgatccgcatcttgcctatcaattgttttctgaagaaccttaagGAGggcGAGgagaattttctcattgataatatggccTCTAGCGGAGGATCTAGCGGAGG	3_4778_st_to_e_dna_repair_peptides_9NATG	FANCB	919.0	0.1893362350380849	-0.4439704376876743
383	0.0	31.0	62.0	0.0	0.0	31.0	hblOligo165957_Cat2	383	NM_1018113	16.0	TTGTTGGAACATATGAAATGCGAAATTATCAAAGAGTTCCCTGAAGTGTATTTCTGCGAGCGCCCAGGCAGTTTCTACGGCACACTTTTCACCTGGAAACAGCGCACACCTTTCGAGGGTATCCTCATCATCTATAGTCGCAATCAAACCGTCATGTTCCAATGTTTGCACAATCTGATCCGCATCTTGCCTATCAATTGTTTTCTGAAGAACCTTAAGTCTGGCTCTGAGAATTTTCTCATTGATAATATGGCCTCTAGCGGAGGATCTAGCGGAGG	ttgttggaacatatgaaatgcgaaattatcaaagagttccctgaagtgtatttctgcgagcgcccaggcagtttctacggcacacttttcacctggaaacagcgcacacctttcgagggtatcctcatcatctatagtcgcaatcaaaccgtcatgttccaatgtttgcacaatctgatccgcatcttgcctatcaattgttttctgaagaaccttaagtctggctctgagaattttctcattgataatatggcc		ATCCACCGGTACCATGGCTAGCttgttggaacatatgaaatgcgaaattatcaaagagttccctgaagtgtatttctgcgagcgcccaggcagtttctacggcacacttttcacctggaaacagcgcacacctttcgagggtatcctcatcatctatagtcgcaatcaaaccgtcatgttccaatgtttgcacaatctgatccgcatcttgcctatcaattgttttctgaagaaccttaagtctggctctgagaattttctcattgataatatggccTCTAGCGGAGGATCTAGCGGAGG	2_wt_dna_repair_peptides	FANCB	93.0	0.3333333333333333	0.3172113009174107
385	0.0	422.0	355.0	37.0	0.0	422.0	hblOligo37547_Cat2	385	NM_1018113	17.0	AGTCGCAATCAAACCGTCATGTTCCAATGTTTGCACAATCTGATCCGCATCTTGCCTATCAATTGTTTTCTGAAGAACCTTAAGTCTGGCTCTGAGAATTTTCTCATTGATAATATGGCCTTTACCCTCGAAAAGGAACTCGTTACCTTGTCATCATTGTCCTCAGCAATCGCTAAACACGAGTCTAACTTTATGCAACGCTGCGAGGTCTCCAAGGGCAAAAGCTCCGTTGTTGCCGCTGCACTCTCAGATCGCTCTAGCGGAGGATCTAGCGGAGG	agtcgcaatcaaaccgtcatgttccaatgtttgcacaatctgatccgcatcttgcctatcaattgttttctgaagaaccttaagtctggctctgagaattttctcattgataatatggcctttaccctcgaaaaggaactcgttaccttgtcatcattgtcctcagcaatcgctaaacacgagtctaactttatgcaacgctgcgaggtctccaagggcaaaagctccgttgttgccgctgcactctcagatcgc		ATCCACCGGTACCATGGCTAGCagtcgcaatcaaaccgtcatgttccaatgtttgcacaatctgatccgcatcttgcctatcaattgttttctgaagaaccttaagtctggctctgagaattttctcattgataatatggcctttaccctcgaaaaggaactcgttaccttgtcatcattgtcctcagcaatcgctaaacacgagtctaactttatgcaacgctgcgaggtctccaagggcaaaagctccgttgttgccgctgcactctcagatcgcTCTAGCGGAGGATCTAGCGGAGG	2_wt_dna_repair_peptides	FANCB	777.0	0.5431145431145431	1.183246006037952
386	0.0	432.0	5200.0	2.0	21.0	432.0	hblOligo165958_Cat3	386	NM_1018113	18.0	TCCGGATTTATGTTGGAGGAGTTGGAGGAGGCAATCGCTAAACACGAGGAGAACTTTATGCAACGCTGCGAGGTCGAGAAGGGCAAAGAGGAGGTTGTTGCCGCTGCACTCGAGGATCGCCGCGAGAATATTCATCCTTACCGCAAAGAGTTGCAACGCGAAAAAAAAAAAATGTTGCAAGAGAATCTGAAGGTGGAGGGGGCCCTTTATCGCGAGATTGAGCTCAAAGTTGCAGAGGTCCAGCTTAAGGAGGACTCTAGCGGAGGATCTAGCGGAGG	TCCGGATTTATGttgGAGGAGttgGAGGAGgcaatcgctaaacacgagGAGaactttatgcaacgctgcgaggtcGAGaagggcaaaGAGGAGgttgttgccgctgcactcGAGgatcgccgcgagaatattcatccttaccgcaaagagttgcaacgcgaaaaaaaaaaaatgttgcaaGAGaatctgaaggtgGAGggggccctttatcgcgagattGAGctcaaagttgcagaggtccagcttaagGAGgac	TCCGGATTTATG	ATCCACCGGTACCATGGCTAGCTCCGGATTTATGttgGAGGAGttgGAGGAGgcaatcgctaaacacgagGAGaactttatgcaacgctgcgaggtcGAGaagggcaaaGAGGAGgttgttgccgctgcactcGAGgatcgccgcgagaatattcatccttaccgcaaagagttgcaacgcgaaaaaaaaaaaatgttgcaaGAGaatctgaaggtgGAGggggccctttatcgcgagattGAGctcaaagttgcagaggtccagcttaagGAGgacTCTAGCGGAGGATCTAGCGGAGG	3_4778_st_to_e_dna_repair_peptides_9NATG	FANCB	5632.0	0.07670454545454546	-1.4776298348480525
387	0.0	285.0	330.0	0.0	0.0	285.0	hblOligo165958_Cat2	387	NM_1018113	18.0	GAACTCGTTACCTTGTCATCATTGTCCTCAGCAATCGCTAAACACGAGTCTAACTTTATGCAACGCTGCGAGGTCTCCAAGGGCAAAAGCTCCGTTGTTGCCGCTGCACTCTCAGATCGCCGCGAGAATATTCATCCTTACCGCAAAGAGTTGCAACGCGAAAAAAAAAAAATGTTGCAAACTAATCTGAAGGTGTCCGGGGCCCTTTATCGCGAGATTACCCTCAAAGTTGCAGAGGTCCAGCTTAAGTCCGACTCTAGCGGAGGATCTAGCGGAGG	gaactcgttaccttgtcatcattgtcctcagcaatcgctaaacacgagtctaactttatgcaacgctgcgaggtctccaagggcaaaagctccgttgttgccgctgcactctcagatcgccgcgagaatattcatccttaccgcaaagagttgcaacgcgaaaaaaaaaaaatgttgcaaactaatctgaaggtgtccggggccctttatcgcgagattaccctcaaagttgcagaggtccagcttaagtccgac		ATCCACCGGTACCATGGCTAGCgaactcgttaccttgtcatcattgtcctcagcaatcgctaaacacgagtctaactttatgcaacgctgcgaggtctccaagggcaaaagctccgttgttgccgctgcactctcagatcgccgcgagaatattcatccttaccgcaaagagttgcaacgcgaaaaaaaaaaaatgttgcaaactaatctgaaggtgtccggggccctttatcgcgagattaccctcaaagttgcagaggtccagcttaagtccgacTCTAGCGGAGGATCTAGCGGAGG	2_wt_dna_repair_peptides	FANCB	615.0	0.4634146341463415	0.8637550072854807
388	0.0	11.0	40.0	0.0	0.0	11.0	hblOligo37548_Cat3	388	NM_1018113	19.0	CGGTCTCTGATGAAACACGAGGAGAACTTTATGCAACGCTGCGAGGTCGAGAAGGGCAAAGAGGAGGTTGTTGCCGCTGCACTCGAGGATCGCCGCGAGAATATTCATCCTTACCGCAAAGAGTTGCAACGCGAAAAAAAAAAAATGTTGCAAGAGAATCTGAAGGTGGAGGGGGCCCTTTATCGCGAGATTGAGCTCAAAGTTGCAGAGGTCCAGCTTAAGGAGGACTTCGCTGCTCAGAAGTTGGAGAACCTCTCTAGCGGAGGATCTAGCGGAGG	CGGTCTCTGATGaaacacgagGAGaactttatgcaacgctgcgaggtcGAGaagggcaaaGAGGAGgttgttgccgctgcactcGAGgatcgccgcgagaatattcatccttaccgcaaagagttgcaacgcgaaaaaaaaaaaatgttgcaaGAGaatctgaaggtgGAGggggccctttatcgcgagattGAGctcaaagttgcagaggtccagcttaagGAGgacttcgctgctcagaagttgGAGaacctc	CGGTCTCTGATG	ATCCACCGGTACCATGGCTAGCCGGTCTCTGATGaaacacgagGAGaactttatgcaacgctgcgaggtcGAGaagggcaaaGAGGAGgttgttgccgctgcactcGAGgatcgccgcgagaatattcatccttaccgcaaagagttgcaacgcgaaaaaaaaaaaatgttgcaaGAGaatctgaaggtgGAGggggccctttatcgcgagattGAGctcaaagttgcagaggtccagcttaagGAGgacttcgctgctcagaagttgGAGaacctcTCTAGCGGAGGATCTAGCGGAGG	3_4778_st_to_e_dna_repair_peptides_9NATG	FANCB	51.0	0.21568627450980393	-0.2806256998382095
389	0.0	693.0	2118.0	0.0	12.0	693.0	hblOligo37548_Cat2	389	NM_1018113	19.0	TCAGCAATCGCTAAACACGAGTCTAACTTTATGCAACGCTGCGAGGTCTCCAAGGGCAAAAGCTCCGTTGTTGCCGCTGCACTCTCAGATCGCCGCGAGAATATTCATCCTTACCGCAAAGAGTTGCAACGCGAAAAAAAAAAAATGTTGCAAACTAATCTGAAGGTGTCCGGGGCCCTTTATCGCGAGATTACCCTCAAAGTTGCAGAGGTCCAGCTTAAGTCCGACTTCGCTGCTCAGAAGTTGAGTAACCTCTCTAGCGGAGGATCTAGCGGAGG	tcagcaatcgctaaacacgagtctaactttatgcaacgctgcgaggtctccaagggcaaaagctccgttgttgccgctgcactctcagatcgccgcgagaatattcatccttaccgcaaagagttgcaacgcgaaaaaaaaaaaatgttgcaaactaatctgaaggtgtccggggccctttatcgcgagattaccctcaaagttgcagaggtccagcttaagtccgacttcgctgctcagaagttgagtaacctc		ATCCACCGGTACCATGGCTAGCtcagcaatcgctaaacacgagtctaactttatgcaacgctgcgaggtctccaagggcaaaagctccgttgttgccgctgcactctcagatcgccgcgagaatattcatccttaccgcaaagagttgcaacgcgaaaaaaaaaaaatgttgcaaactaatctgaaggtgtccggggccctttatcgcgagattaccctcaaagttgcagaggtccagcttaagtccgacttcgctgctcagaagttgagtaacctcTCTAGCGGAGGATCTAGCGGAGG	2_wt_dna_repair_peptides	FANCB	2811.0	0.24653148345784417	-0.10683904549409262
396	0.0	264.0	523.0	0.0	2.0	264.0	hblOligo252076_Cat2	396	NM_1024844	1.0	ATCAGCGTGCTGCAAACATCAAGCAGCTCCCTTCGCATGGGCGCATACGTTTTCATTGGGGTGGGCGCCGTGACAATGTTGATGGGGTTTCTTGGTTGTATCGGCGCTGTGAACGAAGTGCGCTGTCTCCTCGGTTTGTTGAAGCAGGAGATGGGCGGCATCGTGACTGAACTCATTCGCGACTATAATAGTTCCCGCGAGGACTCTCTGCAAGACGCCTGGGATTACGTGCAAGCCCAAGTCAAATGCTGCGGGTCTAGCGGAGGATCTAGCGGAGG	atcagcgtgctgcaaacatcaagcagctcccttcgcatgggcgcatacgttttcattggggtgggcgccgtgacaatgttgatggggtttcttggttgtatcggcgctgtgaacgaagtgcgctgtctcctcggtttgttgaagcaggagatgggcggcatcgtgactgaactcattcgcgactataatagttcccgcgaggactctctgcaagacgcctgggattacgtgcaagcccaagtcaaatgctgcggg		ATCCACCGGTACCATGGCTAGCatcagcgtgctgcaaacatcaagcagctcccttcgcatgggcgcatacgttttcattggggtgggcgccgtgacaatgttgatggggtttcttggttgtatcggcgctgtgaacgaagtgcgctgtctcctcggtttgttgaagcaggagatgggcggcatcgtgactgaactcattcgcgactataatagttcccgcgaggactctctgcaagacgcctgggattacgtgcaagcccaagtcaaatgctgcgggTCTAGCGGAGGATCTAGCGGAGG	2_wt_dna_repair_peptides	CD82	787.0	0.3354510800508259	0.3267261205587493
397	0.0	552.0	440.0	0.0	1.0	552.0	hblOligo31944_Cat3	397	NM_1025248	1.0	AGGCTTTACATGCCTCGCCCTGCCCTGTGTTATCATTTTTTGGAGGAGTTGCTCCGCGAGGCCATGCAAAACGCTCGCGGGGCACGCCAACGCGCTGAAGCAGCAGTCTTGGAGGGGCCAGGGCCTCCATTGGGTCGCGCTGCACAACATGGTATTCCTCGCCCACTGGAGGAGGCAGGGCGCCTTGAGCAAGGTTGCCGCGGTGCAGAGGAGGTGGGGGCCGCCGGTTGGAAGGGGGAACTCCCTAAAGCTGGTTCTAGCGGAGGATCTAGCGGAGG	AGGCTTTACATGcctcgccctgccctgtgttatcattttttgGAGGAGttgctccgcGAGgccatgcaaaacgctcgcggggcacgccaacgcgctgaagcagcagtcttgGAGgggccagggcctccattgggtcgcgctgcacaacatggtattcctcgcccactgGAGGAGgcagggcgccttGAGcaaggttgccgcggtgcaGAGGAGgtgggggccgccggttggaagggggaactccctaaagctggt	AGGCTTTACATG	ATCCACCGGTACCATGGCTAGCAGGCTTTACATGcctcgccctgccctgtgttatcattttttgGAGGAGttgctccgcGAGgccatgcaaaacgctcgcggggcacgccaacgcgctgaagcagcagtcttgGAGgggccagggcctccattgggtcgcgctgcacaacatggtattcctcgcccactgGAGGAGgcagggcgccttGAGcaaggttgccgcggtgcaGAGGAGgtgggggccgccggttggaagggggaactccctaaagctggtTCTAGCGGAGGATCTAGCGGAGG	3_4778_st_to_e_dna_repair_peptides_9NATG	DUT	992.0	0.5564516129032258	1.2371318008421444
399	0.0	2606.0	2464.0	21.0	21.0	2606.0	hblOligo160806_Cat3	399	NM_1025248	2.0	GAGTTAGTCATGCAACATGGTATTCCTCGCCCACTGGAGGAGGCAGGGCGCCTTGAGCAAGGTTGCCGCGGTGCAGAGGAGGTGGGGGCCGCCGGTTGGAAGGGGGAACTCCCTAAAGCTGGTGGCGAGCCAGCTCCTGGCCCAGAAGAGCCAGCAATTGAGCCAGAGAAGCGCGCCCGCCCAGCTGAAGTGGGGGGTATGCAGTTGCGCTTTGCCCGCCTTGAGGAACACGCCGAGGCCCCAGAGCGCGGTGAGTCTAGCGGAGGATCTAGCGGAGG	GAGTTAGTCATGcaacatggtattcctcgcccactgGAGGAGgcagggcgccttGAGcaaggttgccgcggtgcaGAGGAGgtgggggccgccggttggaagggggaactccctaaagctggtggcGAGccagctcctggcccagaaGAGccagcaattGAGccaGAGaagcgcgcccgcccagctgaagtggggggtatgcagttgcgctttgcccgccttGAGgaacacgccGAGgccccaGAGcgcggtGAG	GAGTTAGTCATG	ATCCACCGGTACCATGGCTAGCGAGTTAGTCATGcaacatggtattcctcgcccactgGAGGAGgcagggcgccttGAGcaaggttgccgcggtgcaGAGGAGgtgggggccgccggttggaagggggaactccctaaagctggtggcGAGccagctcctggcccagaaGAGccagcaattGAGccaGAGaagcgcgcccgcccagctgaagtggggggtatgcagttgcgctttgcccgccttGAGgaacacgccGAGgccccaGAGcgcggtGAGTCTAGCGGAGGATCTAGCGGAGG	3_4778_st_to_e_dna_repair_peptides_9NATG	DUT	5070.0	0.5140039447731756	1.0663889145087362
400	0.0	3256.0	5930.0	1.0	32.0	3256.0	hblOligo160806_Cat2	400	NM_1025248	2.0	GGTCGCGCTGCACAACATGGTATTCCTCGCCCACTGAGTTCAGCAGGGCGCCTTTCACAAGGTTGCCGCGGTGCATCCACTGTGGGGGCCGCCGGTTGGAAGGGGGAACTCCCTAAAGCTGGTGGCTCCCCAGCTCCTGGCCCAGAAACACCAGCAATTTCACCAAGTAAGCGCGCCCGCCCAGCTGAAGTGGGGGGTATGCAGTTGCGCTTTGCCCGCCTTAGTGAACACGCCACAGCCCCAACCCGCGGTAGCTCTAGCGGAGGATCTAGCGGAGG	ggtcgcgctgcacaacatggtattcctcgcccactgagttcagcagggcgcctttcacaaggttgccgcggtgcatccactgtgggggccgccggttggaagggggaactccctaaagctggtggctccccagctcctggcccagaaacaccagcaatttcaccaagtaagcgcgcccgcccagctgaagtggggggtatgcagttgcgctttgcccgccttagtgaacacgccacagccccaacccgcggtagc		ATCCACCGGTACCATGGCTAGCggtcgcgctgcacaacatggtattcctcgcccactgagttcagcagggcgcctttcacaaggttgccgcggtgcatccactgtgggggccgccggttggaagggggaactccctaaagctggtggctccccagctcctggcccagaaacaccagcaatttcaccaagtaagcgcgcccgcccagctgaagtggggggtatgcagttgcgctttgcccgccttagtgaacacgccacagccccaacccgcggtagcTCTAGCGGAGGATCTAGCGGAGG	2_wt_dna_repair_peptides	DUT	9186.0	0.3544524276072284	0.41083371660801593
401	0.0	1005.0	1476.0	0.0	10.0	1005.0	hblOligo31945_Cat3	401	NM_1025248	3.0	CGGTTCTGGATGGAGCCAGCAATTGAGCCAGAGAAGCGCGCCCGCCCAGCTGAAGTGGGGGGTATGCAGTTGCGCTTTGCCCGCCTTGAGGAACACGCCGAGGCCCCAGAGCGCGGTGAGGCTCGCGCTGCCGGGTACGATCTGTACGAGGCATATGACTACGAGATTCCACCAATGGAAAAGGCCGTGGTTAAAGAGGACATTCAGATCGCATTGCCTGAGGGGTGTTACGGGCGCGTCGCACCTCGCGAGGGCTCTAGCGGAGGATCTAGCGGAGG	CGGTTCTGGATGGAGccagcaattGAGccaGAGaagcgcgcccgcccagctgaagtggggggtatgcagttgcgctttgcccgccttGAGgaacacgccGAGgccccaGAGcgcggtGAGgctcgcgctgccgggtacgatctgtacGAGgcatatgactacGAGattccaccaatggaaaaggccgtggttaaaGAGgacattcagatcgcattgcctGAGgggtgttacgggcgcgtcgcacctcgcGAGggc	CGGTTCTGGATG	ATCCACCGGTACCATGGCTAGCCGGTTCTGGATGGAGccagcaattGAGccaGAGaagcgcgcccgcccagctgaagtggggggtatgcagttgcgctttgcccgccttGAGgaacacgccGAGgccccaGAGcgcggtGAGgctcgcgctgccgggtacgatctgtacGAGgcatatgactacGAGattccaccaatggaaaaggccgtggttaaaGAGgacattcagatcgcattgcctGAGgggtgttacgggcgcgtcgcacctcgcGAGggcTCTAGCGGAGGATCTAGCGGAGG	3_4778_st_to_e_dna_repair_peptides_9NATG	DUT	2481.0	0.40507859733978235	0.6260102968101144
402	0.0	83.0	424.0	0.0	2.0	83.0	hblOligo31945_Cat2	402	NM_1025248	3.0	CCTGGCCCAGAAACACCAGCAATTTCACCAAGTAAGCGCGCCCGCCCAGCTGAAGTGGGGGGTATGCAGTTGCGCTTTGCCCGCCTTAGTGAACACGCCACAGCCCCAACCCGCGGTAGCGCTCGCGCTGCCGGGTACGATCTGTACTCCGCATATGACTACACCATTCCACCAATGGAAAAGGCCGTGGTTAAAACTGACATTCAGATCGCATTGCCTTCCGGGTGTTACGGGCGCGTCGCACCTCGCTCCGGCTCTAGCGGAGGATCTAGCGGAGG	cctggcccagaaacaccagcaatttcaccaagtaagcgcgcccgcccagctgaagtggggggtatgcagttgcgctttgcccgccttagtgaacacgccacagccccaacccgcggtagcgctcgcgctgccgggtacgatctgtactccgcatatgactacaccattccaccaatggaaaaggccgtggttaaaactgacattcagatcgcattgccttccgggtgttacgggcgcgtcgcacctcgctccggc		ATCCACCGGTACCATGGCTAGCcctggcccagaaacaccagcaatttcaccaagtaagcgcgcccgcccagctgaagtggggggtatgcagttgcgctttgcccgccttagtgaacacgccacagccccaacccgcggtagcgctcgcgctgccgggtacgatctgtactccgcatatgactacaccattccaccaatggaaaaggccgtggttaaaactgacattcagatcgcattgccttccgggtgttacgggcgcgtcgcacctcgctccggcTCTAGCGGAGGATCTAGCGGAGG	2_wt_dna_repair_peptides	DUT	507.0	0.16370808678500987	-0.6205343659580038
403	0.0	714.0	477.0	0.0	2.0	714.0	hblOligo160807_Cat3	403	NM_1025248	4.0	CTAATTGGCATGGAGGCATATGACTACGAGATTCCACCAATGGAAAAGGCCGTGGTTAAAGAGGACATTCAGATCGCATTGCCTGAGGGGTGTTACGGGCGCGTCGCACCTCGCGAGGGCTTGGCAGCAAAGCACTTCATTGACGTGGGCGCAGGGGTGATTGATGAAGACTACCGCGGCAACGTTGGTGTTGTGCTGTTCAACTTTGGTAAAGAGAAGTTTGAGGTTAAGAAGGGTGATCGCATCGCACAGCTTTCTAGCGGAGGATCTAGCGGAGG	CTAATTGGCATGGAGgcatatgactacGAGattccaccaatggaaaaggccgtggttaaaGAGgacattcagatcgcattgcctGAGgggtgttacgggcgcgtcgcacctcgcGAGggcttggcagcaaagcacttcattgacgtgggcgcaggggtgattgatgaagactaccgcggcaacgttggtgttgtgctgttcaactttggtaaagagaagtttgaggttaagaagggtgatcgcatcgcacagctt	CTAATTGGCATG	ATCCACCGGTACCATGGCTAGCCTAATTGGCATGGAGgcatatgactacGAGattccaccaatggaaaaggccgtggttaaaGAGgacattcagatcgcattgcctGAGgggtgttacgggcgcgtcgcacctcgcGAGggcttggcagcaaagcacttcattgacgtgggcgcaggggtgattgatgaagactaccgcggcaacgttggtgttgtgctgttcaactttggtaaagagaagtttgaggttaagaagggtgatcgcatcgcacagcttTCTAGCGGAGGATCTAGCGGAGG	3_4778_st_to_e_dna_repair_peptides_9NATG	DUT	1191.0	0.5994962216624685	1.4137249529285993
404	0.0	158.0	646.0	0.0	6.0	158.0	hblOligo160807_Cat2	404	NM_1025248	4.0	TACGATCTGTACTCCGCATATGACTACACCATTCCACCAATGGAAAAGGCCGTGGTTAAAACTGACATTCAGATCGCATTGCCTTCCGGGTGTTACGGGCGCGTCGCACCTCGCTCCGGCTTGGCAGCAAAGCACTTCATTGACGTGGGCGCAGGGGTGATTGATGAAGACTACCGCGGCAACGTTGGTGTTGTGCTGTTCAACTTTGGTAAAGAGAAGTTTGAGGTTAAGAAGGGTGATCGCATCGCACAGCTTTCTAGCGGAGGATCTAGCGGAGG	tacgatctgtactccgcatatgactacaccattccaccaatggaaaaggccgtggttaaaactgacattcagatcgcattgccttccgggtgttacgggcgcgtcgcacctcgctccggcttggcagcaaagcacttcattgacgtgggcgcaggggtgattgatgaagactaccgcggcaacgttggtgttgtgctgttcaactttggtaaagagaagtttgaggttaagaagggtgatcgcatcgcacagctt		ATCCACCGGTACCATGGCTAGCtacgatctgtactccgcatatgactacaccattccaccaatggaaaaggccgtggttaaaactgacattcagatcgcattgccttccgggtgttacgggcgcgtcgcacctcgctccggcttggcagcaaagcacttcattgacgtgggcgcaggggtgattgatgaagactaccgcggcaacgttggtgttgtgctgttcaactttggtaaagagaagtttgaggttaagaagggtgatcgcatcgcacagcttTCTAGCGGAGGATCTAGCGGAGG	2_wt_dna_repair_peptides	DUT	804.0	0.19651741293532338	-0.3978459892782791
405	0.0	371.0	869.0	0.0	3.0	371.0	hblOligo31946_Cat3	405	NM_1025248	5.0	AGCTCTCGTATGCCTCGCGAGGGCTTGGCAGCAAAGCACTTCATTGACGTGGGCGCAGGGGTGATTGATGAAGACTACCGCGGCAACGTTGGTGTTGTGCTGTTCAACTTTGGTAAAGAGAAGTTTGAGGTTAAGAAGGGTGATCGCATCGCACAGCTTATTTGTGAACGCATCTTCTATCCTGAGATTGAGGAGGTCCAAGCCTTGGACGATGAGGAGCGCGGCGAGGGCGGGTTCGGCGAGGAGGGCAAGAACTCTAGCGGAGGATCTAGCGGAGG	AGCTCTCGTATGcctcgcGAGggcttggcagcaaagcacttcattgacgtgggcgcaggggtgattgatgaagactaccgcggcaacgttggtgttgtgctgttcaactttggtaaagagaagtttgaggttaagaagggtgatcgcatcgcacagcttatttgtgaacgcatcttctatcctgagattgaggaggtccaagccttggacgatGAGgagcgcggcGAGggcgggttcggcGAGGAGggcaagaac	AGCTCTCGTATG	ATCCACCGGTACCATGGCTAGCAGCTCTCGTATGcctcgcGAGggcttggcagcaaagcacttcattgacgtgggcgcaggggtgattgatgaagactaccgcggcaacgttggtgttgtgctgttcaactttggtaaagagaagtttgaggttaagaagggtgatcgcatcgcacagcttatttgtgaacgcatcttctatcctgagattgaggaggtccaagccttggacgatGAGgagcgcggcGAGggcgggttcggcGAGGAGggcaagaacTCTAGCGGAGGATCTAGCGGAGG	3_4778_st_to_e_dna_repair_peptides_9NATG	DUT	1240.0	0.2991935483870968	0.15921741881939921
406	0.0	897.0	1670.0	17.0	14.0	897.0	hblOligo31946_Cat2	406	NM_1025248	5.0	GGGCGCGTCGCACCTCGCTCCGGCTTGGCAGCAAAGCACTTCATTGACGTGGGCGCAGGGGTGATTGATGAAGACTACCGCGGCAACGTTGGTGTTGTGCTGTTCAACTTTGGTAAAGAGAAGTTTGAGGTTAAGAAGGGTGATCGCATCGCACAGCTTATTTGTGAACGCATCTTCTATCCTGAGATTGAGGAGGTCCAAGCCTTGGACGATACAGAGCGCGGCAGCGGCGGGTTCGGCAGCACTGGCAAGAACTCTAGCGGAGGATCTAGCGGAGG	gggcgcgtcgcacctcgctccggcttggcagcaaagcacttcattgacgtgggcgcaggggtgattgatgaagactaccgcggcaacgttggtgttgtgctgttcaactttggtaaagagaagtttgaggttaagaagggtgatcgcatcgcacagcttatttgtgaacgcatcttctatcctgagattgaggaggtccaagccttggacgatacagagcgcggcagcggcgggttcggcagcactggcaagaac		ATCCACCGGTACCATGGCTAGCgggcgcgtcgcacctcgctccggcttggcagcaaagcacttcattgacgtgggcgcaggggtgattgatgaagactaccgcggcaacgttggtgttgtgctgttcaactttggtaaagagaagtttgaggttaagaagggtgatcgcatcgcacagcttatttgtgaacgcatcttctatcctgagattgaggaggtccaagccttggacgatacagagcgcggcagcggcgggttcggcagcactggcaagaacTCTAGCGGAGGATCTAGCGGAGG	2_wt_dna_repair_peptides	DUT	2567.0	0.3494351382937281	0.3888354381253514
408	0.0	3471.0	5279.0	37.0	61.0	3471.0	hblOligo134487_Cat6	408	NM_1029882	2.0	TCCCCACCAGATAAAGCCTTTAGTACACATGCTTTTAGCGAGAACCCACGCCCACCACCACGCCGCGACCCTTCAACTCGCCGCCCTCCAGTCCTCGCAAAGGGTGACGACCCATTGCCACCTCGCGCCGCACGCCCTGTCTCTCAGGCACGCTGCCCTACCCCTGTCGGTGATGGTTCCTCATCACGCCGCTGTTGGGATAACGGTCGCGTGAATCTTCGCCCTGTCGTTCAACTGATCGATATTATGAAGGACTCTAGCGGAGGATCTAGCGGAGG	tccccaccagataaagcctttagtacacatgcttttagcgagaacccacgcccaccaccacgccgcgacccttcaactcgccgccctccagtcctcgcaaagggtgacgacccattgccacctcgcgccgcacgccctgtctctcaggcacgctgccctacccctgtcggtgatggttcctcatcacgccgctgttgggataacggtcgcgtgaatcttcgccctgtcgttcaactgatcgatattatgaaggac		ATCCACCGGTACCATGGCTAGCtccccaccagataaagcctttagtacacatgcttttagcgagaacccacgcccaccaccacgccgcgacccttcaactcgccgccctccagtcctcgcaaagggtgacgacccattgccacctcgcgccgcacgccctgtctctcaggcacgctgccctacccctgtcggtgatggttcctcatcacgccgctgttgggataacggtcgcgtgaatcttcgccctgtcgttcaactgatcgatattatgaaggacTCTAGCGGAGGATCTAGCGGAGG	6_phosphoprotein_peptides	AHDC1	8750.0	0.3966857142857143	0.5910645325155262
409	0.0	5237.0	30701.0	17.0	150.0	5237.0	hblOligo3303_Cat6	409	NM_1029882	3.0	CCTGTCTCTCAGGCACGCTGCCCTACCCCTGTCGGTGATGGTTCCTCATCACGCCGCTGTTGGGATAACGGTCGCGTGAATCTTCGCCCTGTCGTTCAACTGATCGATATTATGAAGGACCTTACTCGCTTGAGCCAGGATCTGCAACACAGCGGGGTGCATCTGGATTGTGGCGGCCTGCGCTTGTCACGCCCTCCTGCTCCACCACCAGGTGATCTGCAGTACTCCTTCTTCAGCTCTCCTTCTCTTGCCAATTCTAGCGGAGGATCTAGCGGAGG	cctgtctctcaggcacgctgccctacccctgtcggtgatggttcctcatcacgccgctgttgggataacggtcgcgtgaatcttcgccctgtcgttcaactgatcgatattatgaaggaccttactcgcttgagccaggatctgcaacacagcggggtgcatctggattgtggcggcctgcgcttgtcacgccctcctgctccaccaccaggtgatctgcagtactccttcttcagctctccttctcttgccaat		ATCCACCGGTACCATGGCTAGCcctgtctctcaggcacgctgccctacccctgtcggtgatggttcctcatcacgccgctgttgggataacggtcgcgtgaatcttcgccctgtcgttcaactgatcgatattatgaaggaccttactcgcttgagccaggatctgcaacacagcggggtgcatctggattgtggcggcctgcgcttgtcacgccctcctgctccaccaccaggtgatctgcagtactccttcttcagctctccttctcttgccaatTCTAGCGGAGGATCTAGCGGAGG	6_phosphoprotein_peptides	AHDC1	35938.0	0.14572318993822694	-0.758187930577849
411	0.0	5915.0	24220.0	855.0	90.0	5915.0	hblOligo134488_Cat6	411	NM_1029882	4.0	CAGGATCTGCAACACAGCGGGGTGCATCTGGATTGTGGCGGCCTGCGCTTGTCACGCCCTCCTGCTCCACCACCAGGTGATCTGCAGTACTCCTTCTTCAGCTCTCCTTCTCTTGCCAATAGCATCCGCTCACCTGAGGAGCGCGCCACTCCACACGCAAAATCCGAGCGCCCTTCCCATCCACTTTATGAACCTGAACCTGAGCCTCGCGATTCCCCTCAGCCAGGGCAAGGTCATTCCCCTGGGGCCACCGCTTCTAGCGGAGGATCTAGCGGAGG	caggatctgcaacacagcggggtgcatctggattgtggcggcctgcgcttgtcacgccctcctgctccaccaccaggtgatctgcagtactccttcttcagctctccttctcttgccaatagcatccgctcacctgaggagcgcgccactccacacgcaaaatccgagcgcccttcccatccactttatgaacctgaacctgagcctcgcgattcccctcagccagggcaaggtcattcccctggggccaccgct		ATCCACCGGTACCATGGCTAGCcaggatctgcaacacagcggggtgcatctggattgtggcggcctgcgcttgtcacgccctcctgctccaccaccaggtgatctgcagtactccttcttcagctctccttctcttgccaatagcatccgctcacctgaggagcgcgccactccacacgcaaaatccgagcgcccttcccatccactttatgaacctgaacctgagcctcgcgattcccctcagccagggcaaggtcattcccctggggccaccgctTCTAGCGGAGGATCTAGCGGAGG	6_phosphoprotein_peptides	AHDC1	30135.0	0.19628339140534262	-0.3993287592172401
412	0.0	338.0	1648.0	0.0	1.0	338.0	hblOligo3304_Cat7	412	NM_1029882	5.0	TATGTCCTTATGGAGCCACACGCAAAAGAGGAGCGCCCTGAGCATCCACTTTATGAACCTGAACCTGAGCCTCGCGATGAGCCTCAGCCAGGGCAAGGTCATGAGCCTGGGGCCGAGGCTGCCGCAGAGGGGCTGCCACCAGAACCAGAGCCAGACGAGGAGGACTATGAGGAGCTTGCAGACGCTGACATTCTGGAGGAATTGGCCGAGCTGGAGTGTCCAGAGGCACAGCTTTTGGAAGCACAGGCACTGGAGTCTAGCGGAGGATCTAGCGGAGG	TATGTCCTTATGGAGccacacgcaaaaGAGgagcgccctGAGcatccactttatgaacctgaacctgagcctcgcgatGAGcctcagccagggcaaggtcatGAGcctggggccGAGgctgccgcaGAGgggctgccaccagaaccagagccagacGAGGAGgactatGAGgagcttgcagacgctgacattctgGAGgaattggccGAGctgGAGtgtccagaggcacagcttttggaagcacaggcactggag	TATGTCCTTATG	ATCCACCGGTACCATGGCTAGCTATGTCCTTATGGAGccacacgcaaaaGAGgagcgccctGAGcatccactttatgaacctgaacctgagcctcgcgatGAGcctcagccagggcaaggtcatGAGcctggggccGAGgctgccgcaGAGgggctgccaccagaaccagagccagacGAGGAGgactatGAGgagcttgcagacgctgacattctgGAGgaattggccGAGctgGAGtgtccagaggcacagcttttggaagcacaggcactggagTCTAGCGGAGGATCTAGCGGAGG	7_sampled_680_from_cat6	AHDC1	1986.0	0.1701913393756294	-0.5739133335090423
414	0.0	1808.0	16148.0	5748.0	57.0	1808.0	hblOligo134489_Cat7	414	NM_1029882	6.0	GGGTGGGTCATGGAGCCAGACGAGGAGGACTATGAGGAGCTTGCAGACGCTGACATTCTGGAGGAATTGGCCGAGCTGGAGTGTCCAGAGGCACAGCTTTTGGAAGCACAGGCACTGGAGCCTCCAGAGCCAGAGCCAGAACCTCAGCTTCTCGATCCACAACCTCGCTTCCTCGACCCTCAGGCACTCGAACCTCTTGGCGAAGCCTTGGAGCTTCCACCTCTCCAGCCTCTGGCAGACCCACTTGGCCTTCCTTCTAGCGGAGGATCTAGCGGAGG	GGGTGGGTCATGgagccagacGAGGAGgactatGAGgagcttgcagacgctgacattctgGAGgaattggccGAGctgGAGtgtccagaggcacagcttttggaagcacaggcactggagcctccaGAGccagagccagaacctcagcttctcgatccacaacctcgcttcctcgaccctcaggcactcgaacctcttggcgaagccttggagcttccacctctccagcctctggcagacccacttggccttcct	GGGTGGGTCATG	ATCCACCGGTACCATGGCTAGCGGGTGGGTCATGgagccagacGAGGAGgactatGAGgagcttgcagacgctgacattctgGAGgaattggccGAGctgGAGtgtccagaggcacagcttttggaagcacaggcactggagcctccaGAGccagagccagaacctcagcttctcgatccacaacctcgcttcctcgaccctcaggcactcgaacctcttggcgaagccttggagcttccacctctccagcctctggcagacccacttggccttcctTCTAGCGGAGGATCTAGCGGAGG	7_sampled_680_from_cat6	AHDC1	17956.0	0.10069057696591668	-1.1792164595433536
415	0.0	3384.0	5279.0	29.0	68.0	3384.0	hblOligo134489_Cat6	415	NM_1029882	6.0	CCACCAGAACCAGAGCCAGACAGCACAGACTATAGTGAGCTTGCAGACGCTGACATTCTGTCTGAATTGGCCAGTCTGACATGTCCAGAGGCACAGCTTTTGGAAGCACAGGCACTGGAGCCTCCAAGTCCAGAGCCAGAACCTCAGCTTCTCGATCCACAACCTCGCTTCCTCGACCCTCAGGCACTCGAACCTCTTGGCGAAGCCTTGGAGCTTCCACCTCTCCAGCCTCTGGCAGACCCACTTGGCCTTCCTTCTAGCGGAGGATCTAGCGGAGG	ccaccagaaccagagccagacagcacagactatagtgagcttgcagacgctgacattctgtctgaattggccagtctgacatgtccagaggcacagcttttggaagcacaggcactggagcctccaagtccagagccagaacctcagcttctcgatccacaacctcgcttcctcgaccctcaggcactcgaacctcttggcgaagccttggagcttccacctctccagcctctggcagacccacttggccttcct		ATCCACCGGTACCATGGCTAGCccaccagaaccagagccagacagcacagactatagtgagcttgcagacgctgacattctgtctgaattggccagtctgacatgtccagaggcacagcttttggaagcacaggcactggagcctccaagtccagagccagaacctcagcttctcgatccacaacctcgcttcctcgaccctcaggcactcgaacctcttggcgaagccttggagcttccacctctccagcctctggcagacccacttggccttcctTCTAGCGGAGGATCTAGCGGAGG	6_phosphoprotein_peptides	AHDC1	8663.0	0.3906268036476971	0.5656802373798536
416	0.0	1144.0	7472.0	0.0	36.0	1144.0	hblOligo3305_Cat6	416	NM_1029882	7.0	CCAGAACCTCAGCTTCTCGATCCACAACCTCGCTTCCTCGACCCTCAGGCACTCGAACCTCTTGGCGAAGCCTTGGAGCTTCCACCTCTCCAGCCTCTGGCAGACCCACTTGGCCTTCCTGGCCTGGCCCTTCAGGCTCTGGACACTCTGCCAGATTCCTTGGAGAGTCAGCTTCTTGACCCTCAGGCTTTGGACCCATTGCCAAAACTTCTGGACGTTCCAGGTCGCCGCCTCGAACCTCAGCAGCCTTTGGGGTCTAGCGGAGGATCTAGCGGAGG	ccagaacctcagcttctcgatccacaacctcgcttcctcgaccctcaggcactcgaacctcttggcgaagccttggagcttccacctctccagcctctggcagacccacttggccttcctggcctggcccttcaggctctggacactctgccagattccttggagagtcagcttcttgaccctcaggctttggacccattgccaaaacttctggacgttccaggtcgccgcctcgaacctcagcagcctttgggg		ATCCACCGGTACCATGGCTAGCccagaacctcagcttctcgatccacaacctcgcttcctcgaccctcaggcactcgaacctcttggcgaagccttggagcttccacctctccagcctctggcagacccacttggccttcctggcctggcccttcaggctctggacactctgccagattccttggagagtcagcttcttgaccctcaggctttggacccattgccaaaacttctggacgttccaggtcgccgcctcgaacctcagcagcctttggggTCTAGCGGAGGATCTAGCGGAGG	6_phosphoprotein_peptides	AHDC1	8616.0	0.1327762302692665	-0.8662733264915792
418	0.0	9703.0	32642.0	7.0	132.0	9703.0	hblOligo3306_Cat7	418	NM_1029882	9.0	CTTGATTTTATGCTGGATTTGTGTGAGCCTCATGGGCCTCCTGGGCCTGAAGGCCATCCAAAGTACGCTCTCCGCCGCGAGGATCGCCCAAAGATCCTGTGCCGCCGCCGCAAAGCTGGCCGCGGTCGCAAAGCTGACGCCGGTCCAGAAGGCCGCCTCCTCCCACTCCCTATGCCTGAGGGGCTCGTCGCAGCATTGGCAGAGCCTCCTCCTCCTCCTCCACCTCCTCCTCCTGCCCTTCCAGGGCCAGGGCCTTCTAGCGGAGGATCTAGCGGAGG	CTTGATTTTATGctggatttgtgtGAGcctcatgggcctcctgggcctgaaggccatccaaagtacgctctccgccgcGAGgatcgcccaaagatcctgtgccgccgccgcaaagctggccgcggtcgcaaagctgacgccggtccagaaggccgcctcctcccactccctatgcctGAGgggctcgtcgcagcattggcagagcctcctcctcctcctccacctcctcctcctgcccttccagggccagggcct	CTTGATTTTATG	ATCCACCGGTACCATGGCTAGCCTTGATTTTATGctggatttgtgtGAGcctcatgggcctcctgggcctgaaggccatccaaagtacgctctccgccgcGAGgatcgcccaaagatcctgtgccgccgccgcaaagctggccgcggtcgcaaagctgacgccggtccagaaggccgcctcctcccactccctatgcctGAGgggctcgtcgcagcattggcagagcctcctcctcctcctccacctcctcctcctgcccttccagggccagggcctTCTAGCGGAGGATCTAGCGGAGG	7_sampled_680_from_cat6	AHDC1	42345.0	0.22914157515645295	-0.20280620520798553
419	0.0	1772.0	4611.0	1.0	17.0	1772.0	hblOligo3306_Cat6	419	NM_1029882	9.0	GAGCCATTGCGCCTGGATTTGTGTTCACCTCATGGGCCTCCTGGGCCTGAAGGCCATCCAAAGTACGCTCTCCGCCGCACAGATCGCCCAAAGATCCTGTGCCGCCGCCGCAAAGCTGGCCGCGGTCGCAAAGCTGACGCCGGTCCAGAAGGCCGCCTCCTCCCACTCCCTATGCCTACCGGGCTCGTCGCAGCATTGGCAGAGCCTCCTCCTCCTCCTCCACCTCCTCCTCCTGCCCTTCCAGGGCCAGGGCCTTCTAGCGGAGGATCTAGCGGAGG	gagccattgcgcctggatttgtgttcacctcatgggcctcctgggcctgaaggccatccaaagtacgctctccgccgcacagatcgcccaaagatcctgtgccgccgccgcaaagctggccgcggtcgcaaagctgacgccggtccagaaggccgcctcctcccactccctatgcctaccgggctcgtcgcagcattggcagagcctcctcctcctcctccacctcctcctcctgcccttccagggccagggcct		ATCCACCGGTACCATGGCTAGCgagccattgcgcctggatttgtgttcacctcatgggcctcctgggcctgaaggccatccaaagtacgctctccgccgcacagatcgcccaaagatcctgtgccgccgccgcaaagctggccgcggtcgcaaagctgacgccggtccagaaggccgcctcctcccactccctatgcctaccgggctcgtcgcagcattggcagagcctcctcctcctcctccacctcctcctcctgcccttccagggccagggcctTCTAGCGGAGGATCTAGCGGAGG	6_phosphoprotein_peptides	AHDC1	6383.0	0.2776124079586401	0.05402258043567676
420	0.0	3148.0	5193.0	2.0	57.0	3148.0	hblOligo134491_Cat6	420	NM_1029882	10.0	GACGCCGGTCCAGAAGGCCGCCTCCTCCCACTCCCTATGCCTACCGGGCTCGTCGCAGCATTGGCAGAGCCTCCTCCTCCTCCTCCACCTCCTCCTCCTGCCCTTCCAGGGCCAGGGCCTGTCAGTGTGCCAGAGCTGAAGCCTGAATCCTCACAGACACCAGTTGTGTCTACACGCAAAGGCAAATGCCGCGGCGTCCGCCGCATGGTCGTCAAGATGGCTAAGATCCCTGTCTCTCTGGGCCGCCGCAACAAATCTAGCGGAGGATCTAGCGGAGG	gacgccggtccagaaggccgcctcctcccactccctatgcctaccgggctcgtcgcagcattggcagagcctcctcctcctcctccacctcctcctcctgcccttccagggccagggcctgtcagtgtgccagagctgaagcctgaatcctcacagacaccagttgtgtctacacgcaaaggcaaatgccgcggcgtccgccgcatggtcgtcaagatggctaagatccctgtctctctgggccgccgcaacaaa		ATCCACCGGTACCATGGCTAGCgacgccggtccagaaggccgcctcctcccactccctatgcctaccgggctcgtcgcagcattggcagagcctcctcctcctcctccacctcctcctcctgcccttccagggccagggcctgtcagtgtgccagagctgaagcctgaatcctcacagacaccagttgtgtctacacgcaaaggcaaatgccgcggcgtccgccgcatggtcgtcaagatggctaagatccctgtctctctgggccgccgcaacaaaTCTAGCGGAGGATCTAGCGGAGG	6_phosphoprotein_peptides	AHDC1	8341.0	0.37741278024217717	0.5098142471703309
421	0.0	191.0	224.0	0.0	1.0	191.0	hblOligo3307_Cat7	421	NM_1029882	11.0	TTTTACCGAATGGAGGAGCAGGAGCCAGTTGTGGAGGAGCGCAAAGGCAAATGCCGCGGCGTCCGCCGCATGGTCGTCAAGATGGCTAAGATCCCTGTCGAGCTGGGCCGCCGCAACAAAGAGGAGTACAAAGTCGAGGAGCTGGAGGAGGAGCTCGAGGTGGAAGGCAAAGAACTGGGCCTGCGCGTGGAGGCAGAACCTGAGCCTCTTTTGAAAATGAAAAACAATGGGCGCAATGTCGTCGTGGTTTTTCCATCTAGCGGAGGATCTAGCGGAGG	TTTTACCGAATGGAGGAGcagGAGccagttgtgGAGGAGcgcaaaggcaaatgccgcggcgtccgccgcatggtcgtcaagatggctaagatccctgtcGAGctgggccgccgcaacaaaGAGGAGtacaaagtcGAGGAGctgGAGGAGGAGctcGAGgtggaaggcaaagaactgggcctgcgcgtgGAGgcagaacctGAGcctcttttgaaaatgaaaaacaatgggcgcaatgtcgtcgtggtttttcca	TTTTACCGAATG	ATCCACCGGTACCATGGCTAGCTTTTACCGAATGGAGGAGcagGAGccagttgtgGAGGAGcgcaaaggcaaatgccgcggcgtccgccgcatggtcgtcaagatggctaagatccctgtcGAGctgggccgccgcaacaaaGAGGAGtacaaagtcGAGGAGctgGAGGAGGAGctcGAGgtggaaggcaaagaactgggcctgcgcgtgGAGgcagaacctGAGcctcttttgaaaatgaaaaacaatgggcgcaatgtcgtcgtggtttttccaTCTAGCGGAGGATCTAGCGGAGG	7_sampled_680_from_cat6	AHDC1	415.0	0.4602409638554217	0.8509858576689461
423	0.0	4239.0	13933.0	22.0	69.0	4239.0	hblOligo134492_Cat6	423	NM_1029882	12.0	AGCTCCCTGTCTTCCAGCCTCAGCGTGGAAGGCAAAGAACTGGGCCTGCGCGTGTCAGCAGAACCTACACCTCTTTTGAAAATGAAAAACAATGGGCGCAATGTCGTCGTGGTTTTTCCACCAGGGGAGATGCCAATTATTCTTAAGCGCAAACGCGGCCGCCCACCAAAAAATCTGCTTTTGGGCCCAGGTAAGCCAAAGGAGCCTGCCGTTGTTGCAGCTGAAGCAGCTACAGTCGCCGCCGCAACAATGGCCTCTAGCGGAGGATCTAGCGGAGG	agctccctgtcttccagcctcagcgtggaaggcaaagaactgggcctgcgcgtgtcagcagaacctacacctcttttgaaaatgaaaaacaatgggcgcaatgtcgtcgtggtttttccaccaggggagatgccaattattcttaagcgcaaacgcggccgcccaccaaaaaatctgcttttgggcccaggtaagccaaaggagcctgccgttgttgcagctgaagcagctacagtcgccgccgcaacaatggcc		ATCCACCGGTACCATGGCTAGCagctccctgtcttccagcctcagcgtggaaggcaaagaactgggcctgcgcgtgtcagcagaacctacacctcttttgaaaatgaaaaacaatgggcgcaatgtcgtcgtggtttttccaccaggggagatgccaattattcttaagcgcaaacgcggccgcccaccaaaaaatctgcttttgggcccaggtaagccaaaggagcctgccgttgttgcagctgaagcagctacagtcgccgccgcaacaatggccTCTAGCGGAGGATCTAGCGGAGG	6_phosphoprotein_peptides	AHDC1	18172.0	0.23327096632181377	-0.17957425328359866
425	0.0	796.0	1083.0	2.0	11.0	796.0	hblOligo134493_Cat7	425	NM_1029882	14.0	TTCCGCCCGATGCGCAAACAAAAATTGGCCGAGCCTCAGCCTGAGTATGCAGCAGATGCTAACGATGAGAAGGCAGAATATGAGGACGTGCTCGCAAAGTTGGCTTTTCTTAACCGCCAAGAGCAGTGCGCCGGGCGCTGTGAGCCTCCACGCTGCTGGGAGCCTGAGGAACCTGAAGAGGTTCACCAAGCTCCAGACGAGCAAGAGATCGAGCACTTTCTTCACCGCGTCCAGGGTTTCCGCCGCCGCGGTGGGTCTAGCGGAGGATCTAGCGGAGG	TTCCGCCCGATGcgcaaacaaaaattggccGAGcctcagcctGAGtatgcagcagatgctaacgatGAGaaggcagaatatGAGgacgtgctcgcaaagttggcttttcttaaccgccaaGAGcagtgcgccgggcgctgtGAGcctccacgctgctggGAGcctGAGgaacctgaaGAGgttcaccaagctccagacGAGcaaGAGatcGAGcactttcttcaccgcgtccagggtttccgccgccgcggtggg	TTCCGCCCGATG	ATCCACCGGTACCATGGCTAGCTTCCGCCCGATGcgcaaacaaaaattggccGAGcctcagcctGAGtatgcagcagatgctaacgatGAGaaggcagaatatGAGgacgtgctcgcaaagttggcttttcttaaccgccaaGAGcagtgcgccgggcgctgtGAGcctccacgctgctggGAGcctGAGgaacctgaaGAGgttcaccaagctccagacGAGcaaGAGatcGAGcactttcttcaccgcgtccagggtttccgccgccgcggtgggTCTAGCGGAGGATCTAGCGGAGG	7_sampled_680_from_cat6	AHDC1	1879.0	0.4236295902075572	0.7024674203207484
428	0.0	1279.0	2802.0	0.0	15.0	1279.0	hblOligo134494_Cat6	428	NM_1029882	16.0	GGTGGTCGCGGCGGTGGTCACGCTGCTAAGTCTGCACGCTGCTCATTTAGCGACTTTTTCGAAGGTATTGGGAAGAAGAAAAAGGTTGTTGCCGTTGCCGCTGCTGGGGTCGGTGGTCCAGGTCTGACAGAGTTGGGTCATCCACGCAAACGCGGTCGCGGCGAAGTCGACGCTGTCACCGGTAAACCTAAGCGCAAGCGCCGCTCCCGCAAGAACGGGACACTCTTCCCTGAACAGGTGCCAAGTGGCCCTGGGTCTAGCGGAGGATCTAGCGGAGG	ggtggtcgcggcggtggtcacgctgctaagtctgcacgctgctcatttagcgactttttcgaaggtattgggaagaagaaaaaggttgttgccgttgccgctgctggggtcggtggtccaggtctgacagagttgggtcatccacgcaaacgcggtcgcggcgaagtcgacgctgtcaccggtaaacctaagcgcaagcgccgctcccgcaagaacgggacactcttccctgaacaggtgccaagtggccctggg		ATCCACCGGTACCATGGCTAGCggtggtcgcggcggtggtcacgctgctaagtctgcacgctgctcatttagcgactttttcgaaggtattgggaagaagaaaaaggttgttgccgttgccgctgctggggtcggtggtccaggtctgacagagttgggtcatccacgcaaacgcggtcgcggcgaagtcgacgctgtcaccggtaaacctaagcgcaagcgccgctcccgcaagaacgggacactcttccctgaacaggtgccaagtggccctgggTCTAGCGGAGGATCTAGCGGAGG	6_phosphoprotein_peptides	AHDC1	4081.0	0.313403577554521	0.2261035561592465
429	0.0	7207.0	10367.0	4.0	58.0	7207.0	hblOligo3310_Cat6	429	NM_1029882	17.0	GGTCATCCACGCAAACGCGGTCGCGGCGAAGTCGACGCTGTCACCGGTAAACCTAAGCGCAAGCGCCGCTCCCGCAAGAACGGGACACTCTTCCCTGAACAGGTGCCAAGTGGCCCTGGGTTCGGTGAGGCTGGCGCTGAGTGGGCAGGCGATAAGGGGGGCGGGTGGGCCCCTCACCATGGGCATCCTGGCGGTCAAGCTGGGCGCAATTGTGGGTTTCAGGGGACCGAAGCTCGCGCATTTGCCTCAACAGGCTCTAGCGGAGGATCTAGCGGAGG	ggtcatccacgcaaacgcggtcgcggcgaagtcgacgctgtcaccggtaaacctaagcgcaagcgccgctcccgcaagaacgggacactcttccctgaacaggtgccaagtggccctgggttcggtgaggctggcgctgagtgggcaggcgataaggggggcgggtgggcccctcaccatgggcatcctggcggtcaagctgggcgcaattgtgggtttcaggggaccgaagctcgcgcatttgcctcaacaggc		ATCCACCGGTACCATGGCTAGCggtcatccacgcaaacgcggtcgcggcgaagtcgacgctgtcaccggtaaacctaagcgcaagcgccgctcccgcaagaacgggacactcttccctgaacaggtgccaagtggccctgggttcggtgaggctggcgctgagtgggcaggcgataaggggggcgggtgggcccctcaccatgggcatcctggcggtcaagctgggcgcaattgtgggtttcaggggaccgaagctcgcgcatttgcctcaacaggcTCTAGCGGAGGATCTAGCGGAGG	6_phosphoprotein_peptides	AHDC1	17574.0	0.4100944577216342	0.6467835730786851
430	0.0	342.0	163.0	1.0	2.0	342.0	hblOligo134495_Cat7	430	NM_1029882	18.0	GTCGACGAGATGGGCGATAAGGGGGGCGGGTGGGCCCCTCACCATGGGCATCCTGGCGGTCAAGCTGGGCGCAATTGTGGGTTTCAGGGGGAGGAAGCTCGCGCATTTGCCGAGGAGGGCCTGGAAGAGGGGGCAGAGGGCCGCGGGGAGTACTATGAGGAGGGTGCTCCAGAGGGGCAAGAGGAACTCGAGCAAGAGCGCCAGAACCTTTTCGAGGGCTATTTTCGCGAGCTTCTTGACGAGGACGATGAGGAGTCTAGCGGAGGATCTAGCGGAGG	GTCGACGAGATGggcgataaggggggcgggtgggcccctcaccatgggcatcctggcggtcaagctgggcgcaattgtgggtttcaggggGAGgaagctcgcgcatttgccGAGGAGggcctggaaGAGggggcaGAGggccgcgggGAGtactatGAGGAGggtgctccaGAGgggcaaGAGgaactcGAGcaagagcgccagaaccttttcGAGggctattttcgcGAGcttcttgacGAGgacgatGAGGAG	GTCGACGAGATG	ATCCACCGGTACCATGGCTAGCGTCGACGAGATGggcgataaggggggcgggtgggcccctcaccatgggcatcctggcggtcaagctgggcgcaattgtgggtttcaggggGAGgaagctcgcgcatttgccGAGGAGggcctggaaGAGggggcaGAGggccgcgggGAGtactatGAGGAGggtgctccaGAGgggcaaGAGgaactcGAGcaagagcgccagaaccttttcGAGggctattttcgcGAGcttcttgacGAGgacgatGAGGAGTCTAGCGGAGGATCTAGCGGAGG	7_sampled_680_from_cat6	AHDC1	505.0	0.6772277227722773	1.7514190177331992
431	0.0	284.0	1085.0	0.0	6.0	284.0	hblOligo134495_Cat6	431	NM_1029882	18.0	GCTGAGTGGGCAGGCGATAAGGGGGGCGGGTGGGCCCCTCACCATGGGCATCCTGGCGGTCAAGCTGGGCGCAATTGTGGGTTTCAGGGGACCGAAGCTCGCGCATTTGCCTCAACAGGCCTGGAAAGTGGGGCATCAGGCCGCGGGTCCTACTATAGTACCGGTGCTCCAAGTGGGCAAACTGAACTCTCTCAAGAGCGCCAGAACCTTTTCACTGGCTATTTTCGCTCTCTTCTTGACAGTGACGATAGTAGCTCTAGCGGAGGATCTAGCGGAGG	gctgagtgggcaggcgataaggggggcgggtgggcccctcaccatgggcatcctggcggtcaagctgggcgcaattgtgggtttcaggggaccgaagctcgcgcatttgcctcaacaggcctggaaagtggggcatcaggccgcgggtcctactatagtaccggtgctccaagtgggcaaactgaactctctcaagagcgccagaaccttttcactggctattttcgctctcttcttgacagtgacgatagtagc		ATCCACCGGTACCATGGCTAGCgctgagtgggcaggcgataaggggggcgggtgggcccctcaccatgggcatcctggcggtcaagctgggcgcaattgtgggtttcaggggaccgaagctcgcgcatttgcctcaacaggcctggaaagtggggcatcaggccgcgggtcctactatagtaccggtgctccaagtgggcaaactgaactctctcaagagcgccagaaccttttcactggctattttcgctctcttcttgacagtgacgatagtagcTCTAGCGGAGGATCTAGCGGAGG	6_phosphoprotein_peptides	AHDC1	1369.0	0.20745069393718044	-0.3300025463359977
432	0.0	791.0	1436.0	0.0	3.0	791.0	hblOligo3311_Cat6	432	NM_1029882	19.0	TCAGGCCGCGGGTCCTACTATAGTACCGGTGCTCCAAGTGGGCAAACTGAACTCTCTCAAGAGCGCCAGAACCTTTTCACTGGCTATTTTCGCTCTCTTCTTGACAGTGACGATAGTAGCGATTTGCTGGATTTCGCACTGTCTGCATCCCGCCCTGAGAGTCGCAAGGCAAGCGGTACTTATGCTGGGCCTCCAACTAGCGCTCTCCCAGCTCAACGCGGCCTGGCCACATTTCCATCACGCGGTGCAAAAGCCTCTAGCGGAGGATCTAGCGGAGG	tcaggccgcgggtcctactatagtaccggtgctccaagtgggcaaactgaactctctcaagagcgccagaaccttttcactggctattttcgctctcttcttgacagtgacgatagtagcgatttgctggatttcgcactgtctgcatcccgccctgagagtcgcaaggcaagcggtacttatgctgggcctccaactagcgctctcccagctcaacgcggcctggccacatttccatcacgcggtgcaaaagcc		ATCCACCGGTACCATGGCTAGCtcaggccgcgggtcctactatagtaccggtgctccaagtgggcaaactgaactctctcaagagcgccagaaccttttcactggctattttcgctctcttcttgacagtgacgatagtagcgatttgctggatttcgcactgtctgcatcccgccctgagagtcgcaaggcaagcggtacttatgctgggcctccaactagcgctctcccagctcaacgcggcctggccacatttccatcacgcggtgcaaaagccTCTAGCGGAGGATCTAGCGGAGG	6_phosphoprotein_peptides	AHDC1	2227.0	0.35518634934889987	0.4140396996368403
433	0.0	3540.0	10039.0	622.0	102.0	3540.0	hblOligo134496_Cat7	433	NM_1029882	20.0	CGCACCGGTATGGAGCGCCCTGAGGAGCGCAAGGCAGAGGGTGAGTATGCTGGGCCTCCAGAGGAGGCTCTCCCAGCTCAACGCGGCCTGGCCGAGTTTCCAGAGCGCGGTGCAAAAGCCGAGCCAGTTGCTGTGGGGGAGGAGGGCGCTGGGGCCGATCCAGAGTTCCAGCCAGTTCTGGAGGCCCGCCAGGAGTTTCCACCTGGTCGCGCAGCCGAGTATGGTCTGGAGCCAGCCGCCGAGGACTGCCGCGCATCTAGCGGAGGATCTAGCGGAGG	CGCACCGGTATGGAGcgccctgagGAGcgcaaggcaGAGggtGAGtatgctgggcctccaGAGGAGgctctcccagctcaacgcggcctggccGAGtttccaGAGcgcggtgcaaaagccGAGccagttgctgtggggGAGGAGggcgctggggccgatccaGAGttccagccagttctgGAGgcccgccagGAGtttccacctggtcgcgcagccGAGtatggtctgGAGccagccgccGAGgactgccgcgca	CGCACCGGTATG	ATCCACCGGTACCATGGCTAGCCGCACCGGTATGGAGcgccctgagGAGcgcaaggcaGAGggtGAGtatgctgggcctccaGAGGAGgctctcccagctcaacgcggcctggccGAGtttccaGAGcgcggtgcaaaagccGAGccagttgctgtggggGAGGAGggcgctggggccgatccaGAGttccagccagttctgGAGgcccgccagGAGtttccacctggtcgcgcagccGAGtatggtctgGAGccagccgccGAGgactgccgcgcaTCTAGCGGAGGATCTAGCGGAGG	7_sampled_680_from_cat6	AHDC1	13579.0	0.2606966639664187	-0.03199229908635037
435	0.0	284.0	1123.0	0.0	3.0	284.0	hblOligo3312_Cat6	435	NM_1029882	21.0	GGGAGTAGTGGCGCTGGGGCCGATCCATCTTTCCAGCCAGTTCTGAGCGCCCGCCAGACATTTCCACCTGGTCGCGCAGCCAGCTATGGTCTGACCCCAGCCGCCTCAGACTGCCGCGCAGCCGAGACTTTCCCAAAGCTCGTGCCACCACCTAGTGCTATGGCCCGCAGTCCTACAACTCATCCTCCTGCAAATACCTACCTTCCACAGTATGGGGGTTACGGGGCCGGTCAGAGTGTTTTCGCTCCAACTAAGTCTAGCGGAGGATCTAGCGGAGG	gggagtagtggcgctggggccgatccatctttccagccagttctgagcgcccgccagacatttccacctggtcgcgcagccagctatggtctgaccccagccgcctcagactgccgcgcagccgagactttcccaaagctcgtgccaccacctagtgctatggcccgcagtcctacaactcatcctcctgcaaatacctaccttccacagtatgggggttacggggccggtcagagtgttttcgctccaactaag		ATCCACCGGTACCATGGCTAGCgggagtagtggcgctggggccgatccatctttccagccagttctgagcgcccgccagacatttccacctggtcgcgcagccagctatggtctgaccccagccgcctcagactgccgcgcagccgagactttcccaaagctcgtgccaccacctagtgctatggcccgcagtcctacaactcatcctcctgcaaatacctaccttccacagtatgggggttacggggccggtcagagtgttttcgctccaactaagTCTAGCGGAGGATCTAGCGGAGG	6_phosphoprotein_peptides	AHDC1	1407.0	0.20184790334044064	-0.36442623509988126
436	0.0	1675.0	6190.0	550.0	30.0	1675.0	hblOligo134497_Cat7	436	NM_1029882	22.0	CCTGGGCGTATGCCACCTGAGGCTATGGCCCGCGAGCCTGAGGAGCATCCTCCTGCAAATGAGTACCTTCCACAGTATGGGGGTTACGGGGCCGGTCAGGAGGTTTTCGCTCCAGAGAAGCCATTCGAGGGTCAGGACTGTGCCAATGAGAAAGACTGCGAGTTCGCCTATGGGGAGGGCAATGAGCTCCCTGCCGAGCCAGAGGAGGCTCATGAGGCTGGTTACGCACCTCCTCCAGAGGGTGGTCCTTGTCTGTCTAGCGGAGGATCTAGCGGAGG	CCTGGGCGTATGccacctGAGgctatggcccgcGAGcctGAGGAGcatcctcctgcaaatGAGtaccttccacagtatgggggttacggggccggtcagGAGgttttcgctccaGAGaagccattcGAGggtcaggactgtgccaatGAGaaagactgcGAGttcgcctatgggGAGggcaatGAGctccctgccGAGccaGAGGAGgctcatGAGgctggttacgcacctcctccaGAGggtggtccttgtctg	CCTGGGCGTATG	ATCCACCGGTACCATGGCTAGCCCTGGGCGTATGccacctGAGgctatggcccgcGAGcctGAGGAGcatcctcctgcaaatGAGtaccttccacagtatgggggttacggggccggtcagGAGgttttcgctccaGAGaagccattcGAGggtcaggactgtgccaatGAGaaagactgcGAGttcgcctatgggGAGggcaatGAGctccctgccGAGccaGAGGAGgctcatGAGgctggttacgcacctcctccaGAGggtggtccttgtctgTCTAGCGGAGGATCTAGCGGAGG	7_sampled_680_from_cat6	AHDC1	7865.0	0.2129688493324857	-0.29676343994211907
438	0.0	4545.0	13154.0	6.0	58.0	4545.0	hblOligo3313_Cat6	438	NM_1029882	23.0	GACTGTGCCAATTCTAAAGACTGCAGCTTCGCCTATGGGTCCGGCAATTCTCTCCCTGCCTCTCCATCCTCTGCTCATAGTGCTGGTTACGCACCTCCTCCAACTGGTGGTCCTTGTCTGCCTCCTTCCAAAGCATCTTTCTTCTCTTCTTCCGAAGGTGCACCTTTTTCTGGCTCAGCTCCTACCCCTCTGCGCTGTGATTCCCGCGCAAGCACTGTCAGCCCTGGGGGTTATATGGTGCCAAAAGGGACCACATCTAGCGGAGGATCTAGCGGAGG	gactgtgccaattctaaagactgcagcttcgcctatgggtccggcaattctctccctgcctctccatcctctgctcatagtgctggttacgcacctcctccaactggtggtccttgtctgcctccttccaaagcatctttcttctcttcttccgaaggtgcacctttttctggctcagctcctacccctctgcgctgtgattcccgcgcaagcactgtcagccctgggggttatatggtgccaaaagggaccaca		ATCCACCGGTACCATGGCTAGCgactgtgccaattctaaagactgcagcttcgcctatgggtccggcaattctctccctgcctctccatcctctgctcatagtgctggttacgcacctcctccaactggtggtccttgtctgcctccttccaaagcatctttcttctcttcttccgaaggtgcacctttttctggctcagctcctacccctctgcgctgtgattcccgcgcaagcactgtcagccctgggggttatatggtgccaaaagggaccacaTCTAGCGGAGGATCTAGCGGAGG	6_phosphoprotein_peptides	AHDC1	17699.0	0.2567941691620996	-0.05233968577236081
439	0.0	1571.0	2824.0	0.0	17.0	1571.0	hblOligo134498_Cat7	439	NM_1029882	24.0	ACTACTTTGATGGAGGAGGAAGGTGCACCTTTTGAGGGCGAGGCTCCTGAGCCTCTGCGCTGTGATGAGCGCGCAGAGGAGGTCGAGCCTGGGGGTTATATGGTGCCAAAAGGGGAGGAGGCAGAGGCCGAGGAGGCCGCAGAGGCCGCTGAGGAGGAGGAGGAGGAGTTTCAGCCAGAGCCTGAAAATTGCCGCCAGTTTGCAGGCGCCGAGCAGTGGCCTTTCCGCCAAGGGTACGGCGGGCTCGACTGGGCCTCTAGCGGAGGATCTAGCGGAGG	ACTACTTTGATGGAGGAGgaaggtgcaccttttGAGggcGAGgctcctGAGcctctgcgctgtgatGAGcgcgcaGAGGAGgtcGAGcctgggggttatatggtgccaaaagggGAGGAGgcaGAGgccGAGGAGgccgcaGAGgccgctGAGGAGGAGGAGGAGGAGtttcagccaGAGcctgaaaattgccgccagtttgcaggcgccGAGcagtggcctttccgccaagggtacggcgggctcgactgggcc	ACTACTTTGATG	ATCCACCGGTACCATGGCTAGCACTACTTTGATGGAGGAGgaaggtgcaccttttGAGggcGAGgctcctGAGcctctgcgctgtgatGAGcgcgcaGAGGAGgtcGAGcctgggggttatatggtgccaaaagggGAGGAGgcaGAGgccGAGGAGgccgcaGAGgccgctGAGGAGGAGGAGGAGGAGtttcagccaGAGcctgaaaattgccgccagtttgcaggcgccGAGcagtggcctttccgccaagggtacggcgggctcgactgggccTCTAGCGGAGGATCTAGCGGAGG	7_sampled_680_from_cat6	AHDC1	4395.0	0.35745164960182024	0.42391652111984446
440	0.0	2002.0	3261.0	19.0	39.0	2002.0	hblOligo134498_Cat6	440	NM_1029882	24.0	TCTTTCTTCTCTTCTTCCGAAGGTGCACCTTTTTCTGGCTCAGCTCCTACCCCTCTGCGCTGTGATTCCCGCGCAAGCACTGTCAGCCCTGGGGGTTATATGGTGCCAAAAGGGACCACAGCATCCGCCACATCAGCCGCATCAGCCGCTAGTTCCTCAAGCTCCTCCTTTCAGCCATCACCTGAAAATTGCCGCCAGTTTGCAGGCGCCAGCCAGTGGCCTTTCCGCCAAGGGTACGGCGGGCTCGACTGGGCCTCTAGCGGAGGATCTAGCGGAGG	tctttcttctcttcttccgaaggtgcacctttttctggctcagctcctacccctctgcgctgtgattcccgcgcaagcactgtcagccctgggggttatatggtgccaaaagggaccacagcatccgccacatcagccgcatcagccgctagttcctcaagctcctcctttcagccatcacctgaaaattgccgccagtttgcaggcgccagccagtggcctttccgccaagggtacggcgggctcgactgggcc		ATCCACCGGTACCATGGCTAGCtctttcttctcttcttccgaaggtgcacctttttctggctcagctcctacccctctgcgctgtgattcccgcgcaagcactgtcagccctgggggttatatggtgccaaaagggaccacagcatccgccacatcagccgcatcagccgctagttcctcaagctcctcctttcagccatcacctgaaaattgccgccagtttgcaggcgccagccagtggcctttccgccaagggtacggcgggctcgactgggccTCTAGCGGAGGATCTAGCGGAGG	6_phosphoprotein_peptides	AHDC1	5263.0	0.38039141174235225	0.5224712655632028
441	0.0	502.0	790.0	0.0	3.0	502.0	hblOligo3314_Cat6	441	NM_1029882	25.0	GCCGCATCAGCCGCTAGTTCCTCAAGCTCCTCCTTTCAGCCATCACCTGAAAATTGCCGCCAGTTTGCAGGCGCCAGCCAGTGGCCTTTCCGCCAAGGGTACGGCGGGCTCGACTGGGCCTCAGAGGCTTTTAGTCAGCTCTATAACCCTAGTTTTGACTGTCACGTTTCTGAGCCTAATGTGATTCTCGACATTTCAAACTATACCCCTCAGAAGGTGAAGCAGCAAACTGCTGTCTCTGAAACTTTCAGCGAATCTAGCGGAGGATCTAGCGGAGG	gccgcatcagccgctagttcctcaagctcctcctttcagccatcacctgaaaattgccgccagtttgcaggcgccagccagtggcctttccgccaagggtacggcgggctcgactgggcctcagaggcttttagtcagctctataaccctagttttgactgtcacgtttctgagcctaatgtgattctcgacatttcaaactatacccctcagaaggtgaagcagcaaactgctgtctctgaaactttcagcgaa		ATCCACCGGTACCATGGCTAGCgccgcatcagccgctagttcctcaagctcctcctttcagccatcacctgaaaattgccgccagtttgcaggcgccagccagtggcctttccgccaagggtacggcgggctcgactgggcctcagaggcttttagtcagctctataaccctagttttgactgtcacgtttctgagcctaatgtgattctcgacatttcaaactatacccctcagaaggtgaagcagcaaactgctgtctctgaaactttcagcgaaTCTAGCGGAGGATCTAGCGGAGG	6_phosphoprotein_peptides	AHDC1	1292.0	0.38854489164086686	0.5569256557080182
442	0.0	459.0	1744.0	1.0	9.0	459.0	hblOligo134499_Cat6	442	NM_1029882	26.0	CAGCTCTATAACCCTAGTTTTGACTGTCACGTTTCTGAGCCTAATGTGATTCTCGACATTTCAAACTATACCCCTCAGAAGGTGAAGCAGCAAACTGCTGTCTCTGAAACTTTCAGCGAATCTAGTTCCGATTCAACTCAATTCAATCAGCCTGTTGGCGGGGGGGGTTTCCGCCGCGCTAATTCCGAAGCTAGTAGTTCCGAAGGTCAAAGCAGCCTCAGTTCTTTGGAGAAGCTGATGATGGATTGGAATGAGTCTAGCGGAGGATCTAGCGGAGG	cagctctataaccctagttttgactgtcacgtttctgagcctaatgtgattctcgacatttcaaactatacccctcagaaggtgaagcagcaaactgctgtctctgaaactttcagcgaatctagttccgattcaactcaattcaatcagcctgttggcggggggggtttccgccgcgctaattccgaagctagtagttccgaaggtcaaagcagcctcagttctttggagaagctgatgatggattggaatgag		ATCCACCGGTACCATGGCTAGCcagctctataaccctagttttgactgtcacgtttctgagcctaatgtgattctcgacatttcaaactatacccctcagaaggtgaagcagcaaactgctgtctctgaaactttcagcgaatctagttccgattcaactcaattcaatcagcctgttggcggggggggtttccgccgcgctaattccgaagctagtagttccgaaggtcaaagcagcctcagttctttggagaagctgatgatggattggaatgagTCTAGCGGAGGATCTAGCGGAGG	6_phosphoprotein_peptides	AHDC1	2203.0	0.20835224693599638	-0.32452791293102345
443	0.0	2808.0	3953.0	81.0	54.0	2808.0	hblOligo3315_Cat7	443	NM_1029882	27.0	CTCAGTTATATGCAGCCTGTTGGCGGGGGGGGTTTCCGCCGCGCTAATGAGGAAGCTGAGGAGGAGGAAGGTCAAGAGGAGCTCGAGGAGTTGGAGAAGCTGATGATGGATTGGAATGAGGCCGAGGAGGCACCAGGCTACAACTGGAACCAGGAGGTGCTGTTCCAAGAGGAGGAGAAGCCAGGGCGCGGCCGCCGCAAAAAGGTTGATCTTTTCGAAGCAGAGCATCTTGGTTTTCCTGAGGAGGCAGAGGCTTCTAGCGGAGGATCTAGCGGAGG	CTCAGTTATATGcagcctgttggcggggggggtttccgccgcgctaatGAGgaagctGAGGAGGAGgaaggtcaaGAGGAGctcGAGGAGttggagaagctgatgatggattggaatgaggccGAGGAGgcaccaggctacaactggaaccagGAGgtgctgttccaaGAGGAGGAGaagccagggcgcggccgccgcaaaaaggttgatcttttcgaagcaGAGcatcttggttttcctGAGGAGgcaGAGgct	CTCAGTTATATG	ATCCACCGGTACCATGGCTAGCCTCAGTTATATGcagcctgttggcggggggggtttccgccgcgctaatGAGgaagctGAGGAGGAGgaaggtcaaGAGGAGctcGAGGAGttggagaagctgatgatggattggaatgaggccGAGGAGgcaccaggctacaactggaaccagGAGgtgctgttccaaGAGGAGGAGaagccagggcgcggccgccgcaaaaaggttgatcttttcgaagcaGAGcatcttggttttcctGAGGAGgcaGAGgctTCTAGCGGAGGATCTAGCGGAGG	7_sampled_680_from_cat6	AHDC1	6761.0	0.41532317704481586	0.6683561833263723
444	0.0	1191.0	3290.0	0.0	9.0	1191.0	hblOligo3315_Cat6	444	NM_1029882	27.0	ACTCAATTCAATCAGCCTGTTGGCGGGGGGGGTTTCCGCCGCGCTAATTCCGAAGCTAGTAGTTCCGAAGGTCAAAGCAGCCTCAGTTCTTTGGAGAAGCTGATGATGGATTGGAATGAGGCCTCTAGCGCACCAGGCTACAACTGGAACCAGTCAGTGCTGTTCCAAAGTTCAAGTAAGCCAGGGCGCGGCCGCCGCAAAAAGGTTGATCTTTTCGAAGCAAGTCATCTTGGTTTTCCTACATCTGCAAGTGCTTCTAGCGGAGGATCTAGCGGAGG	actcaattcaatcagcctgttggcggggggggtttccgccgcgctaattccgaagctagtagttccgaaggtcaaagcagcctcagttctttggagaagctgatgatggattggaatgaggcctctagcgcaccaggctacaactggaaccagtcagtgctgttccaaagttcaagtaagccagggcgcggccgccgcaaaaaggttgatcttttcgaagcaagtcatcttggttttcctacatctgcaagtgct		ATCCACCGGTACCATGGCTAGCactcaattcaatcagcctgttggcggggggggtttccgccgcgctaattccgaagctagtagttccgaaggtcaaagcagcctcagttctttggagaagctgatgatggattggaatgaggcctctagcgcaccaggctacaactggaaccagtcagtgctgttccaaagttcaagtaagccagggcgcggccgccgcaaaaaggttgatcttttcgaagcaagtcatcttggttttcctacatctgcaagtgctTCTAGCGGAGGATCTAGCGGAGG	6_phosphoprotein_peptides	AHDC1	4481.0	0.26578888640928366	-0.005735792926761407
446	0.0	67.0	136.0	0.0	0.0	67.0	hblOligo134500_Cat6	446	NM_1029882	28.0	GGCTACAACTGGAACCAGTCAGTGCTGTTCCAAAGTTCAAGTAAGCCAGGGCGCGGCCGCCGCAAAAAGGTTGATCTTTTCGAAGCAAGTCATCTTGGTTTTCCTACATCTGCAAGTGCTGCAGCATCCGGCTACCCTAGCAAGCGCTCCACCGGGCCTCGCCAGCCTCGCGGTGGCCGCGGTGGGGGGGCCTGCTCAGCAAAGAAAGAACGCGGGGGTGCTGCAGCCAAAGCAAAGTTTATCCCAAAGCCACAGTCTAGCGGAGGATCTAGCGGAGG	ggctacaactggaaccagtcagtgctgttccaaagttcaagtaagccagggcgcggccgccgcaaaaaggttgatcttttcgaagcaagtcatcttggttttcctacatctgcaagtgctgcagcatccggctaccctagcaagcgctccaccgggcctcgccagcctcgcggtggccgcggtgggggggcctgctcagcaaagaaagaacgcgggggtgctgcagccaaagcaaagtttatcccaaagccacag		ATCCACCGGTACCATGGCTAGCggctacaactggaaccagtcagtgctgttccaaagttcaagtaagccagggcgcggccgccgcaaaaaggttgatcttttcgaagcaagtcatcttggttttcctacatctgcaagtgctgcagcatccggctaccctagcaagcgctccaccgggcctcgccagcctcgcggtggccgcggtgggggggcctgctcagcaaagaaagaacgcgggggtgctgcagccaaagcaaagtttatcccaaagccacagTCTAGCGGAGGATCTAGCGGAGG	6_phosphoprotein_peptides	AHDC1	203.0	0.33004926108374383	0.30239621513227
449	0.0	164.0	655.0	94.0	3.0	164.0	hblOligo134501_Cat6	449	NM_1029882	30.0	TTTCAAGATTCACCTGATCTGGGTTTGGACTACTATTCAGGGGACTCAAGCATGAGTCCTTTGCCATCACAAAGTCGCGCCTTCGGTGTTGGCGAGCGCGACCCATGCGACTTCATTGGGCCATACAGTATGAACCCATCCACACCAAGCGATGGTACATTTGGTCAAGGGTTCCATTGCGATTCTCCTTCCCTCGGGGCCCCTGAGCTGGACGGTAAACATTTCCCACCTCTGGCACATCCACCTACTGTCTTTTCTAGCGGAGGATCTAGCGGAGG	tttcaagattcacctgatctgggtttggactactattcaggggactcaagcatgagtcctttgccatcacaaagtcgcgccttcggtgttggcgagcgcgacccatgcgacttcattgggccatacagtatgaacccatccacaccaagcgatggtacatttggtcaagggttccattgcgattctccttccctcggggcccctgagctggacggtaaacatttcccacctctggcacatccacctactgtcttt		ATCCACCGGTACCATGGCTAGCtttcaagattcacctgatctgggtttggactactattcaggggactcaagcatgagtcctttgccatcacaaagtcgcgccttcggtgttggcgagcgcgacccatgcgacttcattgggccatacagtatgaacccatccacaccaagcgatggtacatttggtcaagggttccattgcgattctccttccctcggggcccctgagctggacggtaaacatttcccacctctggcacatccacctactgtctttTCTAGCGGAGGATCTAGCGGAGG	6_phosphoprotein_peptides	AHDC1	819.0	0.20024420024420025	-0.3744103263336973
450	0.0	1126.0	2122.0	0.0	13.0	1126.0	hblOligo3317_Cat6	450	NM_1029882	31.0	CCATCCACACCAAGCGATGGTACATTTGGTCAAGGGTTCCATTGCGATTCTCCTTCCCTCGGGGCCCCTGAGCTGGACGGTAAACATTTCCCACCTCTGGCACATCCACCTACTGTCTTTGATGCAGGCTTGCAAAAAGCATATTCACCAACATGTAGCCCTACTCTCGGTTTCAAAGAGGAACTTCGCCCTCCACCTACTAAGCTCGCCGCTTGCGAACCATTGAAACATGGCCTGCAGGGTGCATCCCTCGGGTCTAGCGGAGGATCTAGCGGAGG	ccatccacaccaagcgatggtacatttggtcaagggttccattgcgattctccttccctcggggcccctgagctggacggtaaacatttcccacctctggcacatccacctactgtctttgatgcaggcttgcaaaaagcatattcaccaacatgtagccctactctcggtttcaaagaggaacttcgccctccacctactaagctcgccgcttgcgaaccattgaaacatggcctgcagggtgcatccctcggg		ATCCACCGGTACCATGGCTAGCccatccacaccaagcgatggtacatttggtcaagggttccattgcgattctccttccctcggggcccctgagctggacggtaaacatttcccacctctggcacatccacctactgtctttgatgcaggcttgcaaaaagcatattcaccaacatgtagccctactctcggtttcaaagaggaacttcgccctccacctactaagctcgccgcttgcgaaccattgaaacatggcctgcagggtgcatccctcgggTCTAGCGGAGGATCTAGCGGAGG	6_phosphoprotein_peptides	AHDC1	3248.0	0.34667487684729065	0.37667097100306335
451	0.0	2376.0	8144.0	10.0	41.0	2376.0	hblOligo134502_Cat6	451	NM_1029882	32.0	AAAGCATATTCACCAACATGTAGCCCTACTCTCGGTTTCAAAGAGGAACTTCGCCCTCCACCTACTAAGCTCGCCGCTTGCGAACCATTGAAACATGGCCTGCAGGGTGCATCCCTCGGGCATGCAGCCGCCGCCCAAGCTCACCTTTCTTGCCGCGACTTGCCTCTCGGTCAGCCACATTATGACTCCCCTAGCTGCAAAGGTACAGCTTATTGGTACCCACCTGGTTCAGCAGCTCGCTCACCTCCATACGAGTCTAGCGGAGGATCTAGCGGAGG	aaagcatattcaccaacatgtagccctactctcggtttcaaagaggaacttcgccctccacctactaagctcgccgcttgcgaaccattgaaacatggcctgcagggtgcatccctcgggcatgcagccgccgcccaagctcacctttcttgccgcgacttgcctctcggtcagccacattatgactcccctagctgcaaaggtacagcttattggtacccacctggttcagcagctcgctcacctccatacgag		ATCCACCGGTACCATGGCTAGCaaagcatattcaccaacatgtagccctactctcggtttcaaagaggaacttcgccctccacctactaagctcgccgcttgcgaaccattgaaacatggcctgcagggtgcatccctcgggcatgcagccgccgcccaagctcacctttcttgccgcgacttgcctctcggtcagccacattatgactcccctagctgcaaaggtacagcttattggtacccacctggttcagcagctcgctcacctccatacgagTCTAGCGGAGGATCTAGCGGAGG	6_phosphoprotein_peptides	AHDC1	10520.0	0.22585551330798478	-0.22150457683041247
452	0.0	1262.0	1664.0	0.0	9.0	1262.0	hblOligo3318_Cat6	452	NM_1029882	33.0	CAAGCTCACCTTTCTTGCCGCGACTTGCCTCTCGGTCAGCCACATTATGACTCCCCTAGCTGCAAAGGTACAGCTTATTGGTACCCACCTGGTTCAGCAGCTCGCTCACCTCCATACGAGGGGAAAGTTGGGACTGGCCTTCTGGCAGACTTCTTGGGCCGCACCGAGGCTGCCTGTCTCAGCGCACCTCACCTCGCTTCCCCTCCTGCCACCCCTAAAGCCGACAAAGAGCCATTGGAGATGGCTCGCCCTCCATCTAGCGGAGGATCTAGCGGAGG	caagctcacctttcttgccgcgacttgcctctcggtcagccacattatgactcccctagctgcaaaggtacagcttattggtacccacctggttcagcagctcgctcacctccatacgaggggaaagttgggactggccttctggcagacttcttgggccgcaccgaggctgcctgtctcagcgcacctcacctcgcttcccctcctgccacccctaaagccgacaaagagccattggagatggctcgccctcca		ATCCACCGGTACCATGGCTAGCcaagctcacctttcttgccgcgacttgcctctcggtcagccacattatgactcccctagctgcaaaggtacagcttattggtacccacctggttcagcagctcgctcacctccatacgaggggaaagttgggactggccttctggcagacttcttgggccgcaccgaggctgcctgtctcagcgcacctcacctcgcttcccctcctgccacccctaaagccgacaaagagccattggagatggctcgccctccaTCTAGCGGAGGATCTAGCGGAGG	6_phosphoprotein_peptides	AHDC1	2926.0	0.43130553656869447	0.7338319031973606
453	0.0	3357.0	5072.0	456.0	42.0	3357.0	hblOligo134503_Cat7	453	NM_1029882	34.0	AGTGGAGTCATGGACTTCTTGGGCCGCGAGGAGGCTGCCTGTCTCGAGGCACCTCACCTCGCTGAGCCTCCTGCCGAGCCTAAAGCCGACAAAGAGCCATTGGAGATGGCTCGCCCTCCAGGGCCACCTCGCGGGCCAGCCGCAGCCGCAGCTGGTTATGGGTGCCCTCTTCTGGAGGACCTTGAGTTGGAGCCTGTTCCACGCGATGAGCTCTTGCCTCTTCAGGACGAGGCATACCGCTATCCTGGCTTCATGTCTAGCGGAGGATCTAGCGGAGG	AGTGGAGTCATGgacttcttgggccgcGAGgaggctgcctgtctcGAGgcacctcacctcgctGAGcctcctgccGAGcctaaagccgacaaagagccattggagatggctcgccctccagggccacctcgcgggccagccgcagccgcagctggttatgggtgccctcttctgGAGgaccttGAGttgGAGcctgttccacgcgatGAGctcttgcctcttcaggacGAGgcataccgctatcctggcttcatg	AGTGGAGTCATG	ATCCACCGGTACCATGGCTAGCAGTGGAGTCATGgacttcttgggccgcGAGgaggctgcctgtctcGAGgcacctcacctcgctGAGcctcctgccGAGcctaaagccgacaaagagccattggagatggctcgccctccagggccacctcgcgggccagccgcagccgcagctggttatgggtgccctcttctgGAGgaccttGAGttgGAGcctgttccacgcgatGAGctcttgcctcttcaggacGAGgcataccgctatcctggcttcatgTCTAGCGGAGGATCTAGCGGAGG	7_sampled_680_from_cat6	AHDC1	8429.0	0.3982678846838296	0.5976709823403292
454	0.0	5086.0	7810.0	16.0	60.0	5086.0	hblOligo134503_Cat6	454	NM_1029882	34.0	GGCCTTCTGGCAGACTTCTTGGGCCGCACCGAGGCTGCCTGTCTCAGCGCACCTCACCTCGCTTCCCCTCCTGCCACCCCTAAAGCCGACAAAGAGCCATTGGAGATGGCTCGCCCTCCAGGGCCACCTCGCGGGCCAGCCGCAGCCGCAGCTGGTTATGGGTGCCCTCTTCTGAGTGACCTTACTTTGTCCCCTGTTCCACGCGATTCTCTCTTGCCTCTTCAGGACACCGCATACCGCTATCCTGGCTTCATGTCTAGCGGAGGATCTAGCGGAGG	ggccttctggcagacttcttgggccgcaccgaggctgcctgtctcagcgcacctcacctcgcttcccctcctgccacccctaaagccgacaaagagccattggagatggctcgccctccagggccacctcgcgggccagccgcagccgcagctggttatgggtgccctcttctgagtgaccttactttgtcccctgttccacgcgattctctcttgcctcttcaggacaccgcataccgctatcctggcttcatg		ATCCACCGGTACCATGGCTAGCggccttctggcagacttcttgggccgcaccgaggctgcctgtctcagcgcacctcacctcgcttcccctcctgccacccctaaagccgacaaagagccattggagatggctcgccctccagggccacctcgcgggccagccgcagccgcagctggttatgggtgccctcttctgagtgaccttactttgtcccctgttccacgcgattctctcttgcctcttcaggacaccgcataccgctatcctggcttcatgTCTAGCGGAGGATCTAGCGGAGG	6_phosphoprotein_peptides	AHDC1	12896.0	0.39438585607940446	0.5814451846256894
455	0.0	661.0	1860.0	0.0	6.0	661.0	hblOligo3319_Cat6	455	NM_1029882	35.0	TTGGAGATGGCTCGCCCTCCAGGGCCACCTCGCGGGCCAGCCGCAGCCGCAGCTGGTTATGGGTGCCCTCTTCTGAGTGACCTTACTTTGTCCCCTGTTCCACGCGATTCTCTCTTGCCTCTTCAGGACACCGCATACCGCTATCCTGGCTTCATGCCACAAGCTCACCCAGGCCTCGGTGGCGGCCCTAAAAGCGGGTTCCTGGGCCCAATGGCAGAGCCACATCCAGAAGATACCTTTACCGTCACTTCCCTTTCTAGCGGAGGATCTAGCGGAGG	ttggagatggctcgccctccagggccacctcgcgggccagccgcagccgcagctggttatgggtgccctcttctgagtgaccttactttgtcccctgttccacgcgattctctcttgcctcttcaggacaccgcataccgctatcctggcttcatgccacaagctcacccaggcctcggtggcggccctaaaagcgggttcctgggcccaatggcagagccacatccagaagatacctttaccgtcacttccctt		ATCCACCGGTACCATGGCTAGCttggagatggctcgccctccagggccacctcgcgggccagccgcagccgcagctggttatgggtgccctcttctgagtgaccttactttgtcccctgttccacgcgattctctcttgcctcttcaggacaccgcataccgctatcctggcttcatgccacaagctcacccaggcctcggtggcggccctaaaagcgggttcctgggcccaatggcagagccacatccagaagatacctttaccgtcacttcccttTCTAGCGGAGGATCTAGCGGAGG	6_phosphoprotein_peptides	AHDC1	2521.0	0.26219754065846884	-0.02421944537820475
457	0.0	202.0	630.0	2.0	0.0	202.0	hblOligo128860_Cat7	457	NM_1031623	1.0	CCCGTCCTCATGGGGGAGGAAATTATTGAGGAGGTTCCTCCTGCAGGTCCAGAAGCAGAGGAGGAGGAGGAGGACGAAAATGAGGACGACATCCAGTTCGTGGAGGAGGGTCCACTTCGCCCAGTGTTGGAATACATCGACCTGGTGGAGGAGGATGACGAGGAGCCAGAGGAGGAGTACGAGGATGAGAACATTAAGCGCAAAGATCATATTGACTACCAAAAGGATAAGGTTGCTCTCGAGTTGGCCCGCCTTTCTAGCGGAGGATCTAGCGGAGG	CCCGTCCTCATGgggGAGgaaattattgagGAGgttcctcctgcaggtccagaagcaGAGgagGAGGAGGAGgacgaaaatgaggacgacatccagttcgtgGAGgagggtccacttcgcccagtgttggaatacatcgacctggtgGAGGAGgatgacgaggagccaGAGGAGGAGtacGAGgatgagaacattaagcgcaaagatcatattgactaccaaaaggataaggttgctctcGAGttggcccgcctt	CCCGTCCTCATG	ATCCACCGGTACCATGGCTAGCCCCGTCCTCATGgggGAGgaaattattgagGAGgttcctcctgcaggtccagaagcaGAGgagGAGGAGGAGgacgaaaatgaggacgacatccagttcgtgGAGgagggtccacttcgcccagtgttggaatacatcgacctggtgGAGGAGgatgacgaggagccaGAGGAGGAGtacGAGgatgagaacattaagcgcaaagatcatattgactaccaaaaggataaggttgctctcGAGttggcccgccttTCTAGCGGAGGATCTAGCGGAGG	7_sampled_680_from_cat6	ZNF451	832.0	0.24278846153846154	-0.12709364050701755
459	0.0	185.0	2223.0	7.0	10.0	185.0	hblOligo249176_Cat7	459	NM_1031623	2.0	GGGGGGTCTATGGAGGAGGATGACGAGGAGCCAGAGGAGGAGTACGAGGATGAGAACATTAAGCGCAAAGATCATATTGACTACCAAAAGGATAAGGTTGCTCTCGAGTTGGCCCGCCTTGCACGCCACGTCGAGGTGGAGAAACAGCAAAAGGAGGAAAAAAACCGCGCATTTCGCGAGAAGATTGATTTTCAACACGCTCATGGGTTGCAAGAACTGGAGTTCATTCGCGGTCATGAGGACGAGGAAGCAGCCTCTAGCGGAGGATCTAGCGGAGG	GGGGGGTCTATGGAGGAGgatgacgaggagccaGAGGAGGAGtacGAGgatgagaacattaagcgcaaagatcatattgactaccaaaaggataaggttgctctcGAGttggcccgccttgcacgccacgtcgaggtggagaaacagcaaaaggaggaaaaaaaccgcgcatttcgcgagaagattgattttcaacacgctcatgggttgcaagaactggagttcattcgcggtcatGAGgacGAGgaagcagcc	GGGGGGTCTATG	ATCCACCGGTACCATGGCTAGCGGGGGGTCTATGGAGGAGgatgacgaggagccaGAGGAGGAGtacGAGgatgagaacattaagcgcaaagatcatattgactaccaaaaggataaggttgctctcGAGttggcccgccttgcacgccacgtcgaggtggagaaacagcaaaaggaggaaaaaaaccgcgcatttcgcgagaagattgattttcaacacgctcatgggttgcaagaactggagttcattcgcggtcatGAGgacGAGgaagcagccTCTAGCGGAGGATCTAGCGGAGG	7_sampled_680_from_cat6	ZNF451	2408.0	0.07682724252491695	-1.4758986074085156
460	0.0	10.0	17.0	0.0	1.0	10.0	hblOligo249176_Cat6	460	NM_1031623	2.0	ATCGACCTGGTGTCTAGCGATGACGAGGAGCCATCCACCTCCTACACAGATGAGAACATTAAGCGCAAAGATCATATTGACTACCAAAAGGATAAGGTTGCTCTCACTTTGGCCCGCCTTGCACGCCACGTCGAGGTGGAGAAACAGCAAAAGGAGGAAAAAAACCGCGCATTTCGCGAGAAGATTGATTTTCAACACGCTCATGGGTTGCAAGAACTGGAGTTCATTCGCGGTCATAGCGACACAGAAGCAGCCTCTAGCGGAGGATCTAGCGGAGG	atcgacctggtgtctagcgatgacgaggagccatccacctcctacacagatgagaacattaagcgcaaagatcatattgactaccaaaaggataaggttgctctcactttggcccgccttgcacgccacgtcgaggtggagaaacagcaaaaggaggaaaaaaaccgcgcatttcgcgagaagattgattttcaacacgctcatgggttgcaagaactggagttcattcgcggtcatagcgacacagaagcagcc		ATCCACCGGTACCATGGCTAGCatcgacctggtgtctagcgatgacgaggagccatccacctcctacacagatgagaacattaagcgcaaagatcatattgactaccaaaaggataaggttgctctcactttggcccgccttgcacgccacgtcgaggtggagaaacagcaaaaggaggaaaaaaaccgcgcatttcgcgagaagattgattttcaacacgctcatgggttgcaagaactggagttcattcgcggtcatagcgacacagaagcagccTCTAGCGGAGGATCTAGCGGAGG	6_phosphoprotein_peptides	ZNF451	27.0	0.37037037037037035	0.4797302304151855
461	0.0	290.0	677.0	1.0	4.0	290.0	hblOligo128861_Cat7	461	NM_1031623	3.0	TACATGGCTATGCAAAAGGAGGAAAAAAACCGCGCATTTCGCGAGAAGATTGATTTTCAACACGCTCATGGGTTGCAAGAACTGGAGTTCATTCGCGGTCATGAGGACGAGGAAGCAGCCCGCCTGTGCGTTGACCAATGGCTCAAGATGCCTGGTCTCAAAGAGGGCGAGATTAATTGTGGTGAGAAAGAGGAGTTCCGCCGCGGTGGGCACGAGTGGGTTGAGGGCAAACCAATTCTGTGTCCAATCATGCATTCTAGCGGAGGATCTAGCGGAGG	TACATGGCTATGcaaaaggaggaaaaaaaccgcgcatttcgcgagaagattgattttcaacacgctcatgggttgcaagaactggagttcattcgcggtcatGAGgacGAGgaagcagcccgcctgtgcgttgaccaatggctcaagatgcctggtctcaaaGAGggcGAGattaattgtggtGAGaaaGAGGAGttccgccgcggtgggcacGAGtgggttGAGggcaaaccaattctgtgtccaatcatgcat	TACATGGCTATG	ATCCACCGGTACCATGGCTAGCTACATGGCTATGcaaaaggaggaaaaaaaccgcgcatttcgcgagaagattgattttcaacacgctcatgggttgcaagaactggagttcattcgcggtcatGAGgacGAGgaagcagcccgcctgtgcgttgaccaatggctcaagatgcctggtctcaaaGAGggcGAGattaattgtggtGAGaaaGAGGAGttccgccgcggtgggcacGAGtgggttGAGggcaaaccaattctgtgtccaatcatgcatTCTAGCGGAGGATCTAGCGGAGG	7_sampled_680_from_cat6	ZNF451	967.0	0.2998965873836608	0.1625681315456008
464	0.0	344.0	2647.0	1.0	6.0	344.0	hblOligo128862_Cat7	464	NM_1031623	5.0	CACGATGTGATGTTGTTGCTTGGCCACCTTAAACGCTTTGACCACGAGCCATGTGATCCAGAGATTGAGCTCCACGGGCCTTTTTTCGAGGAGTTCGCCTGCGTGGTGTGCTATAAGAAGTTCGTGGAGCAACAGCAGTACCGCGATCATTTGTTCGATAAAGAGGCAGAGGACGATGGTCACAACAACAATCTGCTTCCTCAAATTATCCAATGTTTCGCCTGCCCTAACTGCTTTCTTCTCTTCGAGCGCAAATCTAGCGGAGGATCTAGCGGAGG	CACGATGTGATGttgttgcttggccaccttaaacgctttgaccacGAGccatgtgatccaGAGattGAGctccacgggccttttttcGAGGAGttcgcctgcgtggtgtgctataagaagttcgtgGAGcaacagcagtaccgcgatcatttgttcgataaagaggcaGAGgacgatggtcacaacaacaatctgcttcctcaaattatccaatgtttcgcctgccctaactgctttcttctcttcGAGcgcaaa	CACGATGTGATG	ATCCACCGGTACCATGGCTAGCCACGATGTGATGttgttgcttggccaccttaaacgctttgaccacGAGccatgtgatccaGAGattGAGctccacgggccttttttcGAGGAGttcgcctgcgtggtgtgctataagaagttcgtgGAGcaacagcagtaccgcgatcatttgttcgataaagaggcaGAGgacgatggtcacaacaacaatctgcttcctcaaattatccaatgtttcgcctgccctaactgctttcttctcttcGAGcgcaaaTCTAGCGGAGGATCTAGCGGAGG	7_sampled_680_from_cat6	ZNF451	2991.0	0.11501170177198261	-1.030182063376347
465	0.0	4221.0	7306.0	0.0	40.0	4221.0	hblOligo128862_Cat6	465	NM_1031623	5.0	GACAACGGCCATTTGTTGCTTGGCCACCTTAAACGCTTTGACCACTCCCCATGTGATCCAACAATTACACTCCACGGGCCTTTTTTCTCTAGCTTCGCCTGCGTGGTGTGCTATAAGAAGTTCGTGACACAACAGCAGTACCGCGATCATTTGTTCGATAAAGAGGCAACAGACGATGGTCACAACAACAATCTGCTTCCTCAAATTATCCAATGTTTCGCCTGCCCTAACTGCTTTCTTCTCTTCAGCCGCAAATCTAGCGGAGGATCTAGCGGAGG	gacaacggccatttgttgcttggccaccttaaacgctttgaccactccccatgtgatccaacaattacactccacgggccttttttctctagcttcgcctgcgtggtgtgctataagaagttcgtgacacaacagcagtaccgcgatcatttgttcgataaagaggcaacagacgatggtcacaacaacaatctgcttcctcaaattatccaatgtttcgcctgccctaactgctttcttctcttcagccgcaaa		ATCCACCGGTACCATGGCTAGCgacaacggccatttgttgcttggccaccttaaacgctttgaccactccccatgtgatccaacaattacactccacgggccttttttctctagcttcgcctgcgtggtgtgctataagaagttcgtgacacaacagcagtaccgcgatcatttgttcgataaagaggcaacagacgatggtcacaacaacaatctgcttcctcaaattatccaatgtttcgcctgccctaactgctttcttctcttcagccgcaaaTCTAGCGGAGGATCTAGCGGAGG	6_phosphoprotein_peptides	ZNF451	11527.0	0.36618374251756747	0.46173461990462705
466	0.0	856.0	1335.0	0.0	18.0	856.0	hblOligo249178_Cat7	466	NM_1031623	6.0	CGATTCCCAATGCATTTGTTCGATAAAGAGGCAGAGGACGATGGTCACAACAACAATCTGCTTCCTCAAATTATCCAATGTTTCGCCTGCCCTAACTGCTTTCTTCTCTTCGAGCGCAAAGAAGAGTGTGAGAAACACATGGAGGGCAAAAATCATTTTCACCAAGAGTTCAAGCTGGGGGATAATAAAGGCATTGCACACCCTATTGAGTTCCCTGAGTTTGCTAAGAAGTTGCTTATTGAGCTCTGTAAGGACTCTAGCGGAGGATCTAGCGGAGG	CGATTCCCAATGcatttgttcgataaagaggcaGAGgacgatggtcacaacaacaatctgcttcctcaaattatccaatgtttcgcctgccctaactgctttcttctcttcGAGcgcaaagaagagtgtGAGaaacacatgGAGggcaaaaatcattttcaccaaGAGttcaagctgggggataataaaggcattgcacaccctattGAGttccctGAGtttgctaagaagttgcttattGAGctctgtaaggac	CGATTCCCAATG	ATCCACCGGTACCATGGCTAGCCGATTCCCAATGcatttgttcgataaagaggcaGAGgacgatggtcacaacaacaatctgcttcctcaaattatccaatgtttcgcctgccctaactgctttcttctcttcGAGcgcaaagaagagtgtGAGaaacacatgGAGggcaaaaatcattttcaccaaGAGttcaagctgggggataataaaggcattgcacaccctattGAGttccctGAGtttgctaagaagttgcttattGAGctctgtaaggacTCTAGCGGAGGATCTAGCGGAGG	7_sampled_680_from_cat6	ZNF451	2191.0	0.3906891830214514	0.5659422867847482
469	0.0	823.0	5257.0	2.0	40.0	823.0	hblOligo128863_Cat6	469	NM_1031623	7.0	CACATGTCAGGCAAAAATCATTTTCACCAATCATTCAAGCTGGGGGATAATAAAGGCATTGCACACCCTATTTCATTCCCTAGCTTTGCTAAGAAGTTGCTTATTTCTCTCTGTAAGGACGTCCCTTTTCAGGTTAAATGTGTTGCCTGCCATAAGACCTTGCGCAGTCACATGGAGCTGACTGCCCACTTCCGCGTGCATTGCCGCAATGCCGGTCCAGTTGCAGTTGCTGAAAAGAGCATTACCCAAGTCGCATCTAGCGGAGGATCTAGCGGAGG	cacatgtcaggcaaaaatcattttcaccaatcattcaagctgggggataataaaggcattgcacaccctatttcattccctagctttgctaagaagttgcttatttctctctgtaaggacgtcccttttcaggttaaatgtgttgcctgccataagaccttgcgcagtcacatggagctgactgcccacttccgcgtgcattgccgcaatgccggtccagttgcagttgctgaaaagagcattacccaagtcgca		ATCCACCGGTACCATGGCTAGCcacatgtcaggcaaaaatcattttcaccaatcattcaagctgggggataataaaggcattgcacaccctatttcattccctagctttgctaagaagttgcttatttctctctgtaaggacgtcccttttcaggttaaatgtgttgcctgccataagaccttgcgcagtcacatggagctgactgcccacttccgcgtgcattgccgcaatgccggtccagttgcagttgctgaaaagagcattacccaagtcgcaTCTAGCGGAGGATCTAGCGGAGG	6_phosphoprotein_peptides	ZNF451	6080.0	0.13536184210526317	-0.8440011186650223
470	0.0	1524.0	3360.0	1.0	16.0	1524.0	hblOligo249179_Cat6	470	NM_1031623	8.0	AAATGTGTTGCCTGCCATAAGACCTTGCGCAGTCACATGGAGCTGACTGCCCACTTCCGCGTGCATTGCCGCAATGCCGGTCCAGTTGCAGTTGCTGAAAAGAGCATTACCCAAGTCGCAGAAAAGTTCATCCTCCGCGGCTACTGTCCAGACTGTAATCAGGTTTTCGTCGACGAAACATCCACTCAAAATCACAAACAGAACAGCGGTCATAAAGTGCGCGTGATCAACTCCGTCGAGGAGTCTGTCCTCCTCTCTAGCGGAGGATCTAGCGGAGG	aaatgtgttgcctgccataagaccttgcgcagtcacatggagctgactgcccacttccgcgtgcattgccgcaatgccggtccagttgcagttgctgaaaagagcattacccaagtcgcagaaaagttcatcctccgcggctactgtccagactgtaatcaggttttcgtcgacgaaacatccactcaaaatcacaaacagaacagcggtcataaagtgcgcgtgatcaactccgtcgaggagtctgtcctcctc		ATCCACCGGTACCATGGCTAGCaaatgtgttgcctgccataagaccttgcgcagtcacatggagctgactgcccacttccgcgtgcattgccgcaatgccggtccagttgcagttgctgaaaagagcattacccaagtcgcagaaaagttcatcctccgcggctactgtccagactgtaatcaggttttcgtcgacgaaacatccactcaaaatcacaaacagaacagcggtcataaagtgcgcgtgatcaactccgtcgaggagtctgtcctcctcTCTAGCGGAGGATCTAGCGGAGG	6_phosphoprotein_peptides	ZNF451	4884.0	0.31203931203931207	0.219755964766698
471	0.0	51.0	225.0	0.0	1.0	51.0	hblOligo128864_Cat6	471	NM_1031623	9.0	CGCGGCTACTGTCCAGACTGTAATCAGGTTTTCGTCGACGAAACATCCACTCAAAATCACAAACAGAACAGCGGTCATAAAGTGCGCGTGATCAACTCCGTCGAGGAGTCTGTCCTCCTCTATTGTCATTCAAGTGAGGGGAATAAGGATCCATCTTCCGATTTGCACTTGCTGCTTGACCAGAGTAAATTCTCTTCTCTGAAACGCACAATGAGTATCAAAGAGTCAAGCTCTCTTGAATGCATTGCTATCCCATCTAGCGGAGGATCTAGCGGAGG	cgcggctactgtccagactgtaatcaggttttcgtcgacgaaacatccactcaaaatcacaaacagaacagcggtcataaagtgcgcgtgatcaactccgtcgaggagtctgtcctcctctattgtcattcaagtgaggggaataaggatccatcttccgatttgcacttgctgcttgaccagagtaaattctcttctctgaaacgcacaatgagtatcaaagagtcaagctctcttgaatgcattgctatccca		ATCCACCGGTACCATGGCTAGCcgcggctactgtccagactgtaatcaggttttcgtcgacgaaacatccactcaaaatcacaaacagaacagcggtcataaagtgcgcgtgatcaactccgtcgaggagtctgtcctcctctattgtcattcaagtgaggggaataaggatccatcttccgatttgcacttgctgcttgaccagagtaaattctcttctctgaaacgcacaatgagtatcaaagagtcaagctctcttgaatgcattgctatcccaTCTAGCGGAGGATCTAGCGGAGG	6_phosphoprotein_peptides	ZNF451	276.0	0.18478260869565216	-0.47391628800273855
472	0.0	143.0	143.0	0.0	13.0	143.0	hblOligo249180_Cat7	472	NM_1031623	10.0	ATGTGCCCGATGGATCCAGAGGAGGATTTGCACTTGCTGCTTGACCAGGAGAAATTCGAGGAGCTGAAACGCGAGATGGAGATCAAAGAGGAGGAGGAGCTTGAATGCATTGCTATCCCAAAGAAAAAAATGAACCTTAAGGATAAGGAGCACGAAGGGGTTGCTTGTGTTCAGAAGGAGAAGGAGGTGGTGAAAGAGTGGTTCTGTGAATGTAATCAGCGCTTCCCAGAGGAAGATGCAGTCGAGAAACACGTCTCTAGCGGAGGATCTAGCGGAGG	ATGTGCCCGATGgatccaGAGGAGgatttgcacttgctgcttgaccagGAGaaattcGAGGAGctgaaacgcGAGatgGAGatcaaagagGAGGAGGAGcttgaatgcattgctatcccaaagaaaaaaatgaaccttaaggataagGAGcacgaaggggttgcttgtgttcagaaggagaagGAGgtggtgaaaGAGtggttctgtgaatgtaatcagcgcttcccaGAGgaagatgcagtcgagaaacacgtc	ATGTGCCCGATG	ATCCACCGGTACCATGGCTAGCATGTGCCCGATGgatccaGAGGAGgatttgcacttgctgcttgaccagGAGaaattcGAGGAGctgaaacgcGAGatgGAGatcaaagagGAGGAGGAGcttgaatgcattgctatcccaaagaaaaaaatgaaccttaaggataagGAGcacgaaggggttgcttgtgttcagaaggagaagGAGgtggtgaaaGAGtggttctgtgaatgtaatcagcgcttcccaGAGgaagatgcagtcgagaaacacgtcTCTAGCGGAGGATCTAGCGGAGG	7_sampled_680_from_cat6	ZNF451	286.0	0.5	1.010358481477356
476	0.0	270.0	337.0	2.0	1.0	270.0	hblOligo249181_Cat6	476	NM_1031623	12.0	ATGGGTTACAAATGTGTTGTGTGCGGTAAGGTTTGTGACGACAGTGGCGTTATTCGCTTGCATATGTCCCGCATTCACGGCGGCGCTCACCTGAACAACTTCTTGTTCTGGTGTCGCACATGTAAGAAAGAGCTTACCCGCAAGGATACCATTATGGCTCACGTTACAGAATTTCACAACGGCCACCGCTATTTCTACGAAATGGATGAGGTTGAAGGTGAAACTTTGCCAAGTAGCTCTACCACTCTTGACAATTCTAGCGGAGGATCTAGCGGAGG	atgggttacaaatgtgttgtgtgcggtaaggtttgtgacgacagtggcgttattcgcttgcatatgtcccgcattcacggcggcgctcacctgaacaacttcttgttctggtgtcgcacatgtaagaaagagcttacccgcaaggataccattatggctcacgttacagaatttcacaacggccaccgctatttctacgaaatggatgaggttgaaggtgaaactttgccaagtagctctaccactcttgacaat		ATCCACCGGTACCATGGCTAGCatgggttacaaatgtgttgtgtgcggtaaggtttgtgacgacagtggcgttattcgcttgcatatgtcccgcattcacggcggcgctcacctgaacaacttcttgttctggtgtcgcacatgtaagaaagagcttacccgcaaggataccattatggctcacgttacagaatttcacaacggccaccgctatttctacgaaatggatgaggttgaaggtgaaactttgccaagtagctctaccactcttgacaatTCTAGCGGAGGATCTAGCGGAGG	6_phosphoprotein_peptides	ZNF451	607.0	0.44481054365733114	0.788697510123369
477	0.0	26.0	166.0	0.0	1.0	26.0	hblOligo128866_Cat7	477	NM_1031623	13.0	GAGGGTTCCATGGAGATTATGGCTCACGTTGAGGAATTTCACAACGGCCACCGCTATTTCTACGAAATGGATGAGGTTGAAGGTGAAGAGTTGCCAGAGGAGGAGGAGGAGCTTGACAATCTTGAGGCCAACAAGCCTGAGGAGGCTATCGAGGTGATCGACCACGAGCCAGCTAATGAGGAGCCACGCGGGAAGTGGCAATGCCGCATTTGCGAGGACATGTTTGATGAGCAGGAATACGTTAAGCAACACTGTTCTAGCGGAGGATCTAGCGGAGG	GAGGGTTCCATGGAGattatggctcacgttGAGgaatttcacaacggccaccgctatttctacgaaatggatgaggttgaaggtgaaGAGttgccaGAGGAGGAGGAGGAGcttgacaatcttGAGgccaacaagcctGAGGAGgctatcGAGgtgatcgaccacGAGccagctaatGAGGAGccacgcgggaagtggcaatgccgcatttgcgaggacatgtttgatGAGcaggaatacgttaagcaacactgt	GAGGGTTCCATG	ATCCACCGGTACCATGGCTAGCGAGGGTTCCATGGAGattatggctcacgttGAGgaatttcacaacggccaccgctatttctacgaaatggatgaggttgaaggtgaaGAGttgccaGAGGAGGAGGAGGAGcttgacaatcttGAGgccaacaagcctGAGGAGgctatcGAGgtgatcgaccacGAGccagctaatGAGGAGccacgcgggaagtggcaatgccgcatttgcgaggacatgtttgatGAGcaggaatacgttaagcaacactgtTCTAGCGGAGGATCTAGCGGAGG	7_sampled_680_from_cat6	ZNF451	192.0	0.13541666666666666	-0.8435327688577052
479	0.0	5.0	30.0	0.0	0.0	5.0	hblOligo249182_Cat7	479	NM_1031623	14.0	TTCAGAGAAATGATCGAGGTGATCGACCACGAGCCAGCTAATGAGGAGCCACGCGGGAAGTGGCAATGCCGCATTTGCGAGGACATGTTTGATGAGCAGGAATACGTTAAGCAACACTGTATGGAGCTTGCCGAGCATAAATTTCACCGCTATGAGTGTGCACACTGTCGCAAACCTTTTCACAAAATTGAGGAGCTCTACCGCCATTGCCAAGATGAGCATGACAATGAGATTAAGATCAAATACTTTTGTGGGTCTAGCGGAGGATCTAGCGGAGG	TTCAGAGAAATGatcGAGgtgatcgaccacGAGccagctaatGAGGAGccacgcgggaagtggcaatgccgcatttgcgaggacatgtttgatGAGcaggaatacgttaagcaacactgtatgGAGcttgccGAGcataaatttcaccgctatGAGtgtgcacactgtcgcaaaccttttcacaaaattgagGAGctctaccgccattgccaagatgagcatgacaatgagattaagatcaaatacttttgtggg	TTCAGAGAAATG	ATCCACCGGTACCATGGCTAGCTTCAGAGAAATGatcGAGgtgatcgaccacGAGccagctaatGAGGAGccacgcgggaagtggcaatgccgcatttgcgaggacatgtttgatGAGcaggaatacgttaagcaacactgtatgGAGcttgccGAGcataaatttcaccgctatGAGtgtgcacactgtcgcaaaccttttcacaaaattgagGAGctctaccgccattgccaagatgagcatgacaatgagattaagatcaaatacttttgtgggTCTAGCGGAGGATCTAGCGGAGG	7_sampled_680_from_cat6	ZNF451	35.0	0.14285714285714285	-0.7814009877506989
480	0.0	89.0	502.0	0.0	0.0	89.0	hblOligo249182_Cat6	480	NM_1031623	14.0	CCTAGTTCTGCTATCACAGTGATCGACCACTCCCCAGCTAATTCTAGTCCACGCGGGAAGTGGCAATGCCGCATTTGCGAGGACATGTTTGATAGTCAGGAATACGTTAAGCAACACTGTATGTCTCTTGCCTCACATAAATTTCACCGCTATTCCTGTGCACACTGTCGCAAACCTTTTCACAAAATTGAGACCCTCTACCGCCATTGCCAAGATGAGCATGACAATGAGATTAAGATCAAATACTTTTGTGGGTCTAGCGGAGGATCTAGCGGAGG	cctagttctgctatcacagtgatcgaccactccccagctaattctagtccacgcgggaagtggcaatgccgcatttgcgaggacatgtttgatagtcaggaatacgttaagcaacactgtatgtctcttgcctcacataaatttcaccgctattcctgtgcacactgtcgcaaaccttttcacaaaattgagaccctctaccgccattgccaagatgagcatgacaatgagattaagatcaaatacttttgtggg		ATCCACCGGTACCATGGCTAGCcctagttctgctatcacagtgatcgaccactccccagctaattctagtccacgcgggaagtggcaatgccgcatttgcgaggacatgtttgatagtcaggaatacgttaagcaacactgtatgtctcttgcctcacataaatttcaccgctattcctgtgcacactgtcgcaaaccttttcacaaaattgagaccctctaccgccattgccaagatgagcatgacaatgagattaagatcaaatacttttgtgggTCTAGCGGAGGATCTAGCGGAGG	6_phosphoprotein_peptides	ZNF451	591.0	0.1505922165820643	-0.7196052684822332
481	0.0	714.0	1198.0	1.0	5.0	714.0	hblOligo128867_Cat6	481	NM_1031623	15.0	CATAAATTTCACCGCTATTCCTGTGCACACTGTCGCAAACCTTTTCACAAAATTGAGACCCTCTACCGCCATTGCCAAGATGAGCATGACAATGAGATTAAGATCAAATACTTTTGTGGGCTGTGTGACCTCATTTTTAATGTTGAGGAGGCATTCCTGTCTCATTACGAAGAACATCACAGCATCGACTATGTGTTTGTTAGCGAAAAAACCGAGACTAGCATCAAAACCGAAGACGACTTTCCAGTCATCGAGTCTAGCGGAGGATCTAGCGGAGG	cataaatttcaccgctattcctgtgcacactgtcgcaaaccttttcacaaaattgagaccctctaccgccattgccaagatgagcatgacaatgagattaagatcaaatacttttgtgggctgtgtgacctcatttttaatgttgaggaggcattcctgtctcattacgaagaacatcacagcatcgactatgtgtttgttagcgaaaaaaccgagactagcatcaaaaccgaagacgactttccagtcatcgag		ATCCACCGGTACCATGGCTAGCcataaatttcaccgctattcctgtgcacactgtcgcaaaccttttcacaaaattgagaccctctaccgccattgccaagatgagcatgacaatgagattaagatcaaatacttttgtgggctgtgtgacctcatttttaatgttgaggaggcattcctgtctcattacgaagaacatcacagcatcgactatgtgtttgttagcgaaaaaaccgagactagcatcaaaaccgaagacgactttccagtcatcgagTCTAGCGGAGGATCTAGCGGAGG	6_phosphoprotein_peptides	ZNF451	1912.0	0.37343096234309625	0.4928326651415459
482	0.0	19.0	58.0	1.0	0.0	19.0	hblOligo249183_Cat6	482	NM_1031623	16.0	TTTAATGTTGAGGAGGCATTCCTGTCTCATTACGAAGAACATCACAGCATCGACTATGTGTTTGTTAGCGAAAAAACCGAGACTAGCATCAAAACCGAAGACGACTTTCCAGTCATCGAGACCTCCAACCAACTGACATGTGGTTGTCGCGAGAGCTATATTTGCAAAGTGAATCGCAAAGAAGACTATAGTCGCTGCTTGCAGATTATGCTGGATAAGGGCAAACTGTGGTTCCGCTGCAGCCTTTGCTCAGCCTCTAGCGGAGGATCTAGCGGAGG	tttaatgttgaggaggcattcctgtctcattacgaagaacatcacagcatcgactatgtgtttgttagcgaaaaaaccgagactagcatcaaaaccgaagacgactttccagtcatcgagacctccaaccaactgacatgtggttgtcgcgagagctatatttgcaaagtgaatcgcaaagaagactatagtcgctgcttgcagattatgctggataagggcaaactgtggttccgctgcagcctttgctcagcc		ATCCACCGGTACCATGGCTAGCtttaatgttgaggaggcattcctgtctcattacgaagaacatcacagcatcgactatgtgtttgttagcgaaaaaaccgagactagcatcaaaaccgaagacgactttccagtcatcgagacctccaaccaactgacatgtggttgtcgcgagagctatatttgcaaagtgaatcgcaaagaagactatagtcgctgcttgcagattatgctggataagggcaaactgtggttccgctgcagcctttgctcagccTCTAGCGGAGGATCTAGCGGAGG	6_phosphoprotein_peptides	ZNF451	77.0	0.24675324675324675	-0.10564554990262276
485	0.0	90.0	124.0	0.0	0.0	90.0	hblOligo249184_Cat6	485	NM_1031623	18.0	ACAGATATGAATACACATATTCATCAGGTGCACAAGGAAAAGAGTGATGAGGAGGAGCAACAGTATGTGATCAAGTGCGGCACCTGTACAAAAGCTTTTCACGACCCAGAAAGTGCACAGCAGCACTTCCACCGCAAACATTGCTTCCTGCAAAAACCTAGTGTCGCCCATTTTGGCTCAGAGAAAAGCAACTTGTATAAGTTTACTGCATCCGCATCCCACACCGAACGCAAATTGAAACAAGCAATTAATTATTCTAGCGGAGGATCTAGCGGAGG	acagatatgaatacacatattcatcaggtgcacaaggaaaagagtgatgaggaggagcaacagtatgtgatcaagtgcggcacctgtacaaaagcttttcacgacccagaaagtgcacagcagcacttccaccgcaaacattgcttcctgcaaaaacctagtgtcgcccattttggctcagagaaaagcaacttgtataagtttactgcatccgcatcccacaccgaacgcaaattgaaacaagcaattaattat		ATCCACCGGTACCATGGCTAGCacagatatgaatacacatattcatcaggtgcacaaggaaaagagtgatgaggaggagcaacagtatgtgatcaagtgcggcacctgtacaaaagcttttcacgacccagaaagtgcacagcagcacttccaccgcaaacattgcttcctgcaaaaacctagtgtcgcccattttggctcagagaaaagcaacttgtataagtttactgcatccgcatcccacaccgaacgcaaattgaaacaagcaattaattatTCTAGCGGAGGATCTAGCGGAGG	6_phosphoprotein_peptides	ZNF451	214.0	0.4205607476635514	0.6898865862025841
486	0.0	11.0	107.0	0.0	1.0	11.0	hblOligo128869_Cat7	486	NM_1031623	19.0	ACCCCCGTTATGCTGCAAAAACCTGAGGTCGCCCATTTTGGCGAGGAGAAAGAGAACTTGTATAAGTTTGAGGCAGAGGCAGAGCACGAGGAACGCAAATTGAAACAAGCAATTAATTATGAGAAGGAGTTGGATATGGAAAAGGGGGTGGAGAACGACCTGGAGTATCAGAACATCGAAGAAGAAATTGTTGAATTGCCTGATTTGGATTATCTGCGCGAGATGGAGCACATTGTTTTTGTGGATTTTGACAACTCTAGCGGAGGATCTAGCGGAGG	ACCCCCGTTATGctgcaaaaacctGAGgtcgcccattttggcGAGgagaaaGAGaacttgtataagtttGAGgcaGAGgcaGAGcacGAGgaacgcaaattgaaacaagcaattaattatGAGaagGAGttggatatggaaaagggggtggagaacgacctgGAGtatcagaacatcgaagaagaaattgttgaattgcctgatttggattatctgcgcGAGatgGAGcacattgtttttgtggattttgacaac	ACCCCCGTTATG	ATCCACCGGTACCATGGCTAGCACCCCCGTTATGctgcaaaaacctGAGgtcgcccattttggcGAGgagaaaGAGaacttgtataagtttGAGgcaGAGgcaGAGcacGAGgaacgcaaattgaaacaagcaattaattatGAGaagGAGttggatatggaaaagggggtggagaacgacctgGAGtatcagaacatcgaagaagaaattgttgaattgcctgatttggattatctgcgcGAGatgGAGcacattgtttttgtggattttgacaacTCTAGCGGAGGATCTAGCGGAGG	7_sampled_680_from_cat6	ZNF451	118.0	0.09322033898305085	-1.2645750801861795
487	0.0	55.0	62.0	0.0	1.0	55.0	hblOligo128869_Cat6	487	NM_1031623	19.0	AAACATTGCTTCCTGCAAAAACCTAGTGTCGCCCATTTTGGCTCAGAGAAAAGCAACTTGTATAAGTTTACTGCATCCGCATCCCACACCGAACGCAAATTGAAACAAGCAATTAATTATTCAAAGTCATTGGATATGGAAAAGGGGGTGGAGAACGACCTGTCATATCAGAACATCGAAGAAGAAATTGTTGAATTGCCTGATTTGGATTATCTGCGCACAATGACCCACATTGTTTTTGTGGATTTTGACAACTCTAGCGGAGGATCTAGCGGAGG	aaacattgcttcctgcaaaaacctagtgtcgcccattttggctcagagaaaagcaacttgtataagtttactgcatccgcatcccacaccgaacgcaaattgaaacaagcaattaattattcaaagtcattggatatggaaaagggggtggagaacgacctgtcatatcagaacatcgaagaagaaattgttgaattgcctgatttggattatctgcgcacaatgacccacattgtttttgtggattttgacaac		ATCCACCGGTACCATGGCTAGCaaacattgcttcctgcaaaaacctagtgtcgcccattttggctcagagaaaagcaacttgtataagtttactgcatccgcatcccacaccgaacgcaaattgaaacaagcaattaattattcaaagtcattggatatggaaaagggggtggagaacgacctgtcatatcagaacatcgaagaagaaattgttgaattgcctgatttggattatctgcgcacaatgacccacattgtttttgtggattttgacaacTCTAGCGGAGGATCTAGCGGAGG	6_phosphoprotein_peptides	ZNF451	117.0	0.4700854700854701	0.8905572816647355
488	0.0	115.0	140.0	0.0	1.0	115.0	hblOligo249185_Cat7	488	NM_1031623	20.0	GGAGATGGTATGGTGGAGAACGACCTGGAGTATCAGAACATCGAAGAAGAAATTGTTGAATTGCCTGATTTGGATTATCTGCGCGAGATGGAGCACATTGTTTTTGTGGATTTTGACAACTGGGAGAACTTTTTTGGGCACCTTCCAGGGCACCTGAACCAGGGTGAGTTTATTTGGGGCTTTCAAGGTGGTAATGAGAACTGGAAGCCTCCACTTAACTGTAAAATCTATAATTACCTCAATCGCATCGGCTGTTCTAGCGGAGGATCTAGCGGAGG	GGAGATGGTATGgtggagaacgacctgGAGtatcagaacatcgaagaagaaattgttgaattgcctgatttggattatctgcgcGAGatgGAGcacattgtttttgtggattttgacaactggGAGaacttttttgggcaccttccagggcacctgaaccagggtGAGtttatttggggctttcaaggtggtaatGAGaactggaagcctccacttaactgtaaaatctataattacctcaatcgcatcggctgt	GGAGATGGTATG	ATCCACCGGTACCATGGCTAGCGGAGATGGTATGgtggagaacgacctgGAGtatcagaacatcgaagaagaaattgttgaattgcctgatttggattatctgcgcGAGatgGAGcacattgtttttgtggattttgacaactggGAGaacttttttgggcaccttccagggcacctgaaccagggtGAGtttatttggggctttcaaggtggtaatGAGaactggaagcctccacttaactgtaaaatctataattacctcaatcgcatcggctgtTCTAGCGGAGGATCTAGCGGAGG	7_sampled_680_from_cat6	ZNF451	255.0	0.45098039215686275	0.8136481872313018
490	0.0	171.0	577.0	0.0	3.0	171.0	hblOligo128870_Cat7	490	NM_1031623	21.0	CAAGGATCGATGGGGCACCTGAACCAGGGTGAGTTTATTTGGGGCTTTCAAGGTGGTAATGAGAACTGGAAGCCTCCACTTAACTGTAAAATCTATAATTACCTCAATCGCATCGGCTGTTTCTTTCTTCACCCACGCTGTGAGAAACGCAAAGATGCAGCCGACTTCGCTATTTGTATGCATGCAGGTCGCCTTGACGAGCAACTCCCAAAACAGATTCCTTTTGAGATTCTGGAGGGGGACCAAGGCTTTCTCTCTAGCGGAGGATCTAGCGGAGG	CAAGGATCGATGgggcacctgaaccagggtGAGtttatttggggctttcaaggtggtaatGAGaactggaagcctccacttaactgtaaaatctataattacctcaatcgcatcggctgtttctttcttcacccacgctgtGAGaaacgcaaagatgcagccgacttcgctatttgtatgcatgcaggtcgccttgacgagcaactcccaaaacagattccttttGAGattctgGAGggggaccaaggctttctc	CAAGGATCGATG	ATCCACCGGTACCATGGCTAGCCAAGGATCGATGgggcacctgaaccagggtGAGtttatttggggctttcaaggtggtaatGAGaactggaagcctccacttaactgtaaaatctataattacctcaatcgcatcggctgtttctttcttcacccacgctgtGAGaaacgcaaagatgcagccgacttcgctatttgtatgcatgcaggtcgccttgacgagcaactcccaaaacagattccttttGAGattctgGAGggggaccaaggctttctcTCTAGCGGAGGATCTAGCGGAGG	7_sampled_680_from_cat6	ZNF451	748.0	0.2286096256684492	-0.20582022852808368
491	0.0	370.0	250.0	0.0	1.0	370.0	hblOligo128870_Cat6	491	NM_1031623	21.0	GGGCACCTTCCAGGGCACCTGAACCAGGGTACTTTTATTTGGGGCTTTCAAGGTGGTAATACAAACTGGAAGCCTCCACTTAACTGTAAAATCTATAATTACCTCAATCGCATCGGCTGTTTCTTTCTTCACCCACGCTGTTCAAAACGCAAAGATGCAGCCGACTTCGCTATTTGTATGCATGCAGGTCGCCTTGACGAGCAACTCCCAAAACAGATTCCTTTTACTATTCTGTCCGGGGACCAAGGCTTTCTCTCTAGCGGAGGATCTAGCGGAGG	gggcaccttccagggcacctgaaccagggtacttttatttggggctttcaaggtggtaatacaaactggaagcctccacttaactgtaaaatctataattacctcaatcgcatcggctgtttctttcttcacccacgctgttcaaaacgcaaagatgcagccgacttcgctatttgtatgcatgcaggtcgccttgacgagcaactcccaaaacagattccttttactattctgtccggggaccaaggctttctc		ATCCACCGGTACCATGGCTAGCgggcaccttccagggcacctgaaccagggtacttttatttggggctttcaaggtggtaatacaaactggaagcctccacttaactgtaaaatctataattacctcaatcgcatcggctgtttctttcttcacccacgctgttcaaaacgcaaagatgcagccgacttcgctatttgtatgcatgcaggtcgccttgacgagcaactcccaaaacagattccttttactattctgtccggggaccaaggctttctcTCTAGCGGAGGATCTAGCGGAGG	6_phosphoprotein_peptides	ZNF451	620.0	0.5967741935483871	1.4024005692533799
492	0.0	33.0	70.0	0.0	0.0	33.0	hblOligo249186_Cat7	492	NM_1031623	22.0	TTAACAATCATGCGCAAAGATGCAGCCGACTTCGCTATTTGTATGCATGCAGGTCGCCTTGACGAGCAACTCCCAAAACAGATTCCTTTTGAGATTCTGGAGGGGGACCAAGGCTTTCTCGAACTGGAAAATCAATTCAAGAAGGAGCAGCGCCCAGCTCATATCCTCAACCCACACCACTTGGAAGGTGACATGATGTGTGCCCTCCTTAACGAGATTGAGGATGAGGAGAAAGAATGCGACGAGGACGATAACTCTAGCGGAGGATCTAGCGGAGG	TTAACAATCATGcgcaaagatgcagccgacttcgctatttgtatgcatgcaggtcgccttgacgagcaactcccaaaacagattccttttGAGattctgGAGggggaccaaggctttctcgaactggaaaatcaattcaagaagGAGcagcgcccagctcatatcctcaacccacaccacttggaaggtgacatgatgtgtgccctccttaacGAGattGAGgatGAGGAGaaagaatgcgacGAGgacgataac	TTAACAATCATG	ATCCACCGGTACCATGGCTAGCTTAACAATCATGcgcaaagatgcagccgacttcgctatttgtatgcatgcaggtcgccttgacgagcaactcccaaaacagattccttttGAGattctgGAGggggaccaaggctttctcgaactggaaaatcaattcaagaagGAGcagcgcccagctcatatcctcaacccacaccacttggaaggtgacatgatgtgtgccctccttaacGAGattGAGgatGAGGAGaaagaatgcgacGAGgacgataacTCTAGCGGAGGATCTAGCGGAGG	7_sampled_680_from_cat6	ZNF451	103.0	0.32038834951456313	0.2583708008944775
495	0.0	719.0	3042.0	22.0	19.0	719.0	hblOligo82787_Cat3	495	NM_1031716	1.0	AATGACCCGATGGACCCTCTTATCTTTATCCGCGACATCAAGCCAGGGCTGAAGAACCTCAACGTCGTTTTCATCGTGCTCGAAATTGGCCGCGTGGAGAAAGAGAAGGACGGGCACGAGGTTCGCGAGTGCAAAGTTGCAGATAAAGAGGGGGAGATTGAGATCGAGGTCTGGGACGAGATCGGGGGTCTGATCCAACCAGGGGACATTATTCGCCTTGAGCGCGGGTATGCTGAGATGTGGAAAGGCTGTCTTTCTAGCGGAGGATCTAGCGGAGG	AATGACCCGATGgaccctcttatctttatccgcgacatcaagccagggctgaagaacctcaacgtcgttttcatcgtgctcgaaattggccgcgtgGAGaaaGAGaaggacgggcacgaggttcgcGAGtgcaaagttgcagataaaGAGgggGAGattGAGatcGAGgtctgggacgagatcgggggtctgatccaaccaggggacattattcgccttGAGcgcgggtatgctGAGatgtggaaaggctgtctt	AATGACCCGATG	ATCCACCGGTACCATGGCTAGCAATGACCCGATGgaccctcttatctttatccgcgacatcaagccagggctgaagaacctcaacgtcgttttcatcgtgctcgaaattggccgcgtgGAGaaaGAGaaggacgggcacgaggttcgcGAGtgcaaagttgcagataaaGAGgggGAGattGAGatcGAGgtctgggacgagatcgggggtctgatccaaccaggggacattattcgccttGAGcgcgggtatgctGAGatgtggaaaggctgtcttTCTAGCGGAGGATCTAGCGGAGG	3_4778_st_to_e_dna_repair_peptides_9NATG	NABP1	3761.0	0.1911725604892316	-0.4320506336208354
496	0.0	17.0	289.0	0.0	1.0	17.0	hblOligo82787_Cat2	496	NM_1031716	1.0	AACCGCGTTAACGACCCTCTTATCTTTATCCGCGACATCAAGCCAGGGCTGAAGAACCTCAACGTCGTTTTCATCGTGCTCGAAATTGGCCGCGTGACCAAAACCAAGGACGGGCACGAGGTTCGCTCTTGCAAAGTTGCAGATAAAACAGGGTCTATTACAATCAGTGTCTGGGACGAGATCGGGGGTCTGATCCAACCAGGGGACATTATTCGCCTTACACGCGGGTATGCTAGCATGTGGAAAGGCTGTCTTTCTAGCGGAGGATCTAGCGGAGG	aaccgcgttaacgaccctcttatctttatccgcgacatcaagccagggctgaagaacctcaacgtcgttttcatcgtgctcgaaattggccgcgtgaccaaaaccaaggacgggcacgaggttcgctcttgcaaagttgcagataaaacagggtctattacaatcagtgtctgggacgagatcgggggtctgatccaaccaggggacattattcgccttacacgcgggtatgctagcatgtggaaaggctgtctt		ATCCACCGGTACCATGGCTAGCaaccgcgttaacgaccctcttatctttatccgcgacatcaagccagggctgaagaacctcaacgtcgttttcatcgtgctcgaaattggccgcgtgaccaaaaccaaggacgggcacgaggttcgctcttgcaaagttgcagataaaacagggtctattacaatcagtgtctgggacgagatcgggggtctgatccaaccaggggacattattcgccttacacgcgggtatgctagcatgtggaaaggctgtcttTCTAGCGGAGGATCTAGCGGAGG	2_wt_dna_repair_peptides	NABP1	306.0	0.05555555555555555	-1.82285486257886
498	0.0	1363.0	692.0	14.0	5.0	1363.0	hblOligo206643_Cat2	498	NM_1031716	2.0	AAAGTTGCAGATAAAACAGGGTCTATTACAATCAGTGTCTGGGACGAGATCGGGGGTCTGATCCAACCAGGGGACATTATTCGCCTTACACGCGGGTATGCTAGCATGTGGAAAGGCTGTCTTACTCTGTATACTGGGCGCGGGGGGGAACTTCAGAAAATCGGGGAGTTCTGCATGGTCTACTCAGAAGTCCCAAATTTCAGCGAGCCAAACCCTGACTATCGCGGTCAGCAAAATAAAGGCGCACAATCTGAGTCTAGCGGAGGATCTAGCGGAGG	aaagttgcagataaaacagggtctattacaatcagtgtctgggacgagatcgggggtctgatccaaccaggggacattattcgccttacacgcgggtatgctagcatgtggaaaggctgtcttactctgtatactgggcgcgggggggaacttcagaaaatcggggagttctgcatggtctactcagaagtcccaaatttcagcgagccaaaccctgactatcgcggtcagcaaaataaaggcgcacaatctgag		ATCCACCGGTACCATGGCTAGCaaagttgcagataaaacagggtctattacaatcagtgtctgggacgagatcgggggtctgatccaaccaggggacattattcgccttacacgcgggtatgctagcatgtggaaaggctgtcttactctgtatactgggcgcgggggggaacttcagaaaatcggggagttctgcatggtctactcagaagtcccaaatttcagcgagccaaaccctgactatcgcggtcagcaaaataaaggcgcacaatctgagTCTAGCGGAGGATCTAGCGGAGG	2_wt_dna_repair_peptides	NABP1	2055.0	0.6632603406326034	1.6882159575562192
499	0.0	668.0	435.0	0.0	4.0	668.0	hblOligo82788_Cat3	499	NM_1031716	3.0	AACTGTAATATGGAACTTCAGAAAATCGGGGAGTTCTGCATGGTCTACGAGGAAGTCCCAAATTTCGAGGAGCCAAACCCTGACTATCGCGGTCAGCAAAATAAAGGCGCACAAGAGGAGCAAAAAAACAATGAGATGAATGAGAACATGGGGGAGGGTGAGTTCGGTCCTGTGGGCAACGGCGTCCATGAGGGGCCAGAAGAGCGCGAACACCAATTTGAGCATGCCGGTCGCGAGAACGGGCGCGGGCTGATTTCTAGCGGAGGATCTAGCGGAGG	AACTGTAATATGgaacttcagaaaatcggggagttctgcatggtctacGAGgaagtcccaaatttcGAGgagccaaaccctgactatcgcggtcagcaaaataaaggcgcacaaGAGgagcaaaaaaacaatGAGatgaatGAGaacatggggGAGggtGAGttcggtcctgtgggcaacggcgtccatGAGgggccagaaGAGcgcgaacaccaatttGAGcatgccggtcgcGAGaacgggcgcgggctgatt	AACTGTAATATG	ATCCACCGGTACCATGGCTAGCAACTGTAATATGgaacttcagaaaatcggggagttctgcatggtctacGAGgaagtcccaaatttcGAGgagccaaaccctgactatcgcggtcagcaaaataaaggcgcacaaGAGgagcaaaaaaacaatGAGatgaatGAGaacatggggGAGggtGAGttcggtcctgtgggcaacggcgtccatGAGgggccagaaGAGcgcgaacaccaatttGAGcatgccggtcgcGAGaacgggcgcgggctgattTCTAGCGGAGGATCTAGCGGAGG	3_4778_st_to_e_dna_repair_peptides_9NATG	NABP1	1103.0	0.6056210335448776	1.4393006239253177
500	0.0	271.0	554.0	0.0	2.0	271.0	hblOligo82788_Cat2	500	NM_1031716	3.0	GGGCGCGGGGGGGAACTTCAGAAAATCGGGGAGTTCTGCATGGTCTACTCAGAAGTCCCAAATTTCAGCGAGCCAAACCCTGACTATCGCGGTCAGCAAAATAAAGGCGCACAATCTGAGCAAAAAAACAATAGTATGAATAGTAACATGGGGACCGGTACCTTCGGTCCTGTGGGCAACGGCGTCCATACCGGGCCAGAATCCCGCGAACACCAATTTTCTCATGCCGGTCGCTCCAACGGGCGCGGGCTGATTTCTAGCGGAGGATCTAGCGGAGG	gggcgcgggggggaacttcagaaaatcggggagttctgcatggtctactcagaagtcccaaatttcagcgagccaaaccctgactatcgcggtcagcaaaataaaggcgcacaatctgagcaaaaaaacaatagtatgaatagtaacatggggaccggtaccttcggtcctgtgggcaacggcgtccataccgggccagaatcccgcgaacaccaattttctcatgccggtcgctccaacgggcgcgggctgatt		ATCCACCGGTACCATGGCTAGCgggcgcgggggggaacttcagaaaatcggggagttctgcatggtctactcagaagtcccaaatttcagcgagccaaaccctgactatcgcggtcagcaaaataaaggcgcacaatctgagcaaaaaaacaatagtatgaatagtaacatggggaccggtaccttcggtcctgtgggcaacggcgtccataccgggccagaatcccgcgaacaccaattttctcatgccggtcgctccaacgggcgcgggctgattTCTAGCGGAGGATCTAGCGGAGG	2_wt_dna_repair_peptides	NABP1	825.0	0.3284848484848485	0.2953126156097732
502	0.0	849.0	3716.0	1.0	11.0	849.0	hblOligo206644_Cat2	502	NM_1031716	4.0	TATCGCGGTCAGCAAAATAAAGGCGCACAATCTGAGCAAAAAAACAATAGTAATAGTAACATGGGGACCGGTACCTTCGGTCCTGTGGGCAACGGCGTCCATACCGGGCCAGAATCCCGCGAACACCAATTTTCTCATGCCGGTCGCTCCAACGGGCGCGGGCTGATTAATCCTCAGCTCCAGGGCACCGCTAGCAACCAGACTGTCATGACAACAATTTCTAATGGTCGCGACCCTCGCCGCGCATTCAAACGCTCTAGCGGAGGATCTAGCGGAGG	tatcgcggtcagcaaaataaaggcgcacaatctgagcaaaaaaacaatagtaatagtaacatggggaccggtaccttcggtcctgtgggcaacggcgtccataccgggccagaatcccgcgaacaccaattttctcatgccggtcgctccaacgggcgcgggctgattaatcctcagctccagggcaccgctagcaaccagactgtcatgacaacaatttctaatggtcgcgaccctcgccgcgcattcaaacgc		ATCCACCGGTACCATGGCTAGCtatcgcggtcagcaaaataaaggcgcacaatctgagcaaaaaaacaatagtaatagtaacatggggaccggtaccttcggtcctgtgggcaacggcgtccataccgggccagaatcccgcgaacaccaattttctcatgccggtcgctccaacgggcgcgggctgattaatcctcagctccagggcaccgctagcaaccagactgtcatgacaacaatttctaatggtcgcgaccctcgccgcgcattcaaacgcTCTAGCGGAGGATCTAGCGGAGG	2_wt_dna_repair_peptides	NABP1	4565.0	0.1859802847754655	-0.46598543214502586
503	0.0	69.0	291.0	0.0	0.0	69.0	hblOligo45329_Cat7	503	NM_1031720	1.0	TGCCGGCTCATGAAGAAAGAGTTGGAGGAGGAAGAGTACCTCTACCTGGATTTTGAGCATCAAGAGGAGGGTTGTATCTTCCCTCTCCACGAGGAGGTCGAGCTGTTTCTTTTGGAGTACTGTGACTGTAAAATTTTCAAAATCTGCCTCGTGGTTGAGAAAGAGGTGGAGCGCGACGAGGAGCTTCTCCGCGATGATCTTATTCAGGATGTCGAAATCCAGATTATCGAGCGCCAGGAACTCCCACCTATCGTGTCTAGCGGAGGATCTAGCGGAGG	TGCCGGCTCATGaagaaaGAGttgGAGgaggaagagtacctctacctggattttGAGcatcaaGAGgagggttgtatcttccctctccacGAGGAGgtcGAGctgtttcttttgGAGtactgtgactgtaaaattttcaaaatctgcctcgtggttGAGaaagaggtgGAGcgcgacGAGGAGcttctccgcgatgatcttattcaggatgtcgaaatccagattatcGAGcgccaggaactcccacctatcgtg	TGCCGGCTCATG	ATCCACCGGTACCATGGCTAGCTGCCGGCTCATGaagaaaGAGttgGAGgaggaagagtacctctacctggattttGAGcatcaaGAGgagggttgtatcttccctctccacGAGGAGgtcGAGctgtttcttttgGAGtactgtgactgtaaaattttcaaaatctgcctcgtggttGAGaaagaggtgGAGcgcgacGAGGAGcttctccgcgatgatcttattcaggatgtcgaaatccagattatcGAGcgccaggaactcccacctatcgtgTCTAGCGGAGGATCTAGCGGAGG	7_sampled_680_from_cat6	GSTCD	360.0	0.19166666666666668	-0.42885828109687707
504	0.0	551.0	2719.0	0.0	10.0	551.0	hblOligo45329_Cat6	504	NM_1031720	1.0	ATGAAAGCAATCAAGAAAAGCTTGACTGAGGAAGAGTACCTCTACCTGGATTTTTCACATCAAACAGAGGGTTGTATCTTCCCTCTCCACACCTCTGTCACTCTGTTTCTTTTGTCCTACTGTGACTGTAAAATTTTCAAAATCTGCCTCGTGGTTACAAAAGAGGTGAGTCGCGACTCTTCACTTCTCCGCGATGATCTTATTCAGGATGTCGAAATCCAGATTATCTCTCGCCAGGAACTCCCACCTATCGTGTCTAGCGGAGGATCTAGCGGAGG	atgaaagcaatcaagaaaagcttgactgaggaagagtacctctacctggatttttcacatcaaacagagggttgtatcttccctctccacacctctgtcactctgtttcttttgtcctactgtgactgtaaaattttcaaaatctgcctcgtggttacaaaagaggtgagtcgcgactcttcacttctccgcgatgatcttattcaggatgtcgaaatccagattatctctcgccaggaactcccacctatcgtg		ATCCACCGGTACCATGGCTAGCatgaaagcaatcaagaaaagcttgactgaggaagagtacctctacctggatttttcacatcaaacagagggttgtatcttccctctccacacctctgtcactctgtttcttttgtcctactgtgactgtaaaattttcaaaatctgcctcgtggttacaaaagaggtgagtcgcgactcttcacttctccgcgatgatcttattcaggatgtcgaaatccagattatctctcgccaggaactcccacctatcgtgTCTAGCGGAGGATCTAGCGGAGG	6_phosphoprotein_peptides	GSTCD	3270.0	0.16850152905198776	-0.5859261540022003
505	0.0	230.0	2105.0	0.0	5.0	230.0	hblOligo173135_Cat6	505	NM_1031720	2.0	TTCAAAATCTGCCTCGTGGTTACAAAAGAGGTGAGTCGCGACTCTTCACTTCTCCGCGATGATCTTATTCAGGATGTCGAAATCCAGATTATCTCTCGCCAGGAACTCCCACCTATCGTGCAAAACTGTTGTTTGCCTGCCGTGGTCGAACGCAGCGATAATTTTTGCCGCGCTGGTTTGGCCGTCGTGCTCCGCCACATCATCCAGAAAAGTTACGAAGCCGATCCTCTCAAGAAAGAACTTCTGGAGTTGCTGTCTAGCGGAGGATCTAGCGGAGG	ttcaaaatctgcctcgtggttacaaaagaggtgagtcgcgactcttcacttctccgcgatgatcttattcaggatgtcgaaatccagattatctctcgccaggaactcccacctatcgtgcaaaactgttgtttgcctgccgtggtcgaacgcagcgataatttttgccgcgctggtttggccgtcgtgctccgccacatcatccagaaaagttacgaagccgatcctctcaagaaagaacttctggagttgctg		ATCCACCGGTACCATGGCTAGCttcaaaatctgcctcgtggttacaaaagaggtgagtcgcgactcttcacttctccgcgatgatcttattcaggatgtcgaaatccagattatctctcgccaggaactcccacctatcgtgcaaaactgttgtttgcctgccgtggtcgaacgcagcgataatttttgccgcgctggtttggccgtcgtgctccgccacatcatccagaaaagttacgaagccgatcctctcaagaaagaacttctggagttgctgTCTAGCGGAGGATCTAGCGGAGG	6_phosphoprotein_peptides	GSTCD	2335.0	0.09850107066381156	-1.2036329557159304
506	0.0	205.0	479.0	0.0	1.0	205.0	hblOligo45330_Cat7	506	NM_1031720	3.0	AGCGACCGGATGGAACGCGAGGATAATTTTTGCCGCGCTGGTTTGGCCGTCGTGCTCCGCCACATCATCCAGAAAGAGTACGAAGCCGATCCTCTCAAGAAAGAACTTCTGGAGTTGCTGGGGTTCAAAAAGGAGTGTCTTAAGGCCTGTGCTGAGGTGGAGCAATGGGAGCGCCTCTGTGAACTCGAGATCCCACTTGCAATTGAGAACTTTCTCCGCGAAGAGGAGGATCAGCCTCCTGAGATCCCTGTGGAATCTAGCGGAGGATCTAGCGGAGG	AGCGACCGGATGgaacgcGAGgataatttttgccgcgctggtttggccgtcgtgctccgccacatcatccagaaaGAGtacgaagccgatcctctcaagaaagaacttctggagttgctggggttcaaaaagGAGtgtcttaaggcctgtgctgaggtgGAGcaatggGAGcgcctctgtgaactcGAGatcccacttgcaattgagaactttctccgcgaaGAGGAGgatcagcctcctGAGatccctgtggaa	AGCGACCGGATG	ATCCACCGGTACCATGGCTAGCAGCGACCGGATGgaacgcGAGgataatttttgccgcgctggtttggccgtcgtgctccgccacatcatccagaaaGAGtacgaagccgatcctctcaagaaagaacttctggagttgctggggttcaaaaagGAGtgtcttaaggcctgtgctgaggtgGAGcaatggGAGcgcctctgtgaactcGAGatcccacttgcaattgagaactttctccgcgaaGAGGAGgatcagcctcctGAGatccctgtggaaTCTAGCGGAGGATCTAGCGGAGG	7_sampled_680_from_cat6	GSTCD	684.0	0.2997076023391813	0.16166786320484916
507	0.0	225.0	589.0	0.0	2.0	225.0	hblOligo45330_Cat6	507	NM_1031720	3.0	CCTGCCGTGGTCGAACGCAGCGATAATTTTTGCCGCGCTGGTTTGGCCGTCGTGCTCCGCCACATCATCCAGAAAAGTTACGAAGCCGATCCTCTCAAGAAAGAACTTCTGGAGTTGCTGGGGTTCAAAAAGACCTGTCTTAAGGCCTGTGCTGAGGTGAGTCAATGGACTCGCCTCTGTGAACTCACTATCCCACTTGCAATTGAGAACTTTCTCCGCGAATCAAGCGATCAGCCTCCTACAATCCCTGTGGAATCTAGCGGAGGATCTAGCGGAGG	cctgccgtggtcgaacgcagcgataatttttgccgcgctggtttggccgtcgtgctccgccacatcatccagaaaagttacgaagccgatcctctcaagaaagaacttctggagttgctggggttcaaaaagacctgtcttaaggcctgtgctgaggtgagtcaatggactcgcctctgtgaactcactatcccacttgcaattgagaactttctccgcgaatcaagcgatcagcctcctacaatccctgtggaa		ATCCACCGGTACCATGGCTAGCcctgccgtggtcgaacgcagcgataatttttgccgcgctggtttggccgtcgtgctccgccacatcatccagaaaagttacgaagccgatcctctcaagaaagaacttctggagttgctggggttcaaaaagacctgtcttaaggcctgtgctgaggtgagtcaatggactcgcctctgtgaactcactatcccacttgcaattgagaactttctccgcgaatcaagcgatcagcctcctacaatccctgtggaaTCTAGCGGAGGATCTAGCGGAGG	6_phosphoprotein_peptides	GSTCD	814.0	0.2764127764127764	0.048032700030189335
509	0.0	26.0	20.0	0.0	0.0	26.0	hblOligo173136_Cat6	509	NM_1031720	4.0	TGTCTTAAGGCCTGTGCTGAGGTGAGTCAATGGACTCGCCTCTGTGAACTCACTATCCCACTTGCAATTGAGAACTTTCTCCGCGAATCAAGCGATCAGCCTCCTACAATCCCTGTGGAAATTCTCCAGTTGGAGAAGAAGCTCTCTGAACCTGTTCGCGTCCATAACGATGACAAACTTCGCCGCCAGAAACTTAAGCAACAAAAGGCAGATGGTGTGGGCCCTCCACTTACTAAGGGTAAGGCAAAAAGCAAGTCTAGCGGAGGATCTAGCGGAGG	tgtcttaaggcctgtgctgaggtgagtcaatggactcgcctctgtgaactcactatcccacttgcaattgagaactttctccgcgaatcaagcgatcagcctcctacaatccctgtggaaattctccagttggagaagaagctctctgaacctgttcgcgtccataacgatgacaaacttcgccgccagaaacttaagcaacaaaaggcagatggtgtgggccctccacttactaagggtaaggcaaaaagcaag		ATCCACCGGTACCATGGCTAGCtgtcttaaggcctgtgctgaggtgagtcaatggactcgcctctgtgaactcactatcccacttgcaattgagaactttctccgcgaatcaagcgatcagcctcctacaatccctgtggaaattctccagttggagaagaagctctctgaacctgttcgcgtccataacgatgacaaacttcgccgccagaaacttaagcaacaaaaggcagatggtgtgggccctccacttactaagggtaaggcaaaaagcaagTCTAGCGGAGGATCTAGCGGAGG	6_phosphoprotein_peptides	GSTCD	46.0	0.5652173913043478	1.272722745944847
510	0.0	541.0	1340.0	0.0	20.0	541.0	hblOligo45331_Cat7	510	NM_1031720	5.0	ATATCTCTGATGGAACCTGTTCGCGTCCATAACGATGACAAACTTCGCCGCCAGAAACTTAAGCAACAAAAGGCAGATGGTGTGGGCCCTCCACTTGAGAAGGGTAAGGCAAAAGAGAAGGTTCACGAGCAGGAGGAGGAGGAAGGGCTGGACGAGGAGGAGAAAGAGTTGGAACTCAAAGTGGCTTTCGAGAAGCTTGAGGTCCAGGAGGAACCTGCAGAGGAGAATCGCGAACCTGAGCACATCCGCAAAGCCTCTAGCGGAGGATCTAGCGGAGG	ATATCTCTGATGgaacctgttcgcgtccataacgatgacaaacttcgccgccagaaacttaagcaacaaaaggcagatggtgtgggccctccacttGAGaagggtaaggcaaaaGAGaaggttcacGAGcaggagGAGGAGgaagggctggacGAGGAGGAGaaaGAGttggaactcaaagtggctttcGAGaagcttGAGgtccaggaggaacctgcaGAGGAGaatcgcgaacctGAGcacatccgcaaagcc	ATATCTCTGATG	ATCCACCGGTACCATGGCTAGCATATCTCTGATGgaacctgttcgcgtccataacgatgacaaacttcgccgccagaaacttaagcaacaaaaggcagatggtgtgggccctccacttGAGaagggtaaggcaaaaGAGaaggttcacGAGcaggagGAGGAGgaagggctggacGAGGAGGAGaaaGAGttggaactcaaagtggctttcGAGaagcttGAGgtccaggaggaacctgcaGAGGAGaatcgcgaacctGAGcacatccgcaaagccTCTAGCGGAGGATCTAGCGGAGG	7_sampled_680_from_cat6	GSTCD	1881.0	0.28761297182349815	0.1033528673788805
511	0.0	19.0	162.0	0.0	0.0	19.0	hblOligo45331_Cat6	511	NM_1031720	5.0	AAGAAGCTCTCTGAACCTGTTCGCGTCCATAACGATGACAAACTTCGCCGCCAGAAACTTAAGCAACAAAAGGCAGATGGTGTGGGCCCTCCACTTACTAAGGGTAAGGCAAAAAGCAAGGTTCACACTCAGGAGACCTCCGAAGGGCTGGACTCCAGTAGCAAAAGCTTGGAACTCAAAGTGGCTTTCAGCAAGCTTACCGTCCAGGAGGAACCTGCAACTACAAATCGCGAACCTTCTCACATCCGCAAAGCCTCTAGCGGAGGATCTAGCGGAGG	aagaagctctctgaacctgttcgcgtccataacgatgacaaacttcgccgccagaaacttaagcaacaaaaggcagatggtgtgggccctccacttactaagggtaaggcaaaaagcaaggttcacactcaggagacctccgaagggctggactccagtagcaaaagcttggaactcaaagtggctttcagcaagcttaccgtccaggaggaacctgcaactacaaatcgcgaaccttctcacatccgcaaagcc		ATCCACCGGTACCATGGCTAGCaagaagctctctgaacctgttcgcgtccataacgatgacaaacttcgccgccagaaacttaagcaacaaaaggcagatggtgtgggccctccacttactaagggtaaggcaaaaagcaaggttcacactcaggagacctccgaagggctggactccagtagcaaaagcttggaactcaaagtggctttcagcaagcttaccgtccaggaggaacctgcaactacaaatcgcgaaccttctcacatccgcaaagccTCTAGCGGAGGATCTAGCGGAGG	6_phosphoprotein_peptides	GSTCD	181.0	0.10497237569060773	-1.1327988745885877
512	0.0	472.0	3324.0	0.0	12.0	472.0	hblOligo173137_Cat6	512	NM_1031720	6.0	ACCTCCGAAGGGCTGGACTCCAGTAGCAAAAGCTTGGAACTCAAAGTGGCTTTCAGCAAGCTTACCGTCCAGGAGGAACCTGCAACTACAAATCGCGAACCTTCTCACATCCGCAAAGCCAAGGCCTCTGATCTCCCTCCACTGGAGCATGTGTTTGCCGAAGGGCTGTACTTCACTCTCGCCGATATCGTGCTGTTGCCTTGCATTCATCACTTTCTGGTCATTATTTCCCGCAAGTTTAGCGAAAAACTTGTTTCTAGCGGAGGATCTAGCGGAGG	acctccgaagggctggactccagtagcaaaagcttggaactcaaagtggctttcagcaagcttaccgtccaggaggaacctgcaactacaaatcgcgaaccttctcacatccgcaaagccaaggcctctgatctccctccactggagcatgtgtttgccgaagggctgtacttcactctcgccgatatcgtgctgttgccttgcattcatcactttctggtcattatttcccgcaagtttagcgaaaaacttgtt		ATCCACCGGTACCATGGCTAGCacctccgaagggctggactccagtagcaaaagcttggaactcaaagtggctttcagcaagcttaccgtccaggaggaacctgcaactacaaatcgcgaaccttctcacatccgcaaagccaaggcctctgatctccctccactggagcatgtgtttgccgaagggctgtacttcactctcgccgatatcgtgctgttgccttgcattcatcactttctggtcattatttcccgcaagtttagcgaaaaacttgttTCTAGCGGAGGATCTAGCGGAGG	6_phosphoprotein_peptides	GSTCD	3796.0	0.12434141201264488	-0.9415866889124274
513	0.0	23.0	20.0	0.0	0.0	23.0	hblOligo45332_Cat6	513	NM_1031720	7.0	CCTCCACTGGAGCATGTGTTTGCCGAAGGGCTGTACTTCACTCTCGCCGATATCGTGCTGTTGCCTTGCATTCATCACTTTCTGGTCATTATTTCCCGCAAGTTTAGCGAAAAACTTGTTGAATTTCCTCTGTTGGCCAGCTGGTATCAACGCATCCAGGAAGTGCCAGGGGTGAAAACTGCTGCCTCTAAATGCGGTATCCAGTTCCTTCATCTGCCTAAATTGCTGACCACATCAACAGAACAGCATCCAAATTCTAGCGGAGGATCTAGCGGAGG	cctccactggagcatgtgtttgccgaagggctgtacttcactctcgccgatatcgtgctgttgccttgcattcatcactttctggtcattatttcccgcaagtttagcgaaaaacttgttgaatttcctctgttggccagctggtatcaacgcatccaggaagtgccaggggtgaaaactgctgcctctaaatgcggtatccagttccttcatctgcctaaattgctgaccacatcaacagaacagcatccaaat		ATCCACCGGTACCATGGCTAGCcctccactggagcatgtgtttgccgaagggctgtacttcactctcgccgatatcgtgctgttgccttgcattcatcactttctggtcattatttcccgcaagtttagcgaaaaacttgttgaatttcctctgttggccagctggtatcaacgcatccaggaagtgccaggggtgaaaactgctgcctctaaatgcggtatccagttccttcatctgcctaaattgctgaccacatcaacagaacagcatccaaatTCTAGCGGAGGATCTAGCGGAGG	6_phosphoprotein_peptides	GSTCD	43.0	0.5348837209302325	1.1501204238525145
514	0.0	788.0	790.0	0.0	17.0	788.0	hblOligo173138_Cat6	514	NM_1031720	8.0	GCCAGCTGGTATCAACGCATCCAGGAAGTGCCAGGGGTGAAAACTGCTGCCTCTAAATGCGGTATCCAGTTCCTTCATCTGCCTAAATTGCTGACCACATCAACAGAACAGCATCCAAATTTGTGCGAAGTCCCTGGGGTGGAGGAGCAGTCCGATCCACTTTTCATCGGTGGCCCACGCCCAACCATGGCAAAGCTGATGGAAAAAGGGATTGAAGTTATGTTTTCTCCACACCCATGCCCAACTTGGACACTCTCTAGCGGAGGATCTAGCGGAGG	gccagctggtatcaacgcatccaggaagtgccaggggtgaaaactgctgcctctaaatgcggtatccagttccttcatctgcctaaattgctgaccacatcaacagaacagcatccaaatttgtgcgaagtccctggggtggaggagcagtccgatccacttttcatcggtggcccacgcccaaccatggcaaagctgatggaaaaagggattgaagttatgttttctccacacccatgcccaacttggacactc		ATCCACCGGTACCATGGCTAGCgccagctggtatcaacgcatccaggaagtgccaggggtgaaaactgctgcctctaaatgcggtatccagttccttcatctgcctaaattgctgaccacatcaacagaacagcatccaaatttgtgcgaagtccctggggtggaggagcagtccgatccacttttcatcggtggcccacgcccaaccatggcaaagctgatggaaaaagggattgaagttatgttttctccacacccatgcccaacttggacactcTCTAGCGGAGGATCTAGCGGAGG	6_phosphoprotein_peptides	GSTCD	1578.0	0.49936628643852976	1.007823625874168
516	0.0	33.0	108.0	0.0	1.0	33.0	hblOligo173139_Cat7	516	NM_1031720	10.0	ATACGAGCTATGGAGCCAAAGGAAGGGAAAATGGAGGAGGATCGCGCTCTCCGCAAACAGCAACAACTGAACAACTTGGTGTATGTCGTCGAGAACCAGGCAAAGCCAGGTGATCGCATCGTGGACTTCTGCGAGGGGGGTGGCCACGTCGGCATTGTCCTCGCTCACATGTTGCCAGAGTGTCAGGTTGAGTTGATCGAAAACAAAGAGCTCGAGCTCATTCGCGCTAAAAAGCGCGAGGACGAATTGGGCTTGTCTAGCGGAGGATCTAGCGGAGG	ATACGAGCTATGGAGccaaaggaagggaaaatgGAGGAGgatcgcgctctccgcaaacagcaacaactgaacaacttggtgtatgtcgtcGAGaaccaggcaaagccaggtgatcgcatcgtggacttctgcGAGgggggtggccacgtcggcattgtcctcgctcacatgttgccaGAGtgtcaggttGAGttgatcgaaaacaaagagctcGAGctcattcgcgctaaaaagcgcGAGgacgaattgggcttg	ATACGAGCTATG	ATCCACCGGTACCATGGCTAGCATACGAGCTATGGAGccaaaggaagggaaaatgGAGGAGgatcgcgctctccgcaaacagcaacaactgaacaacttggtgtatgtcgtcGAGaaccaggcaaagccaggtgatcgcatcgtggacttctgcGAGgggggtggccacgtcggcattgtcctcgctcacatgttgccaGAGtgtcaggttGAGttgatcgaaaacaaagagctcGAGctcattcgcgctaaaaagcgcGAGgacgaattgggcttgTCTAGCGGAGGATCTAGCGGAGG	7_sampled_680_from_cat6	GSTCD	141.0	0.23404255319148937	-0.1752651841803834
517	0.0	555.0	595.0	0.0	7.0	555.0	hblOligo173139_Cat6	517	NM_1031720	10.0	CCTGCTGCCGTGTCACCAAAGGAAGGGAAAATGAGCTCTGATCGCGCTCTCCGCAAACAGCAACAACTGAACAACTTGGTGTATGTCGTCACCAACCAGGCAAAGCCAGGTGATCGCATCGTGGACTTCTGCTCAGGGGGTGGCCACGTCGGCATTGTCCTCGCTCACATGTTGCCAAGTTGTCAGGTTACTTTGATCGAAAACAAAGAGCTCTCTCTCATTCGCGCTAAAAAGCGCTCAGACGAATTGGGCTTGTCTAGCGGAGGATCTAGCGGAGG	cctgctgccgtgtcaccaaaggaagggaaaatgagctctgatcgcgctctccgcaaacagcaacaactgaacaacttggtgtatgtcgtcaccaaccaggcaaagccaggtgatcgcatcgtggacttctgctcagggggtggccacgtcggcattgtcctcgctcacatgttgccaagttgtcaggttactttgatcgaaaacaaagagctctctctcattcgcgctaaaaagcgctcagacgaattgggcttg		ATCCACCGGTACCATGGCTAGCcctgctgccgtgtcaccaaaggaagggaaaatgagctctgatcgcgctctccgcaaacagcaacaactgaacaacttggtgtatgtcgtcaccaaccaggcaaagccaggtgatcgcatcgtggacttctgctcagggggtggccacgtcggcattgtcctcgctcacatgttgccaagttgtcaggttactttgatcgaaaacaaagagctctctctcattcgcgctaaaaagcgctcagacgaattgggcttgTCTAGCGGAGGATCTAGCGGAGG	6_phosphoprotein_peptides	GSTCD	1150.0	0.4826086956521739	0.9407651896781607
519	0.0	192.0	450.0	0.0	5.0	192.0	hblOligo173140_Cat7	519	NM_1031720	12.0	AGAATAACCATGATGGAATACTTTGAGGGTATGTTTAACATTGGCGTCGCTCTCCATGCCTGTGGGGTGGCAGAGGATATGGTCATCGAGCACTGTATTAAGGAGCGCGCCGAGTTCGTGGAGTGCCCATGCTGTTACGGGTTTATCCAGAACGAGGAGAAGTTTAATTTTCCTAAGGAGGAGCAATTTAAAAAGGAGTTGGAGTATAAGGAGCACATGATTCTCTGTCGCTTCGCCGATCAAGAGGCCGTTCAGTCTAGCGGAGGATCTAGCGGAGG	AGAATAACCATGatggaatactttGAGggtatgtttaacattggcgtcgctctccatgcctgtggggtggcaGAGgatatggtcatcgagcactgtattaagGAGcgcgccGAGttcgtgGAGtgcccatgctgttacgggtttatccagaacGAGGAGaagtttaattttcctaagGAGgagcaatttaaaaagGAGttgGAGtataaggagcacatgattctctgtcgcttcgccgatcaaGAGgccgttcag	AGAATAACCATG	ATCCACCGGTACCATGGCTAGCAGAATAACCATGatggaatactttGAGggtatgtttaacattggcgtcgctctccatgcctgtggggtggcaGAGgatatggtcatcgagcactgtattaagGAGcgcgccGAGttcgtgGAGtgcccatgctgttacgggtttatccagaacGAGGAGaagtttaattttcctaagGAGgagcaatttaaaaagGAGttgGAGtataaggagcacatgattctctgtcgcttcgccgatcaaGAGgccgttcagTCTAGCGGAGGATCTAGCGGAGG	7_sampled_680_from_cat6	GSTCD	642.0	0.29906542056074764	0.15860627074077216
520	0.0	832.0	1293.0	2.0	8.0	832.0	hblOligo173140_Cat6	520	NM_1031720	12.0	ATTCAGGCAAACATGGAATACTTTACTGGTATGTTTAACATTGGCGTCGCTCTCCATGCCTGTGGGGTGGCAACAGATATGGTCATCGAGCACTGTATTAAGACTCGCGCCAGCTTCGTGACATGCCCATGCTGTTACGGGTTTATCCAGAACACTAGTAAGTTTAATTTTCCTAAGTCTGAGCAATTTAAAAAGACTTTGTCATATAAGGAGCACATGATTCTCTGTCGCTTCGCCGATCAAACCGCCGTTCAGTCTAGCGGAGGATCTAGCGGAGG	attcaggcaaacatggaatactttactggtatgtttaacattggcgtcgctctccatgcctgtggggtggcaacagatatggtcatcgagcactgtattaagactcgcgccagcttcgtgacatgcccatgctgttacgggtttatccagaacactagtaagtttaattttcctaagtctgagcaatttaaaaagactttgtcatataaggagcacatgattctctgtcgcttcgccgatcaaaccgccgttcag		ATCCACCGGTACCATGGCTAGCattcaggcaaacatggaatactttactggtatgtttaacattggcgtcgctctccatgcctgtggggtggcaacagatatggtcatcgagcactgtattaagactcgcgccagcttcgtgacatgcccatgctgttacgggtttatccagaacactagtaagtttaattttcctaagtctgagcaatttaaaaagactttgtcatataaggagcacatgattctctgtcgcttcgccgatcaaaccgccgttcagTCTAGCGGAGGATCTAGCGGAGG	6_phosphoprotein_peptides	GSTCD	2125.0	0.3915294117647059	0.5694705435267073
523	0.0	579.0	995.0	42.0	5.0	579.0	hblOligo27643_Cat3	523	NM_1033855	1.0	TCCTCCATAATGGGGCAAATGGCAGAATATCCAGAGATCGAGATTGATCGCTTTGACCGCGAGAACTTGCGCGCCCGCGCCTACTTCTTGGAGCACTGTCATAAGGACCATATGAAAGGGCTGCGCGCACCAGAGTTGAAACGCCGCCTTGAATGTGAGTTGAAGGTTTATCTGTATTGCGAGCCTGTGGAGAAGGAACTTCTCTTGGAGGAGCCTAAGTACCGCTTTTGGAAGAAGCGCATCATCGAGATCGAGTCTAGCGGAGGATCTAGCGGAGG	TCCTCCATAATGgggcaaatggcagaatatccaGAGatcGAGattgatcgctttgaccgcgagaacttgcgcgcccgcgcctacttcttgGAGcactgtcataaggaccatatgaaagggctgcgcgcaccaGAGttgaaacgccgccttgaatgtGAGttgaaggtttatctgtattgcGAGcctgtgGAGaaggaacttctcttgGAGGAGcctaagtaccgcttttggaagaagcgcatcatcGAGatcgag	TCCTCCATAATG	ATCCACCGGTACCATGGCTAGCTCCTCCATAATGgggcaaatggcagaatatccaGAGatcGAGattgatcgctttgaccgcgagaacttgcgcgcccgcgcctacttcttgGAGcactgtcataaggaccatatgaaagggctgcgcgcaccaGAGttgaaacgccgccttgaatgtGAGttgaaggtttatctgtattgcGAGcctgtgGAGaaggaacttctcttgGAGGAGcctaagtaccgcttttggaagaagcgcatcatcGAGatcgagTCTAGCGGAGGATCTAGCGGAGG	3_4778_st_to_e_dna_repair_peptides_9NATG	DCLRE1C	1574.0	0.3678526048284625	0.46891822189175847
524	0.0	3097.0	2840.0	4.0	43.0	3097.0	hblOligo27643_Cat2	524	NM_1033855	1.0	AGTTCTTTTGAGGGGCAAATGGCAGAATATCCAACCATCAGTATTGATCGCTTTGACCGCGAGAACTTGCGCGCCCGCGCCTACTTCTTGAGCCACTGTCATAAGGACCATATGAAAGGGCTGCGCGCACCAACTTTGAAACGCCGCCTTGAATGTAGTTTGAAGGTTTATCTGTATTGCTCCCCTGTGACCAAGGAACTTCTCTTGACTTCCCCTAAGTACCGCTTTTGGAAGAAGCGCATCATCTCAATCGAGTCTAGCGGAGGATCTAGCGGAGG	agttcttttgaggggcaaatggcagaatatccaaccatcagtattgatcgctttgaccgcgagaacttgcgcgcccgcgcctacttcttgagccactgtcataaggaccatatgaaagggctgcgcgcaccaactttgaaacgccgccttgaatgtagtttgaaggtttatctgtattgctcccctgtgaccaaggaacttctcttgacttcccctaagtaccgcttttggaagaagcgcatcatctcaatcgag		ATCCACCGGTACCATGGCTAGCagttcttttgaggggcaaatggcagaatatccaaccatcagtattgatcgctttgaccgcgagaacttgcgcgcccgcgcctacttcttgagccactgtcataaggaccatatgaaagggctgcgcgcaccaactttgaaacgccgccttgaatgtagtttgaaggtttatctgtattgctcccctgtgaccaaggaacttctcttgacttcccctaagtaccgcttttggaagaagcgcatcatctcaatcgagTCTAGCGGAGGATCTAGCGGAGG	2_wt_dna_repair_peptides	DCLRE1C	5937.0	0.5216439279097187	1.0969883302953072
525	0.0	1094.0	3345.0	1.0	16.0	1094.0	hblOligo156768_Cat3	525	NM_1033855	2.0	TTCTTACCTATGCGCCTTGAATGTGAGTTGAAGGTTTATCTGTATTGCGAGCCTGTGGAGAAGGAACTTCTCTTGGAGGAGCCTAAGTACCGCTTTTGGAAGAAGCGCATCATCGAGATCGAGATCGAAGAGCCAGAGCAAATTGAGCTGGTGGACGAGGCCGAGGGTGAGAAAGAGGAAATCGTCGTCGAGTTGCTGCCTGCTGGGCATTGCCCTGGGGAGGTTATGTTTCTGTTTCAGGGTAATAACGGGGAGTCTAGCGGAGGATCTAGCGGAGG	TTCTTACCTATGcgccttgaatgtGAGttgaaggtttatctgtattgcGAGcctgtgGAGaaggaacttctcttgGAGGAGcctaagtaccgcttttggaagaagcgcatcatcGAGatcgagatcgaaGAGccaGAGcaaattGAGctggtggacgaggccGAGggtgagaaagaggaaatcgtcgtcGAGttgctgcctgctgggcattgccctgggGAGgttatgtttctgtttcagggtaataacgggGAG	TTCTTACCTATG	ATCCACCGGTACCATGGCTAGCTTCTTACCTATGcgccttgaatgtGAGttgaaggtttatctgtattgcGAGcctgtgGAGaaggaacttctcttgGAGGAGcctaagtaccgcttttggaagaagcgcatcatcGAGatcgagatcgaaGAGccaGAGcaaattGAGctggtggacgaggccGAGggtgagaaagaggaaatcgtcgtcGAGttgctgcctgctgggcattgccctgggGAGgttatgtttctgtttcagggtaataacgggGAGTCTAGCGGAGGATCTAGCGGAGG	3_4778_st_to_e_dna_repair_peptides_9NATG	DCLRE1C	4439.0	0.24645190358188782	-0.1072675081030463
526	0.0	625.0	641.0	23.0	7.0	625.0	hblOligo156768_Cat2	526	NM_1033855	2.0	ACTTTGAAACGCCGCCTTGAATGTAGTTTGAAGGTTTATCTGTATTGCTCCCCTGTGACCAAGGAACTTCTCTTGACTTCCCCTAAGTACCGCTTTTGGAAGAAGCGCATCATCTCAATCGAGATCGAAACACCAACCCAAATTTCCCTGGTGGACGAGGCCTCTGGTGAGAAAGAGGAAATCGTCGTCACCTTGCTGCCTGCTGGGCATTGCCCTGGGTCAGTTATGTTTCTGTTTCAGGGTAATAACGGGACATCTAGCGGAGGATCTAGCGGAGG	actttgaaacgccgccttgaatgtagtttgaaggtttatctgtattgctcccctgtgaccaaggaacttctcttgacttcccctaagtaccgcttttggaagaagcgcatcatctcaatcgagatcgaaacaccaacccaaatttccctggtggacgaggcctctggtgagaaagaggaaatcgtcgtcaccttgctgcctgctgggcattgccctgggtcagttatgtttctgtttcagggtaataacgggaca		ATCCACCGGTACCATGGCTAGCactttgaaacgccgccttgaatgtagtttgaaggtttatctgtattgctcccctgtgaccaaggaacttctcttgacttcccctaagtaccgcttttggaagaagcgcatcatctcaatcgagatcgaaacaccaacccaaatttccctggtggacgaggcctctggtgagaaagaggaaatcgtcgtcaccttgctgcctgctgggcattgccctgggtcagttatgtttctgtttcagggtaataacgggacaTCTAGCGGAGGATCTAGCGGAGG	2_wt_dna_repair_peptides	DCLRE1C	1266.0	0.49368088467614535	0.9850806742930875
527	0.0	53.0	10751.0	2.0	28.0	53.0	hblOligo27644_Cat3	527	NM_1033855	3.0	GCCTACATCATGCTGGTGGACGAGGCCGAGGGTGAGAAAGAGGAAATCGTCGTCGAGTTGCTGCCTGCTGGGCATTGCCCTGGGGAGGTTATGTTTCTGTTTCAGGGTAATAACGGGGAGGTTCTGTACGAGGGCGACTTCCGCCTGGCCCAAGGGGAAGCTGCACGCATGGAACTCCTGCACGAGGGGGGTCGCGTCAAAGACATTCAGGAGGTGTACTTGGACGAGGAGTTTTGCGACCCACGCTTCTATCAATCTAGCGGAGGATCTAGCGGAGG	GCCTACATCATGctggtggacgaggccGAGggtgagaaagaggaaatcgtcgtcGAGttgctgcctgctgggcattgccctgggGAGgttatgtttctgtttcagggtaataacgggGAGgttctgtacGAGggcgacttccgcctggcccaaggggaagctgcacgcatggaactcctgcacGAGgggggtcgcgtcaaagacattcagGAGgtgtacttggacGAGGAGttttgcgacccacgcttctatcaa	GCCTACATCATG	ATCCACCGGTACCATGGCTAGCGCCTACATCATGctggtggacgaggccGAGggtgagaaagaggaaatcgtcgtcGAGttgctgcctgctgggcattgccctgggGAGgttatgtttctgtttcagggtaataacgggGAGgttctgtacGAGggcgacttccgcctggcccaaggggaagctgcacgcatggaactcctgcacGAGgggggtcgcgtcaaagacattcagGAGgtgtacttggacGAGGAGttttgcgacccacgcttctatcaaTCTAGCGGAGGATCTAGCGGAGG	3_4778_st_to_e_dna_repair_peptides_9NATG	DCLRE1C	10804.0	0.004905590522028878	-4.30210365745575
528	0.0	944.0	2103.0	0.0	26.0	944.0	hblOligo27644_Cat2	528	NM_1033855	3.0	ACCCAAATTTCCCTGGTGGACGAGGCCTCTGGTGAGAAAGAGGAAATCGTCGTCACCTTGCTGCCTGCTGGGCATTGCCCTGGGTCAGTTATGTTTCTGTTTCAGGGTAATAACGGGACAGTTCTGTACACTGGCGACTTCCGCCTGGCCCAAGGGGAAGCTGCACGCATGGAACTCCTGCACTCTGGGGGTCGCGTCAAAGACATTCAGTCAGTGTACTTGGACACCACATTTTGCGACCCACGCTTCTATCAATCTAGCGGAGGATCTAGCGGAGG	acccaaatttccctggtggacgaggcctctggtgagaaagaggaaatcgtcgtcaccttgctgcctgctgggcattgccctgggtcagttatgtttctgtttcagggtaataacgggacagttctgtacactggcgacttccgcctggcccaaggggaagctgcacgcatggaactcctgcactctgggggtcgcgtcaaagacattcagtcagtgtacttggacaccacattttgcgacccacgcttctatcaa		ATCCACCGGTACCATGGCTAGCacccaaatttccctggtggacgaggcctctggtgagaaagaggaaatcgtcgtcaccttgctgcctgctgggcattgccctgggtcagttatgtttctgtttcagggtaataacgggacagttctgtacactggcgacttccgcctggcccaaggggaagctgcacgcatggaactcctgcactctgggggtcgcgtcaaagacattcagtcagtgtacttggacaccacattttgcgacccacgcttctatcaaTCTAGCGGAGGATCTAGCGGAGG	2_wt_dna_repair_peptides	DCLRE1C	3047.0	0.3098129307515589	0.20936447192015706
529	0.0	658.0	1370.0	0.0	6.0	658.0	hblOligo156769_Cat3	529	NM_1033855	4.0	AAGCCGTCGATGGCCCAAGGGGAAGCTGCACGCATGGAACTCCTGCACGAGGGGGGTCGCGTCAAAGACATTCAGGAGGTGTACTTGGACGAGGAGTTTTGCGACCCACGCTTCTATCAAATTCCAGAGCGCGAAGAATGTCTTGAGGGGGTTCTGGAGCTTGTCCGCGAGTGGATCGAGCGCGAGCCATATCACGTGGTTTGGCTCAACTGTAAGGCTGCCTACGGTTATGAGTATCTCTTCGAGAACCTCGAGTCTAGCGGAGGATCTAGCGGAGG	AAGCCGTCGATGgcccaaggggaagctgcacgcatggaactcctgcacGAGgggggtcgcgtcaaagacattcagGAGgtgtacttggacGAGGAGttttgcgacccacgcttctatcaaattccaGAGcgcgaagaatgtcttGAGggggttctggagcttgtccgcGAGtggatcGAGcgcGAGccatatcacgtggtttggctcaactgtaaggctgcctacggttatgagtatctcttcGAGaacctcGAG	AAGCCGTCGATG	ATCCACCGGTACCATGGCTAGCAAGCCGTCGATGgcccaaggggaagctgcacgcatggaactcctgcacGAGgggggtcgcgtcaaagacattcagGAGgtgtacttggacGAGGAGttttgcgacccacgcttctatcaaattccaGAGcgcgaagaatgtcttGAGggggttctggagcttgtccgcGAGtggatcGAGcgcGAGccatatcacgtggtttggctcaactgtaaggctgcctacggttatgagtatctcttcGAGaacctcGAGTCTAGCGGAGGATCTAGCGGAGG	3_4778_st_to_e_dna_repair_peptides_9NATG	DCLRE1C	2028.0	0.3244575936883629	0.2769973939805026
530	0.0	506.0	1522.0	1.0	16.0	506.0	hblOligo156769_Cat2	530	NM_1033855	4.0	GACTTCCGCCTGGCCCAAGGGGAAGCTGCACGCATGGAACTCCTGCACTCTGGGGGTCGCGTCAAAGACATTCAGTCAGTGTACTTGGACACCACATTTTGCGACCCACGCTTCTATCAAATTCCATCTCGCGAAGAATGTCTTTCAGGGGTTCTGGAGCTTGTCCGCTCTTGGATCACACGCTCACCATATCACGTGGTTTGGCTCAACTGTAAGGCTGCCTACGGTTATGAGTATCTCTTCACCAACCTCTCCTCTAGCGGAGGATCTAGCGGAGG	gacttccgcctggcccaaggggaagctgcacgcatggaactcctgcactctgggggtcgcgtcaaagacattcagtcagtgtacttggacaccacattttgcgacccacgcttctatcaaattccatctcgcgaagaatgtctttcaggggttctggagcttgtccgctcttggatcacacgctcaccatatcacgtggtttggctcaactgtaaggctgcctacggttatgagtatctcttcaccaacctctcc		ATCCACCGGTACCATGGCTAGCgacttccgcctggcccaaggggaagctgcacgcatggaactcctgcactctgggggtcgcgtcaaagacattcagtcagtgtacttggacaccacattttgcgacccacgcttctatcaaattccatctcgcgaagaatgtctttcaggggttctggagcttgtccgctcttggatcacacgctcaccatatcacgtggtttggctcaactgtaaggctgcctacggttatgagtatctcttcaccaacctctccTCTAGCGGAGGATCTAGCGGAGG	2_wt_dna_repair_peptides	DCLRE1C	2028.0	0.2495069033530572	-0.09088538765680942
531	0.0	70.0	234.0	0.0	1.0	70.0	hblOligo27645_Cat3	531	NM_1033855	5.0	ATACATCCTATGGGGGTTCTGGAGCTTGTCCGCGAGTGGATCGAGCGCGAGCCATATCACGTGGTTTGGCTCAACTGTAAGGCTGCCTACGGTTATGAGTATCTCTTCGAGAACCTCGAGGAAGAGTTGGGCGTTCAAGTCCATGTCAATAAACTCGACATGTTCCGCAATATGCCTGAAATTCTGCACCATTTGGAGGAGGACCGCAACGAGCAAATCCACGCTTGCCGCCATCCTAAAGCAGAAGAGTACTTTTCTAGCGGAGGATCTAGCGGAGG	ATACATCCTATGggggttctggagcttgtccgcGAGtggatcGAGcgcGAGccatatcacgtggtttggctcaactgtaaggctgcctacggttatgagtatctcttcGAGaacctcGAGgaagagttgggcgttcaagtccatgtcaataaactcgacatgttccgcaatatgcctgaaattctgcaccatttgGAGGAGgaccgcaacGAGcaaatccacgcttgccgccatcctaaagcagaagagtacttt	ATACATCCTATG	ATCCACCGGTACCATGGCTAGCATACATCCTATGggggttctggagcttgtccgcGAGtggatcGAGcgcGAGccatatcacgtggtttggctcaactgtaaggctgcctacggttatgagtatctcttcGAGaacctcGAGgaagagttgggcgttcaagtccatgtcaataaactcgacatgttccgcaatatgcctgaaattctgcaccatttgGAGGAGgaccgcaacGAGcaaatccacgcttgccgccatcctaaagcagaagagtactttTCTAGCGGAGGATCTAGCGGAGG	3_4778_st_to_e_dna_repair_peptides_9NATG	DCLRE1C	304.0	0.23026315789473684	-0.1964673918309865
533	0.0	28.0	401.0	0.0	1.0	28.0	hblOligo156770_Cat3	533	NM_1033855	6.0	ATTATCCGAATGAATAAACTCGACATGTTCCGCAATATGCCTGAAATTCTGCACCATTTGGAGGAGGACCGCAACGAGCAAATCCACGCTTGCCGCCATCCTAAAGCAGAAGAGTACTTTCAATGGGAGAAATTGCCTTGCGGTATTGAGGAGCGCAACCGCATTCCTCTTCATATCATCGAGATCAAGCCTGAGGAGATGTGGTTTGGCGAGCGCGAGCGCAAGGAGAACGTCATTGTCCGCGAGGGCGAGGAGTCTAGCGGAGGATCTAGCGGAGG	ATTATCCGAATGaataaactcgacatgttccgcaatatgcctgaaattctgcaccatttgGAGGAGgaccgcaacGAGcaaatccacgcttgccgccatcctaaagcagaagagtactttcaatggGAGaaattgccttgcggtattGAGGAGcgcaaccgcattcctcttcatatcatcGAGatcaagcctGAGGAGatgtggtttggcgagcgcGAGcgcaagGAGaacgtcattgtccgcGAGggcgagGAG	ATTATCCGAATG	ATCCACCGGTACCATGGCTAGCATTATCCGAATGaataaactcgacatgttccgcaatatgcctgaaattctgcaccatttgGAGGAGgaccgcaacGAGcaaatccacgcttgccgccatcctaaagcagaagagtactttcaatggGAGaaattgccttgcggtattGAGGAGcgcaaccgcattcctcttcatatcatcGAGatcaagcctGAGGAGatgtggtttggcgagcgcGAGcgcaagGAGaacgtcattgtccgcGAGggcgagGAGTCTAGCGGAGGATCTAGCGGAGG	3_4778_st_to_e_dna_repair_peptides_9NATG	DCLRE1C	429.0	0.06526806526806526	-1.6513984356540095
534	0.0	3.0	166.0	0.0	0.0	3.0	hblOligo156770_Cat2	534	NM_1033855	6.0	CAAGTCCATGTCAATAAACTCGACATGTTCCGCAATATGCCTGAAATTCTGCACCATTTGACAACAGACCGCAACACTCAAATCCACGCTTGCCGCCATCCTAAAGCAGAAGAGTACTTTCAATGGAGCAAATTGCCTTGCGGTATTACTTCCCGCAACCGCATTCCTCTTCATATCATCAGTATCAAGCCTTCAACAATGTGGTTTGGCGAGCGCTCCCGCAAGACCAACGTCATTGTCCGCACCGGCGAGTCCTCTAGCGGAGGATCTAGCGGAGG	caagtccatgtcaataaactcgacatgttccgcaatatgcctgaaattctgcaccatttgacaacagaccgcaacactcaaatccacgcttgccgccatcctaaagcagaagagtactttcaatggagcaaattgccttgcggtattacttcccgcaaccgcattcctcttcatatcatcagtatcaagccttcaacaatgtggtttggcgagcgctcccgcaagaccaacgtcattgtccgcaccggcgagtcc		ATCCACCGGTACCATGGCTAGCcaagtccatgtcaataaactcgacatgttccgcaatatgcctgaaattctgcaccatttgacaacagaccgcaacactcaaatccacgcttgccgccatcctaaagcagaagagtactttcaatggagcaaattgccttgcggtattacttcccgcaaccgcattcctcttcatatcatcagtatcaagccttcaacaatgtggtttggcgagcgctcccgcaagaccaacgtcattgtccgcaccggcgagtccTCTAGCGGAGGATCTAGCGGAGG	2_wt_dna_repair_peptides	DCLRE1C	169.0	0.01775147928994083	-3.003017018211078
536	0.0	694.0	933.0	0.0	3.0	694.0	hblOligo27646_Cat2	536	NM_1033855	7.0	CCTTGCGGTATTACTTCCCGCAACCGCATTCCTCTTCATATCATCAGTATCAAGCCTTCAACAATGTGGTTTGGCGAGCGCTCCCGCAAGACCAACGTCATTGTCCGCACCGGCGAGTCCAGTTATCGCGCTTGCTTTTCCTTCCATTCTAGCTATAGTGAGATCAAGGATTTCTTGTCCTATTTGTGCCCTGTCAATGCATACCCAAACGTCATTCCAGTGGGGACCACAATGGACAAGGTCGTCGAAATCTTGTCTAGCGGAGGATCTAGCGGAGG	ccttgcggtattacttcccgcaaccgcattcctcttcatatcatcagtatcaagccttcaacaatgtggtttggcgagcgctcccgcaagaccaacgtcattgtccgcaccggcgagtccagttatcgcgcttgcttttccttccattctagctatagtgagatcaaggatttcttgtcctatttgtgccctgtcaatgcatacccaaacgtcattccagtggggaccacaatggacaaggtcgtcgaaatcttg		ATCCACCGGTACCATGGCTAGCccttgcggtattacttcccgcaaccgcattcctcttcatatcatcagtatcaagccttcaacaatgtggtttggcgagcgctcccgcaagaccaacgtcattgtccgcaccggcgagtccagttatcgcgcttgcttttccttccattctagctatagtgagatcaaggatttcttgtcctatttgtgccctgtcaatgcatacccaaacgtcattccagtggggaccacaatggacaaggtcgtcgaaatcttgTCTAGCGGAGGATCTAGCGGAGG	2_wt_dna_repair_peptides	DCLRE1C	1627.0	0.4265519360786724	0.7144252411368168
537	0.0	1258.0	1721.0	0.0	14.0	1258.0	hblOligo156771_Cat3	537	NM_1033855	8.0	TTTTATTGCATGGAGGAGTATGAGGAGATCAAGGATTTCTTGGAGTATTTGTGCCCTGTCAATGCATACCCAAACGTCATTCCAGTGGGGGAGGAGATGGACAAGGTCGTCGAAATCTTGAAACCTCTGTGCCGCGAGGAGCAAGAGGAGGAACCTAAATACAAACCTCTTGGCAAGCTGAAGCGCGCCCGCGAGGTGCATCGCGACGAGGAGGAAGAGGATGACTATCTCTTCGACGACCCTCTCCCTATCCCATCTAGCGGAGGATCTAGCGGAGG	TTTTATTGCATGGAGGAGtatGAGgagatcaaggatttcttgGAGtatttgtgccctgtcaatgcatacccaaacgtcattccagtggggGAGGAGatggacaaggtcgtcgaaatcttgaaacctctgtgccgcGAGGAGcaaGAGGAGgaacctaaatacaaacctcttggcaagctgaagcgcgcccgcGAGgtgcatcgcgacGAGgaggaagaggatgactatctcttcgacgaccctctccctatccca	TTTTATTGCATG	ATCCACCGGTACCATGGCTAGCTTTTATTGCATGGAGGAGtatGAGgagatcaaggatttcttgGAGtatttgtgccctgtcaatgcatacccaaacgtcattccagtggggGAGGAGatggacaaggtcgtcgaaatcttgaaacctctgtgccgcGAGGAGcaaGAGGAGgaacctaaatacaaacctcttggcaagctgaagcgcgcccgcGAGgtgcatcgcgacGAGgaggaagaggatgactatctcttcgacgaccctctccctatcccaTCTAGCGGAGGATCTAGCGGAGG	3_4778_st_to_e_dna_repair_peptides_9NATG	DCLRE1C	2979.0	0.4222893588452501	0.6969761225262026
538	0.0	473.0	1131.0	0.0	5.0	473.0	hblOligo156771_Cat2	538	NM_1033855	8.0	TTTTCCTTCCATTCTAGCTATAGTGAGATCAAGGATTTCTTGTCCTATTTGTGCCCTGTCAATGCATACCCAAACGTCATTCCAGTGGGGACCACAATGGACAAGGTCGTCGAAATCTTGAAACCTCTGTGCCGCAGTTCACAATCCACTGAACCTAAATACAAACCTCTTGGCAAGCTGAAGCGCGCCCGCACAGTGCATCGCGACAGCGAGGAAGAGGATGACTATCTCTTCGACGACCCTCTCCCTATCCCATCTAGCGGAGGATCTAGCGGAGG	ttttccttccattctagctatagtgagatcaaggatttcttgtcctatttgtgccctgtcaatgcatacccaaacgtcattccagtggggaccacaatggacaaggtcgtcgaaatcttgaaacctctgtgccgcagttcacaatccactgaacctaaatacaaacctcttggcaagctgaagcgcgcccgcacagtgcatcgcgacagcgaggaagaggatgactatctcttcgacgaccctctccctatccca		ATCCACCGGTACCATGGCTAGCttttccttccattctagctatagtgagatcaaggatttcttgtcctatttgtgccctgtcaatgcatacccaaacgtcattccagtggggaccacaatggacaaggtcgtcgaaatcttgaaacctctgtgccgcagttcacaatccactgaacctaaatacaaacctcttggcaagctgaagcgcgcccgcacagtgcatcgcgacagcgaggaagaggatgactatctcttcgacgaccctctccctatcccaTCTAGCGGAGGATCTAGCGGAGG	2_wt_dna_repair_peptides	DCLRE1C	1604.0	0.2948877805486284	0.13859639385316846
539	0.0	99.0	384.0	0.0	1.0	99.0	hblOligo27647_Cat3	539	NM_1033855	9.0	CTACCTTGCATGGAGGAACCTAAATACAAACCTCTTGGCAAGCTGAAGCGCGCCCGCGAGGTGCATCGCGACGAGGAGGAAGAGGATGACTATCTCTTCGACGACCCTCTCCCTATCCCATTGCGCCATAAGGTTCCTTACCCTGAGGAGTTCCATCCTGAGGTTTTTGAGATGGAGGCTGTTGAGGAAAAGCAACCAGAAAAATTGCGCCAGGAGCCTGGCTGTTGCCGCGCCGAATGCATGCAAGAGGAGCGCTCTAGCGGAGGATCTAGCGGAGG	CTACCTTGCATGGAGgaacctaaatacaaacctcttggcaagctgaagcgcgcccgcGAGgtgcatcgcgacGAGgaggaagaggatgactatctcttcgacgaccctctccctatcccattgcgccataaggttccttaccctgagGAGttccatcctgaggtttttGAGatgGAGgctgttGAGgaaaagcaaccagaaaaattgcgccagGAGcctggctgttgccgcgccgaatgcatgcaaGAGGAGcgc	CTACCTTGCATG	ATCCACCGGTACCATGGCTAGCCTACCTTGCATGGAGgaacctaaatacaaacctcttggcaagctgaagcgcgcccgcGAGgtgcatcgcgacGAGgaggaagaggatgactatctcttcgacgaccctctccctatcccattgcgccataaggttccttaccctgagGAGttccatcctgaggtttttGAGatgGAGgctgttGAGgaaaagcaaccagaaaaattgcgccagGAGcctggctgttgccgcgccgaatgcatgcaaGAGGAGcgcTCTAGCGGAGGATCTAGCGGAGG	3_4778_st_to_e_dna_repair_peptides_9NATG	DCLRE1C	483.0	0.20496894409937888	-0.3451642209757808
541	0.0	1267.0	3125.0	0.0	37.0	1267.0	hblOligo156772_Cat3	541	NM_1033855	10.0	GCGAATTTTATGGAGTTCCATCCTGAGGTTTTTGAGATGGAGGCTGTTGAGGAAAAGCAACCAGAAAAATTGCGCCAGGAGCCTGGCTGTTGCCGCGCCGAATGCATGCAAGAGGAGCGCTTTGAGAACTTCGTTGATTGTGAGGAGGAGAATGAGGAAGAGGAGGAGGAAGTCGGGATCCCAGCAGAGCTCCAAGGGGATCTTGGCGAGGTTCTTCATCTCCAAAAAGCAGATGGCGACGTCCCTCAATGGGAGTCTAGCGGAGGATCTAGCGGAGG	GCGAATTTTATGGAGttccatcctgaggtttttGAGatgGAGgctgttGAGgaaaagcaaccagaaaaattgcgccagGAGcctggctgttgccgcgccgaatgcatgcaaGAGGAGcgctttGAGaacttcgttgattgtgaggagGAGaatGAGgaaGAGgaggaggaagtcgggatcccagcaGAGctccaaggggatcttggcGAGgttcttcatctccaaaaagcagatggcgacgtccctcaatgggag	GCGAATTTTATG	ATCCACCGGTACCATGGCTAGCGCGAATTTTATGGAGttccatcctgaggtttttGAGatgGAGgctgttGAGgaaaagcaaccagaaaaattgcgccagGAGcctggctgttgccgcgccgaatgcatgcaaGAGGAGcgctttGAGaacttcgttgattgtgaggagGAGaatGAGgaaGAGgaggaggaagtcgggatcccagcaGAGctccaaggggatcttggcGAGgttcttcatctccaaaaagcagatggcgacgtccctcaatgggagTCTAGCGGAGGATCTAGCGGAGG	3_4778_st_to_e_dna_repair_peptides_9NATG	DCLRE1C	4392.0	0.2884790528233151	0.1075760996279932
543	0.0	33.0	80.0	0.0	0.0	33.0	hblOligo27648_Cat3	543	NM_1033855	11.0	TACTCAGTAATGGAGAATGAGGAAGAGGAGGAGGAAGTCGGGATCCCAGCAGAGCTCCAAGGGGATCTTGGCGAGGTTCTTCATCTCCAAAAAGCAGATGGCGACGTCCCTCAATGGGAGGTCTTCTTCAAACGCAACGATGAGATCGAGGACGAAGAGCTTGAAAACTTCCCTGAGGAGGAGGTGGCAGGGGGCGAGCAAGAGCCAAAACTGTTCGAGGACGAGGACGGTGAAGAGGAGCACATTGAGGAGCAGTCTAGCGGAGGATCTAGCGGAGG	TACTCAGTAATGGAGaatGAGgaaGAGgaggaggaagtcgggatcccagcaGAGctccaaggggatcttggcGAGgttcttcatctccaaaaagcagatggcgacgtccctcaatgggaggtcttcttcaaacgcaacgatgagatcGAGgacgaaGAGcttgaaaacttccctGAGGAGGAGgtggcagggggcGAGcaaGAGccaaaactgttcGAGgacGAGgacggtgaaGAGGAGcacattGAGGAGcag	TACTCAGTAATG	ATCCACCGGTACCATGGCTAGCTACTCAGTAATGGAGaatGAGgaaGAGgaggaggaagtcgggatcccagcaGAGctccaaggggatcttggcGAGgttcttcatctccaaaaagcagatggcgacgtccctcaatgggaggtcttcttcaaacgcaacgatgagatcGAGgacgaaGAGcttgaaaacttccctGAGGAGGAGgtggcagggggcGAGcaaGAGccaaaactgttcGAGgacGAGgacggtgaaGAGGAGcacattGAGGAGcagTCTAGCGGAGGATCTAGCGGAGG	3_4778_st_to_e_dna_repair_peptides_9NATG	DCLRE1C	113.0	0.2920353982300885	0.12483940826995477
544	0.0	61.0	163.0	0.0	0.0	61.0	hblOligo27648_Cat2	544	NM_1033855	11.0	GATTGTGAGGAGTCTAATTCAGAATCTGAGGAGGAAGTCGGGATCCCAGCAAGCCTCCAAGGGGATCTTGGCTCTGTTCTTCATCTCCAAAAAGCAGATGGCGACGTCCCTCAATGGGAGGTCTTCTTCAAACGCAACGATGAGATCACAGACGAATCACTTGAAAACTTCCCTAGTAGTACCGTGGCAGGGGGCTCCCAATCTCCAAAACTGTTCAGCGACTCCGACGGTGAAAGCACCCACATTTCCAGCCAGTCTAGCGGAGGATCTAGCGGAGG	gattgtgaggagtctaattcagaatctgaggaggaagtcgggatcccagcaagcctccaaggggatcttggctctgttcttcatctccaaaaagcagatggcgacgtccctcaatgggaggtcttcttcaaacgcaacgatgagatcacagacgaatcacttgaaaacttccctagtagtaccgtggcagggggctcccaatctccaaaactgttcagcgactccgacggtgaaagcacccacatttccagccag		ATCCACCGGTACCATGGCTAGCgattgtgaggagtctaattcagaatctgaggaggaagtcgggatcccagcaagcctccaaggggatcttggctctgttcttcatctccaaaaagcagatggcgacgtccctcaatgggaggtcttcttcaaacgcaacgatgagatcacagacgaatcacttgaaaacttccctagtagtaccgtggcagggggctcccaatctccaaaactgttcagcgactccgacggtgaaagcacccacatttccagccagTCTAGCGGAGGATCTAGCGGAGG	2_wt_dna_repair_peptides	DCLRE1C	224.0	0.27232142857142855	0.027482144843904988
545	0.0	210.0	1688.0	0.0	16.0	210.0	hblOligo156773_Cat3	545	NM_1033855	12.0	TGTAAACAGATGGAGGACGAAGAGCTTGAAAACTTCCCTGAGGAGGAGGTGGCAGGGGGCGAGCAAGAGCCAAAACTGTTCGAGGACGAGGACGGTGAAGAGGAGCACATTGAGGAGCAGAACGAGGAGCAGGAGGAGCACATCGAGGAGCAAGGCGAGCAGGGTTGGGACGAGCAAGAGGACGAGGTCCTTCTTGAGGAGCAAGAACGCAACGAGGGGGACATCGAGGAGCTCGACAAGGCTGACTACCGCCCATCTAGCGGAGGATCTAGCGGAGG	TGTAAACAGATGGAGgacgaaGAGcttgaaaacttccctGAGGAGGAGgtggcagggggcGAGcaaGAGccaaaactgttcGAGgacGAGgacggtgaaGAGGAGcacattGAGGAGcagaacGAGGAGcagGAGGAGcacatcGAGgagcaaggcGAGcagggttgggacGAGcaaGAGgacGAGgtccttcttGAGGAGcaagaacgcaacGAGggggacatcGAGGAGctcgacaaggctgactaccgccca	TGTAAACAGATG	ATCCACCGGTACCATGGCTAGCTGTAAACAGATGGAGgacgaaGAGcttgaaaacttccctGAGGAGGAGgtggcagggggcGAGcaaGAGccaaaactgttcGAGgacGAGgacggtgaaGAGGAGcacattGAGGAGcagaacGAGGAGcagGAGGAGcacatcGAGgagcaaggcGAGcagggttgggacGAGcaaGAGgacGAGgtccttcttGAGGAGcaagaacgcaacGAGggggacatcGAGGAGctcgacaaggctgactaccgcccaTCTAGCGGAGGATCTAGCGGAGG	3_4778_st_to_e_dna_repair_peptides_9NATG	DCLRE1C	1898.0	0.11064278187565858	-1.0738336629610779
546	0.0	289.0	333.0	16.0	1.0	289.0	hblOligo156773_Cat2	546	NM_1033855	12.0	AACGATGAGATCACAGACGAATCACTTGAAAACTTCCCTAGTAGTACCGTGGCAGGGGGCTCCCAATCTCCAAAACTGTTCAGCGACTCCGACGGTGAAAGCACCCACATTTCCAGCCAGAACTCTAGCCAGTCTACCCACATCACTGAGCAAGGCAGCCAGGGTTGGGACTCTCAATCTGACACTGTCCTTCTTTCTTCTCAAGAACGCAACTCAGGGGACATCACAAGTCTCGACAAGGCTGACTACCGCCCATCTAGCGGAGGATCTAGCGGAGG	aacgatgagatcacagacgaatcacttgaaaacttccctagtagtaccgtggcagggggctcccaatctccaaaactgttcagcgactccgacggtgaaagcacccacatttccagccagaactctagccagtctacccacatcactgagcaaggcagccagggttgggactctcaatctgacactgtccttctttcttctcaagaacgcaactcaggggacatcacaagtctcgacaaggctgactaccgccca		ATCCACCGGTACCATGGCTAGCaacgatgagatcacagacgaatcacttgaaaacttccctagtagtaccgtggcagggggctcccaatctccaaaactgttcagcgactccgacggtgaaagcacccacatttccagccagaactctagccagtctacccacatcactgagcaaggcagccagggttgggactctcaatctgacactgtccttctttcttctcaagaacgcaactcaggggacatcacaagtctcgacaaggctgactaccgcccaTCTAGCGGAGGATCTAGCGGAGG	2_wt_dna_repair_peptides	DCLRE1C	622.0	0.4646302250803859	0.8686426796093445
547	0.0	0.0	26.0	0.0	0.0	0.0	hblOligo27649_Cat3	547	NM_1033855	13.0	GGCCGTGCAATGGAGCAAGGCGAGCAGGGTTGGGACGAGCAAGAGGACGAGGTCCTTCTTGAGGAGCAAGAACGCAACGAGGGGGACATCGAGGAGCTCGACAAGGCTGACTACCGCCCAGAGATTAAAGAAAACATTCCTGCTGAGTTGATGGAACAGAATGTCATTTGTCCTAAGGACGAGTATGAGGACCTTAAAGAGCGCGACAAAGATGTGGAGATCGTGCCTGAGGAGGGTGAGCCTGAGGAGTTGGAGTCTAGCGGAGGATCTAGCGGAGG	GGCCGTGCAATGgagcaaggcGAGcagggttgggacGAGcaaGAGgacGAGgtccttcttGAGGAGcaagaacgcaacGAGggggacatcGAGGAGctcgacaaggctgactaccgcccaGAGattaaagaaaacattcctgctGAGttgatggaacagaatgtcatttgtcctaaggacGAGtatGAGgaccttaaaGAGcgcgacaaagatgtgGAGatcgtgcctGAGGAGggtgagcctGAGGAGttgGAG	GGCCGTGCAATG	ATCCACCGGTACCATGGCTAGCGGCCGTGCAATGgagcaaggcGAGcagggttgggacGAGcaaGAGgacGAGgtccttcttGAGGAGcaagaacgcaacGAGggggacatcGAGGAGctcgacaaggctgactaccgcccaGAGattaaagaaaacattcctgctGAGttgatggaacagaatgtcatttgtcctaaggacGAGtatGAGgaccttaaaGAGcgcgacaaagatgtgGAGatcgtgcctGAGGAGggtgagcctGAGGAGttgGAGTCTAGCGGAGGATCTAGCGGAGG	3_4778_st_to_e_dna_repair_peptides_9NATG	DCLRE1C	26.0	0.0
549	0.0	11.0	112.0	0.0	0.0	11.0	hblOligo156774_Cat3	549	NM_1033855	14.0	GCACAGCGGATGTTGATGGAACAGAATGTCATTTGTCCTAAGGACGAGTATGAGGACCTTAAAGAGCGCGACAAAGATGTGGAGATCGTGCCTGAGGAGGGTGAGCCTGAGGAGTTGGAGGAGGAAGAGCACATCCCAGAGGAAAAGGAGTTGTTGAACCTGGAGGAGAATGCAGATGAGCAAGAGGAGGAGGATTTCGAAGTCCCAGAGGAGCCTGAGGCTGAACTTCCTAAGCGCGAGCACTTGCAGTACCTCTCTAGCGGAGGATCTAGCGGAGG	GCACAGCGGATGttgatggaacagaatgtcatttgtcctaaggacGAGtatGAGgaccttaaaGAGcgcgacaaagatgtgGAGatcgtgcctGAGGAGggtgagcctGAGGAGttgGAGGAGgaaGAGcacatcccagaggaaaagGAGttgttgaacctgGAGGAGaatgcagatGAGcaaGAGGAGGAGgatttcgaagtcccaGAGGAGcctgaggctgaacttcctaagcgcgagcacttgcagtacctc	GCACAGCGGATG	ATCCACCGGTACCATGGCTAGCGCACAGCGGATGttgatggaacagaatgtcatttgtcctaaggacGAGtatGAGgaccttaaaGAGcgcgacaaagatgtgGAGatcgtgcctGAGGAGggtgagcctGAGGAGttgGAGGAGgaaGAGcacatcccagaggaaaagGAGttgttgaacctgGAGGAGaatgcagatGAGcaaGAGGAGGAGgatttcgaagtcccaGAGGAGcctgaggctgaacttcctaagcgcgagcacttgcagtacctcTCTAGCGGAGGATCTAGCGGAGG	3_4778_st_to_e_dna_repair_peptides_9NATG	DCLRE1C	123.0	0.08943089430894309	-1.3102451170193679
550	0.0	329.0	405.0	6.0	4.0	329.0	hblOligo156774_Cat2	550	NM_1033855	14.0	ATTCCTGCTTCATTGATGGAACAGAATGTCATTTGTCCTAAGGACACCTATAGCGACCTTAAATCTCGCGACAAAGATGTGACCATCGTGCCTTCCACTGGTGAGCCTACCACTTTGTCCTCCGAAACCCACATCCCAGAGGAAAAGTCATTGTTGAACCTGTCAACAAATGCAGATAGCCAATCTAGTAGTGATTTCGAAGTCCCATCAACCCCTGAGGCTGAACTTCCTAAGCGCGAGCACTTGCAGTACCTCTCTAGCGGAGGATCTAGCGGAGG	attcctgcttcattgatggaacagaatgtcatttgtcctaaggacacctatagcgaccttaaatctcgcgacaaagatgtgaccatcgtgccttccactggtgagcctaccactttgtcctccgaaacccacatcccagaggaaaagtcattgttgaacctgtcaacaaatgcagatagccaatctagtagtgatttcgaagtcccatcaacccctgaggctgaacttcctaagcgcgagcacttgcagtacctc		ATCCACCGGTACCATGGCTAGCattcctgcttcattgatggaacagaatgtcatttgtcctaaggacacctatagcgaccttaaatctcgcgacaaagatgtgaccatcgtgccttccactggtgagcctaccactttgtcctccgaaacccacatcccagaggaaaagtcattgttgaacctgtcaacaaatgcagatagccaatctagtagtgatttcgaagtcccatcaacccctgaggctgaacttcctaagcgcgagcacttgcagtacctcTCTAGCGGAGGATCTAGCGGAGG	2_wt_dna_repair_peptides	DCLRE1C	734.0	0.4482288828337875	0.8025291651361888
551	0.0	260.0	723.0	0.0	2.0	260.0	hblOligo27650_Cat3	551	NM_1033855	15.0	TCATATCTCATGGTGGAGATCGTGCCTGAGGAGGGTGAGCCTGAGGAGTTGGAGGAGGAAGAGCACATCCCAGAGGAAAAGGAGTTGTTGAACCTGGAGGAGAATGCAGATGAGCAAGAGGAGGAGGATTTCGAAGTCCCAGAGGAGCCTGAGGCTGAACTTCCTAAGCGCGAGCACTTGCAGTACCTCTACGAGAAACTGGCAGAGGGCGAAGAGATCGCAGTTAAAAAACGCAAGTGCGAGCTGCTTGACGAGTCTAGCGGAGGATCTAGCGGAGG	TCATATCTCATGgtgGAGatcgtgcctGAGGAGggtgagcctGAGGAGttgGAGGAGgaaGAGcacatcccagaggaaaagGAGttgttgaacctgGAGGAGaatgcagatGAGcaaGAGGAGGAGgatttcgaagtcccaGAGGAGcctgaggctgaacttcctaagcgcgagcacttgcagtacctctacgagaaactggcaGAGggcgaaGAGatcgcagttaaaaaacgcaagtgcGAGctgcttgacGAG	TCATATCTCATG	ATCCACCGGTACCATGGCTAGCTCATATCTCATGgtgGAGatcgtgcctGAGGAGggtgagcctGAGGAGttgGAGGAGgaaGAGcacatcccagaggaaaagGAGttgttgaacctgGAGGAGaatgcagatGAGcaaGAGGAGGAGgatttcgaagtcccaGAGGAGcctgaggctgaacttcctaagcgcgagcacttgcagtacctctacgagaaactggcaGAGggcgaaGAGatcgcagttaaaaaacgcaagtgcGAGctgcttgacGAGTCTAGCGGAGGATCTAGCGGAGG	3_4778_st_to_e_dna_repair_peptides_9NATG	DCLRE1C	983.0	0.2644964394710071	-0.012369109665881117
553	0.0	1775.0	3210.0	1.0	32.0	1775.0	hblOligo252228_Cat3	553	NM_1034836	1.0	TACCTGAATATGCTCCCAAAACAGGAGCTCAAATTCTTTTGTGCATTGGAGGTCGTGCTGCCAGAGTGCGATTGCCGCGAGCCAGGGATCGGCCTTGTTGAAGAACCAATGGACAAGGTTGAAGAAGGTCCACTCGAGTTTCTGATGAAGCGCAAGGAGGCCCAAAAACTTGCAATTCAGAAAGCACTCGAGGACGCCTTCCAAAAACTGCTTATCGTTGTCTTGGGCAAGGAGGTTCTCATCATCCTTGAAGTGTCTAGCGGAGGATCTAGCGGAGG	TACCTGAATATGctcccaaaacagGAGctcaaattcttttgtgcattggaggtcgtgctgccaGAGtgcgattgccgcGAGccagggatcggccttgttgaagaaccaatggacaaggttgaagaaggtccactcGAGtttctgatgaagcgcaagGAGgcccaaaaacttgcaattcagaaagcactcGAGgacgccttccaaaaactgcttatcgttgtcttgggcaagGAGgttctcatcatccttgaagtg	TACCTGAATATG	ATCCACCGGTACCATGGCTAGCTACCTGAATATGctcccaaaacagGAGctcaaattcttttgtgcattggaggtcgtgctgccaGAGtgcgattgccgcGAGccagggatcggccttgttgaagaaccaatggacaaggttgaagaaggtccactcGAGtttctgatgaagcgcaagGAGgcccaaaaacttgcaattcagaaagcactcGAGgacgccttccaaaaactgcttatcgttgtcttgggcaagGAGgttctcatcatccttgaagtgTCTAGCGGAGGATCTAGCGGAGG	3_4778_st_to_e_dna_repair_peptides_9NATG	RDM1	4985.0	0.35606820461384153	0.41788796726281074
554	0.0	314.0	448.0	0.0	1.0	314.0	hblOligo252228_Cat2	554	NM_1034836	1.0	TCAATGGTCCCACTCCCAAAACAGTCTCTCAAATTCTTTTGTGCATTGGAGGTCGTGCTGCCAAGTTGCGATTGCCGCTCTCCAGGGATCGGCCTTGTTGAAGAACCAATGGACAAGGTTGAAGAAGGTCCACTCTCTTTTCTGATGAAGCGCAAGACTGCCCAAAAACTTGCAATTCAGAAAGCACTCTCTGACGCCTTCCAAAAACTGCTTATCGTTGTCTTGGGCAAGACCGTTCTCATCATCCTTGAAGTGTCTAGCGGAGGATCTAGCGGAGG	tcaatggtcccactcccaaaacagtctctcaaattcttttgtgcattggaggtcgtgctgccaagttgcgattgccgctctccagggatcggccttgttgaagaaccaatggacaaggttgaagaaggtccactctcttttctgatgaagcgcaagactgcccaaaaacttgcaattcagaaagcactctctgacgccttccaaaaactgcttatcgttgtcttgggcaagaccgttctcatcatccttgaagtg		ATCCACCGGTACCATGGCTAGCtcaatggtcccactcccaaaacagtctctcaaattcttttgtgcattggaggtcgtgctgccaagttgcgattgccgctctccagggatcggccttgttgaagaaccaatggacaaggttgaagaaggtccactctcttttctgatgaagcgcaagactgcccaaaaacttgcaattcagaaagcactctctgacgccttccaaaaactgcttatcgttgtcttgggcaagaccgttctcatcatccttgaagtgTCTAGCGGAGGATCTAGCGGAGG	2_wt_dna_repair_peptides	RDM1	762.0	0.4120734908136483	0.6549582349706244
555	0.0	20.0	27.0	0.0	0.0	20.0	hblOligo101618_Cat6	555	NM_1037540	1.0	ATGATGAGCAACTCTTCAAGTGAGATTGACGTTATTAAGACTCGCATTCCAACATACGATGAGGATGACAACACTATCTTGTATGCCTACGAGACAAAACCAGAGTTCGTCAACAAGGAGCCTAACATTGTGTCTGACGCATCCTGTAACACCGAGGAACAGTTGAAAACAGTGGACGACGTTCTTATTCACTGTCAGGTCATCTACGACGCCCTGCAAAATTTGGATAAGAAAATCGACGTGATCCGCCGCAAATCTAGCGGAGGATCTAGCGGAGG	atgatgagcaactcttcaagtgagattgacgttattaagactcgcattccaacatacgatgaggatgacaacactatcttgtatgcctacgagacaaaaccagagttcgtcaacaaggagcctaacattgtgtctgacgcatcctgtaacaccgaggaacagttgaaaacagtggacgacgttcttattcactgtcaggtcatctacgacgccctgcaaaatttggataagaaaatcgacgtgatccgccgcaaa		ATCCACCGGTACCATGGCTAGCatgatgagcaactcttcaagtgagattgacgttattaagactcgcattccaacatacgatgaggatgacaacactatcttgtatgcctacgagacaaaaccagagttcgtcaacaaggagcctaacattgtgtctgacgcatcctgtaacaccgaggaacagttgaaaacagtggacgacgttcttattcactgtcaggtcatctacgacgccctgcaaaatttggataagaaaatcgacgtgatccgccgcaaaTCTAGCGGAGGATCTAGCGGAGG	6_phosphoprotein_peptides	SCML1	47.0	0.425531914893617	0.7102538890270179
556	0.0	47.0	133.0	0.0	0.0	47.0	hblOligo223970_Cat6	556	NM_1037540	2.0	GACGCATCCTGTAACACCGAGGAACAGTTGAAAACAGTGGACGACGTTCTTATTCACTGTCAGGTCATCTACGACGCCCTGCAAAATTTGGATAAGAAAATCGACGTGATCCGCCGCAAAGTCAGCAAAATCCAGCGCTTCCATGCACGCTCTTTGTGGACAAACCACAAGCGCTATGGCTACAAGAAGCATTCCTACCGCCTGGTCAAGAAATTGAAATTGCAAAAAATGAAAAAAAACGAGGTCTATGAGACCTCTAGCGGAGGATCTAGCGGAGG	gacgcatcctgtaacaccgaggaacagttgaaaacagtggacgacgttcttattcactgtcaggtcatctacgacgccctgcaaaatttggataagaaaatcgacgtgatccgccgcaaagtcagcaaaatccagcgcttccatgcacgctctttgtggacaaaccacaagcgctatggctacaagaagcattcctaccgcctggtcaagaaattgaaattgcaaaaaatgaaaaaaaacgaggtctatgagacc		ATCCACCGGTACCATGGCTAGCgacgcatcctgtaacaccgaggaacagttgaaaacagtggacgacgttcttattcactgtcaggtcatctacgacgccctgcaaaatttggataagaaaatcgacgtgatccgccgcaaagtcagcaaaatccagcgcttccatgcacgctctttgtggacaaaccacaagcgctatggctacaagaagcattcctaccgcctggtcaagaaattgaaattgcaaaaaatgaaaaaaaacgaggtctatgagaccTCTAGCGGAGGATCTAGCGGAGG	6_phosphoprotein_peptides	SCML1	180.0	0.2611111111111111	-0.02984304503433921
557	0.0	71.0	531.0	0.0	1.0	71.0	hblOligo101619_Cat7	557	NM_1037540	3.0	ACGTACGGAATGCGCGAGTTGTGGGAGAACCACAAGCGCTATGGCTACAAGAAGCATGAGTACCGCCTGGTCAAGAAATTGAAATTGCAAAAAATGAAAAAAAACGAGGTCTATGAGGAGTTCGAGTATCCAGAGGAGTACGAGCCTGAGTTGCCAGTCGAGCGCCGCGAGAACAACGAGCCAGAGAACTTGCCTCGCCCTGAGTTTTGTATGGAAGAGTATCAGCGCGCAGAATTGGAAGAGGACCCAATCTTGTCTAGCGGAGGATCTAGCGGAGG	ACGTACGGAATGcgcGAGttgtggGAGaaccacaagcgctatggctacaagaagcatGAGtaccgcctggtcaagaaattgaaattgcaaaaaatgaaaaaaaacgaggtctatgagGAGttcGAGtatccagagGAGtacGAGcctGAGttgccagtcGAGcgccgcgagaacaacGAGccaGAGaacttgcctcgccctGAGttttgtatggaagagtatcagcgcgcagaattggaagaggacccaatcttg	ACGTACGGAATG	ATCCACCGGTACCATGGCTAGCACGTACGGAATGcgcGAGttgtggGAGaaccacaagcgctatggctacaagaagcatGAGtaccgcctggtcaagaaattgaaattgcaaaaaatgaaaaaaaacgaggtctatgagGAGttcGAGtatccagagGAGtacGAGcctGAGttgccagtcGAGcgccgcgagaacaacGAGccaGAGaacttgcctcgccctGAGttttgtatggaagagtatcagcgcgcagaattggaagaggacccaatcttgTCTAGCGGAGGATCTAGCGGAGG	7_sampled_680_from_cat6	SCML1	602.0	0.11794019933554817	-1.0017236627232673
558	0.0	223.0	698.0	0.0	2.0	223.0	hblOligo101619_Cat6	558	NM_1037540	3.0	CGCTTCCATGCACGCTCTTTGTGGACAAACCACAAGCGCTATGGCTACAAGAAGCATTCCTACCGCCTGGTCAAGAAATTGAAATTGCAAAAAATGAAAAAAAACGAGGTCTATGAGACCTTCTCTTATCCAGAGAGCTACAGCCCTACTTTGCCAGTCAGCCGCCGCGAGAACAACTCCCCAAGTAACTTGCCTCGCCCTTCCTTTTGTATGGAAGAGTATCAGCGCGCAGAATTGGAAGAGGACCCAATCTTGTCTAGCGGAGGATCTAGCGGAGG	cgcttccatgcacgctctttgtggacaaaccacaagcgctatggctacaagaagcattcctaccgcctggtcaagaaattgaaattgcaaaaaatgaaaaaaaacgaggtctatgagaccttctcttatccagagagctacagccctactttgccagtcagccgccgcgagaacaactccccaagtaacttgcctcgcccttccttttgtatggaagagtatcagcgcgcagaattggaagaggacccaatcttg		ATCCACCGGTACCATGGCTAGCcgcttccatgcacgctctttgtggacaaaccacaagcgctatggctacaagaagcattcctaccgcctggtcaagaaattgaaattgcaaaaaatgaaaaaaaacgaggtctatgagaccttctcttatccagagagctacagccctactttgccagtcagccgccgcgagaacaactccccaagtaacttgcctcgcccttccttttgtatggaagagtatcagcgcgcagaattggaagaggacccaatcttgTCTAGCGGAGGATCTAGCGGAGG	6_phosphoprotein_peptides	SCML1	921.0	0.24212812160694897	-0.1306888498248977
559	0.0	79.0	191.0	0.0	1.0	79.0	hblOligo223971_Cat7	559	NM_1037540	4.0	ACACAGTGTATGGAGTTGCCAGTCGAGCGCCGCGAGAACAACGAGCCAGAGAACTTGCCTCGCCCTGAGTTTTGTATGGAAGAGTATCAGCGCGCAGAATTGGAAGAGGACCCAATCTTGGAGCGCGAGCCTGAGCCTGTTCATCCTGAGGACTTTGAGGAACACAATTGCCAGCCATATTATGCAGAGGATGGTGCCGAGTATGGCGAGGAGGAGGGCTTGTGTCTCGGTAATCCACGCGCTGACGAGATCCATTCTAGCGGAGGATCTAGCGGAGG	ACACAGTGTATGGAGttgccagtcGAGcgccgcgagaacaacGAGccaGAGaacttgcctcgccctGAGttttgtatggaagagtatcagcgcgcagaattggaagaggacccaatcttgGAGcgcGAGcctGAGcctgttcatcctGAGgactttGAGgaacacaattgccagccatattatgcaGAGgatggtgccGAGtatggcGAGGAGGAGggcttgtgtctcggtaatccacgcgctgacGAGatccat	ACACAGTGTATG	ATCCACCGGTACCATGGCTAGCACACAGTGTATGGAGttgccagtcGAGcgccgcgagaacaacGAGccaGAGaacttgcctcgccctGAGttttgtatggaagagtatcagcgcgcagaattggaagaggacccaatcttgGAGcgcGAGcctGAGcctgttcatcctGAGgactttGAGgaacacaattgccagccatattatgcaGAGgatggtgccGAGtatggcGAGGAGGAGggcttgtgtctcggtaatccacgcgctgacGAGatccatTCTAGCGGAGGATCTAGCGGAGG	7_sampled_680_from_cat6	SCML1	270.0	0.29259259259259257	0.12753290589774757
560	0.0	662.0	1212.0	0.0	29.0	662.0	hblOligo223971_Cat6	560	NM_1037540	4.0	AGCTACAGCCCTACTTTGCCAGTCAGCCGCCGCGAGAACAACTCCCCAAGTAACTTGCCTCGCCCTTCCTTTTGTATGGAAGAGTATCAGCGCGCAGAATTGGAAGAGGACCCAATCTTGTCTCGCACACCTTCACCTGTTCATCCTTCTGACTTTAGTGAACACAATTGCCAGCCATATTATGCATCTGATGGTGCCACCTATGGCTCCTCCAGTGGCTTGTGTCTCGGTAATCCACGCGCTGACAGCATCCATTCTAGCGGAGGATCTAGCGGAGG	agctacagccctactttgccagtcagccgccgcgagaacaactccccaagtaacttgcctcgcccttccttttgtatggaagagtatcagcgcgcagaattggaagaggacccaatcttgtctcgcacaccttcacctgttcatccttctgactttagtgaacacaattgccagccatattatgcatctgatggtgccacctatggctcctccagtggcttgtgtctcggtaatccacgcgctgacagcatccat		ATCCACCGGTACCATGGCTAGCagctacagccctactttgccagtcagccgccgcgagaacaactccccaagtaacttgcctcgcccttccttttgtatggaagagtatcagcgcgcagaattggaagaggacccaatcttgtctcgcacaccttcacctgttcatccttctgactttagtgaacacaattgccagccatattatgcatctgatggtgccacctatggctcctccagtggcttgtgtctcggtaatccacgcgctgacagcatccatTCTAGCGGAGGATCTAGCGGAGG	6_phosphoprotein_peptides	SCML1	1874.0	0.35325506937033085	0.40559687078510476
563	0.0	108.0	7914.0	1.0	19.0	108.0	hblOligo101621_Cat6	563	NM_1037540	7.0	TACATTGAAGAGGGTTCTATTACCAAGCATCCTTCCACTTGGTCAGTCGAGGCAGTCGTCCTTTTCCTCAAGCAGACCGATCCTTTGGCACTGTGTCCACTGGTTGATTTGTTTCGCAGTCATGAAATCGATGGGAAAGCCCTCTTGCTTCTGACAAGCGATGTTCTCCTCAAGCATCTGGGTGTGAAACTCGGTACTGCCGTGAAGCTTTGTTACTATATTGACCGCCTTAAACAAGGGAAGTGCTTTGAAAACTCTAGCGGAGGATCTAGCGGAGG	tacattgaagagggttctattaccaagcatccttccacttggtcagtcgaggcagtcgtccttttcctcaagcagaccgatcctttggcactgtgtccactggttgatttgtttcgcagtcatgaaatcgatgggaaagccctcttgcttctgacaagcgatgttctcctcaagcatctgggtgtgaaactcggtactgccgtgaagctttgttactatattgaccgccttaaacaagggaagtgctttgaaaac		ATCCACCGGTACCATGGCTAGCtacattgaagagggttctattaccaagcatccttccacttggtcagtcgaggcagtcgtccttttcctcaagcagaccgatcctttggcactgtgtccactggttgatttgtttcgcagtcatgaaatcgatgggaaagccctcttgcttctgacaagcgatgttctcctcaagcatctgggtgtgaaactcggtactgccgtgaagctttgttactatattgaccgccttaaacaagggaagtgctttgaaaacTCTAGCGGAGGATCTAGCGGAGG	6_phosphoprotein_peptides	SCML1	8022.0	0.013462976813762155	-3.283898913343794
564	0.0	8.0	26.0	0.0	0.0	8.0	hblOligo252275_Cat3	564	NM_1037738	1.0	GCGTTCCGAATGGACGACGACGACGACGATTTTGATGATGAGGAGGCAGAGGAGAAAGCTCCTGTCAAAAAAGAGATCCGCGACGAGCCTGCAAAAAATGCACAGAAAGAGAACCAAAACGGCAAAGACGAGAAGCCAGAGGAGGAGCCTCGCGAGAAGGGCCAGGAAGAGTTTAAGAAGCAGGAAAAAGAGCCTAAGGAGCCAAAAGGCCCTGAGGAGGTTGAAGACATCAAGGCTAAAATGCAAGCCGAGATTTCTAGCGGAGGATCTAGCGGAGG	GCGTTCCGAATGgacgacgacgacgacgattttgatgatgaggaggcagaggagaaagctcctgtcaaaaaaGAGatccgcgacGAGcctgcaaaaaatgcacagaaaGAGaaccaaaacggcaaagacGAGaagccaGAGGAGGAGcctcgcGAGaagggccaggaaGAGtttaagaagcaggaaaaaGAGcctaagGAGccaaaaggccctGAGGAGgttgaagacatcaaggctaaaatgcaagccGAGatt	GCGTTCCGAATG	ATCCACCGGTACCATGGCTAGCGCGTTCCGAATGgacgacgacgacgacgattttgatgatgaggaggcagaggagaaagctcctgtcaaaaaaGAGatccgcgacGAGcctgcaaaaaatgcacagaaaGAGaaccaaaacggcaaagacGAGaagccaGAGGAGGAGcctcgcGAGaagggccaggaaGAGtttaagaagcaggaaaaaGAGcctaagGAGccaaaaggccctGAGGAGgttgaagacatcaaggctaaaatgcaagccGAGattTCTAGCGGAGGATCTAGCGGAGG	3_4778_st_to_e_dna_repair_peptides_9NATG	NPM1	34.0	0.23529411764705882	-0.1682965148642901
567	0.0	145.0	664.0	0.0	5.0	145.0	hblOligo74037_Cat2	567	NM_1040108	1.0	ATTAAGTGTCTGTCAGTGGAAGTGCAGGCTAAATTGCGCTCAGGCTTGGCAATCTCTTCACTTGGCCAATGCGTGGAAGAATTGGCCCTCAACAGCATTGACGCCGAAGCCAAATGTGTGGCTGTGCGCGTCAATATGGAAACTTTTCAAGTTCAGGTCATCGACAACGGGTTCGGCATGGGGTCCGATGACGTTGAGAAAGTTGGCAATCGCTACTTCACCTCAAAGTGCCATTCAGTCCAGGATTTGGAAAATTCTAGCGGAGGATCTAGCGGAGG	attaagtgtctgtcagtggaagtgcaggctaaattgcgctcaggcttggcaatctcttcacttggccaatgcgtggaagaattggccctcaacagcattgacgccgaagccaaatgtgtggctgtgcgcgtcaatatggaaacttttcaagttcaggtcatcgacaacgggttcggcatggggtccgatgacgttgagaaagttggcaatcgctacttcacctcaaagtgccattcagtccaggatttggaaaat		ATCCACCGGTACCATGGCTAGCattaagtgtctgtcagtggaagtgcaggctaaattgcgctcaggcttggcaatctcttcacttggccaatgcgtggaagaattggccctcaacagcattgacgccgaagccaaatgtgtggctgtgcgcgtcaatatggaaacttttcaagttcaggtcatcgacaacgggttcggcatggggtccgatgacgttgagaaagttggcaatcgctacttcacctcaaagtgccattcagtccaggatttggaaaatTCTAGCGGAGGATCTAGCGGAGG	2_wt_dna_repair_peptides	MLH3	809.0	0.1792336217552534	-0.5111899255785033
568	0.0	0.0	36.0	0.0	0.0	0.0	hblOligo198511_Cat3	568	NM_1040108	2.0	CAGACGGTTATGTTTCAAGTTCAGGTCATCGACAACGGGTTCGGCATGGGGGAGGATGACGTTGAGAAAGTTGGCAATCGCTACTTCGAGGAGAAGTGCCATGAGGTCCAGGATTTGGAAAATCCACGCTTTTATGGCTTCCGCGGGGAGGCCCTTGCTAATATTGCCGACATGGCCGAGGCTGTCGAGATCGAGGAGAAAAAGAATCGCGAGATGAAGGAGTTCGTGAAACTGTTTCAGGAGGGCAAAGCCCTCTCTAGCGGAGGATCTAGCGGAGG	CAGACGGTTATGtttcaagttcaggtcatcgacaacgggttcggcatggggGAGgatgacgttgagaaagttggcaatcgctacttcGAGGAGaagtgccatGAGgtccaggatttggaaaatccacgcttttatggcttccgcggggaggcccttgctaatattgccgacatggccGAGgctgtcgagatcGAGGAGaaaaagaatcgcGAGatgaagGAGttcgtgaaactgtttcagGAGggcaaagccctc	CAGACGGTTATG	ATCCACCGGTACCATGGCTAGCCAGACGGTTATGtttcaagttcaggtcatcgacaacgggttcggcatggggGAGgatgacgttgagaaagttggcaatcgctacttcGAGGAGaagtgccatGAGgtccaggatttggaaaatccacgcttttatggcttccgcggggaggcccttgctaatattgccgacatggccGAGgctgtcgagatcGAGGAGaaaaagaatcgcGAGatgaagGAGttcgtgaaactgtttcagGAGggcaaagccctcTCTAGCGGAGGATCTAGCGGAGG	3_4778_st_to_e_dna_repair_peptides_9NATG	MLH3	36.0	0.0
[truncated: 9,286 more rows]
