# Supplementary material for: Peptide fusion improves prime editing efficiency
Source: Nat Commun. 2022 Jun 18;13:3512. doi: 10.1038/s41467-022-31270-y (PMC9206660; doi:10.1038/s41467-022-31270-y)
Supplement: Supplementary file 13 — Source Data [file 41467_2022_31270_MOESM13_ESM.zip › Source Data/022720_mESC_PE_peptide_library_Rep2B.csv]

	Hairpin RT	Prime edit	Wild-type	indel	other	prime_edit	Name	Unnamed: 0	Protein	Peptide.number.within.gene	Sequence	BarcodedSeq	barcode	FinalSeq	Design category	Gene	Total	prime_edit fraction	prime_edit logit fraction
0	0.0	57.0	64.0	2.0	0.0	57.0	hblOligo4208_Cat3	0	NM_1001655	1.0	TCTCGGACAATGGTGAAAGGCGCACAAGGTGGTTTGCTCCGCAAACAAGAGGAGCAAGAGCCTGAGGGCGAAGAACCTGCCGTGTTGGGCGGCGACAAAGAGGAGGAGCGCAAGCGCCCTCGCCGCGAAGCTCCTGGTAACGGGGGGCATGAGGCCGGTCCAGAGTGGCGCCATATCCGCGCCGAAGGGCTCGACTGTGAGTACGAGGTTCTGTTTGGTAAGGCCGAGGCTGACGAGATTTTTCAAGAACTGGAATCTAGCGGAGGATCTAGCGGAGG	TCTCGGACAATGgtgaaaggcgcacaaggtggtttgctccgcaaacaagaggagcaagagcctGAGggcgaagaacctgccgtgttgggcggcgacaaagagGAGGAGcgcaagcgccctcgccgcgaagctcctggtaacggggggcatGAGgccggtccaGAGtggcgccatatccgcgccgaagggctcgactgtGAGtacGAGgttctgtttggtaaggccgaggctgacgagatttttcaagaactggaa	TCTCGGACAATG	ATCCACCGGTACCATGGCTAGCTCTCGGACAATGgtgaaaggcgcacaaggtggtttgctccgcaaacaagaggagcaagagcctGAGggcgaagaacctgccgtgttgggcggcgacaaagagGAGGAGcgcaagcgccctcgccgcgaagctcctggtaacggggggcatGAGgccggtccaGAGtggcgccatatccgcgccgaagggctcgactgtGAGtacGAGgttctgtttggtaaggccgaggctgacgagatttttcaagaactggaaTCTAGCGGAGGATCTAGCGGAGG	3_4778_st_to_e_dna_repair_peptides_9NATG	ALKBH2	121.0	0.47107438016528924	1.0844986624210784
1	0.0	4248.0	20492.0	46.0	118.0	4248.0	hblOligo4208_Cat2	1	NM_1001655	1.0	GACCGCTTCTTGGTGAAAGGCGCACAAGGTGGTTTGCTCCGCAAACAAGAGGAGCAAGAGCCTACAGGCGAAGAACCTGCCGTGTTGGGCGGCGACAAAGAGTCTACTCGCAAGCGCCCTCGCCGCGAAGCTCCTGGTAACGGGGGGCATAGCGCCGGTCCATCCTGGCGCCATATCCGCGCCGAAGGGCTCGACTGTAGCTACACAGTTCTGTTTGGTAAGGCCGAGGCTGACGAGATTTTTCAAGAACTGGAATCTAGCGGAGGATCTAGCGGAGG	gaccgcttcttggtgaaaggcgcacaaggtggtttgctccgcaaacaagaggagcaagagcctacaggcgaagaacctgccgtgttgggcggcgacaaagagtctactcgcaagcgccctcgccgcgaagctcctggtaacggggggcatagcgccggtccatcctggcgccatatccgcgccgaagggctcgactgtagctacacagttctgtttggtaaggccgaggctgacgagatttttcaagaactggaa		ATCCACCGGTACCATGGCTAGCgaccgcttcttggtgaaaggcgcacaaggtggtttgctccgcaaacaagaggagcaagagcctacaggcgaagaacctgccgtgttgggcggcgacaaagagtctactcgcaagcgccctcgccgcgaagctcctggtaacggggggcatagcgccggtccatcctggcgccatatccgcgccgaagggctcgactgtagctacacagttctgtttggtaaggccgaggctgacgagatttttcaagaactggaaTCTAGCGGAGGATCTAGCGGAGG	2_wt_dna_repair_peptides	ALKBH2	24740.0	0.17170573969280517	-0.37325580419111803
2	0.0	82.0	359.0	0.0	0.0	82.0	hblOligo135333_Cat3	2	NM_1001655	2.0	CCACACGGAATGGGGCATGAGGCCGGTCCAGAGTGGCGCCATATCCGCGCCGAAGGGCTCGACTGTGAGTACGAGGTTCTGTTTGGTAAGGCCGAGGCTGACGAGATTTTTCAAGAACTGGAAAAAGAGGTTGAGTATTTCGAGGGTGCCTTGGCTCGCGTTCAAGTCTTTGGCAAATGGCACGAGGTCCCACGCAAACAGGCCGAGTACGGGGATGCCGGCCTCGAGTACGAGTTCGAGGGCCTTGAGCTCGAGTCTAGCGGAGGATCTAGCGGAGG	CCACACGGAATGgggcatGAGgccggtccaGAGtggcgccatatccgcgccgaagggctcgactgtGAGtacGAGgttctgtttggtaaggccgaggctgacgagatttttcaagaactggaaaaagaggttgagtatttcGAGggtgccttggctcgcgttcaagtctttggcaaatggcacGAGgtcccacgcaaacaggccGAGtacggggatgccggcctcGAGtacGAGttcGAGggccttGAGctcGAG	CCACACGGAATG	ATCCACCGGTACCATGGCTAGCCCACACGGAATGgggcatGAGgccggtccaGAGtggcgccatatccgcgccgaagggctcgactgtGAGtacGAGgttctgtttggtaaggccgaggctgacgagatttttcaagaactggaaaaagaggttgagtatttcGAGggtgccttggctcgcgttcaagtctttggcaaatggcacGAGgtcccacgcaaacaggccGAGtacggggatgccggcctcGAGtacGAGttcGAGggccttGAGctcGAGTCTAGCGGAGGATCTAGCGGAGG	3_4778_st_to_e_dna_repair_peptides_9NATG	ALKBH2	441.0	0.18594104308390022	-0.2762726632778256
4	0.0	84.0	384.0	0.0	2.0	84.0	hblOligo4209_Cat3	4	NM_1001655	3.0	TGTAAGATTATGGCCTTGGCTCGCGTTCAAGTCTTTGGCAAATGGCACGAGGTCCCACGCAAACAGGCCGAGTACGGGGATGCCGGCCTCGAGTACGAGTTCGAGGGCCTTGAGCTCGAGCCTAAGCCATGGATTCCAGTTCTGGAGCGCATCCGCGATCATGTGGAGGGTGTGGAGGGGCAAGAGTTCAACTTCGTGCTCATCAACCGCTATAAAGACGGTTGTGACCACATCGGCGAGCACCGCGATGACGAATCTAGCGGAGGATCTAGCGGAGG	TGTAAGATTATGgccttggctcgcgttcaagtctttggcaaatggcacGAGgtcccacgcaaacaggccGAGtacggggatgccggcctcGAGtacGAGttcGAGggccttGAGctcGAGcctaagccatggattccagttctggagcgcatccgcgatcatgtgGAGggtgtgGAGgggcaaGAGttcaacttcgtgctcatcaaccgctataaagacggttgtgaccacatcggcgagcaccgcgatgacgaa	TGTAAGATTATG	ATCCACCGGTACCATGGCTAGCTGTAAGATTATGgccttggctcgcgttcaagtctttggcaaatggcacGAGgtcccacgcaaacaggccGAGtacggggatgccggcctcGAGtacGAGttcGAGggccttGAGctcGAGcctaagccatggattccagttctggagcgcatccgcgatcatgtgGAGggtgtgGAGgggcaaGAGttcaacttcgtgctcatcaaccgctataaagacggttgtgaccacatcggcgagcaccgcgatgacgaaTCTAGCGGAGGATCTAGCGGAGG	3_4778_st_to_e_dna_repair_peptides_9NATG	ALKBH2	468.0	0.1794871794871795	-0.31949527579821324
5	0.0	1110.0	870.0	0.0	3.0	1110.0	hblOligo4209_Cat2	5	NM_1001655	3.0	TATTTCACCGGTGCCTTGGCTCGCGTTCAAGTCTTTGGCAAATGGCACAGCGTCCCACGCAAACAGGCCACATACGGGGATGCCGGCCTCACATACACTTTCTCTGGCCTTACTCTCTCCCCTAAGCCATGGATTCCAGTTCTGGAGCGCATCCGCGATCATGTGTCCGGTGTGACAGGGCAAACTTTCAACTTCGTGCTCATCAACCGCTATAAAGACGGTTGTGACCACATCGGCGAGCACCGCGATGACGAATCTAGCGGAGGATCTAGCGGAGG	tatttcaccggtgccttggctcgcgttcaagtctttggcaaatggcacagcgtcccacgcaaacaggccacatacggggatgccggcctcacatacactttctctggccttactctctcccctaagccatggattccagttctggagcgcatccgcgatcatgtgtccggtgtgacagggcaaactttcaacttcgtgctcatcaaccgctataaagacggttgtgaccacatcggcgagcaccgcgatgacgaa		ATCCACCGGTACCATGGCTAGCtatttcaccggtgccttggctcgcgttcaagtctttggcaaatggcacagcgtcccacgcaaacaggccacatacggggatgccggcctcacatacactttctctggccttactctctcccctaagccatggattccagttctggagcgcatccgcgatcatgtgtccggtgtgacagggcaaactttcaacttcgtgctcatcaaccgctataaagacggttgtgaccacatcggcgagcaccgcgatgacgaaTCTAGCGGAGGATCTAGCGGAGG	2_wt_dna_repair_peptides	ALKBH2	1980.0	0.5606060606060606	1.4439525606039503
6	0.0	1656.0	2713.0	10.0	10.0	1656.0	hblOligo135334_Cat3	6	NM_1001655	4.0	GATCCGATGATGCGCATCCGCGATCATGTGGAGGGTGTGGAGGGGCAAGAGTTCAACTTCGTGCTCATCAACCGCTATAAAGACGGTTGTGACCACATCGGCGAGCACCGCGATGACGAACGCGAGTTGGCACCAGGTGAGCCTATCGCTGAGGTCGAGTTCGGGGCATGTCGCGATTTTGTTTTTCGCCACAAGGATGAGCGCGGTAAAGAGCCTGAGCGCCGCGTTGCAGTCGTGCGCCTCCCTCTCGCTCACTCTAGCGGAGGATCTAGCGGAGG	GATCCGATGATGcgcatccgcgatcatgtgGAGggtgtgGAGgggcaaGAGttcaacttcgtgctcatcaaccgctataaagacggttgtgaccacatcggcgagcaccgcgatgacgaacgcgagttggcaccaggtGAGcctatcgctGAGgtcGAGttcggggcatgtcgcgattttgtttttcgccacaaggatGAGcgcggtaaaGAGcctGAGcgccgcgttgcagtcgtgcgcctccctctcgctcac	GATCCGATGATG	ATCCACCGGTACCATGGCTAGCGATCCGATGATGcgcatccgcgatcatgtgGAGggtgtgGAGgggcaaGAGttcaacttcgtgctcatcaaccgctataaagacggttgtgaccacatcggcgagcaccgcgatgacgaacgcgagttggcaccaggtGAGcctatcgctGAGgtcGAGttcggggcatgtcgcgattttgtttttcgccacaaggatGAGcgcggtaaaGAGcctGAGcgccgcgttgcagtcgtgcgcctccctctcgctcacTCTAGCGGAGGATCTAGCGGAGG	3_4778_st_to_e_dna_repair_peptides_9NATG	ALKBH2	4369.0	0.3790341039139391	0.7066805002324732
7	0.0	1460.0	2096.0	0.0	124.0	1460.0	hblOligo135334_Cat2	7	NM_1001655	4.0	CCAGTTCTGGAGCGCATCCGCGATCATGTGTCCGGTGTGACAGGGCAAACTTTCAACTTCGTGCTCATCAACCGCTATAAAGACGGTTGTGACCACATCGGCGAGCACCGCGATGACGAACGCGAGTTGGCACCAGGTAGTCCTATCGCTTCTGTCTCATTCGGGGCATGTCGCGATTTTGTTTTTCGCCACAAGGATTCACGCGGTAAATCTCCTTCCCGCCGCGTTGCAGTCGTGCGCCTCCCTCTCGCTCACTCTAGCGGAGGATCTAGCGGAGG	ccagttctggagcgcatccgcgatcatgtgtccggtgtgacagggcaaactttcaacttcgtgctcatcaaccgctataaagacggttgtgaccacatcggcgagcaccgcgatgacgaacgcgagttggcaccaggtagtcctatcgcttctgtctcattcggggcatgtcgcgattttgtttttcgccacaaggattcacgcggtaaatctccttcccgccgcgttgcagtcgtgcgcctccctctcgctcac		ATCCACCGGTACCATGGCTAGCccagttctggagcgcatccgcgatcatgtgtccggtgtgacagggcaaactttcaacttcgtgctcatcaaccgctataaagacggttgtgaccacatcggcgagcaccgcgatgacgaacgcgagttggcaccaggtagtcctatcgcttctgtctcattcggggcatgtcgcgattttgtttttcgccacaaggattcacgcggtaaatctccttcccgccgcgttgcagtcgtgcgcctccctctcgctcacTCTAGCGGAGGATCTAGCGGAGG	2_wt_dna_repair_peptides	ALKBH2	3556.0	0.41057367829021374	0.8387361472076494
8	0.0	214.0	302.0	0.0	1.0	214.0	hblOligo4210_Cat3	8	NM_1001655	5.0	AGAACCACGATGGGTGAGCCTATCGCTGAGGTCGAGTTCGGGGCATGTCGCGATTTTGTTTTTCGCCACAAGGATGAGCGCGGTAAAGAGCCTGAGCGCCGCGTTGCAGTCGTGCGCCTCCCTCTCGCTCACGGCGAGCTGCTCATGATGAATCATCCAGAGAATGAGCACTGGTACCACGAGTTGCCTGTTCGCAAAAAAGTTCTCGCACCTCGCGTGAACCTTGAGTTCCGCAAAATTCTGCTGGAGAAAAAGTCTAGCGGAGGATCTAGCGGAGG	AGAACCACGATGggtGAGcctatcgctGAGgtcGAGttcggggcatgtcgcgattttgtttttcgccacaaggatGAGcgcggtaaaGAGcctGAGcgccgcgttgcagtcgtgcgcctccctctcgctcacggcGAGctgctcatgatgaatcatccaGAGaatGAGcactggtaccacGAGttgcctgttcgcaaaaaagttctcgcacctcgcgtgaaccttGAGttccgcaaaattctgctgGAGaaaaag	AGAACCACGATG	ATCCACCGGTACCATGGCTAGCAGAACCACGATGggtGAGcctatcgctGAGgtcGAGttcggggcatgtcgcgattttgtttttcgccacaaggatGAGcgcggtaaaGAGcctGAGcgccgcgttgcagtcgtgcgcctccctctcgctcacggcGAGctgctcatgatgaatcatccaGAGaatGAGcactggtaccacGAGttgcctgttcgcaaaaaagttctcgcacctcgcgtgaaccttGAGttccgcaaaattctgctgGAGaaaaagTCTAGCGGAGGATCTAGCGGAGG	3_4778_st_to_e_dna_repair_peptides_9NATG	ALKBH2	516.0	0.41472868217054265	0.855879475593182
9	0.0	6178.0	4697.0	12.0	47.0	6178.0	hblOligo4210_Cat2	9	NM_1001655	5.0	GAGTTGGCACCAGGTAGTCCTATCGCTTCTGTCTCATTCGGGGCATGTCGCGATTTTGTTTTTCGCCACAAGGATTCACGCGGTAAATCTCCTTCCCGCCGCGTTGCAGTCGTGCGCCTCCCTCTCGCTCACGGCAGCCTGCTCATGATGAATCATCCAACAAATACTCACTGGTACCACTCATTGCCTGTTCGCAAAAAAGTTCTCGCACCTCGCGTGAACCTTACTTTCCGCAAAATTCTGCTGACTAAAAAGTCTAGCGGAGGATCTAGCGGAGG	gagttggcaccaggtagtcctatcgcttctgtctcattcggggcatgtcgcgattttgtttttcgccacaaggattcacgcggtaaatctccttcccgccgcgttgcagtcgtgcgcctccctctcgctcacggcagcctgctcatgatgaatcatccaacaaatactcactggtaccactcattgcctgttcgcaaaaaagttctcgcacctcgcgtgaaccttactttccgcaaaattctgctgactaaaaag		ATCCACCGGTACCATGGCTAGCgagttggcaccaggtagtcctatcgcttctgtctcattcggggcatgtcgcgattttgtttttcgccacaaggattcacgcggtaaatctccttcccgccgcgttgcagtcgtgcgcctccctctcgctcacggcagcctgctcatgatgaatcatccaacaaatactcactggtaccactcattgcctgttcgcaaaaaagttctcgcacctcgcgtgaaccttactttccgcaaaattctgctgactaaaaagTCTAGCGGAGGATCTAGCGGAGG	2_wt_dna_repair_peptides	ALKBH2	10875.0	0.5680919540229885	1.474401065397732
10	0.0	0.0	59.0	0.0	0.0	0.0	hblOligo251657_Cat3	10	NM_1001740	1.0	AGGGTTGTAATGTGCCCAAAGTGCAATTATGTGGTGGATAATATTGATCACCTTTATCCTAACTTTCTTGTTAACGAACTCATTCTTAAACAGAAGCAGCGCTTTGAGGAAAAACGCTTCAAACTGGATCATGAGAACGGGCATCGCTGGCAGATTTTCCAGGATTGGCTCGGCGAGGACCAAGATAACTTGGATCTGGCAAATGTCAACCTCATGCTGGAACTTCTCGTTCAGAAGAAAAAACAATTGGAGGCCTCTAGCGGAGGATCTAGCGGAGG	AGGGTTGTAATGtgcccaaagtgcaattatgtggtggataatattgatcacctttatcctaactttcttgttaacgaactcattcttaaacagaagcagcgctttgaggaaaaacgcttcaaactggatcatGAGaacgggcatcgctggcagattttccaggattggctcggcGAGgaccaagataacttggatctggcaaatgtcaacctcatgctggaacttctcgttcagaagaaaaaacaattggaggcc	AGGGTTGTAATG	ATCCACCGGTACCATGGCTAGCAGGGTTGTAATGtgcccaaagtgcaattatgtggtggataatattgatcacctttatcctaactttcttgttaacgaactcattcttaaacagaagcagcgctttgaggaaaaacgcttcaaactggatcatGAGaacgggcatcgctggcagattttccaggattggctcggcGAGgaccaagataacttggatctggcaaatgtcaacctcatgctggaacttctcgttcagaagaaaaaacaattggaggccTCTAGCGGAGGATCTAGCGGAGG	3_4778_st_to_e_dna_repair_peptides_9NATG	RFWD2	59.0	0.0
13	0.0	211.0	484.0	0.0	1.0	211.0	hblOligo251658_Cat2	13	NM_1001740	1.0	TTGGATCTTGCCAATGTGAACCTCATGTTGGAACTCCTCGTTCAAAAGAAGAAGCAATTGGAGGCTGAAAGTCATGCAGCTCAACTTCAAATTCTTATGGAGTTTCTCAAAGTCGCTCGCCGCAATAAACGCGAAGAGATGAGTGGTTTGTATAGTCCTGTGTCAGAGGATTCCACTGTCCCACAATTTGAAGCTCCATCCCCTTCACATTCTAGCATCATCGATTCTACAGAGTACTCCCAGCCTCCTGGCTTTTCTAGCGGAGGATCTAGCGGAGG	ttggatcttgccaatgtgaacctcatgttggaactcctcgttcaaaagaagaagcaattggaggctgaaagtcatgcagctcaacttcaaattcttatggagtttctcaaagtcgctcgccgcaataaacgcgaagagatgagtggtttgtatagtcctgtgtcagaggattccactgtcccacaatttgaagctccatccccttcacattctagcatcatcgattctacagagtactcccagcctcctggcttt		ATCCACCGGTACCATGGCTAGCttggatcttgccaatgtgaacctcatgttggaactcctcgttcaaaagaagaagcaattggaggctgaaagtcatgcagctcaacttcaaattcttatggagtttctcaaagtcgctcgccgcaataaacgcgaagagatgagtggtttgtatagtcctgtgtcagaggattccactgtcccacaatttgaagctccatccccttcacattctagcatcatcgattctacagagtactcccagcctcctggctttTCTAGCGGAGGATCTAGCGGAGG	2_wt_dna_repair_peptides	RFWD2	695.0	0.3035971223021583	0.3701037047056349
14	0.0	324.0	671.0	1.0	3.0	324.0	hblOligo8392_Cat6	14	NM_1001976	1.0	ATGGCCTTTTGGGCAGGGGGTTCACCTTCTGTTGTTGATTATTTCCCTAGCGAGGACTTCTACCGCTGTGGCTACTGCAAGAACGAGTCTGGCTCTCGCTCCAATGGGATGTGGGCCCACAGCATGACTGTGCAGGATTACCAGGACTTGATTGATCGCGGCTGGCGCCGCTCAGGTAAGTATGTCTATAAGCCTGTTATGAATCAGACCTGTTGCCCTCAATACACCATCCGCTGCCGCCCATTGCAGTTCCAATCTAGCGGAGGATCTAGCGGAGG	atggccttttgggcagggggttcaccttctgttgttgattatttccctagcgaggacttctaccgctgtggctactgcaagaacgagtctggctctcgctccaatgggatgtgggcccacagcatgactgtgcaggattaccaggacttgattgatcgcggctggcgccgctcaggtaagtatgtctataagcctgttatgaatcagacctgttgccctcaatacaccatccgctgccgcccattgcagttccaa		ATCCACCGGTACCATGGCTAGCatggccttttgggcagggggttcaccttctgttgttgattatttccctagcgaggacttctaccgctgtggctactgcaagaacgagtctggctctcgctccaatgggatgtgggcccacagcatgactgtgcaggattaccaggacttgattgatcgcggctggcgccgctcaggtaagtatgtctataagcctgttatgaatcagacctgttgccctcaatacaccatccgctgccgcccattgcagttccaaTCTAGCGGAGGATCTAGCGGAGG	6_phosphoprotein_peptides	ATE1	995.0	0.3256281407035176	0.4723048567668475
15	0.0	105.0	162.0	0.0	1.0	105.0	hblOligo139233_Cat7	15	NM_1001976	2.0	AGCACGAGAATGTTGATTGATCGCGGCTGGCGCCGCGAGGGTAAGTATGTCTATAAGCCTGTTATGAATCAGGAGTGTTGCCCTCAATACGAGATCCGCTGCCGCCCATTGCAGTTCCAACCTGAGAAAGAGCACAAAAAGGTGCTTAAGAAAATGCTGAAGTTTCTGGCCAAAGGTGAAGTGCCTAAAGGCGAGTGCGAAGATGAACCTATGGATGAGGAGATGGATGACGCCGTGGCTGGTGATTTTGCTCTCTCTAGCGGAGGATCTAGCGGAGG	AGCACGAGAATGttgattgatcgcggctggcgccgcGAGggtaagtatgtctataagcctgttatgaatcagGAGtgttgccctcaatacGAGatccgctgccgcccattgcagttccaacctGAGaaaGAGcacaaaaaggtgcttaagaaaatgctgaagtttctggccaaaggtgaagtgcctaaaggcGAGtgcgaagatgaacctatggatGAGGAGatggatgacgccgtggctggtgattttgctctc	AGCACGAGAATG	ATCCACCGGTACCATGGCTAGCAGCACGAGAATGttgattgatcgcggctggcgccgcGAGggtaagtatgtctataagcctgttatgaatcagGAGtgttgccctcaatacGAGatccgctgccgcccattgcagttccaacctGAGaaaGAGcacaaaaaggtgcttaagaaaatgctgaagtttctggccaaaggtgaagtgcctaaaggcGAGtgcgaagatgaacctatggatGAGGAGatggatgacgccgtggctggtgattttgctctcTCTAGCGGAGGATCTAGCGGAGG	7_sampled_680_from_cat6	ATE1	267.0	0.39325842696629215	0.7666944928713395
16	0.0	198.0	432.0	0.0	0.0	198.0	hblOligo139233_Cat6	16	NM_1001976	2.0	GATTACCAGGACTTGATTGATCGCGGCTGGCGCCGCTCAGGTAAGTATGTCTATAAGCCTGTTATGAATCAGACCTGTTGCCCTCAATACACCATCCGCTGCCGCCCATTGCAGTTCCAACCTTCTAAATCTCACAAAAAGGTGCTTAAGAAAATGCTGAAGTTTCTGGCCAAAGGTGAAGTGCCTAAAGGCAGTTGCGAAGATGAACCTATGGATAGTACCATGGATGACGCCGTGGCTGGTGATTTTGCTCTCTCTAGCGGAGGATCTAGCGGAGG	gattaccaggacttgattgatcgcggctggcgccgctcaggtaagtatgtctataagcctgttatgaatcagacctgttgccctcaatacaccatccgctgccgcccattgcagttccaaccttctaaatctcacaaaaaggtgcttaagaaaatgctgaagtttctggccaaaggtgaagtgcctaaaggcagttgcgaagatgaacctatggatagtaccatggatgacgccgtggctggtgattttgctctc		ATCCACCGGTACCATGGCTAGCgattaccaggacttgattgatcgcggctggcgccgctcaggtaagtatgtctataagcctgttatgaatcagacctgttgccctcaatacaccatccgctgccgcccattgcagttccaaccttctaaatctcacaaaaaggtgcttaagaaaatgctgaagtttctggccaaaggtgaagtgcctaaaggcagttgcgaagatgaacctatggatagtaccatggatgacgccgtggctggtgattttgctctcTCTAGCGGAGGATCTAGCGGAGG	6_phosphoprotein_peptides	ATE1	630.0	0.3142857142857143	0.420171920396625
19	0.0	51.0	299.0	0.0	1.0	51.0	hblOligo139234_Cat6	19	NM_1001976	4.0	ATTCAGTGCGATCTCAAGACATTGAGTGACGACATCAAGGAGAGTCTTGAGAGCGAAGGCAAAAATTCCAAAAAGGAGGAGCCACAGGAGTTGTTGCAATCCCAGGATTTTGTCGGTGAAAAACTGGGTAGTGGTGAACCAAGCCACTCAGTCAAGGTTCACACAGTGCCAAAGCCTGGTAAAGGTGCAGATCTCAGCAAGCCACCTTGCCGCAAAGCTAAAGAAATTCGCAAGGAACGCAAGCGCCTCAAGCTCTCTAGCGGAGGATCTAGCGGAGG	attcagtgcgatctcaagacattgagtgacgacatcaaggagagtcttgagagcgaaggcaaaaattccaaaaaggaggagccacaggagttgttgcaatcccaggattttgtcggtgaaaaactgggtagtggtgaaccaagccactcagtcaaggttcacacagtgccaaagcctggtaaaggtgcagatctcagcaagccaccttgccgcaaagctaaagaaattcgcaaggaacgcaagcgcctcaagctc		ATCCACCGGTACCATGGCTAGCattcagtgcgatctcaagacattgagtgacgacatcaaggagagtcttgagagcgaaggcaaaaattccaaaaaggaggagccacaggagttgttgcaatcccaggattttgtcggtgaaaaactgggtagtggtgaaccaagccactcagtcaaggttcacacagtgccaaagcctggtaaaggtgcagatctcagcaagccaccttgccgcaaagctaaagaaattcgcaaggaacgcaagcgcctcaagctcTCTAGCGGAGGATCTAGCGGAGG	6_phosphoprotein_peptides	ATE1	350.0	0.1457142857142857	-0.5682874627201606
20	0.0	556.0	1057.0	0.0	4.0	556.0	hblOligo8394_Cat6	20	NM_1001976	5.0	GAACCAAGCCACTCAGTCAAGGTTCACACAGTGCCAAAGCCTGGTAAAGGTGCAGATCTCAGCAAGCCACCTTGCCGCAAAGCTAAAGAAATTCGCAAGGAACGCAAGCGCCTCAAGCTCATGCAACAGAATCCTGCAGGCGAACTGGAAGGTTTTCAGGCCCAAGGGCACCCACCATCTCTCTTTCCTCCAAAGGCTAAATCCAACCAGCCAAAGTCATTGGAGGACCTGATCTTCGAATCATTGCCAGAAAATTCTAGCGGAGGATCTAGCGGAGG	gaaccaagccactcagtcaaggttcacacagtgccaaagcctggtaaaggtgcagatctcagcaagccaccttgccgcaaagctaaagaaattcgcaaggaacgcaagcgcctcaagctcatgcaacagaatcctgcaggcgaactggaaggttttcaggcccaagggcacccaccatctctctttcctccaaaggctaaatccaaccagccaaagtcattggaggacctgatcttcgaatcattgccagaaaat		ATCCACCGGTACCATGGCTAGCgaaccaagccactcagtcaaggttcacacagtgccaaagcctggtaaaggtgcagatctcagcaagccaccttgccgcaaagctaaagaaattcgcaaggaacgcaagcgcctcaagctcatgcaacagaatcctgcaggcgaactggaaggttttcaggcccaagggcacccaccatctctctttcctccaaaggctaaatccaaccagccaaagtcattggaggacctgatcttcgaatcattgccagaaaatTCTAGCGGAGGATCTAGCGGAGG	6_phosphoprotein_peptides	ATE1	1613.0	0.3446993180409175	0.5579087863265447
21	0.0	386.0	841.0	0.0	4.0	386.0	hblOligo139235_Cat7	21	NM_1001976	6.0	CTAACAACCATGGAAGGTTTTCAGGCCCAAGGGCACCCACCAGAGCTCTTTCCTCCAAAGGCTAAAGAGAACCAGCCAAAGGAGTTGGAGGACCTGATCTTCGAAGAGTTGCCAGAAAATGCAGAGCACAAGCTGGAGGTCCGCGTGGTGCGCGAGGAGCCACCAGAGGAGCAATTTAAGGCAGAGCTCCTCGAAGAGTACCAGGTTTATAAGCGCTATCAAATGGTCATTCATAAGAATCCACCAGACGAGCCTTCTAGCGGAGGATCTAGCGGAGG	CTAACAACCATGgaaggttttcaggcccaagggcacccaccaGAGctctttcctccaaaggctaaaGAGaaccagccaaagGAGttggaggacctgatcttcgaaGAGttgccagaaaatgcaGAGcacaagctggaggtccgcgtggtgcgcGAGGAGccaccaGAGGAGcaatttaaggcaGAGctcctcgaaGAGtaccaggtttataagcgctatcaaatggtcattcataagaatccaccagacGAGcct	CTAACAACCATG	ATCCACCGGTACCATGGCTAGCCTAACAACCATGgaaggttttcaggcccaagggcacccaccaGAGctctttcctccaaaggctaaaGAGaaccagccaaagGAGttggaggacctgatcttcgaaGAGttgccagaaaatgcaGAGcacaagctggaggtccgcgtggtgcgcGAGGAGccaccaGAGGAGcaatttaaggcaGAGctcctcgaaGAGtaccaggtttataagcgctatcaaatggtcattcataagaatccaccagacGAGcctTCTAGCGGAGGATCTAGCGGAGG	7_sampled_680_from_cat6	ATE1	1227.0	0.3145884270578647	0.421576187438083
22	0.0	39.0	6.0	0.0	0.0	39.0	hblOligo139235_Cat6	22	NM_1001976	6.0	GCAGGCGAACTGGAAGGTTTTCAGGCCCAAGGGCACCCACCATCTCTCTTTCCTCCAAAGGCTAAATCCAACCAGCCAAAGTCATTGGAGGACCTGATCTTCGAATCATTGCCAGAAAATGCAAGCCACAAGCTGGAGGTCCGCGTGGTGCGCTCATCACCACCATCATCACAATTTAAGGCAACTCTCCTCGAATCATACCAGGTTTATAAGCGCTATCAAATGGTCATTCATAAGAATCCACCAGACACTCCTTCTAGCGGAGGATCTAGCGGAGG	gcaggcgaactggaaggttttcaggcccaagggcacccaccatctctctttcctccaaaggctaaatccaaccagccaaagtcattggaggacctgatcttcgaatcattgccagaaaatgcaagccacaagctggaggtccgcgtggtgcgctcatcaccaccatcatcacaatttaaggcaactctcctcgaatcataccaggtttataagcgctatcaaatggtcattcataagaatccaccagacactcct		ATCCACCGGTACCATGGCTAGCgcaggcgaactggaaggttttcaggcccaagggcacccaccatctctctttcctccaaaggctaaatccaaccagccaaagtcattggaggacctgatcttcgaatcattgccagaaaatgcaagccacaagctggaggtccgcgtggtgcgctcatcaccaccatcatcacaatttaaggcaactctcctcgaatcataccaggtttataagcgctatcaaatggtcattcataagaatccaccagacactcctTCTAGCGGAGGATCTAGCGGAGG	6_phosphoprotein_peptides	ATE1	45.0	0.8666666666666667	3.072132654847792
23	0.0	92.0	214.0	0.0	2.0	92.0	hblOligo8395_Cat6	23	NM_1001976	7.0	GAGGTCCGCGTGGTGCGCTCATCACCACCATCATCACAATTTAAGGCAACTCTCCTCGAATCATACCAGGTTTATAAGCGCTATCAAATGGTCATTCATAAGAATCCACCAGACACTCCTACCGAAAGCCAATTTACTCGCTTCCTCTGTTCTTCACCTTTGGAGGCTGAAACTCCTCCAAACGGTCCAGATTGTGGGTACGGTTCCTTTCATCAGCAGTACTGGCTGGATGGGAAGATCATCGCTGTGGGTGTGTCTAGCGGAGGATCTAGCGGAGG	gaggtccgcgtggtgcgctcatcaccaccatcatcacaatttaaggcaactctcctcgaatcataccaggtttataagcgctatcaaatggtcattcataagaatccaccagacactcctaccgaaagccaatttactcgcttcctctgttcttcacctttggaggctgaaactcctccaaacggtccagattgtgggtacggttcctttcatcagcagtactggctggatgggaagatcatcgctgtgggtgtg		ATCCACCGGTACCATGGCTAGCgaggtccgcgtggtgcgctcatcaccaccatcatcacaatttaaggcaactctcctcgaatcataccaggtttataagcgctatcaaatggtcattcataagaatccaccagacactcctaccgaaagccaatttactcgcttcctctgttcttcacctttggaggctgaaactcctccaaacggtccagattgtgggtacggttcctttcatcagcagtactggctggatgggaagatcatcgctgtgggtgtgTCTAGCGGAGGATCTAGCGGAGG	6_phosphoprotein_peptides	ATE1	306.0	0.3006535947712418	0.3561430399733889
25	0.0	398.0	2178.0	0.0	10.0	398.0	hblOligo139236_Cat6	25	NM_1001976	8.0	ACTCGCTTCCTCTGTTCTTCACCTTTGGAGGCTGAAACTCCTCCAAACGGTCCAGATTGTGGGTACGGTTCCTTTCATCAGCAGTACTGGCTGGATGGGAAGATCATCGCTGTGGGTGTGATTGACATCCTTCCAAATTGTGTCTCTTCTGTTTACCTGTATTATGACCCAGATTATTCATTCCTCTCTCTGGGGGTGTACTCTGCATTGCGCGAAATCGCATTTACTCGCCAGCTCCACGAGAAAACCAGCCAATCTAGCGGAGGATCTAGCGGAGG	actcgcttcctctgttcttcacctttggaggctgaaactcctccaaacggtccagattgtgggtacggttcctttcatcagcagtactggctggatgggaagatcatcgctgtgggtgtgattgacatccttccaaattgtgtctcttctgtttacctgtattatgacccagattattcattcctctctctgggggtgtactctgcattgcgcgaaatcgcatttactcgccagctccacgagaaaaccagccaa		ATCCACCGGTACCATGGCTAGCactcgcttcctctgttcttcacctttggaggctgaaactcctccaaacggtccagattgtgggtacggttcctttcatcagcagtactggctggatgggaagatcatcgctgtgggtgtgattgacatccttccaaattgtgtctcttctgtttacctgtattatgacccagattattcattcctctctctgggggtgtactctgcattgcgcgaaatcgcatttactcgccagctccacgagaaaaccagccaaTCTAGCGGAGGATCTAGCGGAGG	6_phosphoprotein_peptides	ATE1	2576.0	0.1545031055900621	-0.4993798202622681
26	0.0	157.0	423.0	0.0	0.0	157.0	hblOligo8396_Cat6	26	NM_1001976	9.0	AATTGTGTCTCTTCTGTTTACCTGTATTATGACCCAGATTATTCATTCCTCTCTCTGGGGGTGTACTCTGCATTGCGCGAAATCGCATTTACTCGCCAGCTCCACGAGAAAACCAGCCAATTGTCATACTATTATATGGGCTTTTATATCCACAGTTGCCCTAAAATGAAATATAAAGGGCAGTACCGCCCTAGCGACCTCTTGTGCCCAGAAACCTATGTTTGGGTTCCAATTGAGCAATGCCTGCCTAGTCTGTCTAGCGGAGGATCTAGCGGAGG	aattgtgtctcttctgtttacctgtattatgacccagattattcattcctctctctgggggtgtactctgcattgcgcgaaatcgcatttactcgccagctccacgagaaaaccagccaattgtcatactattatatgggcttttatatccacagttgccctaaaatgaaatataaagggcagtaccgccctagcgacctcttgtgcccagaaacctatgtttgggttccaattgagcaatgcctgcctagtctg		ATCCACCGGTACCATGGCTAGCaattgtgtctcttctgtttacctgtattatgacccagattattcattcctctctctgggggtgtactctgcattgcgcgaaatcgcatttactcgccagctccacgagaaaaccagccaattgtcatactattatatgggcttttatatccacagttgccctaaaatgaaatataaagggcagtaccgccctagcgacctcttgtgcccagaaacctatgtttgggttccaattgagcaatgcctgcctagtctgTCTAGCGGAGGATCTAGCGGAGG	6_phosphoprotein_peptides	ATE1	580.0	0.2706896551724138	0.2092041042482301
27	0.0	1093.0	1432.0	0.0	7.0	1093.0	hblOligo139237_Cat6	27	NM_1001976	10.0	ATGGGCTTTTATATCCACAGTTGCCCTAAAATGAAATATAAAGGGCAGTACCGCCCTAGCGACCTCTTGTGCCCAGAAACCTATGTTTGGGTTCCAATTGAGCAATGCCTGCCTAGTCTGGAAAATAGTAAATATTGTCGCTTTAATCAAGACCCTGAAGCAGTTGACGAGGACCGCTCCACAGAGCCTGACCGCTTGCAAGTCTTCCACAAGCGCGCTATCATGCCATATGGCGTTTATAAAAAGCAGCAAAAGTCTAGCGGAGGATCTAGCGGAGG	atgggcttttatatccacagttgccctaaaatgaaatataaagggcagtaccgccctagcgacctcttgtgcccagaaacctatgtttgggttccaattgagcaatgcctgcctagtctggaaaatagtaaatattgtcgctttaatcaagaccctgaagcagttgacgaggaccgctccacagagcctgaccgcttgcaagtcttccacaagcgcgctatcatgccatatggcgtttataaaaagcagcaaaag		ATCCACCGGTACCATGGCTAGCatgggcttttatatccacagttgccctaaaatgaaatataaagggcagtaccgccctagcgacctcttgtgcccagaaacctatgtttgggttccaattgagcaatgcctgcctagtctggaaaatagtaaatattgtcgctttaatcaagaccctgaagcagttgacgaggaccgctccacagagcctgaccgcttgcaagtcttccacaagcgcgctatcatgccatatggcgtttataaaaagcagcaaaagTCTAGCGGAGGATCTAGCGGAGG	6_phosphoprotein_peptides	ATE1	2525.0	0.43287128712871287	0.9301846186021476
28	0.0	287.0	802.0	0.0	2.0	287.0	hblOligo8397_Cat6	28	NM_1001976	11.0	GTTTGGGTTCCAATTGAGCAATGCCTGCCTAGTCTGGAAAATAGTAAATATTGTCGCTTTAATCAAGACCCTGAAGCAGTTGACGAGGACCGCTCCACAGAGCCTGACCGCTTGCAAGTCTTCCACAAGCGCGCTATCATGCCATATGGCGTTTATAAAAAGCAGCAAAAGGACCCTTCTGAGGAGGCAGCCGTTCTCCAGTATGCTAGCCTTGTTGGTCAGAAATGCTCAGAACGCATGTTGCTCTTTCGCAACTCTAGCGGAGGATCTAGCGGAGG	gtttgggttccaattgagcaatgcctgcctagtctggaaaatagtaaatattgtcgctttaatcaagaccctgaagcagttgacgaggaccgctccacagagcctgaccgcttgcaagtcttccacaagcgcgctatcatgccatatggcgtttataaaaagcagcaaaaggacccttctgaggaggcagccgttctccagtatgctagccttgttggtcagaaatgctcagaacgcatgttgctctttcgcaac		ATCCACCGGTACCATGGCTAGCgtttgggttccaattgagcaatgcctgcctagtctggaaaatagtaaatattgtcgctttaatcaagaccctgaagcagttgacgaggaccgctccacagagcctgaccgcttgcaagtcttccacaagcgcgctatcatgccatatggcgtttataaaaagcagcaaaaggacccttctgaggaggcagccgttctccagtatgctagccttgttggtcagaaatgctcagaacgcatgttgctctttcgcaacTCTAGCGGAGGATCTAGCGGAGG	6_phosphoprotein_peptides	ATE1	1089.0	0.263544536271809	0.17270408583930674
29	0.0	311.0	336.0	0.0	1.0	311.0	hblOligo251725_Cat3	29	NM_1003715	1.0	AAGTACACGATGGGGCGCGACGGGAAGCCAGAGTGGTGTCGCTTGTATTATGAGCGCAATGATCGCGATCAGGTCGAGTTTCTTATCCGCAAAGAGGTGGCTAAGCTTCAGGAGAAACGCGGGAACAAAGCAGAGGATAAAGCCGAGATCATGGCATTCGATGCACTCGTCGAGTTTTGTGAGGAACTTGGGCGCTGGGGCCGCGGTCATGGGAAAGAGCTTCGCGCCGCCTGGTGTGAGCAAGTTGTTGAGCGCTCTAGCGGAGGATCTAGCGGAGG	AAGTACACGATGgggcgcgacgggaagccaGAGtggtgtcgcttgtattatGAGcgcaatgatcgcgatcaggtcGAGtttcttatccgcaaagaggtggctaagcttcaggagaaacgcgggaacaaagcaGAGgataaagccGAGatcatggcattcgatgcactcgtcGAGttttgtgaggaacttgggcgctggggccgcggtcatgggaaaGAGcttcgcgccgcctggtgtGAGcaagttgttGAGcgc	AAGTACACGATG	ATCCACCGGTACCATGGCTAGCAAGTACACGATGgggcgcgacgggaagccaGAGtggtgtcgcttgtattatGAGcgcaatgatcgcgatcaggtcGAGtttcttatccgcaaagaggtggctaagcttcaggagaaacgcgggaacaaagcaGAGgataaagccGAGatcatggcattcgatgcactcgtcGAGttttgtgaggaacttgggcgctggggccgcggtcatgggaaaGAGcttcgcgccgcctggtgtGAGcaagttgttGAGcgcTCTAGCGGAGGATCTAGCGGAGG	3_4778_st_to_e_dna_repair_peptides_9NATG	RECQL5	647.0	0.4806800618238022	1.12301223016223
31	0.0	596.0	3545.0	34.0	12.0	596.0	hblOligo251726_Cat3	31	NM_1003716	1.0	GCCGGTCTTATGGCAAACGTTCGCTTTGTGGCTCACTGGAATATCGCTAAAGAGATGGCTGGTTATTATCAGGAGGAGGGGCGCGCCGGCCGCGACGGCAAGCCAGAGTGGTGCCGCCTCTACTACGAGCGCAACGATCGCGACCAGGTCGAGTTTCTCATCCGCAAAGAGGTCGCAAAGCTGCAAGAAAAGCGCGGGAATAAGGCAGAGGACAAGGCTGAGATCATGGCTTTTGACGCATTGGTCGAGTTCTGCTCTAGCGGAGGATCTAGCGGAGG	GCCGGTCTTATGgcaaacgttcgctttgtggctcactggaatatcgctaaaGAGatggctggttattatcaggagGAGgggcgcgccggccgcgacggcaagccaGAGtggtgccgcctctactacGAGcgcaacgatcgcgaccaggtcGAGtttctcatccgcaaagaggtcgcaaagctgcaagaaaagcgcgggaataaggcaGAGgacaaggctGAGatcatggcttttgacgcattggtcGAGttctgc	GCCGGTCTTATG	ATCCACCGGTACCATGGCTAGCGCCGGTCTTATGgcaaacgttcgctttgtggctcactggaatatcgctaaaGAGatggctggttattatcaggagGAGgggcgcgccggccgcgacggcaagccaGAGtggtgccgcctctactacGAGcgcaacgatcgcgaccaggtcGAGtttctcatccgcaaagaggtcgcaaagctgcaagaaaagcgcgggaataaggcaGAGgacaaggctGAGatcatggcttttgacgcattggtcGAGttctgcTCTAGCGGAGGATCTAGCGGAGG	3_4778_st_to_e_dna_repair_peptides_9NATG		4141.0	0.14392658778072928	-0.5827222939546781
36	0.0	3652.0	7921.0	49.0	73.0	3652.0	hblOligo197437_Cat6	36	NM_1003891	2.0	TTCTTGAAAGCTAAGACACGCGACGAATACCTTTCCCTCGTGGCCCGCCTGATTATTCACTTTCGCGACATTCATAATAAAAAATCTCAGGCAAGCGTCAGCGATCCTATGAATGCTCTGCAATCACTGACCGGTGGCCCTGCTGCAGGGGCTGCTGGTATTGGGATGCCTCCTCGCGGCCCTGGCCAGTCATTGGGGGGGATGGGTTCATTGGGTGCAATGGGGCAACCAATGTCACTGTCTGGCCAGCCACCTTCTAGCGGAGGATCTAGCGGAGG	ttcttgaaagctaagacacgcgacgaatacctttccctcgtggcccgcctgattattcactttcgcgacattcataataaaaaatctcaggcaagcgtcagcgatcctatgaatgctctgcaatcactgaccggtggccctgctgcaggggctgctggtattgggatgcctcctcgcggccctggccagtcattgggggggatgggttcattgggtgcaatggggcaaccaatgtcactgtctggccagccacct		ATCCACCGGTACCATGGCTAGCttcttgaaagctaagacacgcgacgaatacctttccctcgtggcccgcctgattattcactttcgcgacattcataataaaaaatctcaggcaagcgtcagcgatcctatgaatgctctgcaatcactgaccggtggccctgctgcaggggctgctggtattgggatgcctcctcgcggccctggccagtcattgggggggatgggttcattgggtgcaatggggcaaccaatgtcactgtctggccagccacctTCTAGCGGAGGATCTAGCGGAGG	6_phosphoprotein_peptides	MED15	11573.0	0.3155620841614102	0.4260879801967795
37	0.0	31.0	27.0	0.0	0.0	31.0	hblOligo72878_Cat6	37	NM_1003891	3.0	GGCCCTGCTGCAGGGGCTGCTGGTATTGGGATGCCTCCTCGCGGCCCTGGCCAGTCATTGGGGGGGATGGGTTCATTGGGTGCAATGGGGCAACCAATGTCACTGTCTGGCCAGCCACCTCCAGGCACCTCAGGTATGGCACCTCACTCAATGGCCGTGGTTAGCACCGCAACCCCACAAACCCAGCTTCAGTTGCAGCAAGTCGCTCTGCAACAGCAACAGCAGCAGCAACAGTTTCAGCAACAGCAACAAGCATCTAGCGGAGGATCTAGCGGAGG	ggccctgctgcaggggctgctggtattgggatgcctcctcgcggccctggccagtcattgggggggatgggttcattgggtgcaatggggcaaccaatgtcactgtctggccagccacctccaggcacctcaggtatggcacctcactcaatggccgtggttagcaccgcaaccccacaaacccagcttcagttgcagcaagtcgctctgcaacagcaacagcagcagcaacagtttcagcaacagcaacaagca		ATCCACCGGTACCATGGCTAGCggccctgctgcaggggctgctggtattgggatgcctcctcgcggccctggccagtcattgggggggatgggttcattgggtgcaatggggcaaccaatgtcactgtctggccagccacctccaggcacctcaggtatggcacctcactcaatggccgtggttagcaccgcaaccccacaaacccagcttcagttgcagcaagtcgctctgcaacagcaacagcagcagcaacagtttcagcaacagcaacaagcaTCTAGCGGAGGATCTAGCGGAGG	6_phosphoprotein_peptides	MED15	58.0	0.5344827586206896	1.338480816427017
38	0.0	206.0	157.0	0.0	2.0	206.0	hblOligo197438_Cat6	38	NM_1003891	4.0	ATGGCACCTCACTCAATGGCCGTGGTTAGCACCGCAACCCCACAAACCCAGCTTCAGTTGCAGCAAGTCGCTCTGCAACAGCAACAGCAGCAGCAACAGTTTCAGCAACAGCAACAAGCAGCACTCCAACAGCAGCAGCAACAGCAACAGCAGCAACAGTTCCAGGCCCAACAAAGTGCTATGCAGCAACAGTTTCAAGCTGTGGTCCAGCAACAGCAGCAGCTGCAGCAGCAACAGCAACAACAGCAACATCTTTCTAGCGGAGGATCTAGCGGAGG	atggcacctcactcaatggccgtggttagcaccgcaaccccacaaacccagcttcagttgcagcaagtcgctctgcaacagcaacagcagcagcaacagtttcagcaacagcaacaagcagcactccaacagcagcagcaacagcaacagcagcaacagttccaggcccaacaaagtgctatgcagcaacagtttcaagctgtggtccagcaacagcagcagctgcagcagcaacagcaacaacagcaacatctt		ATCCACCGGTACCATGGCTAGCatggcacctcactcaatggccgtggttagcaccgcaaccccacaaacccagcttcagttgcagcaagtcgctctgcaacagcaacagcagcagcaacagtttcagcaacagcaacaagcagcactccaacagcagcagcaacagcaacagcagcaacagttccaggcccaacaaagtgctatgcagcaacagtttcaagctgtggtccagcaacagcagcagctgcagcagcaacagcaacaacagcaacatcttTCTAGCGGAGGATCTAGCGGAGG	6_phosphoprotein_peptides	MED15	363.0	0.5674931129476584	1.4719608413874727
40	0.0	515.0	915.0	1.0	5.0	515.0	hblOligo197439_Cat7	40	NM_1003891	6.0	CAATTAGATATGCAGATTCAGCAGCAGCAGCAGCAGCTGCAGCGCATCGCTCAACTGCAGCTGCAGCAACAACAACAACAGCAACAGCAACAACAGCAGCAGCAGCAACAGGCCCTTCAAGCTCAACCACCTATTCAGCAACCACCTATGCAACAGCCTCAGCCACCACCTGAGCAAGCACTTCCACAGCAGTTGCAGCAGATGCACCACGAGCAGCACCATCAACCACCTCCTCAACCACAACAGCCACCAGTCTCTAGCGGAGGATCTAGCGGAGG	CAATTAGATATGcagattcagcagcagcagcagcagctgcagcgcatcgctcaactgcagctgcagcaacaacaacaacagcaacagcaacaacagcagcagcagcaacaggcccttcaagctcaaccacctattcagcaaccacctatgcaacagcctcagccaccacctGAGcaagcacttccacagcagttgcagcagatgcaccacGAGcagcaccatcaaccacctcctcaaccacaacagccaccagtc	CAATTAGATATG	ATCCACCGGTACCATGGCTAGCCAATTAGATATGcagattcagcagcagcagcagcagctgcagcgcatcgctcaactgcagctgcagcaacaacaacaacagcaacagcaacaacagcagcagcagcaacaggcccttcaagctcaaccacctattcagcaaccacctatgcaacagcctcagccaccacctGAGcaagcacttccacagcagttgcagcagatgcaccacGAGcagcaccatcaaccacctcctcaaccacaacagccaccagtcTCTAGCGGAGGATCTAGCGGAGG	7_sampled_680_from_cat6	MED15	1430.0	0.36013986013986016	0.625573313334415
42	0.0	303.0	384.0	23.0	0.0	303.0	hblOligo72880_Cat6	42	NM_1003891	7.0	CAGCAACCACCTATGCAACAGCCTCAGCCACCACCTTCACAAGCACTTCCACAGCAGTTGCAGCAGATGCACCACACACAGCACCATCAACCACCTCCTCAACCACAACAGCCACCAGTCGCCCAAAACCAACCTAGCCAGTTGCCACCTCAAAGTCAAACACAGCCTCTCGTTTCTCAGGCACAGGCCTTGCCAGGTCAAATGCTCTATACACAGCCACCACTTAAGTTTGTGCGCGCCCCTATGGTGGTCCAATCTAGCGGAGGATCTAGCGGAGG	cagcaaccacctatgcaacagcctcagccaccaccttcacaagcacttccacagcagttgcagcagatgcaccacacacagcaccatcaaccacctcctcaaccacaacagccaccagtcgcccaaaaccaacctagccagttgccacctcaaagtcaaacacagcctctcgtttctcaggcacaggccttgccaggtcaaatgctctatacacagccaccacttaagtttgtgcgcgcccctatggtggtccaa		ATCCACCGGTACCATGGCTAGCcagcaaccacctatgcaacagcctcagccaccaccttcacaagcacttccacagcagttgcagcagatgcaccacacacagcaccatcaaccacctcctcaaccacaacagccaccagtcgcccaaaaccaacctagccagttgccacctcaaagtcaaacacagcctctcgtttctcaggcacaggccttgccaggtcaaatgctctatacacagccaccacttaagtttgtgcgcgcccctatggtggtccaaTCTAGCGGAGGATCTAGCGGAGG	6_phosphoprotein_peptides	MED15	687.0	0.4410480349344978	0.9634207308678424
43	0.0	1507.0	1732.0	2.0	4.0	1507.0	hblOligo197440_Cat6	43	NM_1003891	8.0	AGCCAGTTGCCACCTCAAAGTCAAACACAGCCTCTCGTTTCTCAGGCACAGGCCTTGCCAGGTCAAATGCTCTATACACAGCCACCACTTAAGTTTGTGCGCGCCCCTATGGTGGTCCAACAGCCACCAGTGCAACCTCAGGTCCAGCAGCAGCAAACAGCCGTCCAAACAGCCCAAGCCGCACAGATGGTCGCACCAGGTGTCCAAATGATCACCGAGGCCCTTGCACAGGGTGGTATGCACATCCGCGCACGCTCTAGCGGAGGATCTAGCGGAGG	agccagttgccacctcaaagtcaaacacagcctctcgtttctcaggcacaggccttgccaggtcaaatgctctatacacagccaccacttaagtttgtgcgcgcccctatggtggtccaacagccaccagtgcaacctcaggtccagcagcagcaaacagccgtccaaacagcccaagccgcacagatggtcgcaccaggtgtccaaatgatcaccgaggcccttgcacagggtggtatgcacatccgcgcacgc		ATCCACCGGTACCATGGCTAGCagccagttgccacctcaaagtcaaacacagcctctcgtttctcaggcacaggccttgccaggtcaaatgctctatacacagccaccacttaagtttgtgcgcgcccctatggtggtccaacagccaccagtgcaacctcaggtccagcagcagcaaacagccgtccaaacagcccaagccgcacagatggtcgcaccaggtgtccaaatgatcaccgaggcccttgcacagggtggtatgcacatccgcgcacgcTCTAGCGGAGGATCTAGCGGAGG	6_phosphoprotein_peptides	MED15	3239.0	0.4652670577338685	1.0611745874503151
44	0.0	249.0	335.0	1.0	1.0	249.0	hblOligo72881_Cat7	44	NM_1003891	9.0	CCGAAGTCTATGCAGCAGCAAGAGGCCGTCCAAGAGGCCCAAGCCGCACAGATGGTCGCACCAGGTGTCCAAATGATCGAGGAGGCCCTTGCACAGGGTGGTATGCACATCCGCGCACGCTTTCCACCAGAGGAGGCCGTGGAGGCTATCCCAGAGGAGGAGATTCCTCTTGGTCGCCAACCAATGGCTCAAGTCGAGCAAGAGGAGTTGCCAATGCTCGAGGAGCCTGAGCCAGGCCAGCAGGTGCAAGAGCCATCTAGCGGAGGATCTAGCGGAGG	CCGAAGTCTATGcagcagcaaGAGgccgtccaaGAGgcccaagccgcacagatggtcgcaccaggtgtccaaatgatcGAGgaggcccttgcacagggtggtatgcacatccgcgcacgctttccaccaGAGGAGgccgtgGAGgctatcccaGAGGAGGAGattcctcttggtcgccaaccaatggctcaagtcGAGcaaGAGGAGttgccaatgctcGAGGAGcctGAGccaggccagcaggtgcaaGAGcca	CCGAAGTCTATG	ATCCACCGGTACCATGGCTAGCCCGAAGTCTATGcagcagcaaGAGgccgtccaaGAGgcccaagccgcacagatggtcgcaccaggtgtccaaatgatcGAGgaggcccttgcacagggtggtatgcacatccgcgcacgctttccaccaGAGGAGgccgtgGAGgctatcccaGAGGAGGAGattcctcttggtcgccaaccaatggctcaagtcGAGcaaGAGGAGttgccaatgctcGAGGAGcctGAGccaggccagcaggtgcaaGAGccaTCTAGCGGAGGATCTAGCGGAGG	7_sampled_680_from_cat6	MED15	584.0	0.4263698630136986	0.9036528425858411
47	0.0	42.0	88.0	0.0	0.0	42.0	hblOligo72882_Cat7	47	NM_1003891	11.0	ACAAAAGTGATGGAGCCACAACCAGGGCAGCCTGAGGAGCAGCCAAACGAGAATGTGGAGGAGGGTCCTGCACCAGAGCCTGAGGAGTTCCTTCCTGAGCCAGAGCCACAACCAGAGCAGGAGCCAGTGGAGGCCCGCGAGCCTCAAAACTTCGAGGTCCCAGAGCCAGGTCCATTGAACGAGCCTGTGAACCCAGAGGAGGTTATGGAGCCTGCAGGCGAGGAGCAGGCTGAGGAGCAACAATACTTGGACAAATCTAGCGGAGGATCTAGCGGAGG	ACAAAAGTGATGGAGccacaaccagggcagcctGAGGAGcagccaaacGAGaatgtgGAGGAGggtcctgcaccaGAGcctGAGGAGttccttcctGAGccaGAGccacaaccaGAGcagGAGccagtgGAGgcccgcGAGcctcaaaacttcGAGgtcccaGAGccaggtccattgaacGAGcctgtgaacccaGAGGAGgttatgGAGcctgcaggcGAGGAGcaggctgaggagcaacaatacttggacaaa	ACAAAAGTGATG	ATCCACCGGTACCATGGCTAGCACAAAAGTGATGGAGccacaaccagggcagcctGAGGAGcagccaaacGAGaatgtgGAGGAGggtcctgcaccaGAGcctGAGGAGttccttcctGAGccaGAGccacaaccaGAGcagGAGccagtgGAGgcccgcGAGcctcaaaacttcGAGgtcccaGAGccaggtccattgaacGAGcctgtgaacccaGAGGAGgttatgGAGcctgcaggcGAGGAGcaggctgaggagcaacaatacttggacaaaTCTAGCGGAGGATCTAGCGGAGG	7_sampled_680_from_cat6	MED15	130.0	0.3230769230769231	0.46066328175136195
48	0.0	398.0	527.0	0.0	2.0	398.0	hblOligo72882_Cat6	48	NM_1003891	11.0	CCTCCTCAACCTAGCCCACAACCAGGGCAGCCTTCCTCACAGCCAAACTCTAATGTGAGCTCAGGTCCTGCACCATCTCCTTCATCATTCCTTCCTTCTCCAAGTCCACAACCAAGCCAGTCTCCAGTGACAGCCCGCACACCTCAAAACTTCAGCGTCCCATCTCCAGGTCCATTGAACACCCCTGTGAACCCAAGTAGCGTTATGAGTCCTGCAGGCTCTAGTCAGGCTGAGGAGCAACAATACTTGGACAAATCTAGCGGAGGATCTAGCGGAGG	cctcctcaacctagcccacaaccagggcagccttcctcacagccaaactctaatgtgagctcaggtcctgcaccatctccttcatcattccttccttctccaagtccacaaccaagccagtctccagtgacagcccgcacacctcaaaacttcagcgtcccatctccaggtccattgaacacccctgtgaacccaagtagcgttatgagtcctgcaggctctagtcaggctgaggagcaacaatacttggacaaa		ATCCACCGGTACCATGGCTAGCcctcctcaacctagcccacaaccagggcagccttcctcacagccaaactctaatgtgagctcaggtcctgcaccatctccttcatcattccttccttctccaagtccacaaccaagccagtctccagtgacagcccgcacacctcaaaacttcagcgtcccatctccaggtccattgaacacccctgtgaacccaagtagcgttatgagtcctgcaggctctagtcaggctgaggagcaacaatacttggacaaaTCTAGCGGAGGATCTAGCGGAGG	6_phosphoprotein_peptides	MED15	925.0	0.43027027027027026	0.9195819346892755
49	0.0	3.0	714.0	1.0	0.0	3.0	hblOligo197442_Cat7	49	NM_1003891	12.0	GTCTGCGAAATGAACTTCGAGGTCCCAGAGCCAGGTCCATTGAACGAGCCTGTGAACCCAGAGGAGGTTATGGAGCCTGCAGGCGAGGAGCAGGCTGAGGAGCAACAATACTTGGACAAACTTAAACAGCTTGAGAAGTATATTGAACCTCTCCGCCGCATGATCAACAAGATCGACAAGAACGAAGATCGCAAGAAAGATCTTGAGAAGATGAAAGAGCTGTTGGATATCCTTGAGGATCCAGAGAAGCGCTGCTCTAGCGGAGGATCTAGCGGAGG	GTCTGCGAAATGaacttcGAGgtcccaGAGccaggtccattgaacGAGcctgtgaacccaGAGGAGgttatgGAGcctgcaggcGAGGAGcaggctgaggagcaacaatacttggacaaacttaaacagcttGAGaagtatattgaacctctccgccgcatgatcaacaagatcgacaagaacgaagatcgcaagaaagatcttGAGaagatgaaaGAGctgttggatatccttGAGgatccaGAGaagcgctgc	GTCTGCGAAATG	ATCCACCGGTACCATGGCTAGCGTCTGCGAAATGaacttcGAGgtcccaGAGccaggtccattgaacGAGcctgtgaacccaGAGGAGgttatgGAGcctgcaggcGAGGAGcaggctgaggagcaacaatacttggacaaacttaaacagcttGAGaagtatattgaacctctccgccgcatgatcaacaagatcgacaagaacgaagatcgcaagaaagatcttGAGaagatgaaaGAGctgttggatatccttGAGgatccaGAGaagcgctgcTCTAGCGGAGGATCTAGCGGAGG	7_sampled_680_from_cat6	MED15	717.0	0.0041841004184100415	-4.271940195725275
51	0.0	92.0	207.0	0.0	0.0	92.0	hblOligo72883_Cat6	51	NM_1003891	13.0	AAGTATATTGAACCTCTCCGCCGCATGATCAACAAGATCGACAAGAACGAAGATCGCAAGAAAGATCTTAGCAAGATGAAAAGTCTGTTGGATATCCTTACCGATCCAAGTAAGCGCTGCCCTCTGAAAACTCTGCAGAAATGCGAAATCGCACTCGAAAAACTGAAGAACGATATGGCCGTGCCAACACCACCACCTCCACCTGTCCCTCCTACCAAACAACAGTATCTTTGCCAGCCTCTTCTGGACGCCGTGTCTAGCGGAGGATCTAGCGGAGG	aagtatattgaacctctccgccgcatgatcaacaagatcgacaagaacgaagatcgcaagaaagatcttagcaagatgaaaagtctgttggatatccttaccgatccaagtaagcgctgccctctgaaaactctgcagaaatgcgaaatcgcactcgaaaaactgaagaacgatatggccgtgccaacaccaccacctccacctgtccctcctaccaaacaacagtatctttgccagcctcttctggacgccgtg		ATCCACCGGTACCATGGCTAGCaagtatattgaacctctccgccgcatgatcaacaagatcgacaagaacgaagatcgcaagaaagatcttagcaagatgaaaagtctgttggatatccttaccgatccaagtaagcgctgccctctgaaaactctgcagaaatgcgaaatcgcactcgaaaaactgaagaacgatatggccgtgccaacaccaccacctccacctgtccctcctaccaaacaacagtatctttgccagcctcttctggacgccgtgTCTAGCGGAGGATCTAGCGGAGG	6_phosphoprotein_peptides	MED15	299.0	0.3076923076923077	0.3894002617298714
53	0.0	1509.0	3198.0	2.0	16.0	1509.0	hblOligo197443_Cat6	53	NM_1003891	14.0	CAGAAATGCGAAATCGCACTCGAAAAACTGAAGAACGATATGGCCGTGCCAACACCACCACCTCCACCTGTCCCTCCTACCAAACAACAGTATCTTTGCCAGCCTCTTCTGGACGCCGTGTTGGCAAACATCCGCAGCCCTGTTTTTAACCATTCTTTGTATCGCACTTTTGTCCCAGCTATGACCGCTATCCACGGTCCACCAATCACCGCACCAGTCGTTTGTACCCGCAAACGCCGCTTGGAGGATGATGAATCTAGCGGAGGATCTAGCGGAGG	cagaaatgcgaaatcgcactcgaaaaactgaagaacgatatggccgtgccaacaccaccacctccacctgtccctcctaccaaacaacagtatctttgccagcctcttctggacgccgtgttggcaaacatccgcagccctgtttttaaccattctttgtatcgcacttttgtcccagctatgaccgctatccacggtccaccaatcaccgcaccagtcgtttgtacccgcaaacgccgcttggaggatgatgaa		ATCCACCGGTACCATGGCTAGCcagaaatgcgaaatcgcactcgaaaaactgaagaacgatatggccgtgccaacaccaccacctccacctgtccctcctaccaaacaacagtatctttgccagcctcttctggacgccgtgttggcaaacatccgcagccctgtttttaaccattctttgtatcgcacttttgtcccagctatgaccgctatccacggtccaccaatcaccgcaccagtcgtttgtacccgcaaacgccgcttggaggatgatgaaTCTAGCGGAGGATCTAGCGGAGG	6_phosphoprotein_peptides	MED15	4707.0	0.3205863607393244	0.44925204332014934
54	0.0	185.0	319.0	0.0	0.0	185.0	hblOligo72884_Cat6	54	NM_1003891	15.0	AGCCCTGTTTTTAACCATTCTTTGTATCGCACTTTTGTCCCAGCTATGACCGCTATCCACGGTCCACCAATCACCGCACCAGTCGTTTGTACCCGCAAACGCCGCTTGGAGGATGATGAACGCCAAAGCATCCCAAGTGTGCTTCAAGGGGAGGTTGCACGCCTTGATCCTAAGTTTCTCGTTAATCTTGATCCTTCACATTGCTCTAACAATGGCACCGTCCACTTGATTTGCAAGTTGGACGACAAGGACTTGTCTAGCGGAGGATCTAGCGGAGG	agccctgtttttaaccattctttgtatcgcacttttgtcccagctatgaccgctatccacggtccaccaatcaccgcaccagtcgtttgtacccgcaaacgccgcttggaggatgatgaacgccaaagcatcccaagtgtgcttcaaggggaggttgcacgccttgatcctaagtttctcgttaatcttgatccttcacattgctctaacaatggcaccgtccacttgatttgcaagttggacgacaaggacttg		ATCCACCGGTACCATGGCTAGCagccctgtttttaaccattctttgtatcgcacttttgtcccagctatgaccgctatccacggtccaccaatcaccgcaccagtcgtttgtacccgcaaacgccgcttggaggatgatgaacgccaaagcatcccaagtgtgcttcaaggggaggttgcacgccttgatcctaagtttctcgttaatcttgatccttcacattgctctaacaatggcaccgtccacttgatttgcaagttggacgacaaggacttgTCTAGCGGAGGATCTAGCGGAGG	6_phosphoprotein_peptides	MED15	504.0	0.36706349206349204	0.6554952002396803
55	0.0	1696.0	8517.0	0.0	31.0	1696.0	hblOligo197444_Cat7	55	NM_1003891	16.0	TGGGATAGAATGGGGGAGGTTGCACGCCTTGATCCTAAGTTTCTCGTTAATCTTGATCCTGAGCATTGCGAGAACAATGGCGAGGTCCACTTGATTTGCAAGTTGGACGACAAGGACTTGCCAGAGGTTCCTCCACTTGAGCTTGAGGTTCCAGCAGATTATCCAGCTCAGGAGCCTCTCTGGATCGATCGCCAGTGGCAGTATGACGCAAACCCTTTTCTGCAGGAGGTTCATCGCTGCATGGAGGAGCGCCTGTCTAGCGGAGGATCTAGCGGAGG	TGGGATAGAATGggggaggttgcacgccttgatcctaagtttctcgttaatcttgatcctGAGcattgcGAGaacaatggcGAGgtccacttgatttgcaagttggacgacaaggacttgccaGAGgttcctccacttgagcttGAGgttccagcagattatccagctcagGAGcctctctggatcgatcgccagtggcagtatgacgcaaacccttttctgcagGAGgttcatcgctgcatgGAGGAGcgcctg	TGGGATAGAATG	ATCCACCGGTACCATGGCTAGCTGGGATAGAATGggggaggttgcacgccttgatcctaagtttctcgttaatcttgatcctGAGcattgcGAGaacaatggcGAGgtccacttgatttgcaagttggacgacaaggacttgccaGAGgttcctccacttgagcttGAGgttccagcagattatccagctcagGAGcctctctggatcgatcgccagtggcagtatgacgcaaacccttttctgcagGAGgttcatcgctgcatgGAGGAGcgcctgTCTAGCGGAGGATCTAGCGGAGG	7_sampled_680_from_cat6	MED15	10213.0	0.16606286105943405	-0.4134611508430326
56	0.0	197.0	662.0	0.0	1.0	197.0	hblOligo197444_Cat6	56	NM_1003891	16.0	AGTGTGCTTCAAGGGGAGGTTGCACGCCTTGATCCTAAGTTTCTCGTTAATCTTGATCCTTCACATTGCTCTAACAATGGCACCGTCCACTTGATTTGCAAGTTGGACGACAAGGACTTGCCATCCGTTCCTCCACTTGAGCTTTCAGTTCCAGCAGATTATCCAGCTCAGTCACCTCTCTGGATCGATCGCCAGTGGCAGTATGACGCAAACCCTTTTCTGCAGAGCGTTCATCGCTGCATGACTTCACGCCTGTCTAGCGGAGGATCTAGCGGAGG	agtgtgcttcaaggggaggttgcacgccttgatcctaagtttctcgttaatcttgatccttcacattgctctaacaatggcaccgtccacttgatttgcaagttggacgacaaggacttgccatccgttcctccacttgagctttcagttccagcagattatccagctcagtcacctctctggatcgatcgccagtggcagtatgacgcaaacccttttctgcagagcgttcatcgctgcatgacttcacgcctg		ATCCACCGGTACCATGGCTAGCagtgtgcttcaaggggaggttgcacgccttgatcctaagtttctcgttaatcttgatccttcacattgctctaacaatggcaccgtccacttgatttgcaagttggacgacaaggacttgccatccgttcctccacttgagctttcagttccagcagattatccagctcagtcacctctctggatcgatcgccagtggcagtatgacgcaaacccttttctgcagagcgttcatcgctgcatgacttcacgcctgTCTAGCGGAGGATCTAGCGGAGG	6_phosphoprotein_peptides	MED15	859.0	0.22933643771827705	-0.011731349252819712
57	0.0	246.0	931.0	1.0	3.0	246.0	hblOligo72885_Cat7	57	NM_1003891	17.0	GAATCTTGGATGTGCAAGTTGGACGACAAGGACTTGCCAGAGGTTCCTCCACTTGAGCTTGAGGTTCCAGCAGATTATCCAGCTCAGGAGCCTCTCTGGATCGATCGCCAGTGGCAGTATGACGCAAACCCTTTTCTGCAGGAGGTTCATCGCTGCATGGAGGAGCGCCTGCTCCAGTTGCCAGATAAGCATGAGGTCGAGGCACTCCTCAATGAGTGGGCCCAAGAGGTTCATCAAGCCTGTCTTGAGGCAGCCTCTAGCGGAGGATCTAGCGGAGG	GAATCTTGGATGtgcaagttggacgacaaggacttgccaGAGgttcctccacttgagcttGAGgttccagcagattatccagctcagGAGcctctctggatcgatcgccagtggcagtatgacgcaaacccttttctgcagGAGgttcatcgctgcatgGAGGAGcgcctgctccagttgccagataagcatGAGgtcGAGgcactcctcaatGAGtgggcccaaGAGgttcatcaagcctgtcttGAGgcagcc	GAATCTTGGATG	ATCCACCGGTACCATGGCTAGCGAATCTTGGATGtgcaagttggacgacaaggacttgccaGAGgttcctccacttgagcttGAGgttccagcagattatccagctcagGAGcctctctggatcgatcgccagtggcagtatgacgcaaacccttttctgcagGAGgttcatcgctgcatgGAGGAGcgcctgctccagttgccagataagcatGAGgtcGAGgcactcctcaatGAGtgggcccaaGAGgttcatcaagcctgtcttGAGgcagccTCTAGCGGAGGATCTAGCGGAGG	7_sampled_680_from_cat6	MED15	1177.0	0.20900594732370434	-0.1305972633985042
60	0.0	26.0	143.0	0.0	0.0	26.0	hblOligo85948_Cat2	60	NM_1003931	1.0	AGTCTTTTGTTCCTGGCCATGGCCCCAAAGCCAAAACCATGGGTTCAAACAGAAGGGCCAGAAAAAAAAAAGGGTCGCCAGGCTGGTCGCGAAGAAGATCCATTCCGCTCTACAGCAGAAGCACTCAAGGCAATCCCAGCCGAGAAACGCATCATTCGCGTTGATCCTACCTGTCCTCTTTCTAGCAACCCTGGGACCCAGGTGTATGAAGATTACAATTGTACCCTCAATCAGACAAATATTGAAAACAATAACTCTAGCGGAGGATCTAGCGGAGG	agtcttttgttcctggccatggccccaaagccaaaaccatgggttcaaacagaagggccagaaaaaaaaaagggtcgccaggctggtcgcgaagaagatccattccgctctacagcagaagcactcaaggcaatcccagccgagaaacgcatcattcgcgttgatcctacctgtcctctttctagcaaccctgggacccaggtgtatgaagattacaattgtaccctcaatcagacaaatattgaaaacaataac		ATCCACCGGTACCATGGCTAGCagtcttttgttcctggccatggccccaaagccaaaaccatgggttcaaacagaagggccagaaaaaaaaaagggtcgccaggctggtcgcgaagaagatccattccgctctacagcagaagcactcaaggcaatcccagccgagaaacgcatcattcgcgttgatcctacctgtcctctttctagcaaccctgggacccaggtgtatgaagattacaattgtaccctcaatcagacaaatattgaaaacaataacTCTAGCGGAGGATCTAGCGGAGG	2_wt_dna_repair_peptides	PARP3	169.0	0.15384615384615385	-0.5044176142922252
61	0.0	80.0	693.0	0.0	4.0	80.0	hblOligo209508_Cat3	61	NM_1003931	2.0	CAAGGGAGAATGAAACGCATCATTCGCGTTGATCCTGAGTGTCCTCTTGAGGAGAACCCTGGGGAGCAGGTGTATGAAGATTACAATTGTGAGCTCAATCAGGAGAATATTGAAAACAATAACAACAAATTCTATATCATCCAACTGTTGCAAGACGAGAATCGCTTTTTTGAGTGCTGGAACCACTGGGGGCGCGTGGGCGAGGTGGGGCAGGAGAAGATCAACCACTTCGAGCGCCTTGAGGACGCAAAGAAGTCTAGCGGAGGATCTAGCGGAGG	CAAGGGAGAATGaaacgcatcattcgcgttgatcctGAGtgtcctcttGAGGAGaaccctgggGAGcaggtgtatgaagattacaattgtGAGctcaatcagGAGaatattgaaaacaataacaacaaattctatatcatccaactgttgcaagacGAGaatcgcttttttGAGtgctggaaccactgggggcgcgtgggcgaggtggggcagGAGaagatcaaccacttcGAGcgccttgaggacgcaaagaag	CAAGGGAGAATG	ATCCACCGGTACCATGGCTAGCCAAGGGAGAATGaaacgcatcattcgcgttgatcctGAGtgtcctcttGAGGAGaaccctgggGAGcaggtgtatgaagattacaattgtGAGctcaatcagGAGaatattgaaaacaataacaacaaattctatatcatccaactgttgcaagacGAGaatcgcttttttGAGtgctggaaccactgggggcgcgtgggcgaggtggggcagGAGaagatcaaccacttcGAGcgccttgaggacgcaaagaagTCTAGCGGAGGATCTAGCGGAGG	3_4778_st_to_e_dna_repair_peptides_9NATG	PARP3	773.0	0.1034928848641656	-0.9586728865698215
62	0.0	102.0	278.0	0.0	1.0	102.0	hblOligo209508_Cat2	62	NM_1003931	2.0	ATCCCAGCCGAGAAACGCATCATTCGCGTTGATCCTACCTGTCCTCTTTCTAGCAACCCTGGGACCCAGGTGTATGAAGATTACAATTGTACCCTCAATCAGACAAATATTGAAAACAATAACAACAAATTCTATATCATCCAACTGTTGCAAGACAGTAATCGCTTTTTTACTTGCTGGAACCACTGGGGGCGCGTGGGCGAGGTGGGGCAGAGTAAGATCAACCACTTCACCCGCCTTGAGGACGCAAAGAAGTCTAGCGGAGGATCTAGCGGAGG	atcccagccgagaaacgcatcattcgcgttgatcctacctgtcctctttctagcaaccctgggacccaggtgtatgaagattacaattgtaccctcaatcagacaaatattgaaaacaataacaacaaattctatatcatccaactgttgcaagacagtaatcgcttttttacttgctggaaccactgggggcgcgtgggcgaggtggggcagagtaagatcaaccacttcacccgccttgaggacgcaaagaag		ATCCACCGGTACCATGGCTAGCatcccagccgagaaacgcatcattcgcgttgatcctacctgtcctctttctagcaaccctgggacccaggtgtatgaagattacaattgtaccctcaatcagacaaatattgaaaacaataacaacaaattctatatcatccaactgttgcaagacagtaatcgcttttttacttgctggaaccactgggggcgcgtgggcgaggtggggcagagtaagatcaaccacttcacccgccttgaggacgcaaagaagTCTAGCGGAGGATCTAGCGGAGG	2_wt_dna_repair_peptides	PARP3	380.0	0.26842105263157895	0.19768217753983408
63	0.0	139.0	281.0	0.0	0.0	139.0	hblOligo85949_Cat3	63	NM_1003931	3.0	GAAGTGCAAATGTTGCAAGACGAGAATCGCTTTTTTGAGTGCTGGAACCACTGGGGGCGCGTGGGCGAGGTGGGGCAGGAGAAGATCAACCACTTCGAGCGCCTTGAGGACGCAAAGAAGGACTTTGAGAAAAAGTTTCGCGAAAAGGAGAAGAATAACTGGGCTGAACGCGATCACTTTGTTGAGCATCCTGGTAAATACGAGTTGATCGAAGTCCAAGCTGAGGATGAGGCCCAAGAGGCTGTTGTGAAGGTCTCTAGCGGAGGATCTAGCGGAGG	GAAGTGCAAATGttgcaagacGAGaatcgcttttttGAGtgctggaaccactgggggcgcgtgggcgaggtggggcagGAGaagatcaaccacttcGAGcgccttgaggacgcaaagaaggactttgagaaaaagtttcgcgaaaagGAGaagaataactgggctgaacgcgatcactttgttGAGcatcctggtaaatacGAGttgatcgaagtccaagctgaggatgaggcccaagaggctgttgtgaaggtc	GAAGTGCAAATG	ATCCACCGGTACCATGGCTAGCGAAGTGCAAATGttgcaagacGAGaatcgcttttttGAGtgctggaaccactgggggcgcgtgggcgaggtggggcagGAGaagatcaaccacttcGAGcgccttgaggacgcaaagaaggactttgagaaaaagtttcgcgaaaagGAGaagaataactgggctgaacgcgatcactttgttGAGcatcctggtaaatacGAGttgatcgaagtccaagctgaggatgaggcccaagaggctgttgtgaaggtcTCTAGCGGAGGATCTAGCGGAGG	3_4778_st_to_e_dna_repair_peptides_9NATG	PARP3	420.0	0.33095238095238094	0.49644974174314593
64	0.0	95.0	249.0	0.0	0.0	95.0	hblOligo85949_Cat2	64	NM_1003931	3.0	ATCATCCAACTGTTGCAAGACAGTAATCGCTTTTTTACTTGCTGGAACCACTGGGGGCGCGTGGGCGAGGTGGGGCAGAGTAAGATCAACCACTTCACCCGCCTTGAGGACGCAAAGAAGGACTTTGAGAAAAAGTTTCGCGAAAAGACCAAGAATAACTGGGCTGAACGCGATCACTTTGTTTCACATCCTGGTAAATACACATTGATCGAAGTCCAAGCTGAGGATGAGGCCCAAGAGGCTGTTGTGAAGGTCTCTAGCGGAGGATCTAGCGGAGG	atcatccaactgttgcaagacagtaatcgcttttttacttgctggaaccactgggggcgcgtgggcgaggtggggcagagtaagatcaaccacttcacccgccttgaggacgcaaagaaggactttgagaaaaagtttcgcgaaaagaccaagaataactgggctgaacgcgatcactttgtttcacatcctggtaaatacacattgatcgaagtccaagctgaggatgaggcccaagaggctgttgtgaaggtc		ATCCACCGGTACCATGGCTAGCatcatccaactgttgcaagacagtaatcgcttttttacttgctggaaccactgggggcgcgtgggcgaggtggggcagagtaagatcaaccacttcacccgccttgaggacgcaaagaaggactttgagaaaaagtttcgcgaaaagaccaagaataactgggctgaacgcgatcactttgtttcacatcctggtaaatacacattgatcgaagtccaagctgaggatgaggcccaagaggctgttgtgaaggtcTCTAGCGGAGGATCTAGCGGAGG	2_wt_dna_repair_peptides	PARP3	344.0	0.2761627906976744	0.23675447308203335
65	0.0	211.0	1974.0	0.0	5.0	211.0	hblOligo209509_Cat3	65	NM_1003931	4.0	CGGCGGATGATGGAGAAGAATAACTGGGCTGAACGCGATCACTTTGTTGAGCATCCTGGTAAATACGAGTTGATCGAAGTCCAAGCTGAGGATGAGGCCCAAGAGGCTGTTGTGAAGGTCGATCGCGGCCCAGTGCGCGAGGTCGAGAAACGCGTCCAGCCTTGCGAGCTTGACCCTGCCGAGCAAAAGCTGATTGAGAATATCTTTGAGAAAGAAATGTTCAAAAATGAGATGGCACTTATGGACCTCGATGTTTCTAGCGGAGGATCTAGCGGAGG	CGGCGGATGATGGAGaagaataactgggctgaacgcgatcactttgttGAGcatcctggtaaatacGAGttgatcgaagtccaagctgaggatgaggcccaagaggctgttgtgaaggtcgatcgcggcccagtgcgcGAGgtcGAGaaacgcgtccagccttgcGAGcttgaccctgccGAGcaaaagctgattGAGaatatctttGAGaaagaaatgttcaaaaatGAGatggcacttatggacctcgatgtt	CGGCGGATGATG	ATCCACCGGTACCATGGCTAGCCGGCGGATGATGGAGaagaataactgggctgaacgcgatcactttgttGAGcatcctggtaaatacGAGttgatcgaagtccaagctgaggatgaggcccaagaggctgttgtgaaggtcgatcgcggcccagtgcgcGAGgtcGAGaaacgcgtccagccttgcGAGcttgaccctgccGAGcaaaagctgattGAGaatatctttGAGaaagaaatgttcaaaaatGAGatggcacttatggacctcgatgttTCTAGCGGAGGATCTAGCGGAGG	3_4778_st_to_e_dna_repair_peptides_9NATG	PARP3	2185.0	0.0965675057208238	-1.0356286085711601
67	0.0	196.0	260.0	0.0	2.0	196.0	hblOligo85950_Cat3	67	NM_1003931	5.0	GGTTTACCGATGAAACGCGTCCAGCCTTGCGAGCTTGACCCTGCCGAGCAAAAGCTGATTGAGAATATCTTTGAGAAAGAAATGTTCAAAAATGAGATGGCACTTATGGACCTCGATGTTAAGAAAATGCCTCTCGGGAAGCTTGAGAAGCAGCAAATTGCTCGCGGGTTCGAGGCTCTGGAGGCTCTCGAAGAAGCCCTCAAGGGCCCAGAGGATGGTGGTCAAGAGTTGGAGGAGCTTGAGGAGCACTTTTATTCTAGCGGAGGATCTAGCGGAGG	GGTTTACCGATGaaacgcgtccagccttgcGAGcttgaccctgccGAGcaaaagctgattGAGaatatctttGAGaaagaaatgttcaaaaatGAGatggcacttatggacctcgatgttaagaaaatgcctctcgggaagcttGAGaagcagcaaattgctcgcgggttcgaggctctggaggctctcgaagaagccctcaagggcccaGAGgatggtggtcaaGAGttggaggagcttGAGGAGcacttttat	GGTTTACCGATG	ATCCACCGGTACCATGGCTAGCGGTTTACCGATGaaacgcgtccagccttgcGAGcttgaccctgccGAGcaaaagctgattGAGaatatctttGAGaaagaaatgttcaaaaatGAGatggcacttatggacctcgatgttaagaaaatgcctctcgggaagcttGAGaagcagcaaattgctcgcgggttcgaggctctggaggctctcgaagaagccctcaagggcccaGAGgatggtggtcaaGAGttggaggagcttGAGGAGcacttttatTCTAGCGGAGGATCTAGCGGAGG	3_4778_st_to_e_dna_repair_peptides_9NATG	PARP3	456.0	0.4298245614035088	0.9177635061611895
69	0.0	588.0	1746.0	0.0	9.0	588.0	hblOligo209510_Cat3	69	NM_1003931	6.0	TCACGTATAATGAAGCAGCAAATTGCTCGCGGGTTCGAGGCTCTGGAGGCTCTCGAAGAAGCCCTCAAGGGCCCAGAGGATGGTGGTCAAGAGTTGGAGGAGCTTGAGGAGCACTTTTATGAGGTCATCCCTCATAACTTTGGCCACGAGCAACCTCCACCAATCAATGAGCCAGAGTTGCTGCAGGCCAAAAAAGATATGTTGCTCGTCCTCGCCGATATCGAGCTTGCTCAGGCCTTGCAGGCAGTCGAGGAGTCTAGCGGAGGATCTAGCGGAGG	TCACGTATAATGaagcagcaaattgctcgcgggttcgaggctctggaggctctcgaagaagccctcaagggcccaGAGgatggtggtcaaGAGttggaggagcttGAGGAGcacttttatGAGgtcatccctcataactttggccacGAGcaacctccaccaatcaatGAGccagagttgctgcaggccaaaaaagatatgttgctcgtcctcgccgatatcgagcttgctcaggccttgcaggcagtcGAGgag	TCACGTATAATG	ATCCACCGGTACCATGGCTAGCTCACGTATAATGaagcagcaaattgctcgcgggttcgaggctctggaggctctcgaagaagccctcaagggcccaGAGgatggtggtcaaGAGttggaggagcttGAGGAGcacttttatGAGgtcatccctcataactttggccacGAGcaacctccaccaatcaatGAGccagagttgctgcaggccaaaaaagatatgttgctcgtcctcgccgatatcgagcttgctcaggccttgcaggcagtcGAGgagTCTAGCGGAGGATCTAGCGGAGG	3_4778_st_to_e_dna_repair_peptides_9NATG	PARP3	2334.0	0.2519280205655527	0.11197468944527955
70	0.0	447.0	759.0	1.0	21.0	447.0	hblOligo209510_Cat2	70	NM_1003931	6.0	GGGAAGCTTAGCAAGCAGCAAATTGCTCGCGGGTTCGAGGCTCTGGAGGCTCTCGAAGAAGCCCTCAAGGGCCCAACCGATGGTGGTCAATCTTTGGAGGAGCTTTCTAGCCACTTTTATACCGTCATCCCTCATAACTTTGGCCACAGTCAACCTCCACCAATCAATTCTCCAGAGTTGCTGCAGGCCAAAAAAGATATGTTGCTCGTCCTCGCCGATATCGAGCTTGCTCAGGCCTTGCAGGCAGTCAGTGAGTCTAGCGGAGGATCTAGCGGAGG	gggaagcttagcaagcagcaaattgctcgcgggttcgaggctctggaggctctcgaagaagccctcaagggcccaaccgatggtggtcaatctttggaggagctttctagccacttttataccgtcatccctcataactttggccacagtcaacctccaccaatcaattctccagagttgctgcaggccaaaaaagatatgttgctcgtcctcgccgatatcgagcttgctcaggccttgcaggcagtcagtgag		ATCCACCGGTACCATGGCTAGCgggaagcttagcaagcagcaaattgctcgcgggttcgaggctctggaggctctcgaagaagccctcaagggcccaaccgatggtggtcaatctttggaggagctttctagccacttttataccgtcatccctcataactttggccacagtcaacctccaccaatcaattctccagagttgctgcaggccaaaaaagatatgttgctcgtcctcgccgatatcgagcttgctcaggccttgcaggcagtcagtgagTCTAGCGGAGGATCTAGCGGAGG	2_wt_dna_repair_peptides	PARP3	1206.0	0.3706467661691542	0.6708872951641388
72	0.0	4.0	79.0	0.0	0.0	4.0	hblOligo85951_Cat2	72	NM_1003931	7.0	AACTTTGGCCACAGTCAACCTCCACCAATCAATTCTCCAGAGTTGCTGCAGGCCAAAAAAGATATGTTGCTCGTCCTCGCCGATATCGAGCTTGCTCAGGCCTTGCAGGCAGTCAGTGAGCAGGAAAAAACAGTCGAAGAGGTTCCACATCCTTTGGACCGCGATTACCAACTTTTGAAATGCCAGTTGCAGCTTCTCGACAGTGGGGCTCCTGAATACAAAGTCATTCAAACTTACCTCGAACAGACCGGTTCATCTAGCGGAGGATCTAGCGGAGG	aactttggccacagtcaacctccaccaatcaattctccagagttgctgcaggccaaaaaagatatgttgctcgtcctcgccgatatcgagcttgctcaggccttgcaggcagtcagtgagcaggaaaaaacagtcgaagaggttccacatcctttggaccgcgattaccaacttttgaaatgccagttgcagcttctcgacagtggggctcctgaatacaaagtcattcaaacttacctcgaacagaccggttca		ATCCACCGGTACCATGGCTAGCaactttggccacagtcaacctccaccaatcaattctccagagttgctgcaggccaaaaaagatatgttgctcgtcctcgccgatatcgagcttgctcaggccttgcaggcagtcagtgagcaggaaaaaacagtcgaagaggttccacatcctttggaccgcgattaccaacttttgaaatgccagttgcagcttctcgacagtggggctcctgaatacaaagtcattcaaacttacctcgaacagaccggttcaTCTAGCGGAGGATCTAGCGGAGG	2_wt_dna_repair_peptides	PARP3	83.0	0.04819277108433735	-1.7828230134009306
73	0.0	28.0	17.0	0.0	0.0	28.0	hblOligo209511_Cat3	73	NM_1003931	8.0	CTTGACATTATGCATCCTTTGGACCGCGATTACCAACTTTTGAAATGCCAGTTGCAGCTTCTCGACGAGGGGGCTCCTGAATACAAAGTCATTCAAGAGTACCTCGAACAGGAGGGTGAGAATCACCGCTGCCCTGAGCTTCAACATATTTGGAAGGTCAACCAGGAAGGTGAAGAGGACCGCTTCCAAGCACATGAGAAACTTGGCAACCGCAAGTTGCTCTGGCACGGTGAGAACATGGCAGTCGTTGCAGCATCTAGCGGAGGATCTAGCGGAGG	CTTGACATTATGcatcctttggaccgcgattaccaacttttgaaatgccagttgcagcttctcgacGAGggggctcctgaatacaaagtcattcaaGAGtacctcgaacagGAGggtGAGaatcaccgctgccctGAGcttcaacatatttggaaggtcaaccaggaaggtgaagaggaccgcttccaagcacatGAGaaacttggcaaccgcaagttgctctggcacggtGAGaacatggcagtcgttgcagca	CTTGACATTATG	ATCCACCGGTACCATGGCTAGCCTTGACATTATGcatcctttggaccgcgattaccaacttttgaaatgccagttgcagcttctcgacGAGggggctcctgaatacaaagtcattcaaGAGtacctcgaacagGAGggtGAGaatcaccgctgccctGAGcttcaacatatttggaaggtcaaccaggaaggtgaagaggaccgcttccaagcacatGAGaaacttggcaaccgcaagttgctctggcacggtGAGaacatggcagtcgttgcagcaTCTAGCGGAGGATCTAGCGGAGG	3_4778_st_to_e_dna_repair_peptides_9NATG	PARP3	45.0	0.6222222222222222	1.699321644065188
74	0.0	227.0	317.0	0.0	2.0	227.0	hblOligo209511_Cat2	74	NM_1003931	8.0	GAAGAGGTTCCACATCCTTTGGACCGCGATTACCAACTTTTGAAATGCCAGTTGCAGCTTCTCGACAGTGGGGCTCCTGAATACAAAGTCATTCAAACTTACCTCGAACAGACCGGTTCAAATCACCGCTGCCCTACACTTCAACATATTTGGAAGGTCAACCAGGAAGGTGAAGAGGACCGCTTCCAAGCACATAGCAAACTTGGCAACCGCAAGTTGCTCTGGCACGGTACCAACATGGCAGTCGTTGCAGCATCTAGCGGAGGATCTAGCGGAGG	gaagaggttccacatcctttggaccgcgattaccaacttttgaaatgccagttgcagcttctcgacagtggggctcctgaatacaaagtcattcaaacttacctcgaacagaccggttcaaatcaccgctgccctacacttcaacatatttggaaggtcaaccaggaaggtgaagaggaccgcttccaagcacatagcaaacttggcaaccgcaagttgctctggcacggtaccaacatggcagtcgttgcagca		ATCCACCGGTACCATGGCTAGCgaagaggttccacatcctttggaccgcgattaccaacttttgaaatgccagttgcagcttctcgacagtggggctcctgaatacaaagtcattcaaacttacctcgaacagaccggttcaaatcaccgctgccctacacttcaacatatttggaaggtcaaccaggaaggtgaagaggaccgcttccaagcacatagcaaacttggcaaccgcaagttgctctggcacggtaccaacatggcagtcgttgcagcaTCTAGCGGAGGATCTAGCGGAGG	2_wt_dna_repair_peptides	PARP3	544.0	0.4172794117647059	0.8663787215503221
75	0.0	1332.0	3678.0	0.0	21.0	1332.0	hblOligo85952_Cat3	75	NM_1003931	9.0	AGTTATCTCATGATTTGGAAGGTCAACCAGGAAGGTGAAGAGGACCGCTTCCAAGCACATGAGAAACTTGGCAACCGCAAGTTGCTCTGGCACGGTGAGAACATGGCAGTCGTTGCAGCAATTCTCGAGGAGGGTCTTCGCATTATGCCACATGAGGGTGGCCGCGTCGGCAAGGGGATCTACTTTGCTGAGGAAAACGAGAAGGAGGCTGGGTACGTCATTGGGATGAAGTGTGGTGCACACCATGTTGGGTATTCTAGCGGAGGATCTAGCGGAGG	AGTTATCTCATGatttggaaggtcaaccaggaaggtgaagaggaccgcttccaagcacatGAGaaacttggcaaccgcaagttgctctggcacggtGAGaacatggcagtcgttgcagcaattctcGAGGAGggtcttcgcattatgccacatGAGggtggccgcgtcggcaaggggatctactttgctGAGgaaaacGAGaagGAGgctgggtacgtcattgggatgaagtgtggtgcacaccatgttgggtat	AGTTATCTCATG	ATCCACCGGTACCATGGCTAGCAGTTATCTCATGatttggaaggtcaaccaggaaggtgaagaggaccgcttccaagcacatGAGaaacttggcaaccgcaagttgctctggcacggtGAGaacatggcagtcgttgcagcaattctcGAGGAGggtcttcgcattatgccacatGAGggtggccgcgtcggcaaggggatctactttgctGAGgaaaacGAGaagGAGgctgggtacgtcattgggatgaagtgtggtgcacaccatgttgggtatTCTAGCGGAGGATCTAGCGGAGG	3_4778_st_to_e_dna_repair_peptides_9NATG	PARP3	5010.0	0.26586826347305387	0.184642923882268
76	0.0	66.0	334.0	0.0	0.0	66.0	hblOligo85952_Cat2	76	NM_1003931	9.0	ACACTTCAACATATTTGGAAGGTCAACCAGGAAGGTGAAGAGGACCGCTTCCAAGCACATAGCAAACTTGGCAACCGCAAGTTGCTCTGGCACGGTACCAACATGGCAGTCGTTGCAGCAATTCTCACTTCTGGTCTTCGCATTATGCCACATAGCGGTGGCCGCGTCGGCAAGGGGATCTACTTTGCTTCAGAAAACAGCAAGAGTGCTGGGTACGTCATTGGGATGAAGTGTGGTGCACACCATGTTGGGTATTCTAGCGGAGGATCTAGCGGAGG	acacttcaacatatttggaaggtcaaccaggaaggtgaagaggaccgcttccaagcacatagcaaacttggcaaccgcaagttgctctggcacggtaccaacatggcagtcgttgcagcaattctcacttctggtcttcgcattatgccacatagcggtggccgcgtcggcaaggggatctactttgcttcagaaaacagcaagagtgctgggtacgtcattgggatgaagtgtggtgcacaccatgttgggtat		ATCCACCGGTACCATGGCTAGCacacttcaacatatttggaaggtcaaccaggaaggtgaagaggaccgcttccaagcacatagcaaacttggcaaccgcaagttgctctggcacggtaccaacatggcagtcgttgcagcaattctcacttctggtcttcgcattatgccacatagcggtggccgcgtcggcaaggggatctactttgcttcagaaaacagcaagagtgctgggtacgtcattgggatgaagtgtggtgcacaccatgttgggtatTCTAGCGGAGGATCTAGCGGAGG	2_wt_dna_repair_peptides	PARP3	400.0	0.165	-0.4211557730040747
77	0.0	540.0	8783.0	2.0	33.0	540.0	hblOligo209512_Cat3	77	NM_1003931	10.0	AGCTCCGGCATGCCACATGAGGGTGGCCGCGTCGGCAAGGGGATCTACTTTGCTGAGGAAAACGAGAAGGAGGCTGGGTACGTCATTGGGATGAAGTGTGGTGCACACCATGTTGGGTATATGTTCTTGGGCGAAGTTGCATTGGGTCGCGAGCATCATATCAACGAGGATAACCCTGAGCTCAAGGAGCCACCACCTGGCTTCGACGAGGTTATCGCACGCGGTCACGAGGAGCCAGACCCAGAGCAAGACGAGTCTAGCGGAGGATCTAGCGGAGG	AGCTCCGGCATGccacatGAGggtggccgcgtcggcaaggggatctactttgctGAGgaaaacGAGaagGAGgctgggtacgtcattgggatgaagtgtggtgcacaccatgttgggtatatgttcttgggcgaagttgcattgggtcgcgagcatcatatcaacGAGgataaccctGAGctcaagGAGccaccacctggcttcgacGAGgttatcgcacgcggtcacGAGgagccagacccaGAGcaagacGAG	AGCTCCGGCATG	ATCCACCGGTACCATGGCTAGCAGCTCCGGCATGccacatGAGggtggccgcgtcggcaaggggatctactttgctGAGgaaaacGAGaagGAGgctgggtacgtcattgggatgaagtgtggtgcacaccatgttgggtatatgttcttgggcgaagttgcattgggtcgcgagcatcatatcaacGAGgataaccctGAGctcaagGAGccaccacctggcttcgacGAGgttatcgcacgcggtcacGAGgagccagacccaGAGcaagacGAGTCTAGCGGAGGATCTAGCGGAGG	3_4778_st_to_e_dna_repair_peptides_9NATG	PARP3	9323.0	0.057921269977475064	-1.5886736964125974
78	0.0	1624.0	6922.0	5.0	27.0	1624.0	hblOligo209512_Cat2	78	NM_1003931	10.0	CTTCGCATTATGCCACATAGCGGTGGCCGCGTCGGCAAGGGGATCTACTTTGCTTCAGAAAACAGCAAGAGTGCTGGGTACGTCATTGGGATGAAGTGTGGTGCACACCATGTTGGGTATATGTTCTTGGGCGAAGTTGCATTGGGTCGCGAGCATCATATCAACACCGATAACCCTAGCCTCAAGTCACCACCACCTGGCTTCGACAGTGTTATCGCACGCGGTCACACTGAGCCAGACCCAACACAAGACACATCTAGCGGAGGATCTAGCGGAGG	cttcgcattatgccacatagcggtggccgcgtcggcaaggggatctactttgcttcagaaaacagcaagagtgctgggtacgtcattgggatgaagtgtggtgcacaccatgttgggtatatgttcttgggcgaagttgcattgggtcgcgagcatcatatcaacaccgataaccctagcctcaagtcaccaccacctggcttcgacagtgttatcgcacgcggtcacactgagccagacccaacacaagacaca		ATCCACCGGTACCATGGCTAGCcttcgcattatgccacatagcggtggccgcgtcggcaaggggatctactttgcttcagaaaacagcaagagtgctgggtacgtcattgggatgaagtgtggtgcacaccatgttgggtatatgttcttgggcgaagttgcattgggtcgcgagcatcatatcaacaccgataaccctagcctcaagtcaccaccacctggcttcgacagtgttatcgcacgcggtcacactgagccagacccaacacaagacacaTCTAGCGGAGGATCTAGCGGAGG	2_wt_dna_repair_peptides	PARP3	8546.0	0.19003042358998362	-0.24948202552746612
80	0.0	2098.0	9191.0	1.0	65.0	2098.0	hblOligo85953_Cat2	80	NM_1003931	11.0	GTTGCATTGGGTCGCGAGCATCATATCAACACCGATAACCCTAGCCTCAAGTCACCACCACCTGGCTTCGACAGTGTTATCGCACGCGGTCACACTGAGCCAGACCCAACACAAGACACAGAACTCGAACTTGATGGCCAGCAGGTTGTTGTCCCTCAAGGCCAACCTGTTCCTTGTCCTGAGTTCTCTTCATCAACATTCTCACAATCCGAGTACCTCATCTATCAGGAAAGCCAATGCCGCCTTCGCTACCTTTCTAGCGGAGGATCTAGCGGAGG	gttgcattgggtcgcgagcatcatatcaacaccgataaccctagcctcaagtcaccaccacctggcttcgacagtgttatcgcacgcggtcacactgagccagacccaacacaagacacagaactcgaacttgatggccagcaggttgttgtccctcaaggccaacctgttccttgtcctgagttctcttcatcaacattctcacaatccgagtacctcatctatcaggaaagccaatgccgccttcgctacctt		ATCCACCGGTACCATGGCTAGCgttgcattgggtcgcgagcatcatatcaacaccgataaccctagcctcaagtcaccaccacctggcttcgacagtgttatcgcacgcggtcacactgagccagacccaacacaagacacagaactcgaacttgatggccagcaggttgttgtccctcaaggccaacctgttccttgtcctgagttctcttcatcaacattctcacaatccgagtacctcatctatcaggaaagccaatgccgccttcgctaccttTCTAGCGGAGGATCTAGCGGAGG	2_wt_dna_repair_peptides	PARP3	11289.0	0.18584462751350872	-0.27690975645566707
81	0.0	513.0	2841.0	2.0	38.0	513.0	hblOligo209513_Cat3	81	NM_1003931	12.0	GACACGTCCATGAACGAGGATAACCCTGAGCTCAAGGAGCCACCACCTGGCTTCGACGAGGTTATCGCACGCGGTCACGAGGAGCCAGACCCAGAGCAAGACGAGGAACTCGAACTTGATGGCCAGCAGGTTGTTGTCCCTCAAGGCCAACCTGTTCCTTGTCCTGAGTTCGAGGAGGAGGAGTTCGAGCAAGAGGAGTACCTCATCTATCAGGAAGAGCAATGCCGCCTTCGCTACCTTCTTGAAGTGCACCTGTCTAGCGGAGGATCTAGCGGAGG	GACACGTCCATGaacGAGgataaccctGAGctcaagGAGccaccacctggcttcgacGAGgttatcgcacgcggtcacGAGgagccagacccaGAGcaagacGAGgaactcgaacttgatggccagcaggttgttgtccctcaaggccaacctgttccttgtcctgagttcGAGGAGGAGGAGttcGAGcaaGAGgagtacctcatctatcaggaaGAGcaatgccgccttcgctaccttcttgaagtgcacctg	GACACGTCCATG	ATCCACCGGTACCATGGCTAGCGACACGTCCATGaacGAGgataaccctGAGctcaagGAGccaccacctggcttcgacGAGgttatcgcacgcggtcacGAGgagccagacccaGAGcaagacGAGgaactcgaacttgatggccagcaggttgttgtccctcaaggccaacctgttccttgtcctgagttcGAGGAGGAGGAGttcGAGcaaGAGgagtacctcatctatcaggaaGAGcaatgccgccttcgctaccttcttgaagtgcacctgTCTAGCGGAGGATCTAGCGGAGG	3_4778_st_to_e_dna_repair_peptides_9NATG	PARP3	3354.0	0.15295169946332737	-0.5113050587372183
83	0.0	73.0	662.0	0.0	1.0	73.0	hblOligo130381_Cat7	83	NM_1004304	1.0	CCCGTGGATATGGAGCTTCTCGCCTGCGAGGGGCTGGCCGGTGTCGAGCTCGTGCCAGAGGCAGCAGAGAAAAAAATGATGCTGGAGCAAATTGCCGAGAAACAGGCAGAGAATGGCGAGCGCGCAGGCGAGCCTGATGTTTTGCGCTGTGAGGAGCAGGGCCATCGCAAAGATGAGGACAAAGAGCGCGAGCGCAAGGATGATGACGAGCTGGAGGAAGCAGAGCACGAGAAGAAGGAGGTCAAAAAAGTTGTCTCTAGCGGAGGATCTAGCGGAGG	CCCGTGGATATGGAGcttctcgcctgcgaggggctggccggtgtcGAGctcgtgccaGAGgcagcaGAGaaaaaaatgatgctgGAGcaaattgccGAGaaacaggcagagaatggcgagcgcgcaggcGAGcctgatgttttgcgctgtGAGGAGcagggccatcgcaaagatGAGgacaaaGAGcgcGAGcgcaaggatgatgacGAGctgGAGgaagcaGAGcacGAGaagaagGAGgtcaaaaaagttgtc	CCCGTGGATATG	ATCCACCGGTACCATGGCTAGCCCCGTGGATATGGAGcttctcgcctgcgaggggctggccggtgtcGAGctcgtgccaGAGgcagcaGAGaaaaaaatgatgctgGAGcaaattgccGAGaaacaggcagagaatggcgagcgcgcaggcGAGcctgatgttttgcgctgtGAGGAGcagggccatcgcaaagatGAGgacaaaGAGcgcGAGcgcaaggatgatgacGAGctgGAGgaagcaGAGcacGAGaagaagGAGgtcaaaaaagttgtcTCTAGCGGAGGATCTAGCGGAGG	7_sampled_680_from_cat6	ZNF740	735.0	0.09931972789115646	-1.0044756368424168
84	0.0	281.0	531.0	0.0	0.0	281.0	hblOligo130381_Cat6	84	NM_1004304	1.0	ATGGCCCAAGCCAGCCTTCTCGCCTGCGAGGGGCTGGCCGGTGTCTCCCTCGTGCCAACCGCAGCATCAAAAAAAATGATGCTGTCACAAATTGCCAGCAAACAGGCAGAGAATGGCGAGCGCGCAGGCTCCCCTGATGTTTTGCGCTGTTCAAGCCAGGGCCATCGCAAAGATTCAGACAAAAGTCGCTCACGCAAGGATGATGACAGTCTGTCCGAAGCAAGCCACAGCAAGAAGACAGTCAAAAAAGTTGTCTCTAGCGGAGGATCTAGCGGAGG	atggcccaagccagccttctcgcctgcgaggggctggccggtgtctccctcgtgccaaccgcagcatcaaaaaaaatgatgctgtcacaaattgccagcaaacaggcagagaatggcgagcgcgcaggctcccctgatgttttgcgctgttcaagccagggccatcgcaaagattcagacaaaagtcgctcacgcaaggatgatgacagtctgtccgaagcaagccacagcaagaagacagtcaaaaaagttgtc		ATCCACCGGTACCATGGCTAGCatggcccaagccagccttctcgcctgcgaggggctggccggtgtctccctcgtgccaaccgcagcatcaaaaaaaatgatgctgtcacaaattgccagcaaacaggcagagaatggcgagcgcgcaggctcccctgatgttttgcgctgttcaagccagggccatcgcaaagattcagacaaaagtcgctcacgcaaggatgatgacagtctgtccgaagcaagccacagcaagaagacagtcaaaaaagttgtcTCTAGCGGAGGATCTAGCGGAGG	6_phosphoprotein_peptides	ZNF740	812.0	0.3460591133004926	0.5639231260380072
85	0.0	207.0	490.0	0.0	1.0	207.0	hblOligo250576_Cat6	85	NM_1004304	2.0	GATGTTTTGCGCTGTTCAAGCCAGGGCCATCGCAAAGATTCAGACAAAAGTCGCTCACGCAAGGATGATGACAGTCTGTCCGAAGCAAGCCACAGCAAGAAGACAGTCAAAAAAGTTGTCGTGGTTGAGCAAAACGGTAGTTTTCAAGTGAAAATTCCAAAGAATTTTGTTTGTGAGCACTGTTTCGGGGCTTTCCGCTCTAGTTATCATCTGAAGCGCCACATTCTCATCCACACCGGGGAAAAGCCTTTCGAGTCTAGCGGAGGATCTAGCGGAGG	gatgttttgcgctgttcaagccagggccatcgcaaagattcagacaaaagtcgctcacgcaaggatgatgacagtctgtccgaagcaagccacagcaagaagacagtcaaaaaagttgtcgtggttgagcaaaacggtagttttcaagtgaaaattccaaagaattttgtttgtgagcactgtttcggggctttccgctctagttatcatctgaagcgccacattctcatccacaccggggaaaagcctttcgag		ATCCACCGGTACCATGGCTAGCgatgttttgcgctgttcaagccagggccatcgcaaagattcagacaaaagtcgctcacgcaaggatgatgacagtctgtccgaagcaagccacagcaagaagacagtcaaaaaagttgtcgtggttgagcaaaacggtagttttcaagtgaaaattccaaagaattttgtttgtgagcactgtttcggggctttccgctctagttatcatctgaagcgccacattctcatccacaccggggaaaagcctttcgagTCTAGCGGAGGATCTAGCGGAGG	6_phosphoprotein_peptides	ZNF740	697.0	0.296987087517934	0.33864388010689683
87	0.0	24.0	38.0	0.0	0.0	24.0	hblOligo250577_Cat7	87	NM_1004304	4.0	TCTCATACTATGGAGTATCATCTGAAGCGCCACATTCTCATCCACGAGGGGGAAAAGCCTTTCGAGTGTGATATCTGTGACATGCGCTTCATTCAGAAATACCACCTGGAGCGCCATAAGCGCGTGCACGAGGGGGAGAAGCCTTACCAGTGCGAGCGCTGTCATCAGTGCTTTGAGCGCGAGGATCGCCTTTTGCGCCATAAGCGCATGTGTCAGGGGTGTCAAGAGAAGGAGGAGGACGGGCAGTTTGAGTTGTCTAGCGGAGGATCTAGCGGAGG	TCTCATACTATGGAGtatcatctgaagcgccacattctcatccacGAGggggaaaagcctttcgagtgtgatatctgtgacatgcgcttcattcagaaataccacctggagcgccataagcgcgtgcacGAGggggagaagccttaccagtgcgagcgctgtcatcagtgctttGAGcgcGAGgatcgccttttgcgccataagcgcatgtgtcaggggtgtcaaGAGaagGAGGAGgacgggcagtttGAGttg	TCTCATACTATG	ATCCACCGGTACCATGGCTAGCTCTCATACTATGGAGtatcatctgaagcgccacattctcatccacGAGggggaaaagcctttcgagtgtgatatctgtgacatgcgcttcattcagaaataccacctggagcgccataagcgcgtgcacGAGggggagaagccttaccagtgcgagcgctgtcatcagtgctttGAGcgcGAGgatcgccttttgcgccataagcgcatgtgtcaggggtgtcaaGAGaagGAGGAGgacgggcagtttGAGttgTCTAGCGGAGGATCTAGCGGAGG	7_sampled_680_from_cat6	ZNF740	62.0	0.3870967741935484	0.7407981485677599
90	0.0	144.0	506.0	0.0	2.0	144.0	hblOligo21693_Cat2	90	NM_1005735	1.0	AGTCGCGAATCCGATGTTGAGGCTCAACAATCTCACGGGTCAAGCGCATGTAGCCAGCCACATGGCAGCGTTACCCAATCCCAGGGCAGTAGTAGTCAGTCCCAGGGCATTAGCTCAAGTAGTACCTCAACCATGCCAAATTCAAGCCAATCATCACACAGCAGTTCTGGTACACTGTCTAGCCTGGAGACTGTCAGCACTCAGGAATTGTACTCCATCCCTGAAGATCAAGAGCCAGAAGATCAAGAGCCAGAGTCTAGCGGAGGATCTAGCGGAGG	agtcgcgaatccgatgttgaggctcaacaatctcacgggtcaagcgcatgtagccagccacatggcagcgttacccaatcccagggcagtagtagtcagtcccagggcattagctcaagtagtacctcaaccatgccaaattcaagccaatcatcacacagcagttctggtacactgtctagcctggagactgtcagcactcaggaattgtactccatccctgaagatcaagagccagaagatcaagagccagag		ATCCACCGGTACCATGGCTAGCagtcgcgaatccgatgttgaggctcaacaatctcacgggtcaagcgcatgtagccagccacatggcagcgttacccaatcccagggcagtagtagtcagtcccagggcattagctcaagtagtacctcaaccatgccaaattcaagccaatcatcacacagcagttctggtacactgtctagcctggagactgtcagcactcaggaattgtactccatccctgaagatcaagagccagaagatcaagagccagagTCTAGCGGAGGATCTAGCGGAGG	2_wt_dna_repair_peptides	CHEK2	650.0	0.22153846153846155	-0.05639289176526474
91	0.0	292.0	916.0	3.0	4.0	292.0	hblOligo151325_Cat3	91	NM_1005735	2.0	CTGGCGATAATGCAAGAGGAGCACGAGGAGGAGGGTGAGCTGGAGGAGCTGGAGGAGGTCGAGGAGCAGGAATTGTACGAGATCCCTGAAGATCAAGAGCCAGAAGATCAAGAGCCAGAGGAACCAGAGCCAGCTCCATGGGCACGCCTGTGGGCACTCCAGGACGGTTTTGCAAATCTGGAAGAGGAAGAGGGGCACGTGGAGCAAGAGGACTTGGAGCTCCTGTTGGAGGAGGACCCTCCAGCTGAGGCCGAGTCTAGCGGAGGATCTAGCGGAGG	CTGGCGATAATGcaaGAGGAGcacGAGGAGGAGggtGAGctgGAGGAGctggagGAGgtcGAGGAGcaggaattgtacGAGatccctgaagatcaagagccagaagatcaagagccagaggaaccaGAGccagctccatgggcacgcctgtgggcactccaggacggttttgcaaatctggaaGAGgaaGAGgggcacgtgGAGcaaGAGgacttggagctcctgttgGAGGAGgaccctccagctGAGgccGAG	CTGGCGATAATG	ATCCACCGGTACCATGGCTAGCCTGGCGATAATGcaaGAGGAGcacGAGGAGGAGggtGAGctgGAGGAGctggagGAGgtcGAGGAGcaggaattgtacGAGatccctgaagatcaagagccagaagatcaagagccagaggaaccaGAGccagctccatgggcacgcctgtgggcactccaggacggttttgcaaatctggaaGAGgaaGAGgggcacgtgGAGcaaGAGgacttggagctcctgttgGAGGAGgaccctccagctGAGgccGAGTCTAGCGGAGGATCTAGCGGAGG	3_4778_st_to_e_dna_repair_peptides_9NATG	CHEK2	1208.0	0.24172185430463577	0.05706791554035151
92	0.0	538.0	6167.0	0.0	39.0	538.0	hblOligo151325_Cat2	92	NM_1005735	2.0	CCAAATTCAAGCCAATCATCACACAGCAGTTCTGGTACACTGTCTAGCCTGGAGACTGTCAGCACTCAGGAATTGTACTCCATCCCTGAAGATCAAGAGCCAGAAGATCAAGAGCCAGAGGAACCAACACCAGCTCCATGGGCACGCCTGTGGGCACTCCAGGACGGTTTTGCAAATCTGGAAACCGAAAGCGGGCACGTGACTCAAAGCGACTTGGAGCTCCTGTTGAGCTCTGACCCTCCAGCTTCTGCCAGCTCTAGCGGAGGATCTAGCGGAGG	ccaaattcaagccaatcatcacacagcagttctggtacactgtctagcctggagactgtcagcactcaggaattgtactccatccctgaagatcaagagccagaagatcaagagccagaggaaccaacaccagctccatgggcacgcctgtgggcactccaggacggttttgcaaatctggaaaccgaaagcgggcacgtgactcaaagcgacttggagctcctgttgagctctgaccctccagcttctgccagc		ATCCACCGGTACCATGGCTAGCccaaattcaagccaatcatcacacagcagttctggtacactgtctagcctggagactgtcagcactcaggaattgtactccatccctgaagatcaagagccagaagatcaagagccagaggaaccaacaccagctccatgggcacgcctgtgggcactccaggacggttttgcaaatctggaaaccgaaagcgggcacgtgactcaaagcgacttggagctcctgttgagctctgaccctccagcttctgccagcTCTAGCGGAGGATCTAGCGGAGG	2_wt_dna_repair_peptides	CHEK2	6705.0	0.0802386278896346	-1.2387787368835084
93	0.0	1243.0	3776.0	0.0	51.0	1243.0	hblOligo21694_Cat3	93	NM_1005735	3.0	GCTACCAGGATGCGCCTGTGGGCACTCCAGGACGGTTTTGCAAATCTGGAAGAGGAAGAGGGGCACGTGGAGCAAGAGGACTTGGAGCTCCTGTTGGAGGAGGACCCTCCAGCTGAGGCCGAGCAGGAGGCTGGGATTCGCGGCGTCCGCCATCATCCTCGCCCAGTGTGCGAGCTCAAATGCGTGAATGACAACTATTGGTTTGGTCGCGACAAAGAGTGCGAGTATTGCTTTGACGAGCCTCTCCTTAAGCGCTCTAGCGGAGGATCTAGCGGAGG	GCTACCAGGATGcgcctgtgggcactccaggacggttttgcaaatctggaaGAGgaaGAGgggcacgtgGAGcaaGAGgacttggagctcctgttgGAGGAGgaccctccagctGAGgccGAGcagGAGgctgggattcgcggcgtccgccatcatcctcgcccagtgtgcGAGctcaaatgcgtgaatgacaactattggtttggtcgcgacaaaGAGtgcgagtattgctttgacgagcctctccttaagcgc	GCTACCAGGATG	ATCCACCGGTACCATGGCTAGCGCTACCAGGATGcgcctgtgggcactccaggacggttttgcaaatctggaaGAGgaaGAGgggcacgtgGAGcaaGAGgacttggagctcctgttgGAGGAGgaccctccagctGAGgccGAGcagGAGgctgggattcgcggcgtccgccatcatcctcgcccagtgtgcGAGctcaaatgcgtgaatgacaactattggtttggtcgcgacaaaGAGtgcgagtattgctttgacgagcctctccttaagcgcTCTAGCGGAGGATCTAGCGGAGG	3_4778_st_to_e_dna_repair_peptides_9NATG	CHEK2	5019.0	0.24765889619446105	0.08919304219151991
94	0.0	2117.0	4465.0	0.0	24.0	2117.0	hblOligo21694_Cat2	94	NM_1005735	3.0	GCTCCATGGGCACGCCTGTGGGCACTCCAGGACGGTTTTGCAAATCTGGAAACCGAAAGCGGGCACGTGACTCAAAGCGACTTGGAGCTCCTGTTGAGCTCTGACCCTCCAGCTTCTGCCAGCCAGTCTGCTGGGATTCGCGGCGTCCGCCATCATCCTCGCCCAGTGTGCTCTCTCAAATGCGTGAATGACAACTATTGGTTTGGTCGCGACAAATCATGCGAGTATTGCTTTGACGAGCCTCTCCTTAAGCGCTCTAGCGGAGGATCTAGCGGAGG	gctccatgggcacgcctgtgggcactccaggacggttttgcaaatctggaaaccgaaagcgggcacgtgactcaaagcgacttggagctcctgttgagctctgaccctccagcttctgccagccagtctgctgggattcgcggcgtccgccatcatcctcgcccagtgtgctctctcaaatgcgtgaatgacaactattggtttggtcgcgacaaatcatgcgagtattgctttgacgagcctctccttaagcgc		ATCCACCGGTACCATGGCTAGCgctccatgggcacgcctgtgggcactccaggacggttttgcaaatctggaaaccgaaagcgggcacgtgactcaaagcgacttggagctcctgttgagctctgaccctccagcttctgccagccagtctgctgggattcgcggcgtccgccatcatcctcgcccagtgtgctctctcaaatgcgtgaatgacaactattggtttggtcgcgacaaatcatgcgagtattgctttgacgagcctctccttaagcgcTCTAGCGGAGGATCTAGCGGAGG	2_wt_dna_repair_peptides	CHEK2	6582.0	0.3216347614706776	0.45406125577046574
95	0.0	29.0	63.0	0.0	0.0	29.0	hblOligo151326_Cat3	95	NM_1005735	4.0	TGTCGACTAATGCGCCATCATCCTCGCCCAGTGTGCGAGCTCAAATGCGTGAATGACAACTATTGGTTTGGTCGCGACAAAGAGTGCGAGTATTGCTTTGACGAGCCTCTCCTTAAGCGCGAGGATAAATACCGCGAGTATGAGAAGAAACACTTCCGCATCTTTCGCGAGGTGGGCCCAAAGAACGAGTACATCGCTTATATTGAAGATCATGAGGGTAATGGGGAGTTCGTTAACGAGGAGCTGGTTGGGAAGTCTAGCGGAGGATCTAGCGGAGG	TGTCGACTAATGcgccatcatcctcgcccagtgtgcGAGctcaaatgcgtgaatgacaactattggtttggtcgcgacaaaGAGtgcgagtattgctttgacgagcctctccttaagcgcGAGgataaataccgcGAGtatGAGaagaaacacttccgcatctttcgcgaggtgggcccaaagaacGAGtacatcgcttatattgaagatcatGAGggtaatgggGAGttcgttaacGAGgagctggttgggaag	TGTCGACTAATG	ATCCACCGGTACCATGGCTAGCTGTCGACTAATGcgccatcatcctcgcccagtgtgcGAGctcaaatgcgtgaatgacaactattggtttggtcgcgacaaaGAGtgcgagtattgctttgacgagcctctccttaagcgcGAGgataaataccgcGAGtatGAGaagaaacacttccgcatctttcgcgaggtgggcccaaagaacGAGtacatcgcttatattgaagatcatGAGggtaatgggGAGttcgttaacGAGgagctggttgggaagTCTAGCGGAGGATCTAGCGGAGG	3_4778_st_to_e_dna_repair_peptides_9NATG	CHEK2	92.0	0.31521739130434784	0.42449158154114164
96	0.0	981.0	1485.0	0.0	6.0	981.0	hblOligo151326_Cat2	96	NM_1005735	4.0	ATTCGCGGCGTCCGCCATCATCCTCGCCCAGTGTGCTCTCTCAAATGCGTGAATGACAACTATTGGTTTGGTCGCGACAAATCATGCGAGTATTGCTTTGACGAGCCTCTCCTTAAGCGCACCGATAAATACCGCACATATTCCAAGAAACACTTCCGCATCTTTCGCGAGGTGGGCCCAAAGAACAGTTACATCGCTTATATTGAAGATCATAGCGGTAATGGGACCTTCGTTAACACAGAGCTGGTTGGGAAGTCTAGCGGAGGATCTAGCGGAGG	attcgcggcgtccgccatcatcctcgcccagtgtgctctctcaaatgcgtgaatgacaactattggtttggtcgcgacaaatcatgcgagtattgctttgacgagcctctccttaagcgcaccgataaataccgcacatattccaagaaacacttccgcatctttcgcgaggtgggcccaaagaacagttacatcgcttatattgaagatcatagcggtaatgggaccttcgttaacacagagctggttgggaag		ATCCACCGGTACCATGGCTAGCattcgcggcgtccgccatcatcctcgcccagtgtgctctctcaaatgcgtgaatgacaactattggtttggtcgcgacaaatcatgcgagtattgctttgacgagcctctccttaagcgcaccgataaataccgcacatattccaagaaacacttccgcatctttcgcgaggtgggcccaaagaacagttacatcgcttatattgaagatcatagcggtaatgggaccttcgttaacacagagctggttgggaagTCTAGCGGAGGATCTAGCGGAGG	2_wt_dna_repair_peptides	CHEK2	2466.0	0.3978102189781022	0.7857328862747632
97	0.0	91.0	456.0	0.0	2.0	91.0	hblOligo21695_Cat3	97	NM_1005735	5.0	ACTTCGGCTATGAAACACTTCCGCATCTTTCGCGAGGTGGGCCCAAAGAACGAGTACATCGCTTATATTGAAGATCATGAGGGTAATGGGGAGTTCGTTAACGAGGAGCTGGTTGGGAAGGGGAAGCGCCGCCCTCTCAACAACAACGAGGAAATTGCTCTGGAGTTGGAGCGCAACAAAGTTTTCGTGTTCTTTGACCTGGAGGTCGACGATCAGGAGGTCTACCCTAAGGCATTGCGCGATGAATACATCATGTCTAGCGGAGGATCTAGCGGAGG	ACTTCGGCTATGaaacacttccgcatctttcgcgaggtgggcccaaagaacGAGtacatcgcttatattgaagatcatGAGggtaatgggGAGttcgttaacGAGgagctggttgggaaggggaagcgccgccctctcaacaacaacGAGgaaattgctctgGAGttgGAGcgcaacaaagttttcgtgttctttgacctgGAGgtcgacgatcagGAGgtctaccctaaggcattgcgcgatgaatacatcatg	ACTTCGGCTATG	ATCCACCGGTACCATGGCTAGCACTTCGGCTATGaaacacttccgcatctttcgcgaggtgggcccaaagaacGAGtacatcgcttatattgaagatcatGAGggtaatgggGAGttcgttaacGAGgagctggttgggaaggggaagcgccgccctctcaacaacaacGAGgaaattgctctgGAGttgGAGcgcaacaaagttttcgtgttctttgacctgGAGgtcgacgatcagGAGgtctaccctaaggcattgcgcgatgaatacatcatgTCTAGCGGAGGATCTAGCGGAGG	3_4778_st_to_e_dna_repair_peptides_9NATG	CHEK2	547.0	0.1663619744058501	-0.411302825051336
98	0.0	176.0	38.0	0.0	3.0	176.0	hblOligo21695_Cat2	98	NM_1005735	5.0	ACATATTCCAAGAAACACTTCCGCATCTTTCGCGAGGTGGGCCCAAAGAACAGTTACATCGCTTATATTGAAGATCATAGCGGTAATGGGACCTTCGTTAACACAGAGCTGGTTGGGAAGGGGAAGCGCCGCCCTCTCAACAACAACTCCGAAATTGCTCTGTCCTTGTCTCGCAACAAAGTTTTCGTGTTCTTTGACCTGACTGTCGACGATCAGAGTGTCTACCCTAAGGCATTGCGCGATGAATACATCATGTCTAGCGGAGGATCTAGCGGAGG	acatattccaagaaacacttccgcatctttcgcgaggtgggcccaaagaacagttacatcgcttatattgaagatcatagcggtaatgggaccttcgttaacacagagctggttgggaaggggaagcgccgccctctcaacaacaactccgaaattgctctgtccttgtctcgcaacaaagttttcgtgttctttgacctgactgtcgacgatcagagtgtctaccctaaggcattgcgcgatgaatacatcatg		ATCCACCGGTACCATGGCTAGCacatattccaagaaacacttccgcatctttcgcgaggtgggcccaaagaacagttacatcgcttatattgaagatcatagcggtaatgggaccttcgttaacacagagctggttgggaaggggaagcgccgccctctcaacaacaactccgaaattgctctgtccttgtctcgcaacaaagttttcgtgttctttgacctgactgtcgacgatcagagtgtctaccctaaggcattgcgcgatgaatacatcatgTCTAGCGGAGGATCTAGCGGAGG	2_wt_dna_repair_peptides	CHEK2	214.0	0.822429906542056	2.733228313257966
99	0.0	54.0	22.0	0.0	0.0	54.0	hblOligo151327_Cat3	99	NM_1005735	6.0	GGCCCCGCTATGGAGGAAATTGCTCTGGAGTTGGAGCGCAACAAAGTTTTCGTGTTCTTTGACCTGGAGGTCGACGATCAGGAGGTCTACCCTAAGGCATTGCGCGATGAATACATCATGGAGAAGGAGCTGGGGGAGGGGGCATGTGGCGAGGTCAAGTTGGCATTCGAGCGCAAGGAGTGTAAAAAAGTCGCCATTAAGATCATTGAGAAGCGCAAATTTGCCATCGGCGAGGCCCGCGAGGCTGACCCAGCATCTAGCGGAGGATCTAGCGGAGG	GGCCCCGCTATGGAGgaaattgctctgGAGttgGAGcgcaacaaagttttcgtgttctttgacctgGAGgtcgacgatcagGAGgtctaccctaaggcattgcgcgatgaatacatcatgGAGaagGAGctggggGAGggggcatgtggcgaggtcaagttggcattcgagcgcaagGAGtgtaaaaaagtcgccattaagatcattGAGaagcgcaaatttgccatcggcGAGgcccgcgaggctgacccagca	GGCCCCGCTATG	ATCCACCGGTACCATGGCTAGCGGCCCCGCTATGGAGgaaattgctctgGAGttgGAGcgcaacaaagttttcgtgttctttgacctgGAGgtcgacgatcagGAGgtctaccctaaggcattgcgcgatgaatacatcatgGAGaagGAGctggggGAGggggcatgtggcgaggtcaagttggcattcgagcgcaagGAGtgtaaaaaagtcgccattaagatcattGAGaagcgcaaatttgccatcggcGAGgcccgcgaggctgacccagcaTCTAGCGGAGGATCTAGCGGAGG	3_4778_st_to_e_dna_repair_peptides_9NATG	CHEK2	76.0	0.7105263157894737	2.0982720711521585
100	0.0	118.0	563.0	0.0	0.0	118.0	hblOligo151327_Cat2	100	NM_1005735	6.0	CTCAACAACAACTCCGAAATTGCTCTGTCCTTGTCTCGCAACAAAGTTTTCGTGTTCTTTGACCTGACTGTCGACGATCAGAGTGTCTACCCTAAGGCATTGCGCGATGAATACATCATGAGTAAGACCCTGGGGTCCGGGGCATGTGGCGAGGTCAAGTTGGCATTCGAGCGCAAGACTTGTAAAAAAGTCGCCATTAAGATCATTTCTAAGCGCAAATTTGCCATCGGCAGCGCCCGCGAGGCTGACCCAGCATCTAGCGGAGGATCTAGCGGAGG	ctcaacaacaactccgaaattgctctgtccttgtctcgcaacaaagttttcgtgttctttgacctgactgtcgacgatcagagtgtctaccctaaggcattgcgcgatgaatacatcatgagtaagaccctggggtccggggcatgtggcgaggtcaagttggcattcgagcgcaagacttgtaaaaaagtcgccattaagatcatttctaagcgcaaatttgccatcggcagcgcccgcgaggctgacccagca		ATCCACCGGTACCATGGCTAGCctcaacaacaactccgaaattgctctgtccttgtctcgcaacaaagttttcgtgttctttgacctgactgtcgacgatcagagtgtctaccctaaggcattgcgcgatgaatacatcatgagtaagaccctggggtccggggcatgtggcgaggtcaagttggcattcgagcgcaagacttgtaaaaaagtcgccattaagatcatttctaagcgcaaatttgccatcggcagcgcccgcgaggctgacccagcaTCTAGCGGAGGATCTAGCGGAGG	2_wt_dna_repair_peptides	CHEK2	681.0	0.17327459618208516	-0.36226452572782564
101	0.0	163.0	1402.0	0.0	3.0	163.0	hblOligo21696_Cat3	101	NM_1005735	7.0	CGAAAACGTATGGGCGAGGTCAAGTTGGCATTCGAGCGCAAGGAGTGTAAAAAAGTCGCCATTAAGATCATTGAGAAGCGCAAATTTGCCATCGGCGAGGCCCGCGAGGCTGACCCAGCACTGAACGTTGAAGAGGAAATTGAAATCCTTAAGAAGCTGAATCACCCTTGTATCATCAAGATCAAGAATTTTTTCGACGCCGAAGATTATTACATTGTGTTGGAATTGATGGAGGGTGGGGAACTTTTTGACAAATCTAGCGGAGGATCTAGCGGAGG	CGAAAACGTATGggcgaggtcaagttggcattcgagcgcaagGAGtgtaaaaaagtcgccattaagatcattGAGaagcgcaaatttgccatcggcGAGgcccgcgaggctgacccagcactgaacgttgaaGAGgaaattgaaatccttaagaagctgaatcacccttgtatcatcaagatcaagaattttttcgacgccgaagattattacattgtgttggaattgatggagggtggggaactttttgacaaa	CGAAAACGTATG	ATCCACCGGTACCATGGCTAGCCGAAAACGTATGggcgaggtcaagttggcattcgagcgcaagGAGtgtaaaaaagtcgccattaagatcattGAGaagcgcaaatttgccatcggcGAGgcccgcgaggctgacccagcactgaacgttgaaGAGgaaattgaaatccttaagaagctgaatcacccttgtatcatcaagatcaagaattttttcgacgccgaagattattacattgtgttggaattgatggagggtggggaactttttgacaaaTCTAGCGGAGGATCTAGCGGAGG	3_4778_st_to_e_dna_repair_peptides_9NATG	CHEK2	1565.0	0.10415335463258786	-0.9515743888415731
102	0.0	598.0	1510.0	0.0	31.0	598.0	hblOligo21696_Cat2	102	NM_1005735	7.0	TCCGGGGCATGTGGCGAGGTCAAGTTGGCATTCGAGCGCAAGACTTGTAAAAAAGTCGCCATTAAGATCATTTCTAAGCGCAAATTTGCCATCGGCAGCGCCCGCGAGGCTGACCCAGCACTGAACGTTGAAACCGAAATTGAAATCCTTAAGAAGCTGAATCACCCTTGTATCATCAAGATCAAGAATTTTTTCGACGCCGAAGATTATTACATTGTGTTGGAATTGATGGAGGGTGGGGAACTTTTTGACAAATCTAGCGGAGGATCTAGCGGAGG	tccggggcatgtggcgaggtcaagttggcattcgagcgcaagacttgtaaaaaagtcgccattaagatcatttctaagcgcaaatttgccatcggcagcgcccgcgaggctgacccagcactgaacgttgaaaccgaaattgaaatccttaagaagctgaatcacccttgtatcatcaagatcaagaattttttcgacgccgaagattattacattgtgttggaattgatggagggtggggaactttttgacaaa		ATCCACCGGTACCATGGCTAGCtccggggcatgtggcgaggtcaagttggcattcgagcgcaagacttgtaaaaaagtcgccattaagatcatttctaagcgcaaatttgccatcggcagcgcccgcgaggctgacccagcactgaacgttgaaaccgaaattgaaatccttaagaagctgaatcacccttgtatcatcaagatcaagaattttttcgacgccgaagattattacattgtgttggaattgatggagggtggggaactttttgacaaaTCTAGCGGAGGATCTAGCGGAGG	2_wt_dna_repair_peptides	CHEK2	2108.0	0.2836812144212524	0.2740563020878619
103	0.0	1090.0	1843.0	1.0	13.0	1090.0	hblOligo151328_Cat3	103	NM_1005735	8.0	TCTTCTCCTATGCTTAAGAAGCTGAATCACCCTTGTATCATCAAGATCAAGAATTTTTTCGACGCCGAAGATTATTACATTGTGTTGGAATTGATGGAGGGTGGGGAACTTTTTGACAAAGTCGTCGGTAACAAACGCTTGAAGGAAGCCGAGTGTAAGTTGTACTTCTACCAAATGTTGCTCGCTGTCCAATATCTCCATGAGAATGGGATTATCCATCGCGACTTGAAGCCTGAAAACGTGCTCCTTGAGGAGTCTAGCGGAGGATCTAGCGGAGG	TCTTCTCCTATGcttaagaagctgaatcacccttgtatcatcaagatcaagaattttttcgacgccgaagattattacattgtgttggaattgatggagggtggggaactttttgacaaagtcgtcggtaacaaacgcttgaaggaagccGAGtgtaagttgtacttctaccaaatgttgctcgctgtccaatatctccatgagaatgggattatccatcgcgacttgaagcctgaaaacgtgctccttGAGGAG	TCTTCTCCTATG	ATCCACCGGTACCATGGCTAGCTCTTCTCCTATGcttaagaagctgaatcacccttgtatcatcaagatcaagaattttttcgacgccgaagattattacattgtgttggaattgatggagggtggggaactttttgacaaagtcgtcggtaacaaacgcttgaaggaagccGAGtgtaagttgtacttctaccaaatgttgctcgctgtccaatatctccatgagaatgggattatccatcgcgacttgaagcctgaaaacgtgctccttGAGGAGTCTAGCGGAGGATCTAGCGGAGG	3_4778_st_to_e_dna_repair_peptides_9NATG	CHEK2	2933.0	0.37163314012956017	0.6751134954995662
105	0.0	584.0	7336.0	1.0	30.0	584.0	hblOligo21697_Cat3	105	NM_1005735	9.0	AGTCATTATATGGCCGAGTGTAAGTTGTACTTCTACCAAATGTTGCTCGCTGTCCAATATCTCCATGAGAATGGGATTATCCATCGCGACTTGAAGCCTGAAAACGTGCTCCTTGAGGAGCAGGAAGAAGATTGCTTGATTAAAATTGAGGACTTTGGTCACGAGAAGATTTTGGGCGAAGAGGAGCTTATGCGCGAGCTCTGTGGCGAGCCTGAGTATCTCGCACCAGAAGTCTTGGTGGAGGTCGGTGAGGCTTCTAGCGGAGGATCTAGCGGAGG	AGTCATTATATGgccGAGtgtaagttgtacttctaccaaatgttgctcgctgtccaatatctccatgagaatgggattatccatcgcgacttgaagcctgaaaacgtgctccttGAGGAGcaggaagaagattgcttgattaaaattGAGgactttggtcacGAGaagattttgggcgaaGAGGAGcttatgcgcGAGctctgtggcGAGcctGAGtatctcgcaccagaagtcttggtgGAGgtcggtGAGgct	AGTCATTATATG	ATCCACCGGTACCATGGCTAGCAGTCATTATATGgccGAGtgtaagttgtacttctaccaaatgttgctcgctgtccaatatctccatgagaatgggattatccatcgcgacttgaagcctgaaaacgtgctccttGAGGAGcaggaagaagattgcttgattaaaattGAGgactttggtcacGAGaagattttgggcgaaGAGGAGcttatgcgcGAGctctgtggcGAGcctGAGtatctcgcaccagaagtcttggtgGAGgtcggtGAGgctTCTAGCGGAGGATCTAGCGGAGG	3_4778_st_to_e_dna_repair_peptides_9NATG	CHEK2	7920.0	0.07373737373737374	-1.3303175531618736
107	0.0	20.0	457.0	0.0	2.0	20.0	hblOligo151329_Cat3	107	NM_1005735	10.0	GCTGGGCTCATGGAGGACTTTGGTCACGAGAAGATTTTGGGCGAAGAGGAGCTTATGCGCGAGCTCTGTGGCGAGCCTGAGTATCTCGCACCAGAAGTCTTGGTGGAGGTCGGTGAGGCTGGCTATAATCGCGCAGTCGACTGTTGGGAGTTGGGGGTTATTCTGTTTATTTGCCTCGAGGGGTATCCTCCTTTTGAGGAACACCGCGAGCAGGTGGAGCTGAAAGATCAAATTGAGGAGGGCAAGTACAATTTCTCTAGCGGAGGATCTAGCGGAGG	GCTGGGCTCATGGAGgactttggtcacGAGaagattttgggcgaaGAGGAGcttatgcgcGAGctctgtggcGAGcctGAGtatctcgcaccagaagtcttggtgGAGgtcggtGAGgctggctataatcgcgcagtcgactgttggGAGttgggggttattctgtttatttgcctcGAGgggtatcctccttttGAGgaacaccgcGAGcaggtgGAGctgaaagatcaaattGAGGAGggcaagtacaatttc	GCTGGGCTCATG	ATCCACCGGTACCATGGCTAGCGCTGGGCTCATGGAGgactttggtcacGAGaagattttgggcgaaGAGGAGcttatgcgcGAGctctgtggcGAGcctGAGtatctcgcaccagaagtcttggtgGAGgtcggtGAGgctggctataatcgcgcagtcgactgttggGAGttgggggttattctgtttatttgcctcGAGgggtatcctccttttGAGgaacaccgcGAGcaggtgGAGctgaaagatcaaattGAGGAGggcaagtacaatttcTCTAGCGGAGGATCTAGCGGAGG	3_4778_st_to_e_dna_repair_peptides_9NATG	CHEK2	477.0	0.041928721174004195	-1.9286206393940137
108	0.0	84.0	770.0	2.0	2.0	84.0	hblOligo151329_Cat2	108	NM_1005735	10.0	TTGATTAAAATTACAGACTTTGGTCACTCAAAGATTTTGGGCGAAACAAGCCTTATGCGCACCCTCTGTGGCACTCCTACATATCTCGCACCAGAAGTCTTGGTGTCAGTCGGTACCGCTGGCTATAATCGCGCAGTCGACTGTTGGTCTTTGGGGGTTATTCTGTTTATTTGCCTCTCAGGGTATCCTCCTTTTTCCGAACACCGCACTCAGGTGAGTCTGAAAGATCAAATTACCTCAGGCAAGTACAATTTCTCTAGCGGAGGATCTAGCGGAGG	ttgattaaaattacagactttggtcactcaaagattttgggcgaaacaagccttatgcgcaccctctgtggcactcctacatatctcgcaccagaagtcttggtgtcagtcggtaccgctggctataatcgcgcagtcgactgttggtctttgggggttattctgtttatttgcctctcagggtatcctcctttttccgaacaccgcactcaggtgagtctgaaagatcaaattacctcaggcaagtacaatttc		ATCCACCGGTACCATGGCTAGCttgattaaaattacagactttggtcactcaaagattttgggcgaaacaagccttatgcgcaccctctgtggcactcctacatatctcgcaccagaagtcttggtgtcagtcggtaccgctggctataatcgcgcagtcgactgttggtctttgggggttattctgtttatttgcctctcagggtatcctcctttttccgaacaccgcactcaggtgagtctgaaagatcaaattacctcaggcaagtacaatttcTCTAGCGGAGGATCTAGCGGAGG	2_wt_dna_repair_peptides	CHEK2	854.0	0.09836065573770492	-1.0152432380582157
109	0.0	180.0	359.0	0.0	1.0	180.0	hblOligo21698_Cat3	109	NM_1005735	11.0	ACACACGCAATGGAGTTGGGGGTTATTCTGTTTATTTGCCTCGAGGGGTATCCTCCTTTTGAGGAACACCGCGAGCAGGTGGAGCTGAAAGATCAAATTGAGGAGGGCAAGTACAATTTCATCCCTGAGGTCTGGGCTGAGGTCGAGGAAAAAGCCCTTGACCTGGTGAAGAAATTGTTGGTGGTCGATCCAAAAGCACGCTTTGAGGAGGAGGAAGCACTTCGCCACCCTTGGCTCCAAGACGAGGATATGAAATCTAGCGGAGGATCTAGCGGAGG	ACACACGCAATGGAGttgggggttattctgtttatttgcctcGAGgggtatcctccttttGAGgaacaccgcGAGcaggtgGAGctgaaagatcaaattGAGGAGggcaagtacaatttcatccctgaggtctgggctgaggtcGAGgaaaaagcccttgacctggtgaagaaattgttggtggtcgatccaaaagcacgctttGAGGAGgaggaagcacttcgccacccttggctccaagacgaggatatgaaa	ACACACGCAATG	ATCCACCGGTACCATGGCTAGCACACACGCAATGGAGttgggggttattctgtttatttgcctcGAGgggtatcctccttttGAGgaacaccgcGAGcaggtgGAGctgaaagatcaaattGAGGAGggcaagtacaatttcatccctgaggtctgggctgaggtcGAGgaaaaagcccttgacctggtgaagaaattgttggtggtcgatccaaaagcacgctttGAGGAGgaggaagcacttcgccacccttggctccaagacgaggatatgaaaTCTAGCGGAGGATCTAGCGGAGG	3_4778_st_to_e_dna_repair_peptides_9NATG	CHEK2	539.0	0.3339517625231911	0.5099649403481316
110	0.0	404.0	1110.0	0.0	9.0	404.0	hblOligo21698_Cat2	110	NM_1005735	11.0	GTCGACTGTTGGTCTTTGGGGGTTATTCTGTTTATTTGCCTCTCAGGGTATCCTCCTTTTTCCGAACACCGCACTCAGGTGAGTCTGAAAGATCAAATTACCTCAGGCAAGTACAATTTCATCCCTGAGGTCTGGGCTGAGGTCTCAGAAAAAGCCCTTGACCTGGTGAAGAAATTGTTGGTGGTCGATCCAAAAGCACGCTTTACCACAGAGGAAGCACTTCGCCACCCTTGGCTCCAAGACGAGGATATGAAATCTAGCGGAGGATCTAGCGGAGG	gtcgactgttggtctttgggggttattctgtttatttgcctctcagggtatcctcctttttccgaacaccgcactcaggtgagtctgaaagatcaaattacctcaggcaagtacaatttcatccctgaggtctgggctgaggtctcagaaaaagcccttgacctggtgaagaaattgttggtggtcgatccaaaagcacgctttaccacagaggaagcacttcgccacccttggctccaagacgaggatatgaaa		ATCCACCGGTACCATGGCTAGCgtcgactgttggtctttgggggttattctgtttatttgcctctcagggtatcctcctttttccgaacaccgcactcaggtgagtctgaaagatcaaattacctcaggcaagtacaatttcatccctgaggtctgggctgaggtctcagaaaaagcccttgacctggtgaagaaattgttggtggtcgatccaaaagcacgctttaccacagaggaagcacttcgccacccttggctccaagacgaggatatgaaaTCTAGCGGAGGATCTAGCGGAGG	2_wt_dna_repair_peptides	CHEK2	1514.0	0.2668428005284016	0.1896300616009703
111	0.0	386.0	575.0	0.0	7.0	386.0	hblOligo151330_Cat3	111	NM_1005735	12.0	CCGCGCTCGATGGAAAAAGCCCTTGACCTGGTGAAGAAATTGTTGGTGGTCGATCCAAAAGCACGCTTTGAGGAGGAGGAAGCACTTCGCCACCCTTGGCTCCAAGACGAGGATATGAAACGCAAGTTTCAAGACCTGCTCGAGGAAGAAAATGAAGAGGAGGCCCTGCCTCAAGTGTTGGCACAGCCAGAGGAGGAGCGCAAACGCCCACGCGAGGGTGAGGCCGAGGGTGCCGAGGAGGAGAAACGCCCTGCCTCTAGCGGAGGATCTAGCGGAGG	CCGCGCTCGATGgaaaaagcccttgacctggtgaagaaattgttggtggtcgatccaaaagcacgctttGAGGAGgaggaagcacttcgccacccttggctccaagacgaggatatgaaacgcaagtttcaagacctgctcGAGgaagaaaatgaaGAGGAGgccctgcctcaagtgttggcacagccaGAGGAGGAGcgcaaacgcccacgcgagggtgaggccgagggtgccgagGAGGAGaaacgccctgcc	CCGCGCTCGATG	ATCCACCGGTACCATGGCTAGCCCGCGCTCGATGgaaaaagcccttgacctggtgaagaaattgttggtggtcgatccaaaagcacgctttGAGGAGgaggaagcacttcgccacccttggctccaagacgaggatatgaaacgcaagtttcaagacctgctcGAGgaagaaaatgaaGAGGAGgccctgcctcaagtgttggcacagccaGAGGAGGAGcgcaaacgcccacgcgagggtgaggccgagggtgccgagGAGGAGaaacgccctgccTCTAGCGGAGGATCTAGCGGAGG	3_4778_st_to_e_dna_repair_peptides_9NATG	CHEK2	961.0	0.4016649323621228	0.8017978066136806
113	0.0	1278.0	1308.0	0.0	10.0	1278.0	hblOligo21699_Cat3	113	NM_1005735	13.0	TTTGCACCTATGGTGAAGAAATTGTTGGTGGTCGATCCAAAAGCACGCTTTGAGGAGGAGGAAGCACTTCGCCACCCTTGGCTCCAAGACGAGGATATGAAACGCAAGTTTCAAGACCTGCTCGAGGAAGAAAATGAAGAGGAGGCCCTGCCTCAAGTGTTGGCACAGCCAGAGGAGGAGCGCAAACGCCCACGCGAGGGTGAGGCCGAGGGTGCCGAGGAGGAGAAACGCCCTGCCGTCTGTGCTGCTGTGCTCTCTAGCGGAGGATCTAGCGGAGG	TTTGCACCTATGgtgaagaaattgttggtggtcgatccaaaagcacgctttGAGGAGgaggaagcacttcgccacccttggctccaagacgaggatatgaaacgcaagtttcaagacctgctcGAGgaagaaaatgaaGAGGAGgccctgcctcaagtgttggcacagccaGAGGAGGAGcgcaaacgcccacgcgagggtgaggccgagggtgccgagGAGGAGaaacgccctgccgtctgtgctgctgtgctc	TTTGCACCTATG	ATCCACCGGTACCATGGCTAGCTTTGCACCTATGgtgaagaaattgttggtggtcgatccaaaagcacgctttGAGGAGgaggaagcacttcgccacccttggctccaagacgaggatatgaaacgcaagtttcaagacctgctcGAGgaagaaaatgaaGAGGAGgccctgcctcaagtgttggcacagccaGAGGAGGAGcgcaaacgcccacgcgagggtgaggccgagggtgccgagGAGGAGaaacgccctgccgtctgtgctgctgtgctcTCTAGCGGAGGATCTAGCGGAGG	3_4778_st_to_e_dna_repair_peptides_9NATG	CHEK2	2586.0	0.494199535962877	1.1771275808665362
115	0.0	298.0	437.0	0.0	1.0	298.0	hblOligo15080_Cat7	115	NM_1006109	1.0	TTTGGACGGATGGAGGAGTGTCACCTGCCACGCGATGTCTTGGAGCGCGCCTGCGCTTACCAGGATCGCCGCGGCCAACAACGCCTTCCTGAGTGGCGCGATCCAGATAAATATTGTCCTGAGTACAATAAGGAGCCTCAGGAGAATGAGCCTGTGCTCCTCGAGCGCCTCCATTTTGAAAAAGATGCTGATGAGGAGGAGCGCATTATCGCTCCTATGCGCTGGGGGCTTGTGCCTGAGTGGTTCAAGGAGGAGTCTAGCGGAGGATCTAGCGGAGG	TTTGGACGGATGGAGGAGtgtcacctgccacgcgatgtcttgGAGcgcgcctgcgcttaccaggatcgccgcggccaacaacgccttcctgagtggcgcgatccagataaatattgtcctGAGtacaataagGAGcctcagGAGaatGAGcctgtgctcctcGAGcgcctccattttgaaaaagatgctgatGAGGAGgagcgcattatcgctcctatgcgctgggggcttgtgcctGAGtggttcaaggagGAG	TTTGGACGGATG	ATCCACCGGTACCATGGCTAGCTTTGGACGGATGGAGGAGtgtcacctgccacgcgatgtcttgGAGcgcgcctgcgcttaccaggatcgccgcggccaacaacgccttcctgagtggcgcgatccagataaatattgtcctGAGtacaataagGAGcctcagGAGaatGAGcctgtgctcctcGAGcgcctccattttgaaaaagatgctgatGAGGAGgagcgcattatcgctcctatgcgctgggggcttgtgcctGAGtggttcaaggagGAGTCTAGCGGAGGATCTAGCGGAGG	7_sampled_680_from_cat6	HMCES	735.0	0.4054421768707483	0.8174907693560144
116	0.0	585.0	6157.0	0.0	26.0	585.0	hblOligo15080_Cat6	116	NM_1006109	1.0	ATGTGTGGGCGCACCAGTTGTCACCTGCCACGCGATGTCTTGACACGCGCCTGCGCTTACCAGGATCGCCGCGGCCAACAACGCCTTCCTGAGTGGCGCGATCCAGATAAATATTGTCCTAGCTACAATAAGAGCCCTCAGTCCAATTCCCCTGTGCTCCTCTCCCGCCTCCATTTTGAAAAAGATGCTGATAGCAGCGAGCGCATTATCGCTCCTATGCGCTGGGGGCTTGTGCCTAGTTGGTTCAAGGAGAGTTCTAGCGGAGGATCTAGCGGAGG	atgtgtgggcgcaccagttgtcacctgccacgcgatgtcttgacacgcgcctgcgcttaccaggatcgccgcggccaacaacgccttcctgagtggcgcgatccagataaatattgtcctagctacaataagagccctcagtccaattcccctgtgctcctctcccgcctccattttgaaaaagatgctgatagcagcgagcgcattatcgctcctatgcgctgggggcttgtgcctagttggttcaaggagagt		ATCCACCGGTACCATGGCTAGCatgtgtgggcgcaccagttgtcacctgccacgcgatgtcttgacacgcgcctgcgcttaccaggatcgccgcggccaacaacgccttcctgagtggcgcgatccagataaatattgtcctagctacaataagagccctcagtccaattcccctgtgctcctctcccgcctccattttgaaaaagatgctgatagcagcgagcgcattatcgctcctatgcgctgggggcttgtgcctagttggttcaaggagagtTCTAGCGGAGGATCTAGCGGAGG	6_phosphoprotein_peptides	HMCES	6742.0	0.08676950459804213	-1.1534025997331536
117	0.0	652.0	1039.0	262.0	4.0	652.0	hblOligo145286_Cat6	117	NM_1006109	2.0	CCTCAGTCCAATTCCCCTGTGCTCCTCTCCCGCCTCCATTTTGAAAAAGATGCTGATAGCAGCGAGCGCATTATCGCTCCTATGCGCTGGGGGCTTGTGCCTAGTTGGTTCAAGGAGAGTGACCCTTCAAAACTCCAATTTAACACTACAAATTGTCGCAGCGATACTGTCATGGAGAAACGCAGTTTTAAAGTTCCATTGGGCAAAGGCCGCCGCTGCGTTGTTTTGGCTGACGGGTTTTACGAGTGGCAGCGCTCTAGCGGAGGATCTAGCGGAGG	cctcagtccaattcccctgtgctcctctcccgcctccattttgaaaaagatgctgatagcagcgagcgcattatcgctcctatgcgctgggggcttgtgcctagttggttcaaggagagtgacccttcaaaactccaatttaacactacaaattgtcgcagcgatactgtcatggagaaacgcagttttaaagttccattgggcaaaggccgccgctgcgttgttttggctgacgggttttacgagtggcagcgc		ATCCACCGGTACCATGGCTAGCcctcagtccaattcccctgtgctcctctcccgcctccattttgaaaaagatgctgatagcagcgagcgcattatcgctcctatgcgctgggggcttgtgcctagttggttcaaggagagtgacccttcaaaactccaatttaacactacaaattgtcgcagcgatactgtcatggagaaacgcagttttaaagttccattgggcaaaggccgccgctgcgttgttttggctgacgggttttacgagtggcagcgcTCTAGCGGAGGATCTAGCGGAGG	6_phosphoprotein_peptides	HMCES	1691.0	0.38557066824364283	0.7343610487736256
118	0.0	257.0	263.0	0.0	2.0	257.0	hblOligo15081_Cat7	118	NM_1006109	3.0	TCTCCTCGTATGGAGAATTGTCGCGAGGATGAGGTCATGGAGAAACGCGAGTTTAAAGTTCCATTGGGCAAAGGCCGCCGCTGCGTTGTTTTGGCTGACGGGTTTTACGAGTGGCAGCGCTGTCAAGGGGAGAATCAGCGCCAACCATATTTCATCTACTTCCCACAGATCAAGGAGGAAAAAGAGGGTGAGATTGGCGCAGCAGATGAGCCTGAGAATTGGGAGAAAGTTTGGGATAACTGGCGCCTGCTTGAGTCTAGCGGAGGATCTAGCGGAGG	TCTCCTCGTATGGAGaattgtcgcGAGgatGAGgtcatggagaaacgcGAGtttaaagttccattgggcaaaggccgccgctgcgttgttttggctgacgggttttacgagtggcagcgctgtcaagggGAGaatcagcgccaaccatatttcatctacttcccacagatcaagGAGgaaaaaGAGggtGAGattggcgcagcagatGAGcctgagaattgggagaaagtttgggataactggcgcctgcttGAG	TCTCCTCGTATG	ATCCACCGGTACCATGGCTAGCTCTCCTCGTATGGAGaattgtcgcGAGgatGAGgtcatggagaaacgcGAGtttaaagttccattgggcaaaggccgccgctgcgttgttttggctgacgggttttacgagtggcagcgctgtcaagggGAGaatcagcgccaaccatatttcatctacttcccacagatcaagGAGgaaaaaGAGggtGAGattggcgcagcagatGAGcctgagaattgggagaaagtttgggataactggcgcctgcttGAGTCTAGCGGAGGATCTAGCGGAGG	7_sampled_680_from_cat6	HMCES	520.0	0.49423076923076925	1.1772525306636554
119	0.0	51.0	290.0	0.0	0.0	51.0	hblOligo15081_Cat6	119	NM_1006109	3.0	CAATTTAACACTACAAATTGTCGCAGCGATACTGTCATGGAGAAACGCAGTTTTAAAGTTCCATTGGGCAAAGGCCGCCGCTGCGTTGTTTTGGCTGACGGGTTTTACGAGTGGCAGCGCTGTCAAGGGACTAATCAGCGCCAACCATATTTCATCTACTTCCCACAGATCAAGACAGAAAAAAGCGGTAGTATTGGCGCAGCAGATTCCCCTGAGAATTGGGAGAAAGTTTGGGATAACTGGCGCCTGCTTACCTCTAGCGGAGGATCTAGCGGAGG	caatttaacactacaaattgtcgcagcgatactgtcatggagaaacgcagttttaaagttccattgggcaaaggccgccgctgcgttgttttggctgacgggttttacgagtggcagcgctgtcaagggactaatcagcgccaaccatatttcatctacttcccacagatcaagacagaaaaaagcggtagtattggcgcagcagattcccctgagaattgggagaaagtttgggataactggcgcctgcttacc		ATCCACCGGTACCATGGCTAGCcaatttaacactacaaattgtcgcagcgatactgtcatggagaaacgcagttttaaagttccattgggcaaaggccgccgctgcgttgttttggctgacgggttttacgagtggcagcgctgtcaagggactaatcagcgccaaccatatttcatctacttcccacagatcaagacagaaaaaagcggtagtattggcgcagcagattcccctgagaattgggagaaagtttgggataactggcgcctgcttaccTCTAGCGGAGGATCTAGCGGAGG	6_phosphoprotein_peptides	HMCES	341.0	0.1495601173020528	-0.537724812309994
120	0.0	143.0	1125.0	0.0	6.0	143.0	hblOligo145287_Cat7	120	NM_1006109	4.0	ATTACTGCGATGTATTTCATCTACTTCCCACAGATCAAGGAGGAAAAAGAGGGTGAGATTGGCGCAGCAGATGAGCCTGAGAATTGGGAGAAAGTTTGGGATAACTGGCGCCTGCTTGAGATGGCTGGCATTTTTGATTGTTGGGAGCCTCCAGAGGGCGGCGATGTGCTCTATGAGTATGAGATCATCGAGGTCGATGAGTGCAAAGGGCTGGAGGATATCCACCATCGCATGCCTGCAATCCTGGACGGGGAATCTAGCGGAGGATCTAGCGGAGG	ATTACTGCGATGtatttcatctacttcccacagatcaagGAGgaaaaaGAGggtGAGattggcgcagcagatGAGcctgagaattgggagaaagtttgggataactggcgcctgcttGAGatggctggcatttttgattgttgggagcctccagagggcggcgatgtgctctatGAGtatGAGatcatcGAGgtcgatGAGtgcaaagggctgGAGgatatccaccatcgcatgcctgcaatcctggacggggaa	ATTACTGCGATG	ATCCACCGGTACCATGGCTAGCATTACTGCGATGtatttcatctacttcccacagatcaagGAGgaaaaaGAGggtGAGattggcgcagcagatGAGcctgagaattgggagaaagtttgggataactggcgcctgcttGAGatggctggcatttttgattgttgggagcctccagagggcggcgatgtgctctatGAGtatGAGatcatcGAGgtcgatGAGtgcaaagggctgGAGgatatccaccatcgcatgcctgcaatcctggacggggaaTCTAGCGGAGGATCTAGCGGAGG	7_sampled_680_from_cat6	HMCES	1268.0	0.11277602523659307	-0.8623632064324132
123	0.0	140.0	780.0	0.0	2.0	140.0	hblOligo15082_Cat6	123	NM_1006109	5.0	GATTGTTGGGAGCCTCCAGAGGGCGGCGATGTGCTCTATAGTTATACAATCATCACTGTCGATTCATGCAAAGGGCTGTCAGATATCCACCATCGCATGCCTGCAATCCTGGACGGGGAAGAGGCCGTGAGCAAATGGCTCGACTTCGGGGAGGTTTCTACTCAAGAGGCTCTGAAGCTCATTCATCCTACTGAAAATATTACCTTCCATGCAGTCAGTTCTGTTGTTAACAATTCTCGCAACAACACCCCAGAATCTAGCGGAGGATCTAGCGGAGG	gattgttgggagcctccagagggcggcgatgtgctctatagttatacaatcatcactgtcgattcatgcaaagggctgtcagatatccaccatcgcatgcctgcaatcctggacggggaagaggccgtgagcaaatggctcgacttcggggaggtttctactcaagaggctctgaagctcattcatcctactgaaaatattaccttccatgcagtcagttctgttgttaacaattctcgcaacaacaccccagaa		ATCCACCGGTACCATGGCTAGCgattgttgggagcctccagagggcggcgatgtgctctatagttatacaatcatcactgtcgattcatgcaaagggctgtcagatatccaccatcgcatgcctgcaatcctggacggggaagaggccgtgagcaaatggctcgacttcggggaggtttctactcaagaggctctgaagctcattcatcctactgaaaatattaccttccatgcagtcagttctgttgttaacaattctcgcaacaacaccccagaaTCTAGCGGAGGATCTAGCGGAGG	6_phosphoprotein_peptides	HMCES	920.0	0.15217391304347827	-0.517321019128133
126	0.0	4.0	1189.0	0.0	1.0	4.0	hblOligo15083_Cat6	126	NM_1006109	7.0	GTTGATCTTGTTGTGAAGAAAGAGCTTCGCGCAAGCGGTAGCTCACAACGCATGCTCCAGTGGTTGGCAACAAAGAGCCCAAAAAAGGAGGATTCTAAAACCCCACAAAAAGAGGAGTCTGACGTGCCTCAATGGAGCTCCCAGTTTCTGCAAAAATCTCCTTTGCCAACAAAGCGCGGCACAGCCGGTTTGCTTGAACAGTGGCTGAAGCGCGAGAAAGAAGAGGAACCAGTCGCAAAACGCCCTTATAGCCAATCTAGCGGAGGATCTAGCGGAGG	gttgatcttgttgtgaagaaagagcttcgcgcaagcggtagctcacaacgcatgctccagtggttggcaacaaagagcccaaaaaaggaggattctaaaaccccacaaaaagaggagtctgacgtgcctcaatggagctcccagtttctgcaaaaatctcctttgccaacaaagcgcggcacagccggtttgcttgaacagtggctgaagcgcgagaaagaagaggaaccagtcgcaaaacgcccttatagccaa		ATCCACCGGTACCATGGCTAGCgttgatcttgttgtgaagaaagagcttcgcgcaagcggtagctcacaacgcatgctccagtggttggcaacaaagagcccaaaaaaggaggattctaaaaccccacaaaaagaggagtctgacgtgcctcaatggagctcccagtttctgcaaaaatctcctttgccaacaaagcgcggcacagccggtttgcttgaacagtggctgaagcgcgagaaagaagaggaaccagtcgcaaaacgcccttatagccaaTCTAGCGGAGGATCTAGCGGAGG	6_phosphoprotein_peptides	HMCES	1193.0	0.003352891869237217	-4.494243057624691
127	0.0	1351.0	3672.0	16.0	11.0	1351.0	hblOligo104223_Cat3	127	NM_1006610	1.0	GGAGCCAACATGGAGCCACCTGAGTTGTACGAGTGGCGCGGTGTCCTCTTTGAGTGTCTTCCTGCCGCCCGCGAGCGCAAACGCAAGGAGATGGAGCGCCAGGAGGCAGAGGCCCTCCCTGAGGGCGAGGAGAAATGTCCACCAGAGCAACGCGTCCCTGCACTTGAGGGGGAGGAGGCCGAGAATAATGATCTGGCTGAGTTGTTTGAATGCCCTGTGTGTTTCGACTATGTCCTGCCACCAATTCTCCAATGTTCTAGCGGAGGATCTAGCGGAGG	GGAGCCAACATGGAGccacctGAGttgtacGAGtggcgcggtgtcctctttGAGtgtcttcctgccgcccgcGAGcgcaaacgcaaggagatgGAGcgccagGAGgcaGAGgccctccctGAGggcGAGGAGaaatgtccaccaGAGcaacgcgtccctgcacttGAGgggGAGGAGgccGAGaataatgatctggctGAGttgtttgaatgccctgtgtgtttcgactatgtcctgccaccaattctccaatgt	GGAGCCAACATG	ATCCACCGGTACCATGGCTAGCGGAGCCAACATGGAGccacctGAGttgtacGAGtggcgcggtgtcctctttGAGtgtcttcctgccgcccgcGAGcgcaaacgcaaggagatgGAGcgccagGAGgcaGAGgccctccctGAGggcGAGGAGaaatgtccaccaGAGcaacgcgtccctgcacttGAGgggGAGGAGgccGAGaataatgatctggctGAGttgtttgaatgccctgtgtgtttcgactatgtcctgccaccaattctccaatgtTCTAGCGGAGGATCTAGCGGAGG	3_4778_st_to_e_dna_repair_peptides_9NATG	Siah1	5023.0	0.2689627712522397	0.20043906416601798
130	0.0	1072.0	3173.0	2.0	15.0	1072.0	hblOligo226392_Cat2	130	NM_1006610	2.0	AAATGTCCACCATCCCAACGCGTCCCTGCACTTACTGGGACCACAGCCAGTAATAATGATCTGGCTAGCTTGTTTGAATGCCCTGTGTGTTTCGACTATGTCCTGCCACCAATTCTCCAATGTCAGTCCGGTCACCTCGTCTGCTCTAATTGCCGCCCAAAATTGACTTGCTGCCCAACATGTCGCGGCCCTCTTGGCAGTATCCGCAATCTTGCTATGGAAAAGGTCGCCAATAGTGTTTTGTTCCCATGCAAGTCTAGCGGAGGATCTAGCGGAGG	aaatgtccaccatcccaacgcgtccctgcacttactgggaccacagccagtaataatgatctggctagcttgtttgaatgccctgtgtgtttcgactatgtcctgccaccaattctccaatgtcagtccggtcacctcgtctgctctaattgccgcccaaaattgacttgctgcccaacatgtcgcggccctcttggcagtatccgcaatcttgctatggaaaaggtcgccaatagtgttttgttcccatgcaag		ATCCACCGGTACCATGGCTAGCaaatgtccaccatcccaacgcgtccctgcacttactgggaccacagccagtaataatgatctggctagcttgtttgaatgccctgtgtgtttcgactatgtcctgccaccaattctccaatgtcagtccggtcacctcgtctgctctaattgccgcccaaaattgacttgctgcccaacatgtcgcggccctcttggcagtatccgcaatcttgctatggaaaaggtcgccaatagtgttttgttcccatgcaagTCTAGCGGAGGATCTAGCGGAGG	2_wt_dna_repair_peptides	Siah1	4245.0	0.2525323910482921	0.1151790279937519
131	0.0	211.0	881.0	0.0	3.0	211.0	hblOligo104224_Cat3	131	NM_1006610	3.0	TTGGAACCGATGAATTGCCGCCCAAAATTGGAGTGCTGCCCAGAGTGTCGCGGCCCTCTTGGCGAGATCCGCAATCTTGCTATGGAAAAGGTCGCCAATGAGGTTTTGTTCCCATGCAAGTACGCCGAGGAGGGTTGCGAGATCGAGCTTCCTCACGAGGAAAAGGCTGACCACGAAGAATTGTGTGAATTTCGCCCATATGAGTGCCCATGCCCAGGGGCTGAGTGCAAGTGGCAAGGCGAGCTGGACGCCGTGTCTAGCGGAGGATCTAGCGGAGG	TTGGAACCGATGaattgccgcccaaaattgGAGtgctgcccaGAGtgtcgcggccctcttggcGAGatccgcaatcttgctatggaaaaggtcgccaatGAGgttttgttcccatgcaagtacgccGAGGAGggttgcgagatcGAGcttcctcacGAGgaaaaggctgaccacgaagaattgtgtgaatttcgcccatatGAGtgcccatgcccaggggctGAGtgcaagtggcaaggcGAGctggacgccgtg	TTGGAACCGATG	ATCCACCGGTACCATGGCTAGCTTGGAACCGATGaattgccgcccaaaattgGAGtgctgcccaGAGtgtcgcggccctcttggcGAGatccgcaatcttgctatggaaaaggtcgccaatGAGgttttgttcccatgcaagtacgccGAGGAGggttgcgagatcGAGcttcctcacGAGgaaaaggctgaccacgaagaattgtgtgaatttcgcccatatGAGtgcccatgcccaggggctGAGtgcaagtggcaaggcGAGctggacgccgtgTCTAGCGGAGGATCTAGCGGAGG	3_4778_st_to_e_dna_repair_peptides_9NATG	Siah1	1092.0	0.19322344322344323	-0.22886901451391295
133	0.0	670.0	976.0	1.0	9.0	670.0	hblOligo226393_Cat3	133	NM_1006610	4.0	GCATTAACGATGCTTCCTCACGAGGAAAAGGCTGACCACGAAGAATTGTGTGAATTTCGCCCATATGAGTGCCCATGCCCAGGGGCTGAGTGCAAGTGGCAAGGCGAGCTGGACGCCGTGATGCCACACCTGATGCACCAGCACAAGGAGATTGAGGAGCTGCAAGGTGAGGATATTGTCTTTCTTGCTGAGGACATCAATCTCCCTGGTGCTGTGGACTGGGTCATGATGCAGGAGTGCTTTGGCTTTCACTTCTCTAGCGGAGGATCTAGCGGAGG	GCATTAACGATGcttcctcacGAGgaaaaggctgaccacgaagaattgtgtgaatttcgcccatatGAGtgcccatgcccaggggctGAGtgcaagtggcaaggcGAGctggacgccgtgatgccacacctgatgcaccagcacaagGAGattGAGGAGctgcaaggtgaggatattgtctttcttgctGAGgacatcaatctccctggtgctgtggactgggtcatgatgcagGAGtgctttggctttcacttc	GCATTAACGATG	ATCCACCGGTACCATGGCTAGCGCATTAACGATGcttcctcacGAGgaaaaggctgaccacgaagaattgtgtgaatttcgcccatatGAGtgcccatgcccaggggctGAGtgcaagtggcaaggcGAGctggacgccgtgatgccacacctgatgcaccagcacaagGAGattGAGGAGctgcaaggtgaggatattgtctttcttgctGAGgacatcaatctccctggtgctgtggactgggtcatgatgcagGAGtgctttggctttcacttcTCTAGCGGAGGATCTAGCGGAGG	3_4778_st_to_e_dna_repair_peptides_9NATG	Siah1	1646.0	0.40704738760631837	0.8241456039181194
134	0.0	277.0	805.0	0.0	7.0	277.0	hblOligo226393_Cat2	134	NM_1006610	4.0	TGCGAGATCACCCTTCCTCACACAGAAAAGGCTGACCACGAAGAATTGTGTGAATTTCGCCCATATAGCTGCCCATGCCCAGGGGCTAGTTGCAAGTGGCAAGGCTCTCTGGACGCCGTGATGCCACACCTGATGCACCAGCACAAGTCTATTACTACTCTGCAAGGTGAGGATATTGTCTTTCTTGCTACTGACATCAATCTCCCTGGTGCTGTGGACTGGGTCATGATGCAGAGCTGCTTTGGCTTTCACTTCTCTAGCGGAGGATCTAGCGGAGG	tgcgagatcacccttcctcacacagaaaaggctgaccacgaagaattgtgtgaatttcgcccatatagctgcccatgcccaggggctagttgcaagtggcaaggctctctggacgccgtgatgccacacctgatgcaccagcacaagtctattactactctgcaaggtgaggatattgtctttcttgctactgacatcaatctccctggtgctgtggactgggtcatgatgcagagctgctttggctttcacttc		ATCCACCGGTACCATGGCTAGCtgcgagatcacccttcctcacacagaaaaggctgaccacgaagaattgtgtgaatttcgcccatatagctgcccatgcccaggggctagttgcaagtggcaaggctctctggacgccgtgatgccacacctgatgcaccagcacaagtctattactactctgcaaggtgaggatattgtctttcttgctactgacatcaatctccctggtgctgtggactgggtcatgatgcagagctgctttggctttcacttcTCTAGCGGAGGATCTAGCGGAGG	2_wt_dna_repair_peptides	Siah1	1082.0	0.256007393715342	0.1335057067149752
135	0.0	256.0	1048.0	28.0	2.0	256.0	hblOligo104225_Cat3	135	NM_1006610	5.0	TATGCGGGAATGGAGATTGAGGAGCTGCAAGGTGAGGATATTGTCTTTCTTGCTGAGGACATCAATCTCCCTGGTGCTGTGGACTGGGTCATGATGCAGGAGTGCTTTGGCTTTCACTTCATGCTCGTTCTTGAAAAACAGGAGAAGTATGATGGCCACCAGCAATTTTTTGCTATCGTCCAGCTCATTGGGGAGCGCAAGCAAGCTGAGAATTTTGCTTACCGCTTGGAGCTGAACGGGCATCGCCGCCGCCTTTCTAGCGGAGGATCTAGCGGAGG	TATGCGGGAATGGAGattGAGGAGctgcaaggtgaggatattgtctttcttgctGAGgacatcaatctccctggtgctgtggactgggtcatgatgcagGAGtgctttggctttcacttcatgctcgttcttgaaaaacaggagaagtatgatggccaccagcaattttttgctatcgtccagctcattgggGAGcgcaagcaagctgagaattttgcttaccgcttggagctgaacgggcatcgccgccgcctt	TATGCGGGAATG	ATCCACCGGTACCATGGCTAGCTATGCGGGAATGGAGattGAGGAGctgcaaggtgaggatattgtctttcttgctGAGgacatcaatctccctggtgctgtggactgggtcatgatgcagGAGtgctttggctttcacttcatgctcgttcttgaaaaacaggagaagtatgatggccaccagcaattttttgctatcgtccagctcattgggGAGcgcaagcaagctgagaattttgcttaccgcttggagctgaacgggcatcgccgccgccttTCTAGCGGAGGATCTAGCGGAGG	3_4778_st_to_e_dna_repair_peptides_9NATG	Siah1	1304.0	0.19631901840490798	-0.209130942455225
137	0.0	54.0	177.0	0.0	0.0	54.0	hblOligo226394_Cat3	137	NM_1006610	6.0	ATCGAAATAATGTATGATGGCCACCAGCAATTTTTTGCTATCGTCCAGCTCATTGGGGAGCGCAAGCAAGCTGAGAATTTTGCTTACCGCTTGGAGCTGAACGGGCATCGCCGCCGCCTTGAGTGGGAAGCCGAGCCACGCGAGATCCACGAGGGGATTGCCGAGGCCATCATGAATGAGGATTGCTTGGTCTTCGATGAGGAGATCGCTCAGCTTTTTGCAGAAAATGGGAACCTTGGGATTAATGTTGAGATTTCTAGCGGAGGATCTAGCGGAGG	ATCGAAATAATGtatgatggccaccagcaattttttgctatcgtccagctcattgggGAGcgcaagcaagctgagaattttgcttaccgcttggagctgaacgggcatcgccgccgccttGAGtgggaagccGAGccacgcGAGatccacgaggggattgccGAGgccatcatgaatGAGgattgcttggtcttcgatGAGGAGatcgctcagctttttgcagaaaatgggaaccttgggattaatgttGAGatt	ATCGAAATAATG	ATCCACCGGTACCATGGCTAGCATCGAAATAATGtatgatggccaccagcaattttttgctatcgtccagctcattgggGAGcgcaagcaagctgagaattttgcttaccgcttggagctgaacgggcatcgccgccgccttGAGtgggaagccGAGccacgcGAGatccacgaggggattgccGAGgccatcatgaatGAGgattgcttggtcttcgatGAGGAGatcgctcagctttttgcagaaaatgggaaccttgggattaatgttGAGattTCTAGCGGAGGATCTAGCGGAGG	3_4778_st_to_e_dna_repair_peptides_9NATG	Siah1	231.0	0.23376623376623376	0.013164791936645104
138	0.0	280.0	2096.0	1.0	8.0	280.0	hblOligo226394_Cat2	138	NM_1006610	6.0	AAACAGGAGAAGTATGATGGCCACCAGCAATTTTTTGCTATCGTCCAGCTCATTGGGACTCGCAAGCAAGCTGAGAATTTTGCTTACCGCTTGGAGCTGAACGGGCATCGCCGCCGCCTTACCTGGGAAGCCACCCCACGCTCTATCCACGAGGGGATTGCCACCGCCATCATGAATAGCGATTGCTTGGTCTTCGATACTTCTATCGCTCAGCTTTTTGCAGAAAATGGGAACCTTGGGATTAATGTTACTATTTCTAGCGGAGGATCTAGCGGAGG	aaacaggagaagtatgatggccaccagcaattttttgctatcgtccagctcattgggactcgcaagcaagctgagaattttgcttaccgcttggagctgaacgggcatcgccgccgccttacctgggaagccaccccacgctctatccacgaggggattgccaccgccatcatgaatagcgattgcttggtcttcgatacttctatcgctcagctttttgcagaaaatgggaaccttgggattaatgttactatt		ATCCACCGGTACCATGGCTAGCaaacaggagaagtatgatggccaccagcaattttttgctatcgtccagctcattgggactcgcaagcaagctgagaattttgcttaccgcttggagctgaacgggcatcgccgccgccttacctgggaagccaccccacgctctatccacgaggggattgccaccgccatcatgaatagcgattgcttggtcttcgatacttctatcgctcagctttttgcagaaaatgggaaccttgggattaatgttactattTCTAGCGGAGGATCTAGCGGAGG	2_wt_dna_repair_peptides	Siah1	2376.0	0.11784511784511785	-0.812665964325483
140	0.0	282.0	412.0	0.0	2.0	282.0	hblOligo21344_Cat6	140	NM_1008390	1.0	ATGGAGCGCTTTGTTGTGACAGCCCCACCAGCTCGCAATCGCTCAAAAACTGCCTTGTATGTCACTCCTCTTGATCGCGTTACAGAGTTTGGGGGGGAACTGCACGAGGACGGTGGTAAACTTTTCTGCACATCTTGCAATGTTGTGCTCAATCATGTCCGCAAGAGTGCTATCTCCGATCATCTGAAGAGTAAGACCCACACTAAACGCAAAGCTGAATTTGAGGAACAAAACGTGCGCAAAAAACAACGCCCATCTAGCGGAGGATCTAGCGGAGG	atggagcgctttgttgtgacagccccaccagctcgcaatcgctcaaaaactgccttgtatgtcactcctcttgatcgcgttacagagtttgggggggaactgcacgaggacggtggtaaacttttctgcacatcttgcaatgttgtgctcaatcatgtccgcaagagtgctatctccgatcatctgaagagtaagacccacactaaacgcaaagctgaatttgaggaacaaaacgtgcgcaaaaaacaacgccca		ATCCACCGGTACCATGGCTAGCatggagcgctttgttgtgacagccccaccagctcgcaatcgctcaaaaactgccttgtatgtcactcctcttgatcgcgttacagagtttgggggggaactgcacgaggacggtggtaaacttttctgcacatcttgcaatgttgtgctcaatcatgtccgcaagagtgctatctccgatcatctgaagagtaagacccacactaaacgcaaagctgaatttgaggaacaaaacgtgcgcaaaaaacaacgcccaTCTAGCGGAGGATCTAGCGGAGG	6_phosphoprotein_peptides	CGGBP1	694.0	0.40634005763688763	0.8212141995347872
141	0.0	1047.0	2251.0	1.0	9.0	1047.0	hblOligo150993_Cat6	141	NM_1008390	2.0	TGCAATGTTGTGCTCAATCATGTCCGCAAGAGTGCTATCTCCGATCATCTGAAGAGTAAGACCCACACTAAACGCAAAGCTGAATTTGAGGAACAAAACGTGCGCAAAAAACAACGCCCACTTACTGCAAGTCTCCAGTGCAACAGCACAGCCCAAACAGAGAAGGTCAGTGTGATCCAAGACTTCGTGAAGATGTGTCTTGAGGCTAATATCCCTCTCGAAAAGGCCGACCATCCAGCAGTTCGCGCTTTCCTCTCTAGCGGAGGATCTAGCGGAGG	tgcaatgttgtgctcaatcatgtccgcaagagtgctatctccgatcatctgaagagtaagacccacactaaacgcaaagctgaatttgaggaacaaaacgtgcgcaaaaaacaacgcccacttactgcaagtctccagtgcaacagcacagcccaaacagagaaggtcagtgtgatccaagacttcgtgaagatgtgtcttgaggctaatatccctctcgaaaaggccgaccatccagcagttcgcgctttcctc		ATCCACCGGTACCATGGCTAGCtgcaatgttgtgctcaatcatgtccgcaagagtgctatctccgatcatctgaagagtaagacccacactaaacgcaaagctgaatttgaggaacaaaacgtgcgcaaaaaacaacgcccacttactgcaagtctccagtgcaacagcacagcccaaacagagaaggtcagtgtgatccaagacttcgtgaagatgtgtcttgaggctaatatccctctcgaaaaggccgaccatccagcagttcgcgctttcctcTCTAGCGGAGGATCTAGCGGAGG	6_phosphoprotein_peptides	CGGBP1	3298.0	0.3174651303820497	0.4348848479100046
142	0.0	155.0	851.0	1.0	3.0	155.0	hblOligo21345_Cat6	142	NM_1008390	3.0	CAACGCCCACTTACTGCAAGTCTCCAGTGCAACAGCACAGCCCAAACAGAGAAGGTCAGTGTGATCCAAGACTTCGTGAAGATGTGTCTTGAGGCTAATATCCCTCTCGAAAAGGCCGACCATCCAGCAGTTCGCGCTTTCCTCTCTCGCCATGTCAAAAACGGCGGGAGTATTCCTAAAAGTGACCAGCTGCGCCGCGCCTATTTGCCAGATGGGTATGAGAACGAAAACCAGTTGTTGAACAGCCAGGATTGCTCTAGCGGAGGATCTAGCGGAGG	caacgcccacttactgcaagtctccagtgcaacagcacagcccaaacagagaaggtcagtgtgatccaagacttcgtgaagatgtgtcttgaggctaatatccctctcgaaaaggccgaccatccagcagttcgcgctttcctctctcgccatgtcaaaaacggcgggagtattcctaaaagtgaccagctgcgccgcgcctatttgccagatgggtatgagaacgaaaaccagttgttgaacagccaggattgc		ATCCACCGGTACCATGGCTAGCcaacgcccacttactgcaagtctccagtgcaacagcacagcccaaacagagaaggtcagtgtgatccaagacttcgtgaagatgtgtcttgaggctaatatccctctcgaaaaggccgaccatccagcagttcgcgctttcctctctcgccatgtcaaaaacggcgggagtattcctaaaagtgaccagctgcgccgcgcctatttgccagatgggtatgagaacgaaaaccagttgttgaacagccaggattgcTCTAGCGGAGGATCTAGCGGAGG	6_phosphoprotein_peptides	CGGBP1	1006.0	0.1540755467196819	-0.5026565337079274
143	0.0	1.0	43.0	0.0	0.0	1.0	hblOligo32980_Cat3	143	NM_1008394	1.0	TGCGCCAGAATGGAGGTGCGCGCCGCAGGGTGTGAGGATGACCTCGAGGAGGGGGAGGCAGATGTGGACCCTAAGCTTCTTGAATTGGAGGCCGATGAGGAGAAGTGTCGCGAGATCCGCCGCCAATACCGCCAGTTGATGTATTGTGTTCGCCAAAATCGCGAGGACATTGTTGAGGAGGCCAATAATGAGCTTGAGGAGGCCCTGGAAGAAGCAAATGTGTTGTTCGACGGGGTCGAGCGCGAGCGCGAGGCTTCTAGCGGAGGATCTAGCGGAGG	TGCGCCAGAATGGAGgtgcgcgccgcagggtgtGAGgatgacctcGAGGAGggggaggcagatgtggaccctaagcttcttgaattgGAGgccgatgaggagaagtgtcgcGAGatccgccgccaataccgccagttgatgtattgtgttcgccaaaatcgcgaggacattgttGAGGAGgccaataatGAGcttGAGgaggccctggaagaagcaaatgtgttgttcgacggggtcGAGcgcGAGcgcgaggct	TGCGCCAGAATG	ATCCACCGGTACCATGGCTAGCTGCGCCAGAATGGAGgtgcgcgccgcagggtgtGAGgatgacctcGAGGAGggggaggcagatgtggaccctaagcttcttgaattgGAGgccgatgaggagaagtgtcgcGAGatccgccgccaataccgccagttgatgtattgtgttcgccaaaatcgcgaggacattgttGAGGAGgccaataatGAGcttGAGgaggccctggaagaagcaaatgtgttgttcgacggggtcGAGcgcGAGcgcgaggctTCTAGCGGAGGATCTAGCGGAGG	3_4778_st_to_e_dna_repair_peptides_9NATG	EID3	44.0	0.022727272727272728	-2.5608696377473623
145	0.0	1193.0	6888.0	1.0	25.0	1193.0	hblOligo161757_Cat3	145	NM_1008394	2.0	TTAAAAGGCATGTGTGTTCGCCAAAATCGCGAGGACATTGTTGAGGAGGCCAATAATGAGCTTGAGGAGGCCCTGGAAGAAGCAAATGTGTTGTTCGACGGGGTCGAGCGCGAGCGCGAGGCTGCACTTGACGCACGCTTCCTCGTTATGGCCGAGGATCTGGGGAAAGAGAAGGCCAAGCAGTTGAATGAGGATATGAATTTCTTCAACCAACTTGCCTTCTGCGACTTTCTGTTTCTTTTTGTGGGCCTGAACTCTAGCGGAGGATCTAGCGGAGG	TTAAAAGGCATGtgtgttcgccaaaatcgcgaggacattgttGAGGAGgccaataatGAGcttGAGgaggccctggaagaagcaaatgtgttgttcgacggggtcGAGcgcGAGcgcgaggctgcacttgacgcacgcttcctcgttatggccGAGgatctggggaaagagaaggccaagcagttgaatGAGgatatgaatttcttcaaccaacttgccttctgcgactttctgtttctttttgtgggcctgaac	TTAAAAGGCATG	ATCCACCGGTACCATGGCTAGCTTAAAAGGCATGtgtgttcgccaaaatcgcgaggacattgttGAGGAGgccaataatGAGcttGAGgaggccctggaagaagcaaatgtgttgttcgacggggtcGAGcgcGAGcgcgaggctgcacttgacgcacgcttcctcgttatggccGAGgatctggggaaagagaaggccaagcagttgaatGAGgatatgaatttcttcaaccaacttgccttctgcgactttctgtttctttttgtgggcctgaacTCTAGCGGAGGATCTAGCGGAGG	3_4778_st_to_e_dna_repair_peptides_9NATG	EID3	8081.0	0.1476302437817102	-0.5529791460634503
146	0.0	719.0	4142.0	0.0	15.0	719.0	hblOligo161757_Cat2	146	NM_1008394	2.0	CAGTTGATGTATTGTGTTCGCCAAAATCGCGAGGACATTGTTAGCTCAGCCAATAATTCTCTTACAGAGGCCCTGGAAGAAGCAAATGTGTTGTTCGACGGGGTCTCTCGCACTCGCGAGGCTGCACTTGACGCACGCTTCCTCGTTATGGCCAGCGATCTGGGGAAAGAGAAGGCCAAGCAGTTGAATAGCGATATGAATTTCTTCAACCAACTTGCCTTCTGCGACTTTCTGTTTCTTTTTGTGGGCCTGAACTCTAGCGGAGGATCTAGCGGAGG	cagttgatgtattgtgttcgccaaaatcgcgaggacattgttagctcagccaataattctcttacagaggccctggaagaagcaaatgtgttgttcgacggggtctctcgcactcgcgaggctgcacttgacgcacgcttcctcgttatggccagcgatctggggaaagagaaggccaagcagttgaatagcgatatgaatttcttcaaccaacttgccttctgcgactttctgtttctttttgtgggcctgaac		ATCCACCGGTACCATGGCTAGCcagttgatgtattgtgttcgccaaaatcgcgaggacattgttagctcagccaataattctcttacagaggccctggaagaagcaaatgtgttgttcgacggggtctctcgcactcgcgaggctgcacttgacgcacgcttcctcgttatggccagcgatctggggaaagagaaggccaagcagttgaatagcgatatgaatttcttcaaccaacttgccttctgcgactttctgtttctttttgtgggcctgaacTCTAGCGGAGGATCTAGCGGAGG	2_wt_dna_repair_peptides	EID3	4861.0	0.1479119522731948	-0.5507422062882827
147	0.0	129.0	140.0	0.0	1.0	129.0	hblOligo32981_Cat3	147	NM_1008394	3.0	TTGACTCCCATGATGGCCGAGGATCTGGGGAAAGAGAAGGCCAAGCAGTTGAATGAGGATATGAATTTCTTCAACCAACTTGCCTTCTGCGACTTTCTGTTTCTTTTTGTGGGCCTGAACTGGATGGAAGGCGACCCTGACAAGCTGGAGGATTGCGATGATGAGATTGCCTTGGAGTTTTGGAAGGCCATTGAAAAGGAAGCTGAGGAGTGGATGGTGAAAGCAGAGGAGTTTCACTTCGTCTTTGGTGAGTTCTCTAGCGGAGGATCTAGCGGAGG	TTGACTCCCATGatggccGAGgatctggggaaagagaaggccaagcagttgaatGAGgatatgaatttcttcaaccaacttgccttctgcgactttctgtttctttttgtgggcctgaactggatggaaggcgaccctgacaagctgGAGgattgcgatgatGAGattgccttgGAGttttggaaggccattgaaaaggaagctGAGGAGtggatggtgaaagcagagGAGtttcacttcgtctttggtGAGttc	TTGACTCCCATG	ATCCACCGGTACCATGGCTAGCTTGACTCCCATGatggccGAGgatctggggaaagagaaggccaagcagttgaatGAGgatatgaatttcttcaaccaacttgccttctgcgactttctgtttctttttgtgggcctgaactggatggaaggcgaccctgacaagctgGAGgattgcgatgatGAGattgccttgGAGttttggaaggccattgaaaaggaagctGAGGAGtggatggtgaaagcagagGAGtttcacttcgtctttggtGAGttcTCTAGCGGAGGATCTAGCGGAGG	3_4778_st_to_e_dna_repair_peptides_9NATG	EID3	269.0	0.4795539033457249	1.118500459698568
148	0.0	33.0	123.0	0.0	0.0	33.0	hblOligo32981_Cat2	148	NM_1008394	3.0	CGCTTCCTCGTTATGGCCAGCGATCTGGGGAAAGAGAAGGCCAAGCAGTTGAATAGCGATATGAATTTCTTCAACCAACTTGCCTTCTGCGACTTTCTGTTTCTTTTTGTGGGCCTGAACTGGATGGAAGGCGACCCTGACAAGCTGTCCGATTGCGATGATTCTATTGCCTTGTCTTTTTGGAAGGCCATTGAAAAGGAAGCTACCTCTTGGATGGTGAAAGCAGAGACTTTTCACTTCGTCTTTGGTTCTTTCTCTAGCGGAGGATCTAGCGGAGG	cgcttcctcgttatggccagcgatctggggaaagagaaggccaagcagttgaatagcgatatgaatttcttcaaccaacttgccttctgcgactttctgtttctttttgtgggcctgaactggatggaaggcgaccctgacaagctgtccgattgcgatgattctattgccttgtctttttggaaggccattgaaaaggaagctacctcttggatggtgaaagcagagacttttcacttcgtctttggttctttc		ATCCACCGGTACCATGGCTAGCcgcttcctcgttatggccagcgatctggggaaagagaaggccaagcagttgaatagcgatatgaatttcttcaaccaacttgccttctgcgactttctgtttctttttgtgggcctgaactggatggaaggcgaccctgacaagctgtccgattgcgatgattctattgccttgtctttttggaaggccattgaaaaggaagctacctcttggatggtgaaagcagagacttttcacttcgtctttggttctttcTCTAGCGGAGGATCTAGCGGAGG	2_wt_dna_repair_peptides	EID3	156.0	0.21153846153846154	-0.11534631595973721
149	0.0	118.0	299.0	0.0	2.0	118.0	hblOligo161758_Cat3	149	NM_1008394	4.0	GCGAGAGGAATGGAGGATTGCGATGATGAGATTGCCTTGGAGTTTTGGAAGGCCATTGAAAAGGAAGCTGAGGAGTGGATGGTGAAAGCAGAGGAGTTTCACTTCGTCTTTGGTGAGTTCAAATTGGAGCGCGAGGCACCTAAACCTCGCCTTGAGCATCAGAAAAAGGTGCGCAAGATGGAAGAGAACGGGAACATGCCTGAGAAGCTTCAAAAGCTCGATTTGGAGGAGTACCCAGAAGCCGAGGAGAAGAATTCTAGCGGAGGATCTAGCGGAGG	GCGAGAGGAATGGAGgattgcgatgatGAGattgccttgGAGttttggaaggccattgaaaaggaagctGAGGAGtggatggtgaaagcagagGAGtttcacttcgtctttggtGAGttcaaattggagcgcGAGgcacctaaacctcgccttgagcatcagaaaaaggtgcgcaagatggaagagaacgggaacatgcctGAGaagcttcaaaagctcgatttgGAGGAGtacccagaagccGAGgagaagaat	GCGAGAGGAATG	ATCCACCGGTACCATGGCTAGCGCGAGAGGAATGGAGgattgcgatgatGAGattgccttgGAGttttggaaggccattgaaaaggaagctGAGGAGtggatggtgaaagcagagGAGtttcacttcgtctttggtGAGttcaaattggagcgcGAGgcacctaaacctcgccttgagcatcagaaaaaggtgcgcaagatggaagagaacgggaacatgcctGAGaagcttcaaaagctcgatttgGAGGAGtacccagaagccGAGgagaagaatTCTAGCGGAGGATCTAGCGGAGG	3_4778_st_to_e_dna_repair_peptides_9NATG	EID3	417.0	0.2829736211031175	0.2705715290211784
151	0.0	1.0	53.0	0.0	0.0	1.0	hblOligo32982_Cat3	151	NM_1008394	5.0	GCTTCCTCGATGCGCCTTGAGCATCAGAAAAAGGTGCGCAAGATGGAAGAGAACGGGAACATGCCTGAGAAGCTTCAAAAGCTCGATTTGGAGGAGTACCCAGAAGCCGAGGAGAAGAATGTGGAACGCATTCTGGGCCTTTTGCAGGAGTACTTTCGCAAATATCCTGACGAGCCTGTGGAGTACTTTGAGTTTGTGATTGATCCTAACGAGTTCGAGCGCGAGGTCGAAAATATCTTTTACGTCGAGTTCATCTCTAGCGGAGGATCTAGCGGAGG	GCTTCCTCGATGcgccttgagcatcagaaaaaggtgcgcaagatggaagagaacgggaacatgcctGAGaagcttcaaaagctcgatttgGAGGAGtacccagaagccGAGgagaagaatgtggaacgcattctgggccttttgcagGAGtactttcgcaaatatcctgacGAGcctgtgGAGtactttgagtttgtgattgatcctaacGAGttcGAGcgcGAGgtcgaaaatatcttttacgtcGAGttcatc	GCTTCCTCGATG	ATCCACCGGTACCATGGCTAGCGCTTCCTCGATGcgccttgagcatcagaaaaaggtgcgcaagatggaagagaacgggaacatgcctGAGaagcttcaaaagctcgatttgGAGGAGtacccagaagccGAGgagaagaatgtggaacgcattctgggccttttgcagGAGtactttcgcaaatatcctgacGAGcctgtgGAGtactttgagtttgtgattgatcctaacGAGttcGAGcgcGAGgtcgaaaatatcttttacgtcGAGttcatcTCTAGCGGAGGATCTAGCGGAGG	3_4778_st_to_e_dna_repair_peptides_9NATG	EID3	54.0	0.018518518518518517	-2.769961435605922
152	0.0	35.0	175.0	0.0	0.0	35.0	hblOligo32982_Cat2	152	NM_1008394	5.0	GCACCTAAACCTCGCCTTGAGCATCAGAAAAAGGTGCGCAAGATGGAAGAGAACGGGAACATGCCTACAAAGCTTCAAAAGCTCGATTTGTCTAGCTACCCAGAAGCCACCGAGAAGAATGTGGAACGCATTCTGGGCCTTTTGCAGACATACTTTCGCAAATATCCTGACACCCCTGTGAGTTACTTTGAGTTTGTGATTGATCCTAACAGTTTCTCCCGCACTGTCGAAAATATCTTTTACGTCTCATTCATCTCTAGCGGAGGATCTAGCGGAGG	gcacctaaacctcgccttgagcatcagaaaaaggtgcgcaagatggaagagaacgggaacatgcctacaaagcttcaaaagctcgatttgtctagctacccagaagccaccgagaagaatgtggaacgcattctgggccttttgcagacatactttcgcaaatatcctgacacccctgtgagttactttgagtttgtgattgatcctaacagtttctcccgcactgtcgaaaatatcttttacgtctcattcatc		ATCCACCGGTACCATGGCTAGCgcacctaaacctcgccttgagcatcagaaaaaggtgcgcaagatggaagagaacgggaacatgcctacaaagcttcaaaagctcgatttgtctagctacccagaagccaccgagaagaatgtggaacgcattctgggccttttgcagacatactttcgcaaatatcctgacacccctgtgagttactttgagtttgtgattgatcctaacagtttctcccgcactgtcgaaaatatcttttacgtctcattcatcTCTAGCGGAGGATCTAGCGGAGG	2_wt_dna_repair_peptides	EID3	210.0	0.16666666666666666	-0.40910743448790043
153	0.0	217.0	1494.0	0.0	4.0	217.0	hblOligo161759_Cat3	153	NM_1008394	6.0	CGGAGCTGCATGGAGTACTTTCGCAAATATCCTGACGAGCCTGTGGAGTACTTTGAGTTTGTGATTGATCCTAACGAGTTCGAGCGCGAGGTCGAAAATATCTTTTACGTCGAGTTCATCGTTCGCGATGGTTTCGCACGCATTCGCTTGGATGAGGATCGCTTGCCAATTCTTGAACCAATGAACGTGAATCAGATGGGTGAGGGCAACGACGAGGAGTGCCATGGGCGCAAGCAGGGTGTCATTGAGCTGGAGTCTAGCGGAGGATCTAGCGGAGG	CGGAGCTGCATGGAGtactttcgcaaatatcctgacGAGcctgtgGAGtactttgagtttgtgattgatcctaacGAGttcGAGcgcGAGgtcgaaaatatcttttacgtcGAGttcatcgttcgcgatggtttcgcacgcattcgcttggatgaggatcgcttgccaattcttgaaccaatgaacgtgaatcagatgggtgagggcaacgacGAGGAGtgccatgggcgcaagcagggtgtcattGAGctgGAG	CGGAGCTGCATG	ATCCACCGGTACCATGGCTAGCCGGAGCTGCATGGAGtactttcgcaaatatcctgacGAGcctgtgGAGtactttgagtttgtgattgatcctaacGAGttcGAGcgcGAGgtcgaaaatatcttttacgtcGAGttcatcgttcgcgatggtttcgcacgcattcgcttggatgaggatcgcttgccaattcttgaaccaatgaacgtgaatcagatgggtgagggcaacgacGAGGAGtgccatgggcgcaagcagggtgtcattGAGctgGAGTCTAGCGGAGGATCTAGCGGAGG	3_4778_st_to_e_dna_repair_peptides_9NATG	EID3	1711.0	0.12682641729982466	-0.728984534206103
155	0.0	360.0	541.0	0.0	2.0	360.0	hblOligo32983_Cat3	155	NM_1008394	7.0	CACCTGCAGATGGAGCGCGAGGTCGAAAATATCTTTTACGTCGAGTTCATCGTTCGCGATGGTTTCGCACGCATTCGCTTGGATGAGGATCGCTTGCCAATTCTTGAACCAATGAACGTGAATCAGATGGGTGAGGGCAACGACGAGGAGTGCCATGGGCGCAAGCAGGGTGTCATTGAGCTGGAGTTGCAGGAGTGGAAAAATATTGTTGCCGCCTTCGAAATTGAGGAGGCCATGATTGAGTATGAGGAGTATTCTAGCGGAGGATCTAGCGGAGG	CACCTGCAGATGGAGcgcGAGgtcgaaaatatcttttacgtcGAGttcatcgttcgcgatggtttcgcacgcattcgcttggatgaggatcgcttgccaattcttgaaccaatgaacgtgaatcagatgggtgagggcaacgacGAGGAGtgccatgggcgcaagcagggtgtcattGAGctgGAGttgcaggagtggaaaaatattgttgccgccttcgaaattGAGgaggccatgattGAGtatGAGGAGtat	CACCTGCAGATG	ATCCACCGGTACCATGGCTAGCCACCTGCAGATGGAGcgcGAGgtcgaaaatatcttttacgtcGAGttcatcgttcgcgatggtttcgcacgcattcgcttggatgaggatcgcttgccaattcttgaaccaatgaacgtgaatcagatgggtgagggcaacgacGAGGAGtgccatgggcgcaagcagggtgtcattGAGctgGAGttgcaggagtggaaaaatattgttgccgccttcgaaattGAGgaggccatgattGAGtatGAGGAGtatTCTAGCGGAGGATCTAGCGGAGG	3_4778_st_to_e_dna_repair_peptides_9NATG	EID3	901.0	0.3995560488346282	0.7930152305498742
156	0.0	209.0	988.0	0.0	3.0	209.0	hblOligo32983_Cat2	156	NM_1008394	7.0	CCTAACAGTTTCTCCCGCACTGTCGAAAATATCTTTTACGTCTCATTCATCGTTCGCGATGGTTTCGCACGCATTCGCTTGGATGAGGATCGCTTGCCAATTCTTGAACCAATGAACGTGAATCAGATGGGTGAGGGCAACGACTCCAGTTGCCATGGGCGCAAGCAGGGTGTCATTTCTCTGACATTGCAGGAGTGGAAAAATATTGTTGCCGCCTTCGAAATTTCAGAGGCCATGATTACCTATAGCTCCTATTCTAGCGGAGGATCTAGCGGAGG	cctaacagtttctcccgcactgtcgaaaatatcttttacgtctcattcatcgttcgcgatggtttcgcacgcattcgcttggatgaggatcgcttgccaattcttgaaccaatgaacgtgaatcagatgggtgagggcaacgactccagttgccatgggcgcaagcagggtgtcatttctctgacattgcaggagtggaaaaatattgttgccgccttcgaaatttcagaggccatgattacctatagctcctat		ATCCACCGGTACCATGGCTAGCcctaacagtttctcccgcactgtcgaaaatatcttttacgtctcattcatcgttcgcgatggtttcgcacgcattcgcttggatgaggatcgcttgccaattcttgaaccaatgaacgtgaatcagatgggtgagggcaacgactccagttgccatgggcgcaagcagggtgtcatttctctgacattgcaggagtggaaaaatattgttgccgccttcgaaatttcagaggccatgattacctatagctcctatTCTAGCGGAGGATCTAGCGGAGG	2_wt_dna_repair_peptides	EID3	1197.0	0.1746031746031746	-0.3530179678368568
158	0.0	985.0	1322.0	1.0	8.0	985.0	hblOligo113660_Cat2	158	NM_1008744	1.0	TCTCAAGAGGGGGACTATGGCCGCTGGACAATCAGTTCTAGTGACGAATCAGAGGAAGAAAAGCCAAAGCCTGATAAGCCTTCCACAAGCTCTTTGCTCTGTGCCCGCCAAGGCGCAGCTAATGAACCACGCTACACCTGTAGTGAGGCACAAAAGGCCGCCCATAAGCGCAAAATTTCACCAGTCAAGTTTTCCAACACCGACTCCGTCCTTCCTCCTAAACGCCAGAAATCAGGTTCCCAAGAAGACCTCGGGTCTAGCGGAGGATCTAGCGGAGG	tctcaagagggggactatggccgctggacaatcagttctagtgacgaatcagaggaagaaaagccaaagcctgataagccttccacaagctctttgctctgtgcccgccaaggcgcagctaatgaaccacgctacacctgtagtgaggcacaaaaggccgcccataagcgcaaaatttcaccagtcaagttttccaacaccgactccgtccttcctcctaaacgccagaaatcaggttcccaagaagacctcggg		ATCCACCGGTACCATGGCTAGCtctcaagagggggactatggccgctggacaatcagttctagtgacgaatcagaggaagaaaagccaaagcctgataagccttccacaagctctttgctctgtgcccgccaaggcgcagctaatgaaccacgctacacctgtagtgaggcacaaaaggccgcccataagcgcaaaatttcaccagtcaagttttccaacaccgactccgtccttcctcctaaacgccagaaatcaggttcccaagaagacctcgggTCTAGCGGAGGATCTAGCGGAGG	2_wt_dna_repair_peptides	TDP1	2307.0	0.4269614217598613	0.9060710987066574
159	0.0	158.0	387.0	0.0	1.0	158.0	hblOligo235099_Cat3	159	NM_1008744	2.0	CTTGGGTGTATGGAGGCACAAAAGGCCGCCCATAAGCGCAAAATTGAGCCAGTCAAGTTTGAGAACGAGGACGAGGTCCTTCCTCCTAAACGCCAGAAAGAGGGTGAGCAAGAAGACCTCGGGTGGTGTCTGGAGGAGGAGGACGATGAGCTTCAGCCTGAGATGCCTCAGAAACAGGCCGAGAAGGTCGTGATCAAGAAAGAGAAGGATATTGAGGCACCTAATGATGGCGAGGCTCAACGCGAGGAGAACCACTCTAGCGGAGGATCTAGCGGAGG	CTTGGGTGTATGgaggcacaaaaggccgcccataagcgcaaaattGAGccagtcaagtttGAGaacGAGgacGAGgtccttcctcctaaacgccagaaaGAGggtGAGcaagaagacctcgggtggtgtctgGAGGAGGAGgacgatgagcttcagcctgagatgcctcagaaacaggccgagaaggtcgtgatcaagaaagagaaggatattGAGgcacctaatgatggcGAGgctcaacgcGAGgagaaccac	CTTGGGTGTATG	ATCCACCGGTACCATGGCTAGCCTTGGGTGTATGgaggcacaaaaggccgcccataagcgcaaaattGAGccagtcaagtttGAGaacGAGgacGAGgtccttcctcctaaacgccagaaaGAGggtGAGcaagaagacctcgggtggtgtctgGAGGAGGAGgacgatgagcttcagcctgagatgcctcagaaacaggccgagaaggtcgtgatcaagaaagagaaggatattGAGgcacctaatgatggcGAGgctcaacgcGAGgagaaccacTCTAGCGGAGGATCTAGCGGAGG	3_4778_st_to_e_dna_repair_peptides_9NATG	TDP1	545.0	0.28990825688073396	0.3045008179433851
160	0.0	233.0	918.0	0.0	5.0	233.0	hblOligo235099_Cat2	160	NM_1008744	2.0	TACACCTGTAGTGAGGCACAAAAGGCCGCCCATAAGCGCAAAATTTCACCAGTCAAGTTTTCCAACACCGACTCCGTCCTTCCTCCTAAACGCCAGAAATCAGGTTCCCAAGAAGACCTCGGGTGGTGTCTGAGCAGTTCCGACGATGAGCTTCAGCCTGAGATGCCTCAGAAACAGGCCGAGAAGGTCGTGATCAAGAAAGAGAAGGATATTAGCGCACCTAATGATGGCACAGCTCAACGCACTGAGAACCACTCTAGCGGAGGATCTAGCGGAGG	tacacctgtagtgaggcacaaaaggccgcccataagcgcaaaatttcaccagtcaagttttccaacaccgactccgtccttcctcctaaacgccagaaatcaggttcccaagaagacctcgggtggtgtctgagcagttccgacgatgagcttcagcctgagatgcctcagaaacaggccgagaaggtcgtgatcaagaaagagaaggatattagcgcacctaatgatggcacagctcaacgcactgagaaccac		ATCCACCGGTACCATGGCTAGCtacacctgtagtgaggcacaaaaggccgcccataagcgcaaaatttcaccagtcaagttttccaacaccgactccgtccttcctcctaaacgccagaaatcaggttcccaagaagacctcgggtggtgtctgagcagttccgacgatgagcttcagcctgagatgcctcagaaacaggccgagaaggtcgtgatcaagaaagagaaggatattagcgcacctaatgatggcacagctcaacgcactgagaaccacTCTAGCGGAGGATCTAGCGGAGG	2_wt_dna_repair_peptides	TDP1	1151.0	0.20243266724587317	-0.1708284591085898
161	0.0	161.0	285.0	0.0	1.0	161.0	hblOligo113661_Cat3	161	NM_1008744	3.0	GTTTCCAATATGGAGCTTCAGCCTGAGATGCCTCAGAAACAGGCCGAGAAGGTCGTGATCAAGAAAGAGAAGGATATTGAGGCACCTAATGATGGCGAGGCTCAACGCGAGGAGAACCACGGGGCTCCTGCTTGCCACCGCCTTAAAGAAGAAGAGGATGAGTACGAGGAGGAGGGTGAGGGGCAGGACATTTGGGATATGTTGGATAAAGGTAATCCATTCCAGTTCTACCTTGAGCGCGTTGAGGGGGTTAAATCTAGCGGAGGATCTAGCGGAGG	GTTTCCAATATGgagcttcagcctgagatgcctcagaaacaggccgagaaggtcgtgatcaagaaagagaaggatattGAGgcacctaatgatggcGAGgctcaacgcGAGgagaaccacggggctcctgcttgccaccgccttaaagaagaagaggatgagtacgagGAGGAGggtgaggggcaggacatttgggatatgttggataaaggtaatccattccagttctaccttGAGcgcgttGAGggggttaaa	GTTTCCAATATG	ATCCACCGGTACCATGGCTAGCGTTTCCAATATGgagcttcagcctgagatgcctcagaaacaggccgagaaggtcgtgatcaagaaagagaaggatattGAGgcacctaatgatggcGAGgctcaacgcGAGgagaaccacggggctcctgcttgccaccgccttaaagaagaagaggatgagtacgagGAGGAGggtgaggggcaggacatttgggatatgttggataaaggtaatccattccagttctaccttGAGcgcgttGAGggggttaaaTCTAGCGGAGGATCTAGCGGAGG	3_4778_st_to_e_dna_repair_peptides_9NATG	TDP1	446.0	0.3609865470852018	0.6292456626620125
162	0.0	147.0	201.0	0.0	1.0	147.0	hblOligo113661_Cat2	162	NM_1008744	3.0	AGTTCCGACGATGAGCTTCAGCCTGAGATGCCTCAGAAACAGGCCGAGAAGGTCGTGATCAAGAAAGAGAAGGATATTAGCGCACCTAATGATGGCACAGCTCAACGCACTGAGAACCACGGGGCTCCTGCTTGCCACCGCCTTAAAGAAGAAGAGGATGAGTACGAGACTAGCGGTGAGGGGCAGGACATTTGGGATATGTTGGATAAAGGTAATCCATTCCAGTTCTACCTTACCCGCGTTAGTGGGGTTAAATCTAGCGGAGGATCTAGCGGAGG	agttccgacgatgagcttcagcctgagatgcctcagaaacaggccgagaaggtcgtgatcaagaaagagaaggatattagcgcacctaatgatggcacagctcaacgcactgagaaccacggggctcctgcttgccaccgccttaaagaagaagaggatgagtacgagactagcggtgaggggcaggacatttgggatatgttggataaaggtaatccattccagttctaccttacccgcgttagtggggttaaa		ATCCACCGGTACCATGGCTAGCagttccgacgatgagcttcagcctgagatgcctcagaaacaggccgagaaggtcgtgatcaagaaagagaaggatattagcgcacctaatgatggcacagctcaacgcactgagaaccacggggctcctgcttgccaccgccttaaagaagaagaggatgagtacgagactagcggtgaggggcaggacatttgggatatgttggataaaggtaatccattccagttctaccttacccgcgttagtggggttaaaTCTAGCGGAGGATCTAGCGGAGG	2_wt_dna_repair_peptides	TDP1	348.0	0.4224137931034483	0.8874581566658606
163	0.0	506.0	769.0	0.0	24.0	506.0	hblOligo235100_Cat3	163	NM_1008744	4.0	TTATCGTGGATGGAAGAAGAGGATGAGTACGAGGAGGAGGGTGAGGGGCAGGACATTTGGGATATGTTGGATAAAGGTAATCCATTCCAGTTCTACCTTGAGCGCGTTGAGGGGGTTAAACCTAAATACAATGAGGGTGCATTGCACATCAAAGATATCCTTGAGCCTCTGTTCGGCGAGCTTGTCGAGGAGGCCCAGTTTAATTATTGCTTCGACGTCGACTGGCTCGTGAAACAATACCCTCCAGAGTTCCGCTCTAGCGGAGGATCTAGCGGAGG	TTATCGTGGATGgaagaagaggatgagtacgagGAGGAGggtgaggggcaggacatttgggatatgttggataaaggtaatccattccagttctaccttGAGcgcgttGAGggggttaaacctaaatacaatGAGggtgcattgcacatcaaagatatccttGAGcctctgttcggcGAGcttgtcGAGGAGgcccagtttaattattgcttcgacgtcgactggctcgtgaaacaataccctccagagttccgc	TTATCGTGGATG	ATCCACCGGTACCATGGCTAGCTTATCGTGGATGgaagaagaggatgagtacgagGAGGAGggtgaggggcaggacatttgggatatgttggataaaggtaatccattccagttctaccttGAGcgcgttGAGggggttaaacctaaatacaatGAGggtgcattgcacatcaaagatatccttGAGcctctgttcggcGAGcttgtcGAGGAGgcccagtttaattattgcttcgacgtcgactggctcgtgaaacaataccctccagagttccgcTCTAGCGGAGGATCTAGCGGAGG	3_4778_st_to_e_dna_repair_peptides_9NATG	TDP1	1275.0	0.3968627450980392	0.7817761777280215
164	0.0	202.0	115.0	0.0	1.0	202.0	hblOligo235100_Cat2	164	NM_1008744	4.0	CACCGCCTTAAAGAAGAAGAGGATGAGTACGAGACTAGCGGTGAGGGGCAGGACATTTGGGATATGTTGGATAAAGGTAATCCATTCCAGTTCTACCTTACCCGCGTTAGTGGGGTTAAACCTAAATACAATTCAGGTGCATTGCACATCAAAGATATCCTTAGCCCTCTGTTCGGCACCCTTGTCTCCAGTGCCCAGTTTAATTATTGCTTCGACGTCGACTGGCTCGTGAAACAATACCCTCCAGAGTTCCGCTCTAGCGGAGGATCTAGCGGAGG	caccgccttaaagaagaagaggatgagtacgagactagcggtgaggggcaggacatttgggatatgttggataaaggtaatccattccagttctaccttacccgcgttagtggggttaaacctaaatacaattcaggtgcattgcacatcaaagatatccttagccctctgttcggcacccttgtctccagtgcccagtttaattattgcttcgacgtcgactggctcgtgaaacaataccctccagagttccgc		ATCCACCGGTACCATGGCTAGCcaccgccttaaagaagaagaggatgagtacgagactagcggtgaggggcaggacatttgggatatgttggataaaggtaatccattccagttctaccttacccgcgttagtggggttaaacctaaatacaattcaggtgcattgcacatcaaagatatccttagccctctgttcggcacccttgtctccagtgcccagtttaattattgcttcgacgtcgactggctcgtgaaacaataccctccagagttccgcTCTAGCGGAGGATCTAGCGGAGG	2_wt_dna_repair_peptides	TDP1	317.0	0.637223974763407	1.763666046984155
166	0.0	74.0	122.0	0.0	2.0	74.0	hblOligo113662_Cat2	166	NM_1008744	5.0	GGTGCATTGCACATCAAAGATATCCTTAGCCCTCTGTTCGGCACCCTTGTCTCCAGTGCCCAGTTTAATTATTGCTTCGACGTCGACTGGCTCGTGAAACAATACCCTCCAGAGTTCCGCAAAAAACCTATTCTCCTCGTGCACGGTGATAAGCGCGAGGCCAAAGCACACCTTCACGCACAGGCCAAGCCATATGAGAATATTAGCTTGTGCCAAGCCAAACTCGACATCGCATTTGGCACACATCATACCAAATCTAGCGGAGGATCTAGCGGAGG	ggtgcattgcacatcaaagatatccttagccctctgttcggcacccttgtctccagtgcccagtttaattattgcttcgacgtcgactggctcgtgaaacaataccctccagagttccgcaaaaaacctattctcctcgtgcacggtgataagcgcgaggccaaagcacaccttcacgcacaggccaagccatatgagaatattagcttgtgccaagccaaactcgacatcgcatttggcacacatcataccaaa		ATCCACCGGTACCATGGCTAGCggtgcattgcacatcaaagatatccttagccctctgttcggcacccttgtctccagtgcccagtttaattattgcttcgacgtcgactggctcgtgaaacaataccctccagagttccgcaaaaaacctattctcctcgtgcacggtgataagcgcgaggccaaagcacaccttcacgcacaggccaagccatatgagaatattagcttgtgccaagccaaactcgacatcgcatttggcacacatcataccaaaTCTAGCGGAGGATCTAGCGGAGG	2_wt_dna_repair_peptides	TDP1	196.0	0.37755102040816324	0.7003745264171131
167	0.0	0.0	53.0	0.0	0.0	0.0	hblOligo235101_Cat3	167	NM_1008744	6.0	CCCTTTGAGATGGATAAGCGCGAGGCCAAAGCACACCTTCACGCACAGGCCAAGCCATATGAGAATATTGAGTTGTGCCAAGCCAAACTCGACATCGCATTTGGCGAGCATCATGAGAAAATGATGCTCCTCCTCTATGAAGAAGGGTTGCGCGTCGTCATTCACGAGGAGAACCTCATTCATGCTGATTGGCACCAGAAGGAGCAGGGCATCTGGCTTGAGCCACTTTATCCTCGCATTGCTGATGGTGAGCATTCTAGCGGAGGATCTAGCGGAGG	CCCTTTGAGATGgataagcgcgaggccaaagcacaccttcacgcacaggccaagccatatgagaatattGAGttgtgccaagccaaactcgacatcgcatttggcGAGcatcatGAGaaaatgatgctcctcctctatgaagaagggttgcgcgtcgtcattcacGAGGAGaacctcattcatgctgattggcaccagaagGAGcagggcatctggcttGAGccactttatcctcgcattgctgatggtGAGcat	CCCTTTGAGATG	ATCCACCGGTACCATGGCTAGCCCCTTTGAGATGgataagcgcgaggccaaagcacaccttcacgcacaggccaagccatatgagaatattGAGttgtgccaagccaaactcgacatcgcatttggcGAGcatcatGAGaaaatgatgctcctcctctatgaagaagggttgcgcgtcgtcattcacGAGGAGaacctcattcatgctgattggcaccagaagGAGcagggcatctggcttGAGccactttatcctcgcattgctgatggtGAGcatTCTAGCGGAGGATCTAGCGGAGG	3_4778_st_to_e_dna_repair_peptides_9NATG	TDP1	53.0	0.0
168	0.0	171.0	1195.0	1455.0	2.0	171.0	hblOligo235101_Cat2	168	NM_1008744	6.0	CTCGTGCACGGTGATAAGCGCGAGGCCAAAGCACACCTTCACGCACAGGCCAAGCCATATGAGAATATTAGCTTGTGCCAAGCCAAACTCGACATCGCATTTGGCACACATCATACCAAAATGATGCTCCTCCTCTATGAAGAAGGGTTGCGCGTCGTCATTCACACAAGTAACCTCATTCATGCTGATTGGCACCAGAAGACTCAGGGCATCTGGCTTTCACCACTTTATCCTCGCATTGCTGATGGTACACATTCTAGCGGAGGATCTAGCGGAGG	ctcgtgcacggtgataagcgcgaggccaaagcacaccttcacgcacaggccaagccatatgagaatattagcttgtgccaagccaaactcgacatcgcatttggcacacatcataccaaaatgatgctcctcctctatgaagaagggttgcgcgtcgtcattcacacaagtaacctcattcatgctgattggcaccagaagactcagggcatctggctttcaccactttatcctcgcattgctgatggtacacat		ATCCACCGGTACCATGGCTAGCctcgtgcacggtgataagcgcgaggccaaagcacaccttcacgcacaggccaagccatatgagaatattagcttgtgccaagccaaactcgacatcgcatttggcacacatcataccaaaatgatgctcctcctctatgaagaagggttgcgcgtcgtcattcacacaagtaacctcattcatgctgattggcaccagaagactcagggcatctggctttcaccactttatcctcgcattgctgatggtacacatTCTAGCGGAGGATCTAGCGGAGG	2_wt_dna_repair_peptides	TDP1	1366.0	0.12518301610541727	-0.7439074299167512
169	0.0	339.0	1275.0	1.0	6.0	339.0	hblOligo113663_Cat3	169	NM_1008744	7.0	ATTTTCGATATGTTGCGCGTCGTCATTCACGAGGAGAACCTCATTCATGCTGATTGGCACCAGAAGGAGCAGGGCATCTGGCTTGAGCCACTTTATCCTCGCATTGCTGATGGTGAGCATAAAGAGGGTGAAGAGCCTGAGCATTTCAAGGCCGATTTGATCGAGTATTTGATGGCTTATAATGCACCTGAGTTGAAGGAATGGATCGATGTCATTCACAAGCACGACTTGGAGGAGGAGAATGTGTACCTCATCTCTAGCGGAGGATCTAGCGGAGG	ATTTTCGATATGttgcgcgtcgtcattcacGAGGAGaacctcattcatgctgattggcaccagaagGAGcagggcatctggcttGAGccactttatcctcgcattgctgatggtGAGcataaaGAGggtgaaGAGcctGAGcatttcaaggccgatttgatcGAGtatttgatggcttataatgcacctGAGttgaaggaatggatcgatgtcattcacaagcacgacttgGAGgagGAGaatgtgtacctcatc	ATTTTCGATATG	ATCCACCGGTACCATGGCTAGCATTTTCGATATGttgcgcgtcgtcattcacGAGGAGaacctcattcatgctgattggcaccagaagGAGcagggcatctggcttGAGccactttatcctcgcattgctgatggtGAGcataaaGAGggtgaaGAGcctGAGcatttcaaggccgatttgatcGAGtatttgatggcttataatgcacctGAGttgaaggaatggatcgatgtcattcacaagcacgacttgGAGgagGAGaatgtgtacctcatcTCTAGCGGAGGATCTAGCGGAGG	3_4778_st_to_e_dna_repair_peptides_9NATG	TDP1	1614.0	0.2100371747211896	-0.12437087226587629
171	0.0	12.0	17.0	0.0	1.0	12.0	hblOligo235102_Cat3	171	NM_1008744	8.0	GAGTATACCATGAAGGCCGATTTGATCGAGTATTTGATGGCTTATAATGCACCTGAGTTGAAGGAATGGATCGATGTCATTCACAAGCACGACTTGGAGGAGGAGAATGTGTACCTCATCGGGGAGGAGCCAGGCCGCTTCCAAGGGGAGCAAAAGGATAACTGGGGGCATTTCCGCTTGAAGAAGTTGTTGAAGGACCATGCCGAGGAGATGCCTAACGCAGAAGAGTGGCCAGTGGTTGGGCAGTTTGAGGAGTCTAGCGGAGGATCTAGCGGAGG	GAGTATACCATGaaggccgatttgatcGAGtatttgatggcttataatgcacctGAGttgaaggaatggatcgatgtcattcacaagcacgacttgGAGgagGAGaatgtgtacctcatcgggGAGGAGccaggccgcttccaagggGAGcaaaaggataactgggggcatttccgcttgaagaagttgttgaaggaccatgccGAGGAGatgcctaacgcagaaGAGtggccagtggttgggcagtttGAGGAG	GAGTATACCATG	ATCCACCGGTACCATGGCTAGCGAGTATACCATGaaggccgatttgatcGAGtatttgatggcttataatgcacctGAGttgaaggaatggatcgatgtcattcacaagcacgacttgGAGgagGAGaatgtgtacctcatcgggGAGGAGccaggccgcttccaagggGAGcaaaaggataactgggggcatttccgcttgaagaagttgttgaaggaccatgccGAGGAGatgcctaacgcagaaGAGtggccagtggttgggcagtttGAGGAGTCTAGCGGAGGATCTAGCGGAGG	3_4778_st_to_e_dna_repair_peptides_9NATG	TDP1	29.0	0.41379310344827586	0.8520237836779843
172	0.0	1.0	101.0	0.0	1.0	1.0	hblOligo235102_Cat2	172	NM_1008744	8.0	CCTACCCATTTCAAGGCCGATTTGATCTCCTATTTGATGGCTTATAATGCACCTAGTTTGAAGGAATGGATCGATGTCATTCACAAGCACGACTTGAGTGAGACAAATGTGTACCTCATCGGGTCTACCCCAGGCCGCTTCCAAGGGTCACAAAAGGATAACTGGGGGCATTTCCGCTTGAAGAAGTTGTTGAAGGACCATGCCTCATCAATGCCTAACGCAGAATCTTGGCCAGTGGTTGGGCAGTTTAGTTCCTCTAGCGGAGGATCTAGCGGAGG	cctacccatttcaaggccgatttgatctcctatttgatggcttataatgcacctagtttgaaggaatggatcgatgtcattcacaagcacgacttgagtgagacaaatgtgtacctcatcgggtctaccccaggccgcttccaagggtcacaaaaggataactgggggcatttccgcttgaagaagttgttgaaggaccatgcctcatcaatgcctaacgcagaatcttggccagtggttgggcagtttagttcc		ATCCACCGGTACCATGGCTAGCcctacccatttcaaggccgatttgatctcctatttgatggcttataatgcacctagtttgaaggaatggatcgatgtcattcacaagcacgacttgagtgagacaaatgtgtacctcatcgggtctaccccaggccgcttccaagggtcacaaaaggataactgggggcatttccgcttgaagaagttgttgaaggaccatgcctcatcaatgcctaacgcagaatcttggccagtggttgggcagtttagttccTCTAGCGGAGGATCTAGCGGAGG	2_wt_dna_repair_peptides	TDP1	102.0	0.00980392156862745	-3.4147900388950596
173	0.0	37.0	113.0	0.0	0.0	37.0	hblOligo113664_Cat3	173	NM_1008744	9.0	AGTAACACAATGGAGCAAAAGGATAACTGGGGGCATTTCCGCTTGAAGAAGTTGTTGAAGGACCATGCCGAGGAGATGCCTAACGCAGAAGAGTGGCCAGTGGTTGGGCAGTTTGAGGAGGTCGGCGAGCTGGGCGCAGATGAGGAGAAATGGTTGTGCGAGGAGTTTAAAGAGGAGATGTTGGAGCTTGGTAAAGAGGAGAAAGAGCCTGGTAAAGAGGAGGTGCCACTCTACTTGATCTATCCAGAGGTTGAATCTAGCGGAGGATCTAGCGGAGG	AGTAACACAATGGAGcaaaaggataactgggggcatttccgcttgaagaagttgttgaaggaccatgccGAGGAGatgcctaacgcagaaGAGtggccagtggttgggcagtttGAGGAGgtcggcGAGctgggcgcagatgagGAGaaatggttgtgcGAGgagtttaaagagGAGatgttgGAGcttggtaaagagGAGaaaGAGcctggtaaaGAGGAGgtgccactctacttgatctatccaGAGgttgaa	AGTAACACAATG	ATCCACCGGTACCATGGCTAGCAGTAACACAATGGAGcaaaaggataactgggggcatttccgcttgaagaagttgttgaaggaccatgccGAGGAGatgcctaacgcagaaGAGtggccagtggttgggcagtttGAGGAGgtcggcGAGctgggcgcagatgagGAGaaatggttgtgcGAGgagtttaaagagGAGatgttgGAGcttggtaaagagGAGaaaGAGcctggtaaaGAGGAGgtgccactctacttgatctatccaGAGgttgaaTCTAGCGGAGGATCTAGCGGAGG	3_4778_st_to_e_dna_repair_peptides_9NATG	TDP1	150.0	0.24666666666666667	0.08386057187808404
175	0.0	149.0	158.0	0.0	0.0	149.0	hblOligo235103_Cat3	175	NM_1008744	10.0	GGTCAAGCCATGAAATGGTTGTGCGAGGAGTTTAAAGAGGAGATGTTGGAGCTTGGTAAAGAGGAGAAAGAGCCTGGTAAAGAGGAGGTGCCACTCTACTTGATCTATCCAGAGGTTGAAAACGTGCGCGAGGAGCTGGAAGGGTACCCAGCTGGTGGCGAGCTCCCTTACGAGATTCAAGAGGCAGAAAAACAAAATTGGCTGCACGAGTATTTCCATAAGTGGGAGGCCGAGGAGGAGGGGCGCGAGAACGCATCTAGCGGAGGATCTAGCGGAGG	GGTCAAGCCATGaaatggttgtgcGAGgagtttaaagagGAGatgttgGAGcttggtaaagagGAGaaaGAGcctggtaaaGAGGAGgtgccactctacttgatctatccaGAGgttgaaaacgtgcgcGAGGAGctggaagggtacccagctggtggcGAGctcccttacGAGattcaaGAGgcagaaaaacaaaattggctgcacGAGtatttccataagtggGAGgccgagGAGGAGgggcgcGAGaacgca	GGTCAAGCCATG	ATCCACCGGTACCATGGCTAGCGGTCAAGCCATGaaatggttgtgcGAGgagtttaaagagGAGatgttgGAGcttggtaaagagGAGaaaGAGcctggtaaaGAGGAGgtgccactctacttgatctatccaGAGgttgaaaacgtgcgcGAGGAGctggaagggtacccagctggtggcGAGctcccttacGAGattcaaGAGgcagaaaaacaaaattggctgcacGAGtatttccataagtggGAGgccgagGAGGAGgggcgcGAGaacgcaTCTAGCGGAGGATCTAGCGGAGG	3_4778_st_to_e_dna_repair_peptides_9NATG	TDP1	307.0	0.48534201954397393	1.1416817508646924
177	0.0	762.0	4008.0	1.0	16.0	762.0	hblOligo113665_Cat3	177	NM_1008744	11.0	AAGCCTTCCATGCCAGCTGGTGGCGAGCTCCCTTACGAGATTCAAGAGGCAGAAAAACAAAATTGGCTGCACGAGTATTTCCATAAGTGGGAGGCCGAGGAGGAGGGGCGCGAGAACGCAATGCCACACATCAAGGAGTACATGCGCCCTGAGCCTGACTTTGAGAAAATTGCTTGGTTTCTCGTTGAGGAGGCAAACCTCGAGAAAGCCGCCTGGGGGGCTTTGGAGAAAAATGGTGAGCAACTCATGATCCGCTCTAGCGGAGGATCTAGCGGAGG	AAGCCTTCCATGccagctggtggcGAGctcccttacGAGattcaaGAGgcagaaaaacaaaattggctgcacGAGtatttccataagtggGAGgccgagGAGGAGgggcgcGAGaacgcaatgccacacatcaagGAGtacatgcgccctGAGcctgactttGAGaaaattgcttggtttctcgttGAGGAGgcaaacctcGAGaaagccgcctggggggctttggagaaaaatggtGAGcaactcatgatccgc	AAGCCTTCCATG	ATCCACCGGTACCATGGCTAGCAAGCCTTCCATGccagctggtggcGAGctcccttacGAGattcaaGAGgcagaaaaacaaaattggctgcacGAGtatttccataagtggGAGgccgagGAGGAGgggcgcGAGaacgcaatgccacacatcaagGAGtacatgcgccctGAGcctgactttGAGaaaattgcttggtttctcgttGAGGAGgcaaacctcGAGaaagccgcctggggggctttggagaaaaatggtGAGcaactcatgatccgcTCTAGCGGAGGATCTAGCGGAGG	3_4778_st_to_e_dna_repair_peptides_9NATG	TDP1	4770.0	0.15974842767295597	-0.4597706091318545
178	0.0	1183.0	2907.0	18.0	11.0	1183.0	hblOligo113665_Cat2	178	NM_1008744	11.0	CTGGAAGGGTACCCAGCTGGTGGCTCCCTCCCTTACTCAATTCAAACAGCAGAAAAACAAAATTGGCTGCACTCCTATTTCCATAAGTGGAGCGCCGAGACAAGCGGGCGCAGTAACGCAATGCCACACATCAAGACATACATGCGCCCTTCACCTGACTTTTCCAAAATTGCTTGGTTTCTCGTTACTTCAGCAAACCTCTCAAAAGCCGCCTGGGGGGCTTTGGAGAAAAATGGTACCCAACTCATGATCCGCTCTAGCGGAGGATCTAGCGGAGG	ctggaagggtacccagctggtggctccctcccttactcaattcaaacagcagaaaaacaaaattggctgcactcctatttccataagtggagcgccgagacaagcgggcgcagtaacgcaatgccacacatcaagacatacatgcgcccttcacctgacttttccaaaattgcttggtttctcgttacttcagcaaacctctcaaaagccgcctggggggctttggagaaaaatggtacccaactcatgatccgc		ATCCACCGGTACCATGGCTAGCctggaagggtacccagctggtggctccctcccttactcaattcaaacagcagaaaaacaaaattggctgcactcctatttccataagtggagcgccgagacaagcgggcgcagtaacgcaatgccacacatcaagacatacatgcgcccttcacctgacttttccaaaattgcttggtttctcgttacttcagcaaacctctcaaaagccgcctggggggctttggagaaaaatggtacccaactcatgatccgcTCTAGCGGAGGATCTAGCGGAGG	2_wt_dna_repair_peptides	TDP1	4090.0	0.28924205378973106	0.301262441365711
180	0.0	1473.0	3127.0	0.0	12.0	1473.0	hblOligo235104_Cat2	180	NM_1008744	12.0	ACATACATGCGCCCTTCACCTGACTTTTCCAAAATTGCTTGGTTTCTCGTTACTTCAGCAAACCTCTCAAAAGCCGCCTGGGGGGCTTTGGAGAAAAATGGTACCCAACTCATGATCCGCAGCTACGAGTTGGGTGTCTTGTTTCTCCCTAGTGCTTTTGGCCTGGATTCATTCAAGGTGAAACAGAAGTTCTTCGCTGGCAGTCAGGAACCTATGGCTACCTTCCCAGTCCCATATGATCTGCCACCTGAACTCTCTAGCGGAGGATCTAGCGGAGG	acatacatgcgcccttcacctgacttttccaaaattgcttggtttctcgttacttcagcaaacctctcaaaagccgcctggggggctttggagaaaaatggtacccaactcatgatccgcagctacgagttgggtgtcttgtttctccctagtgcttttggcctggattcattcaaggtgaaacagaagttcttcgctggcagtcaggaacctatggctaccttcccagtcccatatgatctgccacctgaactc		ATCCACCGGTACCATGGCTAGCacatacatgcgcccttcacctgacttttccaaaattgcttggtttctcgttacttcagcaaacctctcaaaagccgcctggggggctttggagaaaaatggtacccaactcatgatccgcagctacgagttgggtgtcttgtttctccctagtgcttttggcctggattcattcaaggtgaaacagaagttcttcgctggcagtcaggaacctatggctaccttcccagtcccatatgatctgccacctgaactcTCTAGCGGAGGATCTAGCGGAGG	2_wt_dna_repair_peptides	TDP1	4600.0	0.32021739130434784	0.4475575369509891
181	0.0	482.0	471.0	0.0	2.0	482.0	hblOligo113666_Cat3	181	NM_1008744	13.0	GAGCCGGGCATGAATGGTGAGCAACTCATGATCCGCGAGTACGAGTTGGGTGTCTTGTTTCTCCCTGAGGCTTTTGGCCTGGATGAGTTCAAGGTGAAACAGAAGTTCTTCGCTGGCGAGCAGGAACCTATGGCTGAGTTCCCAGTCCCATATGATCTGCCACCTGAACTCTACGGGGAGAAGGATCGCCCTTGGATCTGGAATATCCCATATGTGAAGGCTCCTGATGAGCATGGGAACATGTGGGTGCCAGAGTCTAGCGGAGGATCTAGCGGAGG	GAGCCGGGCATGaatggtGAGcaactcatgatccgcGAGtacgagttgggtgtcttgtttctccctGAGgcttttggcctggatGAGttcaaggtgaaacagaagttcttcgctggcGAGcaggaacctatggctGAGttcccagtcccatatgatctgccacctgaactctacgggGAGaaggatcgcccttggatctggaatatcccatatgtgaaggctcctgatGAGcatgggaacatgtgggtgccaGAG	GAGCCGGGCATG	ATCCACCGGTACCATGGCTAGCGAGCCGGGCATGaatggtGAGcaactcatgatccgcGAGtacgagttgggtgtcttgtttctccctGAGgcttttggcctggatGAGttcaaggtgaaacagaagttcttcgctggcGAGcaggaacctatggctGAGttcccagtcccatatgatctgccacctgaactctacgggGAGaaggatcgcccttggatctggaatatcccatatgtgaaggctcctgatGAGcatgggaacatgtgggtgccaGAGTCTAGCGGAGGATCTAGCGGAGG	3_4778_st_to_e_dna_repair_peptides_9NATG	TDP1	953.0	0.5057712486883525	1.2234164979803825
183	0.0	133.0	282.0	0.0	1.0	133.0	hblOligo26266_Cat3	183	NM_1008895	1.0	GACCTCTGGATGCCACGCAAGGGGGAGTTCGAGGCCTTGGTTGGCCGCGAGAATGGTTTGGAGAAGCCAGCAGCACTCGCTGCTGCACCTGCAAAACCAGGTGGGGCTGGGGGCGAGAAAAAACTCGTGATTAAAAACTTCCGCGATCGCCCACGCTTGCCTGACAATTATGAGCAAGACGAGTGGCGCAAGCTCCACGAGGCCGTCCGCGCTGTGCAGGAGGAGGAGGAGATCCGCTATAATCTTGAAGAACTTTCTAGCGGAGGATCTAGCGGAGG	GACCTCTGGATGccacgcaaggggGAGttcGAGgccttggttggccgcGAGaatggtttgGAGaagccagcagcactcgctgctgcacctgcaaaaccaggtggggctgggggcGAGaaaaaactcgtgattaaaaacttccgcgatcgcccacgcttgcctgacaattatGAGcaagacGAGtggcgcaagctccacgaggccgtccgcgctgtgcagGAGGAGGAGGAGatccgctataatcttgaagaactt	GACCTCTGGATG	ATCCACCGGTACCATGGCTAGCGACCTCTGGATGccacgcaaggggGAGttcGAGgccttggttggccgcGAGaatggtttgGAGaagccagcagcactcgctgctgcacctgcaaaaccaggtggggctgggggcGAGaaaaaactcgtgattaaaaacttccgcgatcgcccacgcttgcctgacaattatGAGcaagacGAGtggcgcaagctccacgaggccgtccgcgctgtgcagGAGGAGGAGGAGatccgctataatcttgaagaacttTCTAGCGGAGGATCTAGCGGAGG	3_4778_st_to_e_dna_repair_peptides_9NATG	CUL4A	415.0	0.3204819277108434	0.4487725352298403
185	0.0	0.0	106.0	0.0	0.0	0.0	hblOligo155522_Cat3	185	NM_1008895	2.0	CAGCCATGTATGGATCGCCCACGCTTGCCTGACAATTATGAGCAAGACGAGTGGCGCAAGCTCCACGAGGCCGTCCGCGCTGTGCAGGAGGAGGAGGAGATCCGCTATAATCTTGAAGAACTTTACCAGGCTGTCGAAAATCTCTGTGAGCATAAAGTGGAGCCAATGCTTTACAAACAGCTGCGCCAAGCTTGCGAAGATCATGTGCAAGCACAAATCTTGCCTTTCCGCGAGGATGAGCTTGATGAGGTCCTCTCTAGCGGAGGATCTAGCGGAGG	CAGCCATGTATGgatcgcccacgcttgcctgacaattatGAGcaagacGAGtggcgcaagctccacgaggccgtccgcgctgtgcagGAGGAGGAGGAGatccgctataatcttgaagaactttaccaggctgtcgaaaatctctgtGAGcataaagtgGAGccaatgctttacaaacagctgcgccaagcttgcgaagatcatgtgcaagcacaaatcttgcctttccgcgaggatGAGcttgatGAGgtcctc	CAGCCATGTATG	ATCCACCGGTACCATGGCTAGCCAGCCATGTATGgatcgcccacgcttgcctgacaattatGAGcaagacGAGtggcgcaagctccacgaggccgtccgcgctgtgcagGAGGAGGAGGAGatccgctataatcttgaagaactttaccaggctgtcgaaaatctctgtGAGcataaagtgGAGccaatgctttacaaacagctgcgccaagcttgcgaagatcatgtgcaagcacaaatcttgcctttccgcgaggatGAGcttgatGAGgtcctcTCTAGCGGAGGATCTAGCGGAGG	3_4778_st_to_e_dna_repair_peptides_9NATG	CUL4A	106.0	0.0
186	0.0	586.0	2999.0	0.0	17.0	586.0	hblOligo155522_Cat2	186	NM_1008895	2.0	AAAAACTTCCGCGATCGCCCACGCTTGCCTGACAATTATACACAAGACACTTGGCGCAAGCTCCACGAGGCCGTCCGCGCTGTGCAGAGCTCAACTTCCATCCGCTATAATCTTGAAGAACTTTACCAGGCTGTCGAAAATCTCTGTTCTCATAAAGTGTCTCCAATGCTTTACAAACAGCTGCGCCAAGCTTGCGAAGATCATGTGCAAGCACAAATCTTGCCTTTCCGCGAGGATTCTCTTGATTCTGTCCTCTCTAGCGGAGGATCTAGCGGAGG	aaaaacttccgcgatcgcccacgcttgcctgacaattatacacaagacacttggcgcaagctccacgaggccgtccgcgctgtgcagagctcaacttccatccgctataatcttgaagaactttaccaggctgtcgaaaatctctgttctcataaagtgtctccaatgctttacaaacagctgcgccaagcttgcgaagatcatgtgcaagcacaaatcttgcctttccgcgaggattctcttgattctgtcctc		ATCCACCGGTACCATGGCTAGCaaaaacttccgcgatcgcccacgcttgcctgacaattatacacaagacacttggcgcaagctccacgaggccgtccgcgctgtgcagagctcaacttccatccgctataatcttgaagaactttaccaggctgtcgaaaatctctgttctcataaagtgtctccaatgctttacaaacagctgcgccaagcttgcgaagatcatgtgcaagcacaaatcttgcctttccgcgaggattctcttgattctgtcctcTCTAGCGGAGGATCTAGCGGAGG	2_wt_dna_repair_peptides	CUL4A	3585.0	0.16345885634588564	-0.43238391122579634
187	0.0	63.0	303.0	0.0	1.0	63.0	hblOligo26267_Cat3	187	NM_1008895	3.0	GCGAAAGGTATGGAGCATAAAGTGGAGCCAATGCTTTACAAACAGCTGCGCCAAGCTTGCGAAGATCATGTGCAAGCACAAATCTTGCCTTTCCGCGAGGATGAGCTTGATGAGGTCCTCTTCCTTAAGAAGATCAATGAGTGTTGGCAAGACCATTGCCGCCAAATGATTATGATTCGCGAGATTTTTCTGTTCCTCGATCGCGAGTATGTGCTTCAGAATGAGGAGCTGCCTGAGATTTGGGATATGGGCCTGTCTAGCGGAGGATCTAGCGGAGG	GCGAAAGGTATGGAGcataaagtgGAGccaatgctttacaaacagctgcgccaagcttgcgaagatcatgtgcaagcacaaatcttgcctttccgcgaggatGAGcttgatGAGgtcctcttccttaagaagatcaatGAGtgttggcaagaccattgccgccaaatgattatgattcgcGAGatttttctgttcctcgatcgcGAGtatgtgcttcagaatGAGGAGctgcctGAGatttgggatatgggcctg	GCGAAAGGTATG	ATCCACCGGTACCATGGCTAGCGCGAAAGGTATGGAGcataaagtgGAGccaatgctttacaaacagctgcgccaagcttgcgaagatcatgtgcaagcacaaatcttgcctttccgcgaggatGAGcttgatGAGgtcctcttccttaagaagatcaatGAGtgttggcaagaccattgccgccaaatgattatgattcgcGAGatttttctgttcctcgatcgcGAGtatgtgcttcagaatGAGGAGctgcctGAGatttgggatatgggcctgTCTAGCGGAGGATCTAGCGGAGG	3_4778_st_to_e_dna_repair_peptides_9NATG	CUL4A	366.0	0.1721311475409836	-0.3702676011716364
188	0.0	156.0	122.0	0.0	3.0	156.0	hblOligo26267_Cat2	188	NM_1008895	3.0	GAAAATCTCTGTTCTCATAAAGTGTCTCCAATGCTTTACAAACAGCTGCGCCAAGCTTGCGAAGATCATGTGCAAGCACAAATCTTGCCTTTCCGCGAGGATTCTCTTGATTCTGTCCTCTTCCTTAAGAAGATCAATACATGTTGGCAAGACCATTGCCGCCAAATGATTATGATTCGCTCTATTTTTCTGTTCCTCGATCGCACTTATGTGCTTCAGAATAGTACCCTGCCTAGTATTTGGGATATGGGCCTGTCTAGCGGAGGATCTAGCGGAGG	gaaaatctctgttctcataaagtgtctccaatgctttacaaacagctgcgccaagcttgcgaagatcatgtgcaagcacaaatcttgcctttccgcgaggattctcttgattctgtcctcttccttaagaagatcaatacatgttggcaagaccattgccgccaaatgattatgattcgctctatttttctgttcctcgatcgcacttatgtgcttcagaatagtaccctgcctagtatttgggatatgggcctg		ATCCACCGGTACCATGGCTAGCgaaaatctctgttctcataaagtgtctccaatgctttacaaacagctgcgccaagcttgcgaagatcatgtgcaagcacaaatcttgcctttccgcgaggattctcttgattctgtcctcttccttaagaagatcaatacatgttggcaagaccattgccgccaaatgattatgattcgctctatttttctgttcctcgatcgcacttatgtgcttcagaatagtaccctgcctagtatttgggatatgggcctgTCTAGCGGAGGATCTAGCGGAGG	2_wt_dna_repair_peptides	CUL4A	278.0	0.5611510791366906	1.4461654404624804
189	0.0	704.0	2381.0	0.0	15.0	704.0	hblOligo155523_Cat3	189	NM_1008895	4.0	GGAGTCAAAATGCAAGACCATTGCCGCCAAATGATTATGATTCGCGAGATTTTTCTGTTCCTCGATCGCGAGTATGTGCTTCAGAATGAGGAGCTGCCTGAGATTTGGGATATGGGCCTGGAGTTGTTTCGCGAGCACATTATCGAGGATAAGATGGTCCAGGAGAAAGAGATCGACGGCATCCTTTTGCTCATCGAGCGCGAACGCGAGGGTGAGGCTGTCGATCGCGAGTTGCTCCGCGAGCTGTTGGGCATGTCTAGCGGAGGATCTAGCGGAGG	GGAGTCAAAATGcaagaccattgccgccaaatgattatgattcgcGAGatttttctgttcctcgatcgcGAGtatgtgcttcagaatGAGGAGctgcctGAGatttgggatatgggcctggagttgtttcgcGAGcacattatcGAGgataagatggtccagGAGaaaGAGatcgacggcatccttttgctcatcgagcgcgaacgcGAGggtgaggctgtcgatcgcGAGttgctccgcGAGctgttgggcatg	GGAGTCAAAATG	ATCCACCGGTACCATGGCTAGCGGAGTCAAAATGcaagaccattgccgccaaatgattatgattcgcGAGatttttctgttcctcgatcgcGAGtatgtgcttcagaatGAGGAGctgcctGAGatttgggatatgggcctggagttgtttcgcGAGcacattatcGAGgataagatggtccagGAGaaaGAGatcgacggcatccttttgctcatcgagcgcgaacgcGAGggtgaggctgtcgatcgcGAGttgctccgcGAGctgttgggcatgTCTAGCGGAGGATCTAGCGGAGG	3_4778_st_to_e_dna_repair_peptides_9NATG	CUL4A	3085.0	0.22820097244732576	-0.01816701238262053
190	0.0	231.0	2126.0	21.0	5.0	231.0	hblOligo155523_Cat2	190	NM_1008895	4.0	AATACATGTTGGCAAGACCATTGCCGCCAAATGATTATGATTCGCTCTATTTTTCTGTTCCTCGATCGCACTTATGTGCTTCAGAATAGTACCCTGCCTAGTATTTGGGATATGGGCCTGGAGTTGTTTCGCACACACATTATCTCTGATAAGATGGTCCAGTCTAAAACCATCGACGGCATCCTTTTGCTCATCGAGCGCGAACGCAGCGGTGAGGCTGTCGATCGCTCCTTGCTCCGCTCCCTGTTGGGCATGTCTAGCGGAGGATCTAGCGGAGG	aatacatgttggcaagaccattgccgccaaatgattatgattcgctctatttttctgttcctcgatcgcacttatgtgcttcagaatagtaccctgcctagtatttgggatatgggcctggagttgtttcgcacacacattatctctgataagatggtccagtctaaaaccatcgacggcatccttttgctcatcgagcgcgaacgcagcggtgaggctgtcgatcgctccttgctccgctccctgttgggcatg		ATCCACCGGTACCATGGCTAGCaatacatgttggcaagaccattgccgccaaatgattatgattcgctctatttttctgttcctcgatcgcacttatgtgcttcagaatagtaccctgcctagtatttgggatatgggcctggagttgtttcgcacacacattatctctgataagatggtccagtctaaaaccatcgacggcatccttttgctcatcgagcgcgaacgcagcggtgaggctgtcgatcgctccttgctccgctccctgttgggcatgTCTAGCGGAGGATCTAGCGGAGG	2_wt_dna_repair_peptides	CUL4A	2357.0	0.09800593975392448	-1.0192493704338998
191	0.0	2392.0	7539.0	1.0	88.0	2392.0	hblOligo26268_Cat3	191	NM_1008895	5.0	TTGAATAGCATGGATAAGATGGTCCAGGAGAAAGAGATCGACGGCATCCTTTTGCTCATCGAGCGCGAACGCGAGGGTGAGGCTGTCGATCGCGAGTTGCTCCGCGAGCTGTTGGGCATGCTTGAGGATCTGCAAGTGTATAAGGATGAGTTTGAATTGAAATTTCTTGAGGAAGAGAATTGCCTTTATGCTGCTGAAGGTCAGCGCCTGATGCAAGAGCGCGAGGTCCCAGAGTATTTGAATCACGTCGAGAAGTCTAGCGGAGGATCTAGCGGAGG	TTGAATAGCATGgataagatggtccagGAGaaaGAGatcgacggcatccttttgctcatcgagcgcgaacgcGAGggtgaggctgtcgatcgcGAGttgctccgcGAGctgttgggcatgcttGAGgatctgcaagtgtataaggatGAGtttgaattgaaatttcttgaggaaGAGaattgcctttatgctgctgaaggtcagcgcctgatgcaagagcgcgaggtcccagagtatttgaatcacgtcGAGaag	TTGAATAGCATG	ATCCACCGGTACCATGGCTAGCTTGAATAGCATGgataagatggtccagGAGaaaGAGatcgacggcatccttttgctcatcgagcgcgaacgcGAGggtgaggctgtcgatcgcGAGttgctccgcGAGctgttgggcatgcttGAGgatctgcaagtgtataaggatGAGtttgaattgaaatttcttgaggaaGAGaattgcctttatgctgctgaaggtcagcgcctgatgcaagagcgcgaggtcccagagtatttgaatcacgtcGAGaagTCTAGCGGAGGATCTAGCGGAGG	3_4778_st_to_e_dna_repair_peptides_9NATG	CUL4A	9931.0	0.24086194743731748	0.05237076680502062
192	0.0	515.0	1499.0	1.0	11.0	515.0	hblOligo26268_Cat2	192	NM_1008895	5.0	CACATTATCTCTGATAAGATGGTCCAGTCTAAAACCATCGACGGCATCCTTTTGCTCATCGAGCGCGAACGCAGCGGTGAGGCTGTCGATCGCTCCTTGCTCCGCTCCCTGTTGGGCATGCTTAGCGATCTGCAAGTGTATAAGGATTCTTTTGAATTGAAATTTCTTGAGGAAACTAATTGCCTTTATGCTGCTGAAGGTCAGCGCCTGATGCAAGAGCGCGAGGTCCCAGAGTATTTGAATCACGTCAGTAAGTCTAGCGGAGGATCTAGCGGAGG	cacattatctctgataagatggtccagtctaaaaccatcgacggcatccttttgctcatcgagcgcgaacgcagcggtgaggctgtcgatcgctccttgctccgctccctgttgggcatgcttagcgatctgcaagtgtataaggattcttttgaattgaaatttcttgaggaaactaattgcctttatgctgctgaaggtcagcgcctgatgcaagagcgcgaggtcccagagtatttgaatcacgtcagtaag		ATCCACCGGTACCATGGCTAGCcacattatctctgataagatggtccagtctaaaaccatcgacggcatccttttgctcatcgagcgcgaacgcagcggtgaggctgtcgatcgctccttgctccgctccctgttgggcatgcttagcgatctgcaagtgtataaggattcttttgaattgaaatttcttgaggaaactaattgcctttatgctgctgaaggtcagcgcctgatgcaagagcgcgaggtcccagagtatttgaatcacgtcagtaagTCTAGCGGAGGATCTAGCGGAGG	2_wt_dna_repair_peptides	CUL4A	2014.0	0.2557100297914598	0.13194388050733874
193	0.0	20.0	146.0	0.0	0.0	20.0	hblOligo155524_Cat3	193	NM_1008895	6.0	CGAAGAAGAATGGAGTTTGAATTGAAATTTCTTGAGGAAGAGAATTGCCTTTATGCTGCTGAAGGTCAGCGCCTGATGCAAGAGCGCGAGGTCCCAGAGTATTTGAATCACGTCGAGAAGCGCCTGGAGGAGGAGGGTGATCGCGTGATCGAGTATCTTGATCACGAGGAGCAGAAGCCTCTCATCGCCTGCGTCGAAAAACAGCTCCTGGGGGAGCATTTGGAGGCCATTCTCCAGAAAGGGCTCGATCATCTGTCTAGCGGAGGATCTAGCGGAGG	CGAAGAAGAATGGAGtttgaattgaaatttcttgaggaaGAGaattgcctttatgctgctgaaggtcagcgcctgatgcaagagcgcgaggtcccagagtatttgaatcacgtcGAGaagcgcctggaggaggagggtgatcgcgtgatcGAGtatcttgatcacGAGGAGcagaagcctctcatcgcctgcgtcgaaaaacagctcctgggggagcatttgGAGgccattctccagaaagggctcgatcatctg	CGAAGAAGAATG	ATCCACCGGTACCATGGCTAGCCGAAGAAGAATGGAGtttgaattgaaatttcttgaggaaGAGaattgcctttatgctgctgaaggtcagcgcctgatgcaagagcgcgaggtcccagagtatttgaatcacgtcGAGaagcgcctggaggaggagggtgatcgcgtgatcGAGtatcttgatcacGAGGAGcagaagcctctcatcgcctgcgtcgaaaaacagctcctgggggagcatttgGAGgccattctccagaaagggctcgatcatctgTCTAGCGGAGGATCTAGCGGAGG	3_4778_st_to_e_dna_repair_peptides_9NATG	CUL4A	166.0	0.12048192771084337	-0.7875438702081454
195	0.0	157.0	304.0	2.0	3.0	157.0	hblOligo26269_Cat3	195	NM_1008895	7.0	TCGTGGGGGATGATCGAGTATCTTGATCACGAGGAGCAGAAGCCTCTCATCGCCTGCGTCGAAAAACAGCTCCTGGGGGAGCATTTGGAGGCCATTCTCCAGAAAGGGCTCGATCATCTGTTGGATGAAAACCGCGTGCCAGACCTCGCCCAAATGTACCAGCTCTTTGAGCGCGTCCGCGGTGGCCAACAGGCCCTGTTGCAGCACTGGGAGGAGTACATCAAAGAGTTCGGGGAGGCCATCGTCATCAATCCATCTAGCGGAGGATCTAGCGGAGG	TCGTGGGGGATGatcGAGtatcttgatcacGAGGAGcagaagcctctcatcgcctgcgtcgaaaaacagctcctgggggagcatttgGAGgccattctccagaaagggctcgatcatctgttggatgaaaaccgcgtgccagacctcgcccaaatgtaccagctctttGAGcgcgtccgcggtggccaacaggccctgttgcagcactggGAGgagtacatcaaaGAGttcgggGAGgccatcgtcatcaatcca	TCGTGGGGGATG	ATCCACCGGTACCATGGCTAGCTCGTGGGGGATGatcGAGtatcttgatcacGAGGAGcagaagcctctcatcgcctgcgtcgaaaaacagctcctgggggagcatttgGAGgccattctccagaaagggctcgatcatctgttggatgaaaaccgcgtgccagacctcgcccaaatgtaccagctctttGAGcgcgtccgcggtggccaacaggccctgttgcagcactggGAGgagtacatcaaaGAGttcgggGAGgccatcgtcatcaatccaTCTAGCGGAGGATCTAGCGGAGG	3_4778_st_to_e_dna_repair_peptides_9NATG	CUL4A	461.0	0.3405639913232104	0.5395485818882862
196	0.0	2882.0	5780.0	1.0	39.0	2882.0	hblOligo26269_Cat2	196	NM_1008895	7.0	GGTGATCGCGTGATCACATATCTTGATCACAGCACACAGAAGCCTCTCATCGCCTGCGTCGAAAAACAGCTCCTGGGGGAGCATTTGACTGCCATTCTCCAGAAAGGGCTCGATCATCTGTTGGATGAAAACCGCGTGCCAGACCTCGCCCAAATGTACCAGCTCTTTAGTCGCGTCCGCGGTGGCCAACAGGCCCTGTTGCAGCACTGGTCTGAGTACATCAAAACCTTCGGGACTGCCATCGTCATCAATCCATCTAGCGGAGGATCTAGCGGAGG	ggtgatcgcgtgatcacatatcttgatcacagcacacagaagcctctcatcgcctgcgtcgaaaaacagctcctgggggagcatttgactgccattctccagaaagggctcgatcatctgttggatgaaaaccgcgtgccagacctcgcccaaatgtaccagctctttagtcgcgtccgcggtggccaacaggccctgttgcagcactggtctgagtacatcaaaaccttcgggactgccatcgtcatcaatcca		ATCCACCGGTACCATGGCTAGCggtgatcgcgtgatcacatatcttgatcacagcacacagaagcctctcatcgcctgcgtcgaaaaacagctcctgggggagcatttgactgccattctccagaaagggctcgatcatctgttggatgaaaaccgcgtgccagacctcgcccaaatgtaccagctctttagtcgcgtccgcggtggccaacaggccctgttgcagcactggtctgagtacatcaaaaccttcgggactgccatcgtcatcaatccaTCTAGCGGAGGATCTAGCGGAGG	2_wt_dna_repair_peptides	CUL4A	8662.0	0.3327176171784807	0.5044112928392441
197	0.0	404.0	433.0	0.0	1.0	404.0	hblOligo155525_Cat3	197	NM_1008895	8.0	ACAGGCAGCATGGCCCAAATGTACCAGCTCTTTGAGCGCGTCCGCGGTGGCCAACAGGCCCTGTTGCAGCACTGGGAGGAGTACATCAAAGAGTTCGGGGAGGCCATCGTCATCAATCCAGAAAAAGACAAAGATATGGTTCAAGATCTGCTTGATTTTAAGGATAAGGTCGATCACGTTATCGAAGTTTGTTTTCAAAAAAATGAACGCTTCGTGAACCTGATGAAGGAAGAGTTCGAGGAGTTCATCAATAAATCTAGCGGAGGATCTAGCGGAGG	ACAGGCAGCATGgcccaaatgtaccagctctttGAGcgcgtccgcggtggccaacaggccctgttgcagcactggGAGgagtacatcaaaGAGttcgggGAGgccatcgtcatcaatccagaaaaagacaaagatatggttcaagatctgcttgattttaaggataaggtcgatcacgttatcgaagtttgttttcaaaaaaatgaacgcttcgtgaacctgatgaaggaaGAGttcgagGAGttcatcaataaa	ACAGGCAGCATG	ATCCACCGGTACCATGGCTAGCACAGGCAGCATGgcccaaatgtaccagctctttGAGcgcgtccgcggtggccaacaggccctgttgcagcactggGAGgagtacatcaaaGAGttcgggGAGgccatcgtcatcaatccagaaaaagacaaagatatggttcaagatctgcttgattttaaggataaggtcgatcacgttatcgaagtttgttttcaaaaaaatgaacgcttcgtgaacctgatgaaggaaGAGttcgagGAGttcatcaataaaTCTAGCGGAGGATCTAGCGGAGG	3_4778_st_to_e_dna_repair_peptides_9NATG	CUL4A	837.0	0.4826762246117085	1.1310076279048602
199	0.0	71.0	490.0	21.0	2.0	71.0	hblOligo26270_Cat3	199	NM_1008895	9.0	GTAGAGGAGATGCTTGATTTTAAGGATAAGGTCGATCACGTTATCGAAGTTTGTTTTCAAAAAAATGAACGCTTCGTGAACCTGATGAAGGAAGAGTTCGAGGAGTTCATCAATAAACGCCCTAACAAGCCTGCTGAGTTGATTGCAAAACACGTGGATGAGAAATTGCGCGCTGGGAATAAGGAAGCAGAGGACGAAGAATTGGAGCGCGAGCTCGATAAGATTATGATTCTCTTCCGCTTCATTCACGGTAAATCTAGCGGAGGATCTAGCGGAGG	GTAGAGGAGATGcttgattttaaggataaggtcgatcacgttatcgaagtttgttttcaaaaaaatgaacgcttcgtgaacctgatgaaggaaGAGttcgagGAGttcatcaataaacgccctaacaagcctgctgagttgattgcaaaacacgtggatGAGaaattgcgcgctgggaataaggaagcaGAGgacgaagaattggagcgcGAGctcgataagattatgattctcttccgcttcattcacggtaaa	GTAGAGGAGATG	ATCCACCGGTACCATGGCTAGCGTAGAGGAGATGcttgattttaaggataaggtcgatcacgttatcgaagtttgttttcaaaaaaatgaacgcttcgtgaacctgatgaaggaaGAGttcgagGAGttcatcaataaacgccctaacaagcctgctgagttgattgcaaaacacgtggatGAGaaattgcgcgctgggaataaggaagcaGAGgacgaagaattggagcgcGAGctcgataagattatgattctcttccgcttcattcacggtaaaTCTAGCGGAGGATCTAGCGGAGG	3_4778_st_to_e_dna_repair_peptides_9NATG	CUL4A	561.0	0.1265597147950089	-0.7313950361171568
202	0.0	0.0	45.0	0.0	1.0	0.0	hblOligo155526_Cat2	202	NM_1008895	10.0	GCTGAGTTGATTGCAAAACACGTGGATAGTAAATTGCGCGCTGGGAATAAGGAAGCAACCGACGAAGAATTGGAGCGCACCCTCGATAAGATTATGATTCTCTTCCGCTTCATTCACGGTAAAGATGTGTTCGAAGCATTCTATAAAAAAGATCTGGCAAAGCGCCTGCTCGTGGGGAAAAGCGCATCAGTGGACGCTGAAAAGAGTATGTTGAGTAAGTTGAAACATGAGTGTGGCGCTGCTTTCACATCTAAGTCTAGCGGAGGATCTAGCGGAGG	gctgagttgattgcaaaacacgtggatagtaaattgcgcgctgggaataaggaagcaaccgacgaagaattggagcgcaccctcgataagattatgattctcttccgcttcattcacggtaaagatgtgttcgaagcattctataaaaaagatctggcaaagcgcctgctcgtggggaaaagcgcatcagtggacgctgaaaagagtatgttgagtaagttgaaacatgagtgtggcgctgctttcacatctaag		ATCCACCGGTACCATGGCTAGCgctgagttgattgcaaaacacgtggatagtaaattgcgcgctgggaataaggaagcaaccgacgaagaattggagcgcaccctcgataagattatgattctcttccgcttcattcacggtaaagatgtgttcgaagcattctataaaaaagatctggcaaagcgcctgctcgtggggaaaagcgcatcagtggacgctgaaaagagtatgttgagtaagttgaaacatgagtgtggcgctgctttcacatctaagTCTAGCGGAGGATCTAGCGGAGG	2_wt_dna_repair_peptides	CUL4A	45.0	0.0
203	0.0	179.0	520.0	0.0	4.0	179.0	hblOligo26271_Cat3	203	NM_1008895	11.0	TACCCGCACATGAAAGATCTGGCAAAGCGCCTGCTCGTGGGGAAAGAGGCAGAGGTGGACGCTGAAAAGGAGATGTTGGAGAAGTTGAAACATGAGTGTGGCGCTGCTTTCGAGGAGAAGCTTGAGGGGATGTTTAAAGATATGGAACTTGAGAAAGATATCATGGTCCATTTCAAGCAGCATATGCAGAATCAAGAGGATGAGGGTCCTATCGACCTGGAGGTTAATATCCTGGAGATGGGTTACTGGCCTGAGTCTAGCGGAGGATCTAGCGGAGG	TACCCGCACATGaaagatctggcaaagcgcctgctcgtggggaaaGAGgcaGAGgtggacgctgaaaagGAGatgttgGAGaagttgaaacatgagtgtggcgctgctttcGAGGAGaagcttgaggggatgtttaaagatatggaacttGAGaaagatatcatggtccatttcaagcagcatatgcagaatcaaGAGgatGAGggtcctatcgacctgGAGgttaatatcctgGAGatgggttactggcctGAG	TACCCGCACATG	ATCCACCGGTACCATGGCTAGCTACCCGCACATGaaagatctggcaaagcgcctgctcgtggggaaaGAGgcaGAGgtggacgctgaaaagGAGatgttgGAGaagttgaaacatgagtgtggcgctgctttcGAGGAGaagcttgaggggatgtttaaagatatggaacttGAGaaagatatcatggtccatttcaagcagcatatgcagaatcaaGAGgatGAGggtcctatcgacctgGAGgttaatatcctgGAGatgggttactggcctGAGTCTAGCGGAGGATCTAGCGGAGG	3_4778_st_to_e_dna_repair_peptides_9NATG	CUL4A	699.0	0.25608011444921314	0.13388747221148178
204	0.0	6.0	2411.0	0.0	12.0	6.0	hblOligo26271_Cat2	204	NM_1008895	11.0	GCATTCTATAAAAAAGATCTGGCAAAGCGCCTGCTCGTGGGGAAAAGCGCATCAGTGGACGCTGAAAAGAGTATGTTGAGTAAGTTGAAACATGAGTGTGGCGCTGCTTTCACATCTAAGCTTGAGGGGATGTTTAAAGATATGGAACTTTCTAAAGATATCATGGTCCATTTCAAGCAGCATATGCAGAATCAATCAGATTCTGGTCCTATCGACCTGACTGTTAATATCCTGACTATGGGTTACTGGCCTACATCTAGCGGAGGATCTAGCGGAGG	gcattctataaaaaagatctggcaaagcgcctgctcgtggggaaaagcgcatcagtggacgctgaaaagagtatgttgagtaagttgaaacatgagtgtggcgctgctttcacatctaagcttgaggggatgtttaaagatatggaactttctaaagatatcatggtccatttcaagcagcatatgcagaatcaatcagattctggtcctatcgacctgactgttaatatcctgactatgggttactggcctaca		ATCCACCGGTACCATGGCTAGCgcattctataaaaaagatctggcaaagcgcctgctcgtggggaaaagcgcatcagtggacgctgaaaagagtatgttgagtaagttgaaacatgagtgtggcgctgctttcacatctaagcttgaggggatgtttaaagatatggaactttctaaagatatcatggtccatttcaagcagcatatgcagaatcaatcagattctggtcctatcgacctgactgttaatatcctgactatgggttactggcctacaTCTAGCGGAGGATCTAGCGGAGG	2_wt_dna_repair_peptides	CUL4A	2417.0	0.0024824162184526274	-4.795706931006916
205	0.0	77.0	774.0	0.0	1.0	77.0	hblOligo155527_Cat3	205	NM_1008895	12.0	AGAAGAGCAATGCTTGAGAAAGATATCATGGTCCATTTCAAGCAGCATATGCAGAATCAAGAGGATGAGGGTCCTATCGACCTGGAGGTTAATATCCTGGAGATGGGTTACTGGCCTGAGTATGAGCCTATGGAGGTTCACCTTGAGCCTGAGATGATTAAACTTCAAGAAGTTTTTAAGGCCTTCTATCTGGGGAAACATGAGGGCCGCAAATTGCAATGGCAAGAGGAGCTGGGTCATGCTGTTTTGAAAGCATCTAGCGGAGGATCTAGCGGAGG	AGAAGAGCAATGcttGAGaaagatatcatggtccatttcaagcagcatatgcagaatcaaGAGgatGAGggtcctatcgacctgGAGgttaatatcctgGAGatgggttactggcctGAGtatGAGcctatggaggttcaccttGAGcctgagatgattaaacttcaagaagtttttaaggccttctatctggggaaacatGAGggccgcaaattgcaatggcaaGAGGAGctgggtcatgctgttttgaaagca	AGAAGAGCAATG	ATCCACCGGTACCATGGCTAGCAGAAGAGCAATGcttGAGaaagatatcatggtccatttcaagcagcatatgcagaatcaaGAGgatGAGggtcctatcgacctgGAGgttaatatcctgGAGatgggttactggcctGAGtatGAGcctatggaggttcaccttGAGcctgagatgattaaacttcaagaagtttttaaggccttctatctggggaaacatGAGggccgcaaattgcaatggcaaGAGGAGctgggtcatgctgttttgaaagcaTCTAGCGGAGGATCTAGCGGAGG	3_4778_st_to_e_dna_repair_peptides_9NATG	CUL4A	851.0	0.09048178613396005	-1.1074359737898432
207	0.0	167.0	503.0	0.0	1.0	167.0	hblOligo26272_Cat3	207	NM_1008895	13.0	TCTGACGTGATGCCTGAGATGATTAAACTTCAAGAAGTTTTTAAGGCCTTCTATCTGGGGAAACATGAGGGCCGCAAATTGCAATGGCAAGAGGAGCTGGGTCATGCTGTTTTGAAAGCAGAGTTTAAGGAGGGGAAAAAAGAGTTTCAGGTGGAGTTGTTCCAGGAGTTGGTCCTGCTCATGTTTAACGAGGGCGATGGCTTCGAGTTTGAGGAAATTAAGATGGCAGAGGGCATTGAAGACGAGGAGCTGCGCTCTAGCGGAGGATCTAGCGGAGG	TCTGACGTGATGcctgagatgattaaacttcaagaagtttttaaggccttctatctggggaaacatGAGggccgcaaattgcaatggcaaGAGGAGctgggtcatgctgttttgaaagcagagtttaaggaggggaaaaaagagtttcaggtgGAGttgttccagGAGttggtcctgctcatgtttaacgagggcgatggcttcGAGtttgaggaaattaagatggcaGAGggcattgaagacGAGgagctgcgc	TCTGACGTGATG	ATCCACCGGTACCATGGCTAGCTCTGACGTGATGcctgagatgattaaacttcaagaagtttttaaggccttctatctggggaaacatGAGggccgcaaattgcaatggcaaGAGGAGctgggtcatgctgttttgaaagcagagtttaaggaggggaaaaaagagtttcaggtgGAGttgttccagGAGttggtcctgctcatgtttaacgagggcgatggcttcGAGtttgaggaaattaagatggcaGAGggcattgaagacGAGgagctgcgcTCTAGCGGAGGATCTAGCGGAGG	3_4778_st_to_e_dna_repair_peptides_9NATG	CUL4A	670.0	0.24925373134328357	0.09773412026321582
208	0.0	131.0	153.0	0.0	2.0	131.0	hblOligo26272_Cat2	208	NM_1008895	13.0	GTTCACCTTACACCTGAGATGATTAAACTTCAAGAAGTTTTTAAGGCCTTCTATCTGGGGAAACATTCTGGCCGCAAATTGCAATGGCAAACTACTCTGGGTCATGCTGTTTTGAAAGCAGAGTTTAAGGAGGGGAAAAAAGAGTTTCAGGTGTCCTTGTTCCAGACCTTGGTCCTGCTCATGTTTAACGAGGGCGATGGCTTCTCCTTTGAGGAAATTAAGATGGCAACAGGCATTGAAGACTCTGAGCTGCGCTCTAGCGGAGGATCTAGCGGAGG	gttcaccttacacctgagatgattaaacttcaagaagtttttaaggccttctatctggggaaacattctggccgcaaattgcaatggcaaactactctgggtcatgctgttttgaaagcagagtttaaggaggggaaaaaagagtttcaggtgtccttgttccagaccttggtcctgctcatgtttaacgagggcgatggcttctcctttgaggaaattaagatggcaacaggcattgaagactctgagctgcgc		ATCCACCGGTACCATGGCTAGCgttcaccttacacctgagatgattaaacttcaagaagtttttaaggccttctatctggggaaacattctggccgcaaattgcaatggcaaactactctgggtcatgctgttttgaaagcagagtttaaggaggggaaaaaagagtttcaggtgtccttgttccagaccttggtcctgctcatgtttaacgagggcgatggcttctcctttgaggaaattaagatggcaacaggcattgaagactctgagctgcgcTCTAGCGGAGGATCTAGCGGAGG	2_wt_dna_repair_peptides	CUL4A	284.0	0.4612676056338028	1.045089879754916
209	0.0	14.0	187.0	0.0	1.0	14.0	hblOligo155528_Cat3	209	NM_1008895	14.0	AGGAGCTGCATGCAGGTGGAGTTGTTCCAGGAGTTGGTCCTGCTCATGTTTAACGAGGGCGATGGCTTCGAGTTTGAGGAAATTAAGATGGCAGAGGGCATTGAAGACGAGGAGCTGCGCCGCGAGCTGCAGGAGCTCGCCTGTGGCAAGGCACGCGTCCTTATCAAAGAGCCAAAGGGCAAGGAGGTGGAAGACGGGGATAAGTTCATCTTTAACGGCGAGTTTAAACACAAGCTCTTTCGCATTAAAATTAATTCTAGCGGAGGATCTAGCGGAGG	AGGAGCTGCATGcaggtgGAGttgttccagGAGttggtcctgctcatgtttaacgagggcgatggcttcGAGtttgaggaaattaagatggcaGAGggcattgaagacGAGgagctgcgccgcGAGctgcagGAGctcgcctgtggcaaggcacgcgtccttatcaaaGAGccaaagggcaaggaggtggaagacggggataagttcatctttaacggcgagtttaaacacaagctctttcgcattaaaattaat	AGGAGCTGCATG	ATCCACCGGTACCATGGCTAGCAGGAGCTGCATGcaggtgGAGttgttccagGAGttggtcctgctcatgtttaacgagggcgatggcttcGAGtttgaggaaattaagatggcaGAGggcattgaagacGAGgagctgcgccgcGAGctgcagGAGctcgcctgtggcaaggcacgcgtccttatcaaaGAGccaaagggcaaggaggtggaagacggggataagttcatctttaacggcgagtttaaacacaagctctttcgcattaaaattaatTCTAGCGGAGGATCTAGCGGAGG	3_4778_st_to_e_dna_repair_peptides_9NATG	CUL4A	201.0	0.06965174129353234	-1.391720809293128
210	0.0	4.0	50.0	0.0	0.0	4.0	hblOligo155528_Cat2	210	NM_1008895	14.0	AAAAAAGAGTTTCAGGTGTCCTTGTTCCAGACCTTGGTCCTGCTCATGTTTAACGAGGGCGATGGCTTCTCCTTTGAGGAAATTAAGATGGCAACAGGCATTGAAGACTCTGAGCTGCGCCGCACCCTGCAGTCTCTCGCCTGTGGCAAGGCACGCGTCCTTATCAAATCCCCAAAGGGCAAGGAGGTGGAAGACGGGGATAAGTTCATCTTTAACGGCGAGTTTAAACACAAGCTCTTTCGCATTAAAATTAATTCTAGCGGAGGATCTAGCGGAGG	aaaaaagagtttcaggtgtccttgttccagaccttggtcctgctcatgtttaacgagggcgatggcttctcctttgaggaaattaagatggcaacaggcattgaagactctgagctgcgccgcaccctgcagtctctcgcctgtggcaaggcacgcgtccttatcaaatccccaaagggcaaggaggtggaagacggggataagttcatctttaacggcgagtttaaacacaagctctttcgcattaaaattaat		ATCCACCGGTACCATGGCTAGCaaaaaagagtttcaggtgtccttgttccagaccttggtcctgctcatgtttaacgagggcgatggcttctcctttgaggaaattaagatggcaacaggcattgaagactctgagctgcgccgcaccctgcagtctctcgcctgtggcaaggcacgcgtccttatcaaatccccaaagggcaaggaggtggaagacggggataagttcatctttaacggcgagtttaaacacaagctctttcgcattaaaattaatTCTAGCGGAGGATCTAGCGGAGG	2_wt_dna_repair_peptides	CUL4A	54.0	0.07407407407407407	-1.3253981663620555
211	0.0	79.0	167.0	0.0	2.0	79.0	hblOligo26273_Cat3	211	NM_1008895	15.0	ATGGACTCAATGAAGGCACGCGTCCTTATCAAAGAGCCAAAGGGCAAGGAGGTGGAAGACGGGGATAAGTTCATCTTTAACGGCGAGTTTAAACACAAGCTCTTTCGCATTAAAATTAATCAGATCCAGATGAAGGAGGAGGTGGAGGAGCAAGTTGAGGAGGAGGAACGCGTCTTCCAAGATCGCCAATATCAAATCGATGCAGCTATCGTTCGCATTATGAAAATGCGCAAAGAGTTGGGCCATAACCTCCTCTCTAGCGGAGGATCTAGCGGAGG	ATGGACTCAATGaaggcacgcgtccttatcaaaGAGccaaagggcaaggaggtggaagacggggataagttcatctttaacggcgagtttaaacacaagctctttcgcattaaaattaatcagatccagatgaaggagGAGgtggaggagcaagttGAGGAGGAGgaacgcgtcttccaagatcgccaatatcaaatcgatgcagctatcgttcgcattatgaaaatgcgcaaaGAGttgggccataacctcctc	ATGGACTCAATG	ATCCACCGGTACCATGGCTAGCATGGACTCAATGaaggcacgcgtccttatcaaaGAGccaaagggcaaggaggtggaagacggggataagttcatctttaacggcgagtttaaacacaagctctttcgcattaaaattaatcagatccagatgaaggagGAGgtggaggagcaagttGAGGAGGAGgaacgcgtcttccaagatcgccaatatcaaatcgatgcagctatcgttcgcattatgaaaatgcgcaaaGAGttgggccataacctcctcTCTAGCGGAGGATCTAGCGGAGG	3_4778_st_to_e_dna_repair_peptides_9NATG	CUL4A	246.0	0.32113821138211385	0.4517845179964666
212	0.0	1042.0	4843.0	25.0	16.0	1042.0	hblOligo26273_Cat2	212	NM_1008895	15.0	CTCGCCTGTGGCAAGGCACGCGTCCTTATCAAATCCCCAAAGGGCAAGGAGGTGGAAGACGGGGATAAGTTCATCTTTAACGGCGAGTTTAAACACAAGCTCTTTCGCATTAAAATTAATCAGATCCAGATGAAGGAGACAGTGGAGGAGCAAGTTAGCACCACCGAACGCGTCTTCCAAGATCGCCAATATCAAATCGATGCAGCTATCGTTCGCATTATGAAAATGCGCAAAACATTGGGCCATAACCTCCTCTCTAGCGGAGGATCTAGCGGAGG	ctcgcctgtggcaaggcacgcgtccttatcaaatccccaaagggcaaggaggtggaagacggggataagttcatctttaacggcgagtttaaacacaagctctttcgcattaaaattaatcagatccagatgaaggagacagtggaggagcaagttagcaccaccgaacgcgtcttccaagatcgccaatatcaaatcgatgcagctatcgttcgcattatgaaaatgcgcaaaacattgggccataacctcctc		ATCCACCGGTACCATGGCTAGCctcgcctgtggcaaggcacgcgtccttatcaaatccccaaagggcaaggaggtggaagacggggataagttcatctttaacggcgagtttaaacacaagctctttcgcattaaaattaatcagatccagatgaaggagacagtggaggagcaagttagcaccaccgaacgcgtcttccaagatcgccaatatcaaatcgatgcagctatcgttcgcattatgaaaatgcgcaaaacattgggccataacctcctcTCTAGCGGAGGATCTAGCGGAGG	2_wt_dna_repair_peptides	CUL4A	5885.0	0.17706032285471537	-0.336061942143717
215	0.0	538.0	923.0	0.0	5.0	538.0	hblOligo251890_Cat3	215	NM_1009922	1.0	CTTAAGAGAATGTTGCAGGGCCGCCATAAATGCATTGAAAACGTGGAGCGCCAGAATTGCCCAATTTGCCTGGAAGATATTCATGAGGAGCGCGTGGTGGCTCATGTGTTGCCTTGCGGCCATTTGCTTCATCGCGGGTATCGCTGCCCATTGTGTATGCACGAGGCACTCGATATGGAGCGCTACTGGCGCCAGCTTGACGATGAAGTCGCCCAAGAGCCTATGCCAGAGGAGTATCAAAACATGGAGGTTGACTCTAGCGGAGGATCTAGCGGAGG	CTTAAGAGAATGttgcagggccgccataaatgcattgaaaacgtgGAGcgccagaattgcccaatttgcctggaagatattcatGAGGAGcgcgtggtggctcatgtgttgccttgcggccatttgcttcatcgcgggtatcgctgcccattgtgtatgcacGAGgcactcgatatgGAGcgctactggcgccagcttgacgatgaagtcgcccaaGAGcctatgccaGAGgagtatcaaaacatgGAGgttgac	CTTAAGAGAATG	ATCCACCGGTACCATGGCTAGCCTTAAGAGAATGttgcagggccgccataaatgcattgaaaacgtgGAGcgccagaattgcccaatttgcctggaagatattcatGAGGAGcgcgtggtggctcatgtgttgccttgcggccatttgcttcatcgcgggtatcgctgcccattgtgtatgcacGAGgcactcgatatgGAGcgctactggcgccagcttgacgatgaagtcgcccaaGAGcctatgccaGAGgagtatcaaaacatgGAGgttgacTCTAGCGGAGGATCTAGCGGAGG	3_4778_st_to_e_dna_repair_peptides_9NATG	RCHY1	1461.0	0.3682409308692676	0.6605598036051322
216	0.0	576.0	810.0	1.0	5.0	576.0	hblOligo251890_Cat2	216	NM_1009922	1.0	CTTGCCATGAATTTGCAGGGCCGCCATAAATGCATTGAAAACGTGTCCCGCCAGAATTGCCCAATTTGCCTGGAAGATATTCATACTAGCCGCGTGGTGGCTCATGTGTTGCCTTGCGGCCATTTGCTTCATCGCGGGTATCGCTGCCCATTGTGTATGCACTCCGCACTCGATATGACTCGCTACTGGCGCCAGCTTGACGATGAAGTCGCCCAAACCCCTATGCCATCAGAGTATCAAAACATGACTGTTGACTCTAGCGGAGGATCTAGCGGAGG	cttgccatgaatttgcagggccgccataaatgcattgaaaacgtgtcccgccagaattgcccaatttgcctggaagatattcatactagccgcgtggtggctcatgtgttgccttgcggccatttgcttcatcgcgggtatcgctgcccattgtgtatgcactccgcactcgatatgactcgctactggcgccagcttgacgatgaagtcgcccaaacccctatgccatcagagtatcaaaacatgactgttgac		ATCCACCGGTACCATGGCTAGCcttgccatgaatttgcagggccgccataaatgcattgaaaacgtgtcccgccagaattgcccaatttgcctggaagatattcatactagccgcgtggtggctcatgtgttgccttgcggccatttgcttcatcgcgggtatcgctgcccattgtgtatgcactccgcactcgatatgactcgctactggcgccagcttgacgatgaagtcgcccaaacccctatgccatcagagtatcaaaacatgactgttgacTCTAGCGGAGGATCTAGCGGAGG	2_wt_dna_repair_peptides	RCHY1	1386.0	0.4155844155844156	0.8594038909756069
217	0.0	21.0	26.0	0.0	0.0	21.0	hblOligo251909_Cat3	217	NM_1010984	1.0	GCGCTTAGAATGTGGTGGCGCTGTAATGGCCCTTGCCAACACCGCCCTCCATATTATGGCTATGTGAAGCGCGCTGAGAACCGCGAACCAGAGGCCCATGACTATTGGTGGGCTGAACACCAGAAAGAGTGCGGCGGTGAGTATATCAAGATTAAAGAACCAGAAAACTATGAGAAAAAGGGTAAGGGTAAGGCTAAGCTCGGGAAGGAGCCAGTCTTGGCCGCTGAAAATAAAGGCGAGTTCGTCTATATTCTCTCTAGCGGAGGATCTAGCGGAGG	GCGCTTAGAATGtggtggcgctgtaatggcccttgccaacaccgccctccatattatggctatgtgaagcgcgctGAGaaccgcgaaccaGAGgcccatgactattggtgggctgaacaccagaaaGAGtgcggcggtGAGtatatcaagattaaagaaccagaaaactatGAGaaaaagggtaagggtaaggctaagctcgggaaggagccagtcttggccgctgaaaataaaggcGAGttcgtctatattctc	GCGCTTAGAATG	ATCCACCGGTACCATGGCTAGCGCGCTTAGAATGtggtggcgctgtaatggcccttgccaacaccgccctccatattatggctatgtgaagcgcgctGAGaaccgcgaaccaGAGgcccatgactattggtgggctgaacaccagaaaGAGtgcggcggtGAGtatatcaagattaaagaaccagaaaactatGAGaaaaagggtaagggtaaggctaagctcgggaaggagccagtcttggccgctgaaaataaaggcGAGttcgtctatattctcTCTAGCGGAGGATCTAGCGGAGG	3_4778_st_to_e_dna_repair_peptides_9NATG	SPRTN	47.0	0.44680851063829785	0.986756377648141
218	0.0	28.0	482.0	0.0	3.0	28.0	hblOligo251909_Cat2	218	NM_1010984	1.0	TATCGCCGCCACTGGTGGCGCTGTAATGGCCCTTGCCAACACCGCCCTCCATATTATGGCTATGTGAAGCGCGCTACAAACCGCGAACCATCCGCCCATGACTATTGGTGGGCTGAACACCAGAAAACCTGCGGCGGTACATATATCAAGATTAAAGAACCAGAAAACTATTCCAAAAAGGGTAAGGGTAAGGCTAAGCTCGGGAAGGAGCCAGTCTTGGCCGCTGAAAATAAAGGCACATTCGTCTATATTCTCTCTAGCGGAGGATCTAGCGGAGG	tatcgccgccactggtggcgctgtaatggcccttgccaacaccgccctccatattatggctatgtgaagcgcgctacaaaccgcgaaccatccgcccatgactattggtgggctgaacaccagaaaacctgcggcggtacatatatcaagattaaagaaccagaaaactattccaaaaagggtaagggtaaggctaagctcgggaaggagccagtcttggccgctgaaaataaaggcacattcgtctatattctc		ATCCACCGGTACCATGGCTAGCtatcgccgccactggtggcgctgtaatggcccttgccaacaccgccctccatattatggctatgtgaagcgcgctacaaaccgcgaaccatccgcccatgactattggtgggctgaacaccagaaaacctgcggcggtacatatatcaagattaaagaaccagaaaactattccaaaaagggtaagggtaaggctaagctcgggaaggagccagtcttggccgctgaaaataaaggcacattcgtctatattctcTCTAGCGGAGGATCTAGCGGAGG	2_wt_dna_repair_peptides	SPRTN	510.0	0.054901960784313725	-1.6454091259291963
219	0.0	637.0	3826.0	13.0	26.0	637.0	hblOligo49429_Cat3	219	NM_1013398	1.0	TCTACCGCGATGCCAGAGTTGTGGGCCGCAGCCCTTGAGCTCCTGGTCCTTTTGCGCGGGCCTCCAGTCGCTCGCGCTGGGGCCGAGGAGGCCGGTCTTGGTCCTGTCGTCCGCTGTGAACCTTGCGATGCACGCGCCCTCGCCCAGTGCGCACCTCCACCAGCCGTTTGTGCTGAACTTGTCCGCGAACCTGGTTGCGGTTGTTGCTTGGAGTGTGCTTTGGAGGAGGGTCAGCCTTGCGGGATCTATGAGGAGTCTAGCGGAGGATCTAGCGGAGG	TCTACCGCGATGccaGAGttgtgggccgcagcccttGAGctcctggtccttttgcgcgggcctccagtcgctcgcgctggggccGAGGAGgccggtcttggtcctgtcgtccgctgtgaaccttgcgatgcacgcgccctcgcccagtgcgcacctccaccagccgtttgtgctgaacttgtccgcgaacctggttgcggttgttgcttgGAGtgtgctttgGAGgagggtcagccttgcgggatctatGAGgag	TCTACCGCGATG	ATCCACCGGTACCATGGCTAGCTCTACCGCGATGccaGAGttgtgggccgcagcccttGAGctcctggtccttttgcgcgggcctccagtcgctcgcgctggggccGAGGAGgccggtcttggtcctgtcgtccgctgtgaaccttgcgatgcacgcgccctcgcccagtgcgcacctccaccagccgtttgtgctgaacttgtccgcgaacctggttgcggttgttgcttgGAGtgtgctttgGAGgagggtcagccttgcgggatctatGAGgagTCTAGCGGAGGATCTAGCGGAGG	3_4778_st_to_e_dna_repair_peptides_9NATG	Igfbp3	4463.0	0.14272910598252297	-0.5924750164818346
223	0.0	190.0	61.0	0.0	1.0	190.0	hblOligo49430_Cat3	223	NM_1013398	3.0	AGCGAGGGGATGCAACCTGAGCCAGATGAAGCTCGCCCTCTTCAAGCACTTCTGGACGGTCGCGGCCTCTGCGTCAACGCTGAGGCCGTTGAGCGCCTTCGCGCTTATCTTTTGCCAGCCCCTCCTGCACCAGGTGAACCACCAGCACCAGGCAATGCAGAGGAGGAGGAAGAGGATCGCGAGGCTGGGGAGGTGGAGGAGCCTGAGGTTGAGGAGGAGCATCGCGTCGAGGACCCAAAATTCCATCCTCTTCACTCTAGCGGAGGATCTAGCGGAGG	AGCGAGGGGATGcaacctGAGccagatgaagctcgccctcttcaagcacttctggacggtcgcggcctctgcgtcaacgctGAGgccgttGAGcgccttcgcgcttatcttttgccagcccctcctgcaccaggtgaaccaccagcaccaggcaatgcaGAGgagGAGgaagaggatcgcGAGgctgggGAGgtggagGAGcctGAGgttGAGGAGGAGcatcgcgtcGAGgacccaaaattccatcctcttcac	AGCGAGGGGATG	ATCCACCGGTACCATGGCTAGCAGCGAGGGGATGcaacctGAGccagatgaagctcgccctcttcaagcacttctggacggtcgcggcctctgcgtcaacgctGAGgccgttGAGcgccttcgcgcttatcttttgccagcccctcctgcaccaggtgaaccaccagcaccaggcaatgcaGAGgagGAGgaagaggatcgcGAGgctgggGAGgtggagGAGcctGAGgttGAGGAGGAGcatcgcgtcGAGgacccaaaattccatcctcttcacTCTAGCGGAGGATCTAGCGGAGG	3_4778_st_to_e_dna_repair_peptides_9NATG	Igfbp3	251.0	0.7569721115537849	2.336480685933375
224	0.0	437.0	503.0	0.0	3.0	437.0	hblOligo49430_Cat2	224	NM_1013398	3.0	GGGTTGCGCTGTCAACCTTCCCCAGATGAAGCTCGCCCTCTTCAAGCACTTCTGGACGGTCGCGGCCTCTGCGTCAACGCTTCCGCCGTTAGCCGCCTTCGCGCTTATCTTTTGCCAGCCCCTCCTGCACCAGGTGAACCACCAGCACCAGGCAATGCATCTGAGTCAGAAGAGGATCGCTCAGCTGGGTCTGTGGAGAGTCCTTCCGTTTCCTCCACTCATCGCGTCAGCGACCCAAAATTCCATCCTCTTCACTCTAGCGGAGGATCTAGCGGAGG	gggttgcgctgtcaaccttccccagatgaagctcgccctcttcaagcacttctggacggtcgcggcctctgcgtcaacgcttccgccgttagccgccttcgcgcttatcttttgccagcccctcctgcaccaggtgaaccaccagcaccaggcaatgcatctgagtcagaagaggatcgctcagctgggtctgtggagagtccttccgtttcctccactcatcgcgtcagcgacccaaaattccatcctcttcac		ATCCACCGGTACCATGGCTAGCgggttgcgctgtcaaccttccccagatgaagctcgccctcttcaagcacttctggacggtcgcggcctctgcgtcaacgcttccgccgttagccgccttcgcgcttatcttttgccagcccctcctgcaccaggtgaaccaccagcaccaggcaatgcatctgagtcagaagaggatcgctcagctgggtctgtggagagtccttccgtttcctccactcatcgcgtcagcgacccaaaattccatcctcttcacTCTAGCGGAGGATCTAGCGGAGG	2_wt_dna_repair_peptides	Igfbp3	940.0	0.4648936170212766	1.0596735029420508
225	0.0	0.0	22.0	0.0	0.0	0.0	hblOligo176912_Cat3	225	NM_1013398	4.0	CCCCCGCATATGCCAGGCAATGCAGAGGAGGAGGAAGAGGATCGCGAGGCTGGGGAGGTGGAGGAGCCTGAGGTTGAGGAGGAGCATCGCGTCGAGGACCCAAAATTCCATCCTCTTCACGAGAAAATTATTATCATCAAGAAAGGCCATGCTAAGGATGAGCAGCGCTACAAAGTTGACTACGAGGAGCAGGAGGAGGACGAGCAAAACTTTGAGGAGGAGGAGAAGCGCGAGGAGGAGTATGGTCCTTGCCGCTCTAGCGGAGGATCTAGCGGAGG	CCCCCGCATATGccaggcaatgcaGAGgagGAGgaagaggatcgcGAGgctgggGAGgtggagGAGcctGAGgttGAGGAGGAGcatcgcgtcGAGgacccaaaattccatcctcttcacGAGaaaattattatcatcaagaaaggccatgctaaggatGAGcagcgctacaaagttgactacgagGAGcagGAGGAGgacGAGcaaaactttGAGGAGgagGAGaagcgcgagGAGgagtatggtccttgccgc	CCCCCGCATATG	ATCCACCGGTACCATGGCTAGCCCCCCGCATATGccaggcaatgcaGAGgagGAGgaagaggatcgcGAGgctgggGAGgtggagGAGcctGAGgttGAGGAGGAGcatcgcgtcGAGgacccaaaattccatcctcttcacGAGaaaattattatcatcaagaaaggccatgctaaggatGAGcagcgctacaaagttgactacgagGAGcagGAGGAGgacGAGcaaaactttGAGGAGgagGAGaagcgcgagGAGgagtatggtccttgccgcTCTAGCGGAGGATCTAGCGGAGG	3_4778_st_to_e_dna_repair_peptides_9NATG	Igfbp3	22.0	0.0
226	0.0	1108.0	2021.0	0.0	12.0	1108.0	hblOligo176912_Cat2	226	NM_1013398	4.0	GAACCACCAGCACCAGGCAATGCATCTGAGTCAGAAGAGGATCGCTCAGCTGGGTCTGTGGAGAGTCCTTCCGTTTCCTCCACTCATCGCGTCAGCGACCCAAAATTCCATCCTCTTCACTCAAAAATTATTATCATCAAGAAAGGCCATGCTAAGGATAGTCAGCGCTACAAAGTTGACTACGAGAGTCAGAGTACCGACACCCAAAACTTTAGTTCAGAGTCCAAGCGCGAGACCGAGTATGGTCCTTGCCGCTCTAGCGGAGGATCTAGCGGAGG	gaaccaccagcaccaggcaatgcatctgagtcagaagaggatcgctcagctgggtctgtggagagtccttccgtttcctccactcatcgcgtcagcgacccaaaattccatcctcttcactcaaaaattattatcatcaagaaaggccatgctaaggatagtcagcgctacaaagttgactacgagagtcagagtaccgacacccaaaactttagttcagagtccaagcgcgagaccgagtatggtccttgccgc		ATCCACCGGTACCATGGCTAGCgaaccaccagcaccaggcaatgcatctgagtcagaagaggatcgctcagctgggtctgtggagagtccttccgtttcctccactcatcgcgtcagcgacccaaaattccatcctcttcactcaaaaattattatcatcaagaaaggccatgctaaggatagtcagcgctacaaagttgactacgagagtcagagtaccgacacccaaaactttagttcagagtccaagcgcgagaccgagtatggtccttgccgcTCTAGCGGAGGATCTAGCGGAGG	2_wt_dna_repair_peptides	Igfbp3	3129.0	0.35410674336848835	0.5992946278498082
227	0.0	31.0	65.0	0.0	0.0	31.0	hblOligo49431_Cat3	227	NM_1013398	5.0	ATGAGGGGAATGCATGCTAAGGATGAGCAGCGCTACAAAGTTGACTACGAGGAGCAGGAGGAGGACGAGCAAAACTTTGAGGAGGAGGAGAAGCGCGAGGAGGAGTATGGTCCTTGCCGCCGCGAAATGGAAGATGAGTTGAACCATCTTAAGTTTCTGAACGTCCTCGAGCCACGCGGTGTCCATATTCCAAATTGTGACAAGAAGGGCTTTTATAAGAAGAAACAATGTCGCCCTGAGAAAGGGCGCAAGCGCTCTAGCGGAGGATCTAGCGGAGG	ATGAGGGGAATGcatgctaaggatGAGcagcgctacaaagttgactacgagGAGcagGAGGAGgacGAGcaaaactttGAGGAGgagGAGaagcgcgagGAGgagtatggtccttgccgccgcgaaatggaagatGAGttgaaccatcttaagtttctgaacgtcctcGAGccacgcggtgtccatattccaaattgtgacaagaagggcttttataagaagaaacaatgtcgccctGAGaaagggcgcaagcgc	ATGAGGGGAATG	ATCCACCGGTACCATGGCTAGCATGAGGGGAATGcatgctaaggatGAGcagcgctacaaagttgactacgagGAGcagGAGGAGgacGAGcaaaactttGAGGAGgagGAGaagcgcgagGAGgagtatggtccttgccgccgcgaaatggaagatGAGttgaaccatcttaagtttctgaacgtcctcGAGccacgcggtgtccatattccaaattgtgacaagaagggcttttataagaagaaacaatgtcgccctGAGaaagggcgcaagcgcTCTAGCGGAGGATCTAGCGGAGG	3_4778_st_to_e_dna_repair_peptides_9NATG	Igfbp3	96.0	0.3229166666666667	0.45993041253570943
229	0.0	120.0	1696.0	0.0	5.0	120.0	hblOligo176913_Cat3	229	NM_1013398	6.0	AAGTGCGGGATGGGTCCTTGCCGCCGCGAAATGGAAGATGAGTTGAACCATCTTAAGTTTCTGAACGTCCTCGAGCCACGCGGTGTCCATATTCCAAATTGTGACAAGAAGGGCTTTTATAAGAAGAAACAATGTCGCCCTGAGAAAGGGCGCAAGCGCGGGTTCTGCTGGTGCGTCGACAAATACGGTCAGCCATTGCCAGGCTATGAGGAGAAGGGGAAAGAAGACGTGCATTGCTACGAGATGCAGGAGAAATCTAGCGGAGGATCTAGCGGAGG	AAGTGCGGGATGggtccttgccgccgcgaaatggaagatGAGttgaaccatcttaagtttctgaacgtcctcGAGccacgcggtgtccatattccaaattgtgacaagaagggcttttataagaagaaacaatgtcgccctGAGaaagggcgcaagcgcgggttctgctggtgcgtcgacaaatacggtcagccattgccaggctatGAGGAGaaggggaaagaagacgtgcattgctacGAGatgcagGAGaaa	AAGTGCGGGATG	ATCCACCGGTACCATGGCTAGCAAGTGCGGGATGggtccttgccgccgcgaaatggaagatGAGttgaaccatcttaagtttctgaacgtcctcGAGccacgcggtgtccatattccaaattgtgacaagaagggcttttataagaagaaacaatgtcgccctGAGaaagggcgcaagcgcgggttctgctggtgcgtcgacaaatacggtcagccattgccaggctatGAGGAGaaggggaaagaagacgtgcattgctacGAGatgcagGAGaaaTCTAGCGGAGGATCTAGCGGAGG	3_4778_st_to_e_dna_repair_peptides_9NATG	Igfbp3	1816.0	0.06607929515418502	-1.4482055956236022
230	0.0	406.0	3065.0	2.0	7.0	406.0	hblOligo176913_Cat2	230	NM_1013398	6.0	GAGACCGAGTATGGTCCTTGCCGCCGCGAAATGGAAGATACCTTGAACCATCTTAAGTTTCTGAACGTCCTCTCACCACGCGGTGTCCATATTCCAAATTGTGACAAGAAGGGCTTTTATAAGAAGAAACAATGTCGCCCTTCTAAAGGGCGCAAGCGCGGGTTCTGCTGGTGCGTCGACAAATACGGTCAGCCATTGCCAGGCTATACTACCAAGGGGAAAGAAGACGTGCATTGCTACAGCATGCAGAGCAAATCTAGCGGAGGATCTAGCGGAGG	gagaccgagtatggtccttgccgccgcgaaatggaagataccttgaaccatcttaagtttctgaacgtcctctcaccacgcggtgtccatattccaaattgtgacaagaagggcttttataagaagaaacaatgtcgcccttctaaagggcgcaagcgcgggttctgctggtgcgtcgacaaatacggtcagccattgccaggctatactaccaaggggaaagaagacgtgcattgctacagcatgcagagcaaa		ATCCACCGGTACCATGGCTAGCgagaccgagtatggtccttgccgccgcgaaatggaagataccttgaaccatcttaagtttctgaacgtcctctcaccacgcggtgtccatattccaaattgtgacaagaagggcttttataagaagaaacaatgtcgcccttctaaagggcgcaagcgcgggttctgctggtgcgtcgacaaatacggtcagccattgccaggctatactaccaaggggaaagaagacgtgcattgctacagcatgcagagcaaaTCTAGCGGAGGATCTAGCGGAGG	2_wt_dna_repair_peptides	Igfbp3	3471.0	0.11696917314894843	-0.821119210822379
231	0.0	644.0	550.0	3.0	4.0	644.0	hblOligo251999_Cat3	231	NM_1015052	1.0	TCAGGGGCAATGGGCGCACAGTTTTGTCGCCGCATGGGCCAAAAGAAGCAGCGCCCTGCCCGCGCCGGGCAACCTCACGAGGAGGAGGACGCTGCACAAGCCCCTGCTGAGCAGCCTCATGAGGAGGAGGACGCAGCTCAAGCTCCTTGCCCACGCGAGCGCTGCCTCGGCCCACCAGAGGAGCCAGGCCCATACCGCGAGATCTATTTTGAGGAGCCAAAAGGGCACCTCGAGCGCCTCGGTCTGGAGTTTTTTTCTAGCGGAGGATCTAGCGGAGG	TCAGGGGCAATGggcgcacagttttgtcgccgcatgggccaaaagaagcagcgccctgcccgcgccgggcaacctcacGAGGAGGAGgacgctgcacaagcccctgctgagcagcctcatGAGGAGGAGgacgcagctcaagctccttgcccacgcgagcgctgcctcggcccaccaGAGGAGccaggcccataccgcGAGatctattttGAGGAGccaaaagggcacctcGAGcgcctcggtctggagtttttt	TCAGGGGCAATG	ATCCACCGGTACCATGGCTAGCTCAGGGGCAATGggcgcacagttttgtcgccgcatgggccaaaagaagcagcgccctgcccgcgccgggcaacctcacGAGGAGGAGgacgctgcacaagcccctgctgagcagcctcatGAGGAGGAGgacgcagctcaagctccttgcccacgcgagcgctgcctcggcccaccaGAGGAGccaggcccataccgcGAGatctattttGAGGAGccaaaagggcacctcGAGcgcctcggtctggagttttttTCTAGCGGAGGATCTAGCGGAGG	3_4778_st_to_e_dna_repair_peptides_9NATG	MPG	1194.0	0.5393634840871022	1.3581109258240374
232	0.0	46.0	829.0	0.0	4.0	46.0	hblOligo251999_Cat2	232	NM_1015052	1.0	CCTGCTCGCTCCGGCGCACAGTTTTGTCGCCGCATGGGCCAAAAGAAGCAGCGCCCTGCCCGCGCCGGGCAACCTCACTCAAGCTCCGACGCTGCACAAGCCCCTGCTGAGCAGCCTCATAGCTCAAGTGACGCAGCTCAAGCTCCTTGCCCACGCGAGCGCTGCCTCGGCCCACCAACCACTCCAGGCCCATACCGCTCCATCTATTTTAGTAGTCCAAAAGGGCACCTCACACGCCTCGGTCTGGAGTTTTTTTCTAGCGGAGGATCTAGCGGAGG	cctgctcgctccggcgcacagttttgtcgccgcatgggccaaaagaagcagcgccctgcccgcgccgggcaacctcactcaagctccgacgctgcacaagcccctgctgagcagcctcatagctcaagtgacgcagctcaagctccttgcccacgcgagcgctgcctcggcccaccaaccactccaggcccataccgctccatctattttagtagtccaaaagggcacctcacacgcctcggtctggagtttttt		ATCCACCGGTACCATGGCTAGCcctgctcgctccggcgcacagttttgtcgccgcatgggccaaaagaagcagcgccctgcccgcgccgggcaacctcactcaagctccgacgctgcacaagcccctgctgagcagcctcatagctcaagtgacgcagctcaagctccttgcccacgcgagcgctgcctcggcccaccaaccactccaggcccataccgctccatctattttagtagtccaaaagggcacctcacacgcctcggtctggagttttttTCTAGCGGAGGATCTAGCGGAGG	2_wt_dna_repair_peptides	MPG	875.0	0.052571428571428575	-1.6912482807
238	0.0	49.0	76.0	0.0	0.0	49.0	hblOligo122103_Cat3	238	NM_1017415	1.0	GCCTACCGCATGCCAGAGGAGGAGAATGGGCTGGAGCGCGGGGAGCCAGAGAAGAAGAACCGCCTTGAGTTGAAGTTCTTTCAGAAAAAGGAAGAGAAGCGCGCTCTCGACTTCGAGGATGAGCAAGAGAACGAAGAGAAAGCCGAGGAGTATCGCGCCGAGGAAATCGATCAGGTTGTCCCTGCAGCCCAAGAGGAGCCTATTAATTGTGAAAAGCGCGAAAATCTCCTTCCTTTTGTGGGCCTGAATAACCTCTCTAGCGGAGGATCTAGCGGAGG	GCCTACCGCATGccaGAGgagGAGaatgggctgGAGcgcgggGAGccaGAGaagaagaaccgccttGAGttgaagttctttcagaaaaaggaaGAGaagcgcgctctcgacttcGAGgatGAGcaagagaacgaagagaaagccGAGgagtatcgcgccGAGgaaatcgatcaggttgtccctgcagcccaaGAGGAGcctattaattgtgaaaagcgcgaaaatctccttccttttgtgggcctgaataacctc	GCCTACCGCATG	ATCCACCGGTACCATGGCTAGCGCCTACCGCATGccaGAGgagGAGaatgggctgGAGcgcgggGAGccaGAGaagaagaaccgccttGAGttgaagttctttcagaaaaaggaaGAGaagcgcgctctcgacttcGAGgatGAGcaagagaacgaagagaaagccGAGgagtatcgcgccGAGgaaatcgatcaggttgtccctgcagcccaaGAGGAGcctattaattgtgaaaagcgcgaaaatctccttccttttgtgggcctgaataacctcTCTAGCGGAGGATCTAGCGGAGG	3_4778_st_to_e_dna_repair_peptides_9NATG	USP1	125.0	0.392	0.7614174357704956
240	0.0	1.0	86.0	0.0	1.0	1.0	hblOligo242881_Cat3	240	NM_1017415	2.0	GAGACCGGGATGGAGGAGTATCGCGCCGAGGAAATCGATCAGGTTGTCCCTGCAGCCCAAGAGGAGCCTATTAATTGTGAAAAGCGCGAAAATCTCCTTCCTTTTGTGGGCCTGAATAACCTCGGGAACGAGTGCTACCTTAATGAGATTCTTCAAGTGTTGTATTTTTGCCCTGGTTTTAAAGAGGGCGTTAAGCACTTGTTCAATATCATTGAGCGCAAGAAGGAGGCCCTGAAAGATGAAGCCAACCAGAAGTCTAGCGGAGGATCTAGCGGAGG	GAGACCGGGATGGAGgagtatcgcgccGAGgaaatcgatcaggttgtccctgcagcccaaGAGGAGcctattaattgtgaaaagcgcgaaaatctccttccttttgtgggcctgaataacctcgggaacGAGtgctaccttaatGAGattcttcaagtgttgtatttttgccctggttttaaaGAGggcgttaagcacttgttcaatatcattGAGcgcaagaaggaggccctgaaagatgaagccaaccagaag	GAGACCGGGATG	ATCCACCGGTACCATGGCTAGCGAGACCGGGATGGAGgagtatcgcgccGAGgaaatcgatcaggttgtccctgcagcccaaGAGGAGcctattaattgtgaaaagcgcgaaaatctccttccttttgtgggcctgaataacctcgggaacGAGtgctaccttaatGAGattcttcaagtgttgtatttttgccctggttttaaaGAGggcgttaagcacttgttcaatatcattGAGcgcaagaaggaggccctgaaagatgaagccaaccagaagTCTAGCGGAGGATCTAGCGGAGG	3_4778_st_to_e_dna_repair_peptides_9NATG	USP1	87.0	0.011494252873563218	-3.2540168183073073
242	0.0	74.0	114.0	2.0	0.0	74.0	hblOligo122104_Cat3	242	NM_1017415	3.0	AGACACACGATGATTCTTCAAGTGTTGTATTTTTGCCCTGGTTTTAAAGAGGGCGTTAAGCACTTGTTCAATATCATTGAGCGCAAGAAGGAGGCCCTGAAAGATGAAGCCAACCAGAAGGACAAGGGCAATTGTAAAGAGGATGAGTTGGCTGAGTACGAGCTGATCTGCGAGCTGCAAGAGCTCATCATCGAGGTTGAGCAGCTCCAGGCCGAGTTTCTTCTCAATCCTGAAAAATACGAGGATGAATTGGCCTCTAGCGGAGGATCTAGCGGAGG	AGACACACGATGattcttcaagtgttgtatttttgccctggttttaaaGAGggcgttaagcacttgttcaatatcattGAGcgcaagaaggaggccctgaaagatgaagccaaccagaaggacaagggcaattgtaaagaggatGAGttggctGAGtacgagctgatctgcGAGctgcaaGAGctcatcatcGAGgttgagcagctccaggccGAGtttcttctcaatcctgaaaaatacGAGgatgaattggcc	AGACACACGATG	ATCCACCGGTACCATGGCTAGCAGACACACGATGattcttcaagtgttgtatttttgccctggttttaaaGAGggcgttaagcacttgttcaatatcattGAGcgcaagaaggaggccctgaaagatgaagccaaccagaaggacaagggcaattgtaaagaggatGAGttggctGAGtacgagctgatctgcGAGctgcaaGAGctcatcatcGAGgttgagcagctccaggccGAGtttcttctcaatcctgaaaaatacGAGgatgaattggccTCTAGCGGAGGATCTAGCGGAGG	3_4778_st_to_e_dna_repair_peptides_9NATG	USP1	188.0	0.39361702127659576	0.7681971227558744
244	0.0	1115.0	1714.0	0.0	6.0	1115.0	hblOligo242882_Cat3	244	NM_1017415	4.0	TATTTTTCGATGTTGGCTGAGTACGAGCTGATCTGCGAGCTGCAAGAGCTCATCATCGAGGTTGAGCAGCTCCAGGCCGAGTTTCTTCTCAATCCTGAAAAATACGAGGATGAATTGGCCGAGCAACCTCGCCGCCTCCTTAATGAGCTCCGCGAGCTCAACCCTATGTACGAAGGTTATTTGCAGCACGACGCTCAGGAGGTCCTTCAGTGCATCCTGGGCAATATTCAGGAGGAGTGTCAATTGCTCAAGAAGTCTAGCGGAGGATCTAGCGGAGG	TATTTTTCGATGttggctGAGtacgagctgatctgcGAGctgcaaGAGctcatcatcGAGgttgagcagctccaggccGAGtttcttctcaatcctgaaaaatacGAGgatgaattggccGAGcaacctcgccgcctccttaatGAGctccgcgagctcaaccctatgtacgaaggttatttgcagcacgacgctcaggaggtccttcagtgcatcctgggcaatattcaggagGAGtgtcaattgctcaagaag	TATTTTTCGATG	ATCCACCGGTACCATGGCTAGCTATTTTTCGATGttggctGAGtacgagctgatctgcGAGctgcaaGAGctcatcatcGAGgttgagcagctccaggccGAGtttcttctcaatcctgaaaaatacGAGgatgaattggccGAGcaacctcgccgcctccttaatGAGctccgcgagctcaaccctatgtacgaaggttatttgcagcacgacgctcaggaggtccttcagtgcatcctgggcaatattcaggagGAGtgtcaattgctcaagaagTCTAGCGGAGGATCTAGCGGAGG	3_4778_st_to_e_dna_repair_peptides_9NATG	USP1	2829.0	0.3941322021915871	0.7703550626826943
246	0.0	48.0	319.0	0.0	22.0	48.0	hblOligo122105_Cat3	246	NM_1017415	5.0	TCGCACCAAATGCTCCGCGAGCTCAACCCTATGTACGAAGGTTATTTGCAGCACGACGCTCAGGAGGTCCTTCAGTGCATCCTGGGCAATATTCAGGAGGAGTGTCAATTGCTCAAGAAGGAGGAGGTCAAGAACGTTGCAGAGCTTCCAGAGAAGGTGGAGGAAATTCCACATCCAAAGGAGGAGATGAATGGCATCAATGAGATCGAAATGGACGAGATGCGCCACGAGGAGGATTTCAAAGAAAAATTGCCTTCTAGCGGAGGATCTAGCGGAGG	TCGCACCAAATGctccgcgagctcaaccctatgtacgaaggttatttgcagcacgacgctcaggaggtccttcagtgcatcctgggcaatattcaggagGAGtgtcaattgctcaagaaggaggaggtcaagaacgttgcagagcttccaGAGaaggtggaggaaattccacatccaaaggaggagatgaatggcatcaatGAGatcgaaatggacGAGatgcgccacGAGgaggatttcaaagaaaaattgcct	TCGCACCAAATG	ATCCACCGGTACCATGGCTAGCTCGCACCAAATGctccgcgagctcaaccctatgtacgaaggttatttgcagcacgacgctcaggaggtccttcagtgcatcctgggcaatattcaggagGAGtgtcaattgctcaagaaggaggaggtcaagaacgttgcagagcttccaGAGaaggtggaggaaattccacatccaaaggaggagatgaatggcatcaatGAGatcgaaatggacGAGatgcgccacGAGgaggatttcaaagaaaaattgcctTCTAGCGGAGGATCTAGCGGAGG	3_4778_st_to_e_dna_repair_peptides_9NATG	USP1	367.0	0.1307901907356948	-0.6936596139307536
247	0.0	51.0	19.0	0.0	0.0	51.0	hblOligo122105_Cat2	247	NM_1017415	5.0	CTCCTTAATACCCTCCGCGAGCTCAACCCTATGTACGAAGGTTATTTGCAGCACGACGCTCAGGAGGTCCTTCAGTGCATCCTGGGCAATATTCAGGAGACTTGTCAATTGCTCAAGAAGGAGGAGGTCAAGAACGTTGCAGAGCTTCCAACTAAGGTGGAGGAAATTCCACATCCAAAGGAGGAGATGAATGGCATCAATTCAATCGAAATGGACAGTATGCGCCACTCTGAGGATTTCAAAGAAAAATTGCCTTCTAGCGGAGGATCTAGCGGAGG	ctccttaataccctccgcgagctcaaccctatgtacgaaggttatttgcagcacgacgctcaggaggtccttcagtgcatcctgggcaatattcaggagacttgtcaattgctcaagaaggaggaggtcaagaacgttgcagagcttccaactaaggtggaggaaattccacatccaaaggaggagatgaatggcatcaattcaatcgaaatggacagtatgcgccactctgaggatttcaaagaaaaattgcct		ATCCACCGGTACCATGGCTAGCctccttaataccctccgcgagctcaaccctatgtacgaaggttatttgcagcacgacgctcaggaggtccttcagtgcatcctgggcaatattcaggagacttgtcaattgctcaagaaggaggaggtcaagaacgttgcagagcttccaactaaggtggaggaaattccacatccaaaggaggagatgaatggcatcaattcaatcgaaatggacagtatgcgccactctgaggatttcaaagaaaaattgcctTCTAGCGGAGGATCTAGCGGAGG	2_wt_dna_repair_peptides	USP1	70.0	0.7285714285714285	2.187717131504085
249	0.0	26.0	123.0	0.0	2.0	26.0	hblOligo242883_Cat2	249	NM_1017415	6.0	GTTGCAGAGCTTCCAACTAAGGTGGAGGAAATTCCACATCCAAAGGAGGAGATGAATGGCATCAATTCAATCGAAATGGACAGTATGCGCCACTCTGAGGATTTCAAAGAAAAATTGCCTAAGGGTAATGGCAAACGCAAGTCTGATACCGAATTTGGGAATATGAAGAAAAAGGTGAAACTCTCCAAAGAACACCAAAGTCTCGAAGAGAACCAGCGCCAAACCCGCAGCAAGCGCAAAGCAACCAGTGATACTTCTAGCGGAGGATCTAGCGGAGG	gttgcagagcttccaactaaggtggaggaaattccacatccaaaggaggagatgaatggcatcaattcaatcgaaatggacagtatgcgccactctgaggatttcaaagaaaaattgcctaagggtaatggcaaacgcaagtctgataccgaatttgggaatatgaagaaaaaggtgaaactctccaaagaacaccaaagtctcgaagagaaccagcgccaaacccgcagcaagcgcaaagcaaccagtgatact		ATCCACCGGTACCATGGCTAGCgttgcagagcttccaactaaggtggaggaaattccacatccaaaggaggagatgaatggcatcaattcaatcgaaatggacagtatgcgccactctgaggatttcaaagaaaaattgcctaagggtaatggcaaacgcaagtctgataccgaatttgggaatatgaagaaaaaggtgaaactctccaaagaacaccaaagtctcgaagagaaccagcgccaaacccgcagcaagcgcaaagcaaccagtgatactTCTAGCGGAGGATCTAGCGGAGG	2_wt_dna_repair_peptides	USP1	149.0	0.174496644295302	-0.3537573394047355
254	0.0	1336.0	5312.0	27.0	23.0	1336.0	hblOligo122107_Cat3	254	NM_1017415	9.0	CCCAAAACTATGCAGGGTGTGAAGGGGCAAGAGAAAGAAAACGAGTGCGATCCTGAAGAGGACCTCGGTAAATGTGAGGAGGACAATGAGGAGAACGGTTGTGGGCTTGAGGAGCCAGGCAATGAGGTGGAGCCAGTCAATGTCAATGAGGTTAAGCCAATCAACAAGGGCGAAGAACAAATTGGGTTTGAACTGGTGGAAAAACTTTTCCAAGGTCAACTGGTGTTGCGCGAGCGCTGCCTTGAGTGTGAGGAGTCTAGCGGAGGATCTAGCGGAGG	CCCAAAACTATGcagggtgtgaaggggcaaGAGaaagaaaacgagtgcgatcctgaagaggacctcggtaaatgtgagGAGgacaatGAGGAGaacggttgtgggcttgagGAGccaggcaatGAGgtgGAGccagtcaatgtcaatgaggttaagccaatcaacaagggcgaagaacaaattgggtttgaactggtggaaaaacttttccaaggtcaactggtgttgcgcGAGcgctgccttgagtgtgagGAG	CCCAAAACTATG	ATCCACCGGTACCATGGCTAGCCCCAAAACTATGcagggtgtgaaggggcaaGAGaaagaaaacgagtgcgatcctgaagaggacctcggtaaatgtgagGAGgacaatGAGGAGaacggttgtgggcttgagGAGccaggcaatGAGgtgGAGccagtcaatgtcaatgaggttaagccaatcaacaagggcgaagaacaaattgggtttgaactggtggaaaaacttttccaaggtcaactggtgttgcgcGAGcgctgccttgagtgtgagGAGTCTAGCGGAGGATCTAGCGGAGG	3_4778_st_to_e_dna_repair_peptides_9NATG	USP1	6648.0	0.2009626955475331	-0.1799578591134785
258	0.0	1.0	27.0	0.0	0.0	1.0	hblOligo122108_Cat3	258	NM_1017415	11.0	AATCATTCCATGGACATCGAGGTTCCAGTCCAAGAGGATGAATTGGAGAAGGTGGAAGAAGAGGAGGAAATCGAGCCTGAGCCTAAAGAGGAGATGAAGGAGCTGCGCTGGGCTATTGAGCAATTTGCTGAGGTTGAACGCATCGTCGGGGAAGATAAATATTTTTGTGAAAATTGCCATCATTACGAGGAAGCTGAGCGCGAGCTGCTGTTTGATAAAATGCCAGAGGTCATCGAGATCCATCTTAAGTGCTTCTCTAGCGGAGGATCTAGCGGAGG	AATCATTCCATGgacatcGAGgttccagtccaagaggatgaattgGAGaaggtggaagaaGAGGAGgaaatcGAGcctgagcctaaaGAGgagatgaagGAGctgcgctgggctattGAGcaatttgctGAGgttgaacgcatcgtcggggaagataaatatttttgtgaaaattgccatcattacGAGgaagctgagcgcGAGctgctgtttgataaaatgccagaggtcatcGAGatccatcttaagtgcttc	AATCATTCCATG	ATCCACCGGTACCATGGCTAGCAATCATTCCATGgacatcGAGgttccagtccaagaggatgaattgGAGaaggtggaagaaGAGGAGgaaatcGAGcctgagcctaaaGAGgagatgaagGAGctgcgctgggctattGAGcaatttgctGAGgttgaacgcatcgtcggggaagataaatatttttgtgaaaattgccatcattacGAGgaagctgagcgcGAGctgctgtttgataaaatgccagaggtcatcGAGatccatcttaagtgcttcTCTAGCGGAGGATCTAGCGGAGG	3_4778_st_to_e_dna_repair_peptides_9NATG	USP1	28.0	0.03571428571428571	-2.095506388058129
259	0.0	427.0	635.0	0.0	6.0	427.0	hblOligo122108_Cat2	259	NM_1017415	11.0	GAGGACTTCCAAGACATCAGCGTTCCAGTCCAAGAGGATGAATTGTCAAAGGTGGAAGAAAGTTCAGAAATCTCCCCTGAGCCTAAAACTGAGATGAAGACTCTGCGCTGGGCTATTAGTCAATTTGCTTCTGTTGAACGCATCGTCGGGGAAGATAAATATTTTTGTGAAAATTGCCATCATTACACAGAAGCTGAGCGCTCTCTGCTGTTTGATAAAATGCCAGAGGTCATCACAATCCATCTTAAGTGCTTCTCTAGCGGAGGATCTAGCGGAGG	gaggacttccaagacatcagcgttccagtccaagaggatgaattgtcaaaggtggaagaaagttcagaaatctcccctgagcctaaaactgagatgaagactctgcgctgggctattagtcaatttgcttctgttgaacgcatcgtcggggaagataaatatttttgtgaaaattgccatcattacacagaagctgagcgctctctgctgtttgataaaatgccagaggtcatcacaatccatcttaagtgcttc		ATCCACCGGTACCATGGCTAGCgaggacttccaagacatcagcgttccagtccaagaggatgaattgtcaaaggtggaagaaagttcagaaatctcccctgagcctaaaactgagatgaagactctgcgctgggctattagtcaatttgcttctgttgaacgcatcgtcggggaagataaatatttttgtgaaaattgccatcattacacagaagctgagcgctctctgctgtttgataaaatgccagaggtcatcacaatccatcttaagtgcttcTCTAGCGGAGGATCTAGCGGAGG	2_wt_dna_repair_peptides	USP1	1062.0	0.4020715630885122	0.8034894922821328
260	0.0	131.0	143.0	20.0	0.0	131.0	hblOligo242886_Cat3	260	NM_1017415	12.0	GCGGTGTTGATGGGGGAAGATAAATATTTTTGTGAAAATTGCCATCATTACGAGGAAGCTGAGCGCGAGCTGCTGTTTGATAAAATGCCAGAGGTCATCGAGATCCATCTTAAGTGCTTCGCAGCTGAGGGTTTGGAGTTCGATTGTTATGGTGGCGGTTTGGAGAAGATTAACGAGCCTCTCCTGGAGCCTCTCAAGTTGGAGTTGGAGGAGTGGGAGGAGAAACCTGAGAATGATGAGTACGGCCTGTTCGCCTCTAGCGGAGGATCTAGCGGAGG	GCGGTGTTGATGggggaagataaatatttttgtgaaaattgccatcattacGAGgaagctgagcgcGAGctgctgtttgataaaatgccagaggtcatcGAGatccatcttaagtgcttcgcagctGAGggtttggagttcgattgttatggtggcggtttgGAGaagattaacGAGcctctcctgGAGcctctcaagttgGAGttggaggagtggGAGGAGaaacctGAGaatgatGAGtacggcctgttcgcc	GCGGTGTTGATG	ATCCACCGGTACCATGGCTAGCGCGGTGTTGATGggggaagataaatatttttgtgaaaattgccatcattacGAGgaagctgagcgcGAGctgctgtttgataaaatgccagaggtcatcGAGatccatcttaagtgcttcgcagctGAGggtttggagttcgattgttatggtggcggtttgGAGaagattaacGAGcctctcctgGAGcctctcaagttgGAGttggaggagtggGAGGAGaaacctGAGaatgatGAGtacggcctgttcgccTCTAGCGGAGGATCTAGCGGAGG	3_4778_st_to_e_dna_repair_peptides_9NATG	USP1	274.0	0.4781021897810219	1.1126831708874445
263	0.0	213.0	914.0	8.0	1.0	213.0	hblOligo122109_Cat2	263	NM_1017415	13.0	GAGTTCGATTGTTATGGTGGCGGTTTGAGCAAGATTAACACACCTCTCCTGACTCCTCTCAAGTTGAGCTTGGAGGAGTGGTCAACCAAACCTACAAATGATAGCTACGGCCTGTTCGCCGTGGTCATGCACTCAGGCATCACCATCTCATCAGGTCATTACACCGCATCTGTCAAAGTGACCGATTTGAACAGCTTGGAGCTTGACAAGGGTAACTTTGTTGTGGACCAAATGTGTGAGATTGGGAAGCCTGAATCTAGCGGAGGATCTAGCGGAGG	gagttcgattgttatggtggcggtttgagcaagattaacacacctctcctgactcctctcaagttgagcttggaggagtggtcaaccaaacctacaaatgatagctacggcctgttcgccgtggtcatgcactcaggcatcaccatctcatcaggtcattacaccgcatctgtcaaagtgaccgatttgaacagcttggagcttgacaagggtaactttgttgtggaccaaatgtgtgagattgggaagcctgaa		ATCCACCGGTACCATGGCTAGCgagttcgattgttatggtggcggtttgagcaagattaacacacctctcctgactcctctcaagttgagcttggaggagtggtcaaccaaacctacaaatgatagctacggcctgttcgccgtggtcatgcactcaggcatcaccatctcatcaggtcattacaccgcatctgtcaaagtgaccgatttgaacagcttggagcttgacaagggtaactttgttgtggaccaaatgtgtgagattgggaagcctgaaTCTAGCGGAGGATCTAGCGGAGG	2_wt_dna_repair_peptides	USP1	1127.0	0.18899733806566105	-0.25620792779852475
264	0.0	1070.0	2628.0	1.0	11.0	1070.0	hblOligo242887_Cat3	264	NM_1017415	14.0	CGGCGTTGCATGGAGGAGGGTCATTACGAGGCAGAGGTCAAAGTGGAGGATTTGAACGAGTTGGAGCTTGACAAGGGTAACTTTGTTGTGGACCAAATGTGTGAGATTGGGAAGCCTGAACCACTGAACGAGGAAGAGGCTCGCGGCGTTGTCGAGAATTATAATGATGAAGAAGTCGAGATTCGCGTCGGGGGCAATGAGCAACCTGAGAAGGTTCTTAATAAAAAGAACGTGGAAGCAATCGGTTTGCTTGGCTCTAGCGGAGGATCTAGCGGAGG	CGGCGTTGCATGGAGGAGggtcattacGAGgcaGAGgtcaaagtgGAGgatttgaacGAGttggagcttgacaagggtaactttgttgtggaccaaatgtgtgagattgggaagcctgaaccactgaacgaggaagaggctcgcggcgttgtcgagaattataatgatgaagaagtcGAGattcgcgtcgggggcaatGAGcaacctGAGaaggttcttaataaaaagaacgtggaagcaatcggtttgcttggc	CGGCGTTGCATG	ATCCACCGGTACCATGGCTAGCCGGCGTTGCATGGAGGAGggtcattacGAGgcaGAGgtcaaagtgGAGgatttgaacGAGttggagcttgacaagggtaactttgttgtggaccaaatgtgtgagattgggaagcctgaaccactgaacgaggaagaggctcgcggcgttgtcgagaattataatgatgaagaagtcGAGattcgcgtcgggggcaatGAGcaacctGAGaaggttcttaataaaaagaacgtggaagcaatcggtttgcttggcTCTAGCGGAGGATCTAGCGGAGG	3_4778_st_to_e_dna_repair_peptides_9NATG	USP1	3698.0	0.2893455922120065	0.301766025797651
266	0.0	82.0	144.0	0.0	0.0	82.0	hblOligo122110_Cat3	266	NM_1017415	15.0	CTCACTAACATGGTTGTCGAGAATTATAATGATGAAGAAGTCGAGATTCGCGTCGGGGGCAATGAGCAACCTGAGAAGGTTCTTAATAAAAAGAACGTGGAAGCAATCGGTTTGCTTGGCGGGCAGAAAGAGAAGGCAGATTACGAACTTTATAATAAAGCTGAGAACCCAGATAAGGTGGCCGAGGAGGCATTCGCCGAGAACCGCAACGAGGAGGAGGAGGATGAGGAGGGTGAGCACGAAGAGGACCGCAACTCTAGCGGAGGATCTAGCGGAGG	CTCACTAACATGgttgtcgagaattataatgatgaagaagtcGAGattcgcgtcgggggcaatGAGcaacctGAGaaggttcttaataaaaagaacgtggaagcaatcggtttgcttggcgggcagaaaGAGaaggcagattacgaactttataataaagctGAGaacccagataaggtggccGAGGAGgcattcgccgagaaccgcaacGAGgagGAGGAGgatGAGGAGggtGAGcacgaaGAGgaccgcaac	CTCACTAACATG	ATCCACCGGTACCATGGCTAGCCTCACTAACATGgttgtcgagaattataatgatgaagaagtcGAGattcgcgtcgggggcaatGAGcaacctGAGaaggttcttaataaaaagaacgtggaagcaatcggtttgcttggcgggcagaaaGAGaaggcagattacgaactttataataaagctGAGaacccagataaggtggccGAGGAGgcattcgccgagaaccgcaacGAGgagGAGGAGgatGAGGAGggtGAGcacgaaGAGgaccgcaacTCTAGCGGAGGATCTAGCGGAGG	3_4778_st_to_e_dna_repair_peptides_9NATG	USP1	226.0	0.36283185840707965	0.6372364256344525
267	0.0	399.0	316.0	0.0	2.0	399.0	hblOligo122110_Cat2	267	NM_1017415	15.0	GAGGCTCGCGGCGTTGTCGAGAATTATAATGATGAAGAAGTCAGCATTCGCGTCGGGGGCAATACACAACCTAGCAAGGTTCTTAATAAAAAGAACGTGGAAGCAATCGGTTTGCTTGGCGGGCAGAAAAGCAAGGCAGATTACGAACTTTATAATAAAGCTTCTAACCCAGATAAGGTGGCCTCTACTGCATTCGCCGAGAACCGCAACTCAGAGACATCTGATACTACTGGTACACACGAAAGCGACCGCAACTCTAGCGGAGGATCTAGCGGAGG	gaggctcgcggcgttgtcgagaattataatgatgaagaagtcagcattcgcgtcgggggcaatacacaacctagcaaggttcttaataaaaagaacgtggaagcaatcggtttgcttggcgggcagaaaagcaaggcagattacgaactttataataaagcttctaacccagataaggtggcctctactgcattcgccgagaaccgcaactcagagacatctgatactactggtacacacgaaagcgaccgcaac		ATCCACCGGTACCATGGCTAGCgaggctcgcggcgttgtcgagaattataatgatgaagaagtcagcattcgcgtcgggggcaatacacaacctagcaaggttcttaataaaaagaacgtggaagcaatcggtttgcttggcgggcagaaaagcaaggcagattacgaactttataataaagcttctaacccagataaggtggcctctactgcattcgccgagaaccgcaactcagagacatctgatactactggtacacacgaaagcgaccgcaacTCTAGCGGAGGATCTAGCGGAGG	2_wt_dna_repair_peptides	USP1	715.0	0.558041958041958	1.4335496812491513
269	0.0	10.0	231.0	0.0	1.0	10.0	hblOligo242888_Cat2	269	NM_1017415	16.0	GCAGATTACGAACTTTATAATAAAGCTTCTAACCCAGATAAGGTGGCCTCTACTGCATTCGCCGAGAACCGCAACTCAGAGACATCTGATACTACTGGTACACACGAAAGCGACCGCAACAAAGAATCCAGTGATCAAACAGGTATCAATATCAGCGGGTTCGAAAATAAAATCAGCTATGTGGTGCAATCTTTGAAAGAGTACGAGGGGAAGTGGCTGCTCTTTGACGATTCTGAAGTCAAAGTCACAGAAGAGTCTAGCGGAGGATCTAGCGGAGG	gcagattacgaactttataataaagcttctaacccagataaggtggcctctactgcattcgccgagaaccgcaactcagagacatctgatactactggtacacacgaaagcgaccgcaacaaagaatccagtgatcaaacaggtatcaatatcagcgggttcgaaaataaaatcagctatgtggtgcaatctttgaaagagtacgaggggaagtggctgctctttgacgattctgaagtcaaagtcacagaagag		ATCCACCGGTACCATGGCTAGCgcagattacgaactttataataaagcttctaacccagataaggtggcctctactgcattcgccgagaaccgcaactcagagacatctgatactactggtacacacgaaagcgaccgcaacaaagaatccagtgatcaaacaggtatcaatatcagcgggttcgaaaataaaatcagctatgtggtgcaatctttgaaagagtacgaggggaagtggctgctctttgacgattctgaagtcaaagtcacagaagagTCTAGCGGAGGATCTAGCGGAGG	2_wt_dna_repair_peptides	USP1	241.0	0.04149377593360996	-1.9395021395815477
270	0.0	11.0	602.0	0.0	0.0	11.0	hblOligo122111_Cat3	270	NM_1017415	17.0	AGCATTAGTATGGATGAGGAGGGTGAGCACGAAGAGGACCGCAACAAAGAAGAGGAGGATCAAGAGGGTATCAATATCGAGGGGTTCGAAAATAAAATCGAGTATGTGGTGCAAGAGTTGAAAGAGTACGAGGGGAAGTGGCTGCTCTTTGACGATGAGGAAGTCAAAGTCGAGGAAGAGAAAGATTTTCTCAATGAGCTCGAGCCAGAGGAGGAGCCTGAGGAGGAGCCATACCTTCTTTTTTATAAGAAGCTTTCTAGCGGAGGATCTAGCGGAGG	AGCATTAGTATGgatGAGGAGggtGAGcacgaaGAGgaccgcaacaaagaaGAGGAGgatcaaGAGggtatcaatatcGAGgggttcgaaaataaaatcGAGtatgtggtgcaaGAGttgaaagagtacgaggggaagtggctgctctttgacgatGAGgaagtcaaagtcGAGgaagagaaagattttctcaatGAGctcGAGccaGAGGAGGAGcctGAGGAGGAGccataccttcttttttataagaagctt	AGCATTAGTATG	ATCCACCGGTACCATGGCTAGCAGCATTAGTATGgatGAGGAGggtGAGcacgaaGAGgaccgcaacaaagaaGAGGAGgatcaaGAGggtatcaatatcGAGgggttcgaaaataaaatcGAGtatgtggtgcaaGAGttgaaagagtacgaggggaagtggctgctctttgacgatGAGgaagtcaaagtcGAGgaagagaaagattttctcaatGAGctcGAGccaGAGGAGGAGcctGAGGAGGAGccataccttcttttttataagaagcttTCTAGCGGAGGATCTAGCGGAGG	3_4778_st_to_e_dna_repair_peptides_9NATG	USP1	613.0	0.01794453507340946	-2.802031694564251
271	0.0	28.0	52.0	0.0	0.0	28.0	hblOligo122111_Cat2	271	NM_1017415	17.0	TCAGAGACATCTGATACTACTGGTACACACGAAAGCGACCGCAACAAAGAATCCAGTGATCAAACAGGTATCAATATCAGCGGGTTCGAAAATAAAATCAGCTATGTGGTGCAATCTTTGAAAGAGTACGAGGGGAAGTGGCTGCTCTTTGACGATTCTGAAGTCAAAGTCACAGAAGAGAAAGATTTTCTCAATAGTCTCTCACCATCTACATCCCCTACATCAACTCCATACCTTCTTTTTTATAAGAAGCTTTCTAGCGGAGGATCTAGCGGAGG	tcagagacatctgatactactggtacacacgaaagcgaccgcaacaaagaatccagtgatcaaacaggtatcaatatcagcgggttcgaaaataaaatcagctatgtggtgcaatctttgaaagagtacgaggggaagtggctgctctttgacgattctgaagtcaaagtcacagaagagaaagattttctcaatagtctctcaccatctacatcccctacatcaactccataccttcttttttataagaagctt		ATCCACCGGTACCATGGCTAGCtcagagacatctgatactactggtacacacgaaagcgaccgcaacaaagaatccagtgatcaaacaggtatcaatatcagcgggttcgaaaataaaatcagctatgtggtgcaatctttgaaagagtacgaggggaagtggctgctctttgacgattctgaagtcaaagtcacagaagagaaagattttctcaatagtctctcaccatctacatcccctacatcaactccataccttcttttttataagaagcttTCTAGCGGAGGATCTAGCGGAGG	2_wt_dna_repair_peptides	USP1	80.0	0.35	0.5812912695399766
272	0.0	246.0	1254.0	0.0	4.0	246.0	hblOligo7056_Cat7	272	NM_1017526	1.0	GCCCTACCAATGGATCCTGCCCTTGAGGAGGAGCACCCATTCTATGACGTTGCCCGCCATGGGATTCTCCAGGTCGCAGGCGATGACCGCTTCGGTCGCCGCGTTGTTGAGTTCGAGTGTTGCCGCATGCCTCCTGAGCATGAGTTGGATCATCAGCGCTTGTTGGAGTACCTTAAATATGAGCTCGACCAATACGTCGAAAACGATTATGAGATTGTTTACTTCCACTATGGTCTGAACGAGCGCAACAAGCCTTCTAGCGGAGGATCTAGCGGAGG	GCCCTACCAATGgatcctgcccttGAGGAGGAGcacccattctatgacgttgcccgccatgggattctccaggtcgcaggcgatgaccgcttcggtcgccgcgttgttGAGttcGAGtgttgccgcatgcctcctGAGcatgagttggatcatcagcgcttgttggagtaccttaaatatGAGctcgaccaatacgtcgaaaacgattatGAGattgtttacttccactatggtctgaacGAGcgcaacaagcct	GCCCTACCAATG	ATCCACCGGTACCATGGCTAGCGCCCTACCAATGgatcctgcccttGAGGAGGAGcacccattctatgacgttgcccgccatgggattctccaggtcgcaggcgatgaccgcttcggtcgccgcgttgttGAGttcGAGtgttgccgcatgcctcctGAGcatgagttggatcatcagcgcttgttggagtaccttaaatatGAGctcgaccaatacgtcgaaaacgattatGAGattgtttacttccactatggtctgaacGAGcgcaacaagcctTCTAGCGGAGGATCTAGCGGAGG	7_sampled_680_from_cat6	ARHGAP8	1500.0	0.164	-0.4284317073143029
274	0.0	67.0	255.0	0.0	1.0	67.0	hblOligo137987_Cat7	274	NM_1017526	2.0	GCGCTACGCATGGATCATCAGCGCTTGTTGGAGTACCTTAAATATGAGCTCGACCAATACGTCGAAAACGATTATGAGATTGTTTACTTCCACTATGGTCTGAACGAGCGCAACAAGCCTGAGTTGGGGTGGCTTCAAGAGGCTTACAAGGAGTTTGACCGCAAAGATGGCGATTTGGAGATGTGGCCTCGCTTGGTGGAGAATGAGAAACTGAAACGCGAGGAGCACCTCGAGCTTCCAAAATACTGGGATTACTCTAGCGGAGGATCTAGCGGAGG	GCGCTACGCATGgatcatcagcgcttgttggagtaccttaaatatGAGctcgaccaatacgtcgaaaacgattatGAGattgtttacttccactatggtctgaacGAGcgcaacaagcctGAGttggggtggcttcaaGAGgcttacaaggagtttgaccgcaaagatggcgatttgGAGatgtggcctcgcttggtgGAGaatGAGaaactgaaacgcGAGGAGcacctcGAGcttccaaaatactgggattac	GCGCTACGCATG	ATCCACCGGTACCATGGCTAGCGCGCTACGCATGgatcatcagcgcttgttggagtaccttaaatatGAGctcgaccaatacgtcgaaaacgattatGAGattgtttacttccactatggtctgaacGAGcgcaacaagcctGAGttggggtggcttcaaGAGgcttacaaggagtttgaccgcaaagatggcgatttgGAGatgtggcctcgcttggtgGAGaatGAGaaactgaaacgcGAGGAGcacctcGAGcttccaaaatactgggattacTCTAGCGGAGGATCTAGCGGAGG	7_sampled_680_from_cat6	ARHGAP8	322.0	0.2080745341614907	-0.13624044782126
275	0.0	20.0	178.0	0.0	0.0	20.0	hblOligo137987_Cat6	275	NM_1017526	2.0	TCTCATGAGTTGGATCATCAGCGCTTGTTGGAGTACCTTAAATATACCCTCGACCAATACGTCGAAAACGATTATACAATTGTTTACTTCCACTATGGTCTGAACTCCCGCAACAAGCCTAGTTTGGGGTGGCTTCAAAGCGCTTACAAGGAGTTTGACCGCAAAGATGGCGATTTGACTATGTGGCCTCGCTTGGTGTCTAATAGTAAACTGAAACGCTCATCCCACCTCAGTCTTCCAAAATACTGGGATTACTCTAGCGGAGGATCTAGCGGAGG	tctcatgagttggatcatcagcgcttgttggagtaccttaaatataccctcgaccaatacgtcgaaaacgattatacaattgtttacttccactatggtctgaactcccgcaacaagcctagtttggggtggcttcaaagcgcttacaaggagtttgaccgcaaagatggcgatttgactatgtggcctcgcttggtgtctaatagtaaactgaaacgctcatcccacctcagtcttccaaaatactgggattac		ATCCACCGGTACCATGGCTAGCtctcatgagttggatcatcagcgcttgttggagtaccttaaatataccctcgaccaatacgtcgaaaacgattatacaattgtttacttccactatggtctgaactcccgcaacaagcctagtttggggtggcttcaaagcgcttacaaggagtttgaccgcaaagatggcgatttgactatgtggcctcgcttggtgtctaatagtaaactgaaacgctcatcccacctcagtcttccaaaatactgggattacTCTAGCGGAGGATCTAGCGGAGG	6_phosphoprotein_peptides	ARHGAP8	198.0	0.10101010101010101	-0.9857207987918941
276	0.0	0.0	72.0	0.0	0.0	0.0	hblOligo7057_Cat7	276	NM_1017526	3.0	TTATTATCTATGAAGGAGTTTGACCGCAAAGATGGCGATTTGGAGATGTGGCCTCGCTTGGTGGAGAATGAGAAACTGAAACGCGAGGAGCACCTCGAGCTTCCAAAATACTGGGATTACCGCTATAAGAAAAACCTGAAAGCCCTCTACGTCGTTCATCCTGAGGAGTTCATCAAGGTGTTGTGGAATATTCTTAAACCTCTCATCGAGCATAAGTTTGGGAAAAAAGTCATTTATTTTAATTACCTTGAGGAGTCTAGCGGAGGATCTAGCGGAGG	TTATTATCTATGaaggagtttgaccgcaaagatggcgatttgGAGatgtggcctcgcttggtgGAGaatGAGaaactgaaacgcGAGGAGcacctcGAGcttccaaaatactgggattaccgctataagaaaaacctgaaagccctctacgtcgttcatcctGAGGAGttcatcaaggtgttgtggaatattcttaaacctctcatcGAGcataagtttgggaaaaaagtcatttattttaattaccttGAGgag	TTATTATCTATG	ATCCACCGGTACCATGGCTAGCTTATTATCTATGaaggagtttgaccgcaaagatggcgatttgGAGatgtggcctcgcttggtgGAGaatGAGaaactgaaacgcGAGGAGcacctcGAGcttccaaaatactgggattaccgctataagaaaaacctgaaagccctctacgtcgttcatcctGAGGAGttcatcaaggtgttgtggaatattcttaaacctctcatcGAGcataagtttgggaaaaaagtcatttattttaattaccttGAGgagTCTAGCGGAGGATCTAGCGGAGG	7_sampled_680_from_cat6	ARHGAP8	72.0	0.0
277	0.0	53.0	46.0	0.0	0.0	53.0	hblOligo7057_Cat6	277	NM_1017526	3.0	CAAAGCGCTTACAAGGAGTTTGACCGCAAAGATGGCGATTTGACTATGTGGCCTCGCTTGGTGTCTAATAGTAAACTGAAACGCTCATCCCACCTCAGTCTTCCAAAATACTGGGATTACCGCTATAAGAAAAACCTGAAAGCCCTCTACGTCGTTCATCCTACCTCCTTCATCAAGGTGTTGTGGAATATTCTTAAACCTCTCATCAGTCATAAGTTTGGGAAAAAAGTCATTTATTTTAATTACCTTAGCGAGTCTAGCGGAGGATCTAGCGGAGG	caaagcgcttacaaggagtttgaccgcaaagatggcgatttgactatgtggcctcgcttggtgtctaatagtaaactgaaacgctcatcccacctcagtcttccaaaatactgggattaccgctataagaaaaacctgaaagccctctacgtcgttcatcctacctccttcatcaaggtgttgtggaatattcttaaacctctcatcagtcataagtttgggaaaaaagtcatttattttaattaccttagcgag		ATCCACCGGTACCATGGCTAGCcaaagcgcttacaaggagtttgaccgcaaagatggcgatttgactatgtggcctcgcttggtgtctaatagtaaactgaaacgctcatcccacctcagtcttccaaaatactgggattaccgctataagaaaaacctgaaagccctctacgtcgttcatcctacctccttcatcaaggtgttgtggaatattcttaaacctctcatcagtcataagtttgggaaaaaagtcatttattttaattaccttagcgagTCTAGCGGAGGATCTAGCGGAGG	6_phosphoprotein_peptides	ARHGAP8	99.0	0.5353535353535354	1.341980995009227
280	0.0	280.0	912.0	0.0	2.0	280.0	hblOligo7058_Cat7	280	NM_1017526	5.0	GGACGTGGCATGCTGGTCATCCCTCCTGAGGTTTTGCGCTATGATGAGAAACTGCAAGAGTTGCATGAAGGGCGCGAGCCTCCTCCAGAGAAGGAGCCTCCACCTCGCCCTCCTCTCCCAGAGCAACAATTTGGTGTGGAGCTCCAATACCTTAAGGATAAAAATCAGGGTGAGCTTATCCCACCAGTGCTGCGCTTTGAGGTGGAGTACCTTCGCGAGAAAGGGCTGCGCGAGGAAGGTTTGTTCCGCCGCGAGTCTAGCGGAGGATCTAGCGGAGG	GGACGTGGCATGctggtcatccctcctgaggttttgcgctatgatgagaaactgcaaGAGttgcatgaagggcgcGAGcctcctccaGAGaagGAGcctccacctcgccctcctctcccaGAGcaacaatttggtgtgGAGctccaataccttaaggataaaaatcagggtgagcttatcccaccagtgctgcgctttGAGgtgGAGtaccttcgcgagaaagggctgcgcGAGgaaggtttgttccgccgcGAG	GGACGTGGCATG	ATCCACCGGTACCATGGCTAGCGGACGTGGCATGctggtcatccctcctgaggttttgcgctatgatgagaaactgcaaGAGttgcatgaagggcgcGAGcctcctccaGAGaagGAGcctccacctcgccctcctctcccaGAGcaacaatttggtgtgGAGctccaataccttaaggataaaaatcagggtgagcttatcccaccagtgctgcgctttGAGgtgGAGtaccttcgcgagaaagggctgcgcGAGgaaggtttgttccgccgcGAGTCTAGCGGAGGATCTAGCGGAGG	7_sampled_680_from_cat6	ARHGAP8	1192.0	0.2348993288590604	0.019480091041118364
281	0.0	690.0	5110.0	2.0	19.0	690.0	hblOligo7058_Cat6	281	NM_1017526	5.0	AAATATGACCAACTGGTCATCCCTCCTGAGGTTTTGCGCTATGATGAGAAACTGCAATCATTGCATGAAGGGCGCACTCCTCCTCCAACCAAGACTCCTCCACCTCGCCCTCCTCTCCCAACCCAACAATTTGGTGTGAGTCTCCAATACCTTAAGGATAAAAATCAGGGTGAGCTTATCCCACCAGTGCTGCGCTTTACCGTGACTTACCTTCGCGAGAAAGGGCTGCGCACAGAAGGTTTGTTCCGCCGCTCTTCTAGCGGAGGATCTAGCGGAGG	aaatatgaccaactggtcatccctcctgaggttttgcgctatgatgagaaactgcaatcattgcatgaagggcgcactcctcctccaaccaagactcctccacctcgccctcctctcccaacccaacaatttggtgtgagtctccaataccttaaggataaaaatcagggtgagcttatcccaccagtgctgcgctttaccgtgacttaccttcgcgagaaagggctgcgcacagaaggtttgttccgccgctct		ATCCACCGGTACCATGGCTAGCaaatatgaccaactggtcatccctcctgaggttttgcgctatgatgagaaactgcaatcattgcatgaagggcgcactcctcctccaaccaagactcctccacctcgccctcctctcccaacccaacaatttggtgtgagtctccaataccttaaggataaaaatcagggtgagcttatcccaccagtgctgcgctttaccgtgacttaccttcgcgagaaagggctgcgcacagaaggtttgttccgccgctctTCTAGCGGAGGATCTAGCGGAGG	6_phosphoprotein_peptides	ARHGAP8	5800.0	0.11896551724137931	-0.8019326076602451
282	0.0	62.0	276.0	1.0	1.0	62.0	hblOligo137989_Cat6	282	NM_1017526	6.0	GTGAGTCTCCAATACCTTAAGGATAAAAATCAGGGTGAGCTTATCCCACCAGTGCTGCGCTTTACCGTGACTTACCTTCGCGAGAAAGGGCTGCGCACAGAAGGTTTGTTCCGCCGCTCTGCTAGTGTTCAAACAGTCCGCGAGATCCAACGCCTCTATAACCAAGGTAAGCCTGTCAACTTTGACGATTATGGGGATATTCATATCCCAGCAGTCATTCTCAAGACCTTCCTCCGCGAGCTTCCTCAGCCACTTTCTAGCGGAGGATCTAGCGGAGG	gtgagtctccaataccttaaggataaaaatcagggtgagcttatcccaccagtgctgcgctttaccgtgacttaccttcgcgagaaagggctgcgcacagaaggtttgttccgccgctctgctagtgttcaaacagtccgcgagatccaacgcctctataaccaaggtaagcctgtcaactttgacgattatggggatattcatatcccagcagtcattctcaagaccttcctccgcgagcttcctcagccactt		ATCCACCGGTACCATGGCTAGCgtgagtctccaataccttaaggataaaaatcagggtgagcttatcccaccagtgctgcgctttaccgtgacttaccttcgcgagaaagggctgcgcacagaaggtttgttccgccgctctgctagtgttcaaacagtccgcgagatccaacgcctctataaccaaggtaagcctgtcaactttgacgattatggggatattcatatcccagcagtcattctcaagaccttcctccgcgagcttcctcagccacttTCTAGCGGAGGATCTAGCGGAGG	6_phosphoprotein_peptides	ARHGAP8	338.0	0.1834319526627219	-0.2929360027258583
283	0.0	768.0	1366.0	1.0	5.0	768.0	hblOligo7059_Cat7	283	NM_1017526	7.0	TGGCTCGGGATGCAACGCCTCTATAACCAAGGTAAGCCTGTCAACTTTGACGATTATGGGGATATTCATATCCCAGCAGTCATTCTCAAGGAGTTCCTCCGCGAGCTTCCTCAGCCACTTCTTGAGTTCCAGGCATACGAGCAAATTCTGGGGATCGAGTGCGTCGAAGAGGAGCTGCGCGTGGAGGGTTGTCGCCAAATCTTGCGCGAGCTTCCAGAACATAACTATGTGGTCTTGCGCTATCTCATGGGCTTTTCTAGCGGAGGATCTAGCGGAGG	TGGCTCGGGATGcaacgcctctataaccaaggtaagcctgtcaactttgacgattatggggatattcatatcccagcagtcattctcaagGAGttcctccgcgagcttcctcagccacttcttGAGttccaggcatacgagcaaattctggggatcGAGtgcgtcgaaGAGGAGctgcgcgtgGAGggttgtcgccaaatcttgcgcGAGcttccagaacataactatgtggtcttgcgctatctcatgggcttt	TGGCTCGGGATG	ATCCACCGGTACCATGGCTAGCTGGCTCGGGATGcaacgcctctataaccaaggtaagcctgtcaactttgacgattatggggatattcatatcccagcagtcattctcaagGAGttcctccgcgagcttcctcagccacttcttGAGttccaggcatacgagcaaattctggggatcGAGtgcgtcgaaGAGGAGctgcgcgtgGAGggttgtcgccaaatcttgcgcGAGcttccagaacataactatgtggtcttgcgctatctcatgggctttTCTAGCGGAGGATCTAGCGGAGG	7_sampled_680_from_cat6	ARHGAP8	2134.0	0.3598875351452671	0.6244781709631368
285	0.0	745.0	1435.0	0.0	12.0	745.0	hblOligo137990_Cat6	285	NM_1017526	8.0	TACGAGCAAATTCTGGGGATCACCTGCGTCGAAAGCTCTCTGCGCGTGACAGGTTGTCGCCAAATCTTGCGCTCCCTTCCAGAACATAACTATGTGGTCTTGCGCTATCTCATGGGCTTTCTGCATGCCGTCTCTCGCGAAAGTATCTTTAACAAAATGAACTCCTCTAATCTGGCCTGTGTGTTTGGGCTGAACCTCATCTGGCCATCACAAGGCGTGAGCTCATTGAGCGCTCTGGTGCCTCTCAACATGTTCTCTAGCGGAGGATCTAGCGGAGG	tacgagcaaattctggggatcacctgcgtcgaaagctctctgcgcgtgacaggttgtcgccaaatcttgcgctcccttccagaacataactatgtggtcttgcgctatctcatgggctttctgcatgccgtctctcgcgaaagtatctttaacaaaatgaactcctctaatctggcctgtgtgtttgggctgaacctcatctggccatcacaaggcgtgagctcattgagcgctctggtgcctctcaacatgttc		ATCCACCGGTACCATGGCTAGCtacgagcaaattctggggatcacctgcgtcgaaagctctctgcgcgtgacaggttgtcgccaaatcttgcgctcccttccagaacataactatgtggtcttgcgctatctcatgggctttctgcatgccgtctctcgcgaaagtatctttaacaaaatgaactcctctaatctggcctgtgtgtttgggctgaacctcatctggccatcacaaggcgtgagctcattgagcgctctggtgcctctcaacatgttcTCTAGCGGAGGATCTAGCGGAGG	6_phosphoprotein_peptides	ARHGAP8	2180.0	0.34174311926605505	0.5447945681320382
286	0.0	283.0	557.0	1.0	1.0	283.0	hblOligo7060_Cat6	286	NM_1017526	9.0	CGCGAAAGTATCTTTAACAAAATGAACTCCTCTAATCTGGCCTGTGTGTTTGGGCTGAACCTCATCTGGCCATCACAAGGCGTGAGCTCATTGAGCGCTCTGGTGCCTCTCAACATGTTCACTGAGTTGCTCATCGAATATTATGAGAAGATCTTTTCTACACCTGAGGCCCCAGGTGAACATGGCCTTGCACCTTGGGAGCAAGGCTCACGCGCCGCTCCACTTCAAGAAGCCGTCCCTCGCACACAGGCCACTTCTAGCGGAGGATCTAGCGGAGG	cgcgaaagtatctttaacaaaatgaactcctctaatctggcctgtgtgtttgggctgaacctcatctggccatcacaaggcgtgagctcattgagcgctctggtgcctctcaacatgttcactgagttgctcatcgaatattatgagaagatcttttctacacctgaggccccaggtgaacatggccttgcaccttgggagcaaggctcacgcgccgctccacttcaagaagccgtccctcgcacacaggccact		ATCCACCGGTACCATGGCTAGCcgcgaaagtatctttaacaaaatgaactcctctaatctggcctgtgtgtttgggctgaacctcatctggccatcacaaggcgtgagctcattgagcgctctggtgcctctcaacatgttcactgagttgctcatcgaatattatgagaagatcttttctacacctgaggccccaggtgaacatggccttgcaccttgggagcaaggctcacgcgccgctccacttcaagaagccgtccctcgcacacaggccactTCTAGCGGAGGATCTAGCGGAGG	6_phosphoprotein_peptides	ARHGAP8	840.0	0.33690476190476193	0.5232121356621537
287	0.0	215.0	672.0	0.0	2.0	215.0	hblOligo137991_Cat6	287	NM_1017526	10.0	AACCTCATCTGGCCATCACAAGGCGTGAGCTCATTGAGCGCTCTGGTGCCTCTCAACATGTTCACTGAGTTGCTCATCGAATATTATGAGAAGATCTTTTCTACACCTGAGGCCCCAGGTGAACATGGCCTTGCACCTTGGGAGCAAGGCTCACGCGCCGCTCCACTTCAAGAAGCCGTCCCTCGCACACAGGCCACTGGTCTTACAAAACCAACCTTGCCACCATCACCTCTCATGGCAGCCCGCCGCCGCCTCTCTAGCGGAGGATCTAGCGGAGG	aacctcatctggccatcacaaggcgtgagctcattgagcgctctggtgcctctcaacatgttcactgagttgctcatcgaatattatgagaagatcttttctacacctgaggccccaggtgaacatggccttgcaccttgggagcaaggctcacgcgccgctccacttcaagaagccgtccctcgcacacaggccactggtcttacaaaaccaaccttgccaccatcacctctcatggcagcccgccgccgcctc		ATCCACCGGTACCATGGCTAGCaacctcatctggccatcacaaggcgtgagctcattgagcgctctggtgcctctcaacatgttcactgagttgctcatcgaatattatgagaagatcttttctacacctgaggccccaggtgaacatggccttgcaccttgggagcaaggctcacgcgccgctccacttcaagaagccgtccctcgcacacaggccactggtcttacaaaaccaaccttgccaccatcacctctcatggcagcccgccgccgcctcTCTAGCGGAGGATCTAGCGGAGG	6_phosphoprotein_peptides	ARHGAP8	887.0	0.24239007891770012	0.0607101655507134
290	0.0	6.0	76.0	0.0	0.0	6.0	hblOligo174548_Cat3	290	NM_1017975	2.0	ATATCTTGGATGGAGCTTGAAGAGGAGCTGGAGGAGCATAAGCTTCTCGGTCAGGAGAAGCGCCCAAAAATGCTGGAGGAGAACCTCAAGATTGAGAACGAGGATGAGAATTATATTGAGTTGGAGCAAAAATTCCAATTCGCATTCCCAGAGGACAAATACGAACAAGACGATCTCAATCTGGAGGGGGTGGGCAACAACGATCTCGAGCACATTGCTGGCAAACTGGAGTATGCAGAGCAAAAATACAAAAACTCTAGCGGAGGATCTAGCGGAGG	ATATCTTGGATGgagcttgaagaggagctggagGAGcataagcttctcggtcaggagaagcgcccaaaaatgctgGAGGAGaacctcaagattGAGaacgaggatGAGaattatattGAGttgGAGcaaaaattccaattcgcattcccaGAGgacaaatacgaacaagacgatctcaatctggagggggtgggcaacaacgatctcGAGcacattgctggcaaactgGAGtatgcaGAGcaaaaatacaaaaac	ATATCTTGGATG	ATCCACCGGTACCATGGCTAGCATATCTTGGATGgagcttgaagaggagctggagGAGcataagcttctcggtcaggagaagcgcccaaaaatgctgGAGGAGaacctcaagattGAGaacgaggatGAGaattatattGAGttgGAGcaaaaattccaattcgcattcccaGAGgacaaatacgaacaagacgatctcaatctggagggggtgggcaacaacgatctcGAGcacattgctggcaaactgGAGtatgcaGAGcaaaaatacaaaaacTCTAGCGGAGGATCTAGCGGAGG	3_4778_st_to_e_dna_repair_peptides_9NATG	HFM1	82.0	0.07317073170731707	-1.338643393112076
292	0.0	235.0	594.0	0.0	2.0	235.0	hblOligo46864_Cat3	292	NM_1017975	3.0	GTAATGATGATGCCAGAGGACAAATACGAACAAGACGATCTCAATCTGGAGGGGGTGGGCAACAACGATCTCGAGCACATTGCTGGCAAACTGGAGTATGCAGAGCAAAAATACAAAAACCATATCGGGGAGGAAATTGCACCTGAGAAAGAGGTCCCTGATGATGAGAAATTGGTCAATTTCGCAGAGGATAAGGGGGAGGAGGAGGAGGTGTTCCGCAAACGCCTTTTTAAAATCGAGGACAACATCCATGGTTCTAGCGGAGGATCTAGCGGAGG	GTAATGATGATGccaGAGgacaaatacgaacaagacgatctcaatctggagggggtgggcaacaacgatctcGAGcacattgctggcaaactgGAGtatgcaGAGcaaaaatacaaaaaccatatcgggGAGgaaattgcacctgagaaaGAGgtccctgatgatGAGaaattggtcaatttcgcagaggataagggggagGAGGAGGAGgtgttccgcaaacgcctttttaaaatcGAGgacaacatccatggt	GTAATGATGATG	ATCCACCGGTACCATGGCTAGCGTAATGATGATGccaGAGgacaaatacgaacaagacgatctcaatctggagggggtgggcaacaacgatctcGAGcacattgctggcaaactgGAGtatgcaGAGcaaaaatacaaaaaccatatcgggGAGgaaattgcacctgagaaaGAGgtccctgatgatGAGaaattggtcaatttcgcagaggataagggggagGAGGAGGAGgtgttccgcaaacgcctttttaaaatcGAGgacaacatccatggtTCTAGCGGAGGATCTAGCGGAGG	3_4778_st_to_e_dna_repair_peptides_9NATG	HFM1	829.0	0.28347406513872137	0.27303667272771404
294	0.0	21.0	174.0	0.0	1.0	21.0	hblOligo174549_Cat3	294	NM_1017975	4.0	CTCCTAGAAATGAAAGAGGTCCCTGATGATGAGAAATTGGTCAATTTCGCAGAGGATAAGGGGGAGGAGGAGGAGGTGTTCCGCAAACGCCTTTTTAAAATCGAGGACAACATCCATGGTGAGGCTTATGAGAATGACAATGAATTGGACGAGCACATTGGTGAGGTCAAAATCGTTCAAGAGGAAATGAACAAAGGTAAGGAGCGCAATTATGAGAATGAGAAGCAAAAGTTTCAATACGAGGCAAATGTCTTCTCTAGCGGAGGATCTAGCGGAGG	CTCCTAGAAATGaaaGAGgtccctgatgatGAGaaattggtcaatttcgcagaggataagggggagGAGGAGGAGgtgttccgcaaacgcctttttaaaatcGAGgacaacatccatggtGAGgcttatGAGaatgacaatgaattggacGAGcacattggtGAGgtcaaaatcgttcaaGAGgaaatgaacaaaggtaagGAGcgcaattatGAGaatGAGaagcaaaagtttcaatacGAGgcaaatgtcttc	CTCCTAGAAATG	ATCCACCGGTACCATGGCTAGCCTCCTAGAAATGaaaGAGgtccctgatgatGAGaaattggtcaatttcgcagaggataagggggagGAGGAGGAGgtgttccgcaaacgcctttttaaaatcGAGgacaacatccatggtGAGgcttatGAGaatgacaatgaattggacGAGcacattggtGAGgtcaaaatcgttcaaGAGgaaatgaacaaaggtaagGAGcgcaattatGAGaatGAGaagcaaaagtttcaatacGAGgcaaatgtcttcTCTAGCGGAGGATCTAGCGGAGG	3_4778_st_to_e_dna_repair_peptides_9NATG	HFM1	195.0	0.1076923076923077	-0.914202383544906
296	0.0	117.0	467.0	21.0	0.0	117.0	hblOligo46865_Cat3	296	NM_1017975	5.0	GCCCCTCCAATGGACGAGCACATTGGTGAGGTCAAAATCGTTCAAGAGGAAATGAACAAAGGTAAGGAGCGCAATTATGAGAATGAGAAGCAAAAGTTTCAATACGAGGCAAATGTCTTCGAGGCCAACAACGCTTTTGAGGCCGAGGAAATTGGGGAAGGTATGTTCAAGGCACCTGAGTTCGAGGTGGCTTTTCAGCCACATGATATCCAGGAAGTTGAGGAAAACGGCCTCGGCGAGTTGAAGGCTGTTGAGTCTAGCGGAGGATCTAGCGGAGG	GCCCCTCCAATGgacGAGcacattggtGAGgtcaaaatcgttcaaGAGgaaatgaacaaaggtaagGAGcgcaattatGAGaatGAGaagcaaaagtttcaatacGAGgcaaatgtcttcGAGgccaacaacgcttttGAGgccGAGgaaattggggaaggtatgttcaaggcacctGAGttcGAGgtggcttttcagccacatgatatccaggaagttGAGgaaaacggcctcggcGAGttgaaggctgttGAG	GCCCCTCCAATG	ATCCACCGGTACCATGGCTAGCGCCCCTCCAATGgacGAGcacattggtGAGgtcaaaatcgttcaaGAGgaaatgaacaaaggtaagGAGcgcaattatGAGaatGAGaagcaaaagtttcaatacGAGgcaaatgtcttcGAGgccaacaacgcttttGAGgccGAGgaaattggggaaggtatgttcaaggcacctGAGttcGAGgtggcttttcagccacatgatatccaggaagttGAGgaaaacggcctcggcGAGttgaaggctgttGAGTCTAGCGGAGGATCTAGCGGAGG	3_4778_st_to_e_dna_repair_peptides_9NATG	HFM1	584.0	0.20034246575342465	-0.1838248449249411
298	0.0	98.0	534.0	1.0	5.0	98.0	hblOligo174550_Cat3	298	NM_1017975	6.0	CGGATAGGGATGGAAATTGGGGAAGGTATGTTCAAGGCACCTGAGTTCGAGGTGGCTTTTCAGCCACATGATATCCAGGAAGTTGAGGAAAACGGCCTCGGCGAGTTGAAGGCTGTTGAGGAAATCCCTGCCAAGTTTCGCGAGATTTTTAAAGAGTTCCCATACTTCAACTATATTCAGGAGAAGGCTTTTGATGACCTGCTGTATGAGGATCGCAATTTTGTGATCTGTGCACCTGAGGGCGAGGGTAAGGAGTCTAGCGGAGGATCTAGCGGAGG	CGGATAGGGATGgaaattggggaaggtatgttcaaggcacctGAGttcGAGgtggcttttcagccacatgatatccaggaagttGAGgaaaacggcctcggcGAGttgaaggctgttGAGgaaatccctgccaagtttcgcGAGatttttaaagagttcccatacttcaactatattcagGAGaaggcttttgatgacctgctgtatGAGgatcgcaattttgtgatctgtgcacctGAGggcGAGggtaagGAG	CGGATAGGGATG	ATCCACCGGTACCATGGCTAGCCGGATAGGGATGgaaattggggaaggtatgttcaaggcacctGAGttcGAGgtggcttttcagccacatgatatccaggaagttGAGgaaaacggcctcggcGAGttgaaggctgttGAGgaaatccctgccaagtttcgcGAGatttttaaagagttcccatacttcaactatattcagGAGaaggcttttgatgacctgctgtatGAGgatcgcaattttgtgatctgtgcacctGAGggcGAGggtaagGAGTCTAGCGGAGGATCTAGCGGAGG	3_4778_st_to_e_dna_repair_peptides_9NATG	HFM1	632.0	0.1550632911392405	-0.4950978823434229
302	0.0	158.0	251.0	0.0	0.0	158.0	hblOligo174551_Cat3	302	NM_1017975	8.0	GTTTCGTTGATGCTCCTTATGGAAGTGCCACTTCCATGGCTCAACATCAAGATTGTCTATATGGCCCCAATTAAGGCTCTTTGCGAGCAACGCTTTGACGATTGGAAAGAAAAGTTCGGGCCAATCGGGCTGAATTGCAAAGAGTTGGAGGGCGATGAGGTGATGGATGACCTGTTTGAAATCCAGCATGCCCATATTATCATGGAGGAGCCTGAGAAATGGGATGAGATGGAGCGCAAGTGGCGCGACAATGAGTCTAGCGGAGGATCTAGCGGAGG	GTTTCGTTGATGctccttatggaagtgccacttccatggctcaacatcaagattgtctatatggccccaattaaggctctttgcGAGcaacgctttgacgattggaaagaaaagttcgggccaatcgggctgaattgcaaagagttgGAGggcgatGAGgtgatggatgacctgtttgaaatccagcatgcccatattatcatgGAGGAGcctgagaaatgggatGAGatgGAGcgcaagtggcgcgacaatGAG	GTTTCGTTGATG	ATCCACCGGTACCATGGCTAGCGTTTCGTTGATGctccttatggaagtgccacttccatggctcaacatcaagattgtctatatggccccaattaaggctctttgcGAGcaacgctttgacgattggaaagaaaagttcgggccaatcgggctgaattgcaaagagttgGAGggcgatGAGgtgatggatgacctgtttgaaatccagcatgcccatattatcatgGAGGAGcctgagaaatgggatGAGatgGAGcgcaagtggcgcgacaatGAGTCTAGCGGAGGATCTAGCGGAGG	3_4778_st_to_e_dna_repair_peptides_9NATG	HFM1	409.0	0.3863080684596577	0.737472571841383
304	0.0	25.0	115.0	0.0	1.0	25.0	hblOligo46867_Cat3	304	NM_1017975	9.0	CGCCGGGCAATGGAGGGCGATGAGGTGATGGATGACCTGTTTGAAATCCAGCATGCCCATATTATCATGGAGGAGCCTGAGAAATGGGATGAGATGGAGCGCAAGTGGCGCGACAATGAGTTGGTCCAATTGGTTCGCCTCTTCCTCATCGACGAGGTCCATATCGTCAAAGATGAGAACCGCGGGCCTGAGCTTGAGGTCGTCGTTGAGCGCATGAAGGAGGTTCAAGAGGTTGAGCAGGAGCTTAAGAATGAGTCTAGCGGAGGATCTAGCGGAGG	CGCCGGGCAATGGAGggcgatGAGgtgatggatgacctgtttgaaatccagcatgcccatattatcatgGAGGAGcctgagaaatgggatGAGatgGAGcgcaagtggcgcgacaatGAGttggtccaattggttcgcctcttcctcatcgacgaggtccatatcgtcaaagatgagaaccgcgggcctGAGcttgaggtcgtcgttGAGcgcatgaagGAGgttcaaGAGgttGAGcagGAGcttaagaatGAG	CGCCGGGCAATG	ATCCACCGGTACCATGGCTAGCCGCCGGGCAATGGAGggcgatGAGgtgatggatgacctgtttgaaatccagcatgcccatattatcatgGAGGAGcctgagaaatgggatGAGatgGAGcgcaagtggcgcgacaatGAGttggtccaattggttcgcctcttcctcatcgacgaggtccatatcgtcaaagatgagaaccgcgggcctGAGcttgaggtcgtcgttGAGcgcatgaagGAGgttcaaGAGgttGAGcagGAGcttaagaatGAGTCTAGCGGAGGATCTAGCGGAGG	3_4778_st_to_e_dna_repair_peptides_9NATG	HFM1	140.0	0.17857142857142858	-0.3257258255488491
305	0.0	187.0	671.0	6.0	27.0	187.0	hblOligo46867_Cat2	305	NM_1017975	9.0	TGCAAAGAGTTGACAGGCGATACCGTGATGGATGACCTGTTTGAAATCCAGCATGCCCATATTATCATGACAACCCCTGAGAAATGGGATAGTATGACTCGCAAGTGGCGCGACAATTCCTTGGTCCAATTGGTTCGCCTCTTCCTCATCGACGAGGTCCATATCGTCAAAGATGAGAACCGCGGGCCTACTCTTGAGGTCGTCGTTAGTCGCATGAAGACCGTTCAAAGTGTTTCTCAGACTCTTAAGAATACATCTAGCGGAGGATCTAGCGGAGG	tgcaaagagttgacaggcgataccgtgatggatgacctgtttgaaatccagcatgcccatattatcatgacaacccctgagaaatgggatagtatgactcgcaagtggcgcgacaattccttggtccaattggttcgcctcttcctcatcgacgaggtccatatcgtcaaagatgagaaccgcgggcctactcttgaggtcgtcgttagtcgcatgaagaccgttcaaagtgtttctcagactcttaagaataca		ATCCACCGGTACCATGGCTAGCtgcaaagagttgacaggcgataccgtgatggatgacctgtttgaaatccagcatgcccatattatcatgacaacccctgagaaatgggatagtatgactcgcaagtggcgcgacaattccttggtccaattggttcgcctcttcctcatcgacgaggtccatatcgtcaaagatgagaaccgcgggcctactcttgaggtcgtcgttagtcgcatgaagaccgttcaaagtgtttctcagactcttaagaatacaTCTAGCGGAGGATCTAGCGGAGG	2_wt_dna_repair_peptides	HFM1	858.0	0.21794871794871795	-0.0773300421708949
306	0.0	943.0	3932.0	2.0	16.0	943.0	hblOligo174552_Cat3	306	NM_1017975	10.0	TATACTGCAATGATCGACGAGGTCCATATCGTCAAAGATGAGAACCGCGGGCCTGAGCTTGAGGTCGTCGTTGAGCGCATGAAGGAGGTTCAAGAGGTTGAGCAGGAGCTTAAGAATGAGGAGGAGGCAATTCCTATGCGCTTTGTTGCCGTCGAGGCTGAGATTCCAAATGCCGAAGACATCGCCGAGTGGCTCGAGGATGGTGAGCGCCCAGCTGTTTGCCTGAAGATGGATGAAGAGCATCGCCCTGTGAAGTCTAGCGGAGGATCTAGCGGAGG	TATACTGCAATGatcgacgaggtccatatcgtcaaagatgagaaccgcgggcctGAGcttgaggtcgtcgttGAGcgcatgaagGAGgttcaaGAGgttGAGcagGAGcttaagaatGAGGAGGAGgcaattcctatgcgctttgttgccgtcGAGgctGAGattccaaatgccgaagacatcgccgagtggctcGAGgatggtgagcgcccagctgtttgcctgaagatggatgaaGAGcatcgccctgtgaag	TATACTGCAATG	ATCCACCGGTACCATGGCTAGCTATACTGCAATGatcgacgaggtccatatcgtcaaagatgagaaccgcgggcctGAGcttgaggtcgtcgttGAGcgcatgaagGAGgttcaaGAGgttGAGcagGAGcttaagaatGAGGAGGAGgcaattcctatgcgctttgttgccgtcGAGgctGAGattccaaatgccgaagacatcgccgagtggctcGAGgatggtgagcgcccagctgtttgcctgaagatggatgaaGAGcatcgccctgtgaagTCTAGCGGAGGATCTAGCGGAGG	3_4778_st_to_e_dna_repair_peptides_9NATG	HFM1	4875.0	0.19343589743589742	-0.22750672068739974
308	0.0	55.0	200.0	0.0	2.0	55.0	hblOligo46868_Cat3	308	NM_1017975	11.0	AGGAGCGATATGGTCGAGGCTGAGATTCCAAATGCCGAAGACATCGCCGAGTGGCTCGAGGATGGTGAGCGCCCAGCTGTTTGCCTGAAGATGGATGAAGAGCATCGCCCTGTGAAGCTGCAGAAGGTCGTTCTGGGGTTCCCATGTGAGGAGAATCAAGAGGAGTTTAAATTCGATCTTGAGCTGAACTACAAAATTGCCGAGGTGATTCAAATGTATGAGGACCAGAAGCCAGAGCTCGTGTTCTGTGCTGAGTCTAGCGGAGGATCTAGCGGAGG	AGGAGCGATATGgtcGAGgctGAGattccaaatgccgaagacatcgccgagtggctcGAGgatggtgagcgcccagctgtttgcctgaagatggatgaaGAGcatcgccctgtgaagctgcagaaggtcgttctggggttcccatgtGAGGAGaatcaaGAGgagtttaaattcgatcttGAGctgaactacaaaattgccGAGgtgattcaaatgtatGAGgaccagaagccaGAGctcgtgttctgtgctGAG	AGGAGCGATATG	ATCCACCGGTACCATGGCTAGCAGGAGCGATATGgtcGAGgctGAGattccaaatgccgaagacatcgccgagtggctcGAGgatggtgagcgcccagctgtttgcctgaagatggatgaaGAGcatcgccctgtgaagctgcagaaggtcgttctggggttcccatgtGAGGAGaatcaaGAGgagtttaaattcgatcttGAGctgaactacaaaattgccGAGgtgattcaaatgtatGAGgaccagaagccaGAGctcgtgttctgtgctGAGTCTAGCGGAGGATCTAGCGGAGG	3_4778_st_to_e_dna_repair_peptides_9NATG	HFM1	255.0	0.21568627450980393	-0.09065370336936551
309	0.0	2.0	29.0	0.0	0.0	2.0	hblOligo46868_Cat2	309	NM_1017975	11.0	CGCTTTGTTGCCGTCTCCGCTACTATTCCAAATGCCGAAGACATCGCCGAGTGGCTCTCCGATGGTGAGCGCCCAGCTGTTTGCCTGAAGATGGATGAAAGTCATCGCCCTGTGAAGCTGCAGAAGGTCGTTCTGGGGTTCCCATGTTCCTCCAATCAAACCGAGTTTAAATTCGATCTTACCCTGAACTACAAAATTGCCAGCGTGATTCAAATGTATAGCGACCAGAAGCCAACTCTCGTGTTCTGTGCTACTTCTAGCGGAGGATCTAGCGGAGG	cgctttgttgccgtctccgctactattccaaatgccgaagacatcgccgagtggctctccgatggtgagcgcccagctgtttgcctgaagatggatgaaagtcatcgccctgtgaagctgcagaaggtcgttctggggttcccatgttcctccaatcaaaccgagtttaaattcgatcttaccctgaactacaaaattgccagcgtgattcaaatgtatagcgaccagaagccaactctcgtgttctgtgctact		ATCCACCGGTACCATGGCTAGCcgctttgttgccgtctccgctactattccaaatgccgaagacatcgccgagtggctctccgatggtgagcgcccagctgtttgcctgaagatggatgaaagtcatcgccctgtgaagctgcagaaggtcgttctggggttcccatgttcctccaatcaaaccgagtttaaattcgatcttaccctgaactacaaaattgccagcgtgattcaaatgtatagcgaccagaagccaactctcgtgttctgtgctactTCTAGCGGAGGATCTAGCGGAGG	2_wt_dna_repair_peptides	HFM1	31.0	0.06451612903225806	-1.4738181714803287
311	0.0	85.0	189.0	0.0	2.0	85.0	hblOligo174553_Cat2	311	NM_1017975	12.0	CTGGGGTTCCCATGTTCCTCCAATCAAACCGAGTTTAAATTCGATCTTACCCTGAACTACAAAATTGCCAGCGTGATTCAAATGTATAGCGACCAGAAGCCAACTCTCGTGTTCTGTGCTACTCGCAAGGGTGTTCAGCAGGCAGCAAGCGTGCTCGTGAAGGATGCAAAATTCATTATGACAGTTGAGCAAAAACAGCGCTTGCAGAAATACGCATATTCCGTCCGCGACTCAAAGCTCCGCGATATTCTGAAGTCTAGCGGAGGATCTAGCGGAGG	ctggggttcccatgttcctccaatcaaaccgagtttaaattcgatcttaccctgaactacaaaattgccagcgtgattcaaatgtatagcgaccagaagccaactctcgtgttctgtgctactcgcaagggtgttcagcaggcagcaagcgtgctcgtgaaggatgcaaaattcattatgacagttgagcaaaaacagcgcttgcagaaatacgcatattccgtccgcgactcaaagctccgcgatattctgaag		ATCCACCGGTACCATGGCTAGCctggggttcccatgttcctccaatcaaaccgagtttaaattcgatcttaccctgaactacaaaattgccagcgtgattcaaatgtatagcgaccagaagccaactctcgtgttctgtgctactcgcaagggtgttcagcaggcagcaagcgtgctcgtgaaggatgcaaaattcattatgacagttgagcaaaaacagcgcttgcagaaatacgcatattccgtccgcgactcaaagctccgcgatattctgaagTCTAGCGGAGGATCTAGCGGAGG	2_wt_dna_repair_peptides	HFM1	274.0	0.3102189781021898	0.40123471937687416
312	0.0	799.0	953.0	1.0	3.0	799.0	hblOligo46869_Cat3	312	NM_1017975	13.0	TTCATCTCCATGGAGGTGCTCGTGAAGGATGCAAAATTCATTATGGAGGTTGAGCAAAAACAGCGCTTGCAGAAATACGCATATGAGGTCCGCGACGAGAAGCTCCGCGATATTCTGAAGGACGGCGCCGCCTACCATCATGCCGGGATGGAACTGGAGGATCGCAAAGTTGTCGAAGGCGCATTTGAGGTCGGTGATTTGCCTGTTCTTTTCGAGGAGGAGGAGCTGGCCATGGGGGTCAATCTGCCAGCCCATTCTAGCGGAGGATCTAGCGGAGG	TTCATCTCCATGGAGgtgctcgtgaaggatgcaaaattcattatgGAGgttgagcaaaaacagcgcttgcagaaatacgcatatGAGgtccgcgacGAGaagctccgcgatattctgaaggacggcgccgcctaccatcatgccgggatggaactgGAGgatcgcaaagttgtcgaaggcgcatttGAGgtcggtgatttgcctgttcttttcGAGGAGGAGGAGctggccatgggggtcaatctgccagcccat	TTCATCTCCATG	ATCCACCGGTACCATGGCTAGCTTCATCTCCATGGAGgtgctcgtgaaggatgcaaaattcattatgGAGgttgagcaaaaacagcgcttgcagaaatacgcatatGAGgtccgcgacGAGaagctccgcgatattctgaaggacggcgccgcctaccatcatgccgggatggaactgGAGgatcgcaaagttgtcgaaggcgcatttGAGgtcggtgatttgcctgttcttttcGAGGAGGAGGAGctggccatgggggtcaatctgccagcccatTCTAGCGGAGGATCTAGCGGAGG	3_4778_st_to_e_dna_repair_peptides_9NATG	HFM1	1752.0	0.4560502283105023	1.0240765200582727
313	0.0	147.0	360.0	0.0	2.0	147.0	hblOligo46869_Cat2	313	NM_1017975	13.0	CAGCAGGCAGCAAGCGTGCTCGTGAAGGATGCAAAATTCATTATGACAGTTGAGCAAAAACAGCGCTTGCAGAAATACGCATATTCCGTCCGCGACTCAAAGCTCCGCGATATTCTGAAGGACGGCGCCGCCTACCATCATGCCGGGATGGAACTGAGTGATCGCAAAGTTGTCGAAGGCGCATTTACTGTCGGTGATTTGCCTGTTCTTTTCACTACCAGCACCCTGGCCATGGGGGTCAATCTGCCAGCCCATTCTAGCGGAGGATCTAGCGGAGG	cagcaggcagcaagcgtgctcgtgaaggatgcaaaattcattatgacagttgagcaaaaacagcgcttgcagaaatacgcatattccgtccgcgactcaaagctccgcgatattctgaaggacggcgccgcctaccatcatgccgggatggaactgagtgatcgcaaagttgtcgaaggcgcatttactgtcggtgatttgcctgttcttttcactaccagcaccctggccatgggggtcaatctgccagcccat		ATCCACCGGTACCATGGCTAGCcagcaggcagcaagcgtgctcgtgaaggatgcaaaattcattatgacagttgagcaaaaacagcgcttgcagaaatacgcatattccgtccgcgactcaaagctccgcgatattctgaaggacggcgccgcctaccatcatgccgggatggaactgagtgatcgcaaagttgtcgaaggcgcatttactgtcggtgatttgcctgttcttttcactaccagcaccctggccatgggggtcaatctgccagcccatTCTAGCGGAGGATCTAGCGGAGG	2_wt_dna_repair_peptides	HFM1	507.0	0.28994082840236685	0.3046590332747805
314	0.0	74.0	2140.0	7.0	6.0	74.0	hblOligo174554_Cat3	314	NM_1017975	14.0	AGTCTTATGATGATGGAACTGGAGGATCGCAAAGTTGTCGAAGGCGCATTTGAGGTCGGTGATTTGCCTGTTCTTTTCGAGGAGGAGGAGCTGGCCATGGGGGTCAATCTGCCAGCCCATCTGGTTGTCATTAAGGAGGAGATGCACTACGCCGGCGGTCTCTTCGAAGAATACGAGGAGGAGGACATTCTGCAAATGATCGGTCGCGCTGGCCGCCCTCAATTTGATGAGGAGGCTGAGGCCGTGATCATGGAGTCTAGCGGAGGATCTAGCGGAGG	AGTCTTATGATGatggaactgGAGgatcgcaaagttgtcgaaggcgcatttGAGgtcggtgatttgcctgttcttttcGAGGAGGAGGAGctggccatgggggtcaatctgccagcccatctggttgtcattaagGAGGAGatgcactacgccggcggtctcttcgaagaatacGAGgagGAGgacattctgcaaatgatcggtcgcgctggccgccctcaatttgatGAGGAGgctGAGgccgtgatcatgGAG	AGTCTTATGATG	ATCCACCGGTACCATGGCTAGCAGTCTTATGATGatggaactgGAGgatcgcaaagttgtcgaaggcgcatttGAGgtcggtgatttgcctgttcttttcGAGGAGGAGGAGctggccatgggggtcaatctgccagcccatctggttgtcattaagGAGGAGatgcactacgccggcggtctcttcgaagaatacGAGgagGAGgacattctgcaaatgatcggtcgcgctggccgccctcaatttgatGAGGAGgctGAGgccgtgatcatgGAGTCTAGCGGAGGATCTAGCGGAGG	3_4778_st_to_e_dna_repair_peptides_9NATG	HFM1	2214.0	0.03342366757000903	-2.1641655368655273
315	0.0	2301.0	4408.0	18.0	32.0	2301.0	hblOligo174554_Cat2	315	NM_1017975	14.0	CATCATGCCGGGATGGAACTGAGTGATCGCAAAGTTGTCGAAGGCGCATTTACTGTCGGTGATTTGCCTGTTCTTTTCACTACCAGCACCCTGGCCATGGGGGTCAATCTGCCAGCCCATCTGGTTGTCATTAAGTCAACAATGCACTACGCCGGCGGTCTCTTCGAAGAATACTCTGAGACCGACATTCTGCAAATGATCGGTCGCGCTGGCCGCCCTCAATTTGATACAACCGCTACTGCCGTGATCATGACATCTAGCGGAGGATCTAGCGGAGG	catcatgccgggatggaactgagtgatcgcaaagttgtcgaaggcgcatttactgtcggtgatttgcctgttcttttcactaccagcaccctggccatgggggtcaatctgccagcccatctggttgtcattaagtcaacaatgcactacgccggcggtctcttcgaagaatactctgagaccgacattctgcaaatgatcggtcgcgctggccgccctcaatttgatacaaccgctactgccgtgatcatgaca		ATCCACCGGTACCATGGCTAGCcatcatgccgggatggaactgagtgatcgcaaagttgtcgaaggcgcatttactgtcggtgatttgcctgttcttttcactaccagcaccctggccatgggggtcaatctgccagcccatctggttgtcattaagtcaacaatgcactacgccggcggtctcttcgaagaatactctgagaccgacattctgcaaatgatcggtcgcgctggccgccctcaatttgatacaaccgctactgccgtgatcatgacaTCTAGCGGAGGATCTAGCGGAGG	2_wt_dna_repair_peptides	HFM1	6709.0	0.3429721269935907	0.5502532171488155
316	0.0	143.0	1266.0	1.0	1.0	143.0	hblOligo46870_Cat3	316	NM_1017975	15.0	CGAGTGATTATGTACGCCGGCGGTCTCTTCGAAGAATACGAGGAGGAGGACATTCTGCAAATGATCGGTCGCGCTGGCCGCCCTCAATTTGATGAGGAGGCTGAGGCCGTGATCATGGAGCGCCTCGAGGAGCGCGATAAGTACATTCAAATGCTCGCATGCCGCGACGAGGTTGAAGAGGAGCTCCATCGCCATCTGATCGAGCATTTGAATGCCGAGATCGTCCTGCACGAGATCGAGGATGTGAATATTGCCTCTAGCGGAGGATCTAGCGGAGG	CGAGTGATTATGtacgccggcggtctcttcgaagaatacGAGgagGAGgacattctgcaaatgatcggtcgcgctggccgccctcaatttgatGAGGAGgctGAGgccgtgatcatgGAGcgcctcGAGGAGcgcgataagtacattcaaatgctcgcatgccgcgacGAGgttgaaGAGGAGctccatcgccatctgatcgagcatttgaatgccgagatcgtcctgcacGAGatcGAGgatgtgaatattgcc	CGAGTGATTATG	ATCCACCGGTACCATGGCTAGCCGAGTGATTATGtacgccggcggtctcttcgaagaatacGAGgagGAGgacattctgcaaatgatcggtcgcgctggccgccctcaatttgatGAGGAGgctGAGgccgtgatcatgGAGcgcctcGAGGAGcgcgataagtacattcaaatgctcgcatgccgcgacGAGgttgaaGAGGAGctccatcgccatctgatcgagcatttgaatgccgagatcgtcctgcacGAGatcGAGgatgtgaatattgccTCTAGCGGAGGATCTAGCGGAGG	3_4778_st_to_e_dna_repair_peptides_9NATG	HFM1	1409.0	0.10149041873669269	-0.9804424944980141
318	0.0	19.0	535.0	0.0	2.0	19.0	hblOligo174555_Cat3	318	NM_1017975	16.0	TTGGCGACCATGCAAATGCTCGCATGCCGCGACGAGGTTGAAGAGGAGCTCCATCGCCATCTGATCGAGCATTTGAATGCCGAGATCGTCCTGCACGAGATCGAGGATGTGAATATTGCCGTGGAGTGGATCCGCGAGGAGCTCCTCTATATCCGCGCTCTGAAGAATCCTGAGCATTACGGGTTTGCTGAGGGCTTGAATAAAGATGGCATTGAAGCCAAACTTCAAGAGCTGTGTTTGAAGAATCTGAACGATTCTAGCGGAGGATCTAGCGGAGG	TTGGCGACCATGcaaatgctcgcatgccgcgacGAGgttgaaGAGGAGctccatcgccatctgatcgagcatttgaatgccgagatcgtcctgcacGAGatcGAGgatgtgaatattgccgtggagtggatccgcGAGGAGctcctctatatccgcgctctgaagaatcctGAGcattacgggtttgctGAGggcttgaataaagatggcattgaagccaaacttcaagagctgtgtttgaagaatctgaacgat	TTGGCGACCATG	ATCCACCGGTACCATGGCTAGCTTGGCGACCATGcaaatgctcgcatgccgcgacGAGgttgaaGAGGAGctccatcgccatctgatcgagcatttgaatgccgagatcgtcctgcacGAGatcGAGgatgtgaatattgccgtggagtggatccgcGAGGAGctcctctatatccgcgctctgaagaatcctGAGcattacgggtttgctGAGggcttgaataaagatggcattgaagccaaacttcaagagctgtgtttgaagaatctgaacgatTCTAGCGGAGGATCTAGCGGAGG	3_4778_st_to_e_dna_repair_peptides_9NATG	HFM1	554.0	0.03429602888086643	-2.137497289783366
325	0.0	66.0	226.0	0.0	0.0	66.0	hblOligo46872_Cat2	325	NM_1017975	19.0	ACTCTCATCGCCGGTTGCAAGGAGTTCTTGGATATCCAGCTGCGCATCAATGAAAAAAAAACATTGAACACTCTTAACAAGGACCCTAACCGCATTACTATTCGCTTCCCTATGGAAGGGCGCATCAAGACTCGCGAAATGAAGGTTAACTGTCTCATTCAGGCCCAGCTGGGTTGCATTCCAATCCAAGATTTTGCCCTGACTCAGGATACTGCAAAAATTTTCCGCCACGGTTCACGCATTACACGCTGGCTTTCTAGCGGAGGATCTAGCGGAGG	actctcatcgccggttgcaaggagttcttggatatccagctgcgcatcaatgaaaaaaaaacattgaacactcttaacaaggaccctaaccgcattactattcgcttccctatggaagggcgcatcaagactcgcgaaatgaaggttaactgtctcattcaggcccagctgggttgcattccaatccaagattttgccctgactcaggatactgcaaaaattttccgccacggttcacgcattacacgctggctt		ATCCACCGGTACCATGGCTAGCactctcatcgccggttgcaaggagttcttggatatccagctgcgcatcaatgaaaaaaaaacattgaacactcttaacaaggaccctaaccgcattactattcgcttccctatggaagggcgcatcaagactcgcgaaatgaaggttaactgtctcattcaggcccagctgggttgcattccaatccaagattttgccctgactcaggatactgcaaaaattttccgccacggttcacgcattacacgctggcttTCTAGCGGAGGATCTAGCGGAGG	2_wt_dna_repair_peptides	HFM1	292.0	0.22602739726027396	-0.030549779299660296
326	0.0	1.0	226.0	0.0	0.0	1.0	hblOligo174557_Cat3	326	NM_1017975	20.0	TCTATGCGTATGAACTGTCTCATTCAGGCCCAGCTGGGTTGCATTCCAATCCAAGATTTTGCCCTGGAGCAGGATGAGGCAAAAATTTTCCGCCACGGTGAGCGCATTGAGCGCTGGCTTGAGGACTTTGTGGCTGCACAGGAGAAAAAGTTTGCTGTCCTGCTCAACGAGCTCATTTTGGCAAAGTGTTTCCGCTGCAAACTCTGGGAAAATGAGCTTCACGTTGAGAAACAACTCGAAAAAATCGGCATTGAGTCTAGCGGAGGATCTAGCGGAGG	TCTATGCGTATGaactgtctcattcaggcccagctgggttgcattccaatccaagattttgccctgGAGcaggatGAGgcaaaaattttccgccacggtGAGcgcattGAGcgctggcttGAGgactttgtggctgcacaggagaaaaagtttgctgtcctgctcaacGAGctcattttggcaaagtgtttccgctgcaaactctgggaaaatGAGcttcacgttGAGaaacaactcgaaaaaatcggcattGAG	TCTATGCGTATG	ATCCACCGGTACCATGGCTAGCTCTATGCGTATGaactgtctcattcaggcccagctgggttgcattccaatccaagattttgccctgGAGcaggatGAGgcaaaaattttccgccacggtGAGcgcattGAGcgctggcttGAGgactttgtggctgcacaggagaaaaagtttgctgtcctgctcaacGAGctcattttggcaaagtgtttccgctgcaaactctgggaaaatGAGcttcacgttGAGaaacaactcgaaaaaatcggcattGAGTCTAGCGGAGGATCTAGCGGAGG	3_4778_st_to_e_dna_repair_peptides_9NATG	HFM1	227.0	0.004405286343612335	-4.220204521326085
328	0.0	25.0	129.0	0.0	0.0	25.0	hblOligo46873_Cat3	328	NM_1017975	21.0	GTCATGCTCATGAAGTTTGCTGTCCTGCTCAACGAGCTCATTTTGGCAAAGTGTTTCCGCTGCAAACTCTGGGAAAATGAGCTTCACGTTGAGAAACAACTCGAAAAAATCGGCATTGAGTTGGAGAACGCTATCGTTAACGCTGGCCTGGAGGAGTTTAAAAAAATCGAAGAGGAGGACGCCCGCGAACTCGAACTTATCTTGAACCGCCACCCTCCTTTCGGTGAGCAGATCAAAGAAGAGGTTATGTATCTGTCTAGCGGAGGATCTAGCGGAGG	GTCATGCTCATGaagtttgctgtcctgctcaacGAGctcattttggcaaagtgtttccgctgcaaactctgggaaaatGAGcttcacgttGAGaaacaactcgaaaaaatcggcattGAGttgGAGaacgctatcgttaacgctggcctgGAGGAGtttaaaaaaatcgaagagGAGgacgcccgcgaactcgaacttatcttgaaccgccaccctcctttcggtGAGcagatcaaagaaGAGgttatgtatctg	GTCATGCTCATG	ATCCACCGGTACCATGGCTAGCGTCATGCTCATGaagtttgctgtcctgctcaacGAGctcattttggcaaagtgtttccgctgcaaactctgggaaaatGAGcttcacgttGAGaaacaactcgaaaaaatcggcattGAGttgGAGaacgctatcgttaacgctggcctgGAGGAGtttaaaaaaatcgaagagGAGgacgcccgcgaactcgaacttatcttgaaccgccaccctcctttcggtGAGcagatcaaagaaGAGgttatgtatctgTCTAGCGGAGGATCTAGCGGAGG	3_4778_st_to_e_dna_repair_peptides_9NATG	HFM1	154.0	0.16233766233766234	-0.4406061015472713
329	0.0	3.0	17.0	0.0	0.0	3.0	hblOligo46873_Cat2	329	NM_1017975	21.0	GCACAGGAGAAAAAGTTTGCTGTCCTGCTCAACTCTCTCATTTTGGCAAAGTGTTTCCGCTGCAAACTCTGGGAAAATTCCCTTCACGTTAGTAAACAACTCGAAAAAATCGGCATTACTTTGAGTAACGCTATCGTTAACGCTGGCCTGACTTCATTTAAAAAAATCGAAGAGACAGACGCCCGCGAACTCGAACTTATCTTGAACCGCCACCCTCCTTTCGGTACACAGATCAAAGAAACTGTTATGTATCTGTCTAGCGGAGGATCTAGCGGAGG	gcacaggagaaaaagtttgctgtcctgctcaactctctcattttggcaaagtgtttccgctgcaaactctgggaaaattcccttcacgttagtaaacaactcgaaaaaatcggcattactttgagtaacgctatcgttaacgctggcctgacttcatttaaaaaaatcgaagagacagacgcccgcgaactcgaacttatcttgaaccgccaccctcctttcggtacacagatcaaagaaactgttatgtatctg		ATCCACCGGTACCATGGCTAGCgcacaggagaaaaagtttgctgtcctgctcaactctctcattttggcaaagtgtttccgctgcaaactctgggaaaattcccttcacgttagtaaacaactcgaaaaaatcggcattactttgagtaacgctatcgttaacgctggcctgacttcatttaaaaaaatcgaagagacagacgcccgcgaactcgaacttatcttgaaccgccaccctcctttcggtacacagatcaaagaaactgttatgtatctgTCTAGCGGAGGATCTAGCGGAGG	2_wt_dna_repair_peptides	HFM1	20.0	0.15	-0.5342705774419063
330	0.0	74.0	597.0	0.0	1.0	74.0	hblOligo174558_Cat3	330	NM_1017975	22.0	GGAATAGCTATGCTGGAGGAGTTTAAAAAAATCGAAGAGGAGGACGCCCGCGAACTCGAACTTATCTTGAACCGCCACCCTCCTTTCGGTGAGCAGATCAAAGAAGAGGTTATGTATCTGCCTAAATACGAACTTAAGGTGGAACAAATTGAGCGCTACGAGGACGAGGAGGCTGAAATCCTTGTTGAGGTCATCTTGCGCAACTTTGAACAATTGCAGGAGAAACGCGAGGCCGAGGATGAGCACTATGTGGAGTCTAGCGGAGGATCTAGCGGAGG	GGAATAGCTATGctgGAGGAGtttaaaaaaatcgaagagGAGgacgcccgcgaactcgaacttatcttgaaccgccaccctcctttcggtGAGcagatcaaagaaGAGgttatgtatctgcctaaatacgaacttaaggtggaacaaattGAGcgctacGAGgacGAGGAGgctgaaatccttgttGAGgtcatcttgcgcaactttgaacaattgcagGAGaaacgcGAGgccGAGgatGAGcactatgtgGAG	GGAATAGCTATG	ATCCACCGGTACCATGGCTAGCGGAATAGCTATGctgGAGGAGtttaaaaaaatcgaagagGAGgacgcccgcgaactcgaacttatcttgaaccgccaccctcctttcggtGAGcagatcaaagaaGAGgttatgtatctgcctaaatacgaacttaaggtggaacaaattGAGcgctacGAGgacGAGGAGgctgaaatccttgttGAGgtcatcttgcgcaactttgaacaattgcagGAGaaacgcGAGgccGAGgatGAGcactatgtgGAGTCTAGCGGAGGATCTAGCGGAGG	3_4778_st_to_e_dna_repair_peptides_9NATG	HFM1	671.0	0.11028315946348734	-0.8875215422422325
331	0.0	1.0	26.0	0.0	0.0	1.0	hblOligo174558_Cat2	331	NM_1017975	22.0	GTTAACGCTGGCCTGACTTCATTTAAAAAAATCGAAGAGACAGACGCCCGCGAACTCGAACTTATCTTGAACCGCCACCCTCCTTTCGGTACACAGATCAAAGAAACTGTTATGTATCTGCCTAAATACGAACTTAAGGTGGAACAAATTACACGCTACAGCGACACAACTGCTGAAATCCTTGTTACCGTCATCTTGCGCAACTTTGAACAATTGCAGACCAAACGCACCGCCTCCGATTCACACTATGTGACTTCTAGCGGAGGATCTAGCGGAGG	gttaacgctggcctgacttcatttaaaaaaatcgaagagacagacgcccgcgaactcgaacttatcttgaaccgccaccctcctttcggtacacagatcaaagaaactgttatgtatctgcctaaatacgaacttaaggtggaacaaattacacgctacagcgacacaactgctgaaatccttgttaccgtcatcttgcgcaactttgaacaattgcagaccaaacgcaccgcctccgattcacactatgtgact		ATCCACCGGTACCATGGCTAGCgttaacgctggcctgacttcatttaaaaaaatcgaagagacagacgcccgcgaactcgaacttatcttgaaccgccaccctcctttcggtacacagatcaaagaaactgttatgtatctgcctaaatacgaacttaaggtggaacaaattacacgctacagcgacacaactgctgaaatccttgttaccgtcatcttgcgcaactttgaacaattgcagaccaaacgcaccgcctccgattcacactatgtgactTCTAGCGGAGGATCTAGCGGAGG	2_wt_dna_repair_peptides	HFM1	27.0	0.037037037037037035	-2.057766060075282
333	0.0	1464.0	3516.0	21.0	37.0	1464.0	hblOligo46874_Cat2	333	NM_1017975	23.0	AAGGTGGAACAAATTACACGCTACAGCGACACAACTGCTGAAATCCTTGTTACCGTCATCTTGCGCAACTTTGAACAATTGCAGACCAAACGCACCGCCTCCGATTCACACTATGTGACTCTGATCATCGGGGACGCTGATAATCAAGTGGTCTACCTCCATAAAATCACTGATTCTGTCCTGTTGAAAGCCGGCTCTTGGGCTAAGAAAATTGCTGTGAAGCGCGCATTGAAGAGTGAAGATTTGTCAATTAACTCTAGCGGAGGATCTAGCGGAGG	aaggtggaacaaattacacgctacagcgacacaactgctgaaatccttgttaccgtcatcttgcgcaactttgaacaattgcagaccaaacgcaccgcctccgattcacactatgtgactctgatcatcggggacgctgataatcaagtggtctacctccataaaatcactgattctgtcctgttgaaagccggctcttgggctaagaaaattgctgtgaagcgcgcattgaagagtgaagatttgtcaattaac		ATCCACCGGTACCATGGCTAGCaaggtggaacaaattacacgctacagcgacacaactgctgaaatccttgttaccgtcatcttgcgcaactttgaacaattgcagaccaaacgcaccgcctccgattcacactatgtgactctgatcatcggggacgctgataatcaagtggtctacctccataaaatcactgattctgtcctgttgaaagccggctcttgggctaagaaaattgctgtgaagcgcgcattgaagagtgaagatttgtcaattaacTCTAGCGGAGGATCTAGCGGAGG	2_wt_dna_repair_peptides	HFM1	4980.0	0.29397590361445786	0.3241789136623894
334	0.0	12.0	57.0	0.0	0.0	12.0	hblOligo174559_Cat3	334	NM_1017975	24.0	CTGAGAGTCATGGTGGTCTACCTCCATAAAATCGAGGATGAGGTCCTGTTGAAAGCCGGCGAGTGGGCTAAGAAAATTGCTGTGAAGCGCGCATTGAAGGAGGAAGATTTGGAGATTAACTTGATTGAGGAGGAATTTGTTGGTTTGGATATTCAGCAAAAGCTCGAGGTTTTTTATCTTGAGCCTAAACGCTTCGGGAACCAGATTGAGATGCAGCGCAAGGAGGAGGAGCAAATCGAGCACGAGAAGCACGAGTCTAGCGGAGGATCTAGCGGAGG	CTGAGAGTCATGgtggtctacctccataaaatcGAGgatGAGgtcctgttgaaagccggcGAGtgggctaagaaaattgctgtgaagcgcgcattgaagGAGgaagatttgGAGattaacttgattGAGGAGgaatttgttggtttggatattcagcaaaagctcGAGgttttttatcttgagcctaaacgcttcgggaaccagattGAGatgcagcgcaagGAGgagGAGcaaatcGAGcacGAGaagcacGAG	CTGAGAGTCATG	ATCCACCGGTACCATGGCTAGCCTGAGAGTCATGgtggtctacctccataaaatcGAGgatGAGgtcctgttgaaagccggcGAGtgggctaagaaaattgctgtgaagcgcgcattgaagGAGgaagatttgGAGattaacttgattGAGGAGgaatttgttggtttggatattcagcaaaagctcGAGgttttttatcttgagcctaaacgcttcgggaaccagattGAGatgcagcgcaagGAGgagGAGcaaatcGAGcacGAGaagcacGAGTCTAGCGGAGGATCTAGCGGAGG	3_4778_st_to_e_dna_repair_peptides_9NATG	HFM1	69.0	0.17391304347826086	-0.35781414010034984
335	0.0	125.0	197.0	0.0	1.0	125.0	hblOligo174559_Cat2	335	NM_1017975	24.0	GCTGATAATCAAGTGGTCTACCTCCATAAAATCACTGATTCTGTCCTGTTGAAAGCCGGCTCTTGGGCTAAGAAAATTGCTGTGAAGCGCGCATTGAAGAGTGAAGATTTGTCAATTAACTTGATTAGTTCTGAATTTGTTGGTTTGGATATTCAGCAAAAGCTCACCGTTTTTTATCTTGAGCCTAAACGCTTCGGGAACCAGATTACTATGCAGCGCAAGTCAGAGACCCAAATCAGTCACAGCAAGCACTCCTCTAGCGGAGGATCTAGCGGAGG	gctgataatcaagtggtctacctccataaaatcactgattctgtcctgttgaaagccggctcttgggctaagaaaattgctgtgaagcgcgcattgaagagtgaagatttgtcaattaacttgattagttctgaatttgttggtttggatattcagcaaaagctcaccgttttttatcttgagcctaaacgcttcgggaaccagattactatgcagcgcaagtcagagacccaaatcagtcacagcaagcactcc		ATCCACCGGTACCATGGCTAGCgctgataatcaagtggtctacctccataaaatcactgattctgtcctgttgaaagccggctcttgggctaagaaaattgctgtgaagcgcgcattgaagagtgaagatttgtcaattaacttgattagttctgaatttgttggtttggatattcagcaaaagctcaccgttttttatcttgagcctaaacgcttcgggaaccagattactatgcagcgcaagtcagagacccaaatcagtcacagcaagcactccTCTAGCGGAGGATCTAGCGGAGG	2_wt_dna_repair_peptides	HFM1	322.0	0.38819875776397517	0.7454404865105126
337	0.0	57.0	18.0	0.0	0.0	57.0	hblOligo46875_Cat2	337	NM_1017975	25.0	TTTGTTGGTTTGGATATTCAGCAAAAGCTCACCGTTTTTTATCTTGAGCCTAAACGCTTCGGGAACCAGATTACTATGCAGCGCAAGTCAGAGACCCAAATCAGTCACAGCAAGCACTCCGATATTAGTACAATTGCTGGCCCAAACAAGGGCACTACCGCAAGTAAAAAGCCTGGCAACCGCGAATGCAATCACCTCTGCAAATCAAAGCACACCTGTGGTCATGACTGCTGCAAGATCGGTGTGGCACAAAAATCTAGCGGAGGATCTAGCGGAGG	tttgttggtttggatattcagcaaaagctcaccgttttttatcttgagcctaaacgcttcgggaaccagattactatgcagcgcaagtcagagacccaaatcagtcacagcaagcactccgatattagtacaattgctggcccaaacaagggcactaccgcaagtaaaaagcctggcaaccgcgaatgcaatcacctctgcaaatcaaagcacacctgtggtcatgactgctgcaagatcggtgtggcacaaaaa		ATCCACCGGTACCATGGCTAGCtttgttggtttggatattcagcaaaagctcaccgttttttatcttgagcctaaacgcttcgggaaccagattactatgcagcgcaagtcagagacccaaatcagtcacagcaagcactccgatattagtacaattgctggcccaaacaagggcactaccgcaagtaaaaagcctggcaaccgcgaatgcaatcacctctgcaaatcaaagcacacctgtggtcatgactgctgcaagatcggtgtggcacaaaaaTCTAGCGGAGGATCTAGCGGAGG	2_wt_dna_repair_peptides	HFM1	75.0	0.76	2.353009987884586
338	0.0	45.0	105.0	0.0	0.0	45.0	hblOligo174560_Cat3	338	NM_1017975	26.0	CCGTCGCAGATGAAGGGCGAGGAGGCAGAGAAAAAGCCTGGCAACCGCGAATGCAATCACCTCTGCAAAGAGAAGCACGAGTGTGGTCATGACTGCTGCAAGATCGGTGTGGCACAAAAAGAGGAAATTAAGGAGGAGGAGATTGAGGAGTACCTTGAGGACTTGCGCAACCGCAACGCTGTTGAGGAGGTTCCACCTGTTAAGCGCTTGAAGATCCAGATGAACAAAGAGCAGGAGGTCGACTTGAAAGAATTTTCTAGCGGAGGATCTAGCGGAGG	CCGTCGCAGATGaagggcGAGGAGgcaGAGaaaaagcctggcaaccgcgaatgcaatcacctctgcaaaGAGaagcacGAGtgtggtcatgactgctgcaagatcggtgtggcacaaaaaGAGgaaattaaggagGAGGAGattGAGGAGtaccttGAGgacttgcgcaaccgcaacgctgttGAGGAGgttccacctgttaagcgcttgaagatccagatgaacaaaGAGcagGAGgtcgacttgaaagaattt	CCGTCGCAGATG	ATCCACCGGTACCATGGCTAGCCCGTCGCAGATGaagggcGAGGAGgcaGAGaaaaagcctggcaaccgcgaatgcaatcacctctgcaaaGAGaagcacGAGtgtggtcatgactgctgcaagatcggtgtggcacaaaaaGAGgaaattaaggagGAGGAGattGAGGAGtaccttGAGgacttgcgcaaccgcaacgctgttGAGGAGgttccacctgttaagcgcttgaagatccagatgaacaaaGAGcagGAGgtcgacttgaaagaatttTCTAGCGGAGGATCTAGCGGAGG	3_4778_st_to_e_dna_repair_peptides_9NATG	HFM1	150.0	0.3	0.3530326175589965
339	0.0	25.0	238.0	1.0	1.0	25.0	hblOligo174560_Cat2	339	NM_1017975	26.0	GCTGGCCCAAACAAGGGCACTACCGCAAGTAAAAAGCCTGGCAACCGCGAATGCAATCACCTCTGCAAATCAAAGCACACCTGTGGTCATGACTGCTGCAAGATCGGTGTGGCACAAAAAAGTGAAATTAAGGAGTCTACCATTTCCTCTTACCTTAGTGACTTGCGCAACCGCAACGCTGTTTCTTCCGTTCCACCTGTTAAGCGCTTGAAGATCCAGATGAACAAATCTCAGTCTGTCGACTTGAAAGAATTTTCTAGCGGAGGATCTAGCGGAGG	gctggcccaaacaagggcactaccgcaagtaaaaagcctggcaaccgcgaatgcaatcacctctgcaaatcaaagcacacctgtggtcatgactgctgcaagatcggtgtggcacaaaaaagtgaaattaaggagtctaccatttcctcttaccttagtgacttgcgcaaccgcaacgctgtttcttccgttccacctgttaagcgcttgaagatccagatgaacaaatctcagtctgtcgacttgaaagaattt		ATCCACCGGTACCATGGCTAGCgctggcccaaacaagggcactaccgcaagtaaaaagcctggcaaccgcgaatgcaatcacctctgcaaatcaaagcacacctgtggtcatgactgctgcaagatcggtgtggcacaaaaaagtgaaattaaggagtctaccatttcctcttaccttagtgacttgcgcaaccgcaacgctgtttcttccgttccacctgttaagcgcttgaagatccagatgaacaaatctcagtctgtcgacttgaaagaatttTCTAGCGGAGGATCTAGCGGAGG	2_wt_dna_repair_peptides	HFM1	263.0	0.09505703422053231	-1.053064370857074
340	0.0	32.0	104.0	1.0	0.0	32.0	hblOligo46876_Cat3	340	NM_1017975	27.0	ACGTCACTCATGGAGTACCTTGAGGACTTGCGCAACCGCAACGCTGTTGAGGAGGTTCCACCTGTTAAGCGCTTGAAGATCCAGATGAACAAAGAGCAGGAGGTCGACTTGAAAGAATTTGGCTTTGAGCCAAAACCAGAGCTGCCAGAGATCGAGCGCGAGGAGTACCTGAACATCGAGGAACTCCCAATCATGGAACAATGGGACCAACCTGAAATTTATGGGAAGGTGCGCCAAGAGCCAGAGGAGTACCAATCTAGCGGAGGATCTAGCGGAGG	ACGTCACTCATGGAGtaccttGAGgacttgcgcaaccgcaacgctgttGAGGAGgttccacctgttaagcgcttgaagatccagatgaacaaaGAGcagGAGgtcgacttgaaagaatttggctttGAGccaaaaccaGAGctgccaGAGatcGAGcgcGAGgagtacctgaacatcGAGgaactcccaatcatggaacaatgggaccaacctgaaatttatgggaaggtgcgccaagagccaGAGgagtaccaa	ACGTCACTCATG	ATCCACCGGTACCATGGCTAGCACGTCACTCATGGAGtaccttGAGgacttgcgcaaccgcaacgctgttGAGGAGgttccacctgttaagcgcttgaagatccagatgaacaaaGAGcagGAGgtcgacttgaaagaatttggctttGAGccaaaaccaGAGctgccaGAGatcGAGcgcGAGgagtacctgaacatcGAGgaactcccaatcatggaacaatgggaccaacctgaaatttatgggaaggtgcgccaagagccaGAGgagtaccaaTCTAGCGGAGGATCTAGCGGAGG	3_4778_st_to_e_dna_repair_peptides_9NATG	HFM1	136.0	0.23529411764705882	0.021675481604553903
342	0.0	96.0	290.0	0.0	3.0	96.0	hblOligo174561_Cat3	342	NM_1017975	28.0	CGTTGTTCCATGGAGATCGAGCGCGAGGAGTACCTGAACATCGAGGAACTCCCAATCATGGAACAATGGGACCAACCTGAAATTTATGGGAAGGTGCGCCAAGAGCCAGAGGAGTACCAAGATAAGGAGGTTCTCAACGTCAACTTCGAATTGGGGAACGAAGTGTGGGATGACTTTGATGACGAGAACCTTGAAGTGGAGGAGTTCGAGGAGGATGAGGAAAAAGAGAAAATCGAGGGTTTCGGCAACGAGCTCTCTAGCGGAGGATCTAGCGGAGG	CGTTGTTCCATGGAGatcGAGcgcGAGgagtacctgaacatcGAGgaactcccaatcatggaacaatgggaccaacctgaaatttatgggaaggtgcgccaagagccaGAGgagtaccaagataaggaggttctcaacgtcaacttcgaattggggaacgaagtgtgggatgactttgatgacgagaaccttgaagtgGAGGAGttcGAGGAGgatGAGgaaaaaGAGaaaatcGAGggtttcggcaacGAGctc	CGTTGTTCCATG	ATCCACCGGTACCATGGCTAGCCGTTGTTCCATGGAGatcGAGcgcGAGgagtacctgaacatcGAGgaactcccaatcatggaacaatgggaccaacctgaaatttatgggaaggtgcgccaagagccaGAGgagtaccaagataaggaggttctcaacgtcaacttcgaattggggaacgaagtgtgggatgactttgatgacgagaaccttgaagtgGAGGAGttcGAGGAGgatGAGgaaaaaGAGaaaatcGAGggtttcggcaacGAGctcTCTAGCGGAGGATCTAGCGGAGG	3_4778_st_to_e_dna_repair_peptides_9NATG	HFM1	386.0	0.24870466321243523	0.09479774643351657
343	0.0	56.0	191.0	0.0	1.0	56.0	hblOligo174561_Cat2	343	NM_1017975	28.0	CCAAGCCTGCCATCTATCAGTCGCAGCGAGTACCTGAACATCAGCGAACTCCCAATCATGGAACAATGGGACCAACCTGAAATTTATGGGAAGGTGCGCCAAGAGCCATCCGAGTACCAAGATAAGGAGGTTCTCAACGTCAACTTCGAATTGGGGAACGAAGTGTGGGATGACTTTGATGACGAGAACCTTGAAGTGACAAGCTTCAGTACAGATACCGAAAAAACCAAAATCTCCGGTTTCGGCAACACCCTCTCTAGCGGAGGATCTAGCGGAGG	ccaagcctgccatctatcagtcgcagcgagtacctgaacatcagcgaactcccaatcatggaacaatgggaccaacctgaaatttatgggaaggtgcgccaagagccatccgagtaccaagataaggaggttctcaacgtcaacttcgaattggggaacgaagtgtgggatgactttgatgacgagaaccttgaagtgacaagcttcagtacagataccgaaaaaaccaaaatctccggtttcggcaacaccctc		ATCCACCGGTACCATGGCTAGCccaagcctgccatctatcagtcgcagcgagtacctgaacatcagcgaactcccaatcatggaacaatgggaccaacctgaaatttatgggaaggtgcgccaagagccatccgagtaccaagataaggaggttctcaacgtcaacttcgaattggggaacgaagtgtgggatgactttgatgacgagaaccttgaagtgacaagcttcagtacagataccgaaaaaaccaaaatctccggtttcggcaacaccctcTCTAGCGGAGGATCTAGCGGAGG	2_wt_dna_repair_peptides	HFM1	247.0	0.22672064777327935	-0.026591259365280395
344	0.0	64.0	522.0	0.0	1.0	64.0	hblOligo46877_Cat3	344	NM_1017975	29.0	AAAAGGCTTATGGAATTGGGGAACGAAGTGTGGGATGACTTTGATGACGAGAACCTTGAAGTGGAGGAGTTCGAGGAGGATGAGGAAAAAGAGAAAATCGAGGGTTTCGGCAACGAGCTCGAGGAGGAGGAGCGCGGGGAGAAACTCCCACTTCAGGAGGAGAAAGAGAAGTTCCAACGCGAAATGGAGAATGAGTTCGTGGAGGAGCACGAGATGGAGGATATCGAGCTCGAGAATGAGGCCATGCCAAAATTCTCTAGCGGAGGATCTAGCGGAGG	AAAAGGCTTATGgaattggggaacgaagtgtgggatgactttgatgacgagaaccttgaagtgGAGGAGttcGAGGAGgatGAGgaaaaaGAGaaaatcGAGggtttcggcaacGAGctcGAGGAGGAGGAGcgcgggGAGaaactcccacttcaggagGAGaaaGAGaagttccaacgcgaaatgGAGaatGAGttcgtgGAGGAGcacgagatgGAGgatatcGAGctcGAGaatGAGgccatgccaaaattc	AAAAGGCTTATG	ATCCACCGGTACCATGGCTAGCAAAAGGCTTATGgaattggggaacgaagtgtgggatgactttgatgacgagaaccttgaagtgGAGGAGttcGAGGAGgatGAGgaaaaaGAGaaaatcGAGggtttcggcaacGAGctcGAGGAGGAGGAGcgcgggGAGaaactcccacttcaggagGAGaaaGAGaagttccaacgcgaaatgGAGaatGAGttcgtgGAGGAGcacgagatgGAGgatatcGAGctcGAGaatGAGgccatgccaaaattcTCTAGCGGAGGATCTAGCGGAGG	3_4778_st_to_e_dna_repair_peptides_9NATG	HFM1	586.0	0.10921501706484642	-0.8984540265767667
345	0.0	0.0	323.0	0.0	0.0	0.0	hblOligo46877_Cat2	345	NM_1017975	29.0	AACGTCAACTTCGAATTGGGGAACGAAGTGTGGGATGACTTTGATGACGAGAACCTTGAAGTGACAAGCTTCAGTACAGATACCGAAAAAACCAAAATCTCCGGTTTCGGCAACACCCTCTCCTCTTCCACACGCGGGTCCAAACTCCCACTTCAGGAGTCTAAATCCAAGTTCCAACGCGAAATGTCTAATAGCTTCGTGTCCTCCCACGAGATGTCAGATATCAGCCTCTCAAATTCAGCCATGCCAAAATTCTCTAGCGGAGGATCTAGCGGAGG	aacgtcaacttcgaattggggaacgaagtgtgggatgactttgatgacgagaaccttgaagtgacaagcttcagtacagataccgaaaaaaccaaaatctccggtttcggcaacaccctctcctcttccacacgcgggtccaaactcccacttcaggagtctaaatccaagttccaacgcgaaatgtctaatagcttcgtgtcctcccacgagatgtcagatatcagcctctcaaattcagccatgccaaaattc		ATCCACCGGTACCATGGCTAGCaacgtcaacttcgaattggggaacgaagtgtgggatgactttgatgacgagaaccttgaagtgacaagcttcagtacagataccgaaaaaaccaaaatctccggtttcggcaacaccctctcctcttccacacgcgggtccaaactcccacttcaggagtctaaatccaagttccaacgcgaaatgtctaatagcttcgtgtcctcccacgagatgtcagatatcagcctctcaaattcagccatgccaaaattcTCTAGCGGAGGATCTAGCGGAGG	2_wt_dna_repair_peptides	HFM1	323.0	0.0
347	0.0	1170.0	3247.0	1.0	12.0	1170.0	hblOligo174562_Cat2	347	NM_1017975	30.0	GGGTCCAAACTCCCACTTCAGGAGTCTAAATCCAAGTTCCAACGCGAAATGTCTAATAGCTTCGTGTCCTCCCACGAGATGTCAGATATCAGCCTCTCAAATTCAGCCATGCCAAAATTCTCTGCTTCATCCATGACTAAGCTCCCACAACAGGCCGGCAATGCCGTGATCGTTCACTTTCAAGAACGCAAACCTCAAAACCTTAGCCCAGAGATCGAGAAGCAATGCTTCACTTTCTCTGAGAAGAACCCAAATTCTAGCGGAGGATCTAGCGGAGG	gggtccaaactcccacttcaggagtctaaatccaagttccaacgcgaaatgtctaatagcttcgtgtcctcccacgagatgtcagatatcagcctctcaaattcagccatgccaaaattctctgcttcatccatgactaagctcccacaacaggccggcaatgccgtgatcgttcactttcaagaacgcaaacctcaaaaccttagcccagagatcgagaagcaatgcttcactttctctgagaagaacccaaat		ATCCACCGGTACCATGGCTAGCgggtccaaactcccacttcaggagtctaaatccaagttccaacgcgaaatgtctaatagcttcgtgtcctcccacgagatgtcagatatcagcctctcaaattcagccatgccaaaattctctgcttcatccatgactaagctcccacaacaggccggcaatgccgtgatcgttcactttcaagaacgcaaacctcaaaaccttagcccagagatcgagaagcaatgcttcactttctctgagaagaacccaaatTCTAGCGGAGGATCTAGCGGAGG	2_wt_dna_repair_peptides	HFM1	4417.0	0.26488566900611277	0.179602733635156
348	0.0	48.0	351.0	0.0	3.0	48.0	hblOligo46878_Cat3	348	NM_1017975	31.0	AGTTGCGGAATGCAACAGGCCGGCAATGCCGTGATCGTTCACTTTCAAGAACGCAAACCTCAAAACCTTGAGCCAGAGATCGAGAAGCAATGCTTCGAGTTCGAGGAGAAGAACCCAAATGAGGAGAATTATAAAAAAGTCGACTTCTTCATTCGCAACGAGGAATGCAAAAAGGAGGTTGACTTTGAGATGTACCACCCTGATGACGAAGCAGACGAGATGAAAGAGCTCTTGGGCATCTTTGACGGGATTTTCTCTAGCGGAGGATCTAGCGGAGG	AGTTGCGGAATGcaacaggccggcaatgccgtgatcgttcactttcaagaacgcaaacctcaaaaccttGAGccagagatcgagaagcaatgcttcGAGttcGAGgagaagaacccaaatGAGGAGaattataaaaaagtcgacttcttcattcgcaacGAGgaatgcaaaaaggaggttgactttGAGatgtaccaccctgatgacgaagcagacgagatgaaaGAGctcttgggcatctttgacgggattttc	AGTTGCGGAATG	ATCCACCGGTACCATGGCTAGCAGTTGCGGAATGcaacaggccggcaatgccgtgatcgttcactttcaagaacgcaaacctcaaaaccttGAGccagagatcgagaagcaatgcttcGAGttcGAGgagaagaacccaaatGAGGAGaattataaaaaagtcgacttcttcattcgcaacGAGgaatgcaaaaaggaggttgactttGAGatgtaccaccctgatgacgaagcagacgagatgaaaGAGctcttgggcatctttgacgggattttcTCTAGCGGAGGATCTAGCGGAGG	3_4778_st_to_e_dna_repair_peptides_9NATG	HFM1	399.0	0.12030075187969924	-0.7892547346117749
349	0.0	274.0	346.0	0.0	127.0	274.0	hblOligo46878_Cat2	349	NM_1017975	31.0	ACTAAGCTCCCACAACAGGCCGGCAATGCCGTGATCGTTCACTTTCAAGAACGCAAACCTCAAAACCTTAGCCCAGAGATCGAGAAGCAATGCTTCACTTTCTCTGAGAAGAACCCAAATTCATCTAATTATAAAAAAGTCGACTTCTTCATTCGCAACAGTGAATGCAAAAAGGAGGTTGACTTTTCAATGTACCACCCTGATGACGAAGCAGACGAGATGAAAAGCCTCTTGGGCATCTTTGACGGGATTTTCTCTAGCGGAGGATCTAGCGGAGG	actaagctcccacaacaggccggcaatgccgtgatcgttcactttcaagaacgcaaacctcaaaaccttagcccagagatcgagaagcaatgcttcactttctctgagaagaacccaaattcatctaattataaaaaagtcgacttcttcattcgcaacagtgaatgcaaaaaggaggttgacttttcaatgtaccaccctgatgacgaagcagacgagatgaaaagcctcttgggcatctttgacgggattttc		ATCCACCGGTACCATGGCTAGCactaagctcccacaacaggccggcaatgccgtgatcgttcactttcaagaacgcaaacctcaaaaccttagcccagagatcgagaagcaatgcttcactttctctgagaagaacccaaattcatctaattataaaaaagtcgacttcttcattcgcaacagtgaatgcaaaaaggaggttgacttttcaatgtaccaccctgatgacgaagcagacgagatgaaaagcctcttgggcatctttgacgggattttcTCTAGCGGAGGATCTAGCGGAGG	2_wt_dna_repair_peptides	HFM1	620.0	0.44193548387096776	0.9670198092765461
351	0.0	18.0	63.0	0.0	0.0	18.0	hblOligo252047_Cat2	351	NM_1018112	1.0	TGGCTGTTTCGCAATTTGTGCTGCCTGTGCGAACAAATGGAAGCTTCTTGTCAGCACGCAGACGTGGCACGCGCAATGCTCAGCGATTTTGTTCAAATGTTCGTCCTCCGCGGCTTTCAGAAAAATAGCGACCTCCGCCGCACTGTGGAACCTGAGAAGATGCCTCAGGTTACTGTGGACGTCCTTCAACGCATGCTCATTTTTGCTCTCGACGCACTGGCTGCCGGGGTGCAAGAAGAGTCCTCAACTCATAAGTCTAGCGGAGGATCTAGCGGAGG	tggctgtttcgcaatttgtgctgcctgtgcgaacaaatggaagcttcttgtcagcacgcagacgtggcacgcgcaatgctcagcgattttgttcaaatgttcgtcctccgcggctttcagaaaaatagcgacctccgccgcactgtggaacctgagaagatgcctcaggttactgtggacgtccttcaacgcatgctcatttttgctctcgacgcactggctgccggggtgcaagaagagtcctcaactcataag		ATCCACCGGTACCATGGCTAGCtggctgtttcgcaatttgtgctgcctgtgcgaacaaatggaagcttcttgtcagcacgcagacgtggcacgcgcaatgctcagcgattttgttcaaatgttcgtcctccgcggctttcagaaaaatagcgacctccgccgcactgtggaacctgagaagatgcctcaggttactgtggacgtccttcaacgcatgctcatttttgctctcgacgcactggctgccggggtgcaagaagagtcctcaactcataagTCTAGCGGAGGATCTAGCGGAGG	2_wt_dna_repair_peptides	FANCA	81.0	0.2222222222222222	-0.05243249054916799
352	0.0	145.0	206.0	0.0	1.0	145.0	hblOligo37539_Cat3	352	NM_1018113	1.0	CTCCAATCAATGGCAATGGAGGAGAATGAACAGGAACGCCTCCTTTGTTACAACGGGGAGGTGCTGGTTTTCCAACTTGAGAAGGGTAATTTCGCTGACAAAGAGCCTGAGAAAGAGCCTATTCTGCACGTGCGCCGCATGGTGTTTGATCGCGGTGAGAAGGTCTTTGTCCAGAAGGAGGAGGGGTTCTTCGAGATTAAGGAAGAGAACGAGCATCTTAAGATCATGTGCTGTAATTGTGTTGAGGATTTTCGCTCTAGCGGAGGATCTAGCGGAGG	CTCCAATCAATGgcaatgGAGGAGaatgaacaggaacgcctcctttgttacaacggggaggtgctggttttccaacttGAGaagggtaatttcgctgacaaagagcctGAGaaaGAGcctattctgcacgtgcgccgcatggtgtttgatcgcggtGAGaaggtctttgtccagaagGAGGAGgggttcttcGAGattaaggaagagaacGAGcatcttaagatcatgtgctgtaattgtgttGAGgattttcgc	CTCCAATCAATG	ATCCACCGGTACCATGGCTAGCCTCCAATCAATGgcaatgGAGGAGaatgaacaggaacgcctcctttgttacaacggggaggtgctggttttccaacttGAGaagggtaatttcgctgacaaagagcctGAGaaaGAGcctattctgcacgtgcgccgcatggtgtttgatcgcggtGAGaaggtctttgtccagaagGAGGAGgggttcttcGAGattaaggaagagaacGAGcatcttaagatcatgtgctgtaattgtgttGAGgattttcgcTCTAGCGGAGGATCTAGCGGAGG	3_4778_st_to_e_dna_repair_peptides_9NATG	FANCB	351.0	0.4131054131054131	0.8491880515771932
353	0.0	489.0	651.0	28.0	4.0	489.0	hblOligo37539_Cat2	353	NM_1018113	1.0	ACATCCAAACAAGCAATGAGTAGTAATGAACAGGAACGCCTCCTTTGTTACAACGGGGAGGTGCTGGTTTTCCAACTTTCAAAGGGTAATTTCGCTGACAAAGAGCCTACAAAAACCCCTATTCTGCACGTGCGCCGCATGGTGTTTGATCGCGGTACCAAGGTCTTTGTCCAGAAGTCTACAGGGTTCTTCACCATTAAGGAAGAGAACTCTCATCTTAAGATCATGTGCTGTAATTGTGTTAGCGATTTTCGCTCTAGCGGAGGATCTAGCGGAGG	acatccaaacaagcaatgagtagtaatgaacaggaacgcctcctttgttacaacggggaggtgctggttttccaactttcaaagggtaatttcgctgacaaagagcctacaaaaacccctattctgcacgtgcgccgcatggtgtttgatcgcggtaccaaggtctttgtccagaagtctacagggttcttcaccattaaggaagagaactctcatcttaagatcatgtgctgtaattgtgttagcgattttcgc		ATCCACCGGTACCATGGCTAGCacatccaaacaagcaatgagtagtaatgaacaggaacgcctcctttgttacaacggggaggtgctggttttccaactttcaaagggtaatttcgctgacaaagagcctacaaaaacccctattctgcacgtgcgccgcatggtgtttgatcgcggtaccaaggtctttgtccagaagtctacagggttcttcaccattaaggaagagaactctcatcttaagatcatgtgctgtaattgtgttagcgattttcgcTCTAGCGGAGGATCTAGCGGAGG	2_wt_dna_repair_peptides	FANCB	1140.0	0.42894736842105263	0.9141833252125028
356	0.0	129.0	969.0	1.0	6.0	129.0	hblOligo37540_Cat3	356	NM_1018113	3.0	TATCGCCCTATGGTCATTGAGAAAAACAAAAAAAATAACGTCTTTGAATATTTTCTCCTGATTCTTCATGAGGAGAACAAGTTCGAGATGCGCTTGGAGTTTAAGTTGGGTTATGAGATGAAAGATGGTCTCCGCGTCCTGAACGGGCCTCTTATTCTCTGGCGCCACGTGAAGGCCTTCTTTTTCATTGAGGAGCAAGAGGGTAAAGTGGTGGAGGTCGAGGGCAACTTCGAGGAGATCCAGTGGGCAGGCGAGTCTAGCGGAGGATCTAGCGGAGG	TATCGCCCTATGgtcattgagaaaaacaaaaaaaataacgtctttgaatattttctcctgattcttcatGAGGAGaacaagttcgagatgcgcttgGAGtttaagttgggttatgagatgaaagatggtctccgcgtcctgaacgggcctcttattctctggcgccacgtgaaggccttctttttcattGAGGAGcaaGAGggtaaagtggtgGAGgtcGAGggcaacttcGAGGAGatccagtgggcaggcgag	TATCGCCCTATG	ATCCACCGGTACCATGGCTAGCTATCGCCCTATGgtcattgagaaaaacaaaaaaaataacgtctttgaatattttctcctgattcttcatGAGGAGaacaagttcgagatgcgcttgGAGtttaagttgggttatgagatgaaagatggtctccgcgtcctgaacgggcctcttattctctggcgccacgtgaaggccttctttttcattGAGGAGcaaGAGggtaaagtggtgGAGgtcGAGggcaacttcGAGGAGatccagtgggcaggcgagTCTAGCGGAGGATCTAGCGGAGG	3_4778_st_to_e_dna_repair_peptides_9NATG	FANCB	1098.0	0.11748633879781421	-0.816121729582894
358	0.0	107.0	183.0	0.0	1.0	107.0	hblOligo165951_Cat3	358	NM_1018113	4.0	TATTACGTAATGCCTCTTATTCTCTGGCGCCACGTGAAGGCCTTCTTTTTCATTGAGGAGCAAGAGGGTAAAGTGGTGGAGGTCGAGGGCAACTTCGAGGAGATCCAGTGGGCAGGCGAGATTGAGAATCTCGGTATGGTTCTTTTGGGTCTCAAGGAGTGTTGTTTGGAGGAAGAGGAGTGTGAGCAAGAACCTGAGAAGGAGGATTACGCCATTTGGAATGAGAAGTTTTGCGTCTATGAGTTGGAGGAGCAGTCTAGCGGAGGATCTAGCGGAGG	TATTACGTAATGcctcttattctctggcgccacgtgaaggccttctttttcattGAGGAGcaaGAGggtaaagtggtgGAGgtcGAGggcaacttcGAGGAGatccagtgggcaggcgagattgagaatctcggtatggttcttttgggtctcaaggagtgttgtttgGAGgaagaggagtgtGAGcaagaacctGAGaagGAGgattacgccatttggaatGAGaagttttgcgtctatGAGttggagGAGcag	TATTACGTAATG	ATCCACCGGTACCATGGCTAGCTATTACGTAATGcctcttattctctggcgccacgtgaaggccttctttttcattGAGGAGcaaGAGggtaaagtggtgGAGgtcGAGggcaacttcGAGGAGatccagtgggcaggcgagattgagaatctcggtatggttcttttgggtctcaaggagtgttgtttgGAGgaagaggagtgtGAGcaagaacctGAGaagGAGgattacgccatttggaatGAGaagttttgcgtctatGAGttggagGAGcagTCTAGCGGAGGATCTAGCGGAGG	3_4778_st_to_e_dna_repair_peptides_9NATG	FANCB	290.0	0.3689655172413793	0.6636731595666853
360	0.0	25.0	203.0	0.0	1.0	25.0	hblOligo37541_Cat3	360	NM_1018113	5.0	AACAACGTGATGCTCAAGGAGTGTTGTTTGGAGGAAGAGGAGTGTGAGCAAGAACCTGAGAAGGAGGATTACGCCATTTGGAATGAGAAGTTTTGCGTCTATGAGTTGGAGGAGCAGGAGGTGCTTGAGGACATCTACATCATTCCTCCAGCTTATGAGGAGGTTGTTGAGTACGTCCATATTTGTGCCGAGGAGATCATTAAGAACCAGCTGCGCATCGAGCTCATTGCTCTGGAGCGCAAAAACCAACTCATCTCTAGCGGAGGATCTAGCGGAGG	AACAACGTGATGctcaaggagtgttgtttgGAGgaagaggagtgtGAGcaagaacctGAGaagGAGgattacgccatttggaatGAGaagttttgcgtctatGAGttggagGAGcaggaggtgcttGAGgacatctacatcattcctccagcttatGAGGAGgttgttGAGtacgtccatatttgtgccGAGgagatcattaagaaccagctgcgcatcGAGctcattgctctgGAGcgcaaaaaccaactcatc	AACAACGTGATG	ATCCACCGGTACCATGGCTAGCAACAACGTGATGctcaaggagtgttgtttgGAGgaagaggagtgtGAGcaagaacctGAGaagGAGgattacgccatttggaatGAGaagttttgcgtctatGAGttggagGAGcaggaggtgcttGAGgacatctacatcattcctccagcttatGAGGAGgttgttGAGtacgtccatatttgtgccGAGgagatcattaagaaccagctgcgcatcGAGctcattgctctgGAGcgcaaaaaccaactcatcTCTAGCGGAGGATCTAGCGGAGG	3_4778_st_to_e_dna_repair_peptides_9NATG	FANCB	228.0	0.10964912280701754	-0.8939996762273865
361	0.0	136.0	569.0	0.0	6.0	136.0	hblOligo37541_Cat2	361	NM_1018113	5.0	GTTCTTTTGGGTCTCAAGGAGTGTTGTTTGTCAGAAGAGGAGTGTACACAAGAACCTAGCAAGTCAGATTACGCCATTTGGAATACTAAGTTTTGCGTCTATAGCTTGGAGAGCCAGGAGGTGCTTTCAGACATCTACATCATTCCTCCAGCTTATTCCTCTGTTGTTACATACGTCCATATTTGTGCCACCGAGATCATTAAGAACCAGCTGCGCATCTCCCTCATTGCTCTGACTCGCAAAAACCAACTCATCTCTAGCGGAGGATCTAGCGGAGG	gttcttttgggtctcaaggagtgttgtttgtcagaagaggagtgtacacaagaacctagcaagtcagattacgccatttggaatactaagttttgcgtctatagcttggagagccaggaggtgctttcagacatctacatcattcctccagcttattcctctgttgttacatacgtccatatttgtgccaccgagatcattaagaaccagctgcgcatctccctcattgctctgactcgcaaaaaccaactcatc		ATCCACCGGTACCATGGCTAGCgttcttttgggtctcaaggagtgttgtttgtcagaagaggagtgtacacaagaacctagcaagtcagattacgccatttggaatactaagttttgcgtctatagcttggagagccaggaggtgctttcagacatctacatcattcctccagcttattcctctgttgttacatacgtccatatttgtgccaccgagatcattaagaaccagctgcgcatctccctcattgctctgactcgcaaaaaccaactcatcTCTAGCGGAGGATCTAGCGGAGG	2_wt_dna_repair_peptides	FANCB	705.0	0.19290780141843972	-0.23089507044407864
362	0.0	67.0	202.0	0.0	2.0	67.0	hblOligo165952_Cat3	362	NM_1018113	6.0	TTTGACGTTATGCCTCCAGCTTATGAGGAGGTTGTTGAGTACGTCCATATTTGTGCCGAGGAGATCATTAAGAACCAGCTGCGCATCGAGCTCATTGCTCTGGAGCGCAAAAACCAACTCATCGAGTTCCAGAACGGCGAGCCTAAGAACGTCTGCCAACTTCCTTTTGGCGATCCATGTGCTGTGCAACTGATGGATGAGGGTGGTGGGAACTTGTTCTTTGTTGTGGAGTTCATTGAGAATAATGCATGCGCATCTAGCGGAGGATCTAGCGGAGG	TTTGACGTTATGcctccagcttatGAGGAGgttgttGAGtacgtccatatttgtgccGAGgagatcattaagaaccagctgcgcatcGAGctcattgctctgGAGcgcaaaaaccaactcatcGAGttccagaacggcGAGcctaagaacgtctgccaacttccttttggcgatccatgtgctgtgcaactgatggatGAGggtggtgggaacttgttctttgttgtgGAGttcattGAGaataatgcatgcgca	TTTGACGTTATG	ATCCACCGGTACCATGGCTAGCTTTGACGTTATGcctccagcttatGAGGAGgttgttGAGtacgtccatatttgtgccGAGgagatcattaagaaccagctgcgcatcGAGctcattgctctgGAGcgcaaaaaccaactcatcGAGttccagaacggcGAGcctaagaacgtctgccaacttccttttggcgatccatgtgctgtgcaactgatggatGAGggtggtgggaacttgttctttgttgtgGAGttcattGAGaataatgcatgcgcaTCTAGCGGAGGATCTAGCGGAGG	3_4778_st_to_e_dna_repair_peptides_9NATG	FANCB	269.0	0.24907063197026022	0.09675539993596138
364	0.0	23.0	21.0	0.0	0.0	23.0	hblOligo37542_Cat3	364	NM_1018113	7.0	TCATACTCTATGAACGTCTGCCAACTTCCTTTTGGCGATCCATGTGCTGTGCAACTGATGGATGAGGGTGGTGGGAACTTGTTCTTTGTTGTGGAGTTCATTGAGAATAATGCATGCGCAGTCTGGAAAGAAGAGTTTCAGGTTGCTGCTAAATGGGAGAAACTCGAGCTTGTCCTGATTGACGACTTTATTGGCGAGGGGGAGGAGCAAGTCCTTCTCCTGTTCAAAGATGAGCTTAATGAGGATTGTCTTGAGTCTAGCGGAGGATCTAGCGGAGG	TCATACTCTATGaacgtctgccaacttccttttggcgatccatgtgctgtgcaactgatggatGAGggtggtgggaacttgttctttgttgtgGAGttcattGAGaataatgcatgcgcagtctggaaagaaGAGtttcaggttgctgctaaatgggagaaactcGAGcttgtcctgattgacgactttattggcGAGgggGAGgagcaagtccttctcctgttcaaagatGAGcttaatGAGgattgtcttGAG	TCATACTCTATG	ATCCACCGGTACCATGGCTAGCTCATACTCTATGaacgtctgccaacttccttttggcgatccatgtgctgtgcaactgatggatGAGggtggtgggaacttgttctttgttgtgGAGttcattGAGaataatgcatgcgcagtctggaaagaaGAGtttcaggttgctgctaaatgggagaaactcGAGcttgtcctgattgacgactttattggcGAGgggGAGgagcaagtccttctcctgttcaaagatGAGcttaatGAGgattgtcttGAGTCTAGCGGAGGATCTAGCGGAGG	3_4778_st_to_e_dna_repair_peptides_9NATG	FANCB	44.0	0.5227272727272727	1.2913022561519267
365	0.0	113.0	286.0	10.0	4.0	113.0	hblOligo37542_Cat2	365	NM_1018113	7.0	GGCACCCCTAAGAACGTCTGCCAACTTCCTTTTGGCGATCCATGTGCTGTGCAACTGATGGATTCAGGTGGTGGGAACTTGTTCTTTGTTGTGTCCTTCATTAGCAATAATGCATGCGCAGTCTGGAAAGAAAGCTTTCAGGTTGCTGCTAAATGGGAGAAACTCAGCCTTGTCCTGATTGACGACTTTATTGGCTCAGGGACTGAGCAAGTCCTTCTCCTGTTCAAAGATAGTCTTAATTCCGATTGTCTTACCTCTAGCGGAGGATCTAGCGGAGG	ggcacccctaagaacgtctgccaacttccttttggcgatccatgtgctgtgcaactgatggattcaggtggtgggaacttgttctttgttgtgtccttcattagcaataatgcatgcgcagtctggaaagaaagctttcaggttgctgctaaatgggagaaactcagccttgtcctgattgacgactttattggctcagggactgagcaagtccttctcctgttcaaagatagtcttaattccgattgtcttacc		ATCCACCGGTACCATGGCTAGCggcacccctaagaacgtctgccaacttccttttggcgatccatgtgctgtgcaactgatggattcaggtggtgggaacttgttctttgttgtgtccttcattagcaataatgcatgcgcagtctggaaagaaagctttcaggttgctgctaaatgggagaaactcagccttgtcctgattgacgactttattggctcagggactgagcaagtccttctcctgttcaaagatagtcttaattccgattgtcttaccTCTAGCGGAGGATCTAGCGGAGG	2_wt_dna_repair_peptides	FANCB	399.0	0.2832080200501253	0.27172648583868786
366	0.0	557.0	726.0	0.0	21.0	557.0	hblOligo165953_Cat3	366	NM_1018113	8.0	CCCTATTGTATGGCTAAATGGGAGAAACTCGAGCTTGTCCTGATTGACGACTTTATTGGCGAGGGGGAGGAGCAAGTCCTTCTCCTGTTCAAAGATGAGCTTAATGAGGATTGTCTTGAGGAGTTCAAAATTGAGGATCTGGGTAAGATCAATTACGAGGAGGAACCTGAGGACTGTAACGAAGATGATCTTTTCGAAGACAAACAAGAAAATCGCTACCTCGTTGTCCCACCTCTTGAGGAGGGGTTGAAGGTGTCTAGCGGAGGATCTAGCGGAGG	CCCTATTGTATGgctaaatgggagaaactcGAGcttgtcctgattgacgactttattggcGAGgggGAGgagcaagtccttctcctgttcaaagatGAGcttaatGAGgattgtcttGAGGAGttcaaaattGAGgatctgggtaagatcaattacGAGGAGgaacctGAGgactgtaacgaagatgatcttttcgaagacaaacaagaaaatcgctacctcgttgtcccacctcttgagGAGgggttgaaggtg	CCCTATTGTATG	ATCCACCGGTACCATGGCTAGCCCCTATTGTATGgctaaatgggagaaactcGAGcttgtcctgattgacgactttattggcGAGgggGAGgagcaagtccttctcctgttcaaagatGAGcttaatGAGgattgtcttGAGGAGttcaaaattGAGgatctgggtaagatcaattacGAGGAGgaacctGAGgactgtaacgaagatgatcttttcgaagacaaacaagaaaatcgctacctcgttgtcccacctcttgagGAGgggttgaaggtgTCTAGCGGAGGATCTAGCGGAGG	3_4778_st_to_e_dna_repair_peptides_9NATG	FANCB	1283.0	0.4341387373343726	0.935345703048688
367	0.0	2.0	122.0	0.0	0.0	2.0	hblOligo165953_Cat2	367	NM_1018113	8.0	TTTCAGGTTGCTGCTAAATGGGAGAAACTCAGCCTTGTCCTGATTGACGACTTTATTGGCTCAGGGACTGAGCAAGTCCTTCTCCTGTTCAAAGATAGTCTTAATTCCGATTGTCTTACCTCTTTCAAAATTACTGATCTGGGTAAGATCAATTACAGTTCTGAACCTTCAGACTGTAACGAAGATGATCTTTTCGAAGACAAACAAGAAAATCGCTACCTCGTTGTCCCACCTCTTGAGACCGGGTTGAAGGTGTCTAGCGGAGGATCTAGCGGAGG	tttcaggttgctgctaaatgggagaaactcagccttgtcctgattgacgactttattggctcagggactgagcaagtccttctcctgttcaaagatagtcttaattccgattgtcttacctctttcaaaattactgatctgggtaagatcaattacagttctgaaccttcagactgtaacgaagatgatcttttcgaagacaaacaagaaaatcgctacctcgttgtcccacctcttgagaccgggttgaaggtg		ATCCACCGGTACCATGGCTAGCtttcaggttgctgctaaatgggagaaactcagccttgtcctgattgacgactttattggctcagggactgagcaagtccttctcctgttcaaagatagtcttaattccgattgtcttacctctttcaaaattactgatctgggtaagatcaattacagttctgaaccttcagactgtaacgaagatgatcttttcgaagacaaacaagaaaatcgctacctcgttgtcccacctcttgagaccgggttgaaggtgTCTAGCGGAGGATCTAGCGGAGG	2_wt_dna_repair_peptides	FANCB	124.0	0.016129032258064516	-2.9105433862271113
368	0.0	47.0	12.0	0.0	0.0	47.0	hblOligo37543_Cat3	368	NM_1018113	9.0	ATTCACCCAATGATCAATTACGAGGAGGAACCTGAGGACTGTAACGAAGATGATCTTTTCGAAGACAAACAAGAAAATCGCTACCTCGTTGTCCCACCTCTTGAGGAGGGGTTGAAGGTGTGTTTCGAGGAGTTTCGCGAGCTGCGCCAGCACCTCTTGCTCAAGGAGAAGATTATTGAGAAAGAGTACAAGGCCCTCATTAACTTGGTTCAGGGTAAGGACGACAACGAGGAGGAGGCTGAGGAGAAGGAATGCTCTAGCGGAGGATCTAGCGGAGG	ATTCACCCAATGatcaattacGAGGAGgaacctGAGgactgtaacgaagatgatcttttcgaagacaaacaagaaaatcgctacctcgttgtcccacctcttgagGAGgggttgaaggtgtgtttcGAGGAGtttcgcgagctgcgccagcacctcttgctcaaggagaagattattGAGaaaGAGtacaaggccctcattaacttggttcagggtaaggacgacaacGAGGAGGAGgctgaggagaaggaatgc	ATTCACCCAATG	ATCCACCGGTACCATGGCTAGCATTCACCCAATGatcaattacGAGGAGgaacctGAGgactgtaacgaagatgatcttttcgaagacaaacaagaaaatcgctacctcgttgtcccacctcttgagGAGgggttgaaggtgtgtttcGAGGAGtttcgcgagctgcgccagcacctcttgctcaaggagaagattattGAGaaaGAGtacaaggccctcattaacttggttcagggtaaggacgacaacGAGGAGGAGgctgaggagaaggaatgcTCTAGCGGAGGATCTAGCGGAGG	3_4778_st_to_e_dna_repair_peptides_9NATG	FANCB	59.0	0.7966101694915254	2.5655714298682586
369	0.0	35.0	20.0	0.0	0.0	35.0	hblOligo37543_Cat2	369	NM_1018113	9.0	GATCTGGGTAAGATCAATTACAGTTCTGAACCTTCAGACTGTAACGAAGATGATCTTTTCGAAGACAAACAAGAAAATCGCTACCTCGTTGTCCCACCTCTTGAGACCGGGTTGAAGGTGTGTTTCTCAAGCTTTCGCGAGCTGCGCCAGCACCTCTTGCTCAAGGAGAAGATTATTTCAAAATCTTACAAGGCCCTCATTAACTTGGTTCAGGGTAAGGACGACAACACCTCATCAGCTGAGGAGAAGGAATGCTCTAGCGGAGGATCTAGCGGAGG	gatctgggtaagatcaattacagttctgaaccttcagactgtaacgaagatgatcttttcgaagacaaacaagaaaatcgctacctcgttgtcccacctcttgagaccgggttgaaggtgtgtttctcaagctttcgcgagctgcgccagcacctcttgctcaaggagaagattatttcaaaatcttacaaggccctcattaacttggttcagggtaaggacgacaacacctcatcagctgaggagaaggaatgc		ATCCACCGGTACCATGGCTAGCgatctgggtaagatcaattacagttctgaaccttcagactgtaacgaagatgatcttttcgaagacaaacaagaaaatcgctacctcgttgtcccacctcttgagaccgggttgaaggtgtgtttctcaagctttcgcgagctgcgccagcacctcttgctcaaggagaagattatttcaaaatcttacaaggccctcattaacttggttcagggtaaggacgacaacacctcatcagctgaggagaaggaatgcTCTAGCGGAGGATCTAGCGGAGG	2_wt_dna_repair_peptides	FANCB	55.0	0.6363636363636364	1.7599462658816227
370	0.0	100.0	355.0	0.0	1.0	100.0	hblOligo165954_Cat3	370	NM_1018113	10.0	GGCCACGCGATGCAGCACCTCTTGCTCAAGGAGAAGATTATTGAGAAAGAGTACAAGGCCCTCATTAACTTGGTTCAGGGTAAGGACGACAACGAGGAGGAGGCTGAGGAGAAGGAATGCCTCGTGCCACTCTGCGGGGAAGAGGAAAACGAGGTGCATATCTTGGATGAGAAACTTGAGGATAATTTTCAGGATGAGGAACAGCTTGTGGAGAAAATCTGGTATCGCGTCATCGATGACGAGTTGGTTGTCGGGTCTAGCGGAGGATCTAGCGGAGG	GGCCACGCGATGcagcacctcttgctcaaggagaagattattGAGaaaGAGtacaaggccctcattaacttggttcagggtaaggacgacaacGAGGAGGAGgctgaggagaaggaatgcctcgtgccactctgcggggaagaggaaaacGAGgtgcatatcttggatgagaaacttGAGgataattttcaggatGAGgaacagcttgtggagaaaatctggtatcgcgtcatcgatgacGAGttggttgtcggg	GGCCACGCGATG	ATCCACCGGTACCATGGCTAGCGGCCACGCGATGcagcacctcttgctcaaggagaagattattGAGaaaGAGtacaaggccctcattaacttggttcagggtaaggacgacaacGAGGAGGAGgctgaggagaaggaatgcctcgtgccactctgcggggaagaggaaaacGAGgtgcatatcttggatgagaaacttGAGgataattttcaggatGAGgaacagcttgtggagaaaatctggtatcgcgtcatcgatgacGAGttggttgtcgggTCTAGCGGAGGATCTAGCGGAGG	3_4778_st_to_e_dna_repair_peptides_9NATG	FANCB	455.0	0.21978021978021978	-0.06661712554112431
371	0.0	334.0	333.0	0.0	1.0	334.0	hblOligo165954_Cat2	371	NM_1018113	10.0	CGCGAGCTGCGCCAGCACCTCTTGCTCAAGGAGAAGATTATTTCAAAATCTTACAAGGCCCTCATTAACTTGGTTCAGGGTAAGGACGACAACACCTCATCAGCTGAGGAGAAGGAATGCCTCGTGCCACTCTGCGGGGAAGAGGAAAACTCCGTGCATATCTTGGATGAGAAACTTAGCGATAATTTTCAGGATTCCGAACAGCTTGTGGAGAAAATCTGGTATCGCGTCATCGATGACTCTTTGGTTGTCGGGTCTAGCGGAGGATCTAGCGGAGG	cgcgagctgcgccagcacctcttgctcaaggagaagattatttcaaaatcttacaaggccctcattaacttggttcagggtaaggacgacaacacctcatcagctgaggagaaggaatgcctcgtgccactctgcggggaagaggaaaactccgtgcatatcttggatgagaaacttagcgataattttcaggattccgaacagcttgtggagaaaatctggtatcgcgtcatcgatgactctttggttgtcggg		ATCCACCGGTACCATGGCTAGCcgcgagctgcgccagcacctcttgctcaaggagaagattatttcaaaatcttacaaggccctcattaacttggttcagggtaaggacgacaacacctcatcagctgaggagaaggaatgcctcgtgccactctgcggggaagaggaaaactccgtgcatatcttggatgagaaacttagcgataattttcaggattccgaacagcttgtggagaaaatctggtatcgcgtcatcgatgactctttggttgtcgggTCTAGCGGAGGATCTAGCGGAGG	2_wt_dna_repair_peptides	FANCB	667.0	0.5007496251874063	1.2033289809424568
372	0.0	17.0	307.0	0.0	2.0	17.0	hblOligo37544_Cat3	372	NM_1018113	11.0	GATCGTAAGATGAACGAGGTGCATATCTTGGATGAGAAACTTGAGGATAATTTTCAGGATGAGGAACAGCTTGTGGAGAAAATCTGGTATCGCGTCATCGATGACGAGTTGGTTGTCGGGGTCAAGGAGGAGGAGGAGCTCAAACTTGAGCTCAACGATGTTGAGCTTGAGTTGCTTATGGATCAGGCACACGACGAGCGCTTCCGCTTGCTTAAATGTCAAAACCGCGTCATTAAACTGGAGGAGAATCCTTTTTCTAGCGGAGGATCTAGCGGAGG	GATCGTAAGATGaacGAGgtgcatatcttggatgagaaacttGAGgataattttcaggatGAGgaacagcttgtggagaaaatctggtatcgcgtcatcgatgacGAGttggttgtcggggtcaagGAGGAGGAGGAGctcaaacttGAGctcaacgatgttGAGcttGAGttgcttatggatcaggcacacgacGAGcgcttccgcttgcttaaatgtcaaaaccgcgtcattaaactgGAGGAGaatcctttt	GATCGTAAGATG	ATCCACCGGTACCATGGCTAGCGATCGTAAGATGaacGAGgtgcatatcttggatgagaaacttGAGgataattttcaggatGAGgaacagcttgtggagaaaatctggtatcgcgtcatcgatgacGAGttggttgtcggggtcaagGAGGAGGAGGAGctcaaacttGAGctcaacgatgttGAGcttGAGttgcttatggatcaggcacacgacGAGcgcttccgcttgcttaaatgtcaaaaccgcgtcattaaactgGAGGAGaatccttttTCTAGCGGAGGATCTAGCGGAGG	3_4778_st_to_e_dna_repair_peptides_9NATG	FANCB	324.0	0.05246913580246913	-1.693303925584781
374	0.0	424.0	370.0	3550.0	4.0	424.0	hblOligo165955_Cat3	374	NM_1018113	12.0	GGCATCTGGATGGAGCTCAACGATGTTGAGCTTGAGTTGCTTATGGATCAGGCACACGACGAGCGCTTCCGCTTGCTTAAATGTCAAAACCGCGTCATTAAACTGGAGGAGAATCCTTTTCCTGCCCCATATTTGATGCCTTGCGAAATTGGCCTTGAAGCCAAGCGCGTGGAGCTGGAGCCTGACGAGAAGAAAGAGGAAGAGTTTGTGTGCGAGCATCCAGAGAAGAAGGAATGTGTTCAGATCATTGAGGCCTCTAGCGGAGGATCTAGCGGAGG	GGCATCTGGATGGAGctcaacgatgttGAGcttGAGttgcttatggatcaggcacacgacGAGcgcttccgcttgcttaaatgtcaaaaccgcgtcattaaactgGAGGAGaatccttttcctgccccatatttgatgccttgcgaaattggccttgaagccaagcgcgtgGAGctgGAGcctgacGAGaagaaagaggaaGAGtttgtgtgcgagcatccaGAGaagaaggaatgtgttcagatcattGAGgcc	GGCATCTGGATG	ATCCACCGGTACCATGGCTAGCGGCATCTGGATGGAGctcaacgatgttGAGcttGAGttgcttatggatcaggcacacgacGAGcgcttccgcttgcttaaatgtcaaaaccgcgtcattaaactgGAGGAGaatccttttcctgccccatatttgatgccttgcgaaattggccttgaagccaagcgcgtgGAGctgGAGcctgacGAGaagaaagaggaaGAGtttgtgtgcgagcatccaGAGaagaaggaatgtgttcagatcattGAGgccTCTAGCGGAGGATCTAGCGGAGG	3_4778_st_to_e_dna_repair_peptides_9NATG	FANCB	794.0	0.5340050377833753	1.3365609275398875
378	0.0	127.0	187.0	0.0	822.0	127.0	hblOligo165956_Cat3	378	NM_1018113	14.0	TTACTTTTTATGTTCGAGAAGTTTTGTTGCGAGGTTCTTCTTCAAATTATGGAGCGCGAGGAGGGTAATTGTCCAAAGGACCGCTACGTTGTGTGCGGCCGCGTCTTTTTGGAGCTTGAGGACCTGGAGGAGGGCAAATACCTCCTCGAGTTCCCAAAAAAGAAACCTATTGAGCACATGGAAGATCTTTTTGCCTTGCTCGCAGCTTTTCATAAGGAGTGTTTTCAAATCGAGGAGCCTGGGTACGCATTGAACTCTAGCGGAGGATCTAGCGGAGG	TTACTTTTTATGttcGAGaagttttgttgcGAGgttcttcttcaaattatggagcgcgagGAGggtaattgtccaaaggaccgctacgttgtgtgcggccgcgtctttttgGAGcttgaggacctgGAGGAGggcaaatacctcctcGAGttcccaaaaaagaaacctattgagcacatggaagatctttttgccttgctcgcagcttttcataagGAGtgttttcaaatcGAGGAGcctgggtacgcattgaac	TTACTTTTTATG	ATCCACCGGTACCATGGCTAGCTTACTTTTTATGttcGAGaagttttgttgcGAGgttcttcttcaaattatggagcgcgagGAGggtaattgtccaaaggaccgctacgttgtgtgcggccgcgtctttttgGAGcttgaggacctgGAGGAGggcaaatacctcctcGAGttcccaaaaaagaaacctattgagcacatggaagatctttttgccttgctcgcagcttttcataagGAGtgttttcaaatcGAGGAGcctgggtacgcattgaacTCTAGCGGAGGATCTAGCGGAGG	3_4778_st_to_e_dna_repair_peptides_9NATG	FANCB	314.0	0.40445859872611467	0.8134089475502049
380	0.0	501.0	1479.0	0.0	4.0	501.0	hblOligo37546_Cat3	380	NM_1018113	15.0	TCATTGATAATGGAGTTCCCAAAAAAGAAACCTATTGAGCACATGGAAGATCTTTTTGCCTTGCTCGCAGCTTTTCATAAGGAGTGTTTTCAAATCGAGGAGCCTGGGTACGCATTGAACGAGATGAAGGTCTGGTTGTTGGAACATATGAAATGCGAAATTATCAAAGAGTTCCCTGAAGTGTATTTCTGCGAGCGCCCAGGCGAGTTCTACGGCGAGCTTTTCGAGTGGAAACAGCGCGAGCCTTTCGAGGGTTCTAGCGGAGGATCTAGCGGAGG	TCATTGATAATGGAGttcccaaaaaagaaacctattgagcacatggaagatctttttgccttgctcgcagcttttcataagGAGtgttttcaaatcGAGGAGcctgggtacgcattgaacGAGatgaaggtctggttgttggaacatatgaaatgcgaaattatcaaagagttccctgaagtgtatttctgcgagcgcccaggcGAGttctacggcGAGcttttcGAGtggaaacagcgcGAGcctttcgagggt	TCATTGATAATG	ATCCACCGGTACCATGGCTAGCTCATTGATAATGGAGttcccaaaaaagaaacctattgagcacatggaagatctttttgccttgctcgcagcttttcataagGAGtgttttcaaatcGAGGAGcctgggtacgcattgaacGAGatgaaggtctggttgttggaacatatgaaatgcgaaattatcaaagagttccctgaagtgtatttctgcgagcgcccaggcGAGttctacggcGAGcttttcGAGtggaaacagcgcGAGcctttcgagggtTCTAGCGGAGGATCTAGCGGAGG	3_4778_st_to_e_dna_repair_peptides_9NATG	FANCB	1980.0	0.25303030303030305	0.1178151163202652
382	0.0	267.0	1236.0	0.0	3.0	267.0	hblOligo165957_Cat3	382	NM_1018113	16.0	TCGGTCGGGATGATGAAATGCGAAATTATCAAAGAGTTCCCTGAAGTGTATTTCTGCGAGCGCCCAGGCGAGTTCTACGGCGAGCTTTTCGAGTGGAAACAGCGCGAGCCTTTCGAGGGTATCCTCATCATCTATGAGCGCAATCAAGAGGTCATGTTCCAATGTTTGCACAATCTGATCCGCATCTTGCCTATCAATTGTTTTCTGAAGAACCTTAAGGAGGGCGAGGAGAATTTTCTCATTGATAATATGGCCTCTAGCGGAGGATCTAGCGGAGG	TCGGTCGGGATGatgaaatgcgaaattatcaaagagttccctgaagtgtatttctgcgagcgcccaggcGAGttctacggcGAGcttttcGAGtggaaacagcgcGAGcctttcgagggtatcctcatcatctatGAGcgcaatcaaGAGgtcatgttccaatgtttgcacaatctgatccgcatcttgcctatcaattgttttctgaagaaccttaagGAGggcGAGgagaattttctcattgataatatggcc	TCGGTCGGGATG	ATCCACCGGTACCATGGCTAGCTCGGTCGGGATGatgaaatgcgaaattatcaaagagttccctgaagtgtatttctgcgagcgcccaggcGAGttctacggcGAGcttttcGAGtggaaacagcgcGAGcctttcgagggtatcctcatcatctatGAGcgcaatcaaGAGgtcatgttccaatgtttgcacaatctgatccgcatcttgcctatcaattgttttctgaagaaccttaagGAGggcGAGgagaattttctcattgataatatggccTCTAGCGGAGGATCTAGCGGAGG	3_4778_st_to_e_dna_repair_peptides_9NATG	FANCB	1503.0	0.17764471057884232	-0.3320565016711865
383	0.0	20.0	21.0	0.0	0.0	20.0	hblOligo165957_Cat2	383	NM_1018113	16.0	TTGTTGGAACATATGAAATGCGAAATTATCAAAGAGTTCCCTGAAGTGTATTTCTGCGAGCGCCCAGGCAGTTTCTACGGCACACTTTTCACCTGGAAACAGCGCACACCTTTCGAGGGTATCCTCATCATCTATAGTCGCAATCAAACCGTCATGTTCCAATGTTTGCACAATCTGATCCGCATCTTGCCTATCAATTGTTTTCTGAAGAACCTTAAGTCTGGCTCTGAGAATTTTCTCATTGATAATATGGCCTCTAGCGGAGGATCTAGCGGAGG	ttgttggaacatatgaaatgcgaaattatcaaagagttccctgaagtgtatttctgcgagcgcccaggcagtttctacggcacacttttcacctggaaacagcgcacacctttcgagggtatcctcatcatctatagtcgcaatcaaaccgtcatgttccaatgtttgcacaatctgatccgcatcttgcctatcaattgttttctgaagaaccttaagtctggctctgagaattttctcattgataatatggcc		ATCCACCGGTACCATGGCTAGCttgttggaacatatgaaatgcgaaattatcaaagagttccctgaagtgtatttctgcgagcgcccaggcagtttctacggcacacttttcacctggaaacagcgcacacctttcgagggtatcctcatcatctatagtcgcaatcaaaccgtcatgttccaatgtttgcacaatctgatccgcatcttgcctatcaattgttttctgaagaaccttaagtctggctctgagaattttctcattgataatatggccTCTAGCGGAGGATCTAGCGGAGG	2_wt_dna_repair_peptides	FANCB	41.0	0.4878048780487805	1.151540313776768
384	0.0	17.0	242.0	0.0	2.0	17.0	hblOligo37547_Cat3	384	NM_1018113	17.0	AAACGCCAGATGGAGGTCATGTTCCAATGTTTGCACAATCTGATCCGCATCTTGCCTATCAATTGTTTTCTGAAGAACCTTAAGGAGGGCGAGGAGAATTTTCTCATTGATAATATGGCCTTTGAGCTCGAAAAGGAACTCGTTGAGTTGGAGGAGTTGGAGGAGGCAATCGCTAAACACGAGGAGAACTTTATGCAACGCTGCGAGGTCGAGAAGGGCAAAGAGGAGGTTGTTGCCGCTGCACTCGAGGATCGCTCTAGCGGAGGATCTAGCGGAGG	AAACGCCAGATGGAGgtcatgttccaatgtttgcacaatctgatccgcatcttgcctatcaattgttttctgaagaaccttaagGAGggcGAGgagaattttctcattgataatatggcctttGAGctcgaaaaggaactcgttGAGttgGAGGAGttgGAGGAGgcaatcgctaaacacgagGAGaactttatgcaacgctgcgaggtcGAGaagggcaaaGAGGAGgttgttgccgctgcactcGAGgatcgc	AAACGCCAGATG	ATCCACCGGTACCATGGCTAGCAAACGCCAGATGGAGgtcatgttccaatgtttgcacaatctgatccgcatcttgcctatcaattgttttctgaagaaccttaagGAGggcGAGgagaattttctcattgataatatggcctttGAGctcgaaaaggaactcgttGAGttgGAGGAGttgGAGGAGgcaatcgctaaacacgagGAGaactttatgcaacgctgcgaggtcGAGaagggcaaaGAGGAGgttgttgccgctgcactcGAGgatcgcTCTAGCGGAGGATCTAGCGGAGG	3_4778_st_to_e_dna_repair_peptides_9NATG	FANCB	259.0	0.06563706563706563	-1.4553939041542705
385	0.0	295.0	484.0	0.0	3.0	295.0	hblOligo37547_Cat2	385	NM_1018113	17.0	AGTCGCAATCAAACCGTCATGTTCCAATGTTTGCACAATCTGATCCGCATCTTGCCTATCAATTGTTTTCTGAAGAACCTTAAGTCTGGCTCTGAGAATTTTCTCATTGATAATATGGCCTTTACCCTCGAAAAGGAACTCGTTACCTTGTCATCATTGTCCTCAGCAATCGCTAAACACGAGTCTAACTTTATGCAACGCTGCGAGGTCTCCAAGGGCAAAAGCTCCGTTGTTGCCGCTGCACTCTCAGATCGCTCTAGCGGAGGATCTAGCGGAGG	agtcgcaatcaaaccgtcatgttccaatgtttgcacaatctgatccgcatcttgcctatcaattgttttctgaagaaccttaagtctggctctgagaattttctcattgataatatggcctttaccctcgaaaaggaactcgttaccttgtcatcattgtcctcagcaatcgctaaacacgagtctaactttatgcaacgctgcgaggtctccaagggcaaaagctccgttgttgccgctgcactctcagatcgc		ATCCACCGGTACCATGGCTAGCagtcgcaatcaaaccgtcatgttccaatgtttgcacaatctgatccgcatcttgcctatcaattgttttctgaagaaccttaagtctggctctgagaattttctcattgataatatggcctttaccctcgaaaaggaactcgttaccttgtcatcattgtcctcagcaatcgctaaacacgagtctaactttatgcaacgctgcgaggtctccaagggcaaaagctccgttgttgccgctgcactctcagatcgcTCTAGCGGAGGATCTAGCGGAGG	2_wt_dna_repair_peptides	FANCB	779.0	0.37869062901155326	0.705220927569388
386	0.0	351.0	3100.0	6.0	8.0	351.0	hblOligo165958_Cat3	386	NM_1018113	18.0	TCCGGATTTATGTTGGAGGAGTTGGAGGAGGCAATCGCTAAACACGAGGAGAACTTTATGCAACGCTGCGAGGTCGAGAAGGGCAAAGAGGAGGTTGTTGCCGCTGCACTCGAGGATCGCCGCGAGAATATTCATCCTTACCGCAAAGAGTTGCAACGCGAAAAAAAAAAAATGTTGCAAGAGAATCTGAAGGTGGAGGGGGCCCTTTATCGCGAGATTGAGCTCAAAGTTGCAGAGGTCCAGCTTAAGGAGGACTCTAGCGGAGGATCTAGCGGAGG	TCCGGATTTATGttgGAGGAGttgGAGGAGgcaatcgctaaacacgagGAGaactttatgcaacgctgcgaggtcGAGaagggcaaaGAGGAGgttgttgccgctgcactcGAGgatcgccgcgagaatattcatccttaccgcaaagagttgcaacgcgaaaaaaaaaaaatgttgcaaGAGaatctgaaggtgGAGggggccctttatcgcgagattGAGctcaaagttgcagaggtccagcttaagGAGgac	TCCGGATTTATG	ATCCACCGGTACCATGGCTAGCTCCGGATTTATGttgGAGGAGttgGAGGAGgcaatcgctaaacacgagGAGaactttatgcaacgctgcgaggtcGAGaagggcaaaGAGGAGgttgttgccgctgcactcGAGgatcgccgcgagaatattcatccttaccgcaaagagttgcaacgcgaaaaaaaaaaaatgttgcaaGAGaatctgaaggtgGAGggggccctttatcgcgagattGAGctcaaagttgcagaggtccagcttaagGAGgacTCTAGCGGAGGATCTAGCGGAGG	3_4778_st_to_e_dna_repair_peptides_9NATG	FANCB	3451.0	0.10170964937699217	-0.9780406890611717
387	0.0	53.0	40.0	0.0	0.0	53.0	hblOligo165958_Cat2	387	NM_1018113	18.0	GAACTCGTTACCTTGTCATCATTGTCCTCAGCAATCGCTAAACACGAGTCTAACTTTATGCAACGCTGCGAGGTCTCCAAGGGCAAAAGCTCCGTTGTTGCCGCTGCACTCTCAGATCGCCGCGAGAATATTCATCCTTACCGCAAAGAGTTGCAACGCGAAAAAAAAAAAATGTTGCAAACTAATCTGAAGGTGTCCGGGGCCCTTTATCGCGAGATTACCCTCAAAGTTGCAGAGGTCCAGCTTAAGTCCGACTCTAGCGGAGGATCTAGCGGAGG	gaactcgttaccttgtcatcattgtcctcagcaatcgctaaacacgagtctaactttatgcaacgctgcgaggtctccaagggcaaaagctccgttgttgccgctgcactctcagatcgccgcgagaatattcatccttaccgcaaagagttgcaacgcgaaaaaaaaaaaatgttgcaaactaatctgaaggtgtccggggccctttatcgcgagattaccctcaaagttgcagaggtccagcttaagtccgac		ATCCACCGGTACCATGGCTAGCgaactcgttaccttgtcatcattgtcctcagcaatcgctaaacacgagtctaactttatgcaacgctgcgaggtctccaagggcaaaagctccgttgttgccgctgcactctcagatcgccgcgagaatattcatccttaccgcaaagagttgcaacgcgaaaaaaaaaaaatgttgcaaactaatctgaaggtgtccggggccctttatcgcgagattaccctcaaagttgcagaggtccagcttaagtccgacTCTAGCGGAGGATCTAGCGGAGG	2_wt_dna_repair_peptides	FANCB	93.0	0.5698924731182796	1.4817429373843858
388	0.0	46.0	0.0	0.0	2.0	46.0	hblOligo37548_Cat3	388	NM_1018113	19.0	CGGTCTCTGATGAAACACGAGGAGAACTTTATGCAACGCTGCGAGGTCGAGAAGGGCAAAGAGGAGGTTGTTGCCGCTGCACTCGAGGATCGCCGCGAGAATATTCATCCTTACCGCAAAGAGTTGCAACGCGAAAAAAAAAAAATGTTGCAAGAGAATCTGAAGGTGGAGGGGGCCCTTTATCGCGAGATTGAGCTCAAAGTTGCAGAGGTCCAGCTTAAGGAGGACTTCGCTGCTCAGAAGTTGGAGAACCTCTCTAGCGGAGGATCTAGCGGAGG	CGGTCTCTGATGaaacacgagGAGaactttatgcaacgctgcgaggtcGAGaagggcaaaGAGGAGgttgttgccgctgcactcGAGgatcgccgcgagaatattcatccttaccgcaaagagttgcaacgcgaaaaaaaaaaaatgttgcaaGAGaatctgaaggtgGAGggggccctttatcgcgagattGAGctcaaagttgcagaggtccagcttaagGAGgacttcgctgctcagaagttgGAGaacctc	CGGTCTCTGATG	ATCCACCGGTACCATGGCTAGCCGGTCTCTGATGaaacacgagGAGaactttatgcaacgctgcgaggtcGAGaagggcaaaGAGGAGgttgttgccgctgcactcGAGgatcgccgcgagaatattcatccttaccgcaaagagttgcaacgcgaaaaaaaaaaaatgttgcaaGAGaatctgaaggtgGAGggggccctttatcgcgagattGAGctcaaagttgcagaggtccagcttaagGAGgacttcgctgctcagaagttgGAGaacctcTCTAGCGGAGGATCTAGCGGAGG	3_4778_st_to_e_dna_repair_peptides_9NATG	FANCB	46.0	1.0
389	0.0	756.0	1328.0	0.0	5.0	756.0	hblOligo37548_Cat2	389	NM_1018113	19.0	TCAGCAATCGCTAAACACGAGTCTAACTTTATGCAACGCTGCGAGGTCTCCAAGGGCAAAAGCTCCGTTGTTGCCGCTGCACTCTCAGATCGCCGCGAGAATATTCATCCTTACCGCAAAGAGTTGCAACGCGAAAAAAAAAAAATGTTGCAAACTAATCTGAAGGTGTCCGGGGCCCTTTATCGCGAGATTACCCTCAAAGTTGCAGAGGTCCAGCTTAAGTCCGACTTCGCTGCTCAGAAGTTGAGTAACCTCTCTAGCGGAGGATCTAGCGGAGG	tcagcaatcgctaaacacgagtctaactttatgcaacgctgcgaggtctccaagggcaaaagctccgttgttgccgctgcactctcagatcgccgcgagaatattcatccttaccgcaaagagttgcaacgcgaaaaaaaaaaaatgttgcaaactaatctgaaggtgtccggggccctttatcgcgagattaccctcaaagttgcagaggtccagcttaagtccgacttcgctgctcagaagttgagtaacctc		ATCCACCGGTACCATGGCTAGCtcagcaatcgctaaacacgagtctaactttatgcaacgctgcgaggtctccaagggcaaaagctccgttgttgccgctgcactctcagatcgccgcgagaatattcatccttaccgcaaagagttgcaacgcgaaaaaaaaaaaatgttgcaaactaatctgaaggtgtccggggccctttatcgcgagattaccctcaaagttgcagaggtccagcttaagtccgacttcgctgctcagaagttgagtaacctcTCTAGCGGAGGATCTAGCGGAGG	2_wt_dna_repair_peptides	FANCB	2084.0	0.362763915547025	0.636942524089354
396	0.0	112.0	510.0	0.0	1.0	112.0	hblOligo252076_Cat2	396	NM_1024844	1.0	ATCAGCGTGCTGCAAACATCAAGCAGCTCCCTTCGCATGGGCGCATACGTTTTCATTGGGGTGGGCGCCGTGACAATGTTGATGGGGTTTCTTGGTTGTATCGGCGCTGTGAACGAAGTGCGCTGTCTCCTCGGTTTGTTGAAGCAGGAGATGGGCGGCATCGTGACTGAACTCATTCGCGACTATAATAGTTCCCGCGAGGACTCTCTGCAAGACGCCTGGGATTACGTGCAAGCCCAAGTCAAATGCTGCGGGTCTAGCGGAGGATCTAGCGGAGG	atcagcgtgctgcaaacatcaagcagctcccttcgcatgggcgcatacgttttcattggggtgggcgccgtgacaatgttgatggggtttcttggttgtatcggcgctgtgaacgaagtgcgctgtctcctcggtttgttgaagcaggagatgggcggcatcgtgactgaactcattcgcgactataatagttcccgcgaggactctctgcaagacgcctgggattacgtgcaagcccaagtcaaatgctgcggg		ATCCACCGGTACCATGGCTAGCatcagcgtgctgcaaacatcaagcagctcccttcgcatgggcgcatacgttttcattggggtgggcgccgtgacaatgttgatggggtttcttggttgtatcggcgctgtgaacgaagtgcgctgtctcctcggtttgttgaagcaggagatgggcggcatcgtgactgaactcattcgcgactataatagttcccgcgaggactctctgcaagacgcctgggattacgtgcaagcccaagtcaaatgctgcgggTCTAGCGGAGGATCTAGCGGAGG	2_wt_dna_repair_peptides	CD82	622.0	0.18006430868167203	-0.31558137647707696
397	0.0	379.0	281.0	0.0	17.0	379.0	hblOligo31944_Cat3	397	NM_1025248	1.0	AGGCTTTACATGCCTCGCCCTGCCCTGTGTTATCATTTTTTGGAGGAGTTGCTCCGCGAGGCCATGCAAAACGCTCGCGGGGCACGCCAACGCGCTGAAGCAGCAGTCTTGGAGGGGCCAGGGCCTCCATTGGGTCGCGCTGCACAACATGGTATTCCTCGCCCACTGGAGGAGGCAGGGCGCCTTGAGCAAGGTTGCCGCGGTGCAGAGGAGGTGGGGGCCGCCGGTTGGAAGGGGGAACTCCCTAAAGCTGGTTCTAGCGGAGGATCTAGCGGAGG	AGGCTTTACATGcctcgccctgccctgtgttatcattttttgGAGGAGttgctccgcGAGgccatgcaaaacgctcgcggggcacgccaacgcgctgaagcagcagtcttgGAGgggccagggcctccattgggtcgcgctgcacaacatggtattcctcgcccactgGAGGAGgcagggcgccttGAGcaaggttgccgcggtgcaGAGGAGgtgggggccgccggttggaagggggaactccctaaagctggt	AGGCTTTACATG	ATCCACCGGTACCATGGCTAGCAGGCTTTACATGcctcgccctgccctgtgttatcattttttgGAGGAGttgctccgcGAGgccatgcaaaacgctcgcggggcacgccaacgcgctgaagcagcagtcttgGAGgggccagggcctccattgggtcgcgctgcacaacatggtattcctcgcccactgGAGGAGgcagggcgccttGAGcaaggttgccgcggtgcaGAGGAGgtgggggccgccggttggaagggggaactccctaaagctggtTCTAGCGGAGGATCTAGCGGAGG	3_4778_st_to_e_dna_repair_peptides_9NATG	DUT	660.0	0.5742424242424242	1.4995120136948805
399	0.0	1653.0	2531.0	0.0	22.0	1653.0	hblOligo160806_Cat3	399	NM_1025248	2.0	GAGTTAGTCATGCAACATGGTATTCCTCGCCCACTGGAGGAGGCAGGGCGCCTTGAGCAAGGTTGCCGCGGTGCAGAGGAGGTGGGGGCCGCCGGTTGGAAGGGGGAACTCCCTAAAGCTGGTGGCGAGCCAGCTCCTGGCCCAGAAGAGCCAGCAATTGAGCCAGAGAAGCGCGCCCGCCCAGCTGAAGTGGGGGGTATGCAGTTGCGCTTTGCCCGCCTTGAGGAACACGCCGAGGCCCCAGAGCGCGGTGAGTCTAGCGGAGGATCTAGCGGAGG	GAGTTAGTCATGcaacatggtattcctcgcccactgGAGGAGgcagggcgccttGAGcaaggttgccgcggtgcaGAGGAGgtgggggccgccggttggaagggggaactccctaaagctggtggcGAGccagctcctggcccagaaGAGccagcaattGAGccaGAGaagcgcgcccgcccagctgaagtggggggtatgcagttgcgctttgcccgccttGAGgaacacgccGAGgccccaGAGcgcggtGAG	GAGTTAGTCATG	ATCCACCGGTACCATGGCTAGCGAGTTAGTCATGcaacatggtattcctcgcccactgGAGGAGgcagggcgccttGAGcaaggttgccgcggtgcaGAGGAGgtgggggccgccggttggaagggggaactccctaaagctggtggcGAGccagctcctggcccagaaGAGccagcaattGAGccaGAGaagcgcgcccgcccagctgaagtggggggtatgcagttgcgctttgcccgccttGAGgaacacgccGAGgccccaGAGcgcggtGAGTCTAGCGGAGGATCTAGCGGAGG	3_4778_st_to_e_dna_repair_peptides_9NATG	DUT	4184.0	0.39507648183556404	0.7743078152221002
400	0.0	1209.0	2925.0	1.0	47.0	1209.0	hblOligo160806_Cat2	400	NM_1025248	2.0	GGTCGCGCTGCACAACATGGTATTCCTCGCCCACTGAGTTCAGCAGGGCGCCTTTCACAAGGTTGCCGCGGTGCATCCACTGTGGGGGCCGCCGGTTGGAAGGGGGAACTCCCTAAAGCTGGTGGCTCCCCAGCTCCTGGCCCAGAAACACCAGCAATTTCACCAAGTAAGCGCGCCCGCCCAGCTGAAGTGGGGGGTATGCAGTTGCGCTTTGCCCGCCTTAGTGAACACGCCACAGCCCCAACCCGCGGTAGCTCTAGCGGAGGATCTAGCGGAGG	ggtcgcgctgcacaacatggtattcctcgcccactgagttcagcagggcgcctttcacaaggttgccgcggtgcatccactgtgggggccgccggttggaagggggaactccctaaagctggtggctccccagctcctggcccagaaacaccagcaatttcaccaagtaagcgcgcccgcccagctgaagtggggggtatgcagttgcgctttgcccgccttagtgaacacgccacagccccaacccgcggtagc		ATCCACCGGTACCATGGCTAGCggtcgcgctgcacaacatggtattcctcgcccactgagttcagcagggcgcctttcacaaggttgccgcggtgcatccactgtgggggccgccggttggaagggggaactccctaaagctggtggctccccagctcctggcccagaaacaccagcaatttcaccaagtaagcgcgcccgcccagctgaagtggggggtatgcagttgcgctttgcccgccttagtgaacacgccacagccccaacccgcggtagcTCTAGCGGAGGATCTAGCGGAGG	2_wt_dna_repair_peptides	DUT	4134.0	0.29245283018867924	0.3168295688950359
401	0.0	849.0	1403.0	0.0	5.0	849.0	hblOligo31945_Cat3	401	NM_1025248	3.0	CGGTTCTGGATGGAGCCAGCAATTGAGCCAGAGAAGCGCGCCCGCCCAGCTGAAGTGGGGGGTATGCAGTTGCGCTTTGCCCGCCTTGAGGAACACGCCGAGGCCCCAGAGCGCGGTGAGGCTCGCGCTGCCGGGTACGATCTGTACGAGGCATATGACTACGAGATTCCACCAATGGAAAAGGCCGTGGTTAAAGAGGACATTCAGATCGCATTGCCTGAGGGGTGTTACGGGCGCGTCGCACCTCGCGAGGGCTCTAGCGGAGGATCTAGCGGAGG	CGGTTCTGGATGGAGccagcaattGAGccaGAGaagcgcgcccgcccagctgaagtggggggtatgcagttgcgctttgcccgccttGAGgaacacgccGAGgccccaGAGcgcggtGAGgctcgcgctgccgggtacgatctgtacGAGgcatatgactacGAGattccaccaatggaaaaggccgtggttaaaGAGgacattcagatcgcattgcctGAGgggtgttacgggcgcgtcgcacctcgcGAGggc	CGGTTCTGGATG	ATCCACCGGTACCATGGCTAGCCGGTTCTGGATGGAGccagcaattGAGccaGAGaagcgcgcccgcccagctgaagtggggggtatgcagttgcgctttgcccgccttGAGgaacacgccGAGgccccaGAGcgcggtGAGgctcgcgctgccgggtacgatctgtacGAGgcatatgactacGAGattccaccaatggaaaaggccgtggttaaaGAGgacattcagatcgcattgcctGAGgggtgttacgggcgcgtcgcacctcgcGAGggcTCTAGCGGAGGATCTAGCGGAGG	3_4778_st_to_e_dna_repair_peptides_9NATG	DUT	2252.0	0.37699822380106573	0.6980215841550864
402	0.0	409.0	463.0	0.0	6.0	409.0	hblOligo31945_Cat2	402	NM_1025248	3.0	CCTGGCCCAGAAACACCAGCAATTTCACCAAGTAAGCGCGCCCGCCCAGCTGAAGTGGGGGGTATGCAGTTGCGCTTTGCCCGCCTTAGTGAACACGCCACAGCCCCAACCCGCGGTAGCGCTCGCGCTGCCGGGTACGATCTGTACTCCGCATATGACTACACCATTCCACCAATGGAAAAGGCCGTGGTTAAAACTGACATTCAGATCGCATTGCCTTCCGGGTGTTACGGGCGCGTCGCACCTCGCTCCGGCTCTAGCGGAGGATCTAGCGGAGG	cctggcccagaaacaccagcaatttcaccaagtaagcgcgcccgcccagctgaagtggggggtatgcagttgcgctttgcccgccttagtgaacacgccacagccccaacccgcggtagcgctcgcgctgccgggtacgatctgtactccgcatatgactacaccattccaccaatggaaaaggccgtggttaaaactgacattcagatcgcattgccttccgggtgttacgggcgcgtcgcacctcgctccggc		ATCCACCGGTACCATGGCTAGCcctggcccagaaacaccagcaatttcaccaagtaagcgcgcccgcccagctgaagtggggggtatgcagttgcgctttgcccgccttagtgaacacgccacagccccaacccgcggtagcgctcgcgctgccgggtacgatctgtactccgcatatgactacaccattccaccaatggaaaaggccgtggttaaaactgacattcagatcgcattgccttccgggtgttacgggcgcgtcgcacctcgctccggcTCTAGCGGAGGATCTAGCGGAGG	2_wt_dna_repair_peptides	DUT	872.0	0.4690366972477064	1.076318579902768
403	0.0	1108.0	699.0	11.0	9.0	1108.0	hblOligo160807_Cat3	403	NM_1025248	4.0	CTAATTGGCATGGAGGCATATGACTACGAGATTCCACCAATGGAAAAGGCCGTGGTTAAAGAGGACATTCAGATCGCATTGCCTGAGGGGTGTTACGGGCGCGTCGCACCTCGCGAGGGCTTGGCAGCAAAGCACTTCATTGACGTGGGCGCAGGGGTGATTGATGAAGACTACCGCGGCAACGTTGGTGTTGTGCTGTTCAACTTTGGTAAAGAGAAGTTTGAGGTTAAGAAGGGTGATCGCATCGCACAGCTTTCTAGCGGAGGATCTAGCGGAGG	CTAATTGGCATGGAGgcatatgactacGAGattccaccaatggaaaaggccgtggttaaaGAGgacattcagatcgcattgcctGAGgggtgttacgggcgcgtcgcacctcgcGAGggcttggcagcaaagcacttcattgacgtgggcgcaggggtgattgatgaagactaccgcggcaacgttggtgttgtgctgttcaactttggtaaagagaagtttgaggttaagaagggtgatcgcatcgcacagctt	CTAATTGGCATG	ATCCACCGGTACCATGGCTAGCCTAATTGGCATGGAGgcatatgactacGAGattccaccaatggaaaaggccgtggttaaaGAGgacattcagatcgcattgcctGAGgggtgttacgggcgcgtcgcacctcgcGAGggcttggcagcaaagcacttcattgacgtgggcgcaggggtgattgatgaagactaccgcggcaacgttggtgttgtgctgttcaactttggtaaagagaagtttgaggttaagaagggtgatcgcatcgcacagcttTCTAGCGGAGGATCTAGCGGAGG	3_4778_st_to_e_dna_repair_peptides_9NATG	DUT	1807.0	0.6131710016602103	1.660991603019619
404	0.0	143.0	524.0	0.0	2.0	143.0	hblOligo160807_Cat2	404	NM_1025248	4.0	TACGATCTGTACTCCGCATATGACTACACCATTCCACCAATGGAAAAGGCCGTGGTTAAAACTGACATTCAGATCGCATTGCCTTCCGGGTGTTACGGGCGCGTCGCACCTCGCTCCGGCTTGGCAGCAAAGCACTTCATTGACGTGGGCGCAGGGGTGATTGATGAAGACTACCGCGGCAACGTTGGTGTTGTGCTGTTCAACTTTGGTAAAGAGAAGTTTGAGGTTAAGAAGGGTGATCGCATCGCACAGCTTTCTAGCGGAGGATCTAGCGGAGG	tacgatctgtactccgcatatgactacaccattccaccaatggaaaaggccgtggttaaaactgacattcagatcgcattgccttccgggtgttacgggcgcgtcgcacctcgctccggcttggcagcaaagcacttcattgacgtgggcgcaggggtgattgatgaagactaccgcggcaacgttggtgttgtgctgttcaactttggtaaagagaagtttgaggttaagaagggtgatcgcatcgcacagctt		ATCCACCGGTACCATGGCTAGCtacgatctgtactccgcatatgactacaccattccaccaatggaaaaggccgtggttaaaactgacattcagatcgcattgccttccgggtgttacgggcgcgtcgcacctcgctccggcttggcagcaaagcacttcattgacgtgggcgcaggggtgattgatgaagactaccgcggcaacgttggtgttgtgctgttcaactttggtaaagagaagtttgaggttaagaagggtgatcgcatcgcacagcttTCTAGCGGAGGATCTAGCGGAGG	2_wt_dna_repair_peptides	DUT	667.0	0.2143928035982009	-0.09831657611493494
405	0.0	307.0	1517.0	0.0	7.0	307.0	hblOligo31946_Cat3	405	NM_1025248	5.0	AGCTCTCGTATGCCTCGCGAGGGCTTGGCAGCAAAGCACTTCATTGACGTGGGCGCAGGGGTGATTGATGAAGACTACCGCGGCAACGTTGGTGTTGTGCTGTTCAACTTTGGTAAAGAGAAGTTTGAGGTTAAGAAGGGTGATCGCATCGCACAGCTTATTTGTGAACGCATCTTCTATCCTGAGATTGAGGAGGTCCAAGCCTTGGACGATGAGGAGCGCGGCGAGGGCGGGTTCGGCGAGGAGGGCAAGAACTCTAGCGGAGGATCTAGCGGAGG	AGCTCTCGTATGcctcgcGAGggcttggcagcaaagcacttcattgacgtgggcgcaggggtgattgatgaagactaccgcggcaacgttggtgttgtgctgttcaactttggtaaagagaagtttgaggttaagaagggtgatcgcatcgcacagcttatttgtgaacgcatcttctatcctgagattgaggaggtccaagccttggacgatGAGgagcgcggcGAGggcgggttcggcGAGGAGggcaagaac	AGCTCTCGTATG	ATCCACCGGTACCATGGCTAGCAGCTCTCGTATGcctcgcGAGggcttggcagcaaagcacttcattgacgtgggcgcaggggtgattgatgaagactaccgcggcaacgttggtgttgtgctgttcaactttggtaaagagaagtttgaggttaagaagggtgatcgcatcgcacagcttatttgtgaacgcatcttctatcctgagattgaggaggtccaagccttggacgatGAGgagcgcggcGAGggcgggttcggcGAGGAGggcaagaacTCTAGCGGAGGATCTAGCGGAGG	3_4778_st_to_e_dna_repair_peptides_9NATG	DUT	1824.0	0.16831140350877194	-0.39731175381513495
406	0.0	548.0	1265.0	4.0	36.0	548.0	hblOligo31946_Cat2	406	NM_1025248	5.0	GGGCGCGTCGCACCTCGCTCCGGCTTGGCAGCAAAGCACTTCATTGACGTGGGCGCAGGGGTGATTGATGAAGACTACCGCGGCAACGTTGGTGTTGTGCTGTTCAACTTTGGTAAAGAGAAGTTTGAGGTTAAGAAGGGTGATCGCATCGCACAGCTTATTTGTGAACGCATCTTCTATCCTGAGATTGAGGAGGTCCAAGCCTTGGACGATACAGAGCGCGGCAGCGGCGGGTTCGGCAGCACTGGCAAGAACTCTAGCGGAGGATCTAGCGGAGG	gggcgcgtcgcacctcgctccggcttggcagcaaagcacttcattgacgtgggcgcaggggtgattgatgaagactaccgcggcaacgttggtgttgtgctgttcaactttggtaaagagaagtttgaggttaagaagggtgatcgcatcgcacagcttatttgtgaacgcatcttctatcctgagattgaggaggtccaagccttggacgatacagagcgcggcagcggcgggttcggcagcactggcaagaac		ATCCACCGGTACCATGGCTAGCgggcgcgtcgcacctcgctccggcttggcagcaaagcacttcattgacgtgggcgcaggggtgattgatgaagactaccgcggcaacgttggtgttgtgctgttcaactttggtaaagagaagtttgaggttaagaagggtgatcgcatcgcacagcttatttgtgaacgcatcttctatcctgagattgaggaggtccaagccttggacgatacagagcgcggcagcggcgggttcggcagcactggcaagaacTCTAGCGGAGGATCTAGCGGAGG	2_wt_dna_repair_peptides	DUT	1813.0	0.302261445118588	0.3637783637325951
408	0.0	3648.0	5170.0	1.0	58.0	3648.0	hblOligo134487_Cat6	408	NM_1029882	2.0	TCCCCACCAGATAAAGCCTTTAGTACACATGCTTTTAGCGAGAACCCACGCCCACCACCACGCCGCGACCCTTCAACTCGCCGCCCTCCAGTCCTCGCAAAGGGTGACGACCCATTGCCACCTCGCGCCGCACGCCCTGTCTCTCAGGCACGCTGCCCTACCCCTGTCGGTGATGGTTCCTCATCACGCCGCTGTTGGGATAACGGTCGCGTGAATCTTCGCCCTGTCGTTCAACTGATCGATATTATGAAGGACTCTAGCGGAGGATCTAGCGGAGG	tccccaccagataaagcctttagtacacatgcttttagcgagaacccacgcccaccaccacgccgcgacccttcaactcgccgccctccagtcctcgcaaagggtgacgacccattgccacctcgcgccgcacgccctgtctctcaggcacgctgccctacccctgtcggtgatggttcctcatcacgccgctgttgggataacggtcgcgtgaatcttcgccctgtcgttcaactgatcgatattatgaaggac		ATCCACCGGTACCATGGCTAGCtccccaccagataaagcctttagtacacatgcttttagcgagaacccacgcccaccaccacgccgcgacccttcaactcgccgccctccagtcctcgcaaagggtgacgacccattgccacctcgcgccgcacgccctgtctctcaggcacgctgccctacccctgtcggtgatggttcctcatcacgccgctgttgggataacggtcgcgtgaatcttcgccctgtcgttcaactgatcgatattatgaaggacTCTAGCGGAGGATCTAGCGGAGG	6_phosphoprotein_peptides	AHDC1	8818.0	0.4136992515309594	0.8516368616379473
409	0.0	1658.0	7519.0	1.0	120.0	1658.0	hblOligo3303_Cat6	409	NM_1029882	3.0	CCTGTCTCTCAGGCACGCTGCCCTACCCCTGTCGGTGATGGTTCCTCATCACGCCGCTGTTGGGATAACGGTCGCGTGAATCTTCGCCCTGTCGTTCAACTGATCGATATTATGAAGGACCTTACTCGCTTGAGCCAGGATCTGCAACACAGCGGGGTGCATCTGGATTGTGGCGGCCTGCGCTTGTCACGCCCTCCTGCTCCACCACCAGGTGATCTGCAGTACTCCTTCTTCAGCTCTCCTTCTCTTGCCAATTCTAGCGGAGGATCTAGCGGAGG	cctgtctctcaggcacgctgccctacccctgtcggtgatggttcctcatcacgccgctgttgggataacggtcgcgtgaatcttcgccctgtcgttcaactgatcgatattatgaaggaccttactcgcttgagccaggatctgcaacacagcggggtgcatctggattgtggcggcctgcgcttgtcacgccctcctgctccaccaccaggtgatctgcagtactccttcttcagctctccttctcttgccaat		ATCCACCGGTACCATGGCTAGCcctgtctctcaggcacgctgccctacccctgtcggtgatggttcctcatcacgccgctgttgggataacggtcgcgtgaatcttcgccctgtcgttcaactgatcgatattatgaaggaccttactcgcttgagccaggatctgcaacacagcggggtgcatctggattgtggcggcctgcgcttgtcacgccctcctgctccaccaccaggtgatctgcagtactccttcttcagctctccttctcttgccaatTCTAGCGGAGGATCTAGCGGAGG	6_phosphoprotein_peptides	AHDC1	9177.0	0.18066906396425847	-0.31149061573658665
411	0.0	4820.0	17009.0	619.0	70.0	4820.0	hblOligo134488_Cat6	411	NM_1029882	4.0	CAGGATCTGCAACACAGCGGGGTGCATCTGGATTGTGGCGGCCTGCGCTTGTCACGCCCTCCTGCTCCACCACCAGGTGATCTGCAGTACTCCTTCTTCAGCTCTCCTTCTCTTGCCAATAGCATCCGCTCACCTGAGGAGCGCGCCACTCCACACGCAAAATCCGAGCGCCCTTCCCATCCACTTTATGAACCTGAACCTGAGCCTCGCGATTCCCCTCAGCCAGGGCAAGGTCATTCCCCTGGGGCCACCGCTTCTAGCGGAGGATCTAGCGGAGG	caggatctgcaacacagcggggtgcatctggattgtggcggcctgcgcttgtcacgccctcctgctccaccaccaggtgatctgcagtactccttcttcagctctccttctcttgccaatagcatccgctcacctgaggagcgcgccactccacacgcaaaatccgagcgcccttcccatccactttatgaacctgaacctgagcctcgcgattcccctcagccagggcaaggtcattcccctggggccaccgct		ATCCACCGGTACCATGGCTAGCcaggatctgcaacacagcggggtgcatctggattgtggcggcctgcgcttgtcacgccctcctgctccaccaccaggtgatctgcagtactccttcttcagctctccttctcttgccaatagcatccgctcacctgaggagcgcgccactccacacgcaaaatccgagcgcccttcccatccactttatgaacctgaacctgagcctcgcgattcccctcagccagggcaaggtcattcccctggggccaccgctTCTAGCGGAGGATCTAGCGGAGG	6_phosphoprotein_peptides	AHDC1	21829.0	0.22080718310504374	-0.06063820972324563
412	0.0	357.0	1577.0	1.0	5.0	357.0	hblOligo3304_Cat7	412	NM_1029882	5.0	TATGTCCTTATGGAGCCACACGCAAAAGAGGAGCGCCCTGAGCATCCACTTTATGAACCTGAACCTGAGCCTCGCGATGAGCCTCAGCCAGGGCAAGGTCATGAGCCTGGGGCCGAGGCTGCCGCAGAGGGGCTGCCACCAGAACCAGAGCCAGACGAGGAGGACTATGAGGAGCTTGCAGACGCTGACATTCTGGAGGAATTGGCCGAGCTGGAGTGTCCAGAGGCACAGCTTTTGGAAGCACAGGCACTGGAGTCTAGCGGAGGATCTAGCGGAGG	TATGTCCTTATGGAGccacacgcaaaaGAGgagcgccctGAGcatccactttatgaacctgaacctgagcctcgcgatGAGcctcagccagggcaaggtcatGAGcctggggccGAGgctgccgcaGAGgggctgccaccagaaccagagccagacGAGGAGgactatGAGgagcttgcagacgctgacattctgGAGgaattggccGAGctgGAGtgtccagaggcacagcttttggaagcacaggcactggag	TATGTCCTTATG	ATCCACCGGTACCATGGCTAGCTATGTCCTTATGGAGccacacgcaaaaGAGgagcgccctGAGcatccactttatgaacctgaacctgagcctcgcgatGAGcctcagccagggcaaggtcatGAGcctggggccGAGgctgccgcaGAGgggctgccaccagaaccagagccagacGAGGAGgactatGAGgagcttgcagacgctgacattctgGAGgaattggccGAGctgGAGtgtccagaggcacagcttttggaagcacaggcactggagTCTAGCGGAGGATCTAGCGGAGG	7_sampled_680_from_cat6	AHDC1	1934.0	0.18459152016546018	-0.2852133272371993
414	0.0	830.0	7606.0	3904.0	8.0	830.0	hblOligo134489_Cat7	414	NM_1029882	6.0	GGGTGGGTCATGGAGCCAGACGAGGAGGACTATGAGGAGCTTGCAGACGCTGACATTCTGGAGGAATTGGCCGAGCTGGAGTGTCCAGAGGCACAGCTTTTGGAAGCACAGGCACTGGAGCCTCCAGAGCCAGAGCCAGAACCTCAGCTTCTCGATCCACAACCTCGCTTCCTCGACCCTCAGGCACTCGAACCTCTTGGCGAAGCCTTGGAGCTTCCACCTCTCCAGCCTCTGGCAGACCCACTTGGCCTTCCTTCTAGCGGAGGATCTAGCGGAGG	GGGTGGGTCATGgagccagacGAGGAGgactatGAGgagcttgcagacgctgacattctgGAGgaattggccGAGctgGAGtgtccagaggcacagcttttggaagcacaggcactggagcctccaGAGccagagccagaacctcagcttctcgatccacaacctcgcttcctcgaccctcaggcactcgaacctcttggcgaagccttggagcttccacctctccagcctctggcagacccacttggccttcct	GGGTGGGTCATG	ATCCACCGGTACCATGGCTAGCGGGTGGGTCATGgagccagacGAGGAGgactatGAGgagcttgcagacgctgacattctgGAGgaattggccGAGctgGAGtgtccagaggcacagcttttggaagcacaggcactggagcctccaGAGccagagccagaacctcagcttctcgatccacaacctcgcttcctcgaccctcaggcactcgaacctcttggcgaagccttggagcttccacctctccagcctctggcagacccacttggccttcctTCTAGCGGAGGATCTAGCGGAGG	7_sampled_680_from_cat6	AHDC1	8436.0	0.09838786154575628	-1.0149365097513612
415	0.0	1869.0	2812.0	80.0	32.0	1869.0	hblOligo134489_Cat6	415	NM_1029882	6.0	CCACCAGAACCAGAGCCAGACAGCACAGACTATAGTGAGCTTGCAGACGCTGACATTCTGTCTGAATTGGCCAGTCTGACATGTCCAGAGGCACAGCTTTTGGAAGCACAGGCACTGGAGCCTCCAAGTCCAGAGCCAGAACCTCAGCTTCTCGATCCACAACCTCGCTTCCTCGACCCTCAGGCACTCGAACCTCTTGGCGAAGCCTTGGAGCTTCCACCTCTCCAGCCTCTGGCAGACCCACTTGGCCTTCCTTCTAGCGGAGGATCTAGCGGAGG	ccaccagaaccagagccagacagcacagactatagtgagcttgcagacgctgacattctgtctgaattggccagtctgacatgtccagaggcacagcttttggaagcacaggcactggagcctccaagtccagagccagaacctcagcttctcgatccacaacctcgcttcctcgaccctcaggcactcgaacctcttggcgaagccttggagcttccacctctccagcctctggcagacccacttggccttcct		ATCCACCGGTACCATGGCTAGCccaccagaaccagagccagacagcacagactatagtgagcttgcagacgctgacattctgtctgaattggccagtctgacatgtccagaggcacagcttttggaagcacaggcactggagcctccaagtccagagccagaacctcagcttctcgatccacaacctcgcttcctcgaccctcaggcactcgaacctcttggcgaagccttggagcttccacctctccagcctctggcagacccacttggccttcctTCTAGCGGAGGATCTAGCGGAGG	6_phosphoprotein_peptides	AHDC1	4681.0	0.39927365947447124	0.7918380324712073
416	0.0	969.0	4821.0	4.0	15.0	969.0	hblOligo3305_Cat6	416	NM_1029882	7.0	CCAGAACCTCAGCTTCTCGATCCACAACCTCGCTTCCTCGACCCTCAGGCACTCGAACCTCTTGGCGAAGCCTTGGAGCTTCCACCTCTCCAGCCTCTGGCAGACCCACTTGGCCTTCCTGGCCTGGCCCTTCAGGCTCTGGACACTCTGCCAGATTCCTTGGAGAGTCAGCTTCTTGACCCTCAGGCTTTGGACCCATTGCCAAAACTTCTGGACGTTCCAGGTCGCCGCCTCGAACCTCAGCAGCCTTTGGGGTCTAGCGGAGGATCTAGCGGAGG	ccagaacctcagcttctcgatccacaacctcgcttcctcgaccctcaggcactcgaacctcttggcgaagccttggagcttccacctctccagcctctggcagacccacttggccttcctggcctggcccttcaggctctggacactctgccagattccttggagagtcagcttcttgaccctcaggctttggacccattgccaaaacttctggacgttccaggtcgccgcctcgaacctcagcagcctttgggg		ATCCACCGGTACCATGGCTAGCccagaacctcagcttctcgatccacaacctcgcttcctcgaccctcaggcactcgaacctcttggcgaagccttggagcttccacctctccagcctctggcagacccacttggccttcctggcctggcccttcaggctctggacactctgccagattccttggagagtcagcttcttgaccctcaggctttggacccattgccaaaacttctggacgttccaggtcgccgcctcgaacctcagcagcctttggggTCTAGCGGAGGATCTAGCGGAGG	6_phosphoprotein_peptides	AHDC1	5790.0	0.16735751295336787	-0.4041415645686559
418	0.0	4981.0	16597.0	45.0	63.0	4981.0	hblOligo3306_Cat7	418	NM_1029882	9.0	CTTGATTTTATGCTGGATTTGTGTGAGCCTCATGGGCCTCCTGGGCCTGAAGGCCATCCAAAGTACGCTCTCCGCCGCGAGGATCGCCCAAAGATCCTGTGCCGCCGCCGCAAAGCTGGCCGCGGTCGCAAAGCTGACGCCGGTCCAGAAGGCCGCCTCCTCCCACTCCCTATGCCTGAGGGGCTCGTCGCAGCATTGGCAGAGCCTCCTCCTCCTCCTCCACCTCCTCCTCCTGCCCTTCCAGGGCCAGGGCCTTCTAGCGGAGGATCTAGCGGAGG	CTTGATTTTATGctggatttgtgtGAGcctcatgggcctcctgggcctgaaggccatccaaagtacgctctccgccgcGAGgatcgcccaaagatcctgtgccgccgccgcaaagctggccgcggtcgcaaagctgacgccggtccagaaggccgcctcctcccactccctatgcctGAGgggctcgtcgcagcattggcagagcctcctcctcctcctccacctcctcctcctgcccttccagggccagggcct	CTTGATTTTATG	ATCCACCGGTACCATGGCTAGCCTTGATTTTATGctggatttgtgtGAGcctcatgggcctcctgggcctgaaggccatccaaagtacgctctccgccgcGAGgatcgcccaaagatcctgtgccgccgccgcaaagctggccgcggtcgcaaagctgacgccggtccagaaggccgcctcctcccactccctatgcctGAGgggctcgtcgcagcattggcagagcctcctcctcctcctccacctcctcctcctgcccttccagggccagggcctTCTAGCGGAGGATCTAGCGGAGG	7_sampled_680_from_cat6	AHDC1	21578.0	0.23083696357401057	-0.003260804101235415
419	0.0	1658.0	3599.0	2.0	21.0	1658.0	hblOligo3306_Cat6	419	NM_1029882	9.0	GAGCCATTGCGCCTGGATTTGTGTTCACCTCATGGGCCTCCTGGGCCTGAAGGCCATCCAAAGTACGCTCTCCGCCGCACAGATCGCCCAAAGATCCTGTGCCGCCGCCGCAAAGCTGGCCGCGGTCGCAAAGCTGACGCCGGTCCAGAAGGCCGCCTCCTCCCACTCCCTATGCCTACCGGGCTCGTCGCAGCATTGGCAGAGCCTCCTCCTCCTCCTCCACCTCCTCCTCCTGCCCTTCCAGGGCCAGGGCCTTCTAGCGGAGGATCTAGCGGAGG	gagccattgcgcctggatttgtgttcacctcatgggcctcctgggcctgaaggccatccaaagtacgctctccgccgcacagatcgcccaaagatcctgtgccgccgccgcaaagctggccgcggtcgcaaagctgacgccggtccagaaggccgcctcctcccactccctatgcctaccgggctcgtcgcagcattggcagagcctcctcctcctcctccacctcctcctcctgcccttccagggccagggcct		ATCCACCGGTACCATGGCTAGCgagccattgcgcctggatttgtgttcacctcatgggcctcctgggcctgaaggccatccaaagtacgctctccgccgcacagatcgcccaaagatcctgtgccgccgccgcaaagctggccgcggtcgcaaagctgacgccggtccagaaggccgcctcctcccactccctatgcctaccgggctcgtcgcagcattggcagagcctcctcctcctcctccacctcctcctcctgcccttccagggccagggcctTCTAGCGGAGGATCTAGCGGAGG	6_phosphoprotein_peptides	AHDC1	5257.0	0.31538900513600915	0.42528650556240966
420	0.0	1617.0	1484.0	24.0	5.0	1617.0	hblOligo134491_Cat6	420	NM_1029882	10.0	GACGCCGGTCCAGAAGGCCGCCTCCTCCCACTCCCTATGCCTACCGGGCTCGTCGCAGCATTGGCAGAGCCTCCTCCTCCTCCTCCACCTCCTCCTCCTGCCCTTCCAGGGCCAGGGCCTGTCAGTGTGCCAGAGCTGAAGCCTGAATCCTCACAGACACCAGTTGTGTCTACACGCAAAGGCAAATGCCGCGGCGTCCGCCGCATGGTCGTCAAGATGGCTAAGATCCCTGTCTCTCTGGGCCGCCGCAACAAATCTAGCGGAGGATCTAGCGGAGG	gacgccggtccagaaggccgcctcctcccactccctatgcctaccgggctcgtcgcagcattggcagagcctcctcctcctcctccacctcctcctcctgcccttccagggccagggcctgtcagtgtgccagagctgaagcctgaatcctcacagacaccagttgtgtctacacgcaaaggcaaatgccgcggcgtccgccgcatggtcgtcaagatggctaagatccctgtctctctgggccgccgcaacaaa		ATCCACCGGTACCATGGCTAGCgacgccggtccagaaggccgcctcctcccactccctatgcctaccgggctcgtcgcagcattggcagagcctcctcctcctcctccacctcctcctcctgcccttccagggccagggcctgtcagtgtgccagagctgaagcctgaatcctcacagacaccagttgtgtctacacgcaaaggcaaatgccgcggcgtccgccgcatggtcgtcaagatggctaagatccctgtctctctgggccgccgcaacaaaTCTAGCGGAGGATCTAGCGGAGG	6_phosphoprotein_peptides	AHDC1	3101.0	0.5214446952595937	1.2861619137959812
421	0.0	200.0	201.0	0.0	4.0	200.0	hblOligo3307_Cat7	421	NM_1029882	11.0	TTTTACCGAATGGAGGAGCAGGAGCCAGTTGTGGAGGAGCGCAAAGGCAAATGCCGCGGCGTCCGCCGCATGGTCGTCAAGATGGCTAAGATCCCTGTCGAGCTGGGCCGCCGCAACAAAGAGGAGTACAAAGTCGAGGAGCTGGAGGAGGAGCTCGAGGTGGAAGGCAAAGAACTGGGCCTGCGCGTGGAGGCAGAACCTGAGCCTCTTTTGAAAATGAAAAACAATGGGCGCAATGTCGTCGTGGTTTTTCCATCTAGCGGAGGATCTAGCGGAGG	TTTTACCGAATGGAGGAGcagGAGccagttgtgGAGGAGcgcaaaggcaaatgccgcggcgtccgccgcatggtcgtcaagatggctaagatccctgtcGAGctgggccgccgcaacaaaGAGGAGtacaaagtcGAGGAGctgGAGGAGGAGctcGAGgtggaaggcaaagaactgggcctgcgcgtgGAGgcagaacctGAGcctcttttgaaaatgaaaaacaatgggcgcaatgtcgtcgtggtttttcca	TTTTACCGAATG	ATCCACCGGTACCATGGCTAGCTTTTACCGAATGGAGGAGcagGAGccagttgtgGAGGAGcgcaaaggcaaatgccgcggcgtccgccgcatggtcgtcaagatggctaagatccctgtcGAGctgggccgccgcaacaaaGAGGAGtacaaagtcGAGGAGctgGAGGAGGAGctcGAGgtggaaggcaaagaactgggcctgcgcgtgGAGgcagaacctGAGcctcttttgaaaatgaaaaacaatgggcgcaatgtcgtcgtggtttttccaTCTAGCGGAGGATCTAGCGGAGG	7_sampled_680_from_cat6	AHDC1	401.0	0.49875311720698257	1.195342936435161
423	0.0	2887.0	8857.0	4.0	26.0	2887.0	hblOligo134492_Cat6	423	NM_1029882	12.0	AGCTCCCTGTCTTCCAGCCTCAGCGTGGAAGGCAAAGAACTGGGCCTGCGCGTGTCAGCAGAACCTACACCTCTTTTGAAAATGAAAAACAATGGGCGCAATGTCGTCGTGGTTTTTCCACCAGGGGAGATGCCAATTATTCTTAAGCGCAAACGCGGCCGCCCACCAAAAAATCTGCTTTTGGGCCCAGGTAAGCCAAAGGAGCCTGCCGTTGTTGCAGCTGAAGCAGCTACAGTCGCCGCCGCAACAATGGCCTCTAGCGGAGGATCTAGCGGAGG	agctccctgtcttccagcctcagcgtggaaggcaaagaactgggcctgcgcgtgtcagcagaacctacacctcttttgaaaatgaaaaacaatgggcgcaatgtcgtcgtggtttttccaccaggggagatgccaattattcttaagcgcaaacgcggccgcccaccaaaaaatctgcttttgggcccaggtaagccaaaggagcctgccgttgttgcagctgaagcagctacagtcgccgccgcaacaatggcc		ATCCACCGGTACCATGGCTAGCagctccctgtcttccagcctcagcgtggaaggcaaagaactgggcctgcgcgtgtcagcagaacctacacctcttttgaaaatgaaaaacaatgggcgcaatgtcgtcgtggtttttccaccaggggagatgccaattattcttaagcgcaaacgcggccgcccaccaaaaaatctgcttttgggcccaggtaagccaaaggagcctgccgttgttgcagctgaagcagctacagtcgccgccgcaacaatggccTCTAGCGGAGGATCTAGCGGAGG	6_phosphoprotein_peptides	AHDC1	11744.0	0.24582765667574932	0.07934027179955216
425	0.0	362.0	825.0	0.0	2.0	362.0	hblOligo134493_Cat7	425	NM_1029882	14.0	TTCCGCCCGATGCGCAAACAAAAATTGGCCGAGCCTCAGCCTGAGTATGCAGCAGATGCTAACGATGAGAAGGCAGAATATGAGGACGTGCTCGCAAAGTTGGCTTTTCTTAACCGCCAAGAGCAGTGCGCCGGGCGCTGTGAGCCTCCACGCTGCTGGGAGCCTGAGGAACCTGAAGAGGTTCACCAAGCTCCAGACGAGCAAGAGATCGAGCACTTTCTTCACCGCGTCCAGGGTTTCCGCCGCCGCGGTGGGTCTAGCGGAGGATCTAGCGGAGG	TTCCGCCCGATGcgcaaacaaaaattggccGAGcctcagcctGAGtatgcagcagatgctaacgatGAGaaggcagaatatGAGgacgtgctcgcaaagttggcttttcttaaccgccaaGAGcagtgcgccgggcgctgtGAGcctccacgctgctggGAGcctGAGgaacctgaaGAGgttcaccaagctccagacGAGcaaGAGatcGAGcactttcttcaccgcgtccagggtttccgccgccgcggtggg	TTCCGCCCGATG	ATCCACCGGTACCATGGCTAGCTTCCGCCCGATGcgcaaacaaaaattggccGAGcctcagcctGAGtatgcagcagatgctaacgatGAGaaggcagaatatGAGgacgtgctcgcaaagttggcttttcttaaccgccaaGAGcagtgcgccgggcgctgtGAGcctccacgctgctggGAGcctGAGgaacctgaaGAGgttcaccaagctccagacGAGcaaGAGatcGAGcactttcttcaccgcgtccagggtttccgccgccgcggtgggTCTAGCGGAGGATCTAGCGGAGG	7_sampled_680_from_cat6	AHDC1	1187.0	0.3049705139005897	0.3765913034372901
428	0.0	1609.0	4357.0	2.0	47.0	1609.0	hblOligo134494_Cat6	428	NM_1029882	16.0	GGTGGTCGCGGCGGTGGTCACGCTGCTAAGTCTGCACGCTGCTCATTTAGCGACTTTTTCGAAGGTATTGGGAAGAAGAAAAAGGTTGTTGCCGTTGCCGCTGCTGGGGTCGGTGGTCCAGGTCTGACAGAGTTGGGTCATCCACGCAAACGCGGTCGCGGCGAAGTCGACGCTGTCACCGGTAAACCTAAGCGCAAGCGCCGCTCCCGCAAGAACGGGACACTCTTCCCTGAACAGGTGCCAAGTGGCCCTGGGTCTAGCGGAGGATCTAGCGGAGG	ggtggtcgcggcggtggtcacgctgctaagtctgcacgctgctcatttagcgactttttcgaaggtattgggaagaagaaaaaggttgttgccgttgccgctgctggggtcggtggtccaggtctgacagagttgggtcatccacgcaaacgcggtcgcggcgaagtcgacgctgtcaccggtaaacctaagcgcaagcgccgctcccgcaagaacgggacactcttccctgaacaggtgccaagtggccctggg		ATCCACCGGTACCATGGCTAGCggtggtcgcggcggtggtcacgctgctaagtctgcacgctgctcatttagcgactttttcgaaggtattgggaagaagaaaaaggttgttgccgttgccgctgctggggtcggtggtccaggtctgacagagttgggtcatccacgcaaacgcggtcgcggcgaagtcgacgctgtcaccggtaaacctaagcgcaagcgccgctcccgcaagaacgggacactcttccctgaacaggtgccaagtggccctgggTCTAGCGGAGGATCTAGCGGAGG	6_phosphoprotein_peptides	AHDC1	5966.0	0.2696949379818974	0.2041595988211411
429	0.0	5091.0	8740.0	7.0	32.0	5091.0	hblOligo3310_Cat6	429	NM_1029882	17.0	GGTCATCCACGCAAACGCGGTCGCGGCGAAGTCGACGCTGTCACCGGTAAACCTAAGCGCAAGCGCCGCTCCCGCAAGAACGGGACACTCTTCCCTGAACAGGTGCCAAGTGGCCCTGGGTTCGGTGAGGCTGGCGCTGAGTGGGCAGGCGATAAGGGGGGCGGGTGGGCCCCTCACCATGGGCATCCTGGCGGTCAAGCTGGGCGCAATTGTGGGTTTCAGGGGACCGAAGCTCGCGCATTTGCCTCAACAGGCTCTAGCGGAGGATCTAGCGGAGG	ggtcatccacgcaaacgcggtcgcggcgaagtcgacgctgtcaccggtaaacctaagcgcaagcgccgctcccgcaagaacgggacactcttccctgaacaggtgccaagtggccctgggttcggtgaggctggcgctgagtgggcaggcgataaggggggcgggtgggcccctcaccatgggcatcctggcggtcaagctgggcgcaattgtgggtttcaggggaccgaagctcgcgcatttgcctcaacaggc		ATCCACCGGTACCATGGCTAGCggtcatccacgcaaacgcggtcgcggcgaagtcgacgctgtcaccggtaaacctaagcgcaagcgccgctcccgcaagaacgggacactcttccctgaacaggtgccaagtggccctgggttcggtgaggctggcgctgagtgggcaggcgataaggggggcgggtgggcccctcaccatgggcatcctggcggtcaagctgggcgcaattgtgggtttcaggggaccgaagctcgcgcatttgcctcaacaggcTCTAGCGGAGGATCTAGCGGAGG	6_phosphoprotein_peptides	AHDC1	13831.0	0.36808618321162606	0.6598945631989549
430	0.0	726.0	1250.0	0.0	32.0	726.0	hblOligo134495_Cat7	430	NM_1029882	18.0	GTCGACGAGATGGGCGATAAGGGGGGCGGGTGGGCCCCTCACCATGGGCATCCTGGCGGTCAAGCTGGGCGCAATTGTGGGTTTCAGGGGGAGGAAGCTCGCGCATTTGCCGAGGAGGGCCTGGAAGAGGGGGCAGAGGGCCGCGGGGAGTACTATGAGGAGGGTGCTCCAGAGGGGCAAGAGGAACTCGAGCAAGAGCGCCAGAACCTTTTCGAGGGCTATTTTCGCGAGCTTCTTGACGAGGACGATGAGGAGTCTAGCGGAGGATCTAGCGGAGG	GTCGACGAGATGggcgataaggggggcgggtgggcccctcaccatgggcatcctggcggtcaagctgggcgcaattgtgggtttcaggggGAGgaagctcgcgcatttgccGAGGAGggcctggaaGAGggggcaGAGggccgcgggGAGtactatGAGGAGggtgctccaGAGgggcaaGAGgaactcGAGcaagagcgccagaaccttttcGAGggctattttcgcGAGcttcttgacGAGgacgatGAGGAG	GTCGACGAGATG	ATCCACCGGTACCATGGCTAGCGTCGACGAGATGggcgataaggggggcgggtgggcccctcaccatgggcatcctggcggtcaagctgggcgcaattgtgggtttcaggggGAGgaagctcgcgcatttgccGAGGAGggcctggaaGAGggggcaGAGggccgcgggGAGtactatGAGGAGggtgctccaGAGgggcaaGAGgaactcGAGcaagagcgccagaaccttttcGAGggctattttcgcGAGcttcttgacGAGgacgatGAGGAGTCTAGCGGAGGATCTAGCGGAGG	7_sampled_680_from_cat6	AHDC1	1976.0	0.3674089068825911	0.6569816624746493
431	0.0	319.0	870.0	0.0	2.0	319.0	hblOligo134495_Cat6	431	NM_1029882	18.0	GCTGAGTGGGCAGGCGATAAGGGGGGCGGGTGGGCCCCTCACCATGGGCATCCTGGCGGTCAAGCTGGGCGCAATTGTGGGTTTCAGGGGACCGAAGCTCGCGCATTTGCCTCAACAGGCCTGGAAAGTGGGGCATCAGGCCGCGGGTCCTACTATAGTACCGGTGCTCCAAGTGGGCAAACTGAACTCTCTCAAGAGCGCCAGAACCTTTTCACTGGCTATTTTCGCTCTCTTCTTGACAGTGACGATAGTAGCTCTAGCGGAGGATCTAGCGGAGG	gctgagtgggcaggcgataaggggggcgggtgggcccctcaccatgggcatcctggcggtcaagctgggcgcaattgtgggtttcaggggaccgaagctcgcgcatttgcctcaacaggcctggaaagtggggcatcaggccgcgggtcctactatagtaccggtgctccaagtgggcaaactgaactctctcaagagcgccagaaccttttcactggctattttcgctctcttcttgacagtgacgatagtagc		ATCCACCGGTACCATGGCTAGCgctgagtgggcaggcgataaggggggcgggtgggcccctcaccatgggcatcctggcggtcaagctgggcgcaattgtgggtttcaggggaccgaagctcgcgcatttgcctcaacaggcctggaaagtggggcatcaggccgcgggtcctactatagtaccggtgctccaagtgggcaaactgaactctctcaagagcgccagaaccttttcactggctattttcgctctcttcttgacagtgacgatagtagcTCTAGCGGAGGATCTAGCGGAGG	6_phosphoprotein_peptides	AHDC1	1189.0	0.2682926829268293	0.19702836908241528
432	0.0	621.0	915.0	0.0	3.0	621.0	hblOligo3311_Cat6	432	NM_1029882	19.0	TCAGGCCGCGGGTCCTACTATAGTACCGGTGCTCCAAGTGGGCAAACTGAACTCTCTCAAGAGCGCCAGAACCTTTTCACTGGCTATTTTCGCTCTCTTCTTGACAGTGACGATAGTAGCGATTTGCTGGATTTCGCACTGTCTGCATCCCGCCCTGAGAGTCGCAAGGCAAGCGGTACTTATGCTGGGCCTCCAACTAGCGCTCTCCCAGCTCAACGCGGCCTGGCCACATTTCCATCACGCGGTGCAAAAGCCTCTAGCGGAGGATCTAGCGGAGG	tcaggccgcgggtcctactatagtaccggtgctccaagtgggcaaactgaactctctcaagagcgccagaaccttttcactggctattttcgctctcttcttgacagtgacgatagtagcgatttgctggatttcgcactgtctgcatcccgccctgagagtcgcaaggcaagcggtacttatgctgggcctccaactagcgctctcccagctcaacgcggcctggccacatttccatcacgcggtgcaaaagcc		ATCCACCGGTACCATGGCTAGCtcaggccgcgggtcctactatagtaccggtgctccaagtgggcaaactgaactctctcaagagcgccagaaccttttcactggctattttcgctctcttcttgacagtgacgatagtagcgatttgctggatttcgcactgtctgcatcccgccctgagagtcgcaaggcaagcggtacttatgctgggcctccaactagcgctctcccagctcaacgcggcctggccacatttccatcacgcggtgcaaaagccTCTAGCGGAGGATCTAGCGGAGG	6_phosphoprotein_peptides	AHDC1	1536.0	0.404296875	0.8127374946041575
433	0.0	1519.0	7182.0	1119.0	41.0	1519.0	hblOligo134496_Cat7	433	NM_1029882	20.0	CGCACCGGTATGGAGCGCCCTGAGGAGCGCAAGGCAGAGGGTGAGTATGCTGGGCCTCCAGAGGAGGCTCTCCCAGCTCAACGCGGCCTGGCCGAGTTTCCAGAGCGCGGTGCAAAAGCCGAGCCAGTTGCTGTGGGGGAGGAGGGCGCTGGGGCCGATCCAGAGTTCCAGCCAGTTCTGGAGGCCCGCCAGGAGTTTCCACCTGGTCGCGCAGCCGAGTATGGTCTGGAGCCAGCCGCCGAGGACTGCCGCGCATCTAGCGGAGGATCTAGCGGAGG	CGCACCGGTATGGAGcgccctgagGAGcgcaaggcaGAGggtGAGtatgctgggcctccaGAGGAGgctctcccagctcaacgcggcctggccGAGtttccaGAGcgcggtgcaaaagccGAGccagttgctgtggggGAGGAGggcgctggggccgatccaGAGttccagccagttctgGAGgcccgccagGAGtttccacctggtcgcgcagccGAGtatggtctgGAGccagccgccGAGgactgccgcgca	CGCACCGGTATG	ATCCACCGGTACCATGGCTAGCCGCACCGGTATGGAGcgccctgagGAGcgcaaggcaGAGggtGAGtatgctgggcctccaGAGGAGgctctcccagctcaacgcggcctggccGAGtttccaGAGcgcggtgcaaaagccGAGccagttgctgtggggGAGGAGggcgctggggccgatccaGAGttccagccagttctgGAGgcccgccagGAGtttccacctggtcgcgcagccGAGtatggtctgGAGccagccgccGAGgactgccgcgcaTCTAGCGGAGGATCTAGCGGAGG	7_sampled_680_from_cat6	AHDC1	8701.0	0.1745776347546259	-0.3531951942440552
435	0.0	154.0	296.0	0.0	6.0	154.0	hblOligo3312_Cat6	435	NM_1029882	21.0	GGGAGTAGTGGCGCTGGGGCCGATCCATCTTTCCAGCCAGTTCTGAGCGCCCGCCAGACATTTCCACCTGGTCGCGCAGCCAGCTATGGTCTGACCCCAGCCGCCTCAGACTGCCGCGCAGCCGAGACTTTCCCAAAGCTCGTGCCACCACCTAGTGCTATGGCCCGCAGTCCTACAACTCATCCTCCTGCAAATACCTACCTTCCACAGTATGGGGGTTACGGGGCCGGTCAGAGTGTTTTCGCTCCAACTAAGTCTAGCGGAGGATCTAGCGGAGG	gggagtagtggcgctggggccgatccatctttccagccagttctgagcgcccgccagacatttccacctggtcgcgcagccagctatggtctgaccccagccgcctcagactgccgcgcagccgagactttcccaaagctcgtgccaccacctagtgctatggcccgcagtcctacaactcatcctcctgcaaatacctaccttccacagtatgggggttacggggccggtcagagtgttttcgctccaactaag		ATCCACCGGTACCATGGCTAGCgggagtagtggcgctggggccgatccatctttccagccagttctgagcgcccgccagacatttccacctggtcgcgcagccagctatggtctgaccccagccgcctcagactgccgcgcagccgagactttcccaaagctcgtgccaccacctagtgctatggcccgcagtcctacaactcatcctcctgcaaatacctaccttccacagtatgggggttacggggccggtcagagtgttttcgctccaactaagTCTAGCGGAGGATCTAGCGGAGG	6_phosphoprotein_peptides	AHDC1	450.0	0.3422222222222222	0.5469236260357689
436	0.0	696.0	1933.0	815.0	7.0	696.0	hblOligo134497_Cat7	436	NM_1029882	22.0	CCTGGGCGTATGCCACCTGAGGCTATGGCCCGCGAGCCTGAGGAGCATCCTCCTGCAAATGAGTACCTTCCACAGTATGGGGGTTACGGGGCCGGTCAGGAGGTTTTCGCTCCAGAGAAGCCATTCGAGGGTCAGGACTGTGCCAATGAGAAAGACTGCGAGTTCGCCTATGGGGAGGGCAATGAGCTCCCTGCCGAGCCAGAGGAGGCTCATGAGGCTGGTTACGCACCTCCTCCAGAGGGTGGTCCTTGTCTGTCTAGCGGAGGATCTAGCGGAGG	CCTGGGCGTATGccacctGAGgctatggcccgcGAGcctGAGGAGcatcctcctgcaaatGAGtaccttccacagtatgggggttacggggccggtcagGAGgttttcgctccaGAGaagccattcGAGggtcaggactgtgccaatGAGaaagactgcGAGttcgcctatgggGAGggcaatGAGctccctgccGAGccaGAGGAGgctcatGAGgctggttacgcacctcctccaGAGggtggtccttgtctg	CCTGGGCGTATG	ATCCACCGGTACCATGGCTAGCCCTGGGCGTATGccacctGAGgctatggcccgcGAGcctGAGGAGcatcctcctgcaaatGAGtaccttccacagtatgggggttacggggccggtcagGAGgttttcgctccaGAGaagccattcGAGggtcaggactgtgccaatGAGaaagactgcGAGttcgcctatgggGAGggcaatGAGctccctgccGAGccaGAGGAGgctcatGAGgctggttacgcacctcctccaGAGggtggtccttgtctgTCTAGCGGAGGATCTAGCGGAGG	7_sampled_680_from_cat6	AHDC1	2629.0	0.26473944465576266	0.17885165907228884
438	0.0	4075.0	12002.0	2.0	113.0	4075.0	hblOligo3313_Cat6	438	NM_1029882	23.0	GACTGTGCCAATTCTAAAGACTGCAGCTTCGCCTATGGGTCCGGCAATTCTCTCCCTGCCTCTCCATCCTCTGCTCATAGTGCTGGTTACGCACCTCCTCCAACTGGTGGTCCTTGTCTGCCTCCTTCCAAAGCATCTTTCTTCTCTTCTTCCGAAGGTGCACCTTTTTCTGGCTCAGCTCCTACCCCTCTGCGCTGTGATTCCCGCGCAAGCACTGTCAGCCCTGGGGGTTATATGGTGCCAAAAGGGACCACATCTAGCGGAGGATCTAGCGGAGG	gactgtgccaattctaaagactgcagcttcgcctatgggtccggcaattctctccctgcctctccatcctctgctcatagtgctggttacgcacctcctccaactggtggtccttgtctgcctccttccaaagcatctttcttctcttcttccgaaggtgcacctttttctggctcagctcctacccctctgcgctgtgattcccgcgcaagcactgtcagccctgggggttatatggtgccaaaagggaccaca		ATCCACCGGTACCATGGCTAGCgactgtgccaattctaaagactgcagcttcgcctatgggtccggcaattctctccctgcctctccatcctctgctcatagtgctggttacgcacctcctccaactggtggtccttgtctgcctccttccaaagcatctttcttctcttcttccgaaggtgcacctttttctggctcagctcctacccctctgcgctgtgattcccgcgcaagcactgtcagccctgggggttatatggtgccaaaagggaccacaTCTAGCGGAGGATCTAGCGGAGG	6_phosphoprotein_peptides	AHDC1	16077.0	0.2534676867574796	0.12012792207170486
439	0.0	948.0	1733.0	23.0	11.0	948.0	hblOligo134498_Cat7	439	NM_1029882	24.0	ACTACTTTGATGGAGGAGGAAGGTGCACCTTTTGAGGGCGAGGCTCCTGAGCCTCTGCGCTGTGATGAGCGCGCAGAGGAGGTCGAGCCTGGGGGTTATATGGTGCCAAAAGGGGAGGAGGCAGAGGCCGAGGAGGCCGCAGAGGCCGCTGAGGAGGAGGAGGAGGAGTTTCAGCCAGAGCCTGAAAATTGCCGCCAGTTTGCAGGCGCCGAGCAGTGGCCTTTCCGCCAAGGGTACGGCGGGCTCGACTGGGCCTCTAGCGGAGGATCTAGCGGAGG	ACTACTTTGATGGAGGAGgaaggtgcaccttttGAGggcGAGgctcctGAGcctctgcgctgtgatGAGcgcgcaGAGGAGgtcGAGcctgggggttatatggtgccaaaagggGAGGAGgcaGAGgccGAGGAGgccgcaGAGgccgctGAGGAGGAGGAGGAGGAGtttcagccaGAGcctgaaaattgccgccagtttgcaggcgccGAGcagtggcctttccgccaagggtacggcgggctcgactgggcc	ACTACTTTGATG	ATCCACCGGTACCATGGCTAGCACTACTTTGATGGAGGAGgaaggtgcaccttttGAGggcGAGgctcctGAGcctctgcgctgtgatGAGcgcgcaGAGGAGgtcGAGcctgggggttatatggtgccaaaagggGAGGAGgcaGAGgccGAGGAGgccgcaGAGgccgctGAGGAGGAGGAGGAGGAGtttcagccaGAGcctgaaaattgccgccagtttgcaggcgccGAGcagtggcctttccgccaagggtacggcgggctcgactgggccTCTAGCGGAGGATCTAGCGGAGG	7_sampled_680_from_cat6	AHDC1	2681.0	0.3535994032077583	0.5970756904856157
440	0.0	1945.0	2694.0	1.0	13.0	1945.0	hblOligo134498_Cat6	440	NM_1029882	24.0	TCTTTCTTCTCTTCTTCCGAAGGTGCACCTTTTTCTGGCTCAGCTCCTACCCCTCTGCGCTGTGATTCCCGCGCAAGCACTGTCAGCCCTGGGGGTTATATGGTGCCAAAAGGGACCACAGCATCCGCCACATCAGCCGCATCAGCCGCTAGTTCCTCAAGCTCCTCCTTTCAGCCATCACCTGAAAATTGCCGCCAGTTTGCAGGCGCCAGCCAGTGGCCTTTCCGCCAAGGGTACGGCGGGCTCGACTGGGCCTCTAGCGGAGGATCTAGCGGAGG	tctttcttctcttcttccgaaggtgcacctttttctggctcagctcctacccctctgcgctgtgattcccgcgcaagcactgtcagccctgggggttatatggtgccaaaagggaccacagcatccgccacatcagccgcatcagccgctagttcctcaagctcctcctttcagccatcacctgaaaattgccgccagtttgcaggcgccagccagtggcctttccgccaagggtacggcgggctcgactgggcc		ATCCACCGGTACCATGGCTAGCtctttcttctcttcttccgaaggtgcacctttttctggctcagctcctacccctctgcgctgtgattcccgcgcaagcactgtcagccctgggggttatatggtgccaaaagggaccacagcatccgccacatcagccgcatcagccgctagttcctcaagctcctcctttcagccatcacctgaaaattgccgccagtttgcaggcgccagccagtggcctttccgccaagggtacggcgggctcgactgggccTCTAGCGGAGGATCTAGCGGAGG	6_phosphoprotein_peptides	AHDC1	4639.0	0.419271394697133	0.8745653770284373
441	0.0	82.0	277.0	0.0	0.0	82.0	hblOligo3314_Cat6	441	NM_1029882	25.0	GCCGCATCAGCCGCTAGTTCCTCAAGCTCCTCCTTTCAGCCATCACCTGAAAATTGCCGCCAGTTTGCAGGCGCCAGCCAGTGGCCTTTCCGCCAAGGGTACGGCGGGCTCGACTGGGCCTCAGAGGCTTTTAGTCAGCTCTATAACCCTAGTTTTGACTGTCACGTTTCTGAGCCTAATGTGATTCTCGACATTTCAAACTATACCCCTCAGAAGGTGAAGCAGCAAACTGCTGTCTCTGAAACTTTCAGCGAATCTAGCGGAGGATCTAGCGGAGG	gccgcatcagccgctagttcctcaagctcctcctttcagccatcacctgaaaattgccgccagtttgcaggcgccagccagtggcctttccgccaagggtacggcgggctcgactgggcctcagaggcttttagtcagctctataaccctagttttgactgtcacgtttctgagcctaatgtgattctcgacatttcaaactatacccctcagaaggtgaagcagcaaactgctgtctctgaaactttcagcgaa		ATCCACCGGTACCATGGCTAGCgccgcatcagccgctagttcctcaagctcctcctttcagccatcacctgaaaattgccgccagtttgcaggcgccagccagtggcctttccgccaagggtacggcgggctcgactgggcctcagaggcttttagtcagctctataaccctagttttgactgtcacgtttctgagcctaatgtgattctcgacatttcaaactatacccctcagaaggtgaagcagcaaactgctgtctctgaaactttcagcgaaTCTAGCGGAGGATCTAGCGGAGG	6_phosphoprotein_peptides	AHDC1	359.0	0.22841225626740946	-0.016967780976885338
442	0.0	0.0	28.0	0.0	0.0	0.0	hblOligo134499_Cat6	442	NM_1029882	26.0	CAGCTCTATAACCCTAGTTTTGACTGTCACGTTTCTGAGCCTAATGTGATTCTCGACATTTCAAACTATACCCCTCAGAAGGTGAAGCAGCAAACTGCTGTCTCTGAAACTTTCAGCGAATCTAGTTCCGATTCAACTCAATTCAATCAGCCTGTTGGCGGGGGGGGTTTCCGCCGCGCTAATTCCGAAGCTAGTAGTTCCGAAGGTCAAAGCAGCCTCAGTTCTTTGGAGAAGCTGATGATGGATTGGAATGAGTCTAGCGGAGGATCTAGCGGAGG	cagctctataaccctagttttgactgtcacgtttctgagcctaatgtgattctcgacatttcaaactatacccctcagaaggtgaagcagcaaactgctgtctctgaaactttcagcgaatctagttccgattcaactcaattcaatcagcctgttggcggggggggtttccgccgcgctaattccgaagctagtagttccgaaggtcaaagcagcctcagttctttggagaagctgatgatggattggaatgag		ATCCACCGGTACCATGGCTAGCcagctctataaccctagttttgactgtcacgtttctgagcctaatgtgattctcgacatttcaaactatacccctcagaaggtgaagcagcaaactgctgtctctgaaactttcagcgaatctagttccgattcaactcaattcaatcagcctgttggcggggggggtttccgccgcgctaattccgaagctagtagttccgaaggtcaaagcagcctcagttctttggagaagctgatgatggattggaatgagTCTAGCGGAGGATCTAGCGGAGG	6_phosphoprotein_peptides	AHDC1	28.0	0.0
443	0.0	2052.0	3467.0	218.0	30.0	2052.0	hblOligo3315_Cat7	443	NM_1029882	27.0	CTCAGTTATATGCAGCCTGTTGGCGGGGGGGGTTTCCGCCGCGCTAATGAGGAAGCTGAGGAGGAGGAAGGTCAAGAGGAGCTCGAGGAGTTGGAGAAGCTGATGATGGATTGGAATGAGGCCGAGGAGGCACCAGGCTACAACTGGAACCAGGAGGTGCTGTTCCAAGAGGAGGAGAAGCCAGGGCGCGGCCGCCGCAAAAAGGTTGATCTTTTCGAAGCAGAGCATCTTGGTTTTCCTGAGGAGGCAGAGGCTTCTAGCGGAGGATCTAGCGGAGG	CTCAGTTATATGcagcctgttggcggggggggtttccgccgcgctaatGAGgaagctGAGGAGGAGgaaggtcaaGAGGAGctcGAGGAGttggagaagctgatgatggattggaatgaggccGAGGAGgcaccaggctacaactggaaccagGAGgtgctgttccaaGAGGAGGAGaagccagggcgcggccgccgcaaaaaggttgatcttttcgaagcaGAGcatcttggttttcctGAGGAGgcaGAGgct	CTCAGTTATATG	ATCCACCGGTACCATGGCTAGCCTCAGTTATATGcagcctgttggcggggggggtttccgccgcgctaatGAGgaagctGAGGAGGAGgaaggtcaaGAGGAGctcGAGGAGttggagaagctgatgatggattggaatgaggccGAGGAGgcaccaggctacaactggaaccagGAGgtgctgttccaaGAGGAGGAGaagccagggcgcggccgccgcaaaaaggttgatcttttcgaagcaGAGcatcttggttttcctGAGGAGgcaGAGgctTCTAGCGGAGGATCTAGCGGAGG	7_sampled_680_from_cat6	AHDC1	5519.0	0.37180648668237	0.6758557385518369
444	0.0	429.0	992.0	0.0	3.0	429.0	hblOligo3315_Cat6	444	NM_1029882	27.0	ACTCAATTCAATCAGCCTGTTGGCGGGGGGGGTTTCCGCCGCGCTAATTCCGAAGCTAGTAGTTCCGAAGGTCAAAGCAGCCTCAGTTCTTTGGAGAAGCTGATGATGGATTGGAATGAGGCCTCTAGCGCACCAGGCTACAACTGGAACCAGTCAGTGCTGTTCCAAAGTTCAAGTAAGCCAGGGCGCGGCCGCCGCAAAAAGGTTGATCTTTTCGAAGCAAGTCATCTTGGTTTTCCTACATCTGCAAGTGCTTCTAGCGGAGGATCTAGCGGAGG	actcaattcaatcagcctgttggcggggggggtttccgccgcgctaattccgaagctagtagttccgaaggtcaaagcagcctcagttctttggagaagctgatgatggattggaatgaggcctctagcgcaccaggctacaactggaaccagtcagtgctgttccaaagttcaagtaagccagggcgcggccgccgcaaaaaggttgatcttttcgaagcaagtcatcttggttttcctacatctgcaagtgct		ATCCACCGGTACCATGGCTAGCactcaattcaatcagcctgttggcggggggggtttccgccgcgctaattccgaagctagtagttccgaaggtcaaagcagcctcagttctttggagaagctgatgatggattggaatgaggcctctagcgcaccaggctacaactggaaccagtcagtgctgttccaaagttcaagtaagccagggcgcggccgccgcaaaaaggttgatcttttcgaagcaagtcatcttggttttcctacatctgcaagtgctTCTAGCGGAGGATCTAGCGGAGG	6_phosphoprotein_peptides	AHDC1	1421.0	0.3019000703729768	0.36206428958934433
446	0.0	3.0	50.0	0.0	0.0	3.0	hblOligo134500_Cat6	446	NM_1029882	28.0	GGCTACAACTGGAACCAGTCAGTGCTGTTCCAAAGTTCAAGTAAGCCAGGGCGCGGCCGCCGCAAAAAGGTTGATCTTTTCGAAGCAAGTCATCTTGGTTTTCCTACATCTGCAAGTGCTGCAGCATCCGGCTACCCTAGCAAGCGCTCCACCGGGCCTCGCCAGCCTCGCGGTGGCCGCGGTGGGGGGGCCTGCTCAGCAAAGAAAGAACGCGGGGGTGCTGCAGCCAAAGCAAAGTTTATCCCAAAGCCACAGTCTAGCGGAGGATCTAGCGGAGG	ggctacaactggaaccagtcagtgctgttccaaagttcaagtaagccagggcgcggccgccgcaaaaaggttgatcttttcgaagcaagtcatcttggttttcctacatctgcaagtgctgcagcatccggctaccctagcaagcgctccaccgggcctcgccagcctcgcggtggccgcggtgggggggcctgctcagcaaagaaagaacgcgggggtgctgcagccaaagcaaagtttatcccaaagccacag		ATCCACCGGTACCATGGCTAGCggctacaactggaaccagtcagtgctgttccaaagttcaagtaagccagggcgcggccgccgcaaaaaggttgatcttttcgaagcaagtcatcttggttttcctacatctgcaagtgctgcagcatccggctaccctagcaagcgctccaccgggcctcgccagcctcgcggtggccgcggtgggggggcctgctcagcaaagaaagaacgcgggggtgctgcagccaaagcaaagtttatcccaaagccacagTCTAGCGGAGGATCTAGCGGAGG	6_phosphoprotein_peptides	AHDC1	53.0	0.05660377358490566	-1.6130802388138363
449	0.0	170.0	301.0	129.0	2.0	170.0	hblOligo134501_Cat6	449	NM_1029882	30.0	TTTCAAGATTCACCTGATCTGGGTTTGGACTACTATTCAGGGGACTCAAGCATGAGTCCTTTGCCATCACAAAGTCGCGCCTTCGGTGTTGGCGAGCGCGACCCATGCGACTTCATTGGGCCATACAGTATGAACCCATCCACACCAAGCGATGGTACATTTGGTCAAGGGTTCCATTGCGATTCTCCTTCCCTCGGGGCCCCTGAGCTGGACGGTAAACATTTCCCACCTCTGGCACATCCACCTACTGTCTTTTCTAGCGGAGGATCTAGCGGAGG	tttcaagattcacctgatctgggtttggactactattcaggggactcaagcatgagtcctttgccatcacaaagtcgcgccttcggtgttggcgagcgcgacccatgcgacttcattgggccatacagtatgaacccatccacaccaagcgatggtacatttggtcaagggttccattgcgattctccttccctcggggcccctgagctggacggtaaacatttcccacctctggcacatccacctactgtcttt		ATCCACCGGTACCATGGCTAGCtttcaagattcacctgatctgggtttggactactattcaggggactcaagcatgagtcctttgccatcacaaagtcgcgccttcggtgttggcgagcgcgacccatgcgacttcattgggccatacagtatgaacccatccacaccaagcgatggtacatttggtcaagggttccattgcgattctccttccctcggggcccctgagctggacggtaaacatttcccacctctggcacatccacctactgtctttTCTAGCGGAGGATCTAGCGGAGG	6_phosphoprotein_peptides	AHDC1	471.0	0.3609341825902335	0.629018650247586
450	0.0	843.0	1905.0	0.0	4.0	843.0	hblOligo3317_Cat6	450	NM_1029882	31.0	CCATCCACACCAAGCGATGGTACATTTGGTCAAGGGTTCCATTGCGATTCTCCTTCCCTCGGGGCCCCTGAGCTGGACGGTAAACATTTCCCACCTCTGGCACATCCACCTACTGTCTTTGATGCAGGCTTGCAAAAAGCATATTCACCAACATGTAGCCCTACTCTCGGTTTCAAAGAGGAACTTCGCCCTCCACCTACTAAGCTCGCCGCTTGCGAACCATTGAAACATGGCCTGCAGGGTGCATCCCTCGGGTCTAGCGGAGGATCTAGCGGAGG	ccatccacaccaagcgatggtacatttggtcaagggttccattgcgattctccttccctcggggcccctgagctggacggtaaacatttcccacctctggcacatccacctactgtctttgatgcaggcttgcaaaaagcatattcaccaacatgtagccctactctcggtttcaaagaggaacttcgccctccacctactaagctcgccgcttgcgaaccattgaaacatggcctgcagggtgcatccctcggg		ATCCACCGGTACCATGGCTAGCccatccacaccaagcgatggtacatttggtcaagggttccattgcgattctccttccctcggggcccctgagctggacggtaaacatttcccacctctggcacatccacctactgtctttgatgcaggcttgcaaaaagcatattcaccaacatgtagccctactctcggtttcaaagaggaacttcgccctccacctactaagctcgccgcttgcgaaccattgaaacatggcctgcagggtgcatccctcgggTCTAGCGGAGGATCTAGCGGAGG	6_phosphoprotein_peptides	AHDC1	2748.0	0.3067685589519651	0.3850601483872542
451	0.0	1531.0	5251.0	0.0	24.0	1531.0	hblOligo134502_Cat6	451	NM_1029882	32.0	AAAGCATATTCACCAACATGTAGCCCTACTCTCGGTTTCAAAGAGGAACTTCGCCCTCCACCTACTAAGCTCGCCGCTTGCGAACCATTGAAACATGGCCTGCAGGGTGCATCCCTCGGGCATGCAGCCGCCGCCCAAGCTCACCTTTCTTGCCGCGACTTGCCTCTCGGTCAGCCACATTATGACTCCCCTAGCTGCAAAGGTACAGCTTATTGGTACCCACCTGGTTCAGCAGCTCGCTCACCTCCATACGAGTCTAGCGGAGGATCTAGCGGAGG	aaagcatattcaccaacatgtagccctactctcggtttcaaagaggaacttcgccctccacctactaagctcgccgcttgcgaaccattgaaacatggcctgcagggtgcatccctcgggcatgcagccgccgcccaagctcacctttcttgccgcgacttgcctctcggtcagccacattatgactcccctagctgcaaaggtacagcttattggtacccacctggttcagcagctcgctcacctccatacgag		ATCCACCGGTACCATGGCTAGCaaagcatattcaccaacatgtagccctactctcggtttcaaagaggaacttcgccctccacctactaagctcgccgcttgcgaaccattgaaacatggcctgcagggtgcatccctcgggcatgcagccgccgcccaagctcacctttcttgccgcgacttgcctctcggtcagccacattatgactcccctagctgcaaaggtacagcttattggtacccacctggttcagcagctcgctcacctccatacgagTCTAGCGGAGGATCTAGCGGAGG	6_phosphoprotein_peptides	AHDC1	6782.0	0.22574461810675317	-0.032166940033975466
452	0.0	1263.0	1958.0	1.0	5.0	1263.0	hblOligo3318_Cat6	452	NM_1029882	33.0	CAAGCTCACCTTTCTTGCCGCGACTTGCCTCTCGGTCAGCCACATTATGACTCCCCTAGCTGCAAAGGTACAGCTTATTGGTACCCACCTGGTTCAGCAGCTCGCTCACCTCCATACGAGGGGAAAGTTGGGACTGGCCTTCTGGCAGACTTCTTGGGCCGCACCGAGGCTGCCTGTCTCAGCGCACCTCACCTCGCTTCCCCTCCTGCCACCCCTAAAGCCGACAAAGAGCCATTGGAGATGGCTCGCCCTCCATCTAGCGGAGGATCTAGCGGAGG	caagctcacctttcttgccgcgacttgcctctcggtcagccacattatgactcccctagctgcaaaggtacagcttattggtacccacctggttcagcagctcgctcacctccatacgaggggaaagttgggactggccttctggcagacttcttgggccgcaccgaggctgcctgtctcagcgcacctcacctcgcttcccctcctgccacccctaaagccgacaaagagccattggagatggctcgccctcca		ATCCACCGGTACCATGGCTAGCcaagctcacctttcttgccgcgacttgcctctcggtcagccacattatgactcccctagctgcaaaggtacagcttattggtacccacctggttcagcagctcgctcacctccatacgaggggaaagttgggactggccttctggcagacttcttgggccgcaccgaggctgcctgtctcagcgcacctcacctcgcttcccctcctgccacccctaaagccgacaaagagccattggagatggctcgccctccaTCTAGCGGAGGATCTAGCGGAGG	6_phosphoprotein_peptides	AHDC1	3221.0	0.39211425023284696	0.7618967772062357
453	0.0	1988.0	3664.0	63.0	39.0	1988.0	hblOligo134503_Cat7	453	NM_1029882	34.0	AGTGGAGTCATGGACTTCTTGGGCCGCGAGGAGGCTGCCTGTCTCGAGGCACCTCACCTCGCTGAGCCTCCTGCCGAGCCTAAAGCCGACAAAGAGCCATTGGAGATGGCTCGCCCTCCAGGGCCACCTCGCGGGCCAGCCGCAGCCGCAGCTGGTTATGGGTGCCCTCTTCTGGAGGACCTTGAGTTGGAGCCTGTTCCACGCGATGAGCTCTTGCCTCTTCAGGACGAGGCATACCGCTATCCTGGCTTCATGTCTAGCGGAGGATCTAGCGGAGG	AGTGGAGTCATGgacttcttgggccgcGAGgaggctgcctgtctcGAGgcacctcacctcgctGAGcctcctgccGAGcctaaagccgacaaagagccattggagatggctcgccctccagggccacctcgcgggccagccgcagccgcagctggttatgggtgccctcttctgGAGgaccttGAGttgGAGcctgttccacgcgatGAGctcttgcctcttcaggacGAGgcataccgctatcctggcttcatg	AGTGGAGTCATG	ATCCACCGGTACCATGGCTAGCAGTGGAGTCATGgacttcttgggccgcGAGgaggctgcctgtctcGAGgcacctcacctcgctGAGcctcctgccGAGcctaaagccgacaaagagccattggagatggctcgccctccagggccacctcgcgggccagccgcagccgcagctggttatgggtgccctcttctgGAGgaccttGAGttgGAGcctgttccacgcgatGAGctcttgcctcttcaggacGAGgcataccgctatcctggcttcatgTCTAGCGGAGGATCTAGCGGAGG	7_sampled_680_from_cat6	AHDC1	5652.0	0.35173389950460016	0.5889041393686988
454	0.0	3013.0	4880.0	43.0	22.0	3013.0	hblOligo134503_Cat6	454	NM_1029882	34.0	GGCCTTCTGGCAGACTTCTTGGGCCGCACCGAGGCTGCCTGTCTCAGCGCACCTCACCTCGCTTCCCCTCCTGCCACCCCTAAAGCCGACAAAGAGCCATTGGAGATGGCTCGCCCTCCAGGGCCACCTCGCGGGCCAGCCGCAGCCGCAGCTGGTTATGGGTGCCCTCTTCTGAGTGACCTTACTTTGTCCCCTGTTCCACGCGATTCTCTCTTGCCTCTTCAGGACACCGCATACCGCTATCCTGGCTTCATGTCTAGCGGAGGATCTAGCGGAGG	ggccttctggcagacttcttgggccgcaccgaggctgcctgtctcagcgcacctcacctcgcttcccctcctgccacccctaaagccgacaaagagccattggagatggctcgccctccagggccacctcgcgggccagccgcagccgcagctggttatgggtgccctcttctgagtgaccttactttgtcccctgttccacgcgattctctcttgcctcttcaggacaccgcataccgctatcctggcttcatg		ATCCACCGGTACCATGGCTAGCggccttctggcagacttcttgggccgcaccgaggctgcctgtctcagcgcacctcacctcgcttcccctcctgccacccctaaagccgacaaagagccattggagatggctcgccctccagggccacctcgcgggccagccgcagccgcagctggttatgggtgccctcttctgagtgaccttactttgtcccctgttccacgcgattctctcttgcctcttcaggacaccgcataccgctatcctggcttcatgTCTAGCGGAGGATCTAGCGGAGG	6_phosphoprotein_peptides	AHDC1	7893.0	0.3817306474090967	0.7181215182293084
455	0.0	755.0	887.0	0.0	1.0	755.0	hblOligo3319_Cat6	455	NM_1029882	35.0	TTGGAGATGGCTCGCCCTCCAGGGCCACCTCGCGGGCCAGCCGCAGCCGCAGCTGGTTATGGGTGCCCTCTTCTGAGTGACCTTACTTTGTCCCCTGTTCCACGCGATTCTCTCTTGCCTCTTCAGGACACCGCATACCGCTATCCTGGCTTCATGCCACAAGCTCACCCAGGCCTCGGTGGCGGCCCTAAAAGCGGGTTCCTGGGCCCAATGGCAGAGCCACATCCAGAAGATACCTTTACCGTCACTTCCCTTTCTAGCGGAGGATCTAGCGGAGG	ttggagatggctcgccctccagggccacctcgcgggccagccgcagccgcagctggttatgggtgccctcttctgagtgaccttactttgtcccctgttccacgcgattctctcttgcctcttcaggacaccgcataccgctatcctggcttcatgccacaagctcacccaggcctcggtggcggccctaaaagcgggttcctgggcccaatggcagagccacatccagaagatacctttaccgtcacttccctt		ATCCACCGGTACCATGGCTAGCttggagatggctcgccctccagggccacctcgcgggccagccgcagccgcagctggttatgggtgccctcttctgagtgaccttactttgtcccctgttccacgcgattctctcttgcctcttcaggacaccgcataccgctatcctggcttcatgccacaagctcacccaggcctcggtggcggccctaaaagcgggttcctgggcccaatggcagagccacatccagaagatacctttaccgtcacttcccttTCTAGCGGAGGATCTAGCGGAGG	6_phosphoprotein_peptides	AHDC1	1642.0	0.4598051157125457	1.0392032448856452
457	0.0	109.0	400.0	0.0	8.0	109.0	hblOligo128860_Cat7	457	NM_1031623	1.0	CCCGTCCTCATGGGGGAGGAAATTATTGAGGAGGTTCCTCCTGCAGGTCCAGAAGCAGAGGAGGAGGAGGAGGACGAAAATGAGGACGACATCCAGTTCGTGGAGGAGGGTCCACTTCGCCCAGTGTTGGAATACATCGACCTGGTGGAGGAGGATGACGAGGAGCCAGAGGAGGAGTACGAGGATGAGAACATTAAGCGCAAAGATCATATTGACTACCAAAAGGATAAGGTTGCTCTCGAGTTGGCCCGCCTTTCTAGCGGAGGATCTAGCGGAGG	CCCGTCCTCATGgggGAGgaaattattgagGAGgttcctcctgcaggtccagaagcaGAGgagGAGGAGGAGgacgaaaatgaggacgacatccagttcgtgGAGgagggtccacttcgcccagtgttggaatacatcgacctggtgGAGGAGgatgacgaggagccaGAGGAGGAGtacGAGgatgagaacattaagcgcaaagatcatattgactaccaaaaggataaggttgctctcGAGttggcccgcctt	CCCGTCCTCATG	ATCCACCGGTACCATGGCTAGCCCCGTCCTCATGgggGAGgaaattattgagGAGgttcctcctgcaggtccagaagcaGAGgagGAGGAGGAGgacgaaaatgaggacgacatccagttcgtgGAGgagggtccacttcgcccagtgttggaatacatcgacctggtgGAGGAGgatgacgaggagccaGAGGAGGAGtacGAGgatgagaacattaagcgcaaagatcatattgactaccaaaaggataaggttgctctcGAGttggcccgccttTCTAGCGGAGGATCTAGCGGAGG	7_sampled_680_from_cat6	ZNF451	509.0	0.21414538310412573	-0.09978618693263819
459	0.0	134.0	1044.0	0.0	2.0	134.0	hblOligo249176_Cat7	459	NM_1031623	2.0	GGGGGGTCTATGGAGGAGGATGACGAGGAGCCAGAGGAGGAGTACGAGGATGAGAACATTAAGCGCAAAGATCATATTGACTACCAAAAGGATAAGGTTGCTCTCGAGTTGGCCCGCCTTGCACGCCACGTCGAGGTGGAGAAACAGCAAAAGGAGGAAAAAAACCGCGCATTTCGCGAGAAGATTGATTTTCAACACGCTCATGGGTTGCAAGAACTGGAGTTCATTCGCGGTCATGAGGACGAGGAAGCAGCCTCTAGCGGAGGATCTAGCGGAGG	GGGGGGTCTATGGAGGAGgatgacgaggagccaGAGGAGGAGtacGAGgatgagaacattaagcgcaaagatcatattgactaccaaaaggataaggttgctctcGAGttggcccgccttgcacgccacgtcgaggtggagaaacagcaaaaggaggaaaaaaaccgcgcatttcgcgagaagattgattttcaacacgctcatgggttgcaagaactggagttcattcgcggtcatGAGgacGAGgaagcagcc	GGGGGGTCTATG	ATCCACCGGTACCATGGCTAGCGGGGGGTCTATGGAGGAGgatgacgaggagccaGAGGAGGAGtacGAGgatgagaacattaagcgcaaagatcatattgactaccaaaaggataaggttgctctcGAGttggcccgccttgcacgccacgtcgaggtggagaaacagcaaaaggaggaaaaaaaccgcgcatttcgcgagaagattgattttcaacacgctcatgggttgcaagaactggagttcattcgcggtcatGAGgacGAGgaagcagccTCTAGCGGAGGATCTAGCGGAGG	7_sampled_680_from_cat6	ZNF451	1178.0	0.11375212224108659	-0.8526444905454724
460	0.0	31.0	50.0	0.0	0.0	31.0	hblOligo249176_Cat6	460	NM_1031623	2.0	ATCGACCTGGTGTCTAGCGATGACGAGGAGCCATCCACCTCCTACACAGATGAGAACATTAAGCGCAAAGATCATATTGACTACCAAAAGGATAAGGTTGCTCTCACTTTGGCCCGCCTTGCACGCCACGTCGAGGTGGAGAAACAGCAAAAGGAGGAAAAAAACCGCGCATTTCGCGAGAAGATTGATTTTCAACACGCTCATGGGTTGCAAGAACTGGAGTTCATTCGCGGTCATAGCGACACAGAAGCAGCCTCTAGCGGAGGATCTAGCGGAGG	atcgacctggtgtctagcgatgacgaggagccatccacctcctacacagatgagaacattaagcgcaaagatcatattgactaccaaaaggataaggttgctctcactttggcccgccttgcacgccacgtcgaggtggagaaacagcaaaaggaggaaaaaaaccgcgcatttcgcgagaagattgattttcaacacgctcatgggttgcaagaactggagttcattcgcggtcatagcgacacagaagcagcc		ATCCACCGGTACCATGGCTAGCatcgacctggtgtctagcgatgacgaggagccatccacctcctacacagatgagaacattaagcgcaaagatcatattgactaccaaaaggataaggttgctctcactttggcccgccttgcacgccacgtcgaggtggagaaacagcaaaaggaggaaaaaaaccgcgcatttcgcgagaagattgattttcaacacgctcatgggttgcaagaactggagttcattcgcggtcatagcgacacagaagcagccTCTAGCGGAGGATCTAGCGGAGG	6_phosphoprotein_peptides	ZNF451	81.0	0.38271604938271603	0.7222946770032
461	0.0	217.0	693.0	0.0	32.0	217.0	hblOligo128861_Cat7	461	NM_1031623	3.0	TACATGGCTATGCAAAAGGAGGAAAAAAACCGCGCATTTCGCGAGAAGATTGATTTTCAACACGCTCATGGGTTGCAAGAACTGGAGTTCATTCGCGGTCATGAGGACGAGGAAGCAGCCCGCCTGTGCGTTGACCAATGGCTCAAGATGCCTGGTCTCAAAGAGGGCGAGATTAATTGTGGTGAGAAAGAGGAGTTCCGCCGCGGTGGGCACGAGTGGGTTGAGGGCAAACCAATTCTGTGTCCAATCATGCATTCTAGCGGAGGATCTAGCGGAGG	TACATGGCTATGcaaaaggaggaaaaaaaccgcgcatttcgcgagaagattgattttcaacacgctcatgggttgcaagaactggagttcattcgcggtcatGAGgacGAGgaagcagcccgcctgtgcgttgaccaatggctcaagatgcctggtctcaaaGAGggcGAGattaattgtggtGAGaaaGAGGAGttccgccgcggtgggcacGAGtgggttGAGggcaaaccaattctgtgtccaatcatgcat	TACATGGCTATG	ATCCACCGGTACCATGGCTAGCTACATGGCTATGcaaaaggaggaaaaaaaccgcgcatttcgcgagaagattgattttcaacacgctcatgggttgcaagaactggagttcattcgcggtcatGAGgacGAGgaagcagcccgcctgtgcgttgaccaatggctcaagatgcctggtctcaaaGAGggcGAGattaattgtggtGAGaaaGAGGAGttccgccgcggtgggcacGAGtgggttGAGggcaaaccaattctgtgtccaatcatgcatTCTAGCGGAGGATCTAGCGGAGG	7_sampled_680_from_cat6	ZNF451	910.0	0.23846153846153847	0.03919783229675655
464	0.0	303.0	1670.0	0.0	6.0	303.0	hblOligo128862_Cat7	464	NM_1031623	5.0	CACGATGTGATGTTGTTGCTTGGCCACCTTAAACGCTTTGACCACGAGCCATGTGATCCAGAGATTGAGCTCCACGGGCCTTTTTTCGAGGAGTTCGCCTGCGTGGTGTGCTATAAGAAGTTCGTGGAGCAACAGCAGTACCGCGATCATTTGTTCGATAAAGAGGCAGAGGACGATGGTCACAACAACAATCTGCTTCCTCAAATTATCCAATGTTTCGCCTGCCCTAACTGCTTTCTTCTCTTCGAGCGCAAATCTAGCGGAGGATCTAGCGGAGG	CACGATGTGATGttgttgcttggccaccttaaacgctttgaccacGAGccatgtgatccaGAGattGAGctccacgggccttttttcGAGGAGttcgcctgcgtggtgtgctataagaagttcgtgGAGcaacagcagtaccgcgatcatttgttcgataaagaggcaGAGgacgatggtcacaacaacaatctgcttcctcaaattatccaatgtttcgcctgccctaactgctttcttctcttcGAGcgcaaa	CACGATGTGATG	ATCCACCGGTACCATGGCTAGCCACGATGTGATGttgttgcttggccaccttaaacgctttgaccacGAGccatgtgatccaGAGattGAGctccacgggccttttttcGAGGAGttcgcctgcgtggtgtgctataagaagttcgtgGAGcaacagcagtaccgcgatcatttgttcgataaagaggcaGAGgacgatggtcacaacaacaatctgcttcctcaaattatccaatgtttcgcctgccctaactgctttcttctcttcGAGcgcaaaTCTAGCGGAGGATCTAGCGGAGG	7_sampled_680_from_cat6	ZNF451	1973.0	0.15357323872275722	-0.5065156219552316
465	0.0	3780.0	5610.0	26.0	55.0	3780.0	hblOligo128862_Cat6	465	NM_1031623	5.0	GACAACGGCCATTTGTTGCTTGGCCACCTTAAACGCTTTGACCACTCCCCATGTGATCCAACAATTACACTCCACGGGCCTTTTTTCTCTAGCTTCGCCTGCGTGGTGTGCTATAAGAAGTTCGTGACACAACAGCAGTACCGCGATCATTTGTTCGATAAAGAGGCAACAGACGATGGTCACAACAACAATCTGCTTCCTCAAATTATCCAATGTTTCGCCTGCCCTAACTGCTTTCTTCTCTTCAGCCGCAAATCTAGCGGAGGATCTAGCGGAGG	gacaacggccatttgttgcttggccaccttaaacgctttgaccactccccatgtgatccaacaattacactccacgggccttttttctctagcttcgcctgcgtggtgtgctataagaagttcgtgacacaacagcagtaccgcgatcatttgttcgataaagaggcaacagacgatggtcacaacaacaatctgcttcctcaaattatccaatgtttcgcctgccctaactgctttcttctcttcagccgcaaa		ATCCACCGGTACCATGGCTAGCgacaacggccatttgttgcttggccaccttaaacgctttgaccactccccatgtgatccaacaattacactccacgggccttttttctctagcttcgcctgcgtggtgtgctataagaagttcgtgacacaacagcagtaccgcgatcatttgttcgataaagaggcaacagacgatggtcacaacaacaatctgcttcctcaaattatccaatgtttcgcctgccctaactgctttcttctcttcagccgcaaaTCTAGCGGAGGATCTAGCGGAGG	6_phosphoprotein_peptides	ZNF451	9390.0	0.402555910543131	0.8055037680430914
466	0.0	443.0	799.0	0.0	1.0	443.0	hblOligo249178_Cat7	466	NM_1031623	6.0	CGATTCCCAATGCATTTGTTCGATAAAGAGGCAGAGGACGATGGTCACAACAACAATCTGCTTCCTCAAATTATCCAATGTTTCGCCTGCCCTAACTGCTTTCTTCTCTTCGAGCGCAAAGAAGAGTGTGAGAAACACATGGAGGGCAAAAATCATTTTCACCAAGAGTTCAAGCTGGGGGATAATAAAGGCATTGCACACCCTATTGAGTTCCCTGAGTTTGCTAAGAAGTTGCTTATTGAGCTCTGTAAGGACTCTAGCGGAGGATCTAGCGGAGG	CGATTCCCAATGcatttgttcgataaagaggcaGAGgacgatggtcacaacaacaatctgcttcctcaaattatccaatgtttcgcctgccctaactgctttcttctcttcGAGcgcaaagaagagtgtGAGaaacacatgGAGggcaaaaatcattttcaccaaGAGttcaagctgggggataataaaggcattgcacaccctattGAGttccctGAGtttgctaagaagttgcttattGAGctctgtaaggac	CGATTCCCAATG	ATCCACCGGTACCATGGCTAGCCGATTCCCAATGcatttgttcgataaagaggcaGAGgacgatggtcacaacaacaatctgcttcctcaaattatccaatgtttcgcctgccctaactgctttcttctcttcGAGcgcaaagaagagtgtGAGaaacacatgGAGggcaaaaatcattttcaccaaGAGttcaagctgggggataataaaggcattgcacaccctattGAGttccctGAGtttgctaagaagttgcttattGAGctctgtaaggacTCTAGCGGAGGATCTAGCGGAGG	7_sampled_680_from_cat6	ZNF451	1242.0	0.35668276972624796	0.6105393022250609
469	0.0	847.0	4570.0	1.0	17.0	847.0	hblOligo128863_Cat6	469	NM_1031623	7.0	CACATGTCAGGCAAAAATCATTTTCACCAATCATTCAAGCTGGGGGATAATAAAGGCATTGCACACCCTATTTCATTCCCTAGCTTTGCTAAGAAGTTGCTTATTTCTCTCTGTAAGGACGTCCCTTTTCAGGTTAAATGTGTTGCCTGCCATAAGACCTTGCGCAGTCACATGGAGCTGACTGCCCACTTCCGCGTGCATTGCCGCAATGCCGGTCCAGTTGCAGTTGCTGAAAAGAGCATTACCCAAGTCGCATCTAGCGGAGGATCTAGCGGAGG	cacatgtcaggcaaaaatcattttcaccaatcattcaagctgggggataataaaggcattgcacaccctatttcattccctagctttgctaagaagttgcttatttctctctgtaaggacgtcccttttcaggttaaatgtgttgcctgccataagaccttgcgcagtcacatggagctgactgcccacttccgcgtgcattgccgcaatgccggtccagttgcagttgctgaaaagagcattacccaagtcgca		ATCCACCGGTACCATGGCTAGCcacatgtcaggcaaaaatcattttcaccaatcattcaagctgggggataataaaggcattgcacaccctatttcattccctagctttgctaagaagttgcttatttctctctgtaaggacgtcccttttcaggttaaatgtgttgcctgccataagaccttgcgcagtcacatggagctgactgcccacttccgcgtgcattgccgcaatgccggtccagttgcagttgctgaaaagagcattacccaagtcgcaTCTAGCGGAGGATCTAGCGGAGG	6_phosphoprotein_peptides	ZNF451	5417.0	0.15635960863946835	-0.4852373112899959
470	0.0	2815.0	5265.0	0.0	46.0	2815.0	hblOligo249179_Cat6	470	NM_1031623	8.0	AAATGTGTTGCCTGCCATAAGACCTTGCGCAGTCACATGGAGCTGACTGCCCACTTCCGCGTGCATTGCCGCAATGCCGGTCCAGTTGCAGTTGCTGAAAAGAGCATTACCCAAGTCGCAGAAAAGTTCATCCTCCGCGGCTACTGTCCAGACTGTAATCAGGTTTTCGTCGACGAAACATCCACTCAAAATCACAAACAGAACAGCGGTCATAAAGTGCGCGTGATCAACTCCGTCGAGGAGTCTGTCCTCCTCTCTAGCGGAGGATCTAGCGGAGG	aaatgtgttgcctgccataagaccttgcgcagtcacatggagctgactgcccacttccgcgtgcattgccgcaatgccggtccagttgcagttgctgaaaagagcattacccaagtcgcagaaaagttcatcctccgcggctactgtccagactgtaatcaggttttcgtcgacgaaacatccactcaaaatcacaaacagaacagcggtcataaagtgcgcgtgatcaactccgtcgaggagtctgtcctcctc		ATCCACCGGTACCATGGCTAGCaaatgtgttgcctgccataagaccttgcgcagtcacatggagctgactgcccacttccgcgtgcattgccgcaatgccggtccagttgcagttgctgaaaagagcattacccaagtcgcagaaaagttcatcctccgcggctactgtccagactgtaatcaggttttcgtcgacgaaacatccactcaaaatcacaaacagaacagcggtcataaagtgcgcgtgatcaactccgtcgaggagtctgtcctcctcTCTAGCGGAGGATCTAGCGGAGG	6_phosphoprotein_peptides	ZNF451	8080.0	0.34839108910891087	0.5742115939519148
471	0.0	45.0	252.0	0.0	1.0	45.0	hblOligo128864_Cat6	471	NM_1031623	9.0	CGCGGCTACTGTCCAGACTGTAATCAGGTTTTCGTCGACGAAACATCCACTCAAAATCACAAACAGAACAGCGGTCATAAAGTGCGCGTGATCAACTCCGTCGAGGAGTCTGTCCTCCTCTATTGTCATTCAAGTGAGGGGAATAAGGATCCATCTTCCGATTTGCACTTGCTGCTTGACCAGAGTAAATTCTCTTCTCTGAAACGCACAATGAGTATCAAAGAGTCAAGCTCTCTTGAATGCATTGCTATCCCATCTAGCGGAGGATCTAGCGGAGG	cgcggctactgtccagactgtaatcaggttttcgtcgacgaaacatccactcaaaatcacaaacagaacagcggtcataaagtgcgcgtgatcaactccgtcgaggagtctgtcctcctctattgtcattcaagtgaggggaataaggatccatcttccgatttgcacttgctgcttgaccagagtaaattctcttctctgaaacgcacaatgagtatcaaagagtcaagctctcttgaatgcattgctatccca		ATCCACCGGTACCATGGCTAGCcgcggctactgtccagactgtaatcaggttttcgtcgacgaaacatccactcaaaatcacaaacagaacagcggtcataaagtgcgcgtgatcaactccgtcgaggagtctgtcctcctctattgtcattcaagtgaggggaataaggatccatcttccgatttgcacttgctgcttgaccagagtaaattctcttctctgaaacgcacaatgagtatcaaagagtcaagctctcttgaatgcattgctatcccaTCTAGCGGAGGATCTAGCGGAGG	6_phosphoprotein_peptides	ZNF451	297.0	0.15151515151515152	-0.5224361197949035
472	0.0	27.0	90.0	0.0	0.0	27.0	hblOligo249180_Cat7	472	NM_1031623	10.0	ATGTGCCCGATGGATCCAGAGGAGGATTTGCACTTGCTGCTTGACCAGGAGAAATTCGAGGAGCTGAAACGCGAGATGGAGATCAAAGAGGAGGAGGAGCTTGAATGCATTGCTATCCCAAAGAAAAAAATGAACCTTAAGGATAAGGAGCACGAAGGGGTTGCTTGTGTTCAGAAGGAGAAGGAGGTGGTGAAAGAGTGGTTCTGTGAATGTAATCAGCGCTTCCCAGAGGAAGATGCAGTCGAGAAACACGTCTCTAGCGGAGGATCTAGCGGAGG	ATGTGCCCGATGgatccaGAGGAGgatttgcacttgctgcttgaccagGAGaaattcGAGGAGctgaaacgcGAGatgGAGatcaaagagGAGGAGGAGcttgaatgcattgctatcccaaagaaaaaaatgaaccttaaggataagGAGcacgaaggggttgcttgtgttcagaaggagaagGAGgtggtgaaaGAGtggttctgtgaatgtaatcagcgcttcccaGAGgaagatgcagtcgagaaacacgtc	ATGTGCCCGATG	ATCCACCGGTACCATGGCTAGCATGTGCCCGATGgatccaGAGGAGgatttgcacttgctgcttgaccagGAGaaattcGAGGAGctgaaacgcGAGatgGAGatcaaagagGAGGAGGAGcttgaatgcattgctatcccaaagaaaaaaatgaaccttaaggataagGAGcacgaaggggttgcttgtgttcagaaggagaagGAGgtggtgaaaGAGtggttctgtgaatgtaatcagcgcttcccaGAGgaagatgcagtcgagaaacacgtcTCTAGCGGAGGATCTAGCGGAGG	7_sampled_680_from_cat6	ZNF451	117.0	0.23076923076923078	-0.0036423263797358274
476	0.0	56.0	122.0	1.0	1.0	56.0	hblOligo249181_Cat6	476	NM_1031623	12.0	ATGGGTTACAAATGTGTTGTGTGCGGTAAGGTTTGTGACGACAGTGGCGTTATTCGCTTGCATATGTCCCGCATTCACGGCGGCGCTCACCTGAACAACTTCTTGTTCTGGTGTCGCACATGTAAGAAAGAGCTTACCCGCAAGGATACCATTATGGCTCACGTTACAGAATTTCACAACGGCCACCGCTATTTCTACGAAATGGATGAGGTTGAAGGTGAAACTTTGCCAAGTAGCTCTACCACTCTTGACAATTCTAGCGGAGGATCTAGCGGAGG	atgggttacaaatgtgttgtgtgcggtaaggtttgtgacgacagtggcgttattcgcttgcatatgtcccgcattcacggcggcgctcacctgaacaacttcttgttctggtgtcgcacatgtaagaaagagcttacccgcaaggataccattatggctcacgttacagaatttcacaacggccaccgctatttctacgaaatggatgaggttgaaggtgaaactttgccaagtagctctaccactcttgacaat		ATCCACCGGTACCATGGCTAGCatgggttacaaatgtgttgtgtgcggtaaggtttgtgacgacagtggcgttattcgcttgcatatgtcccgcattcacggcggcgctcacctgaacaacttcttgttctggtgtcgcacatgtaagaaagagcttacccgcaaggataccattatggctcacgttacagaatttcacaacggccaccgctatttctacgaaatggatgaggttgaaggtgaaactttgccaagtagctctaccactcttgacaatTCTAGCGGAGGATCTAGCGGAGG	6_phosphoprotein_peptides	ZNF451	178.0	0.3146067415730337	0.42166112394809263
477	0.0	48.0	265.0	0.0	0.0	48.0	hblOligo128866_Cat7	477	NM_1031623	13.0	GAGGGTTCCATGGAGATTATGGCTCACGTTGAGGAATTTCACAACGGCCACCGCTATTTCTACGAAATGGATGAGGTTGAAGGTGAAGAGTTGCCAGAGGAGGAGGAGGAGCTTGACAATCTTGAGGCCAACAAGCCTGAGGAGGCTATCGAGGTGATCGACCACGAGCCAGCTAATGAGGAGCCACGCGGGAAGTGGCAATGCCGCATTTGCGAGGACATGTTTGATGAGCAGGAATACGTTAAGCAACACTGTTCTAGCGGAGGATCTAGCGGAGG	GAGGGTTCCATGGAGattatggctcacgttGAGgaatttcacaacggccaccgctatttctacgaaatggatgaggttgaaggtgaaGAGttgccaGAGGAGGAGGAGGAGcttgacaatcttGAGgccaacaagcctGAGGAGgctatcGAGgtgatcgaccacGAGccagctaatGAGGAGccacgcgggaagtggcaatgccgcatttgcgaggacatgtttgatGAGcaggaatacgttaagcaacactgt	GAGGGTTCCATG	ATCCACCGGTACCATGGCTAGCGAGGGTTCCATGGAGattatggctcacgttGAGgaatttcacaacggccaccgctatttctacgaaatggatgaggttgaaggtgaaGAGttgccaGAGGAGGAGGAGGAGcttgacaatcttGAGgccaacaagcctGAGGAGgctatcGAGgtgatcgaccacGAGccagctaatGAGGAGccacgcgggaagtggcaatgccgcatttgcgaggacatgtttgatGAGcaggaatacgttaagcaacactgtTCTAGCGGAGGATCTAGCGGAGG	7_sampled_680_from_cat6	ZNF451	313.0	0.15335463258785942	-0.5081983371321313
479	0.0	53.0	298.0	1.0	1.0	53.0	hblOligo249182_Cat7	479	NM_1031623	14.0	TTCAGAGAAATGATCGAGGTGATCGACCACGAGCCAGCTAATGAGGAGCCACGCGGGAAGTGGCAATGCCGCATTTGCGAGGACATGTTTGATGAGCAGGAATACGTTAAGCAACACTGTATGGAGCTTGCCGAGCATAAATTTCACCGCTATGAGTGTGCACACTGTCGCAAACCTTTTCACAAAATTGAGGAGCTCTACCGCCATTGCCAAGATGAGCATGACAATGAGATTAAGATCAAATACTTTTGTGGGTCTAGCGGAGGATCTAGCGGAGG	TTCAGAGAAATGatcGAGgtgatcgaccacGAGccagctaatGAGGAGccacgcgggaagtggcaatgccgcatttgcgaggacatgtttgatGAGcaggaatacgttaagcaacactgtatgGAGcttgccGAGcataaatttcaccgctatGAGtgtgcacactgtcgcaaaccttttcacaaaattgagGAGctctaccgccattgccaagatgagcatgacaatgagattaagatcaaatacttttgtggg	TTCAGAGAAATG	ATCCACCGGTACCATGGCTAGCTTCAGAGAAATGatcGAGgtgatcgaccacGAGccagctaatGAGGAGccacgcgggaagtggcaatgccgcatttgcgaggacatgtttgatGAGcaggaatacgttaagcaacactgtatgGAGcttgccGAGcataaatttcaccgctatGAGtgtgcacactgtcgcaaaccttttcacaaaattgagGAGctctaccgccattgccaagatgagcatgacaatgagattaagatcaaatacttttgtgggTCTAGCGGAGGATCTAGCGGAGG	7_sampled_680_from_cat6	ZNF451	351.0	0.150997150997151	-0.5264710950070823
480	0.0	93.0	97.0	17.0	0.0	93.0	hblOligo249182_Cat6	480	NM_1031623	14.0	CCTAGTTCTGCTATCACAGTGATCGACCACTCCCCAGCTAATTCTAGTCCACGCGGGAAGTGGCAATGCCGCATTTGCGAGGACATGTTTGATAGTCAGGAATACGTTAAGCAACACTGTATGTCTCTTGCCTCACATAAATTTCACCGCTATTCCTGTGCACACTGTCGCAAACCTTTTCACAAAATTGAGACCCTCTACCGCCATTGCCAAGATGAGCATGACAATGAGATTAAGATCAAATACTTTTGTGGGTCTAGCGGAGGATCTAGCGGAGG	cctagttctgctatcacagtgatcgaccactccccagctaattctagtccacgcgggaagtggcaatgccgcatttgcgaggacatgtttgatagtcaggaatacgttaagcaacactgtatgtctcttgcctcacataaatttcaccgctattcctgtgcacactgtcgcaaaccttttcacaaaattgagaccctctaccgccattgccaagatgagcatgacaatgagattaagatcaaatacttttgtggg		ATCCACCGGTACCATGGCTAGCcctagttctgctatcacagtgatcgaccactccccagctaattctagtccacgcgggaagtggcaatgccgcatttgcgaggacatgtttgatagtcaggaatacgttaagcaacactgtatgtctcttgcctcacataaatttcaccgctattcctgtgcacactgtcgcaaaccttttcacaaaattgagaccctctaccgccattgccaagatgagcatgacaatgagattaagatcaaatacttttgtgggTCTAGCGGAGGATCTAGCGGAGG	6_phosphoprotein_peptides	ZNF451	190.0	0.48947368421052634	1.1582189925960733
481	0.0	397.0	770.0	0.0	0.0	397.0	hblOligo128867_Cat6	481	NM_1031623	15.0	CATAAATTTCACCGCTATTCCTGTGCACACTGTCGCAAACCTTTTCACAAAATTGAGACCCTCTACCGCCATTGCCAAGATGAGCATGACAATGAGATTAAGATCAAATACTTTTGTGGGCTGTGTGACCTCATTTTTAATGTTGAGGAGGCATTCCTGTCTCATTACGAAGAACATCACAGCATCGACTATGTGTTTGTTAGCGAAAAAACCGAGACTAGCATCAAAACCGAAGACGACTTTCCAGTCATCGAGTCTAGCGGAGGATCTAGCGGAGG	cataaatttcaccgctattcctgtgcacactgtcgcaaaccttttcacaaaattgagaccctctaccgccattgccaagatgagcatgacaatgagattaagatcaaatacttttgtgggctgtgtgacctcatttttaatgttgaggaggcattcctgtctcattacgaagaacatcacagcatcgactatgtgtttgttagcgaaaaaaccgagactagcatcaaaaccgaagacgactttccagtcatcgag		ATCCACCGGTACCATGGCTAGCcataaatttcaccgctattcctgtgcacactgtcgcaaaccttttcacaaaattgagaccctctaccgccattgccaagatgagcatgacaatgagattaagatcaaatacttttgtgggctgtgtgacctcatttttaatgttgaggaggcattcctgtctcattacgaagaacatcacagcatcgactatgtgtttgttagcgaaaaaaccgagactagcatcaaaaccgaagacgactttccagtcatcgagTCTAGCGGAGGATCTAGCGGAGG	6_phosphoprotein_peptides	ZNF451	1167.0	0.3401885175664096	0.5378762437856611
482	0.0	13.0	45.0	0.0	0.0	13.0	hblOligo249183_Cat6	482	NM_1031623	16.0	TTTAATGTTGAGGAGGCATTCCTGTCTCATTACGAAGAACATCACAGCATCGACTATGTGTTTGTTAGCGAAAAAACCGAGACTAGCATCAAAACCGAAGACGACTTTCCAGTCATCGAGACCTCCAACCAACTGACATGTGGTTGTCGCGAGAGCTATATTTGCAAAGTGAATCGCAAAGAAGACTATAGTCGCTGCTTGCAGATTATGCTGGATAAGGGCAAACTGTGGTTCCGCTGCAGCCTTTGCTCAGCCTCTAGCGGAGGATCTAGCGGAGG	tttaatgttgaggaggcattcctgtctcattacgaagaacatcacagcatcgactatgtgtttgttagcgaaaaaaccgagactagcatcaaaaccgaagacgactttccagtcatcgagacctccaaccaactgacatgtggttgtcgcgagagctatatttgcaaagtgaatcgcaaagaagactatagtcgctgcttgcagattatgctggataagggcaaactgtggttccgctgcagcctttgctcagcc		ATCCACCGGTACCATGGCTAGCtttaatgttgaggaggcattcctgtctcattacgaagaacatcacagcatcgactatgtgtttgttagcgaaaaaaccgagactagcatcaaaaccgaagacgactttccagtcatcgagacctccaaccaactgacatgtggttgtcgcgagagctatatttgcaaagtgaatcgcaaagaagactatagtcgctgcttgcagattatgctggataagggcaaactgtggttccgctgcagcctttgctcagccTCTAGCGGAGGATCTAGCGGAGG	6_phosphoprotein_peptides	ZNF451	58.0	0.22413793103448276	-0.041382654362582816
485	0.0	52.0	118.0	0.0	0.0	52.0	hblOligo249184_Cat6	485	NM_1031623	18.0	ACAGATATGAATACACATATTCATCAGGTGCACAAGGAAAAGAGTGATGAGGAGGAGCAACAGTATGTGATCAAGTGCGGCACCTGTACAAAAGCTTTTCACGACCCAGAAAGTGCACAGCAGCACTTCCACCGCAAACATTGCTTCCTGCAAAAACCTAGTGTCGCCCATTTTGGCTCAGAGAAAAGCAACTTGTATAAGTTTACTGCATCCGCATCCCACACCGAACGCAAATTGAAACAAGCAATTAATTATTCTAGCGGAGGATCTAGCGGAGG	acagatatgaatacacatattcatcaggtgcacaaggaaaagagtgatgaggaggagcaacagtatgtgatcaagtgcggcacctgtacaaaagcttttcacgacccagaaagtgcacagcagcacttccaccgcaaacattgcttcctgcaaaaacctagtgtcgcccattttggctcagagaaaagcaacttgtataagtttactgcatccgcatcccacaccgaacgcaaattgaaacaagcaattaattat		ATCCACCGGTACCATGGCTAGCacagatatgaatacacatattcatcaggtgcacaaggaaaagagtgatgaggaggagcaacagtatgtgatcaagtgcggcacctgtacaaaagcttttcacgacccagaaagtgcacagcagcacttccaccgcaaacattgcttcctgcaaaaacctagtgtcgcccattttggctcagagaaaagcaacttgtataagtttactgcatccgcatcccacaccgaacgcaaattgaaacaagcaattaattatTCTAGCGGAGGATCTAGCGGAGG	6_phosphoprotein_peptides	ZNF451	170.0	0.3058823529411765	0.3808895720619627
486	0.0	12.0	74.0	0.0	0.0	12.0	hblOligo128869_Cat7	486	NM_1031623	19.0	ACCCCCGTTATGCTGCAAAAACCTGAGGTCGCCCATTTTGGCGAGGAGAAAGAGAACTTGTATAAGTTTGAGGCAGAGGCAGAGCACGAGGAACGCAAATTGAAACAAGCAATTAATTATGAGAAGGAGTTGGATATGGAAAAGGGGGTGGAGAACGACCTGGAGTATCAGAACATCGAAGAAGAAATTGTTGAATTGCCTGATTTGGATTATCTGCGCGAGATGGAGCACATTGTTTTTGTGGATTTTGACAACTCTAGCGGAGGATCTAGCGGAGG	ACCCCCGTTATGctgcaaaaacctGAGgtcgcccattttggcGAGgagaaaGAGaacttgtataagtttGAGgcaGAGgcaGAGcacGAGgaacgcaaattgaaacaagcaattaattatGAGaagGAGttggatatggaaaagggggtggagaacgacctgGAGtatcagaacatcgaagaagaaattgttgaattgcctgatttggattatctgcgcGAGatgGAGcacattgtttttgtggattttgacaac	ACCCCCGTTATG	ATCCACCGGTACCATGGCTAGCACCCCCGTTATGctgcaaaaacctGAGgtcgcccattttggcGAGgagaaaGAGaacttgtataagtttGAGgcaGAGgcaGAGcacGAGgaacgcaaattgaaacaagcaattaattatGAGaagGAGttggatatggaaaagggggtggagaacgacctgGAGtatcagaacatcgaagaagaaattgttgaattgcctgatttggattatctgcgcGAGatgGAGcacattgtttttgtggattttgacaacTCTAGCGGAGGATCTAGCGGAGG	7_sampled_680_from_cat6	ZNF451	86.0	0.13953488372093023	-0.6188279654699693
487	0.0	135.0	41.0	0.0	0.0	135.0	hblOligo128869_Cat6	487	NM_1031623	19.0	AAACATTGCTTCCTGCAAAAACCTAGTGTCGCCCATTTTGGCTCAGAGAAAAGCAACTTGTATAAGTTTACTGCATCCGCATCCCACACCGAACGCAAATTGAAACAAGCAATTAATTATTCAAAGTCATTGGATATGGAAAAGGGGGTGGAGAACGACCTGTCATATCAGAACATCGAAGAAGAAATTGTTGAATTGCCTGATTTGGATTATCTGCGCACAATGACCCACATTGTTTTTGTGGATTTTGACAACTCTAGCGGAGGATCTAGCGGAGG	aaacattgcttcctgcaaaaacctagtgtcgcccattttggctcagagaaaagcaacttgtataagtttactgcatccgcatcccacaccgaacgcaaattgaaacaagcaattaattattcaaagtcattggatatggaaaagggggtggagaacgacctgtcatatcagaacatcgaagaagaaattgttgaattgcctgatttggattatctgcgcacaatgacccacattgtttttgtggattttgacaac		ATCCACCGGTACCATGGCTAGCaaacattgcttcctgcaaaaacctagtgtcgcccattttggctcagagaaaagcaacttgtataagtttactgcatccgcatcccacaccgaacgcaaattgaaacaagcaattaattattcaaagtcattggatatggaaaagggggtggagaacgacctgtcatatcagaacatcgaagaagaaattgttgaattgcctgatttggattatctgcgcacaatgacccacattgtttttgtggattttgacaacTCTAGCGGAGGATCTAGCGGAGG	6_phosphoprotein_peptides	ZNF451	176.0	0.7670454545454546	2.3920331896803217
488	0.0	138.0	56.0	0.0	2.0	138.0	hblOligo249185_Cat7	488	NM_1031623	20.0	GGAGATGGTATGGTGGAGAACGACCTGGAGTATCAGAACATCGAAGAAGAAATTGTTGAATTGCCTGATTTGGATTATCTGCGCGAGATGGAGCACATTGTTTTTGTGGATTTTGACAACTGGGAGAACTTTTTTGGGCACCTTCCAGGGCACCTGAACCAGGGTGAGTTTATTTGGGGCTTTCAAGGTGGTAATGAGAACTGGAAGCCTCCACTTAACTGTAAAATCTATAATTACCTCAATCGCATCGGCTGTTCTAGCGGAGGATCTAGCGGAGG	GGAGATGGTATGgtggagaacgacctgGAGtatcagaacatcgaagaagaaattgttgaattgcctgatttggattatctgcgcGAGatgGAGcacattgtttttgtggattttgacaactggGAGaacttttttgggcaccttccagggcacctgaaccagggtGAGtttatttggggctttcaaggtggtaatGAGaactggaagcctccacttaactgtaaaatctataattacctcaatcgcatcggctgt	GGAGATGGTATG	ATCCACCGGTACCATGGCTAGCGGAGATGGTATGgtggagaacgacctgGAGtatcagaacatcgaagaagaaattgttgaattgcctgatttggattatctgcgcGAGatgGAGcacattgtttttgtggattttgacaactggGAGaacttttttgggcaccttccagggcacctgaaccagggtGAGtttatttggggctttcaaggtggtaatGAGaactggaagcctccacttaactgtaaaatctataattacctcaatcgcatcggctgtTCTAGCGGAGGATCTAGCGGAGG	7_sampled_680_from_cat6	ZNF451	194.0	0.711340206185567	2.1022324723682555
490	0.0	127.0	388.0	0.0	1.0	127.0	hblOligo128870_Cat7	490	NM_1031623	21.0	CAAGGATCGATGGGGCACCTGAACCAGGGTGAGTTTATTTGGGGCTTTCAAGGTGGTAATGAGAACTGGAAGCCTCCACTTAACTGTAAAATCTATAATTACCTCAATCGCATCGGCTGTTTCTTTCTTCACCCACGCTGTGAGAAACGCAAAGATGCAGCCGACTTCGCTATTTGTATGCATGCAGGTCGCCTTGACGAGCAACTCCCAAAACAGATTCCTTTTGAGATTCTGGAGGGGGACCAAGGCTTTCTCTCTAGCGGAGGATCTAGCGGAGG	CAAGGATCGATGgggcacctgaaccagggtGAGtttatttggggctttcaaggtggtaatGAGaactggaagcctccacttaactgtaaaatctataattacctcaatcgcatcggctgtttctttcttcacccacgctgtGAGaaacgcaaagatgcagccgacttcgctatttgtatgcatgcaggtcgccttgacgagcaactcccaaaacagattccttttGAGattctgGAGggggaccaaggctttctc	CAAGGATCGATG	ATCCACCGGTACCATGGCTAGCCAAGGATCGATGgggcacctgaaccagggtGAGtttatttggggctttcaaggtggtaatGAGaactggaagcctccacttaactgtaaaatctataattacctcaatcgcatcggctgtttctttcttcacccacgctgtGAGaaacgcaaagatgcagccgacttcgctatttgtatgcatgcaggtcgccttgacgagcaactcccaaaacagattccttttGAGattctgGAGggggaccaaggctttctcTCTAGCGGAGGATCTAGCGGAGG	7_sampled_680_from_cat6	ZNF451	515.0	0.24660194174757283	0.0835122247815181
491	0.0	243.0	460.0	0.0	3.0	243.0	hblOligo128870_Cat6	491	NM_1031623	21.0	GGGCACCTTCCAGGGCACCTGAACCAGGGTACTTTTATTTGGGGCTTTCAAGGTGGTAATACAAACTGGAAGCCTCCACTTAACTGTAAAATCTATAATTACCTCAATCGCATCGGCTGTTTCTTTCTTCACCCACGCTGTTCAAAACGCAAAGATGCAGCCGACTTCGCTATTTGTATGCATGCAGGTCGCCTTGACGAGCAACTCCCAAAACAGATTCCTTTTACTATTCTGTCCGGGGACCAAGGCTTTCTCTCTAGCGGAGGATCTAGCGGAGG	gggcaccttccagggcacctgaaccagggtacttttatttggggctttcaaggtggtaatacaaactggaagcctccacttaactgtaaaatctataattacctcaatcgcatcggctgtttctttcttcacccacgctgttcaaaacgcaaagatgcagccgacttcgctatttgtatgcatgcaggtcgccttgacgagcaactcccaaaacagattccttttactattctgtccggggaccaaggctttctc		ATCCACCGGTACCATGGCTAGCgggcaccttccagggcacctgaaccagggtacttttatttggggctttcaaggtggtaatacaaactggaagcctccacttaactgtaaaatctataattacctcaatcgcatcggctgtttctttcttcacccacgctgttcaaaacgcaaagatgcagccgacttcgctatttgtatgcatgcaggtcgccttgacgagcaactcccaaaacagattccttttactattctgtccggggaccaaggctttctcTCTAGCGGAGGATCTAGCGGAGG	6_phosphoprotein_peptides	ZNF451	703.0	0.3456614509246088	0.5621654318036078
492	0.0	26.0	107.0	0.0	0.0	26.0	hblOligo249186_Cat7	492	NM_1031623	22.0	TTAACAATCATGCGCAAAGATGCAGCCGACTTCGCTATTTGTATGCATGCAGGTCGCCTTGACGAGCAACTCCCAAAACAGATTCCTTTTGAGATTCTGGAGGGGGACCAAGGCTTTCTCGAACTGGAAAATCAATTCAAGAAGGAGCAGCGCCCAGCTCATATCCTCAACCCACACCACTTGGAAGGTGACATGATGTGTGCCCTCCTTAACGAGATTGAGGATGAGGAGAAAGAATGCGACGAGGACGATAACTCTAGCGGAGGATCTAGCGGAGG	TTAACAATCATGcgcaaagatgcagccgacttcgctatttgtatgcatgcaggtcgccttgacgagcaactcccaaaacagattccttttGAGattctgGAGggggaccaaggctttctcgaactggaaaatcaattcaagaagGAGcagcgcccagctcatatcctcaacccacaccacttggaaggtgacatgatgtgtgccctccttaacGAGattGAGgatGAGGAGaaagaatgcgacGAGgacgataac	TTAACAATCATG	ATCCACCGGTACCATGGCTAGCTTAACAATCATGcgcaaagatgcagccgacttcgctatttgtatgcatgcaggtcgccttgacgagcaactcccaaaacagattccttttGAGattctgGAGggggaccaaggctttctcgaactggaaaatcaattcaagaagGAGcagcgcccagctcatatcctcaacccacaccacttggaaggtgacatgatgtgtgccctccttaacGAGattGAGgatGAGGAGaaagaatgcgacGAGgacgataacTCTAGCGGAGGATCTAGCGGAGG	7_sampled_680_from_cat6	ZNF451	133.0	0.19548872180451127	-0.21440181849422424
494	0.0	50.0	17.0	0.0	0.0	50.0	hblOligo128871_Cat6	494	NM_1031623	23.0	ATTCTGTCCGGGGACCAAGGCTTTCTCGAACTGGAAAATCAATTCAAGAAGACCCAGCGCCCAGCTCATATCCTCAACCCACACCACTTGGAAGGTGACATGATGTGTGCCCTCCTTAACTCTATTTCAGATACCACTAAAGAATGCGACAGTGACGATAACATGGGTGCCAAGAATACAAGTATTGGGGAGGAATTTATCAGCACAGAAGACGTTGAACTTGAAGAGGCAATCCGCCGCTCCTTGGAGGAAATGTCTAGCGGAGGATCTAGCGGAGG	attctgtccggggaccaaggctttctcgaactggaaaatcaattcaagaagacccagcgcccagctcatatcctcaacccacaccacttggaaggtgacatgatgtgtgccctccttaactctatttcagataccactaaagaatgcgacagtgacgataacatgggtgccaagaatacaagtattggggaggaatttatcagcacagaagacgttgaacttgaagaggcaatccgccgctccttggaggaaatg		ATCCACCGGTACCATGGCTAGCattctgtccggggaccaaggctttctcgaactggaaaatcaattcaagaagacccagcgcccagctcatatcctcaacccacaccacttggaaggtgacatgatgtgtgccctccttaactctatttcagataccactaaagaatgcgacagtgacgataacatgggtgccaagaatacaagtattggggaggaatttatcagcacagaagacgttgaacttgaagaggcaatccgccgctccttggaggaaatgTCTAGCGGAGGATCTAGCGGAGG	6_phosphoprotein_peptides	ZNF451	67.0	0.746268656716418	2.2791401393181303
495	0.0	915.0	2743.0	0.0	12.0	915.0	hblOligo82787_Cat3	495	NM_1031716	1.0	AATGACCCGATGGACCCTCTTATCTTTATCCGCGACATCAAGCCAGGGCTGAAGAACCTCAACGTCGTTTTCATCGTGCTCGAAATTGGCCGCGTGGAGAAAGAGAAGGACGGGCACGAGGTTCGCGAGTGCAAAGTTGCAGATAAAGAGGGGGAGATTGAGATCGAGGTCTGGGACGAGATCGGGGGTCTGATCCAACCAGGGGACATTATTCGCCTTGAGCGCGGGTATGCTGAGATGTGGAAAGGCTGTCTTTCTAGCGGAGGATCTAGCGGAGG	AATGACCCGATGgaccctcttatctttatccgcgacatcaagccagggctgaagaacctcaacgtcgttttcatcgtgctcgaaattggccgcgtgGAGaaaGAGaaggacgggcacgaggttcgcGAGtgcaaagttgcagataaaGAGgggGAGattGAGatcGAGgtctgggacgagatcgggggtctgatccaaccaggggacattattcgccttGAGcgcgggtatgctGAGatgtggaaaggctgtctt	AATGACCCGATG	ATCCACCGGTACCATGGCTAGCAATGACCCGATGgaccctcttatctttatccgcgacatcaagccagggctgaagaacctcaacgtcgttttcatcgtgctcgaaattggccgcgtgGAGaaaGAGaaggacgggcacgaggttcgcGAGtgcaaagttgcagataaaGAGgggGAGattGAGatcGAGgtctgggacgagatcgggggtctgatccaaccaggggacattattcgccttGAGcgcgggtatgctGAGatgtggaaaggctgtcttTCTAGCGGAGGATCTAGCGGAGG	3_4778_st_to_e_dna_repair_peptides_9NATG	NABP1	3658.0	0.25013668671405137	0.10244705228411788
496	0.0	51.0	182.0	0.0	1.0	51.0	hblOligo82787_Cat2	496	NM_1031716	1.0	AACCGCGTTAACGACCCTCTTATCTTTATCCGCGACATCAAGCCAGGGCTGAAGAACCTCAACGTCGTTTTCATCGTGCTCGAAATTGGCCGCGTGACCAAAACCAAGGACGGGCACGAGGTTCGCTCTTGCAAAGTTGCAGATAAAACAGGGTCTATTACAATCAGTGTCTGGGACGAGATCGGGGGTCTGATCCAACCAGGGGACATTATTCGCCTTACACGCGGGTATGCTAGCATGTGGAAAGGCTGTCTTTCTAGCGGAGGATCTAGCGGAGG	aaccgcgttaacgaccctcttatctttatccgcgacatcaagccagggctgaagaacctcaacgtcgttttcatcgtgctcgaaattggccgcgtgaccaaaaccaaggacgggcacgaggttcgctcttgcaaagttgcagataaaacagggtctattacaatcagtgtctgggacgagatcgggggtctgatccaaccaggggacattattcgccttacacgcgggtatgctagcatgtggaaaggctgtctt		ATCCACCGGTACCATGGCTAGCaaccgcgttaacgaccctcttatctttatccgcgacatcaagccagggctgaagaacctcaacgtcgttttcatcgtgctcgaaattggccgcgtgaccaaaaccaaggacgggcacgaggttcgctcttgcaaagttgcagataaaacagggtctattacaatcagtgtctgggacgagatcgggggtctgatccaaccaggggacattattcgccttacacgcgggtatgctagcatgtggaaaggctgtcttTCTAGCGGAGGATCTAGCGGAGG	2_wt_dna_repair_peptides	NABP1	233.0	0.21888412017167383	-0.07185057640626957
499	0.0	340.0	328.0	10.0	11.0	340.0	hblOligo82788_Cat3	499	NM_1031716	3.0	AACTGTAATATGGAACTTCAGAAAATCGGGGAGTTCTGCATGGTCTACGAGGAAGTCCCAAATTTCGAGGAGCCAAACCCTGACTATCGCGGTCAGCAAAATAAAGGCGCACAAGAGGAGCAAAAAAACAATGAGATGAATGAGAACATGGGGGAGGGTGAGTTCGGTCCTGTGGGCAACGGCGTCCATGAGGGGCCAGAAGAGCGCGAACACCAATTTGAGCATGCCGGTCGCGAGAACGGGCGCGGGCTGATTTCTAGCGGAGGATCTAGCGGAGG	AACTGTAATATGgaacttcagaaaatcggggagttctgcatggtctacGAGgaagtcccaaatttcGAGgagccaaaccctgactatcgcggtcagcaaaataaaggcgcacaaGAGgagcaaaaaaacaatGAGatgaatGAGaacatggggGAGggtGAGttcggtcctgtgggcaacggcgtccatGAGgggccagaaGAGcgcgaacaccaatttGAGcatgccggtcgcGAGaacgggcgcgggctgatt	AACTGTAATATG	ATCCACCGGTACCATGGCTAGCAACTGTAATATGgaacttcagaaaatcggggagttctgcatggtctacGAGgaagtcccaaatttcGAGgagccaaaccctgactatcgcggtcagcaaaataaaggcgcacaaGAGgagcaaaaaaacaatGAGatgaatGAGaacatggggGAGggtGAGttcggtcctgtgggcaacggcgtccatGAGgggccagaaGAGcgcgaacaccaatttGAGcatgccggtcgcGAGaacgggcgcgggctgattTCTAGCGGAGGATCTAGCGGAGG	3_4778_st_to_e_dna_repair_peptides_9NATG	NABP1	668.0	0.5089820359281437	1.2362624871722634
500	0.0	469.0	954.0	0.0	2.0	469.0	hblOligo82788_Cat2	500	NM_1031716	3.0	GGGCGCGGGGGGGAACTTCAGAAAATCGGGGAGTTCTGCATGGTCTACTCAGAAGTCCCAAATTTCAGCGAGCCAAACCCTGACTATCGCGGTCAGCAAAATAAAGGCGCACAATCTGAGCAAAAAAACAATAGTATGAATAGTAACATGGGGACCGGTACCTTCGGTCCTGTGGGCAACGGCGTCCATACCGGGCCAGAATCCCGCGAACACCAATTTTCTCATGCCGGTCGCTCCAACGGGCGCGGGCTGATTTCTAGCGGAGGATCTAGCGGAGG	gggcgcgggggggaacttcagaaaatcggggagttctgcatggtctactcagaagtcccaaatttcagcgagccaaaccctgactatcgcggtcagcaaaataaaggcgcacaatctgagcaaaaaaacaatagtatgaatagtaacatggggaccggtaccttcggtcctgtgggcaacggcgtccataccgggccagaatcccgcgaacaccaattttctcatgccggtcgctccaacgggcgcgggctgatt		ATCCACCGGTACCATGGCTAGCgggcgcgggggggaacttcagaaaatcggggagttctgcatggtctactcagaagtcccaaatttcagcgagccaaaccctgactatcgcggtcagcaaaataaaggcgcacaatctgagcaaaaaaacaatagtatgaatagtaacatggggaccggtaccttcggtcctgtgggcaacggcgtccataccgggccagaatcccgcgaacaccaattttctcatgccggtcgctccaacgggcgcgggctgattTCTAGCGGAGGATCTAGCGGAGG	2_wt_dna_repair_peptides	NABP1	1423.0	0.32958538299367535	0.490269574944193
502	0.0	768.0	1780.0	6.0	9.0	768.0	hblOligo206644_Cat2	502	NM_1031716	4.0	TATCGCGGTCAGCAAAATAAAGGCGCACAATCTGAGCAAAAAAACAATAGTAATAGTAACATGGGGACCGGTACCTTCGGTCCTGTGGGCAACGGCGTCCATACCGGGCCAGAATCCCGCGAACACCAATTTTCTCATGCCGGTCGCTCCAACGGGCGCGGGCTGATTAATCCTCAGCTCCAGGGCACCGCTAGCAACCAGACTGTCATGACAACAATTTCTAATGGTCGCGACCCTCGCCGCGCATTCAAACGCTCTAGCGGAGGATCTAGCGGAGG	tatcgcggtcagcaaaataaaggcgcacaatctgagcaaaaaaacaatagtaatagtaacatggggaccggtaccttcggtcctgtgggcaacggcgtccataccgggccagaatcccgcgaacaccaattttctcatgccggtcgctccaacgggcgcgggctgattaatcctcagctccagggcaccgctagcaaccagactgtcatgacaacaatttctaatggtcgcgaccctcgccgcgcattcaaacgc		ATCCACCGGTACCATGGCTAGCtatcgcggtcagcaaaataaaggcgcacaatctgagcaaaaaaacaatagtaatagtaacatggggaccggtaccttcggtcctgtgggcaacggcgtccataccgggccagaatcccgcgaacaccaattttctcatgccggtcgctccaacgggcgcgggctgattaatcctcagctccagggcaccgctagcaaccagactgtcatgacaacaatttctaatggtcgcgaccctcgccgcgcattcaaacgcTCTAGCGGAGGATCTAGCGGAGG	2_wt_dna_repair_peptides	NABP1	2548.0	0.30141287284144425	0.3597515678077413
503	0.0	123.0	212.0	0.0	0.0	123.0	hblOligo45329_Cat7	503	NM_1031720	1.0	TGCCGGCTCATGAAGAAAGAGTTGGAGGAGGAAGAGTACCTCTACCTGGATTTTGAGCATCAAGAGGAGGGTTGTATCTTCCCTCTCCACGAGGAGGTCGAGCTGTTTCTTTTGGAGTACTGTGACTGTAAAATTTTCAAAATCTGCCTCGTGGTTGAGAAAGAGGTGGAGCGCGACGAGGAGCTTCTCCGCGATGATCTTATTCAGGATGTCGAAATCCAGATTATCGAGCGCCAGGAACTCCCACCTATCGTGTCTAGCGGAGGATCTAGCGGAGG	TGCCGGCTCATGaagaaaGAGttgGAGgaggaagagtacctctacctggattttGAGcatcaaGAGgagggttgtatcttccctctccacGAGGAGgtcGAGctgtttcttttgGAGtactgtgactgtaaaattttcaaaatctgcctcgtggttGAGaaagaggtgGAGcgcgacGAGGAGcttctccgcgatgatcttattcaggatgtcgaaatccagattatcGAGcgccaggaactcccacctatcgtg	TGCCGGCTCATG	ATCCACCGGTACCATGGCTAGCTGCCGGCTCATGaagaaaGAGttgGAGgaggaagagtacctctacctggattttGAGcatcaaGAGgagggttgtatcttccctctccacGAGGAGgtcGAGctgtttcttttgGAGtactgtgactgtaaaattttcaaaatctgcctcgtggttGAGaaagaggtgGAGcgcgacGAGGAGcttctccgcgatgatcttattcaggatgtcgaaatccagattatcGAGcgccaggaactcccacctatcgtgTCTAGCGGAGGATCTAGCGGAGG	7_sampled_680_from_cat6	GSTCD	335.0	0.36716417910447763	0.6559285586466052
504	0.0	328.0	2192.0	0.0	8.0	328.0	hblOligo45329_Cat6	504	NM_1031720	1.0	ATGAAAGCAATCAAGAAAAGCTTGACTGAGGAAGAGTACCTCTACCTGGATTTTTCACATCAAACAGAGGGTTGTATCTTCCCTCTCCACACCTCTGTCACTCTGTTTCTTTTGTCCTACTGTGACTGTAAAATTTTCAAAATCTGCCTCGTGGTTACAAAAGAGGTGAGTCGCGACTCTTCACTTCTCCGCGATGATCTTATTCAGGATGTCGAAATCCAGATTATCTCTCGCCAGGAACTCCCACCTATCGTGTCTAGCGGAGGATCTAGCGGAGG	atgaaagcaatcaagaaaagcttgactgaggaagagtacctctacctggatttttcacatcaaacagagggttgtatcttccctctccacacctctgtcactctgtttcttttgtcctactgtgactgtaaaattttcaaaatctgcctcgtggttacaaaagaggtgagtcgcgactcttcacttctccgcgatgatcttattcaggatgtcgaaatccagattatctctcgccaggaactcccacctatcgtg		ATCCACCGGTACCATGGCTAGCatgaaagcaatcaagaaaagcttgactgaggaagagtacctctacctggatttttcacatcaaacagagggttgtatcttccctctccacacctctgtcactctgtttcttttgtcctactgtgactgtaaaattttcaaaatctgcctcgtggttacaaaagaggtgagtcgcgactcttcacttctccgcgatgatcttattcaggatgtcgaaatccagattatctctcgccaggaactcccacctatcgtgTCTAGCGGAGGATCTAGCGGAGG	6_phosphoprotein_peptides	GSTCD	2520.0	0.13015873015873017	-0.6992255617375622
505	0.0	122.0	1265.0	1.0	4.0	122.0	hblOligo173135_Cat6	505	NM_1031720	2.0	TTCAAAATCTGCCTCGTGGTTACAAAAGAGGTGAGTCGCGACTCTTCACTTCTCCGCGATGATCTTATTCAGGATGTCGAAATCCAGATTATCTCTCGCCAGGAACTCCCACCTATCGTGCAAAACTGTTGTTTGCCTGCCGTGGTCGAACGCAGCGATAATTTTTGCCGCGCTGGTTTGGCCGTCGTGCTCCGCCACATCATCCAGAAAAGTTACGAAGCCGATCCTCTCAAGAAAGAACTTCTGGAGTTGCTGTCTAGCGGAGGATCTAGCGGAGG	ttcaaaatctgcctcgtggttacaaaagaggtgagtcgcgactcttcacttctccgcgatgatcttattcaggatgtcgaaatccagattatctctcgccaggaactcccacctatcgtgcaaaactgttgtttgcctgccgtggtcgaacgcagcgataatttttgccgcgctggtttggccgtcgtgctccgccacatcatccagaaaagttacgaagccgatcctctcaagaaagaacttctggagttgctg		ATCCACCGGTACCATGGCTAGCttcaaaatctgcctcgtggttacaaaagaggtgagtcgcgactcttcacttctccgcgatgatcttattcaggatgtcgaaatccagattatctctcgccaggaactcccacctatcgtgcaaaactgttgtttgcctgccgtggtcgaacgcagcgataatttttgccgcgctggtttggccgtcgtgctccgccacatcatccagaaaagttacgaagccgatcctctcaagaaagaacttctggagttgctgTCTAGCGGAGGATCTAGCGGAGG	6_phosphoprotein_peptides	GSTCD	1387.0	0.08795962509012256	-1.138475878482164
506	0.0	123.0	313.0	0.0	0.0	123.0	hblOligo45330_Cat7	506	NM_1031720	3.0	AGCGACCGGATGGAACGCGAGGATAATTTTTGCCGCGCTGGTTTGGCCGTCGTGCTCCGCCACATCATCCAGAAAGAGTACGAAGCCGATCCTCTCAAGAAAGAACTTCTGGAGTTGCTGGGGTTCAAAAAGGAGTGTCTTAAGGCCTGTGCTGAGGTGGAGCAATGGGAGCGCCTCTGTGAACTCGAGATCCCACTTGCAATTGAGAACTTTCTCCGCGAAGAGGAGGATCAGCCTCCTGAGATCCCTGTGGAATCTAGCGGAGGATCTAGCGGAGG	AGCGACCGGATGgaacgcGAGgataatttttgccgcgctggtttggccgtcgtgctccgccacatcatccagaaaGAGtacgaagccgatcctctcaagaaagaacttctggagttgctggggttcaaaaagGAGtgtcttaaggcctgtgctgaggtgGAGcaatggGAGcgcctctgtgaactcGAGatcccacttgcaattgagaactttctccgcgaaGAGGAGgatcagcctcctGAGatccctgtggaa	AGCGACCGGATG	ATCCACCGGTACCATGGCTAGCAGCGACCGGATGgaacgcGAGgataatttttgccgcgctggtttggccgtcgtgctccgccacatcatccagaaaGAGtacgaagccgatcctctcaagaaagaacttctggagttgctggggttcaaaaagGAGtgtcttaaggcctgtgctgaggtgGAGcaatggGAGcgcctctgtgaactcGAGatcccacttgcaattgagaactttctccgcgaaGAGGAGgatcagcctcctGAGatccctgtggaaTCTAGCGGAGGATCTAGCGGAGG	7_sampled_680_from_cat6	GSTCD	436.0	0.28211009174311924	0.2663116427784642
507	0.0	178.0	2151.0	1.0	8.0	178.0	hblOligo45330_Cat6	507	NM_1031720	3.0	CCTGCCGTGGTCGAACGCAGCGATAATTTTTGCCGCGCTGGTTTGGCCGTCGTGCTCCGCCACATCATCCAGAAAAGTTACGAAGCCGATCCTCTCAAGAAAGAACTTCTGGAGTTGCTGGGGTTCAAAAAGACCTGTCTTAAGGCCTGTGCTGAGGTGAGTCAATGGACTCGCCTCTGTGAACTCACTATCCCACTTGCAATTGAGAACTTTCTCCGCGAATCAAGCGATCAGCCTCCTACAATCCCTGTGGAATCTAGCGGAGGATCTAGCGGAGG	cctgccgtggtcgaacgcagcgataatttttgccgcgctggtttggccgtcgtgctccgccacatcatccagaaaagttacgaagccgatcctctcaagaaagaacttctggagttgctggggttcaaaaagacctgtcttaaggcctgtgctgaggtgagtcaatggactcgcctctgtgaactcactatcccacttgcaattgagaactttctccgcgaatcaagcgatcagcctcctacaatccctgtggaa		ATCCACCGGTACCATGGCTAGCcctgccgtggtcgaacgcagcgataatttttgccgcgctggtttggccgtcgtgctccgccacatcatccagaaaagttacgaagccgatcctctcaagaaagaacttctggagttgctggggttcaaaaagacctgtcttaaggcctgtgctgaggtgagtcaatggactcgcctctgtgaactcactatcccacttgcaattgagaactttctccgcgaatcaagcgatcagcctcctacaatccctgtggaaTCTAGCGGAGGATCTAGCGGAGG	6_phosphoprotein_peptides	GSTCD	2329.0	0.07642765135251181	-1.2915741010294446
510	0.0	445.0	1330.0	0.0	4.0	445.0	hblOligo45331_Cat7	510	NM_1031720	5.0	ATATCTCTGATGGAACCTGTTCGCGTCCATAACGATGACAAACTTCGCCGCCAGAAACTTAAGCAACAAAAGGCAGATGGTGTGGGCCCTCCACTTGAGAAGGGTAAGGCAAAAGAGAAGGTTCACGAGCAGGAGGAGGAGGAAGGGCTGGACGAGGAGGAGAAAGAGTTGGAACTCAAAGTGGCTTTCGAGAAGCTTGAGGTCCAGGAGGAACCTGCAGAGGAGAATCGCGAACCTGAGCACATCCGCAAAGCCTCTAGCGGAGGATCTAGCGGAGG	ATATCTCTGATGgaacctgttcgcgtccataacgatgacaaacttcgccgccagaaacttaagcaacaaaaggcagatggtgtgggccctccacttGAGaagggtaaggcaaaaGAGaaggttcacGAGcaggagGAGGAGgaagggctggacGAGGAGGAGaaaGAGttggaactcaaagtggctttcGAGaagcttGAGgtccaggaggaacctgcaGAGGAGaatcgcgaacctGAGcacatccgcaaagcc	ATATCTCTGATG	ATCCACCGGTACCATGGCTAGCATATCTCTGATGgaacctgttcgcgtccataacgatgacaaacttcgccgccagaaacttaagcaacaaaaggcagatggtgtgggccctccacttGAGaagggtaaggcaaaaGAGaaggttcacGAGcaggagGAGGAGgaagggctggacGAGGAGGAGaaaGAGttggaactcaaagtggctttcGAGaagcttGAGgtccaggaggaacctgcaGAGGAGaatcgcgaacctGAGcacatccgcaaagccTCTAGCGGAGGATCTAGCGGAGG	7_sampled_680_from_cat6	GSTCD	1775.0	0.2507042253521127	0.10547053889664082
511	0.0	11.0	162.0	0.0	0.0	11.0	hblOligo45331_Cat6	511	NM_1031720	5.0	AAGAAGCTCTCTGAACCTGTTCGCGTCCATAACGATGACAAACTTCGCCGCCAGAAACTTAAGCAACAAAAGGCAGATGGTGTGGGCCCTCCACTTACTAAGGGTAAGGCAAAAAGCAAGGTTCACACTCAGGAGACCTCCGAAGGGCTGGACTCCAGTAGCAAAAGCTTGGAACTCAAAGTGGCTTTCAGCAAGCTTACCGTCCAGGAGGAACCTGCAACTACAAATCGCGAACCTTCTCACATCCGCAAAGCCTCTAGCGGAGGATCTAGCGGAGG	aagaagctctctgaacctgttcgcgtccataacgatgacaaacttcgccgccagaaacttaagcaacaaaaggcagatggtgtgggccctccacttactaagggtaaggcaaaaagcaaggttcacactcaggagacctccgaagggctggactccagtagcaaaagcttggaactcaaagtggctttcagcaagcttaccgtccaggaggaacctgcaactacaaatcgcgaaccttctcacatccgcaaagcc		ATCCACCGGTACCATGGCTAGCaagaagctctctgaacctgttcgcgtccataacgatgacaaacttcgccgccagaaacttaagcaacaaaaggcagatggtgtgggccctccacttactaagggtaaggcaaaaagcaaggttcacactcaggagacctccgaagggctggactccagtagcaaaagcttggaactcaaagtggctttcagcaagcttaccgtccaggaggaacctgcaactacaaatcgcgaaccttctcacatccgcaaagccTCTAGCGGAGGATCTAGCGGAGG	6_phosphoprotein_peptides	GSTCD	173.0	0.06358381502890173	-1.4893705844878133
512	0.0	242.0	1535.0	0.0	4.0	242.0	hblOligo173137_Cat6	512	NM_1031720	6.0	ACCTCCGAAGGGCTGGACTCCAGTAGCAAAAGCTTGGAACTCAAAGTGGCTTTCAGCAAGCTTACCGTCCAGGAGGAACCTGCAACTACAAATCGCGAACCTTCTCACATCCGCAAAGCCAAGGCCTCTGATCTCCCTCCACTGGAGCATGTGTTTGCCGAAGGGCTGTACTTCACTCTCGCCGATATCGTGCTGTTGCCTTGCATTCATCACTTTCTGGTCATTATTTCCCGCAAGTTTAGCGAAAAACTTGTTTCTAGCGGAGGATCTAGCGGAGG	acctccgaagggctggactccagtagcaaaagcttggaactcaaagtggctttcagcaagcttaccgtccaggaggaacctgcaactacaaatcgcgaaccttctcacatccgcaaagccaaggcctctgatctccctccactggagcatgtgtttgccgaagggctgtacttcactctcgccgatatcgtgctgttgccttgcattcatcactttctggtcattatttcccgcaagtttagcgaaaaacttgtt		ATCCACCGGTACCATGGCTAGCacctccgaagggctggactccagtagcaaaagcttggaactcaaagtggctttcagcaagcttaccgtccaggaggaacctgcaactacaaatcgcgaaccttctcacatccgcaaagccaaggcctctgatctccctccactggagcatgtgtttgccgaagggctgtacttcactctcgccgatatcgtgctgttgccttgcattcatcactttctggtcattatttcccgcaagtttagcgaaaaacttgttTCTAGCGGAGGATCTAGCGGAGG	6_phosphoprotein_peptides	GSTCD	1777.0	0.1361845807540799	-0.6470174559184112
513	0.0	17.0	37.0	0.0	0.0	17.0	hblOligo45332_Cat6	513	NM_1031720	7.0	CCTCCACTGGAGCATGTGTTTGCCGAAGGGCTGTACTTCACTCTCGCCGATATCGTGCTGTTGCCTTGCATTCATCACTTTCTGGTCATTATTTCCCGCAAGTTTAGCGAAAAACTTGTTGAATTTCCTCTGTTGGCCAGCTGGTATCAACGCATCCAGGAAGTGCCAGGGGTGAAAACTGCTGCCTCTAAATGCGGTATCCAGTTCCTTCATCTGCCTAAATTGCTGACCACATCAACAGAACAGCATCCAAATTCTAGCGGAGGATCTAGCGGAGG	cctccactggagcatgtgtttgccgaagggctgtacttcactctcgccgatatcgtgctgttgccttgcattcatcactttctggtcattatttcccgcaagtttagcgaaaaacttgttgaatttcctctgttggccagctggtatcaacgcatccaggaagtgccaggggtgaaaactgctgcctctaaatgcggtatccagttccttcatctgcctaaattgctgaccacatcaacagaacagcatccaaat		ATCCACCGGTACCATGGCTAGCcctccactggagcatgtgtttgccgaagggctgtacttcactctcgccgatatcgtgctgttgccttgcattcatcactttctggtcattatttcccgcaagtttagcgaaaaacttgttgaatttcctctgttggccagctggtatcaacgcatccaggaagtgccaggggtgaaaactgctgcctctaaatgcggtatccagttccttcatctgcctaaattgctgaccacatcaacagaacagcatccaaatTCTAGCGGAGGATCTAGCGGAGG	6_phosphoprotein_peptides	GSTCD	54.0	0.3148148148148148	0.4226259093581919
514	0.0	264.0	348.0	0.0	3.0	264.0	hblOligo173138_Cat6	514	NM_1031720	8.0	GCCAGCTGGTATCAACGCATCCAGGAAGTGCCAGGGGTGAAAACTGCTGCCTCTAAATGCGGTATCCAGTTCCTTCATCTGCCTAAATTGCTGACCACATCAACAGAACAGCATCCAAATTTGTGCGAAGTCCCTGGGGTGGAGGAGCAGTCCGATCCACTTTTCATCGGTGGCCCACGCCCAACCATGGCAAAGCTGATGGAAAAAGGGATTGAAGTTATGTTTTCTCCACACCCATGCCCAACTTGGACACTCTCTAGCGGAGGATCTAGCGGAGG	gccagctggtatcaacgcatccaggaagtgccaggggtgaaaactgctgcctctaaatgcggtatccagttccttcatctgcctaaattgctgaccacatcaacagaacagcatccaaatttgtgcgaagtccctggggtggaggagcagtccgatccacttttcatcggtggcccacgcccaaccatggcaaagctgatggaaaaagggattgaagttatgttttctccacacccatgcccaacttggacactc		ATCCACCGGTACCATGGCTAGCgccagctggtatcaacgcatccaggaagtgccaggggtgaaaactgctgcctctaaatgcggtatccagttccttcatctgcctaaattgctgaccacatcaacagaacagcatccaaatttgtgcgaagtccctggggtggaggagcagtccgatccacttttcatcggtggcccacgcccaaccatggcaaagctgatggaaaaagggattgaagttatgttttctccacacccatgcccaacttggacactcTCTAGCGGAGGATCTAGCGGAGG	6_phosphoprotein_peptides	GSTCD	612.0	0.43137254901960786	0.924077101318042
516	0.0	60.0	296.0	0.0	1.0	60.0	hblOligo173139_Cat7	516	NM_1031720	10.0	ATACGAGCTATGGAGCCAAAGGAAGGGAAAATGGAGGAGGATCGCGCTCTCCGCAAACAGCAACAACTGAACAACTTGGTGTATGTCGTCGAGAACCAGGCAAAGCCAGGTGATCGCATCGTGGACTTCTGCGAGGGGGGTGGCCACGTCGGCATTGTCCTCGCTCACATGTTGCCAGAGTGTCAGGTTGAGTTGATCGAAAACAAAGAGCTCGAGCTCATTCGCGCTAAAAAGCGCGAGGACGAATTGGGCTTGTCTAGCGGAGGATCTAGCGGAGG	ATACGAGCTATGGAGccaaaggaagggaaaatgGAGGAGgatcgcgctctccgcaaacagcaacaactgaacaacttggtgtatgtcgtcGAGaaccaggcaaagccaggtgatcgcatcgtggacttctgcGAGgggggtggccacgtcggcattgtcctcgctcacatgttgccaGAGtgtcaggttGAGttgatcgaaaacaaagagctcGAGctcattcgcgctaaaaagcgcGAGgacgaattgggcttg	ATACGAGCTATG	ATCCACCGGTACCATGGCTAGCATACGAGCTATGGAGccaaaggaagggaaaatgGAGGAGgatcgcgctctccgcaaacagcaacaactgaacaacttggtgtatgtcgtcGAGaaccaggcaaagccaggtgatcgcatcgtggacttctgcGAGgggggtggccacgtcggcattgtcctcgctcacatgttgccaGAGtgtcaggttGAGttgatcgaaaacaaagagctcGAGctcattcgcgctaaaaagcgcGAGgacgaattgggcttgTCTAGCGGAGGATCTAGCGGAGG	7_sampled_680_from_cat6	GSTCD	356.0	0.16853932584269662	-0.3956844141557596
517	0.0	60.0	507.0	0.0	1.0	60.0	hblOligo173139_Cat6	517	NM_1031720	10.0	CCTGCTGCCGTGTCACCAAAGGAAGGGAAAATGAGCTCTGATCGCGCTCTCCGCAAACAGCAACAACTGAACAACTTGGTGTATGTCGTCACCAACCAGGCAAAGCCAGGTGATCGCATCGTGGACTTCTGCTCAGGGGGTGGCCACGTCGGCATTGTCCTCGCTCACATGTTGCCAAGTTGTCAGGTTACTTTGATCGAAAACAAAGAGCTCTCTCTCATTCGCGCTAAAAAGCGCTCAGACGAATTGGGCTTGTCTAGCGGAGGATCTAGCGGAGG	cctgctgccgtgtcaccaaaggaagggaaaatgagctctgatcgcgctctccgcaaacagcaacaactgaacaacttggtgtatgtcgtcaccaaccaggcaaagccaggtgatcgcatcgtggacttctgctcagggggtggccacgtcggcattgtcctcgctcacatgttgccaagttgtcaggttactttgatcgaaaacaaagagctctctctcattcgcgctaaaaagcgctcagacgaattgggcttg		ATCCACCGGTACCATGGCTAGCcctgctgccgtgtcaccaaaggaagggaaaatgagctctgatcgcgctctccgcaaacagcaacaactgaacaacttggtgtatgtcgtcaccaaccaggcaaagccaggtgatcgcatcgtggacttctgctcagggggtggccacgtcggcattgtcctcgctcacatgttgccaagttgtcaggttactttgatcgaaaacaaagagctctctctcattcgcgctaaaaagcgctcagacgaattgggcttgTCTAGCGGAGGATCTAGCGGAGG	6_phosphoprotein_peptides	GSTCD	567.0	0.10582010582010581	-0.9338359634228826
519	0.0	66.0	349.0	0.0	1.0	66.0	hblOligo173140_Cat7	519	NM_1031720	12.0	AGAATAACCATGATGGAATACTTTGAGGGTATGTTTAACATTGGCGTCGCTCTCCATGCCTGTGGGGTGGCAGAGGATATGGTCATCGAGCACTGTATTAAGGAGCGCGCCGAGTTCGTGGAGTGCCCATGCTGTTACGGGTTTATCCAGAACGAGGAGAAGTTTAATTTTCCTAAGGAGGAGCAATTTAAAAAGGAGTTGGAGTATAAGGAGCACATGATTCTCTGTCGCTTCGCCGATCAAGAGGCCGTTCAGTCTAGCGGAGGATCTAGCGGAGG	AGAATAACCATGatggaatactttGAGggtatgtttaacattggcgtcgctctccatgcctgtggggtggcaGAGgatatggtcatcgagcactgtattaagGAGcgcgccGAGttcgtgGAGtgcccatgctgttacgggtttatccagaacGAGGAGaagtttaattttcctaagGAGgagcaatttaaaaagGAGttgGAGtataaggagcacatgattctctgtcgcttcgccgatcaaGAGgccgttcag	AGAATAACCATG	ATCCACCGGTACCATGGCTAGCAGAATAACCATGatggaatactttGAGggtatgtttaacattggcgtcgctctccatgcctgtggggtggcaGAGgatatggtcatcgagcactgtattaagGAGcgcgccGAGttcgtgGAGtgcccatgctgttacgggtttatccagaacGAGGAGaagtttaattttcctaagGAGgagcaatttaaaaagGAGttgGAGtataaggagcacatgattctctgtcgcttcgccgatcaaGAGgccgttcagTCTAGCGGAGGATCTAGCGGAGG	7_sampled_680_from_cat6	GSTCD	415.0	0.15903614457831325	-0.46508670222980153
520	0.0	815.0	1040.0	0.0	2.0	815.0	hblOligo173140_Cat6	520	NM_1031720	12.0	ATTCAGGCAAACATGGAATACTTTACTGGTATGTTTAACATTGGCGTCGCTCTCCATGCCTGTGGGGTGGCAACAGATATGGTCATCGAGCACTGTATTAAGACTCGCGCCAGCTTCGTGACATGCCCATGCTGTTACGGGTTTATCCAGAACACTAGTAAGTTTAATTTTCCTAAGTCTGAGCAATTTAAAAAGACTTTGTCATATAAGGAGCACATGATTCTCTGTCGCTTCGCCGATCAAACCGCCGTTCAGTCTAGCGGAGGATCTAGCGGAGG	attcaggcaaacatggaatactttactggtatgtttaacattggcgtcgctctccatgcctgtggggtggcaacagatatggtcatcgagcactgtattaagactcgcgccagcttcgtgacatgcccatgctgttacgggtttatccagaacactagtaagtttaattttcctaagtctgagcaatttaaaaagactttgtcatataaggagcacatgattctctgtcgcttcgccgatcaaaccgccgttcag		ATCCACCGGTACCATGGCTAGCattcaggcaaacatggaatactttactggtatgtttaacattggcgtcgctctccatgcctgtggggtggcaacagatatggtcatcgagcactgtattaagactcgcgccagcttcgtgacatgcccatgctgttacgggtttatccagaacactagtaagtttaattttcctaagtctgagcaatttaaaaagactttgtcatataaggagcacatgattctctgtcgcttcgccgatcaaaccgccgttcagTCTAGCGGAGGATCTAGCGGAGG	6_phosphoprotein_peptides	GSTCD	1855.0	0.4393530997304582	0.9565425990516444
523	0.0	450.0	530.0	0.0	5.0	450.0	hblOligo27643_Cat3	523	NM_1033855	1.0	TCCTCCATAATGGGGCAAATGGCAGAATATCCAGAGATCGAGATTGATCGCTTTGACCGCGAGAACTTGCGCGCCCGCGCCTACTTCTTGGAGCACTGTCATAAGGACCATATGAAAGGGCTGCGCGCACCAGAGTTGAAACGCCGCCTTGAATGTGAGTTGAAGGTTTATCTGTATTGCGAGCCTGTGGAGAAGGAACTTCTCTTGGAGGAGCCTAAGTACCGCTTTTGGAAGAAGCGCATCATCGAGATCGAGTCTAGCGGAGGATCTAGCGGAGG	TCCTCCATAATGgggcaaatggcagaatatccaGAGatcGAGattgatcgctttgaccgcgagaacttgcgcgcccgcgcctacttcttgGAGcactgtcataaggaccatatgaaagggctgcgcgcaccaGAGttgaaacgccgccttgaatgtGAGttgaaggtttatctgtattgcGAGcctgtgGAGaaggaacttctcttgGAGGAGcctaagtaccgcttttggaagaagcgcatcatcGAGatcgag	TCCTCCATAATG	ATCCACCGGTACCATGGCTAGCTCCTCCATAATGgggcaaatggcagaatatccaGAGatcGAGattgatcgctttgaccgcgagaacttgcgcgcccgcgcctacttcttgGAGcactgtcataaggaccatatgaaagggctgcgcgcaccaGAGttgaaacgccgccttgaatgtGAGttgaaggtttatctgtattgcGAGcctgtgGAGaaggaacttctcttgGAGGAGcctaagtaccgcttttggaagaagcgcatcatcGAGatcgagTCTAGCGGAGGATCTAGCGGAGG	3_4778_st_to_e_dna_repair_peptides_9NATG	DCLRE1C	980.0	0.45918367346938777	1.036701054164398
524	0.0	2298.0	2768.0	23.0	15.0	2298.0	hblOligo27643_Cat2	524	NM_1033855	1.0	AGTTCTTTTGAGGGGCAAATGGCAGAATATCCAACCATCAGTATTGATCGCTTTGACCGCGAGAACTTGCGCGCCCGCGCCTACTTCTTGAGCCACTGTCATAAGGACCATATGAAAGGGCTGCGCGCACCAACTTTGAAACGCCGCCTTGAATGTAGTTTGAAGGTTTATCTGTATTGCTCCCCTGTGACCAAGGAACTTCTCTTGACTTCCCCTAAGTACCGCTTTTGGAAGAAGCGCATCATCTCAATCGAGTCTAGCGGAGGATCTAGCGGAGG	agttcttttgaggggcaaatggcagaatatccaaccatcagtattgatcgctttgaccgcgagaacttgcgcgcccgcgcctacttcttgagccactgtcataaggaccatatgaaagggctgcgcgcaccaactttgaaacgccgccttgaatgtagtttgaaggtttatctgtattgctcccctgtgaccaaggaacttctcttgacttcccctaagtaccgcttttggaagaagcgcatcatctcaatcgag		ATCCACCGGTACCATGGCTAGCagttcttttgaggggcaaatggcagaatatccaaccatcagtattgatcgctttgaccgcgagaacttgcgcgcccgcgcctacttcttgagccactgtcataaggaccatatgaaagggctgcgcgcaccaactttgaaacgccgccttgaatgtagtttgaaggtttatctgtattgctcccctgtgaccaaggaacttctcttgacttcccctaagtaccgcttttggaagaagcgcatcatctcaatcgagTCTAGCGGAGGATCTAGCGGAGG	2_wt_dna_repair_peptides	DCLRE1C	5066.0	0.45361231741018554	1.014244619617341
525	0.0	584.0	1551.0	0.0	30.0	584.0	hblOligo156768_Cat3	525	NM_1033855	2.0	TTCTTACCTATGCGCCTTGAATGTGAGTTGAAGGTTTATCTGTATTGCGAGCCTGTGGAGAAGGAACTTCTCTTGGAGGAGCCTAAGTACCGCTTTTGGAAGAAGCGCATCATCGAGATCGAGATCGAAGAGCCAGAGCAAATTGAGCTGGTGGACGAGGCCGAGGGTGAGAAAGAGGAAATCGTCGTCGAGTTGCTGCCTGCTGGGCATTGCCCTGGGGAGGTTATGTTTCTGTTTCAGGGTAATAACGGGGAGTCTAGCGGAGGATCTAGCGGAGG	TTCTTACCTATGcgccttgaatgtGAGttgaaggtttatctgtattgcGAGcctgtgGAGaaggaacttctcttgGAGGAGcctaagtaccgcttttggaagaagcgcatcatcGAGatcgagatcgaaGAGccaGAGcaaattGAGctggtggacgaggccGAGggtgagaaagaggaaatcgtcgtcGAGttgctgcctgctgggcattgccctgggGAGgttatgtttctgtttcagggtaataacgggGAG	TTCTTACCTATG	ATCCACCGGTACCATGGCTAGCTTCTTACCTATGcgccttgaatgtGAGttgaaggtttatctgtattgcGAGcctgtgGAGaaggaacttctcttgGAGGAGcctaagtaccgcttttggaagaagcgcatcatcGAGatcgagatcgaaGAGccaGAGcaaattGAGctggtggacgaggccGAGggtgagaaagaggaaatcgtcgtcGAGttgctgcctgctgggcattgccctgggGAGgttatgtttctgtttcagggtaataacgggGAGTCTAGCGGAGGATCTAGCGGAGG	3_4778_st_to_e_dna_repair_peptides_9NATG	DCLRE1C	2135.0	0.27353629976580796	0.22357629759788822
526	0.0	835.0	2878.0	0.0	13.0	835.0	hblOligo156768_Cat2	526	NM_1033855	2.0	ACTTTGAAACGCCGCCTTGAATGTAGTTTGAAGGTTTATCTGTATTGCTCCCCTGTGACCAAGGAACTTCTCTTGACTTCCCCTAAGTACCGCTTTTGGAAGAAGCGCATCATCTCAATCGAGATCGAAACACCAACCCAAATTTCCCTGGTGGACGAGGCCTCTGGTGAGAAAGAGGAAATCGTCGTCACCTTGCTGCCTGCTGGGCATTGCCCTGGGTCAGTTATGTTTCTGTTTCAGGGTAATAACGGGACATCTAGCGGAGGATCTAGCGGAGG	actttgaaacgccgccttgaatgtagtttgaaggtttatctgtattgctcccctgtgaccaaggaacttctcttgacttcccctaagtaccgcttttggaagaagcgcatcatctcaatcgagatcgaaacaccaacccaaatttccctggtggacgaggcctctggtgagaaagaggaaatcgtcgtcaccttgctgcctgctgggcattgccctgggtcagttatgtttctgtttcagggtaataacgggaca		ATCCACCGGTACCATGGCTAGCactttgaaacgccgccttgaatgtagtttgaaggtttatctgtattgctcccctgtgaccaaggaacttctcttgacttcccctaagtaccgcttttggaagaagcgcatcatctcaatcgagatcgaaacaccaacccaaatttccctggtggacgaggcctctggtgagaaagaggaaatcgtcgtcaccttgctgcctgctgggcattgccctgggtcagttatgtttctgtttcagggtaataacgggacaTCTAGCGGAGGATCTAGCGGAGG	2_wt_dna_repair_peptides	DCLRE1C	3713.0	0.22488553730137356	-0.037088684650257386
527	0.0	17.0	9893.0	0.0	26.0	17.0	hblOligo27644_Cat3	527	NM_1033855	3.0	GCCTACATCATGCTGGTGGACGAGGCCGAGGGTGAGAAAGAGGAAATCGTCGTCGAGTTGCTGCCTGCTGGGCATTGCCCTGGGGAGGTTATGTTTCTGTTTCAGGGTAATAACGGGGAGGTTCTGTACGAGGGCGACTTCCGCCTGGCCCAAGGGGAAGCTGCACGCATGGAACTCCTGCACGAGGGGGGTCGCGTCAAAGACATTCAGGAGGTGTACTTGGACGAGGAGTTTTGCGACCCACGCTTCTATCAATCTAGCGGAGGATCTAGCGGAGG	GCCTACATCATGctggtggacgaggccGAGggtgagaaagaggaaatcgtcgtcGAGttgctgcctgctgggcattgccctgggGAGgttatgtttctgtttcagggtaataacgggGAGgttctgtacGAGggcgacttccgcctggcccaaggggaagctgcacgcatggaactcctgcacGAGgggggtcgcgtcaaagacattcagGAGgtgtacttggacGAGGAGttttgcgacccacgcttctatcaa	GCCTACATCATG	ATCCACCGGTACCATGGCTAGCGCCTACATCATGctggtggacgaggccGAGggtgagaaagaggaaatcgtcgtcGAGttgctgcctgctgggcattgccctgggGAGgttatgtttctgtttcagggtaataacgggGAGgttctgtacGAGggcgacttccgcctggcccaaggggaagctgcacgcatggaactcctgcacGAGgggggtcgcgtcaaagacattcagGAGgtgtacttggacGAGGAGttttgcgacccacgcttctatcaaTCTAGCGGAGGATCTAGCGGAGG	3_4778_st_to_e_dna_repair_peptides_9NATG	DCLRE1C	9910.0	0.0017154389505549949	-5.166038893320806
528	0.0	405.0	807.0	0.0	3.0	405.0	hblOligo27644_Cat2	528	NM_1033855	3.0	ACCCAAATTTCCCTGGTGGACGAGGCCTCTGGTGAGAAAGAGGAAATCGTCGTCACCTTGCTGCCTGCTGGGCATTGCCCTGGGTCAGTTATGTTTCTGTTTCAGGGTAATAACGGGACAGTTCTGTACACTGGCGACTTCCGCCTGGCCCAAGGGGAAGCTGCACGCATGGAACTCCTGCACTCTGGGGGTCGCGTCAAAGACATTCAGTCAGTGTACTTGGACACCACATTTTGCGACCCACGCTTCTATCAATCTAGCGGAGGATCTAGCGGAGG	acccaaatttccctggtggacgaggcctctggtgagaaagaggaaatcgtcgtcaccttgctgcctgctgggcattgccctgggtcagttatgtttctgtttcagggtaataacgggacagttctgtacactggcgacttccgcctggcccaaggggaagctgcacgcatggaactcctgcactctgggggtcgcgtcaaagacattcagtcagtgtacttggacaccacattttgcgacccacgcttctatcaa		ATCCACCGGTACCATGGCTAGCacccaaatttccctggtggacgaggcctctggtgagaaagaggaaatcgtcgtcaccttgctgcctgctgggcattgccctgggtcagttatgtttctgtttcagggtaataacgggacagttctgtacactggcgacttccgcctggcccaaggggaagctgcacgcatggaactcctgcactctgggggtcgcgtcaaagacattcagtcagtgtacttggacaccacattttgcgacccacgcttctatcaaTCTAGCGGAGGATCTAGCGGAGG	2_wt_dna_repair_peptides	DCLRE1C	1212.0	0.3341584158415842	0.5108938767827905
529	0.0	480.0	1152.0	1.0	4.0	480.0	hblOligo156769_Cat3	529	NM_1033855	4.0	AAGCCGTCGATGGCCCAAGGGGAAGCTGCACGCATGGAACTCCTGCACGAGGGGGGTCGCGTCAAAGACATTCAGGAGGTGTACTTGGACGAGGAGTTTTGCGACCCACGCTTCTATCAAATTCCAGAGCGCGAAGAATGTCTTGAGGGGGTTCTGGAGCTTGTCCGCGAGTGGATCGAGCGCGAGCCATATCACGTGGTTTGGCTCAACTGTAAGGCTGCCTACGGTTATGAGTATCTCTTCGAGAACCTCGAGTCTAGCGGAGGATCTAGCGGAGG	AAGCCGTCGATGgcccaaggggaagctgcacgcatggaactcctgcacGAGgggggtcgcgtcaaagacattcagGAGgtgtacttggacGAGGAGttttgcgacccacgcttctatcaaattccaGAGcgcgaagaatgtcttGAGggggttctggagcttgtccgcGAGtggatcGAGcgcGAGccatatcacgtggtttggctcaactgtaaggctgcctacggttatgagtatctcttcGAGaacctcGAG	AAGCCGTCGATG	ATCCACCGGTACCATGGCTAGCAAGCCGTCGATGgcccaaggggaagctgcacgcatggaactcctgcacGAGgggggtcgcgtcaaagacattcagGAGgtgtacttggacGAGGAGttttgcgacccacgcttctatcaaattccaGAGcgcgaagaatgtcttGAGggggttctggagcttgtccgcGAGtggatcGAGcgcGAGccatatcacgtggtttggctcaactgtaaggctgcctacggttatgagtatctcttcGAGaacctcGAGTCTAGCGGAGGATCTAGCGGAGG	3_4778_st_to_e_dna_repair_peptides_9NATG	DCLRE1C	1632.0	0.29411764705882354	0.32486174059230033
530	0.0	365.0	867.0	0.0	2.0	365.0	hblOligo156769_Cat2	530	NM_1033855	4.0	GACTTCCGCCTGGCCCAAGGGGAAGCTGCACGCATGGAACTCCTGCACTCTGGGGGTCGCGTCAAAGACATTCAGTCAGTGTACTTGGACACCACATTTTGCGACCCACGCTTCTATCAAATTCCATCTCGCGAAGAATGTCTTTCAGGGGTTCTGGAGCTTGTCCGCTCTTGGATCACACGCTCACCATATCACGTGGTTTGGCTCAACTGTAAGGCTGCCTACGGTTATGAGTATCTCTTCACCAACCTCTCCTCTAGCGGAGGATCTAGCGGAGG	gacttccgcctggcccaaggggaagctgcacgcatggaactcctgcactctgggggtcgcgtcaaagacattcagtcagtgtacttggacaccacattttgcgacccacgcttctatcaaattccatctcgcgaagaatgtctttcaggggttctggagcttgtccgctcttggatcacacgctcaccatatcacgtggtttggctcaactgtaaggctgcctacggttatgagtatctcttcaccaacctctcc		ATCCACCGGTACCATGGCTAGCgacttccgcctggcccaaggggaagctgcacgcatggaactcctgcactctgggggtcgcgtcaaagacattcagtcagtgtacttggacaccacattttgcgacccacgcttctatcaaattccatctcgcgaagaatgtctttcaggggttctggagcttgtccgctcttggatcacacgctcaccatatcacgtggtttggctcaactgtaaggctgcctacggttatgagtatctcttcaccaacctctccTCTAGCGGAGGATCTAGCGGAGG	2_wt_dna_repair_peptides	DCLRE1C	1232.0	0.2962662337662338	0.33518885474814997
531	0.0	334.0	852.0	0.0	4.0	334.0	hblOligo27645_Cat3	531	NM_1033855	5.0	ATACATCCTATGGGGGTTCTGGAGCTTGTCCGCGAGTGGATCGAGCGCGAGCCATATCACGTGGTTTGGCTCAACTGTAAGGCTGCCTACGGTTATGAGTATCTCTTCGAGAACCTCGAGGAAGAGTTGGGCGTTCAAGTCCATGTCAATAAACTCGACATGTTCCGCAATATGCCTGAAATTCTGCACCATTTGGAGGAGGACCGCAACGAGCAAATCCACGCTTGCCGCCATCCTAAAGCAGAAGAGTACTTTTCTAGCGGAGGATCTAGCGGAGG	ATACATCCTATGggggttctggagcttgtccgcGAGtggatcGAGcgcGAGccatatcacgtggtttggctcaactgtaaggctgcctacggttatgagtatctcttcGAGaacctcGAGgaagagttgggcgttcaagtccatgtcaataaactcgacatgttccgcaatatgcctgaaattctgcaccatttgGAGGAGgaccgcaacGAGcaaatccacgcttgccgccatcctaaagcagaagagtacttt	ATACATCCTATG	ATCCACCGGTACCATGGCTAGCATACATCCTATGggggttctggagcttgtccgcGAGtggatcGAGcgcGAGccatatcacgtggtttggctcaactgtaaggctgcctacggttatgagtatctcttcGAGaacctcGAGgaagagttgggcgttcaagtccatgtcaataaactcgacatgttccgcaatatgcctgaaattctgcaccatttgGAGGAGgaccgcaacGAGcaaatccacgcttgccgccatcctaaagcagaagagtactttTCTAGCGGAGGATCTAGCGGAGG	3_4778_st_to_e_dna_repair_peptides_9NATG	DCLRE1C	1186.0	0.28161888701517707	0.26388494409358476
533	0.0	31.0	63.0	0.0	0.0	31.0	hblOligo156770_Cat3	533	NM_1033855	6.0	ATTATCCGAATGAATAAACTCGACATGTTCCGCAATATGCCTGAAATTCTGCACCATTTGGAGGAGGACCGCAACGAGCAAATCCACGCTTGCCGCCATCCTAAAGCAGAAGAGTACTTTCAATGGGAGAAATTGCCTTGCGGTATTGAGGAGCGCAACCGCATTCCTCTTCATATCATCGAGATCAAGCCTGAGGAGATGTGGTTTGGCGAGCGCGAGCGCAAGGAGAACGTCATTGTCCGCGAGGGCGAGGAGTCTAGCGGAGGATCTAGCGGAGG	ATTATCCGAATGaataaactcgacatgttccgcaatatgcctgaaattctgcaccatttgGAGGAGgaccgcaacGAGcaaatccacgcttgccgccatcctaaagcagaagagtactttcaatggGAGaaattgccttgcggtattGAGGAGcgcaaccgcattcctcttcatatcatcGAGatcaagcctGAGGAGatgtggtttggcgagcgcGAGcgcaagGAGaacgtcattgtccgcGAGggcgagGAG	ATTATCCGAATG	ATCCACCGGTACCATGGCTAGCATTATCCGAATGaataaactcgacatgttccgcaatatgcctgaaattctgcaccatttgGAGGAGgaccgcaacGAGcaaatccacgcttgccgccatcctaaagcagaagagtactttcaatggGAGaaattgccttgcggtattGAGGAGcgcaaccgcattcctcttcatatcatcGAGatcaagcctGAGGAGatgtggtttggcgagcgcGAGcgcaagGAGaacgtcattgtccgcGAGggcgagGAGTCTAGCGGAGGATCTAGCGGAGG	3_4778_st_to_e_dna_repair_peptides_9NATG	DCLRE1C	94.0	0.32978723404255317	0.49118295603981355
536	0.0	957.0	1390.0	0.0	3.0	957.0	hblOligo27646_Cat2	536	NM_1033855	7.0	CCTTGCGGTATTACTTCCCGCAACCGCATTCCTCTTCATATCATCAGTATCAAGCCTTCAACAATGTGGTTTGGCGAGCGCTCCCGCAAGACCAACGTCATTGTCCGCACCGGCGAGTCCAGTTATCGCGCTTGCTTTTCCTTCCATTCTAGCTATAGTGAGATCAAGGATTTCTTGTCCTATTTGTGCCCTGTCAATGCATACCCAAACGTCATTCCAGTGGGGACCACAATGGACAAGGTCGTCGAAATCTTGTCTAGCGGAGGATCTAGCGGAGG	ccttgcggtattacttcccgcaaccgcattcctcttcatatcatcagtatcaagccttcaacaatgtggtttggcgagcgctcccgcaagaccaacgtcattgtccgcaccggcgagtccagttatcgcgcttgcttttccttccattctagctatagtgagatcaaggatttcttgtcctatttgtgccctgtcaatgcatacccaaacgtcattccagtggggaccacaatggacaaggtcgtcgaaatcttg		ATCCACCGGTACCATGGCTAGCccttgcggtattacttcccgcaaccgcattcctcttcatatcatcagtatcaagccttcaacaatgtggtttggcgagcgctcccgcaagaccaacgtcattgtccgcaccggcgagtccagttatcgcgcttgcttttccttccattctagctatagtgagatcaaggatttcttgtcctatttgtgccctgtcaatgcatacccaaacgtcattccagtggggaccacaatggacaaggtcgtcgaaatcttgTCTAGCGGAGGATCTAGCGGAGG	2_wt_dna_repair_peptides	DCLRE1C	2347.0	0.4077545803152961	0.8270748432744168
537	0.0	867.0	1368.0	0.0	8.0	867.0	hblOligo156771_Cat3	537	NM_1033855	8.0	TTTTATTGCATGGAGGAGTATGAGGAGATCAAGGATTTCTTGGAGTATTTGTGCCCTGTCAATGCATACCCAAACGTCATTCCAGTGGGGGAGGAGATGGACAAGGTCGTCGAAATCTTGAAACCTCTGTGCCGCGAGGAGCAAGAGGAGGAACCTAAATACAAACCTCTTGGCAAGCTGAAGCGCGCCCGCGAGGTGCATCGCGACGAGGAGGAAGAGGATGACTATCTCTTCGACGACCCTCTCCCTATCCCATCTAGCGGAGGATCTAGCGGAGG	TTTTATTGCATGGAGGAGtatGAGgagatcaaggatttcttgGAGtatttgtgccctgtcaatgcatacccaaacgtcattccagtggggGAGGAGatggacaaggtcgtcgaaatcttgaaacctctgtgccgcGAGGAGcaaGAGGAGgaacctaaatacaaacctcttggcaagctgaagcgcgcccgcGAGgtgcatcgcgacGAGgaggaagaggatgactatctcttcgacgaccctctccctatccca	TTTTATTGCATG	ATCCACCGGTACCATGGCTAGCTTTTATTGCATGGAGGAGtatGAGgagatcaaggatttcttgGAGtatttgtgccctgtcaatgcatacccaaacgtcattccagtggggGAGGAGatggacaaggtcgtcgaaatcttgaaacctctgtgccgcGAGGAGcaaGAGGAGgaacctaaatacaaacctcttggcaagctgaagcgcgcccgcGAGgtgcatcgcgacGAGgaggaagaggatgactatctcttcgacgaccctctccctatcccaTCTAGCGGAGGATCTAGCGGAGG	3_4778_st_to_e_dna_repair_peptides_9NATG	DCLRE1C	2235.0	0.38791946308724834	0.7442643565442462
538	0.0	422.0	1969.0	0.0	8.0	422.0	hblOligo156771_Cat2	538	NM_1033855	8.0	TTTTCCTTCCATTCTAGCTATAGTGAGATCAAGGATTTCTTGTCCTATTTGTGCCCTGTCAATGCATACCCAAACGTCATTCCAGTGGGGACCACAATGGACAAGGTCGTCGAAATCTTGAAACCTCTGTGCCGCAGTTCACAATCCACTGAACCTAAATACAAACCTCTTGGCAAGCTGAAGCGCGCCCGCACAGTGCATCGCGACAGCGAGGAAGAGGATGACTATCTCTTCGACGACCCTCTCCCTATCCCATCTAGCGGAGGATCTAGCGGAGG	ttttccttccattctagctatagtgagatcaaggatttcttgtcctatttgtgccctgtcaatgcatacccaaacgtcattccagtggggaccacaatggacaaggtcgtcgaaatcttgaaacctctgtgccgcagttcacaatccactgaacctaaatacaaacctcttggcaagctgaagcgcgcccgcacagtgcatcgcgacagcgaggaagaggatgactatctcttcgacgaccctctccctatccca		ATCCACCGGTACCATGGCTAGCttttccttccattctagctatagtgagatcaaggatttcttgtcctatttgtgccctgtcaatgcatacccaaacgtcattccagtggggaccacaatggacaaggtcgtcgaaatcttgaaacctctgtgccgcagttcacaatccactgaacctaaatacaaacctcttggcaagctgaagcgcgcccgcacagtgcatcgcgacagcgaggaagaggatgactatctcttcgacgaccctctccctatcccaTCTAGCGGAGGATCTAGCGGAGG	2_wt_dna_repair_peptides	DCLRE1C	2391.0	0.17649519029694688	-0.3399452866569135
539	0.0	19.0	66.0	0.0	1.0	19.0	hblOligo27647_Cat3	539	NM_1033855	9.0	CTACCTTGCATGGAGGAACCTAAATACAAACCTCTTGGCAAGCTGAAGCGCGCCCGCGAGGTGCATCGCGACGAGGAGGAAGAGGATGACTATCTCTTCGACGACCCTCTCCCTATCCCATTGCGCCATAAGGTTCCTTACCCTGAGGAGTTCCATCCTGAGGTTTTTGAGATGGAGGCTGTTGAGGAAAAGCAACCAGAAAAATTGCGCCAGGAGCCTGGCTGTTGCCGCGCCGAATGCATGCAAGAGGAGCGCTCTAGCGGAGGATCTAGCGGAGG	CTACCTTGCATGGAGgaacctaaatacaaacctcttggcaagctgaagcgcgcccgcGAGgtgcatcgcgacGAGgaggaagaggatgactatctcttcgacgaccctctccctatcccattgcgccataaggttccttaccctgagGAGttccatcctgaggtttttGAGatgGAGgctgttGAGgaaaagcaaccagaaaaattgcgccagGAGcctggctgttgccgcgccgaatgcatgcaaGAGGAGcgc	CTACCTTGCATG	ATCCACCGGTACCATGGCTAGCCTACCTTGCATGGAGgaacctaaatacaaacctcttggcaagctgaagcgcgcccgcGAGgtgcatcgcgacGAGgaggaagaggatgactatctcttcgacgaccctctccctatcccattgcgccataaggttccttaccctgagGAGttccatcctgaggtttttGAGatgGAGgctgttGAGgaaaagcaaccagaaaaattgcgccagGAGcctggctgttgccgcgccgaatgcatgcaaGAGGAGcgcTCTAGCGGAGGATCTAGCGGAGG	3_4778_st_to_e_dna_repair_peptides_9NATG	DCLRE1C	85.0	0.2235294117647059	-0.04488528491378485
541	0.0	277.0	528.0	0.0	6.0	277.0	hblOligo156772_Cat3	541	NM_1033855	10.0	GCGAATTTTATGGAGTTCCATCCTGAGGTTTTTGAGATGGAGGCTGTTGAGGAAAAGCAACCAGAAAAATTGCGCCAGGAGCCTGGCTGTTGCCGCGCCGAATGCATGCAAGAGGAGCGCTTTGAGAACTTCGTTGATTGTGAGGAGGAGAATGAGGAAGAGGAGGAGGAAGTCGGGATCCCAGCAGAGCTCCAAGGGGATCTTGGCGAGGTTCTTCATCTCCAAAAAGCAGATGGCGACGTCCCTCAATGGGAGTCTAGCGGAGGATCTAGCGGAGG	GCGAATTTTATGGAGttccatcctgaggtttttGAGatgGAGgctgttGAGgaaaagcaaccagaaaaattgcgccagGAGcctggctgttgccgcgccgaatgcatgcaaGAGGAGcgctttGAGaacttcgttgattgtgaggagGAGaatGAGgaaGAGgaggaggaagtcgggatcccagcaGAGctccaaggggatcttggcGAGgttcttcatctccaaaaagcagatggcgacgtccctcaatgggag	GCGAATTTTATG	ATCCACCGGTACCATGGCTAGCGCGAATTTTATGGAGttccatcctgaggtttttGAGatgGAGgctgttGAGgaaaagcaaccagaaaaattgcgccagGAGcctggctgttgccgcgccgaatgcatgcaaGAGGAGcgctttGAGaacttcgttgattgtgaggagGAGaatGAGgaaGAGgaggaggaagtcgggatcccagcaGAGctccaaggggatcttggcGAGgttcttcatctccaaaaagcagatggcgacgtccctcaatgggagTCTAGCGGAGGATCTAGCGGAGG	3_4778_st_to_e_dna_repair_peptides_9NATG	DCLRE1C	805.0	0.3440993788819876	0.5552517004272771
543	0.0	0.0	214.0	0.0	0.0	0.0	hblOligo27648_Cat3	543	NM_1033855	11.0	TACTCAGTAATGGAGAATGAGGAAGAGGAGGAGGAAGTCGGGATCCCAGCAGAGCTCCAAGGGGATCTTGGCGAGGTTCTTCATCTCCAAAAAGCAGATGGCGACGTCCCTCAATGGGAGGTCTTCTTCAAACGCAACGATGAGATCGAGGACGAAGAGCTTGAAAACTTCCCTGAGGAGGAGGTGGCAGGGGGCGAGCAAGAGCCAAAACTGTTCGAGGACGAGGACGGTGAAGAGGAGCACATTGAGGAGCAGTCTAGCGGAGGATCTAGCGGAGG	TACTCAGTAATGGAGaatGAGgaaGAGgaggaggaagtcgggatcccagcaGAGctccaaggggatcttggcGAGgttcttcatctccaaaaagcagatggcgacgtccctcaatgggaggtcttcttcaaacgcaacgatgagatcGAGgacgaaGAGcttgaaaacttccctGAGGAGGAGgtggcagggggcGAGcaaGAGccaaaactgttcGAGgacGAGgacggtgaaGAGGAGcacattGAGGAGcag	TACTCAGTAATG	ATCCACCGGTACCATGGCTAGCTACTCAGTAATGGAGaatGAGgaaGAGgaggaggaagtcgggatcccagcaGAGctccaaggggatcttggcGAGgttcttcatctccaaaaagcagatggcgacgtccctcaatgggaggtcttcttcaaacgcaacgatgagatcGAGgacgaaGAGcttgaaaacttccctGAGGAGGAGgtggcagggggcGAGcaaGAGccaaaactgttcGAGgacGAGgacggtgaaGAGGAGcacattGAGGAGcagTCTAGCGGAGGATCTAGCGGAGG	3_4778_st_to_e_dna_repair_peptides_9NATG	DCLRE1C	214.0	0.0
544	0.0	192.0	192.0	0.0	1.0	192.0	hblOligo27648_Cat2	544	NM_1033855	11.0	GATTGTGAGGAGTCTAATTCAGAATCTGAGGAGGAAGTCGGGATCCCAGCAAGCCTCCAAGGGGATCTTGGCTCTGTTCTTCATCTCCAAAAAGCAGATGGCGACGTCCCTCAATGGGAGGTCTTCTTCAAACGCAACGATGAGATCACAGACGAATCACTTGAAAACTTCCCTAGTAGTACCGTGGCAGGGGGCTCCCAATCTCCAAAACTGTTCAGCGACTCCGACGGTGAAAGCACCCACATTTCCAGCCAGTCTAGCGGAGGATCTAGCGGAGG	gattgtgaggagtctaattcagaatctgaggaggaagtcgggatcccagcaagcctccaaggggatcttggctctgttcttcatctccaaaaagcagatggcgacgtccctcaatgggaggtcttcttcaaacgcaacgatgagatcacagacgaatcacttgaaaacttccctagtagtaccgtggcagggggctcccaatctccaaaactgttcagcgactccgacggtgaaagcacccacatttccagccag		ATCCACCGGTACCATGGCTAGCgattgtgaggagtctaattcagaatctgaggaggaagtcgggatcccagcaagcctccaaggggatcttggctctgttcttcatctccaaaaagcagatggcgacgtccctcaatgggaggtcttcttcaaacgcaacgatgagatcacagacgaatcacttgaaaacttccctagtagtaccgtggcagggggctcccaatctccaaaactgttcagcgactccgacggtgaaagcacccacatttccagccagTCTAGCGGAGGATCTAGCGGAGG	2_wt_dna_repair_peptides	DCLRE1C	384.0	0.5	1.2003304779462
545	0.0	111.0	790.0	1.0	17.0	111.0	hblOligo156773_Cat3	545	NM_1033855	12.0	TGTAAACAGATGGAGGACGAAGAGCTTGAAAACTTCCCTGAGGAGGAGGTGGCAGGGGGCGAGCAAGAGCCAAAACTGTTCGAGGACGAGGACGGTGAAGAGGAGCACATTGAGGAGCAGAACGAGGAGCAGGAGGAGCACATCGAGGAGCAAGGCGAGCAGGGTTGGGACGAGCAAGAGGACGAGGTCCTTCTTGAGGAGCAAGAACGCAACGAGGGGGACATCGAGGAGCTCGACAAGGCTGACTACCGCCCATCTAGCGGAGGATCTAGCGGAGG	TGTAAACAGATGGAGgacgaaGAGcttgaaaacttccctGAGGAGGAGgtggcagggggcGAGcaaGAGccaaaactgttcGAGgacGAGgacggtgaaGAGGAGcacattGAGGAGcagaacGAGGAGcagGAGGAGcacatcGAGgagcaaggcGAGcagggttgggacGAGcaaGAGgacGAGgtccttcttGAGGAGcaagaacgcaacGAGggggacatcGAGGAGctcgacaaggctgactaccgccca	TGTAAACAGATG	ATCCACCGGTACCATGGCTAGCTGTAAACAGATGGAGgacgaaGAGcttgaaaacttccctGAGGAGGAGgtggcagggggcGAGcaaGAGccaaaactgttcGAGgacGAGgacggtgaaGAGGAGcacattGAGGAGcagaacGAGGAGcagGAGGAGcacatcGAGgagcaaggcGAGcagggttgggacGAGcaaGAGgacGAGgtccttcttGAGGAGcaagaacgcaacGAGggggacatcGAGGAGctcgacaaggctgactaccgcccaTCTAGCGGAGGATCTAGCGGAGG	3_4778_st_to_e_dna_repair_peptides_9NATG	DCLRE1C	901.0	0.12319644839067703	-0.762172266202533
546	0.0	206.0	304.0	0.0	1.0	206.0	hblOligo156773_Cat2	546	NM_1033855	12.0	AACGATGAGATCACAGACGAATCACTTGAAAACTTCCCTAGTAGTACCGTGGCAGGGGGCTCCCAATCTCCAAAACTGTTCAGCGACTCCGACGGTGAAAGCACCCACATTTCCAGCCAGAACTCTAGCCAGTCTACCCACATCACTGAGCAAGGCAGCCAGGGTTGGGACTCTCAATCTGACACTGTCCTTCTTTCTTCTCAAGAACGCAACTCAGGGGACATCACAAGTCTCGACAAGGCTGACTACCGCCCATCTAGCGGAGGATCTAGCGGAGG	aacgatgagatcacagacgaatcacttgaaaacttccctagtagtaccgtggcagggggctcccaatctccaaaactgttcagcgactccgacggtgaaagcacccacatttccagccagaactctagccagtctacccacatcactgagcaaggcagccagggttgggactctcaatctgacactgtccttctttcttctcaagaacgcaactcaggggacatcacaagtctcgacaaggctgactaccgccca		ATCCACCGGTACCATGGCTAGCaacgatgagatcacagacgaatcacttgaaaacttccctagtagtaccgtggcagggggctcccaatctccaaaactgttcagcgactccgacggtgaaagcacccacatttccagccagaactctagccagtctacccacatcactgagcaaggcagccagggttgggactctcaatctgacactgtccttctttcttctcaagaacgcaactcaggggacatcacaagtctcgacaaggctgactaccgcccaTCTAGCGGAGGATCTAGCGGAGG	2_wt_dna_repair_peptides	DCLRE1C	510.0	0.403921568627451	0.8111789453295595
547	0.0	22.0	95.0	0.0	0.0	22.0	hblOligo27649_Cat3	547	NM_1033855	13.0	GGCCGTGCAATGGAGCAAGGCGAGCAGGGTTGGGACGAGCAAGAGGACGAGGTCCTTCTTGAGGAGCAAGAACGCAACGAGGGGGACATCGAGGAGCTCGACAAGGCTGACTACCGCCCAGAGATTAAAGAAAACATTCCTGCTGAGTTGATGGAACAGAATGTCATTTGTCCTAAGGACGAGTATGAGGACCTTAAAGAGCGCGACAAAGATGTGGAGATCGTGCCTGAGGAGGGTGAGCCTGAGGAGTTGGAGTCTAGCGGAGGATCTAGCGGAGG	GGCCGTGCAATGgagcaaggcGAGcagggttgggacGAGcaaGAGgacGAGgtccttcttGAGGAGcaagaacgcaacGAGggggacatcGAGGAGctcgacaaggctgactaccgcccaGAGattaaagaaaacattcctgctGAGttgatggaacagaatgtcatttgtcctaaggacGAGtatGAGgaccttaaaGAGcgcgacaaagatgtgGAGatcgtgcctGAGGAGggtgagcctGAGGAGttgGAG	GGCCGTGCAATG	ATCCACCGGTACCATGGCTAGCGGCCGTGCAATGgagcaaggcGAGcagggttgggacGAGcaaGAGgacGAGgtccttcttGAGGAGcaagaacgcaacGAGggggacatcGAGGAGctcgacaaggctgactaccgcccaGAGattaaagaaaacattcctgctGAGttgatggaacagaatgtcatttgtcctaaggacGAGtatGAGgaccttaaaGAGcgcgacaaagatgtgGAGatcgtgcctGAGGAGggtgagcctGAGGAGttgGAGTCTAGCGGAGGATCTAGCGGAGG	3_4778_st_to_e_dna_repair_peptides_9NATG	DCLRE1C	117.0	0.18803418803418803	-0.26250396029602485
549	0.0	2.0	42.0	0.0	1.0	2.0	hblOligo156774_Cat3	549	NM_1033855	14.0	GCACAGCGGATGTTGATGGAACAGAATGTCATTTGTCCTAAGGACGAGTATGAGGACCTTAAAGAGCGCGACAAAGATGTGGAGATCGTGCCTGAGGAGGGTGAGCCTGAGGAGTTGGAGGAGGAAGAGCACATCCCAGAGGAAAAGGAGTTGTTGAACCTGGAGGAGAATGCAGATGAGCAAGAGGAGGAGGATTTCGAAGTCCCAGAGGAGCCTGAGGCTGAACTTCCTAAGCGCGAGCACTTGCAGTACCTCTCTAGCGGAGGATCTAGCGGAGG	GCACAGCGGATGttgatggaacagaatgtcatttgtcctaaggacGAGtatGAGgaccttaaaGAGcgcgacaaagatgtgGAGatcgtgcctGAGGAGggtgagcctGAGGAGttgGAGGAGgaaGAGcacatcccagaggaaaagGAGttgttgaacctgGAGGAGaatgcagatGAGcaaGAGGAGGAGgatttcgaagtcccaGAGGAGcctgaggctgaacttcctaagcgcgagcacttgcagtacctc	GCACAGCGGATG	ATCCACCGGTACCATGGCTAGCGCACAGCGGATGttgatggaacagaatgtcatttgtcctaaggacGAGtatGAGgaccttaaaGAGcgcgacaaagatgtgGAGatcgtgcctGAGGAGggtgagcctGAGGAGttgGAGGAGgaaGAGcacatcccagaggaaaagGAGttgttgaacctgGAGGAGaatgcagatGAGcaaGAGGAGGAGgatttcgaagtcccaGAGGAGcctgaggctgaacttcctaagcgcgagcacttgcagtacctcTCTAGCGGAGGATCTAGCGGAGG	3_4778_st_to_e_dna_repair_peptides_9NATG	DCLRE1C	44.0	0.045454545454545456	-1.844191959777223
550	0.0	270.0	414.0	0.0	3.0	270.0	hblOligo156774_Cat2	550	NM_1033855	14.0	ATTCCTGCTTCATTGATGGAACAGAATGTCATTTGTCCTAAGGACACCTATAGCGACCTTAAATCTCGCGACAAAGATGTGACCATCGTGCCTTCCACTGGTGAGCCTACCACTTTGTCCTCCGAAACCCACATCCCAGAGGAAAAGTCATTGTTGAACCTGTCAACAAATGCAGATAGCCAATCTAGTAGTGATTTCGAAGTCCCATCAACCCCTGAGGCTGAACTTCCTAAGCGCGAGCACTTGCAGTACCTCTCTAGCGGAGGATCTAGCGGAGG	attcctgcttcattgatggaacagaatgtcatttgtcctaaggacacctatagcgaccttaaatctcgcgacaaagatgtgaccatcgtgccttccactggtgagcctaccactttgtcctccgaaacccacatcccagaggaaaagtcattgttgaacctgtcaacaaatgcagatagccaatctagtagtgatttcgaagtcccatcaacccctgaggctgaacttcctaagcgcgagcacttgcagtacctc		ATCCACCGGTACCATGGCTAGCattcctgcttcattgatggaacagaatgtcatttgtcctaaggacacctatagcgaccttaaatctcgcgacaaagatgtgaccatcgtgccttccactggtgagcctaccactttgtcctccgaaacccacatcccagaggaaaagtcattgttgaacctgtcaacaaatgcagatagccaatctagtagtgatttcgaagtcccatcaacccctgaggctgaacttcctaagcgcgagcacttgcagtacctcTCTAGCGGAGGATCTAGCGGAGG	2_wt_dna_repair_peptides	DCLRE1C	684.0	0.39473684210526316	0.7728864631192605
551	0.0	186.0	84.0	0.0	1.0	186.0	hblOligo27650_Cat3	551	NM_1033855	15.0	TCATATCTCATGGTGGAGATCGTGCCTGAGGAGGGTGAGCCTGAGGAGTTGGAGGAGGAAGAGCACATCCCAGAGGAAAAGGAGTTGTTGAACCTGGAGGAGAATGCAGATGAGCAAGAGGAGGAGGATTTCGAAGTCCCAGAGGAGCCTGAGGCTGAACTTCCTAAGCGCGAGCACTTGCAGTACCTCTACGAGAAACTGGCAGAGGGCGAAGAGATCGCAGTTAAAAAACGCAAGTGCGAGCTGCTTGACGAGTCTAGCGGAGGATCTAGCGGAGG	TCATATCTCATGgtgGAGatcgtgcctGAGGAGggtgagcctGAGGAGttgGAGGAGgaaGAGcacatcccagaggaaaagGAGttgttgaacctgGAGGAGaatgcagatGAGcaaGAGGAGGAGgatttcgaagtcccaGAGGAGcctgaggctgaacttcctaagcgcgagcacttgcagtacctctacgagaaactggcaGAGggcgaaGAGatcgcagttaaaaaacgcaagtgcGAGctgcttgacGAG	TCATATCTCATG	ATCCACCGGTACCATGGCTAGCTCATATCTCATGgtgGAGatcgtgcctGAGGAGggtgagcctGAGGAGttgGAGGAGgaaGAGcacatcccagaggaaaagGAGttgttgaacctgGAGGAGaatgcagatGAGcaaGAGGAGGAGgatttcgaagtcccaGAGGAGcctgaggctgaacttcctaagcgcgagcacttgcagtacctctacgagaaactggcaGAGggcgaaGAGatcgcagttaaaaaacgcaagtgcGAGctgcttgacGAGTCTAGCGGAGGATCTAGCGGAGG	3_4778_st_to_e_dna_repair_peptides_9NATG	DCLRE1C	270.0	0.6888888888888889	1.9952603528160877
553	0.0	1254.0	2635.0	12.0	8.0	1254.0	hblOligo252228_Cat3	553	NM_1034836	1.0	TACCTGAATATGCTCCCAAAACAGGAGCTCAAATTCTTTTGTGCATTGGAGGTCGTGCTGCCAGAGTGCGATTGCCGCGAGCCAGGGATCGGCCTTGTTGAAGAACCAATGGACAAGGTTGAAGAAGGTCCACTCGAGTTTCTGATGAAGCGCAAGGAGGCCCAAAAACTTGCAATTCAGAAAGCACTCGAGGACGCCTTCCAAAAACTGCTTATCGTTGTCTTGGGCAAGGAGGTTCTCATCATCCTTGAAGTGTCTAGCGGAGGATCTAGCGGAGG	TACCTGAATATGctcccaaaacagGAGctcaaattcttttgtgcattggaggtcgtgctgccaGAGtgcgattgccgcGAGccagggatcggccttgttgaagaaccaatggacaaggttgaagaaggtccactcGAGtttctgatgaagcgcaagGAGgcccaaaaacttgcaattcagaaagcactcGAGgacgccttccaaaaactgcttatcgttgtcttgggcaagGAGgttctcatcatccttgaagtg	TACCTGAATATG	ATCCACCGGTACCATGGCTAGCTACCTGAATATGctcccaaaacagGAGctcaaattcttttgtgcattggaggtcgtgctgccaGAGtgcgattgccgcGAGccagggatcggccttgttgaagaaccaatggacaaggttgaagaaggtccactcGAGtttctgatgaagcgcaagGAGgcccaaaaacttgcaattcagaaagcactcGAGgacgccttccaaaaactgcttatcgttgtcttgggcaagGAGgttctcatcatccttgaagtgTCTAGCGGAGGATCTAGCGGAGG	3_4778_st_to_e_dna_repair_peptides_9NATG	RDM1	3889.0	0.3224479300591412	0.45778573816360346
554	0.0	178.0	207.0	0.0	2.0	178.0	hblOligo252228_Cat2	554	NM_1034836	1.0	TCAATGGTCCCACTCCCAAAACAGTCTCTCAAATTCTTTTGTGCATTGGAGGTCGTGCTGCCAAGTTGCGATTGCCGCTCTCCAGGGATCGGCCTTGTTGAAGAACCAATGGACAAGGTTGAAGAAGGTCCACTCTCTTTTCTGATGAAGCGCAAGACTGCCCAAAAACTTGCAATTCAGAAAGCACTCTCTGACGCCTTCCAAAAACTGCTTATCGTTGTCTTGGGCAAGACCGTTCTCATCATCCTTGAAGTGTCTAGCGGAGGATCTAGCGGAGG	tcaatggtcccactcccaaaacagtctctcaaattcttttgtgcattggaggtcgtgctgccaagttgcgattgccgctctccagggatcggccttgttgaagaaccaatggacaaggttgaagaaggtccactctcttttctgatgaagcgcaagactgcccaaaaacttgcaattcagaaagcactctctgacgccttccaaaaactgcttatcgttgtcttgggcaagaccgttctcatcatccttgaagtg		ATCCACCGGTACCATGGCTAGCtcaatggtcccactcccaaaacagtctctcaaattcttttgtgcattggaggtcgtgctgccaagttgcgattgccgctctccagggatcggccttgttgaagaaccaatggacaaggttgaagaaggtccactctcttttctgatgaagcgcaagactgcccaaaaacttgcaattcagaaagcactctctgacgccttccaaaaactgcttatcgttgtcttgggcaagaccgttctcatcatccttgaagtgTCTAGCGGAGGATCTAGCGGAGG	2_wt_dna_repair_peptides	RDM1	385.0	0.4623376623376623	1.0493952349729159
555	0.0	26.0	39.0	0.0	0.0	26.0	hblOligo101618_Cat6	555	NM_1037540	1.0	ATGATGAGCAACTCTTCAAGTGAGATTGACGTTATTAAGACTCGCATTCCAACATACGATGAGGATGACAACACTATCTTGTATGCCTACGAGACAAAACCAGAGTTCGTCAACAAGGAGCCTAACATTGTGTCTGACGCATCCTGTAACACCGAGGAACAGTTGAAAACAGTGGACGACGTTCTTATTCACTGTCAGGTCATCTACGACGCCCTGCAAAATTTGGATAAGAAAATCGACGTGATCCGCCGCAAATCTAGCGGAGGATCTAGCGGAGG	atgatgagcaactcttcaagtgagattgacgttattaagactcgcattccaacatacgatgaggatgacaacactatcttgtatgcctacgagacaaaaccagagttcgtcaacaaggagcctaacattgtgtctgacgcatcctgtaacaccgaggaacagttgaaaacagtggacgacgttcttattcactgtcaggtcatctacgacgccctgcaaaatttggataagaaaatcgacgtgatccgccgcaaa		ATCCACCGGTACCATGGCTAGCatgatgagcaactcttcaagtgagattgacgttattaagactcgcattccaacatacgatgaggatgacaacactatcttgtatgcctacgagacaaaaccagagttcgtcaacaaggagcctaacattgtgtctgacgcatcctgtaacaccgaggaacagttgaaaacagtggacgacgttcttattcactgtcaggtcatctacgacgccctgcaaaatttggataagaaaatcgacgtgatccgccgcaaaTCTAGCGGAGGATCTAGCGGAGG	6_phosphoprotein_peptides	SCML1	65.0	0.4	0.7948653698380358
556	0.0	48.0	132.0	0.0	0.0	48.0	hblOligo223970_Cat6	556	NM_1037540	2.0	GACGCATCCTGTAACACCGAGGAACAGTTGAAAACAGTGGACGACGTTCTTATTCACTGTCAGGTCATCTACGACGCCCTGCAAAATTTGGATAAGAAAATCGACGTGATCCGCCGCAAAGTCAGCAAAATCCAGCGCTTCCATGCACGCTCTTTGTGGACAAACCACAAGCGCTATGGCTACAAGAAGCATTCCTACCGCCTGGTCAAGAAATTGAAATTGCAAAAAATGAAAAAAAACGAGGTCTATGAGACCTCTAGCGGAGGATCTAGCGGAGG	gacgcatcctgtaacaccgaggaacagttgaaaacagtggacgacgttcttattcactgtcaggtcatctacgacgccctgcaaaatttggataagaaaatcgacgtgatccgccgcaaagtcagcaaaatccagcgcttccatgcacgctctttgtggacaaaccacaagcgctatggctacaagaagcattcctaccgcctggtcaagaaattgaaattgcaaaaaatgaaaaaaaacgaggtctatgagacc		ATCCACCGGTACCATGGCTAGCgacgcatcctgtaacaccgaggaacagttgaaaacagtggacgacgttcttattcactgtcaggtcatctacgacgccctgcaaaatttggataagaaaatcgacgtgatccgccgcaaagtcagcaaaatccagcgcttccatgcacgctctttgtggacaaaccacaagcgctatggctacaagaagcattcctaccgcctggtcaagaaattgaaattgcaaaaaatgaaaaaaaacgaggtctatgagaccTCTAGCGGAGGATCTAGCGGAGG	6_phosphoprotein_peptides	SCML1	180.0	0.26666666666666666	0.18872956626771997
557	0.0	93.0	292.0	1.0	27.0	93.0	hblOligo101619_Cat7	557	NM_1037540	3.0	ACGTACGGAATGCGCGAGTTGTGGGAGAACCACAAGCGCTATGGCTACAAGAAGCATGAGTACCGCCTGGTCAAGAAATTGAAATTGCAAAAAATGAAAAAAAACGAGGTCTATGAGGAGTTCGAGTATCCAGAGGAGTACGAGCCTGAGTTGCCAGTCGAGCGCCGCGAGAACAACGAGCCAGAGAACTTGCCTCGCCCTGAGTTTTGTATGGAAGAGTATCAGCGCGCAGAATTGGAAGAGGACCCAATCTTGTCTAGCGGAGGATCTAGCGGAGG	ACGTACGGAATGcgcGAGttgtggGAGaaccacaagcgctatggctacaagaagcatGAGtaccgcctggtcaagaaattgaaattgcaaaaaatgaaaaaaaacgaggtctatgagGAGttcGAGtatccagagGAGtacGAGcctGAGttgccagtcGAGcgccgcgagaacaacGAGccaGAGaacttgcctcgccctGAGttttgtatggaagagtatcagcgcgcagaattggaagaggacccaatcttg	ACGTACGGAATG	ATCCACCGGTACCATGGCTAGCACGTACGGAATGcgcGAGttgtggGAGaaccacaagcgctatggctacaagaagcatGAGtaccgcctggtcaagaaattgaaattgcaaaaaatgaaaaaaaacgaggtctatgagGAGttcGAGtatccagagGAGtacGAGcctGAGttgccagtcGAGcgccgcgagaacaacGAGccaGAGaacttgcctcgccctGAGttttgtatggaagagtatcagcgcgcagaattggaagaggacccaatcttgTCTAGCGGAGGATCTAGCGGAGG	7_sampled_680_from_cat6	SCML1	385.0	0.24155844155844156	0.056176168831174156
558	0.0	296.0	626.0	0.0	2.0	296.0	hblOligo101619_Cat6	558	NM_1037540	3.0	CGCTTCCATGCACGCTCTTTGTGGACAAACCACAAGCGCTATGGCTACAAGAAGCATTCCTACCGCCTGGTCAAGAAATTGAAATTGCAAAAAATGAAAAAAAACGAGGTCTATGAGACCTTCTCTTATCCAGAGAGCTACAGCCCTACTTTGCCAGTCAGCCGCCGCGAGAACAACTCCCCAAGTAACTTGCCTCGCCCTTCCTTTTGTATGGAAGAGTATCAGCGCGCAGAATTGGAAGAGGACCCAATCTTGTCTAGCGGAGGATCTAGCGGAGG	cgcttccatgcacgctctttgtggacaaaccacaagcgctatggctacaagaagcattcctaccgcctggtcaagaaattgaaattgcaaaaaatgaaaaaaaacgaggtctatgagaccttctcttatccagagagctacagccctactttgccagtcagccgccgcgagaacaactccccaagtaacttgcctcgcccttccttttgtatggaagagtatcagcgcgcagaattggaagaggacccaatcttg		ATCCACCGGTACCATGGCTAGCcgcttccatgcacgctctttgtggacaaaccacaagcgctatggctacaagaagcattcctaccgcctggtcaagaaattgaaattgcaaaaaatgaaaaaaaacgaggtctatgagaccttctcttatccagagagctacagccctactttgccagtcagccgccgcgagaacaactccccaagtaacttgcctcgcccttccttttgtatggaagagtatcagcgcgcagaattggaagaggacccaatcttgTCTAGCGGAGGATCTAGCGGAGG	6_phosphoprotein_peptides	SCML1	922.0	0.3210412147505423	0.45133956117016216
559	0.0	191.0	62.0	0.0	2.0	191.0	hblOligo223971_Cat7	559	NM_1037540	4.0	ACACAGTGTATGGAGTTGCCAGTCGAGCGCCGCGAGAACAACGAGCCAGAGAACTTGCCTCGCCCTGAGTTTTGTATGGAAGAGTATCAGCGCGCAGAATTGGAAGAGGACCCAATCTTGGAGCGCGAGCCTGAGCCTGTTCATCCTGAGGACTTTGAGGAACACAATTGCCAGCCATATTATGCAGAGGATGGTGCCGAGTATGGCGAGGAGGAGGGCTTGTGTCTCGGTAATCCACGCGCTGACGAGATCCATTCTAGCGGAGGATCTAGCGGAGG	ACACAGTGTATGGAGttgccagtcGAGcgccgcgagaacaacGAGccaGAGaacttgcctcgccctGAGttttgtatggaagagtatcagcgcgcagaattggaagaggacccaatcttgGAGcgcGAGcctGAGcctgttcatcctGAGgactttGAGgaacacaattgccagccatattatgcaGAGgatggtgccGAGtatggcGAGGAGGAGggcttgtgtctcggtaatccacgcgctgacGAGatccat	ACACAGTGTATG	ATCCACCGGTACCATGGCTAGCACACAGTGTATGGAGttgccagtcGAGcgccgcgagaacaacGAGccaGAGaacttgcctcgccctGAGttttgtatggaagagtatcagcgcgcagaattggaagaggacccaatcttgGAGcgcGAGcctGAGcctgttcatcctGAGgactttGAGgaacacaattgccagccatattatgcaGAGgatggtgccGAGtatggcGAGGAGGAGggcttgtgtctcggtaatccacgcgctgacGAGatccatTCTAGCGGAGGATCTAGCGGAGG	7_sampled_680_from_cat6	SCML1	253.0	0.7549407114624506	2.3254695209477383
560	0.0	436.0	655.0	0.0	3.0	436.0	hblOligo223971_Cat6	560	NM_1037540	4.0	AGCTACAGCCCTACTTTGCCAGTCAGCCGCCGCGAGAACAACTCCCCAAGTAACTTGCCTCGCCCTTCCTTTTGTATGGAAGAGTATCAGCGCGCAGAATTGGAAGAGGACCCAATCTTGTCTCGCACACCTTCACCTGTTCATCCTTCTGACTTTAGTGAACACAATTGCCAGCCATATTATGCATCTGATGGTGCCACCTATGGCTCCTCCAGTGGCTTGTGTCTCGGTAATCCACGCGCTGACAGCATCCATTCTAGCGGAGGATCTAGCGGAGG	agctacagccctactttgccagtcagccgccgcgagaacaactccccaagtaacttgcctcgcccttccttttgtatggaagagtatcagcgcgcagaattggaagaggacccaatcttgtctcgcacaccttcacctgttcatccttctgactttagtgaacacaattgccagccatattatgcatctgatggtgccacctatggctcctccagtggcttgtgtctcggtaatccacgcgctgacagcatccat		ATCCACCGGTACCATGGCTAGCagctacagccctactttgccagtcagccgccgcgagaacaactccccaagtaacttgcctcgcccttccttttgtatggaagagtatcagcgcgcagaattggaagaggacccaatcttgtctcgcacaccttcacctgttcatccttctgactttagtgaacacaattgccagccatattatgcatctgatggtgccacctatggctcctccagtggcttgtgtctcggtaatccacgcgctgacagcatccatTCTAGCGGAGGATCTAGCGGAGG	6_phosphoprotein_peptides	SCML1	1091.0	0.3996333638863428	0.7933374856599824
563	0.0	397.0	7322.0	0.0	25.0	397.0	hblOligo101621_Cat6	563	NM_1037540	7.0	TACATTGAAGAGGGTTCTATTACCAAGCATCCTTCCACTTGGTCAGTCGAGGCAGTCGTCCTTTTCCTCAAGCAGACCGATCCTTTGGCACTGTGTCCACTGGTTGATTTGTTTCGCAGTCATGAAATCGATGGGAAAGCCCTCTTGCTTCTGACAAGCGATGTTCTCCTCAAGCATCTGGGTGTGAAACTCGGTACTGCCGTGAAGCTTTGTTACTATATTGACCGCCTTAAACAAGGGAAGTGCTTTGAAAACTCTAGCGGAGGATCTAGCGGAGG	tacattgaagagggttctattaccaagcatccttccacttggtcagtcgaggcagtcgtccttttcctcaagcagaccgatcctttggcactgtgtccactggttgatttgtttcgcagtcatgaaatcgatgggaaagccctcttgcttctgacaagcgatgttctcctcaagcatctgggtgtgaaactcggtactgccgtgaagctttgttactatattgaccgccttaaacaagggaagtgctttgaaaac		ATCCACCGGTACCATGGCTAGCtacattgaagagggttctattaccaagcatccttccacttggtcagtcgaggcagtcgtccttttcctcaagcagaccgatcctttggcactgtgtccactggttgatttgtttcgcagtcatgaaatcgatgggaaagccctcttgcttctgacaagcgatgttctcctcaagcatctgggtgtgaaactcggtactgccgtgaagctttgttactatattgaccgccttaaacaagggaagtgctttgaaaacTCTAGCGGAGGATCTAGCGGAGG	6_phosphoprotein_peptides	SCML1	7719.0	0.051431532581940664	-1.7143720350467913
564	0.0	73.0	99.0	0.0	0.0	73.0	hblOligo252275_Cat3	564	NM_1037738	1.0	GCGTTCCGAATGGACGACGACGACGACGATTTTGATGATGAGGAGGCAGAGGAGAAAGCTCCTGTCAAAAAAGAGATCCGCGACGAGCCTGCAAAAAATGCACAGAAAGAGAACCAAAACGGCAAAGACGAGAAGCCAGAGGAGGAGCCTCGCGAGAAGGGCCAGGAAGAGTTTAAGAAGCAGGAAAAAGAGCCTAAGGAGCCAAAAGGCCCTGAGGAGGTTGAAGACATCAAGGCTAAAATGCAAGCCGAGATTTCTAGCGGAGGATCTAGCGGAGG	GCGTTCCGAATGgacgacgacgacgacgattttgatgatgaggaggcagaggagaaagctcctgtcaaaaaaGAGatccgcgacGAGcctgcaaaaaatgcacagaaaGAGaaccaaaacggcaaagacGAGaagccaGAGGAGGAGcctcgcGAGaagggccaggaaGAGtttaagaagcaggaaaaaGAGcctaagGAGccaaaaggccctGAGGAGgttgaagacatcaaggctaaaatgcaagccGAGatt	GCGTTCCGAATG	ATCCACCGGTACCATGGCTAGCGCGTTCCGAATGgacgacgacgacgacgattttgatgatgaggaggcagaggagaaagctcctgtcaaaaaaGAGatccgcgacGAGcctgcaaaaaatgcacagaaaGAGaaccaaaacggcaaagacGAGaagccaGAGGAGGAGcctcgcGAGaagggccaggaaGAGtttaagaagcaggaaaaaGAGcctaagGAGccaaaaggccctGAGGAGgttgaagacatcaaggctaaaatgcaagccGAGattTCTAGCGGAGGATCTAGCGGAGG	3_4778_st_to_e_dna_repair_peptides_9NATG	NPM1	172.0	0.42441860465116277	0.8956700689600012
567	0.0	96.0	46.0	0.0	0.0	96.0	hblOligo74037_Cat2	567	NM_1040108	1.0	ATTAAGTGTCTGTCAGTGGAAGTGCAGGCTAAATTGCGCTCAGGCTTGGCAATCTCTTCACTTGGCCAATGCGTGGAAGAATTGGCCCTCAACAGCATTGACGCCGAAGCCAAATGTGTGGCTGTGCGCGTCAATATGGAAACTTTTCAAGTTCAGGTCATCGACAACGGGTTCGGCATGGGGTCCGATGACGTTGAGAAAGTTGGCAATCGCTACTTCACCTCAAAGTGCCATTCAGTCCAGGATTTGGAAAATTCTAGCGGAGGATCTAGCGGAGG	attaagtgtctgtcagtggaagtgcaggctaaattgcgctcaggcttggcaatctcttcacttggccaatgcgtggaagaattggccctcaacagcattgacgccgaagccaaatgtgtggctgtgcgcgtcaatatggaaacttttcaagttcaggtcatcgacaacgggttcggcatggggtccgatgacgttgagaaagttggcaatcgctacttcacctcaaagtgccattcagtccaggatttggaaaat		ATCCACCGGTACCATGGCTAGCattaagtgtctgtcagtggaagtgcaggctaaattgcgctcaggcttggcaatctcttcacttggccaatgcgtggaagaattggccctcaacagcattgacgccgaagccaaatgtgtggctgtgcgcgtcaatatggaaacttttcaagttcaggtcatcgacaacgggttcggcatggggtccgatgacgttgagaaagttggcaatcgctacttcacctcaaagtgccattcagtccaggatttggaaaatTCTAGCGGAGGATCTAGCGGAGG	2_wt_dna_repair_peptides	MLH3	142.0	0.676056338028169	1.9360372729249413
570	0.0	600.0	1194.0	0.0	6.0	600.0	hblOligo74038_Cat3	570	NM_1040108	3.0	TATAGTTTTATGGAGGCCCTTGCTAATATTGCCGACATGGCCGAGGCTGTCGAGATCGAGGAGAAAAAGAATCGCGAGATGAAGGAGTTCGTGAAACTGTTTCAGGAGGGCAAAGCCCTCAAAGCATGCGAAGCAGACGTCGAGCGCGCTGAGGCTGGCGAGGAGGTGGAGGTGTACAATCTTTTCTACCAGTTGCCTGTTCGCCGCAAGTGCATGGACCCACGCCTTGAGTTCGAAAAGGTGCGCCAACGCATCTCTAGCGGAGGATCTAGCGGAGG	TATAGTTTTATGgaggcccttgctaatattgccgacatggccGAGgctgtcgagatcGAGGAGaaaaagaatcgcGAGatgaagGAGttcgtgaaactgtttcagGAGggcaaagccctcaaagcatgcgaagcagacgtcGAGcgcgctGAGgctggcGAGGAGgtgGAGgtgtacaatcttttctaccagttgcctgttcgccgcaagtgcatggacccacgccttgagttcgaaaaggtgcgccaacgcatc	TATAGTTTTATG	ATCCACCGGTACCATGGCTAGCTATAGTTTTATGgaggcccttgctaatattgccgacatggccGAGgctgtcgagatcGAGGAGaaaaagaatcgcGAGatgaagGAGttcgtgaaactgtttcagGAGggcaaagccctcaaagcatgcgaagcagacgtcGAGcgcgctGAGgctggcGAGGAGgtgGAGgtgtacaatcttttctaccagttgcctgttcgccgcaagtgcatggacccacgccttgagttcgaaaaggtgcgccaacgcatcTCTAGCGGAGGATCTAGCGGAGG	3_4778_st_to_e_dna_repair_peptides_9NATG	MLH3	1794.0	0.33444816053511706	0.5121958392097989
571	0.0	144.0	367.0	0.0	12.0	144.0	hblOligo74038_Cat2	571	NM_1040108	3.0	GGCTTCCGCGGGGAGGCCCTTGCTAATATTGCCGACATGGCCAGTGCTGTCGAGATCAGCTCTAAAAAGAATCGCACAATGAAGACTTTCGTGAAACTGTTTCAGTCTGGCAAAGCCCTCAAAGCATGCGAAGCAGACGTCACACGCGCTTCTGCTGGCACTACTGTGACAGTGTACAATCTTTTCTACCAGTTGCCTGTTCGCCGCAAGTGCATGGACCCACGCCTTGAGTTCGAAAAGGTGCGCCAACGCATCTCTAGCGGAGGATCTAGCGGAGG	ggcttccgcggggaggcccttgctaatattgccgacatggccagtgctgtcgagatcagctctaaaaagaatcgcacaatgaagactttcgtgaaactgtttcagtctggcaaagccctcaaagcatgcgaagcagacgtcacacgcgcttctgctggcactactgtgacagtgtacaatcttttctaccagttgcctgttcgccgcaagtgcatggacccacgccttgagttcgaaaaggtgcgccaacgcatc		ATCCACCGGTACCATGGCTAGCggcttccgcggggaggcccttgctaatattgccgacatggccagtgctgtcgagatcagctctaaaaagaatcgcacaatgaagactttcgtgaaactgtttcagtctggcaaagccctcaaagcatgcgaagcagacgtcacacgcgcttctgctggcactactgtgacagtgtacaatcttttctaccagttgcctgttcgccgcaagtgcatggacccacgccttgagttcgaaaaggtgcgccaacgcatcTCTAGCGGAGGATCTAGCGGAGG	2_wt_dna_repair_peptides	MLH3	511.0	0.28180039138943247	0.26478192946763035
572	0.0	6.0	208.0	0.0	1.0	6.0	hblOligo198512_Cat3	572	NM_1040108	4.0	GAGATCCGCATGGCTGAGGCTGGCGAGGAGGTGGAGGTGTACAATCTTTTCTACCAGTTGCCTGTTCGCCGCAAGTGCATGGACCCACGCCTTGAGTTCGAAAAGGTGCGCCAACGCATCGAGGCACTCGAGTTGATGCACCCTGAGATTGAGTTTGAGTTGCGCAACGACGTCGAGGGCGAGATGGTCCTTCAGCTGCCTAAAGAGAAAGACGTGTGTGAGCGCTTTTGTCAAATTTACGGGCTTGGTAAAGAGTCTAGCGGAGGATCTAGCGGAGG	GAGATCCGCATGgctGAGgctggcGAGGAGgtgGAGgtgtacaatcttttctaccagttgcctgttcgccgcaagtgcatggacccacgccttgagttcgaaaaggtgcgccaacgcatcgaggcactcGAGttgatgcaccctGAGattGAGtttGAGttgcgcaacgacgtcGAGggcGAGatggtccttcagctgcctaaaGAGaaagacgtgtgtGAGcgcttttgtcaaatttacgggcttggtaaaGAG	GAGATCCGCATG	ATCCACCGGTACCATGGCTAGCGAGATCCGCATGgctGAGgctggcGAGGAGgtgGAGgtgtacaatcttttctaccagttgcctgttcgccgcaagtgcatggacccacgccttgagttcgaaaaggtgcgccaacgcatcgaggcactcGAGttgatgcaccctGAGattGAGtttGAGttgcgcaacgacgtcGAGggcGAGatggtccttcagctgcctaaaGAGaaagacgtgtgtGAGcgcttttgtcaaatttacgggcttggtaaaGAGTCTAGCGGAGGATCTAGCGGAGG	3_4778_st_to_e_dna_repair_peptides_9NATG	MLH3	214.0	0.028037383177570093	-2.345448132527063
574	0.0	75.0	4.0	0.0	1.0	75.0	hblOligo74039_Cat3	574	NM_1040108	5.0	GTGGATGGTATGGAGTTTGAGTTGCGCAACGACGTCGAGGGCGAGATGGTCCTTCAGCTGCCTAAAGAGAAAGACGTGTGTGAGCGCTTTTGTCAAATTTACGGGCTTGGTAAAGAGCAGAAGCTCCGCGAAATTGAGTTCAAGTATAAGGAGTTCGAACTCGAGGGCTATATTGAGGAGGAGGCACACTATAACAAAAATATGCAGTTCCTGTTCGTGAACAAGCGCTTGGTTCTTCGCGAGAAATTGCATAAGTCTAGCGGAGGATCTAGCGGAGG	GTGGATGGTATGGAGtttGAGttgcgcaacgacgtcGAGggcGAGatggtccttcagctgcctaaaGAGaaagacgtgtgtGAGcgcttttgtcaaatttacgggcttggtaaaGAGcagaagctccgcgaaattGAGttcaagtataaggagttcgaactcGAGggctatattGAGGAGgaggcacactataacaaaaatatgcagttcctgttcgtgaacaagcgcttggttcttcgcGAGaaattgcataag	GTGGATGGTATG	ATCCACCGGTACCATGGCTAGCGTGGATGGTATGGAGtttGAGttgcgcaacgacgtcGAGggcGAGatggtccttcagctgcctaaaGAGaaagacgtgtgtGAGcgcttttgtcaaatttacgggcttggtaaaGAGcagaagctccgcgaaattGAGttcaagtataaggagttcgaactcGAGggctatattGAGGAGgaggcacactataacaaaaatatgcagttcctgttcgtgaacaagcgcttggttcttcgcGAGaaattgcataagTCTAGCGGAGGATCTAGCGGAGG	3_4778_st_to_e_dna_repair_peptides_9NATG	MLH3	79.0	0.9493670886075949	4.1315242303626185
575	0.0	38.0	27.0	0.0	0.0	38.0	hblOligo74039_Cat2	575	NM_1040108	5.0	CACCCTTCTATTTCCTTTTCATTGCGCAACGACGTCAGCGGCTCCATGGTCCTTCAGCTGCCTAAAACTAAAGACGTGTGTTCCCGCTTTTGTCAAATTTACGGGCTTGGTAAAAGCCAGAAGCTCCGCGAAATTTCTTTCAAGTATAAGGAGTTCGAACTCAGCGGCTATATTAGTTCAGAGGCACACTATAACAAAAATATGCAGTTCCTGTTCGTGAACAAGCGCTTGGTTCTTCGCACCAAATTGCATAAGTCTAGCGGAGGATCTAGCGGAGG	cacccttctatttccttttcattgcgcaacgacgtcagcggctccatggtccttcagctgcctaaaactaaagacgtgtgttcccgcttttgtcaaatttacgggcttggtaaaagccagaagctccgcgaaatttctttcaagtataaggagttcgaactcagcggctatattagttcagaggcacactataacaaaaatatgcagttcctgttcgtgaacaagcgcttggttcttcgcaccaaattgcataag		ATCCACCGGTACCATGGCTAGCcacccttctatttccttttcattgcgcaacgacgtcagcggctccatggtccttcagctgcctaaaactaaagacgtgtgttcccgcttttgtcaaatttacgggcttggtaaaagccagaagctccgcgaaatttctttcaagtataaggagttcgaactcagcggctatattagttcagaggcacactataacaaaaatatgcagttcctgttcgtgaacaagcgcttggttcttcgcaccaaattgcataagTCTAGCGGAGGATCTAGCGGAGG	2_wt_dna_repair_peptides	MLH3	65.0	0.5846153846153846	1.542079771668257
577	0.0	0.0	42.0	0.0	0.0	0.0	hblOligo198513_Cat2	577	NM_1040108	6.0	ATTTCTTTCAAGTATAAGGAGTTCGAACTCAGCGGCTATATTAGTTCAGAGGCACACTATAACAAAAATATGCAGTTCCTGTTCGTGAACAAGCGCTTGGTTCTTCGCACCAAATTGCATAAGCTTATTGATTTTCTGCTCCGCAAAGAGTCAATTATTTGTAAACCTAAAAACGGCCCAACCAGTCGCCAGATGAACTCAAGCTTGCGCCATCGCAGTACACCAGAACTTTATGGTATCTATGTGATCAATGTTTCTAGCGGAGGATCTAGCGGAGG	atttctttcaagtataaggagttcgaactcagcggctatattagttcagaggcacactataacaaaaatatgcagttcctgttcgtgaacaagcgcttggttcttcgcaccaaattgcataagcttattgattttctgctccgcaaagagtcaattatttgtaaacctaaaaacggcccaaccagtcgccagatgaactcaagcttgcgccatcgcagtacaccagaactttatggtatctatgtgatcaatgtt		ATCCACCGGTACCATGGCTAGCatttctttcaagtataaggagttcgaactcagcggctatattagttcagaggcacactataacaaaaatatgcagttcctgttcgtgaacaagcgcttggttcttcgcaccaaattgcataagcttattgattttctgctccgcaaagagtcaattatttgtaaacctaaaaacggcccaaccagtcgccagatgaactcaagcttgcgccatcgcagtacaccagaactttatggtatctatgtgatcaatgttTCTAGCGGAGGATCTAGCGGAGG	2_wt_dna_repair_peptides	MLH3	42.0	0.0
[truncated: 9,187 more rows]
