# Supplementary material for: Peptide fusion improves prime editing efficiency
Source: Nat Commun. 2022 Jun 18;13:3512. doi: 10.1038/s41467-022-31270-y (PMC9206660; doi:10.1038/s41467-022-31270-y)
Supplement: Supplementary file 13 — Source Data [file 41467_2022_31270_MOESM13_ESM.zip › Source Data/022720_mESC_PE_peptide_library_Rep2sum_control.csv]

	prime_edit	Wild-type	Name	Unnamed: 0	Protein	Peptide.number.within.gene	Sequence	BarcodedSeq	barcode	FinalSeq	Design category	Gene	Total	prime_edit fraction	prime_edit logit fraction
235	356	1407	hblOligo99898_Cat1	235	NM_1017	1.0	GGTCGCATGCATGCTCCTGGTAAGGGGCTTTCTCAATCCGCACTCCCTTACCGCCGCAGCGTCCCAACCTGGCTTAAACTGACATCTGATGATGTTAAGGAACAAATCTACAAGCTCGCTAAGAAGGGTCTTACTCCTTCTCAAATTGGGGTCATTCTGCGCGACTCACACGGCGTGGCCCAAGTCCGCTTTGTTACAGGCAACAAAATTCTCCGCATCCTCAAGTCTAAGGGTCTTGCACCTGACCTCCCTGAGTCTAGCGGAGGATCTAGCGGAGG	ggtcgcatgcatgctcctggtaaggggctttctcaatccgcactcccttaccgccgcagcgtcccaacctggcttaaactgacatctgatgatgttaaggaacaaatctacaagctcgctaagaagggtcttactccttctcaaattggggtcattctgcgcgactcacacggcgtggcccaagtccgctttgttacaggcaacaaaattctccgcatcctcaagtctaagggtcttgcacctgacctccctgag		ATCCACCGGTACCATGGCTAGCggtcgcatgcatgctcctggtaaggggctttctcaatccgcactcccttaccgccgcagcgtcccaacctggcttaaactgacatctgatgatgttaaggaacaaatctacaagctcgctaagaagggtcttactccttctcaaattggggtcattctgcgcgactcacacggcgtggcccaagtccgctttgttacaggcaacaaaattctccgcatcctcaagtctaagggtcttgcacctgacctccctgagTCTAGCGGAGGATCTAGCGGAGG	1_wt_control_peptides	Rps13	1763	0.2019285309132161	-0.3172186707253395
236	539	3928	hblOligo222383_Cat1	236	NM_1017	2.0	ACTCCTTCTCAAATTGGGGTCATTCTGCGCGACTCACACGGCGTGGCCCAAGTCCGCTTTGTTACAGGCAACAAAATTCTCCGCATCCTCAAGTCTAAGGGTCTTGCACCTGACCTCCCTGAGGATCTTTACCACCTCATCAAGAAAGCTGTGGCCGTTCGCAAGCACTTGGAGCGCAACCGCAAGGACAAGGATGCAAAATTCCGCCTGATTTTGATTGAGTCACGCATTCATCGCTTGGCTCGCTACTACAAGTCTAGCGGAGGATCTAGCGGAGG	actccttctcaaattggggtcattctgcgcgactcacacggcgtggcccaagtccgctttgttacaggcaacaaaattctccgcatcctcaagtctaagggtcttgcacctgacctccctgaggatctttaccacctcatcaagaaagctgtggccgttcgcaagcacttggagcgcaaccgcaaggacaaggatgcaaaattccgcctgattttgattgagtcacgcattcatcgcttggctcgctactacaag		ATCCACCGGTACCATGGCTAGCactccttctcaaattggggtcattctgcgcgactcacacggcgtggcccaagtccgctttgttacaggcaacaaaattctccgcatcctcaagtctaagggtcttgcacctgacctccctgaggatctttaccacctcatcaagaaagctgtggccgttcgcaagcacttggagcgcaaccgcaaggacaaggatgcaaaattccgcctgattttgattgagtcacgcattcatcgcttggctcgctactacaagTCTAGCGGAGGATCTAGCGGAGG	1_wt_control_peptides	Rps13	4467	0.12066263711663308	-0.9291044430283404
237	3495	5797	hblOligo99899_Cat1	237	NM_1017	3.0	ACAGGCAACAAAATTCTCCGCATCCTCAAGTCTAAGGGTCTTGCACCTGACCTCCCTGAGGATCTTTACCACCTCATCAAGAAAGCTGTGGCCGTTCGCAAGCACTTGGAGCGCAACCGCAAGGACAAGGATGCAAAATTCCGCCTGATTTTGATTGAGTCACGCATTCATCGCTTGGCTCGCTACTACAAGACTAAGCGCGTCCTTCCACCTAATTGGAAATATGAGTCATCCACCGCTAGCGCCCTGGTCGCTTCTAGCGGAGGATCTAGCGGAGG	acaggcaacaaaattctccgcatcctcaagtctaagggtcttgcacctgacctccctgaggatctttaccacctcatcaagaaagctgtggccgttcgcaagcacttggagcgcaaccgcaaggacaaggatgcaaaattccgcctgattttgattgagtcacgcattcatcgcttggctcgctactacaagactaagcgcgtccttccacctaattggaaatatgagtcatccaccgctagcgccctggtcgct		ATCCACCGGTACCATGGCTAGCacaggcaacaaaattctccgcatcctcaagtctaagggtcttgcacctgacctccctgaggatctttaccacctcatcaagaaagctgtggccgttcgcaagcacttggagcgcaaccgcaaggacaaggatgcaaaattccgcctgattttgattgagtcacgcattcatcgcttggctcgctactacaagactaagcgcgtccttccacctaattggaaatatgagtcatccaccgctagcgccctggtcgctTCTAGCGGAGGATCTAGCGGAGG	1_wt_control_peptides	Rps13	9292	0.37613000430477833	0.551058488865197
392	2	29	hblOligo99905_Cat1	392	NM_1020	1.0	CCTTCTAAGGGGCCTCTGCAAAGCGTGCAGGTTTTCGGGCGCAAAAAAACTGCCACCGCCGTGGCCCATTGCAAACGCGGTAACGGTCTTATCAAAGTCAATGGCCGCCCACTGGAGATGATTGAGCCTCGCACTCTCCAGTACAAGCTCTTGGAACCAGTCCTGCTGCTCGGCAAGGAGCGCTTCGCAGGGGTGGATATTCGCGTGCGCGTGAAGGGTGGGGGGCATGTCGCTCAGATTTACGCAATTCGCCAATCTAGCGGAGGATCTAGCGGAGG	ccttctaaggggcctctgcaaagcgtgcaggttttcgggcgcaaaaaaactgccaccgccgtggcccattgcaaacgcggtaacggtcttatcaaagtcaatggccgcccactggagatgattgagcctcgcactctccagtacaagctcttggaaccagtcctgctgctcggcaaggagcgcttcgcaggggtggatattcgcgtgcgcgtgaagggtggggggcatgtcgctcagatttacgcaattcgccaa		ATCCACCGGTACCATGGCTAGCccttctaaggggcctctgcaaagcgtgcaggttttcgggcgcaaaaaaactgccaccgccgtggcccattgcaaacgcggtaacggtcttatcaaagtcaatggccgcccactggagatgattgagcctcgcactctccagtacaagctcttggaaccagtcctgctgctcggcaaggagcgcttcgcaggggtggatattcgcgtgcgcgtgaagggtggggggcatgtcgctcagatttacgcaattcgccaaTCTAGCGGAGGATCTAGCGGAGG	1_wt_control_peptides	Rps16	31	0.06451612903225806	-1.6170829938895097
393	32	117	hblOligo222387_Cat1	393	NM_1020	2.0	ACTCTCCAGTACAAGCTCTTGGAACCAGTCCTGCTGCTCGGCAAGGAGCGCTTCGCAGGGGTGGATATTCGCGTGCGCGTGAAGGGTGGGGGGCATGTCGCTCAGATTTACGCAATTCGCCAAAGTATTAGTAAAGCCCTCGTGGCATATTATCAAAAGTATGTCGATGAGGCAAGTAAAAAGGAGATCAAAGATATTCTTATTCAGTATGATCGCACCCTGCTTGTTGCCGACCCACGCCGCTGCGAATCCAAATCTAGCGGAGGATCTAGCGGAGG	actctccagtacaagctcttggaaccagtcctgctgctcggcaaggagcgcttcgcaggggtggatattcgcgtgcgcgtgaagggtggggggcatgtcgctcagatttacgcaattcgccaaagtattagtaaagccctcgtggcatattatcaaaagtatgtcgatgaggcaagtaaaaaggagatcaaagatattcttattcagtatgatcgcaccctgcttgttgccgacccacgccgctgcgaatccaaa		ATCCACCGGTACCATGGCTAGCactctccagtacaagctcttggaaccagtcctgctgctcggcaaggagcgcttcgcaggggtggatattcgcgtgcgcgtgaagggtggggggcatgtcgctcagatttacgcaattcgccaaagtattagtaaagccctcgtggcatattatcaaaagtatgtcgatgaggcaagtaaaaaggagatcaaagatattcttattcagtatgatcgcaccctgcttgttgccgacccacgccgctgcgaatccaaaTCTAGCGGAGGATCTAGCGGAGG	1_wt_control_peptides	Rps16	149	0.21476510067114093	-0.2393723764610105
456	896	4213	hblOligo99932_Cat1	456	NM_1030001	1.0	CGCACCCTGCTTGTTGCCGACCCACGCCGCTGCGAATCCAAAAAATTTGGTGGGCCAGGGCATCAACAGCTCTATTGGTCTCACCCACGCAAGTTTGGCCAGGGCTCTCGCTCCTGTCGCGTGTGCAGCAATCGCCATGGTCTTATTCGCAAGTATGGTCTGAATATGTGCCGCCAATGCTTCCGCCAATACGCTAAAGACATTGGGTTCATCAAGAAAGACCTGAGTTGTCTCCCTTGGCACTGTTTGTGGCGCTCTAGCGGAGGATCTAGCGGAGG	cgcaccctgcttgttgccgacccacgccgctgcgaatccaaaaaatttggtgggccagggcatcaacagctctattggtctcacccacgcaagtttggccagggctctcgctcctgtcgcgtgtgcagcaatcgccatggtcttattcgcaagtatggtctgaatatgtgccgccaatgcttccgccaatacgctaaagacattgggttcatcaagaaagacctgagttgtctcccttggcactgtttgtggcgc		ATCCACCGGTACCATGGCTAGCcgcaccctgcttgttgccgacccacgccgctgcgaatccaaaaaatttggtgggccagggcatcaacagctctattggtctcacccacgcaagtttggccagggctctcgctcctgtcgcgtgtgcagcaatcgccatggtcttattcgcaagtatggtctgaatatgtgccgccaatgcttccgccaatacgctaaagacattgggttcatcaagaaagacctgagttgtctcccttggcactgtttgtggcgcTCTAGCGGAGGATCTAGCGGAGG	1_wt_control_peptides	Rps29	5109	0.17537678606380896	-0.49092419346706717
950	924	2359	hblOligo14187_Cat1	950	NM_1098616	1.0	GCTAGTGGCTCTAACTGGCTGAGTGGTGTCAACGTCGTCTTGGTGATGGCCTATGGTTCTTTGGTTTTCGTGTTGTTGTTCATTTTCGTCAAACGCCAGATCATGCGCTTCGCAATGAAGTCTCGCCGCGGTCCTCACGTCCCTGTGGGTCATAACGCTCCAAAAGATCTTAAAGAGGAGATCGACATTCGCTTGTCCCGCGTGCAAGACATTAAGTACGAGCCTCAACTCCTGGCAGATGACGACGCTCGCCTCTCTAGCGGAGGATCTAGCGGAGG	gctagtggctctaactggctgagtggtgtcaacgtcgtcttggtgatggcctatggttctttggttttcgtgttgttgttcattttcgtcaaacgccagatcatgcgcttcgcaatgaagtctcgccgcggtcctcacgtccctgtgggtcataacgctccaaaagatcttaaagaggagatcgacattcgcttgtcccgcgtgcaagacattaagtacgagcctcaactcctggcagatgacgacgctcgcctc		ATCCACCGGTACCATGGCTAGCgctagtggctctaactggctgagtggtgtcaacgtcgtcttggtgatggcctatggttctttggttttcgtgttgttgttcattttcgtcaaacgccagatcatgcgcttcgcaatgaagtctcgccgcggtcctcacgtccctgtgggtcataacgctccaaaagatcttaaagaggagatcgacattcgcttgtcccgcgtgcaagacattaagtacgagcctcaactcctggcagatgacgacgctcgcctcTCTAGCGGAGGATCTAGCGGAGG	1_wt_control_peptides	C1orf43	3283	0.2814498933901919	0.11978464777102815
951	960	4170	hblOligo144502_Cat1	951	NM_1098616	2.0	CCTCACGTCCCTGTGGGTCATAACGCTCCAAAAGATCTTAAAGAGGAGATCGACATTCGCTTGTCCCGCGTGCAAGACATTAAGTACGAGCCTCAACTCCTGGCAGATGACGACGCTCGCCTCCTCCAGTTGGAGACCCAAGGTAACCAGTCCTGCTATAATTACCTCTATCGCATGAAAGCCCTTGACGCCATCCGCACTTCCGAGATCCCATTCCACTCCGAAGGTCGCCACCCACGCAGCCTCATGGGCAAATCTAGCGGAGGATCTAGCGGAGG	cctcacgtccctgtgggtcataacgctccaaaagatcttaaagaggagatcgacattcgcttgtcccgcgtgcaagacattaagtacgagcctcaactcctggcagatgacgacgctcgcctcctccagttggagacccaaggtaaccagtcctgctataattacctctatcgcatgaaagcccttgacgccatccgcacttccgagatcccattccactccgaaggtcgccacccacgcagcctcatgggcaaa		ATCCACCGGTACCATGGCTAGCcctcacgtccctgtgggtcataacgctccaaaagatcttaaagaggagatcgacattcgcttgtcccgcgtgcaagacattaagtacgagcctcaactcctggcagatgacgacgctcgcctcctccagttggagacccaaggtaaccagtcctgctataattacctctatcgcatgaaagcccttgacgccatccgcacttccgagatcccattccactccgaaggtcgccacccacgcagcctcatgggcaaaTCTAGCGGAGGATCTAGCGGAGG	1_wt_control_peptides	C1orf43	5130	0.1871345029239766	-0.41167237479394614
952	307	1490	hblOligo14188_Cat1	952	NM_1098616	3.0	ACCCAAGGTAACCAGTCCTGCTATAATTACCTCTATCGCATGAAAGCCCTTGACGCCATCCGCACTTCCGAGATCCCATTCCACTCCGAAGGTCGCCACCCACGCAGCCTCATGGGCAAAAACTTCCGCTCTTATCTCCTTGATCTGCGCAACACTTCCACTCCTTTCAAAGGTGTTCGCAAGGCCCTTATTGACACCCTTCTCGACGGGTATGAAACTGCCCGCTATGGGACAGGGGTCTTTGGTCAGAACGAATCTAGCGGAGGATCTAGCGGAGG	acccaaggtaaccagtcctgctataattacctctatcgcatgaaagcccttgacgccatccgcacttccgagatcccattccactccgaaggtcgccacccacgcagcctcatgggcaaaaacttccgctcttatctccttgatctgcgcaacacttccactcctttcaaaggtgttcgcaaggcccttattgacacccttctcgacgggtatgaaactgcccgctatgggacaggggtctttggtcagaacgaa		ATCCACCGGTACCATGGCTAGCacccaaggtaaccagtcctgctataattacctctatcgcatgaaagcccttgacgccatccgcacttccgagatcccattccactccgaaggtcgccacccacgcagcctcatgggcaaaaacttccgctcttatctccttgatctgcgcaacacttccactcctttcaaaggtgttcgcaaggcccttattgacacccttctcgacgggtatgaaactgcccgctatgggacaggggtctttggtcagaacgaaTCTAGCGGAGGATCTAGCGGAGG	1_wt_control_peptides	C1orf43	1797	0.17084028937117418	-0.5226179958152886
954	615	3380	hblOligo14189_Cat1	954	NM_1098616	5.0	GGGGTCTTTGGTCAGAACGAATACCTCCGCTACCAGGAGGCTCTGTCCGAACTGGCCACCGCTGTTAAGGCTCGCATCGGCTCATCTCAGCGCCACCATCAAAGCGCAGCTAAAGATTTGACTCAGAGTCCTGAAGTCAGTCCTACTACAATTCAGGTTACATATCTTCCATCCAGTCAGAAGTCAAAGCGCGCCAAGCACTTTCTTGAGCTTAAATCCTTCAAGGATAATTATAATACCCTGGAATCAACACTTTCTAGCGGAGGATCTAGCGGAGG	ggggtctttggtcagaacgaatacctccgctaccaggaggctctgtccgaactggccaccgctgttaaggctcgcatcggctcatctcagcgccaccatcaaagcgcagctaaagatttgactcagagtcctgaagtcagtcctactacaattcaggttacatatcttccatccagtcagaagtcaaagcgcgccaagcactttcttgagcttaaatccttcaaggataattataataccctggaatcaacactt		ATCCACCGGTACCATGGCTAGCggggtctttggtcagaacgaatacctccgctaccaggaggctctgtccgaactggccaccgctgttaaggctcgcatcggctcatctcagcgccaccatcaaagcgcagctaaagatttgactcagagtcctgaagtcagtcctactacaattcaggttacatatcttccatccagtcagaagtcaaagcgcgccaagcactttcttgagcttaaatccttcaaggataattataataccctggaatcaacacttTCTAGCGGAGGATCTAGCGGAGG	1_wt_control_peptides	C1orf43	3995	0.1539424280350438	-0.6469430651335277
987	3599	10510	hblOligo132939_Cat1	987	NM_1101	2.0	GGCATGGGGCAAAAAGATTCTTATGTCGGTGATGAAGCCCAGTCTAAACGCGGGATCCTGACACTTAAATATCCAATCGAGCATGGGATCGTCACAAATTGGGACGATATGGAAAAGATCTGGCACCATACCTTCTATAATGAACTCCGCGTTGCCCCAGAGGAGCACCCAGTGCTCTTGACCGAAGCTCCTCTCAATCCTAAAGCAAACCGCGAAAAAATGACACAAATCATGTTTGAAACATTTAATACCCCATCTAGCGGAGGATCTAGCGGAGG	ggcatggggcaaaaagattcttatgtcggtgatgaagcccagtctaaacgcgggatcctgacacttaaatatccaatcgagcatgggatcgtcacaaattgggacgatatggaaaagatctggcaccataccttctataatgaactccgcgttgccccagaggagcacccagtgctcttgaccgaagctcctctcaatcctaaagcaaaccgcgaaaaaatgacacaaatcatgtttgaaacatttaatacccca		ATCCACCGGTACCATGGCTAGCggcatggggcaaaaagattcttatgtcggtgatgaagcccagtctaaacgcgggatcctgacacttaaatatccaatcgagcatgggatcgtcacaaattgggacgatatggaaaagatctggcaccataccttctataatgaactccgcgttgccccagaggagcacccagtgctcttgaccgaagctcctctcaatcctaaagcaaaccgcgaaaaaatgacacaaatcatgtttgaaacatttaataccccaTCTAGCGGAGGATCTAGCGGAGG	1_wt_control_peptides	Actb	14109	0.25508540647813455	-0.014605500254947001
988	603	1729	hblOligo1652_Cat1	988	NM_1101	3.0	TATAATGAACTCCGCGTTGCCCCAGAGGAGCACCCAGTGCTCTTGACCGAAGCTCCTCTCAATCCTAAAGCAAACCGCGAAAAAATGACACAAATCATGTTTGAAACATTTAATACCCCAGCCATGTATGTGGCAATCCAAGCTGTGTTGTCCCTCTATGCCTCCGGTCGCACTACCGGTATTGTTATGGATAGTGGCGACGGTGTTACTCATACAGTGCCAATCTACGAGGGGTACGCCCTTCCTCACGCCATCTCTAGCGGAGGATCTAGCGGAGG	tataatgaactccgcgttgccccagaggagcacccagtgctcttgaccgaagctcctctcaatcctaaagcaaaccgcgaaaaaatgacacaaatcatgtttgaaacatttaataccccagccatgtatgtggcaatccaagctgtgttgtccctctatgcctccggtcgcactaccggtattgttatggatagtggcgacggtgttactcatacagtgccaatctacgaggggtacgcccttcctcacgccatc		ATCCACCGGTACCATGGCTAGCtataatgaactccgcgttgccccagaggagcacccagtgctcttgaccgaagctcctctcaatcctaaagcaaaccgcgaaaaaatgacacaaatcatgtttgaaacatttaataccccagccatgtatgtggcaatccaagctgtgttgtccctctatgcctccggtcgcactaccggtattgttatggatagtggcgacggtgttactcatacagtgccaatctacgaggggtacgcccttcctcacgccatcTCTAGCGGAGGATCTAGCGGAGG	1_wt_control_peptides	Actb	2332	0.2585763293310463	0.003684366580913867
989	1976	3395	hblOligo132940_Cat1	989	NM_1101	4.0	ATCCAAGCTGTGTTGTCCCTCTATGCCTCCGGTCGCACTACCGGTATTGTTATGGATAGTGGCGACGGTGTTACTCATACAGTGCCAATCTACGAGGGGTACGCCCTTCCTCACGCCATCCTCCGCCTCGATCTGGCCGGTCGCGACTTGACCGACTATTTGATGAAGATTCTCACTGAGCGCGGCTATAGCTTTACTACAACCGCCGAACGCGAGATTGTGCGCGATATTAAGGAAAAACTGTGCTATGTTGCTTCTAGCGGAGGATCTAGCGGAGG	atccaagctgtgttgtccctctatgcctccggtcgcactaccggtattgttatggatagtggcgacggtgttactcatacagtgccaatctacgaggggtacgcccttcctcacgccatcctccgcctcgatctggccggtcgcgacttgaccgactatttgatgaagattctcactgagcgcggctatagctttactacaaccgccgaacgcgagattgtgcgcgatattaaggaaaaactgtgctatgttgct		ATCCACCGGTACCATGGCTAGCatccaagctgtgttgtccctctatgcctccggtcgcactaccggtattgttatggatagtggcgacggtgttactcatacagtgccaatctacgaggggtacgcccttcctcacgccatcctccgcctcgatctggccggtcgcgacttgaccgactatttgatgaagattctcactgagcgcggctatagctttactacaaccgccgaacgcgagattgtgcgcgatattaaggaaaaactgtgctatgttgctTCTAGCGGAGGATCTAGCGGAGG	1_wt_control_peptides	Actb	5371	0.3679016942841184	0.5158364938520358
990	299	578	hblOligo1653_Cat1	990	NM_1101	5.0	GCCGGTCGCGACTTGACCGACTATTTGATGAAGATTCTCACTGAGCGCGGCTATAGCTTTACTACAACCGCCGAACGCGAGATTGTGCGCGATATTAAGGAAAAACTGTGCTATGTTGCTCTGGACTTCGAGCAAGAGATGGCCACAGCTGCTAGTTCCAGTTCATTGGAGAAATCTTATGAGCTGCCTGACGGGCAGGTTATTACTATCGGGAACGAACGCTTTCGCTGTCCTGAAGCCCTGTTCCAACCTTCCTCTAGCGGAGGATCTAGCGGAGG	gccggtcgcgacttgaccgactatttgatgaagattctcactgagcgcggctatagctttactacaaccgccgaacgcgagattgtgcgcgatattaaggaaaaactgtgctatgttgctctggacttcgagcaagagatggccacagctgctagttccagttcattggagaaatcttatgagctgcctgacgggcaggttattactatcgggaacgaacgctttcgctgtcctgaagccctgttccaaccttcc		ATCCACCGGTACCATGGCTAGCgccggtcgcgacttgaccgactatttgatgaagattctcactgagcgcggctatagctttactacaaccgccgaacgcgagattgtgcgcgatattaaggaaaaactgtgctatgttgctctggacttcgagcaagagatggccacagctgctagttccagttcattggagaaatcttatgagctgcctgacgggcaggttattactatcgggaacgaacgctttcgctgtcctgaagccctgttccaaccttccTCTAGCGGAGGATCTAGCGGAGG	1_wt_control_peptides	Actb	877	0.3409350057012543	0.39793536025532805
992	95	1570	hblOligo1654_Cat1	992	NM_1101	7.0	TCATGTGGCATCCACGAAACCACATTTAACTCTATTATGAAGTGTGACGTGGACATCCGCAAGGATCTCTACGCAAACACTGTTTTGTCAGGTGGTACAACCATGTACCCAGGGATCGCAGACCGCATGCAGAAAGAAATTACCGCTCTTGCTCCATCCACAATGAAAATCAAAATTATTGCACCTCCAGAACGCAAGTATAGCGTCTGGATTGGGGGCAGTATCCTTGCAAGTTTGAGCACTTTTCAACAGATGTCTAGCGGAGGATCTAGCGGAGG	tcatgtggcatccacgaaaccacatttaactctattatgaagtgtgacgtggacatccgcaaggatctctacgcaaacactgttttgtcaggtggtacaaccatgtacccagggatcgcagaccgcatgcagaaagaaattaccgctcttgctccatccacaatgaaaatcaaaattattgcacctccagaacgcaagtatagcgtctggattgggggcagtatccttgcaagtttgagcacttttcaacagatg		ATCCACCGGTACCATGGCTAGCtcatgtggcatccacgaaaccacatttaactctattatgaagtgtgacgtggacatccgcaaggatctctacgcaaacactgttttgtcaggtggtacaaccatgtacccagggatcgcagaccgcatgcagaaagaaattaccgctcttgctccatccacaatgaaaatcaaaattattgcacctccagaacgcaagtatagcgtctggattgggggcagtatccttgcaagtttgagcacttttcaacagatgTCTAGCGGAGGATCTAGCGGAGG	1_wt_control_peptides	Actb	1665	0.057057057057057055	-1.7478883512047938
993	30	172	hblOligo132942_Cat1	993	NM_1101	8.0	AAGGATCTCTACGCAAACACTGTTTTGTCAGGTGGTACAACCATGTACCCAGGGATCGCAGACCGCATGCAGAAAGAAATTACCGCTCTTGCTCCATCCACAATGAAAATCAAAATTATTGCACCTCCAGAACGCAAGTATAGCGTCTGGATTGGGGGCAGTATCCTTGCAAGTTTGAGCACTTTTCAACAGATGTGGATTTCCAAACAAGAGTATGATGAATCAGGTCCAAGTATCGTTCATCGCAAGTGCTTTTCTAGCGGAGGATCTAGCGGAGG	aaggatctctacgcaaacactgttttgtcaggtggtacaaccatgtacccagggatcgcagaccgcatgcagaaagaaattaccgctcttgctccatccacaatgaaaatcaaaattattgcacctccagaacgcaagtatagcgtctggattgggggcagtatccttgcaagtttgagcacttttcaacagatgtggatttccaaacaagagtatgatgaatcaggtccaagtatcgttcatcgcaagtgcttt		ATCCACCGGTACCATGGCTAGCaaggatctctacgcaaacactgttttgtcaggtggtacaaccatgtacccagggatcgcagaccgcatgcagaaagaaattaccgctcttgctccatccacaatgaaaatcaaaattattgcacctccagaacgcaagtatagcgtctggattgggggcagtatccttgcaagtttgagcacttttcaacagatgtggatttccaaacaagagtatgatgaatcaggtccaagtatcgttcatcgcaagtgctttTCTAGCGGAGGATCTAGCGGAGG	1_wt_control_peptides	Actb	202	0.1485148514851485	-0.6892314396142787
1707	74	179	hblOligo99918_Cat1	1707	NM_1146227	1.0	GCTTTCAAAGATACTGGTAAAACTCCTGTCGAGCCAGAAGTTGCTATTCACCGCATTCGCATCACTCTTACCTCACGCAATGTTAAGTCACTTGAAAAGGTGTGCGCTGACCTCATTCGCGGCGCCAAGGAGAAAAATCTCAAAGTTAAAGGGCCAGTTCGCATGCCAACAAAGACTTTGCGCATTACTACTCGCAAGACCCCTTGCGGTGAAGGGTCTAAAACATGGGACCGCTTCCAAATGCGCATTCATAAGTCTAGCGGAGGATCTAGCGGAGG	gctttcaaagatactggtaaaactcctgtcgagccagaagttgctattcaccgcattcgcatcactcttacctcacgcaatgttaagtcacttgaaaaggtgtgcgctgacctcattcgcggcgccaaggagaaaaatctcaaagttaaagggccagttcgcatgccaacaaagactttgcgcattactactcgcaagaccccttgcggtgaagggtctaaaacatgggaccgcttccaaatgcgcattcataag		ATCCACCGGTACCATGGCTAGCgctttcaaagatactggtaaaactcctgtcgagccagaagttgctattcaccgcattcgcatcactcttacctcacgcaatgttaagtcacttgaaaaggtgtgcgctgacctcattcgcggcgccaaggagaaaaatctcaaagttaaagggccagttcgcatgccaacaaagactttgcgcattactactcgcaagaccccttgcggtgaagggtctaaaacatgggaccgcttccaaatgcgcattcataagTCTAGCGGAGGATCTAGCGGAGG	1_wt_control_peptides	Rps20	253	0.2924901185770751	0.17374494290043363
1708	1184	3702	hblOligo222395_Cat1	1708	NM_1146227	2.0	AAAAATCTCAAAGTTAAAGGGCCAGTTCGCATGCCAACAAAGACTTTGCGCATTACTACTCGCAAGACCCCTTGCGGTGAAGGGTCTAAAACATGGGACCGCTTCCAAATGCGCATTCATAAGCGCCTGATCGATCTCCACTCACCATCCGAGATTGTGAAACAGATTACTTCAATTTCCATTGAGCCAGGTGTCGAGCTCATTGAATCCACTGACGCTGAACCAATGGACACTGAAGGTCAACAATACACTTTGTCTAGCGGAGGATCTAGCGGAGG	aaaaatctcaaagttaaagggccagttcgcatgccaacaaagactttgcgcattactactcgcaagaccccttgcggtgaagggtctaaaacatgggaccgcttccaaatgcgcattcataagcgcctgatcgatctccactcaccatccgagattgtgaaacagattacttcaatttccattgagccaggtgtcgagctcattgaatccactgacgctgaaccaatggacactgaaggtcaacaatacactttg		ATCCACCGGTACCATGGCTAGCaaaaatctcaaagttaaagggccagttcgcatgccaacaaagactttgcgcattactactcgcaagaccccttgcggtgaagggtctaaaacatgggaccgcttccaaatgcgcattcataagcgcctgatcgatctccactcaccatccgagattgtgaaacagattacttcaatttccattgagccaggtgtcgagctcattgaatccactgacgctgaaccaatggacactgaaggtcaacaatacactttgTCTAGCGGAGGATCTAGCGGAGG	1_wt_control_peptides	Rps20	4886	0.24232501023331968	-0.08290902215247287
1709	138	883	hblOligo99919_Cat1	1709	NM_1146227	3.0	ACAAAGACTTTGCGCATTACTACTCGCAAGACCCCTTGCGGTGAAGGGTCTAAAACATGGGACCGCTTCCAAATGCGCATTCATAAGCGCCTGATCGATCTCCACTCACCATCCGAGATTGTGAAACAGATTACTTCAATTTCCATTGAGCCAGGTGTCGAGCTCATTGAATCCACTGACGCTGAACCAATGGACACTGAAGGTCAACAATACACTTTGCGCTCCGTTTTCGAGAGTCCAGGGACATGTCCTTTCTCTAGCGGAGGATCTAGCGGAGG	acaaagactttgcgcattactactcgcaagaccccttgcggtgaagggtctaaaacatgggaccgcttccaaatgcgcattcataagcgcctgatcgatctccactcaccatccgagattgtgaaacagattacttcaatttccattgagccaggtgtcgagctcattgaatccactgacgctgaaccaatggacactgaaggtcaacaatacactttgcgctccgttttcgagagtccagggacatgtcctttc		ATCCACCGGTACCATGGCTAGCacaaagactttgcgcattactactcgcaagaccccttgcggtgaagggtctaaaacatgggaccgcttccaaatgcgcattcataagcgcctgatcgatctccactcaccatccgagattgtgaaacagattacttcaatttccattgagccaggtgtcgagctcattgaatccactgacgctgaaccaatggacactgaaggtcaacaatacactttgcgctccgttttcgagagtccagggacatgtcctttcTCTAGCGGAGGATCTAGCGGAGG	1_wt_control_peptides	Rps20	1021	0.13516160626836435	-0.7990058599097363
2022	4246	7842	hblOligo43772_Cat1	2022	NM_1184722	1.0	GTTGCACTCTGTTCTCTCCAGCACCTGGGGTCTTCTGACCCTCGCGCTCTCCCAACATTGCCAACAGCCACATCTGGCCAACGCCCTGCAAAGCGCCGCCGCAAATCACCTGCAATGGCTGCCCTTACCCGCGATCCACAGTTCCAAAAACTCCAACAATGGTATCGCGAGCACCGCTCAGAGCTCAATCTGCGCCGCCTCTTTGATGCAAATAAGGATCGCTTTAACCATTTCAGTCTGACACTGAATACCAACTCTAGCGGAGGATCTAGCGGAGG	gttgcactctgttctctccagcacctggggtcttctgaccctcgcgctctcccaacattgccaacagccacatctggccaacgccctgcaaagcgccgccgcaaatcacctgcaatggctgcccttacccgcgatccacagttccaaaaactccaacaatggtatcgcgagcaccgctcagagctcaatctgcgccgcctctttgatgcaaataaggatcgctttaaccatttcagtctgacactgaataccaac		ATCCACCGGTACCATGGCTAGCgttgcactctgttctctccagcacctggggtcttctgaccctcgcgctctcccaacattgccaacagccacatctggccaacgccctgcaaagcgccgccgcaaatcacctgcaatggctgcccttacccgcgatccacagttccaaaaactccaacaatggtatcgcgagcaccgctcagagctcaatctgcgccgcctctttgatgcaaataaggatcgctttaaccatttcagtctgacactgaataccaacTCTAGCGGAGGATCTAGCGGAGG	1_wt_control_peptides	GPI	12088	0.3512574454003971	0.4435491149479437
2023	959	1865	hblOligo171689_Cat1	2023	NM_1184722	2.0	GATCCACAGTTCCAAAAACTCCAACAATGGTATCGCGAGCACCGCTCAGAGCTCAATCTGCGCCGCCTCTTTGATGCAAATAAGGATCGCTTTAACCATTTCAGTCTGACACTGAATACCAACCACGGTCACATTCTGGTCGACTACTCTAAGAACTTGGTTACTGAAGATGTCATGCGCATGCTTGTGGATCTCGCCAAGAGTCGCGGTGTGGAGGCTGCACGCGAACGCATGTTCAACGGGGAGAAGATTAACTCTAGCGGAGGATCTAGCGGAGG	gatccacagttccaaaaactccaacaatggtatcgcgagcaccgctcagagctcaatctgcgccgcctctttgatgcaaataaggatcgctttaaccatttcagtctgacactgaataccaaccacggtcacattctggtcgactactctaagaacttggttactgaagatgtcatgcgcatgcttgtggatctcgccaagagtcgcggtgtggaggctgcacgcgaacgcatgttcaacggggagaagattaac		ATCCACCGGTACCATGGCTAGCgatccacagttccaaaaactccaacaatggtatcgcgagcaccgctcagagctcaatctgcgccgcctctttgatgcaaataaggatcgctttaaccatttcagtctgacactgaataccaaccacggtcacattctggtcgactactctaagaacttggttactgaagatgtcatgcgcatgcttgtggatctcgccaagagtcgcggtgtggaggctgcacgcgaacgcatgttcaacggggagaagattaacTCTAGCGGAGGATCTAGCGGAGG	1_wt_control_peptides	GPI	2824	0.33958923512747874	0.39194039834254113
2024	422	461	hblOligo43773_Cat1	2024	NM_1184722	3.0	CTGGTCGACTACTCTAAGAACTTGGTTACTGAAGATGTCATGCGCATGCTTGTGGATCTCGCCAAGAGTCGCGGTGTGGAGGCTGCACGCGAACGCATGTTCAACGGGGAGAAGATTAACTACACTGAAGGTCGCGCCGTGCTTCACGTTGCCTTGCGCAACCGCAGCAACACTCCTATTCTCGTGGATGGCAAGGATGTCATGCCTGAAGTGAATAAGGTCTTGGATAAGATGAAAAGTTTTTGCCAAGGCCCTTCTAGCGGAGGATCTAGCGGAGG	ctggtcgactactctaagaacttggttactgaagatgtcatgcgcatgcttgtggatctcgccaagagtcgcggtgtggaggctgcacgcgaacgcatgttcaacggggagaagattaactacactgaaggtcgcgccgtgcttcacgttgccttgcgcaaccgcagcaacactcctattctcgtggatggcaaggatgtcatgcctgaagtgaataaggtcttggataagatgaaaagtttttgccaaggccct		ATCCACCGGTACCATGGCTAGCctggtcgactactctaagaacttggttactgaagatgtcatgcgcatgcttgtggatctcgccaagagtcgcggtgtggaggctgcacgcgaacgcatgttcaacggggagaagattaactacactgaaggtcgcgccgtgcttcacgttgccttgcgcaaccgcagcaacactcctattctcgtggatggcaaggatgtcatgcctgaagtgaataaggtcttggataagatgaaaagtttttgccaaggccctTCTAGCGGAGGATCTAGCGGAGG	1_wt_control_peptides	GPI	883	0.47791619479048697	0.9686729265763823
2026	534	317	hblOligo43774_Cat1	2026	NM_1184722	5.0	GCCCTCAAGCCATATAGTAGCGGCGGCCCACGCGTGTGGTACGTTAGCAACATTGATGGCACTCACATTGCTAAAACACTCGCACAACTCAACCCTGAGTCCTCCCTGTTCATTATCGCTTCCAAGACATTTACCACTCAAGAAACAATTACAAACGCAGAGACTGCAAAGGAATGGTTCCTCCAGGCCGCAAAAGATCCTAGTGCCGTCGCTAAGCACTTTGTTGCTCTTAGCACTAACACTACAAAGGTGAAGTCTAGCGGAGGATCTAGCGGAGG	gccctcaagccatatagtagcggcggcccacgcgtgtggtacgttagcaacattgatggcactcacattgctaaaacactcgcacaactcaaccctgagtcctccctgttcattatcgcttccaagacatttaccactcaagaaacaattacaaacgcagagactgcaaaggaatggttcctccaggccgcaaaagatcctagtgccgtcgctaagcactttgttgctcttagcactaacactacaaaggtgaag		ATCCACCGGTACCATGGCTAGCgccctcaagccatatagtagcggcggcccacgcgtgtggtacgttagcaacattgatggcactcacattgctaaaacactcgcacaactcaaccctgagtcctccctgttcattatcgcttccaagacatttaccactcaagaaacaattacaaacgcagagactgcaaaggaatggttcctccaggccgcaaaagatcctagtgccgtcgctaagcactttgttgctcttagcactaacactacaaaggtgaagTCTAGCGGAGGATCTAGCGGAGG	1_wt_control_peptides	GPI	851	0.627497062279671	1.578559720619933
2027	1281	5731	hblOligo171691_Cat1	2027	NM_1184722	6.0	ACTCAAGAAACAATTACAAACGCAGAGACTGCAAAGGAATGGTTCCTCCAGGCCGCAAAAGATCCTAGTGCCGTCGCTAAGCACTTTGTTGCTCTTAGCACTAACACTACAAAGGTGAAGGAGTTTGGGATCGACCCTCAAAATATGTTTGAGTTCTGGGACTGGGTTGGTGGGCGCTACAGTTTGTGGAGCGCCATCGGGCTGTCTATCGCATTGCATGTTGGTTTCGACAATTTTGAGCAGCTGCTTAGTGGCTCTAGCGGAGGATCTAGCGGAGG	actcaagaaacaattacaaacgcagagactgcaaaggaatggttcctccaggccgcaaaagatcctagtgccgtcgctaagcactttgttgctcttagcactaacactacaaaggtgaaggagtttgggatcgaccctcaaaatatgtttgagttctgggactgggttggtgggcgctacagtttgtggagcgccatcgggctgtctatcgcattgcatgttggtttcgacaattttgagcagctgcttagtggc		ATCCACCGGTACCATGGCTAGCactcaagaaacaattacaaacgcagagactgcaaaggaatggttcctccaggccgcaaaagatcctagtgccgtcgctaagcactttgttgctcttagcactaacactacaaaggtgaaggagtttgggatcgaccctcaaaatatgtttgagttctgggactgggttggtgggcgctacagtttgtggagcgccatcgggctgtctatcgcattgcatgttggtttcgacaattttgagcagctgcttagtggcTCTAGCGGAGGATCTAGCGGAGG	1_wt_control_peptides	GPI	7012	0.18268682258984598	-0.4411833571179842
2028	2579	5358	hblOligo43775_Cat1	2028	NM_1184722	7.0	CCTCAAAATATGTTTGAGTTCTGGGACTGGGTTGGTGGGCGCTACAGTTTGTGGAGCGCCATCGGGCTGTCTATCGCATTGCATGTTGGTTTCGACAATTTTGAGCAGCTGCTTAGTGGCGCCCACTGGATGGACCAACATTTCCGCACTACCCCATTGGAGAAGAACGCTCCTGTGTTGCTTGCCCTGTTGGGCATCTGGTATATCAACTGTTTCGGTTGCGAGACTCATGCTATGTTGCCTTACGATCAGTACTCTAGCGGAGGATCTAGCGGAGG	cctcaaaatatgtttgagttctgggactgggttggtgggcgctacagtttgtggagcgccatcgggctgtctatcgcattgcatgttggtttcgacaattttgagcagctgcttagtggcgcccactggatggaccaacatttccgcactaccccattggagaagaacgctcctgtgttgcttgccctgttgggcatctggtatatcaactgtttcggttgcgagactcatgctatgttgccttacgatcagtac		ATCCACCGGTACCATGGCTAGCcctcaaaatatgtttgagttctgggactgggttggtgggcgctacagtttgtggagcgccatcgggctgtctatcgcattgcatgttggtttcgacaattttgagcagctgcttagtggcgcccactggatggaccaacatttccgcactaccccattggagaagaacgctcctgtgttgcttgccctgttgggcatctggtatatcaactgtttcggttgcgagactcatgctatgttgccttacgatcagtacTCTAGCGGAGGATCTAGCGGAGG	1_wt_control_peptides	GPI	7937	0.32493385410104575	0.32587661131380985
2029	240	2018	hblOligo171692_Cat1	2029	NM_1184722	8.0	CAACATTTCCGCACTACCCCATTGGAGAAGAACGCTCCTGTGTTGCTTGCCCTGTTGGGCATCTGGTATATCAACTGTTTCGGTTGCGAGACTCATGCTATGTTGCCTTACGATCAGTACCTCCACCGCTTTGCTGCCTACTTTCAACAGGGGGACATGGAGTCCAATGGGAAATATATTACCAAGTCAGGCACTCGCGTCGACCACCAAACAGGTCCAATCGTGTGGGGTGAACCAGGTACAAATGGCCAACATTCTAGCGGAGGATCTAGCGGAGG	caacatttccgcactaccccattggagaagaacgctcctgtgttgcttgccctgttgggcatctggtatatcaactgtttcggttgcgagactcatgctatgttgccttacgatcagtacctccaccgctttgctgcctactttcaacagggggacatggagtccaatgggaaatatattaccaagtcaggcactcgcgtcgaccaccaaacaggtccaatcgtgtggggtgaaccaggtacaaatggccaacat		ATCCACCGGTACCATGGCTAGCcaacatttccgcactaccccattggagaagaacgctcctgtgttgcttgccctgttgggcatctggtatatcaactgtttcggttgcgagactcatgctatgttgccttacgatcagtacctccaccgctttgctgcctactttcaacagggggacatggagtccaatgggaaatatattaccaagtcaggcactcgcgtcgaccaccaaacaggtccaatcgtgtggggtgaaccaggtacaaatggccaacatTCTAGCGGAGGATCTAGCGGAGG	1_wt_control_peptides	GPI	2258	0.10628875110717449	-1.0721576220345441
2030	66	528	hblOligo43776_Cat1	2030	NM_1184722	9.0	GCCTACTTTCAACAGGGGGACATGGAGTCCAATGGGAAATATATTACCAAGTCAGGCACTCGCGTCGACCACCAAACAGGTCCAATCGTGTGGGGTGAACCAGGTACAAATGGCCAACATGCATTTTATCAACTCATTCACCAGGGTACTAAGATGATTCCTTGCGATTTCCTTATCCCAGTTCAGACACAGCACCCTATCCGCAAAGGTCTCCATCATAAAATCCTTCTGGCCAATTTTCTGGCCCAAACAGAGTCTAGCGGAGGATCTAGCGGAGG	gcctactttcaacagggggacatggagtccaatgggaaatatattaccaagtcaggcactcgcgtcgaccaccaaacaggtccaatcgtgtggggtgaaccaggtacaaatggccaacatgcattttatcaactcattcaccagggtactaagatgattccttgcgatttccttatcccagttcagacacagcaccctatccgcaaaggtctccatcataaaatccttctggccaattttctggcccaaacagag		ATCCACCGGTACCATGGCTAGCgcctactttcaacagggggacatggagtccaatgggaaatatattaccaagtcaggcactcgcgtcgaccaccaaacaggtccaatcgtgtggggtgaaccaggtacaaatggccaacatgcattttatcaactcattcaccagggtactaagatgattccttgcgatttccttatcccagttcagacacagcaccctatccgcaaaggtctccatcataaaatccttctggccaattttctggcccaaacagagTCTAGCGGAGGATCTAGCGGAGG	1_wt_control_peptides	GPI	594	0.1111111111111111	-1.0223758861428167
2031	1703	1481	hblOligo171693_Cat1	2031	NM_1184722	10.0	ATTCACCAGGGTACTAAGATGATTCCTTGCGATTTCCTTATCCCAGTTCAGACACAGCACCCTATCCGCAAAGGTCTCCATCATAAAATCCTTCTGGCCAATTTTCTGGCCCAAACAGAGGCACTTATGCGCGGCAAAAGCACAGAGGAAGCACGCAAGGAGCTCCAGGCAGCCGGGAAGTCCCCAGAAGACCTTGAGCGCCTGCTGCCTCATAAGGTGTTTGAGGGTAACCGCCCTACAAATTCTATTGTGTTTTCTAGCGGAGGATCTAGCGGAGG	attcaccagggtactaagatgattccttgcgatttccttatcccagttcagacacagcaccctatccgcaaaggtctccatcataaaatccttctggccaattttctggcccaaacagaggcacttatgcgcggcaaaagcacagaggaagcacgcaaggagctccaggcagccgggaagtccccagaagaccttgagcgcctgctgcctcataaggtgtttgagggtaaccgccctacaaattctattgtgttt		ATCCACCGGTACCATGGCTAGCattcaccagggtactaagatgattccttgcgatttccttatcccagttcagacacagcaccctatccgcaaaggtctccatcataaaatccttctggccaattttctggcccaaacagaggcacttatgcgcggcaaaagcacagaggaagcacgcaaggagctccaggcagccgggaagtccccagaagaccttgagcgcctgctgcctcataaggtgtttgagggtaaccgccctacaaattctattgtgtttTCTAGCGGAGGATCTAGCGGAGG	1_wt_control_peptides	GPI	3184	0.5348618090452262	1.1967395219319086
2033	637	11530	hblOligo171694_Cat1	2033	NM_1184722	12.0	ACAAATTCTATTGTGTTTACTAAACTCACACCTTTTATGTTGGGTGCACTTGTCGCTATGTACGAACATAAGATCTTCGTGCAAGGCATTATTTGGGATATTAATAGTTTCGATCAATGGGGCGTTGAGCTTGGCAAACAACTTGCTAAGAAAATCGAGCCTGAGTTGGACGGCTCAGCACAAGTGACCTCCCATGACGCAAGCACAAACGGGCTGATCAACTTTATTAAGCAACAACGCGAGGCCCGCGTGCAGTCTAGCGGAGGATCTAGCGGAGG	acaaattctattgtgtttactaaactcacaccttttatgttgggtgcacttgtcgctatgtacgaacataagatcttcgtgcaaggcattatttgggatattaatagtttcgatcaatggggcgttgagcttggcaaacaacttgctaagaaaatcgagcctgagttggacggctcagcacaagtgacctcccatgacgcaagcacaaacgggctgatcaactttattaagcaacaacgcgaggcccgcgtgcag		ATCCACCGGTACCATGGCTAGCacaaattctattgtgtttactaaactcacaccttttatgttgggtgcacttgtcgctatgtacgaacataagatcttcgtgcaaggcattatttgggatattaatagtttcgatcaatggggcgttgagcttggcaaacaacttgctaagaaaatcgagcctgagttggacggctcagcacaagtgacctcccatgacgcaagcacaaacgggctgatcaactttattaagcaacaacgcgaggcccgcgtgcagTCTAGCGGAGGATCTAGCGGAGG	1_wt_control_peptides	GPI	12167	0.05235473000739706	-1.8388723021539222
2491	422	1135	hblOligo99746_Cat1	2491	NM_12423	1.0	GCAGAAGTTCAAGTGCTCGTTTTGGATGGTCGCGGTCATTTGCTGGGTCGCTTGGCCGCCATCGTTGCAAAACAAGTCCTGCTGGGGCGCAAAGTGGTTGTGGTCCGCTGCGAAGGGATCAACATTTCTGGCAACTTCTATCGCAATAAGCTGAAGTACCTTGCTTTTTTGCGCAAGCGCATGAACACCAACCCTTCCCGCGGTCCTTATCACTTTCGCGCACCTAGTCGCATTTTCTGGCGCACTGTTCGCGGTTCTAGCGGAGGATCTAGCGGAGG	gcagaagttcaagtgctcgttttggatggtcgcggtcatttgctgggtcgcttggccgccatcgttgcaaaacaagtcctgctggggcgcaaagtggttgtggtccgctgcgaagggatcaacatttctggcaacttctatcgcaataagctgaagtaccttgcttttttgcgcaagcgcatgaacaccaacccttcccgcggtccttatcactttcgcgcacctagtcgcattttctggcgcactgttcgcggt		ATCCACCGGTACCATGGCTAGCgcagaagttcaagtgctcgttttggatggtcgcggtcatttgctgggtcgcttggccgccatcgttgcaaaacaagtcctgctggggcgcaaagtggttgtggtccgctgcgaagggatcaacatttctggcaacttctatcgcaataagctgaagtaccttgcttttttgcgcaagcgcatgaacaccaacccttcccgcggtccttatcactttcgcgcacctagtcgcattttctggcgcactgttcgcggtTCTAGCGGAGGATCTAGCGGAGG	1_wt_control_peptides	Rpl13a	1557	0.271034039820167	0.06768303965752764
2492	1885	3626	hblOligo222263_Cat1	2492	NM_12423	2.0	AACTTCTATCGCAATAAGCTGAAGTACCTTGCTTTTTTGCGCAAGCGCATGAACACCAACCCTTCCCGCGGTCCTTATCACTTTCGCGCACCTAGTCGCATTTTCTGGCGCACTGTTCGCGGTATGTTGCCTCATAAGACTAAACGCGGGCAAGCCGCACTGGATCGCCTCAAGGTCTTTGACGGCATCCCACCACCTTATGACAAGAAAAAACGCATGGTTGTCCCAGCCGCACTCAAGGTCGTTCGCCTGAAGTCTAGCGGAGGATCTAGCGGAGG	aacttctatcgcaataagctgaagtaccttgcttttttgcgcaagcgcatgaacaccaacccttcccgcggtccttatcactttcgcgcacctagtcgcattttctggcgcactgttcgcggtatgttgcctcataagactaaacgcgggcaagccgcactggatcgcctcaaggtctttgacggcatcccaccaccttatgacaagaaaaaacgcatggttgtcccagccgcactcaaggtcgttcgcctgaag		ATCCACCGGTACCATGGCTAGCaacttctatcgcaataagctgaagtaccttgcttttttgcgcaagcgcatgaacaccaacccttcccgcggtccttatcactttcgcgcacctagtcgcattttctggcgcactgttcgcggtatgttgcctcataagactaaacgcgggcaagccgcactggatcgcctcaaggtctttgacggcatcccaccaccttatgacaagaaaaaacgcatggttgtcccagccgcactcaaggtcgttcgcctgaagTCTAGCGGAGGATCTAGCGGAGG	1_wt_control_peptides	Rpl13a	5511	0.3420431863545636	0.40286336410433377
3008	27	123	hblOligo32549_Cat1	3008	NM_1402	1.0	GGCAAAGAAAAAACCCACATTAATATCGTTGTGATCGGCCACGTTGATTCCGGGAAATCCACTACCACAGGGCATCTTATCTACAAATGCGGTGGCATTGATAAGCGCACAATCGAAAAATTCGAGAAGGAGGCTGCCGAAATGGGCAAAGGTTCATTTAAGTATGCCTGGGTTCTTGACAAGTTGAAAGCTGAGCGCGAACGCGGTATTACTATTGACATTTCACTCTGGAAGTTCGAAACTTCAAAGTACTATTCTAGCGGAGGATCTAGCGGAGG	ggcaaagaaaaaacccacattaatatcgttgtgatcggccacgttgattccgggaaatccactaccacagggcatcttatctacaaatgcggtggcattgataagcgcacaatcgaaaaattcgagaaggaggctgccgaaatgggcaaaggttcatttaagtatgcctgggttcttgacaagttgaaagctgagcgcgaacgcggtattactattgacatttcactctggaagttcgaaacttcaaagtactat		ATCCACCGGTACCATGGCTAGCggcaaagaaaaaacccacattaatatcgttgtgatcggccacgttgattccgggaaatccactaccacagggcatcttatctacaaatgcggtggcattgataagcgcacaatcgaaaaattcgagaaggaggctgccgaaatgggcaaaggttcatttaagtatgcctgggttcttgacaagttgaaagctgagcgcgaacgcggtattactattgacatttcactctggaagttcgaaacttcaaagtactatTCTAGCGGAGGATCTAGCGGAGG	1_wt_control_peptides	TBP	150	0.18	-0.4592818338310696
3011	714	449	hblOligo161358_Cat1	3011	NM_1402	4.0	CATGCACTCCTCGCTTACACACTCGGGGTGAAACAACTTATCGTCGGTGTGAATAAAATGGACAGTACTGAACCTCCTTACAGTCAAAAGCGCTACGAAGAGATTGTGAAGGAGGTGTCAACTTACATTAAGAAAATTGGCTACAATCCTGATACCGTGGCTTTTGTTCCAATTTCTGGCTGGAATGGCGACAATATGTTGGAACCATCCGCCAATATGCCATGGTTCAAAGGCTGGAAGGTCACACGCAAAGATTCTAGCGGAGGATCTAGCGGAGG	catgcactcctcgcttacacactcggggtgaaacaacttatcgtcggtgtgaataaaatggacagtactgaacctccttacagtcaaaagcgctacgaagagattgtgaaggaggtgtcaacttacattaagaaaattggctacaatcctgataccgtggcttttgttccaatttctggctggaatggcgacaatatgttggaaccatccgccaatatgccatggttcaaaggctggaaggtcacacgcaaagat		ATCCACCGGTACCATGGCTAGCcatgcactcctcgcttacacactcggggtgaaacaacttatcgtcggtgtgaataaaatggacagtactgaacctccttacagtcaaaagcgctacgaagagattgtgaaggaggtgtcaacttacattaagaaaattggctacaatcctgataccgtggcttttgttccaatttctggctggaatggcgacaatatgttggaaccatccgccaatatgccatggttcaaaggctggaaggtcacacgcaaagatTCTAGCGGAGGATCTAGCGGAGG	1_wt_control_peptides	TBP	1163	0.6139294926913156	1.5209257301343493
3012	10863	10700	hblOligo32551_Cat1	3012	NM_1402	5.0	ATTGGCTACAATCCTGATACCGTGGCTTTTGTTCCAATTTCTGGCTGGAATGGCGACAATATGTTGGAACCATCCGCCAATATGCCATGGTTCAAAGGCTGGAAGGTCACACGCAAAGATGGGAATGCTTCAGGGACAACACTCCTGGAGGCCCTTGATTGTATTCTCCCACCTACCCGCCCTACTGATAAACCACTCCGCCTTCCTCTGCAGGACGTCTATAAAATTGGTGGTATCGGCACAGTGCCTGTTGGTTCTAGCGGAGGATCTAGCGGAGG	attggctacaatcctgataccgtggcttttgttccaatttctggctggaatggcgacaatatgttggaaccatccgccaatatgccatggttcaaaggctggaaggtcacacgcaaagatgggaatgcttcagggacaacactcctggaggcccttgattgtattctcccacctacccgccctactgataaaccactccgccttcctctgcaggacgtctataaaattggtggtatcggcacagtgcctgttggt		ATCCACCGGTACCATGGCTAGCattggctacaatcctgataccgtggcttttgttccaatttctggctggaatggcgacaatatgttggaaccatccgccaatatgccatggttcaaaggctggaaggtcacacgcaaagatgggaatgcttcagggacaacactcctggaggcccttgattgtattctcccacctacccgccctactgataaaccactccgccttcctctgcaggacgtctataaaattggtggtatcggcacagtgcctgttggtTCTAGCGGAGGATCTAGCGGAGG	1_wt_control_peptides	TBP	21563	0.5037796225015072	1.0721844335207724
3014	5092	7728	hblOligo32552_Cat1	3014	NM_1402	7.0	GTCCTGAAACCAGGTATGGTTGTCACCTTCGCCCCTGTGAACGTGACCACAGAGGTGAAGTCCGTCGAAATGCATCATGAGGCCCTGTCCGAGGCATTGCCAGGTGACAACGTTGGCTTTAATGTCAAAAATGTTAGCGTCAAAGATGTTCGCCGCGGTAATGTTGCTGGTGACAGTAAGAATGATCCACCTATGGAGGCAGCTGGTTTCACCGCCCAGGTCATTATTTTGAACCACCCTGGGCAGATTTCTGCATCTAGCGGAGGATCTAGCGGAGG	gtcctgaaaccaggtatggttgtcaccttcgcccctgtgaacgtgaccacagaggtgaagtccgtcgaaatgcatcatgaggccctgtccgaggcattgccaggtgacaacgttggctttaatgtcaaaaatgttagcgtcaaagatgttcgccgcggtaatgttgctggtgacagtaagaatgatccacctatggaggcagctggtttcaccgcccaggtcattattttgaaccaccctgggcagatttctgca		ATCCACCGGTACCATGGCTAGCgtcctgaaaccaggtatggttgtcaccttcgcccctgtgaacgtgaccacagaggtgaagtccgtcgaaatgcatcatgaggccctgtccgaggcattgccaggtgacaacgttggctttaatgtcaaaaatgttagcgtcaaagatgttcgccgcggtaatgttgctggtgacagtaagaatgatccacctatggaggcagctggtttcaccgcccaggtcattattttgaaccaccctgggcagatttctgcaTCTAGCGGAGGATCTAGCGGAGG	1_wt_control_peptides	TBP	12820	0.397191887675507	0.639886239321962
3015	178	445	hblOligo161360_Cat1	3015	NM_1402	8.0	AGCGTCAAAGATGTTCGCCGCGGTAATGTTGCTGGTGACAGTAAGAATGATCCACCTATGGAGGCAGCTGGTTTCACCGCCCAGGTCATTATTTTGAACCACCCTGGGCAGATTTCTGCAGGGTACGCTCCAGTCCTCGATTGCCACACCGCTCACATCGCTTGCAAATTTGCTGAACTTAAGGAAAAAATTGACCGCCGCAGCGGTAAGAAATTGGAAGATGGTCCAAAATTCTTGAAAAGTGGGGATGCTGCATCTAGCGGAGGATCTAGCGGAGG	agcgtcaaagatgttcgccgcggtaatgttgctggtgacagtaagaatgatccacctatggaggcagctggtttcaccgcccaggtcattattttgaaccaccctgggcagatttctgcagggtacgctccagtcctcgattgccacaccgctcacatcgcttgcaaatttgctgaacttaaggaaaaaattgaccgccgcagcggtaagaaattggaagatggtccaaaattcttgaaaagtggggatgctgca		ATCCACCGGTACCATGGCTAGCagcgtcaaagatgttcgccgcggtaatgttgctggtgacagtaagaatgatccacctatggaggcagctggtttcaccgcccaggtcattattttgaaccaccctgggcagatttctgcagggtacgctccagtcctcgattgccacaccgctcacatcgcttgcaaatttgctgaacttaaggaaaaaattgaccgccgcagcggtaagaaattggaagatggtccaaaattcttgaaaagtggggatgctgcaTCTAGCGGAGGATCTAGCGGAGG	1_wt_control_peptides	TBP	623	0.2857142857142857	0.14077492366286393
3016	109	307	hblOligo32553_Cat1	3016	NM_1402	9.0	CTCGATTGCCACACCGCTCACATCGCTTGCAAATTTGCTGAACTTAAGGAAAAAATTGACCGCCGCAGCGGTAAGAAATTGGAAGATGGTCCAAAATTCTTGAAAAGTGGGGATGCTGCAATTGTCGATATGGTTCCAGGCAAACCAATGTGTGTGGAGTCCTTTTCCGACTATCCACCTCTGGGTCGCTTCGCTGTGCGCGACATGCGCCAAACAGTGGCTGTTGGTGTTATCAAAGCTGTGGACAAAAAAGCTTCTAGCGGAGGATCTAGCGGAGG	ctcgattgccacaccgctcacatcgcttgcaaatttgctgaacttaaggaaaaaattgaccgccgcagcggtaagaaattggaagatggtccaaaattcttgaaaagtggggatgctgcaattgtcgatatggttccaggcaaaccaatgtgtgtggagtccttttccgactatccacctctgggtcgcttcgctgtgcgcgacatgcgccaaacagtggctgttggtgttatcaaagctgtggacaaaaaagct		ATCCACCGGTACCATGGCTAGCctcgattgccacaccgctcacatcgcttgcaaatttgctgaacttaaggaaaaaattgaccgccgcagcggtaagaaattggaagatggtccaaaattcttgaaaagtggggatgctgcaattgtcgatatggttccaggcaaaccaatgtgtgtggagtccttttccgactatccacctctgggtcgcttcgctgtgcgcgacatgcgccaaacagtggctgttggtgttatcaaagctgtggacaaaaaagctTCTAGCGGAGGATCTAGCGGAGG	1_wt_control_peptides	TBP	416	0.2620192307692308	0.02156579017896565
3017	2001	2301	hblOligo161361_Cat1	3017	NM_1402	10.0	AAAATTGACCGCCGCAGCGGTAAGAAATTGGAAGATGGTCCAAAATTCTTGAAAAGTGGGGATGCTGCAATTGTCGATATGGTTCCAGGCAAACCAATGTGTGTGGAGTCCTTTTCCGACTATCCACCTCTGGGTCGCTTCGCTGTGCGCGACATGCGCCAAACAGTGGCTGTTGGTGTTATCAAAGCTGTGGACAAAAAAGCTGCTGGGGCCGGCAAGGTCACTAAGTCCGCACAAAAAGCTCAGAAAGCAAAGTCTAGCGGAGGATCTAGCGGAGG	aaaattgaccgccgcagcggtaagaaattggaagatggtccaaaattcttgaaaagtggggatgctgcaattgtcgatatggttccaggcaaaccaatgtgtgtggagtccttttccgactatccacctctgggtcgcttcgctgtgcgcgacatgcgccaaacagtggctgttggtgttatcaaagctgtggacaaaaaagctgctggggccggcaaggtcactaagtccgcacaaaaagctcagaaagcaaag		ATCCACCGGTACCATGGCTAGCaaaattgaccgccgcagcggtaagaaattggaagatggtccaaaattcttgaaaagtggggatgctgcaattgtcgatatggttccaggcaaaccaatgtgtgtggagtccttttccgactatccacctctgggtcgcttcgctgtgcgcgacatgcgccaaacagtggctgttggtgttatcaaagctgtggacaaaaaagctgctggggccggcaaggtcactaagtccgcacaaaaagctcagaaagcaaagTCTAGCGGAGGATCTAGCGGAGG	1_wt_control_peptides	TBP	4302	0.46513249651324967	0.9173689000853867
3049	107	121	hblOligo21799_Cat1	3049	NM_14453	1.0	GATCTGCTCTTTGGCCGCCGCAAAACCCCAGAGGAGCTCTTGCGCCAAAATCAACGCGCTCTGAACCGCGCCATGCGCGAACTCGATCGCGAGCGCCAAAAGTTGGAAACACAAGAAAAAAAGATCATCGCAGATATTAAAAAAATGGCAAAGCAAGGTCAGATGGATGCTGTGCGCATTATGGCTAAGGATCTGGTTCGCACCCGCCGCTACGTTCGCAAATTCGTCCTCATGCGCGCCAATATCCAGGCCGTCTCTAGCGGAGGATCTAGCGGAGG	gatctgctctttggccgccgcaaaaccccagaggagctcttgcgccaaaatcaacgcgctctgaaccgcgccatgcgcgaactcgatcgcgagcgccaaaagttggaaacacaagaaaaaaagatcatcgcagatattaaaaaaatggcaaagcaaggtcagatggatgctgtgcgcattatggctaaggatctggttcgcacccgccgctacgttcgcaaattcgtcctcatgcgcgccaatatccaggccgtc		ATCCACCGGTACCATGGCTAGCgatctgctctttggccgccgcaaaaccccagaggagctcttgcgccaaaatcaacgcgctctgaaccgcgccatgcgcgaactcgatcgcgagcgccaaaagttggaaacacaagaaaaaaagatcatcgcagatattaaaaaaatggcaaagcaaggtcagatggatgctgtgcgcattatggctaaggatctggttcgcacccgccgctacgttcgcaaattcgtcctcatgcgcgccaatatccaggccgtcTCTAGCGGAGGATCTAGCGGAGG	1_wt_control_peptides	CHMP2A	228	0.4692982456140351	0.9341039444021841
3050	502	463	hblOligo151425_Cat1	3050	NM_14453	2.0	GATATTAAAAAAATGGCAAAGCAAGGTCAGATGGATGCTGTGCGCATTATGGCTAAGGATCTGGTTCGCACCCGCCGCTACGTTCGCAAATTCGTCCTCATGCGCGCCAATATCCAGGCCGTCAGCTTGAAAATTCAAACACTGAAGTCAAATAATAGTATGGCCCAGGCAATGAAAGGCGTCACCAAGGCTATGGGCACAATGAATCGCCAACTCAAGCTGCCTCAGATTCAGAAAATTATGATGGAATTTGAATCTAGCGGAGGATCTAGCGGAGG	gatattaaaaaaatggcaaagcaaggtcagatggatgctgtgcgcattatggctaaggatctggttcgcacccgccgctacgttcgcaaattcgtcctcatgcgcgccaatatccaggccgtcagcttgaaaattcaaacactgaagtcaaataatagtatggcccaggcaatgaaaggcgtcaccaaggctatgggcacaatgaatcgccaactcaagctgcctcagattcagaaaattatgatggaatttgaa		ATCCACCGGTACCATGGCTAGCgatattaaaaaaatggcaaagcaaggtcagatggatgctgtgcgcattatggctaaggatctggttcgcacccgccgctacgttcgcaaattcgtcctcatgcgcgccaatatccaggccgtcagcttgaaaattcaaacactgaagtcaaataatagtatggcccaggcaatgaaaggcgtcaccaaggctatgggcacaatgaatcgccaactcaagctgcctcagattcagaaaattatgatggaatttgaaTCTAGCGGAGGATCTAGCGGAGG	1_wt_control_peptides	CHMP2A	965	0.5202072538860104	1.1379387211425143
3051	292	1045	hblOligo21800_Cat1	3051	NM_14453	3.0	CAAACACTGAAGTCAAATAATAGTATGGCCCAGGCAATGAAAGGCGTCACCAAGGCTATGGGCACAATGAATCGCCAACTCAAGCTGCCTCAGATTCAGAAAATTATGATGGAATTTGAACGCCAAGCCGAAATCATGGACATGAAGGAGGAAATGATGAACGATGCCATTGACGATGCCATGGGTGACGAAGAAGACGAGGAAGAGAGTGACGCTGTGGTCTCACAGGTGCTCGACGAGCTTGGTCTGTCTCTTTCTAGCGGAGGATCTAGCGGAGG	caaacactgaagtcaaataatagtatggcccaggcaatgaaaggcgtcaccaaggctatgggcacaatgaatcgccaactcaagctgcctcagattcagaaaattatgatggaatttgaacgccaagccgaaatcatggacatgaaggaggaaatgatgaacgatgccattgacgatgccatgggtgacgaagaagacgaggaagagagtgacgctgtggtctcacaggtgctcgacgagcttggtctgtctctt		ATCCACCGGTACCATGGCTAGCcaaacactgaagtcaaataatagtatggcccaggcaatgaaaggcgtcaccaaggctatgggcacaatgaatcgccaactcaagctgcctcagattcagaaaattatgatggaatttgaacgccaagccgaaatcatggacatgaaggaggaaatgatgaacgatgccattgacgatgccatgggtgacgaagaagacgaggaagagagtgacgctgtggtctcacaggtgctcgacgagcttggtctgtctcttTCTAGCGGAGGATCTAGCGGAGG	1_wt_control_peptides	CHMP2A	1337	0.21839940164547494	-0.21795270659361066
3052	223	299	hblOligo151426_Cat1	3052	NM_14453	4.0	GACATGAAGGAGGAAATGATGAACGATGCCATTGACGATGCCATGGGTGACGAAGAAGACGAGGAAGAGAGTGACGCTGTGGTCTCACAGGTGCTCGACGAGCTTGGTCTGTCTCTTACTGACGAACTTAGTAACCTTCCAAGTACCGGTGGCTCACTGTCTGTTGCAGCTGGTGGGAAGAAGGCTGAGGCTGCAGCATCCGCACTGGCTGACGCAGATGCTGACTTGGAAGAACGCCTGAAGAACCTCCGCCGCTCTAGCGGAGGATCTAGCGGAGG	gacatgaaggaggaaatgatgaacgatgccattgacgatgccatgggtgacgaagaagacgaggaagagagtgacgctgtggtctcacaggtgctcgacgagcttggtctgtctcttactgacgaacttagtaaccttccaagtaccggtggctcactgtctgttgcagctggtgggaagaaggctgaggctgcagcatccgcactggctgacgcagatgctgacttggaagaacgcctgaagaacctccgccgc		ATCCACCGGTACCATGGCTAGCgacatgaaggaggaaatgatgaacgatgccattgacgatgccatgggtgacgaagaagacgaggaagagagtgacgctgtggtctcacaggtgctcgacgagcttggtctgtctcttactgacgaacttagtaaccttccaagtaccggtggctcactgtctgttgcagctggtgggaagaaggctgaggctgcagcatccgcactggctgacgcagatgctgacttggaagaacgcctgaagaacctccgccgcTCTAGCGGAGGATCTAGCGGAGG	1_wt_control_peptides	CHMP2A	522	0.4272030651340996	0.7637938536064515
5984	5373	7934	hblOligo13109_Cat1	5984	NM_20154	1.0	GCTGCAGCACTTTGGGGCTTTTTCCCAGTTCTCCTGCTTCTGCTGCTGTCAGGTGACGTGCAATCCAGCGAGGTTCCTGGCGCCGCTGCAGAAGGTTCAGGGGGTTCCGGCGTCGGTATCGGTGACCGCTTTAAAATCGAAGGGCGCGCCGTCGTCCCTGGGGTGAAGCCTCAGGACTGGATCAGCGCAGCACGCGTGTTGGTGGATGGGGAGGAGCATGTGGGTTTCTTGAAAACTGACGGCTCATTTGTTGTTTCTAGCGGAGGATCTAGCGGAGG	gctgcagcactttggggctttttcccagttctcctgcttctgctgctgtcaggtgacgtgcaatccagcgaggttcctggcgccgctgcagaaggttcagggggttccggcgtcggtatcggtgaccgctttaaaatcgaagggcgcgccgtcgtccctggggtgaagcctcaggactggatcagcgcagcacgcgtgttggtggatggggaggagcatgtgggtttcttgaaaactgacggctcatttgttgtt		ATCCACCGGTACCATGGCTAGCgctgcagcactttggggctttttcccagttctcctgcttctgctgctgtcaggtgacgtgcaatccagcgaggttcctggcgccgctgcagaaggttcagggggttccggcgtcggtatcggtgaccgctttaaaatcgaagggcgcgccgtcgtccctggggtgaagcctcaggactggatcagcgcagcacgcgtgttggtggatggggaggagcatgtgggtttcttgaaaactgacggctcatttgttgttTCTAGCGGAGGATCTAGCGGAGG	1_wt_control_peptides	EMC7	13307	0.40377245058991507	0.667294745191565
5985	1717	1155	hblOligo143564_Cat1	5985	NM_20154	2.0	AAAATCGAAGGGCGCGCCGTCGTCCCTGGGGTGAAGCCTCAGGACTGGATCAGCGCAGCACGCGTGTTGGTGGATGGGGAGGAGCATGTGGGTTTCTTGAAAACTGACGGCTCATTTGTTGTTCACGATATCCCAAGCGGCAGCTACGTGGTCGAAGTCGTGAGCCCAGCTTACCGCTTTGATCCTGTCCGCGTCGACATTACTAGCAAAGGGAAGATGCGCGCTCGCTACGTGAACTATATTAAGACCAGCGAATCTAGCGGAGGATCTAGCGGAGG	aaaatcgaagggcgcgccgtcgtccctggggtgaagcctcaggactggatcagcgcagcacgcgtgttggtggatggggaggagcatgtgggtttcttgaaaactgacggctcatttgttgttcacgatatcccaagcggcagctacgtggtcgaagtcgtgagcccagcttaccgctttgatcctgtccgcgtcgacattactagcaaagggaagatgcgcgctcgctacgtgaactatattaagaccagcgaa		ATCCACCGGTACCATGGCTAGCaaaatcgaagggcgcgccgtcgtccctggggtgaagcctcaggactggatcagcgcagcacgcgtgttggtggatggggaggagcatgtgggtttcttgaaaactgacggctcatttgttgttcacgatatcccaagcggcagctacgtggtcgaagtcgtgagcccagcttaccgctttgatcctgtccgcgtcgacattactagcaaagggaagatgcgcgctcgctacgtgaactatattaagaccagcgaaTCTAGCGGAGGATCTAGCGGAGG	1_wt_control_peptides	EMC7	2872	0.5978412256267409	1.4535438934786007
5986	2581	4503	hblOligo13110_Cat1	5986	NM_20154	3.0	AGCGGCAGCTACGTGGTCGAAGTCGTGAGCCCAGCTTACCGCTTTGATCCTGTCCGCGTCGACATTACTAGCAAAGGGAAGATGCGCGCTCGCTACGTGAACTATATTAAGACCAGCGAAGTCGTGCGCCTTCCATACCCTTTGCAGATGAAGTCCTCAGGTCCACCAAGTTATTTCATCAAGCGCGAAAGTTGGGGCTGGACAGATTTCCTCATGAACCCAATGGTCATGATGATGGTTCTGCCACTCCTTATTTCTAGCGGAGGATCTAGCGGAGG	agcggcagctacgtggtcgaagtcgtgagcccagcttaccgctttgatcctgtccgcgtcgacattactagcaaagggaagatgcgcgctcgctacgtgaactatattaagaccagcgaagtcgtgcgccttccataccctttgcagatgaagtcctcaggtccaccaagttatttcatcaagcgcgaaagttggggctggacagatttcctcatgaacccaatggtcatgatgatggttctgccactccttatt		ATCCACCGGTACCATGGCTAGCagcggcagctacgtggtcgaagtcgtgagcccagcttaccgctttgatcctgtccgcgtcgacattactagcaaagggaagatgcgcgctcgctacgtgaactatattaagaccagcgaagtcgtgcgccttccataccctttgcagatgaagtcctcaggtccaccaagttatttcatcaagcgcgaaagttggggctggacagatttcctcatgaacccaatggtcatgatgatggttctgccactccttattTCTAGCGGAGGATCTAGCGGAGG	1_wt_control_peptides	EMC7	7084	0.3643421795595709	0.5004987349540614
5987	507	2362	hblOligo143565_Cat1	5987	NM_20154	4.0	TACCCTTTGCAGATGAAGTCCTCAGGTCCACCAAGTTATTTCATCAAGCGCGAAAGTTGGGGCTGGACAGATTTCCTCATGAACCCAATGGTCATGATGATGGTTCTGCCACTCCTTATTTTCGTTCTTCTTCCTAAGGTCGTCAATACTAGCGATCCAGACATGCGCCGCGAAATGGAACAGTCTATGAACATGCTGAACTCTAACCATGAATTGCCAGATGTCAGCGAGTTTATGACTCGCCTGTTTTCCTCATCTAGCGGAGGATCTAGCGGAGG	taccctttgcagatgaagtcctcaggtccaccaagttatttcatcaagcgcgaaagttggggctggacagatttcctcatgaacccaatggtcatgatgatggttctgccactccttattttcgttcttcttcctaaggtcgtcaatactagcgatccagacatgcgccgcgaaatggaacagtctatgaacatgctgaactctaaccatgaattgccagatgtcagcgagtttatgactcgcctgttttcctca		ATCCACCGGTACCATGGCTAGCtaccctttgcagatgaagtcctcaggtccaccaagttatttcatcaagcgcgaaagttggggctggacagatttcctcatgaacccaatggtcatgatgatggttctgccactccttattttcgttcttcttcctaaggtcgtcaatactagcgatccagacatgcgccgcgaaatggaacagtctatgaacatgctgaactctaaccatgaattgccagatgtcagcgagtttatgactcgcctgttttcctcaTCTAGCGGAGGATCTAGCGGAGG	1_wt_control_peptides	EMC7	2869	0.17671662600209131	-0.4816873376291053
6283	1027	3642	hblOligo92183_Cat1	6283	NM_21130	1.0	GTTAATCCTACAGTCTTTTTTGACATCGCAGTTGATGGTGAACCTTTGGGGCGCGTCTCTTTTGAACTTTTTGCAGACAAGGTTCCTAAGACCGCTGAAAACTTCCGCGCTCTCTCAACTGGCGAAAAAGGCTTTGGTTACAAGGGGAGCTGCTTCCATCGCATCATCCCTGGGTTTATGTGCCAAGGTGGGGACTTTACCCGCCATAACGGGACAGGGGGTAAGTCCATCTACGGGGAGAAATTTGAAGATGAGTCTAGCGGAGGATCTAGCGGAGG	gttaatcctacagtcttttttgacatcgcagttgatggtgaacctttggggcgcgtctcttttgaactttttgcagacaaggttcctaagaccgctgaaaacttccgcgctctctcaactggcgaaaaaggctttggttacaaggggagctgcttccatcgcatcatccctgggtttatgtgccaaggtggggactttacccgccataacgggacagggggtaagtccatctacggggagaaatttgaagatgag		ATCCACCGGTACCATGGCTAGCgttaatcctacagtcttttttgacatcgcagttgatggtgaacctttggggcgcgtctcttttgaactttttgcagacaaggttcctaagaccgctgaaaacttccgcgctctctcaactggcgaaaaaggctttggttacaaggggagctgcttccatcgcatcatccctgggtttatgtgccaaggtggggactttacccgccataacgggacagggggtaagtccatctacggggagaaatttgaagatgagTCTAGCGGAGGATCTAGCGGAGG	1_wt_control_peptides	PPIA	4669	0.21996144784750482	-0.20882539482197604
6284	1998	3065	hblOligo215320_Cat1	6284	NM_21130	2.0	TTTGGTTACAAGGGGAGCTGCTTCCATCGCATCATCCCTGGGTTTATGTGCCAAGGTGGGGACTTTACCCGCCATAACGGGACAGGGGGTAAGTCCATCTACGGGGAGAAATTTGAAGATGAGAATTTTATCCTCAAACATACTGGTCCAGGCATTCTGTCCATGGCCAACGCAGGGCCTAATACCAATGGGAGCCAGTTTTTTATCTGCACAGCAAAGACAGAATGGCTGGATGGCAAGCATGTGGTTTTTGGTTCTAGCGGAGGATCTAGCGGAGG	tttggttacaaggggagctgcttccatcgcatcatccctgggtttatgtgccaaggtggggactttacccgccataacgggacagggggtaagtccatctacggggagaaatttgaagatgagaattttatcctcaaacatactggtccaggcattctgtccatggccaacgcagggcctaataccaatgggagccagttttttatctgcacagcaaagacagaatggctggatggcaagcatgtggtttttggt		ATCCACCGGTACCATGGCTAGCtttggttacaaggggagctgcttccatcgcatcatccctgggtttatgtgccaaggtggggactttacccgccataacgggacagggggtaagtccatctacggggagaaatttgaagatgagaattttatcctcaaacatactggtccaggcattctgtccatggccaacgcagggcctaataccaatgggagccagttttttatctgcacagcaaagacagaatggctggatggcaagcatgtggtttttggtTCTAGCGGAGGATCTAGCGGAGG	1_wt_control_peptides	PPIA	5063	0.39462769109223783	0.6291647663752062
7396	327	434	hblOligo94249_Cat1	7396	NM_2794	1.0	GAGTACCTGATTGGTATTCAAGGCCCTGATTATGTTCTGGTGGCTTCAGATCGCGTGGCTGCATCTAACATTGTCCAGATGAAAGACGACCATGATAAAATGTTCAAAATGTCCGAAAAGATTCTTCTTCTTTGCGTGGGCGAAGCCGGGGACACAGTCCAATTTGCCGAATACATCCAGAAAAATGTCCAATTGTATAAAATGCGCAACGGCTACGAACTTAGCCCAACCGCCGCCGCCAACTTCACCCGCCGCTCTAGCGGAGGATCTAGCGGAGG	gagtacctgattggtattcaaggccctgattatgttctggtggcttcagatcgcgtggctgcatctaacattgtccagatgaaagacgaccatgataaaatgttcaaaatgtccgaaaagattcttcttctttgcgtgggcgaagccggggacacagtccaatttgccgaatacatccagaaaaatgtccaattgtataaaatgcgcaacggctacgaacttagcccaaccgccgccgccaacttcacccgccgc		ATCCACCGGTACCATGGCTAGCgagtacctgattggtattcaaggccctgattatgttctggtggcttcagatcgcgtggctgcatctaacattgtccagatgaaagacgaccatgataaaatgttcaaaatgtccgaaaagattcttcttctttgcgtgggcgaagccggggacacagtccaatttgccgaatacatccagaaaaatgtccaattgtataaaatgcgcaacggctacgaacttagcccaaccgccgccgccaacttcacccgccgcTCTAGCGGAGGATCTAGCGGAGG	1_wt_control_peptides	PSMB2	761	0.4296977660972405	0.7739812923338678
7397	378	2146	hblOligo217192_Cat1	7397	NM_2794	2.0	TGCGTGGGCGAAGCCGGGGACACAGTCCAATTTGCCGAATACATCCAGAAAAATGTCCAATTGTATAAAATGCGCAACGGCTACGAACTTAGCCCAACCGCCGCCGCCAACTTCACCCGCCGCAACTTGGCAGACTGCCTCCGCTCACGCACTCCTTATCATGTGAATCTCCTCTTGGCTGGCTACGATGAGCACGAGGGTCCAGCCTTGTATTATATGGACTACCTGGCTGCCCTCGCTAAAGCACCTTTTGCTTCTAGCGGAGGATCTAGCGGAGG	tgcgtgggcgaagccggggacacagtccaatttgccgaatacatccagaaaaatgtccaattgtataaaatgcgcaacggctacgaacttagcccaaccgccgccgccaacttcacccgccgcaacttggcagactgcctccgctcacgcactccttatcatgtgaatctcctcttggctggctacgatgagcacgagggtccagccttgtattatatggactacctggctgccctcgctaaagcaccttttgct		ATCCACCGGTACCATGGCTAGCtgcgtgggcgaagccggggacacagtccaatttgccgaatacatccagaaaaatgtccaattgtataaaatgcgcaacggctacgaacttagcccaaccgccgccgccaacttcacccgccgcaacttggcagactgcctccgctcacgcactccttatcatgtgaatctcctcttggctggctacgatgagcacgagggtccagccttgtattatatggactacctggctgccctcgctaaagcaccttttgctTCTAGCGGAGGATCTAGCGGAGG	1_wt_control_peptides	PSMB2	2524	0.14976228209191758	-0.6794010720340371
7398	2521	3796	hblOligo94250_Cat1	7398	NM_2794	3.0	TGCCTCCGCTCACGCACTCCTTATCATGTGAATCTCCTCTTGGCTGGCTACGATGAGCACGAGGGTCCAGCCTTGTATTATATGGACTACCTGGCTGCCCTCGCTAAAGCACCTTTTGCTGCTCACGGGTACGGGGCTTTCCTCACCCTGTCAATTTTGGATCGCTACTACACTCCTACAATCAGCCGCGAGCGCGCAGTTGAACTGCTTCGCAAATGTCTCGAAGAACTGCAAAAACGCTTTATCTTGAATCTGTCTAGCGGAGGATCTAGCGGAGG	tgcctccgctcacgcactccttatcatgtgaatctcctcttggctggctacgatgagcacgagggtccagccttgtattatatggactacctggctgccctcgctaaagcaccttttgctgctcacgggtacggggctttcctcaccctgtcaattttggatcgctactacactcctacaatcagccgcgagcgcgcagttgaactgcttcgcaaatgtctcgaagaactgcaaaaacgctttatcttgaatctg		ATCCACCGGTACCATGGCTAGCtgcctccgctcacgcactccttatcatgtgaatctcctcttggctggctacgatgagcacgagggtccagccttgtattatatggactacctggctgccctcgctaaagcaccttttgctgctcacgggtacggggctttcctcaccctgtcaattttggatcgctactacactcctacaatcagccgcgagcgcgcagttgaactgcttcgcaaatgtctcgaagaactgcaaaaacgctttatcttgaatctgTCTAGCGGAGGATCTAGCGGAGG	1_wt_control_peptides	PSMB2	6317	0.399081842646826	0.6477734229951203
7399	686	1776	hblOligo217193_Cat1	7399	NM_2794	4.0	TATATGGACTACCTGGCTGCCCTCGCTAAAGCACCTTTTGCTGCTCACGGGTACGGGGCTTTCCTCACCCTGTCAATTTTGGATCGCTACTACACTCCTACAATCAGCCGCGAGCGCGCAGTTGAACTGCTTCGCAAATGTCTCGAAGAACTGCAAAAACGCTTTATCTTGAATCTGCCTACATTTTCAGTTCGCATTATCGATAAGAACGGCATTCATGATCTCGACAATATTTCCTTTCCAAAACAGGGTAGTTCTAGCGGAGGATCTAGCGGAGG	tatatggactacctggctgccctcgctaaagcaccttttgctgctcacgggtacggggctttcctcaccctgtcaattttggatcgctactacactcctacaatcagccgcgagcgcgcagttgaactgcttcgcaaatgtctcgaagaactgcaaaaacgctttatcttgaatctgcctacattttcagttcgcattatcgataagaacggcattcatgatctcgacaatatttcctttccaaaacagggtagt		ATCCACCGGTACCATGGCTAGCtatatggactacctggctgccctcgctaaagcaccttttgctgctcacgggtacggggctttcctcaccctgtcaattttggatcgctactacactcctacaatcagccgcgagcgcgcagttgaactgcttcgcaaatgtctcgaagaactgcaaaaacgctttatcttgaatctgcctacattttcagttcgcattatcgataagaacggcattcatgatctcgacaatatttcctttccaaaacagggtagtTCTAGCGGAGGATCTAGCGGAGG	1_wt_control_peptides	PSMB2	2462	0.2786352558895207	0.10582435971078874
7403	632	3793	hblOligo217197_Cat1	7403	NM_2796	4.0	TGGCTGACACGCGCCATGTACAGTCGCCGCAGTAAAATGAATCCACTCTGGAACACTATGGTTATTGGGGGGTATGCAGATGGGGAATCTTTTCTGGGGTACGTCGATATGTTGGGTGTTGCATATGAGGCACCTTCACTCGCTACCGGTTATGGCGCCTACCTGGCACAGCCTCTGCTGCGCGAGGTCCTGGAGAAACAGCCTGTTCTTTCACAGACAGAGGCTCGCGATCTGGTCGAGCGCTGCATGCGCGTCTCTAGCGGAGGATCTAGCGGAGG	tggctgacacgcgccatgtacagtcgccgcagtaaaatgaatccactctggaacactatggttattggggggtatgcagatggggaatcttttctggggtacgtcgatatgttgggtgttgcatatgaggcaccttcactcgctaccggttatggcgcctacctggcacagcctctgctgcgcgaggtcctggagaaacagcctgttctttcacagacagaggctcgcgatctggtcgagcgctgcatgcgcgtc		ATCCACCGGTACCATGGCTAGCtggctgacacgcgccatgtacagtcgccgcagtaaaatgaatccactctggaacactatggttattggggggtatgcagatggggaatcttttctggggtacgtcgatatgttgggtgttgcatatgaggcaccttcactcgctaccggttatggcgcctacctggcacagcctctgctgcgcgaggtcctggagaaacagcctgttctttcacagacagaggctcgcgatctggtcgagcgctgcatgcgcgtcTCTAGCGGAGGATCTAGCGGAGG	1_wt_control_peptides	PSMB4	4425	0.14282485875706213	-0.7349574920050226
7404	1429	7054	hblOligo94255_Cat1	7404	NM_2796	5.0	CCTTCACTCGCTACCGGTTATGGCGCCTACCTGGCACAGCCTCTGCTGCGCGAGGTCCTGGAGAAACAGCCTGTTCTTTCACAGACAGAGGCTCGCGATCTGGTCGAGCGCTGCATGCGCGTCTTGTACTACCGCGACGCACGCTCTTATAATCGCTTCCAGATTGCAACCGTTACCGAGAAAGGCGTGGAAATCGAAGGCCCATTGTCTACCGAAACAAACTGGGATATCGCTCACATGATTTCAGGGTTCGAATCTAGCGGAGGATCTAGCGGAGG	ccttcactcgctaccggttatggcgcctacctggcacagcctctgctgcgcgaggtcctggagaaacagcctgttctttcacagacagaggctcgcgatctggtcgagcgctgcatgcgcgtcttgtactaccgcgacgcacgctcttataatcgcttccagattgcaaccgttaccgagaaaggcgtggaaatcgaaggcccattgtctaccgaaacaaactgggatatcgctcacatgatttcagggttcgaa		ATCCACCGGTACCATGGCTAGCccttcactcgctaccggttatggcgcctacctggcacagcctctgctgcgcgaggtcctggagaaacagcctgttctttcacagacagaggctcgcgatctggtcgagcgctgcatgcgcgtcttgtactaccgcgacgcacgctcttataatcgcttccagattgcaaccgttaccgagaaaggcgtggaaatcgaaggcccattgtctaccgaaacaaactgggatatcgctcacatgatttcagggttcgaaTCTAGCGGAGGATCTAGCGGAGG	1_wt_control_peptides	PSMB4	8483	0.16845455617116586	-0.5395542773291109
7889	996	5787	hblOligo109829_Cat1	7889	NM_3134	1.0	GTGTTGCTCGAATCAGAACAGTTCTTGACCGAGCTCACTCGCTTGTTTCAGAAATGTCGCACCTCAGGTAGTGTTTACATTACCTTGAAAAAATACGATGGGCGCACCAAACCAATCCCAAAAAAAGGTACCGTTGAGGGGTTTGAGCCTGCTGATAATAAATGTTTGCTTCGCGCTACCGATGGTAAGAAGAAAATTTCCACAGTCGTCAGCAGCAAGGAGGTTAACAAGTTCCAAATGGCCTATAGCAACCTGTCTAGCGGAGGATCTAGCGGAGG	gtgttgctcgaatcagaacagttcttgaccgagctcactcgcttgtttcagaaatgtcgcacctcaggtagtgtttacattaccttgaaaaaatacgatgggcgcaccaaaccaatcccaaaaaaaggtaccgttgaggggtttgagcctgctgataataaatgtttgcttcgcgctaccgatggtaagaagaaaatttccacagtcgtcagcagcaaggaggttaacaagttccaaatggcctatagcaacctg		ATCCACCGGTACCATGGCTAGCgtgttgctcgaatcagaacagttcttgaccgagctcactcgcttgtttcagaaatgtcgcacctcaggtagtgtttacattaccttgaaaaaatacgatgggcgcaccaaaccaatcccaaaaaaaggtaccgttgaggggtttgagcctgctgataataaatgtttgcttcgcgctaccgatggtaagaagaaaatttccacagtcgtcagcagcaaggaggttaacaagttccaaatggcctatagcaacctgTCTAGCGGAGGATCTAGCGGAGG	1_wt_control_peptides	Srp14	6783	0.1468376824413976	-0.7025563884522217
7890	165	1909	hblOligo231562_Cat1	7890	NM_3134	2.0	GTTGAGGGGTTTGAGCCTGCTGATAATAAATGTTTGCTTCGCGCTACCGATGGTAAGAAGAAAATTTCCACAGTCGTCAGCAGCAAGGAGGTTAACAAGTTCCAAATGGCCTATAGCAACCTGCTGCGCGCCAATATGGACGGGTTGAAGAAGCGCGACAAAAAAAATAAAACCAAGAAAACCAAAGCCGCCGCCGCTGCCGCTGCTGCAGCACCAGCTGCTGCAGCAACTGCCCCTACAACAGCAGCCACTACCTCTAGCGGAGGATCTAGCGGAGG	gttgaggggtttgagcctgctgataataaatgtttgcttcgcgctaccgatggtaagaagaaaatttccacagtcgtcagcagcaaggaggttaacaagttccaaatggcctatagcaacctgctgcgcgccaatatggacgggttgaagaagcgcgacaaaaaaaataaaaccaagaaaaccaaagccgccgccgctgccgctgctgcagcaccagctgctgcagcaactgcccctacaacagcagccactacc		ATCCACCGGTACCATGGCTAGCgttgaggggtttgagcctgctgataataaatgtttgcttcgcgctaccgatggtaagaagaaaatttccacagtcgtcagcagcaaggaggttaacaagttccaaatggcctatagcaacctgctgcgcgccaatatggacgggttgaagaagcgcgacaaaaaaaataaaaccaagaaaaccaaagccgccgccgctgccgctgctgcagcaccagctgctgcagcaactgcccctacaacagcagccactaccTCTAGCGGAGGATCTAGCGGAGG	1_wt_control_peptides	Srp14	2074	0.07955641272902604	-1.3913236942881477
7891	16726	18108	hblOligo109830_Cat1	7891	NM_3134	3.0	CCTGCTGATAATAAATGTTTGCTTCGCGCTACCGATGGTAAGAAGAAAATTTCCACAGTCGTCAGCAGCAAGGAGGTTAACAAGTTCCAAATGGCCTATAGCAACCTGCTGCGCGCCAATGACGGGTTGAAGAAGCGCGACAAAAAAAATAAAACCAAGAAAACCAAAGCCGCCGCCGCTGCCGCTGCTGCAGCACCAGCTGCTGCAGCAACTGCCCCTACAACAGCAGCCACTACCGCTGCAACCGCTGCTCAGTCTAGCGGAGGATCTAGCGGAGG	cctgctgataataaatgtttgcttcgcgctaccgatggtaagaagaaaatttccacagtcgtcagcagcaaggaggttaacaagttccaaatggcctatagcaacctgctgcgcgccaatgacgggttgaagaagcgcgacaaaaaaaataaaaccaagaaaaccaaagccgccgccgctgccgctgctgcagcaccagctgctgcagcaactgcccctacaacagcagccactaccgctgcaaccgctgctcag		ATCCACCGGTACCATGGCTAGCcctgctgataataaatgtttgcttcgcgctaccgatggtaagaagaaaatttccacagtcgtcagcagcaaggaggttaacaagttccaaatggcctatagcaacctgctgcgcgccaatgacgggttgaagaagcgcgacaaaaaaaataaaaccaagaaaaccaaagccgccgccgctgccgctgctgcagcaccagctgctgcagcaactgcccctacaacagcagccactaccgctgcaaccgctgctcagTCTAGCGGAGGATCTAGCGGAGG	1_wt_control_peptides	Srp14	34834	0.480163059080209	0.9776762209226411
7948	8	44	hblOligo113213_Cat1	7948	NM_3194	1.0	GACCAGAATAATAGCCTTCCTCCATATGCCCAGGGCTTGGCAAGTCCTCAGGGGGCTATGACCCCTGGTATCCCTATCTTCTCTCCAATGATGCCTTACGGTACTGGCTTGACACCACAACCTATCCAGAATACTAATAGCCTGAGCATCTTGGAGGAACAGCAGCGCCAACAACAACAGCAACAACAACAACAGCAGCAACAGCAGCAACAACAGCAGCAACAACAGCAGCAACAACAACAACAGCAACAACAATCTAGCGGAGGATCTAGCGGAGG	gaccagaataatagccttcctccatatgcccagggcttggcaagtcctcagggggctatgacccctggtatccctatcttctctccaatgatgccttacggtactggcttgacaccacaacctatccagaatactaatagcctgagcatcttggaggaacagcagcgccaacaacaacagcaacaacaacaacagcagcaacagcagcaacaacagcagcaacaacagcagcaacaacaacaacagcaacaacaa		ATCCACCGGTACCATGGCTAGCgaccagaataatagccttcctccatatgcccagggcttggcaagtcctcagggggctatgacccctggtatccctatcttctctccaatgatgccttacggtactggcttgacaccacaacctatccagaatactaatagcctgagcatcttggaggaacagcagcgccaacaacaacagcaacaacaacaacagcagcaacagcagcaacaacagcagcaacaacagcagcaacaacaacaacagcaacaacaaTCTAGCGGAGGATCTAGCGGAGG	1_wt_control_peptides	SDHA	52	0.15384615384615385	-0.6476824367014062
7949	1128	1921	hblOligo234699_Cat1	7949	NM_3194	2.0	ACTAATAGCCTGAGCATCTTGGAGGAACAGCAGCGCCAACAACAACAGCAACAACAACAACAGCAGCAACAGCAGCAACAACAGCAGCAACAACAGCAGCAACAACAACAACAGCAACAACAACAGCAACAACAACAGCAGCAACAACAAGCCGTGGCTGCAGCTGCAGTCCAGCAGTCCACCAGCCAACAGGCCACTCAGGGGACTTCAGGCCAGGCCCCTCAGCTGTTTCACAGCCAGACACTTACTACAGCTTCTAGCGGAGGATCTAGCGGAGG	actaatagcctgagcatcttggaggaacagcagcgccaacaacaacagcaacaacaacaacagcagcaacagcagcaacaacagcagcaacaacagcagcaacaacaacaacagcaacaacaacagcaacaacaacagcagcaacaacaagccgtggctgcagctgcagtccagcagtccaccagccaacaggccactcaggggacttcaggccaggcccctcagctgtttcacagccagacacttactacagct		ATCCACCGGTACCATGGCTAGCactaatagcctgagcatcttggaggaacagcagcgccaacaacaacagcaacaacaacaacagcagcaacagcagcaacaacagcagcaacaacagcagcaacaacaacaacagcaacaacaacagcaacaacaacagcagcaacaacaagccgtggctgcagctgcagtccagcagtccaccagccaacaggccactcaggggacttcaggccaggcccctcagctgtttcacagccagacacttactacagctTCTAGCGGAGGATCTAGCGGAGG	1_wt_control_peptides	SDHA	3049	0.369957363069859	0.5246659248264666
7950	7157	14164	hblOligo113214_Cat1	7950	NM_3194	3.0	CAGCAGCAACAACAAGCCGTGGCTGCAGCTGCAGTCCAGCAGTCCACCAGCCAACAGGCCACTCAGGGGACTTCAGGCCAGGCCCCTCAGCTGTTTCACAGCCAGACACTTACTACAGCTCCACTTCCTGGCACTACTCCTCTCTACCCATCACCAATGACCCCTATGACCCCTATTACTCCTGCAACCCCTGCCAGCGAATCCTCCGGGATCGTCCCTCAATTGCAAAACATTGTTTCAACAGTCAATTTGGGCTCTAGCGGAGGATCTAGCGGAGG	cagcagcaacaacaagccgtggctgcagctgcagtccagcagtccaccagccaacaggccactcaggggacttcaggccaggcccctcagctgtttcacagccagacacttactacagctccacttcctggcactactcctctctacccatcaccaatgacccctatgacccctattactcctgcaacccctgccagcgaatcctccgggatcgtccctcaattgcaaaacattgtttcaacagtcaatttgggc		ATCCACCGGTACCATGGCTAGCcagcagcaacaacaagccgtggctgcagctgcagtccagcagtccaccagccaacaggccactcaggggacttcaggccaggcccctcagctgtttcacagccagacacttactacagctccacttcctggcactactcctctctacccatcaccaatgacccctatgacccctattactcctgcaacccctgccagcgaatcctccgggatcgtccctcaattgcaaaacattgtttcaacagtcaatttgggcTCTAGCGGAGGATCTAGCGGAGG	1_wt_control_peptides	SDHA	21321	0.3356784390976033	0.3744530200438222
7951	358	690	hblOligo234700_Cat1	7951	NM_3194	4.0	ACTCCTCTCTACCCATCACCAATGACCCCTATGACCCCTATTACTCCTGCAACCCCTGCCAGCGAATCCTCCGGGATCGTCCCTCAATTGCAAAACATTGTTTCAACAGTCAATTTGGGCTGCAAGCTGGACCTCAAAACTATCGCCCTGCGCGCACGCAACGCCGAATATAATCCAAAACGCTTTGCTGCTGTGATCATGCGCATCCGCGAGCCTCGCACCACAGCACTGATCTTTTCTAGTGGCAAAATGGTGTCTAGCGGAGGATCTAGCGGAGG	actcctctctacccatcaccaatgacccctatgacccctattactcctgcaacccctgccagcgaatcctccgggatcgtccctcaattgcaaaacattgtttcaacagtcaatttgggctgcaagctggacctcaaaactatcgccctgcgcgcacgcaacgccgaatataatccaaaacgctttgctgctgtgatcatgcgcatccgcgagcctcgcaccacagcactgatcttttctagtggcaaaatggtg		ATCCACCGGTACCATGGCTAGCactcctctctacccatcaccaatgacccctatgacccctattactcctgcaacccctgccagcgaatcctccgggatcgtccctcaattgcaaaacattgtttcaacagtcaatttgggctgcaagctggacctcaaaactatcgccctgcgcgcacgcaacgccgaatataatccaaaacgctttgctgctgtgatcatgcgcatccgcgagcctcgcaccacagcactgatcttttctagtggcaaaatggtgTCTAGCGGAGGATCTAGCGGAGG	1_wt_control_peptides	SDHA	1048	0.3416030534351145	0.4009070443464141
7952	191	2704	hblOligo113215_Cat1	7952	NM_3194	5.0	AAAACTATCGCCCTGCGCGCACGCAACGCCGAATATAATCCAAAACGCTTTGCTGCTGTGATCATGCGCATCCGCGAGCCTCGCACCACAGCACTGATCTTTTCTAGTGGCAAAATGGTGTGCACCGGGGCCAAGTCAGAGGAACAGTCTCGCTTGGCCGCTCGCAAATACGCTCGCGTTGTTCAGAAACTTGGTTTTCCTGCTAAATTCCTTGACTTCAAGATCCAAAACATGGTCGGTTCATGTGATGTCAAATCTAGCGGAGGATCTAGCGGAGG	aaaactatcgccctgcgcgcacgcaacgccgaatataatccaaaacgctttgctgctgtgatcatgcgcatccgcgagcctcgcaccacagcactgatcttttctagtggcaaaatggtgtgcaccggggccaagtcagaggaacagtctcgcttggccgctcgcaaatacgctcgcgttgttcagaaacttggttttcctgctaaattccttgacttcaagatccaaaacatggtcggttcatgtgatgtcaaa		ATCCACCGGTACCATGGCTAGCaaaactatcgccctgcgcgcacgcaacgccgaatataatccaaaacgctttgctgctgtgatcatgcgcatccgcgagcctcgcaccacagcactgatcttttctagtggcaaaatggtgtgcaccggggccaagtcagaggaacagtctcgcttggccgctcgcaaatacgctcgcgttgttcagaaacttggttttcctgctaaattccttgacttcaagatccaaaacatggtcggttcatgtgatgtcaaaTCTAGCGGAGGATCTAGCGGAGG	1_wt_control_peptides	SDHA	2895	0.06597582037996545	-1.5931483535792061
7953	101	4433	hblOligo234701_Cat1	7953	NM_3194	6.0	TCAGAGGAACAGTCTCGCTTGGCCGCTCGCAAATACGCTCGCGTTGTTCAGAAACTTGGTTTTCCTGCTAAATTCCTTGACTTCAAGATCCAAAACATGGTCGGTTCATGTGATGTCAAATTCCCAATTCGCTTGGAGGGGTTGGTTCTCACTCACCAGCAATTCTCATCATATGAACCTGAATTGTTTCCAGGTCTGATTTATCGCATGATTAAGCCTCGCATTGTGCTCCTTATCTTCGTCTCTGGTAAGGTTTCTAGCGGAGGATCTAGCGGAGG	tcagaggaacagtctcgcttggccgctcgcaaatacgctcgcgttgttcagaaacttggttttcctgctaaattccttgacttcaagatccaaaacatggtcggttcatgtgatgtcaaattcccaattcgcttggaggggttggttctcactcaccagcaattctcatcatatgaacctgaattgtttccaggtctgatttatcgcatgattaagcctcgcattgtgctccttatcttcgtctctggtaaggtt		ATCCACCGGTACCATGGCTAGCtcagaggaacagtctcgcttggccgctcgcaaatacgctcgcgttgttcagaaacttggttttcctgctaaattccttgacttcaagatccaaaacatggtcggttcatgtgatgtcaaattcccaattcgcttggaggggttggttctcactcaccagcaattctcatcatatgaacctgaattgtttccaggtctgatttatcgcatgattaagcctcgcattgtgctccttatcttcgtctctggtaaggttTCTAGCGGAGGATCTAGCGGAGG	1_wt_control_peptides	SDHA	4534	0.02227613586237318	-2.724645662366775
7954	374	1880	hblOligo113216_Cat1	7954	NM_3194	7.0	ATCCAAAACATGGTCGGTTCATGTGATGTCAAATTCCCAATTCGCTTGGAGGGGTTGGTTCTCACTCACCAGCAATTCTCATCATATGAACCTGAATTGTTTCCAGGTCTGATTTATCGCATGATTAAGCCTCGCATTGTGCTCCTTATCTTCGTCTCTGGTAAGGTTGTTCTGACTGGTGCTAAGGTTCGCGCAGAGATTTATGAGGCATTCGAGAACATCTACCCAATCTTGAAAGGCTTTCGCAAAACCACCTCTAGCGGAGGATCTAGCGGAGG	atccaaaacatggtcggttcatgtgatgtcaaattcccaattcgcttggaggggttggttctcactcaccagcaattctcatcatatgaacctgaattgtttccaggtctgatttatcgcatgattaagcctcgcattgtgctccttatcttcgtctctggtaaggttgttctgactggtgctaaggttcgcgcagagatttatgaggcattcgagaacatctacccaatcttgaaaggctttcgcaaaaccacc		ATCCACCGGTACCATGGCTAGCatccaaaacatggtcggttcatgtgatgtcaaattcccaattcgcttggaggggttggttctcactcaccagcaattctcatcatatgaacctgaattgtttccaggtctgatttatcgcatgattaagcctcgcattgtgctccttatcttcgtctctggtaaggttgttctgactggtgctaaggttcgcgcagagatttatgaggcattcgagaacatctacccaatcttgaaaggctttcgcaaaaccaccTCTAGCGGAGGATCTAGCGGAGG	1_wt_control_peptides	SDHA	2254	0.16592724046140195	-0.5577056028724441
8982	13	30	hblOligo9651_Cat1	8982	NM_4048	1.0	TCCCGCAGCGTGGCACTTGCAGTTCTGGCTCTCCTGAGTCTCAGCGGTTTGGAGGCTATCCAGCGCACCCCTAAGATTCAGGTGTATTCTCGCCACCCAGCTGAAAATGGCAAATCTAATTTTTTGAACTGTTATGTTTCAGGGTTTCACCCATCCGACATTGAGGTCGATCTGCTGAAAAACGGGGAGCGCATCGAAAAAGTCGAACATTCAGATCTTAGCTTCAGCAAGGATTGGAGTTTCTATCTCTTGTATTCTAGCGGAGGATCTAGCGGAGG	tcccgcagcgtggcacttgcagttctggctctcctgagtctcagcggtttggaggctatccagcgcacccctaagattcaggtgtattctcgccacccagctgaaaatggcaaatctaattttttgaactgttatgtttcagggtttcacccatccgacattgaggtcgatctgctgaaaaacggggagcgcatcgaaaaagtcgaacattcagatcttagcttcagcaaggattggagtttctatctcttgtat		ATCCACCGGTACCATGGCTAGCtcccgcagcgtggcacttgcagttctggctctcctgagtctcagcggtttggaggctatccagcgcacccctaagattcaggtgtattctcgccacccagctgaaaatggcaaatctaattttttgaactgttatgtttcagggtttcacccatccgacattgaggtcgatctgctgaaaaacggggagcgcatcgaaaaagtcgaacattcagatcttagcttcagcaaggattggagtttctatctcttgtatTCTAGCGGAGGATCTAGCGGAGG	1_wt_control_peptides	EEF1A1	43	0.3023255813953488	0.2208176313364003
9034	4716	4052	hblOligo102072_Cat1	9034	NM_4168	1.0	TCCGGTGTGCGCGGTCTTAGTCGCCTGCTCTCTGCTCGCCGCCTGGCACTTGCTAAAGCTTGGCCAACAGTGTTGCAAACTGGCACACGCGGTTTTCACTTTACTGTTGATGGCAATAAACGCGCAAGTGCCAAAGTTTCCGACTCTATTTCAGCCCAATATCCAGTGGTGGACCATGAATTTGATGCCGTCGTTGTTGGTGCCGGGGGCGCAGGGCTCCGCGCCGCATTCGGTTTGTCTGAGGCAGGGTTCAACTCTAGCGGAGGATCTAGCGGAGG	tccggtgtgcgcggtcttagtcgcctgctctctgctcgccgcctggcacttgctaaagcttggccaacagtgttgcaaactggcacacgcggttttcactttactgttgatggcaataaacgcgcaagtgccaaagtttccgactctatttcagcccaatatccagtggtggaccatgaatttgatgccgtcgttgttggtgccgggggcgcagggctccgcgccgcattcggtttgtctgaggcagggttcaac		ATCCACCGGTACCATGGCTAGCtccggtgtgcgcggtcttagtcgcctgctctctgctcgccgcctggcacttgctaaagcttggccaacagtgttgcaaactggcacacgcggttttcactttactgttgatggcaataaacgcgcaagtgccaaagtttccgactctatttcagcccaatatccagtggtggaccatgaatttgatgccgtcgttgttggtgccgggggcgcagggctccgcgccgcattcggtttgtctgaggcagggttcaacTCTAGCGGAGGATCTAGCGGAGG	1_wt_control_peptides	TFRC	8768	0.5378649635036497	1.2088160518257067
9035	6687	4214	hblOligo224400_Cat1	9035	NM_4168	2.0	AAAGTTTCCGACTCTATTTCAGCCCAATATCCAGTGGTGGACCATGAATTTGATGCCGTCGTTGTTGGTGCCGGGGGCGCAGGGCTCCGCGCCGCATTCGGTTTGTCTGAGGCAGGGTTCAACACCGCCTGTGTGACTAAACTGTTTCCTACTCGCAGCCATACCGTGGCAGCACAAGGCGGGATTAACGCAGCCCTGGGCAACATGGAGGAAGACAATTGGCGCTGGCATTTCTATGACACAGTCAAGGGTTCCTCTAGCGGAGGATCTAGCGGAGG	aaagtttccgactctatttcagcccaatatccagtggtggaccatgaatttgatgccgtcgttgttggtgccgggggcgcagggctccgcgccgcattcggtttgtctgaggcagggttcaacaccgcctgtgtgactaaactgtttcctactcgcagccataccgtggcagcacaaggcgggattaacgcagccctgggcaacatggaggaagacaattggcgctggcatttctatgacacagtcaagggttcc		ATCCACCGGTACCATGGCTAGCaaagtttccgactctatttcagcccaatatccagtggtggaccatgaatttgatgccgtcgttgttggtgccgggggcgcagggctccgcgccgcattcggtttgtctgaggcagggttcaacaccgcctgtgtgactaaactgtttcctactcgcagccataccgtggcagcacaaggcgggattaacgcagccctgggcaacatggaggaagacaattggcgctggcatttctatgacacagtcaagggttccTCTAGCGGAGGATCTAGCGGAGG	1_wt_control_peptides	TFRC	10901	0.6134299605540776	1.5188186832268633
9036	58	145	hblOligo102073_Cat1	9036	NM_4168	3.0	ACTAAACTGTTTCCTACTCGCAGCCATACCGTGGCAGCACAAGGCGGGATTAACGCAGCCCTGGGCAACATGGAGGAAGACAATTGGCGCTGGCATTTCTATGACACAGTCAAGGGTTCCGACTGGTTGGGGGACCAGGATGCAATCCACTACATGACTGAGCAAGCTCCAGCAGCTGTGGTTGAGTTGGAGAACTATGGGATGCCTTTTTCTCGCACAGAGGACGGCAAGATCTACCAGCGCGCCTTTGGCGGTTCTAGCGGAGGATCTAGCGGAGG	actaaactgtttcctactcgcagccataccgtggcagcacaaggcgggattaacgcagccctgggcaacatggaggaagacaattggcgctggcatttctatgacacagtcaagggttccgactggttgggggaccaggatgcaatccactacatgactgagcaagctccagcagctgtggttgagttggagaactatgggatgcctttttctcgcacagaggacggcaagatctaccagcgcgcctttggcggt		ATCCACCGGTACCATGGCTAGCactaaactgtttcctactcgcagccataccgtggcagcacaaggcgggattaacgcagccctgggcaacatggaggaagacaattggcgctggcatttctatgacacagtcaagggttccgactggttgggggaccaggatgcaatccactacatgactgagcaagctccagcagctgtggttgagttggagaactatgggatgcctttttctcgcacagaggacggcaagatctaccagcgcgcctttggcggtTCTAGCGGAGGATCTAGCGGAGG	1_wt_control_peptides	TFRC	203	0.2857142857142857	0.14077492366286393
9037	3018	13657	hblOligo224401_Cat1	9037	NM_4168	4.0	CAGGATGCAATCCACTACATGACTGAGCAAGCTCCAGCAGCTGTGGTTGAGTTGGAGAACTATGGGATGCCTTTTTCTCGCACAGAGGACGGCAAGATCTACCAGCGCGCCTTTGGCGGTCAGAGTCTCAAATTTGGGAAAGGCGGGCAGGCCCACCGCTGTTGTTGTGTCGCCGATCGCACTGGTCACAGCCTCCTCCACACACTTTATGGTCGCTCCTTGCGCTATGATACCTCCTATTTCGTGGAGTATTTCTCTAGCGGAGGATCTAGCGGAGG	caggatgcaatccactacatgactgagcaagctccagcagctgtggttgagttggagaactatgggatgcctttttctcgcacagaggacggcaagatctaccagcgcgcctttggcggtcagagtctcaaatttgggaaaggcgggcaggcccaccgctgttgttgtgtcgccgatcgcactggtcacagcctcctccacacactttatggtcgctccttgcgctatgatacctcctatttcgtggagtatttc		ATCCACCGGTACCATGGCTAGCcaggatgcaatccactacatgactgagcaagctccagcagctgtggttgagttggagaactatgggatgcctttttctcgcacagaggacggcaagatctaccagcgcgcctttggcggtcagagtctcaaatttgggaaaggcgggcaggcccaccgctgttgttgtgtcgccgatcgcactggtcacagcctcctccacacactttatggtcgctccttgcgctatgatacctcctatttcgtggagtatttcTCTAGCGGAGGATCTAGCGGAGG	1_wt_control_peptides	TFRC	16675	0.1809895052473763	-0.45259219481361135
9038	672	1834	hblOligo102074_Cat1	9038	NM_4168	5.0	GGGAAAGGCGGGCAGGCCCACCGCTGTTGTTGTGTCGCCGATCGCACTGGTCACAGCCTCCTCCACACACTTTATGGTCGCTCCTTGCGCTATGATACCTCCTATTTCGTGGAGTATTTCGCCCTTGATCTGCTCATGGAAAATGGGGAATGCCGCGGCGTGATTGCTCTTTGTATTGAAGATGGGAGTATTCACCGCATCCGCGCAAAGAACACTGTTGTCGCCACCGGCGGCTACGGCCGCACCTATTTTAGTTCTAGCGGAGGATCTAGCGGAGG	gggaaaggcgggcaggcccaccgctgttgttgtgtcgccgatcgcactggtcacagcctcctccacacactttatggtcgctccttgcgctatgatacctcctatttcgtggagtatttcgcccttgatctgctcatggaaaatggggaatgccgcggcgtgattgctctttgtattgaagatgggagtattcaccgcatccgcgcaaagaacactgttgtcgccaccggcggctacggccgcacctattttagt		ATCCACCGGTACCATGGCTAGCgggaaaggcgggcaggcccaccgctgttgttgtgtcgccgatcgcactggtcacagcctcctccacacactttatggtcgctccttgcgctatgatacctcctatttcgtggagtatttcgcccttgatctgctcatggaaaatggggaatgccgcggcgtgattgctctttgtattgaagatgggagtattcaccgcatccgcgcaaagaacactgttgtcgccaccggcggctacggccgcacctattttagtTCTAGCGGAGGATCTAGCGGAGG	1_wt_control_peptides	TFRC	2506	0.2681564245810056	0.05306934324375834
9039	3735	9700	hblOligo224402_Cat1	9039	NM_4168	6.0	GAAAATGGGGAATGCCGCGGCGTGATTGCTCTTTGTATTGAAGATGGGAGTATTCACCGCATCCGCGCAAAGAACACTGTTGTCGCCACCGGCGGCTACGGCCGCACCTATTTTAGTTGCACTTCCGCTCACACTAGCACTGGGGACGGCACCGCTATGATTACCCGCGCCGGCCTGCCATGTCAAGACTTGGAATTTGTGCAATTCCATCCAACCGGCATCTATGGTGCTGGTTGTCTGATCACAGAGGGCTGCTCTAGCGGAGGATCTAGCGGAGG	gaaaatggggaatgccgcggcgtgattgctctttgtattgaagatgggagtattcaccgcatccgcgcaaagaacactgttgtcgccaccggcggctacggccgcacctattttagttgcacttccgctcacactagcactggggacggcaccgctatgattacccgcgccggcctgccatgtcaagacttggaatttgtgcaattccatccaaccggcatctatggtgctggttgtctgatcacagagggctgc		ATCCACCGGTACCATGGCTAGCgaaaatggggaatgccgcggcgtgattgctctttgtattgaagatgggagtattcaccgcatccgcgcaaagaacactgttgtcgccaccggcggctacggccgcacctattttagttgcacttccgctcacactagcactggggacggcaccgctatgattacccgcgccggcctgccatgtcaagacttggaatttgtgcaattccatccaaccggcatctatggtgctggttgtctgatcacagagggctgcTCTAGCGGAGGATCTAGCGGAGG	1_wt_control_peptides	TFRC	13435	0.27800521027167846	0.10268758861246252
9040	186	399	hblOligo102075_Cat1	9040	NM_4168	7.0	ACTAGCACTGGGGACGGCACCGCTATGATTACCCGCGCCGGCCTGCCATGTCAAGACTTGGAATTTGTGCAATTCCATCCAACCGGCATCTATGGTGCTGGTTGTCTGATCACAGAGGGCTGCCGCGGTGAGGGGGGCATCCTTATCAATTCTCAAGGTGAACGCTTCATGGAACGCTATGCTCCAGTGGCTAAGGATCTCGCCAGCCGCGATGTTGTGTCCCGCTCCATGACCCTTGAGATCCGCGAAGGGCGCTCTAGCGGAGGATCTAGCGGAGG	actagcactggggacggcaccgctatgattacccgcgccggcctgccatgtcaagacttggaatttgtgcaattccatccaaccggcatctatggtgctggttgtctgatcacagagggctgccgcggtgaggggggcatccttatcaattctcaaggtgaacgcttcatggaacgctatgctccagtggctaaggatctcgccagccgcgatgttgtgtcccgctccatgacccttgagatccgcgaagggcgc		ATCCACCGGTACCATGGCTAGCactagcactggggacggcaccgctatgattacccgcgccggcctgccatgtcaagacttggaatttgtgcaattccatccaaccggcatctatggtgctggttgtctgatcacagagggctgccgcggtgaggggggcatccttatcaattctcaaggtgaacgcttcatggaacgctatgctccagtggctaaggatctcgccagccgcgatgttgtgtcccgctccatgacccttgagatccgcgaagggcgcTCTAGCGGAGGATCTAGCGGAGG	1_wt_control_peptides	TFRC	585	0.31794871794871793	0.29385091236035676
9041	3738	6774	hblOligo224403_Cat1	9041	NM_4168	8.0	GGCATCCTTATCAATTCTCAAGGTGAACGCTTCATGGAACGCTATGCTCCAGTGGCTAAGGATCTCGCCAGCCGCGATGTTGTGTCCCGCTCCATGACCCTTGAGATCCGCGAAGGGCGCGGTTGCGGTCCTGAGAAGGATCATGTCTACCTCCAACTCCATCATCTGCCTCCAGAACAATTGGCTACTCGCCTCCCAGGCATCAGCGAGACAGCAATGATCTTTGCAGGTGTTGACGTTACAAAAGAGCCTATCTCTAGCGGAGGATCTAGCGGAGG	ggcatccttatcaattctcaaggtgaacgcttcatggaacgctatgctccagtggctaaggatctcgccagccgcgatgttgtgtcccgctccatgacccttgagatccgcgaagggcgcggttgcggtcctgagaaggatcatgtctacctccaactccatcatctgcctccagaacaattggctactcgcctcccaggcatcagcgagacagcaatgatctttgcaggtgttgacgttacaaaagagcctatc		ATCCACCGGTACCATGGCTAGCggcatccttatcaattctcaaggtgaacgcttcatggaacgctatgctccagtggctaaggatctcgccagccgcgatgttgtgtcccgctccatgacccttgagatccgcgaagggcgcggttgcggtcctgagaaggatcatgtctacctccaactccatcatctgcctccagaacaattggctactcgcctcccaggcatcagcgagacagcaatgatctttgcaggtgttgacgttacaaaagagcctatcTCTAGCGGAGGATCTAGCGGAGG	1_wt_control_peptides	TFRC	10512	0.3555936073059361	0.46252461017481017
9042	3703	6836	hblOligo102076_Cat1	9042	NM_4168	9.0	AAGGATCATGTCTACCTCCAACTCCATCATCTGCCTCCAGAACAATTGGCTACTCGCCTCCCAGGCATCAGCGAGACAGCAATGATCTTTGCAGGTGTTGACGTTACAAAAGAGCCTATCCCAGTTTTGCCTACCGTGCACTATAATATGGGTGGTATCCCTACAAATTATAAGGGGCAAGTGCTGCGCCATGTCAATGGGCAAGACCAGATCGTCCCTGGTCTCTACGCTTGTGGTGAGGCCGCTTGTGCTTCCTCTAGCGGAGGATCTAGCGGAGG	aaggatcatgtctacctccaactccatcatctgcctccagaacaattggctactcgcctcccaggcatcagcgagacagcaatgatctttgcaggtgttgacgttacaaaagagcctatcccagttttgcctaccgtgcactataatatgggtggtatccctacaaattataaggggcaagtgctgcgccatgtcaatgggcaagaccagatcgtccctggtctctacgcttgtggtgaggccgcttgtgcttcc		ATCCACCGGTACCATGGCTAGCaaggatcatgtctacctccaactccatcatctgcctccagaacaattggctactcgcctcccaggcatcagcgagacagcaatgatctttgcaggtgttgacgttacaaaagagcctatcccagttttgcctaccgtgcactataatatgggtggtatccctacaaattataaggggcaagtgctgcgccatgtcaatgggcaagaccagatcgtccctggtctctacgcttgtggtgaggccgcttgtgcttccTCTAGCGGAGGATCTAGCGGAGG	1_wt_control_peptides	TFRC	10539	0.3513616092608407	0.44400619221515036
9043	288	1033	hblOligo224404_Cat1	9043	NM_4168	10.0	GTGCACTATAATATGGGTGGTATCCCTACAAATTATAAGGGGCAAGTGCTGCGCCATGTCAATGGGCAAGACCAGATCGTCCCTGGTCTCTACGCTTGTGGTGAGGCCGCTTGTGCTTCCGTTCACGGTGCCAATCGCTTGGGCGCTAACTCTCTTTTGGACCTTGTCGTCTTCGGGCGCGCATGTGCCCTTAGTATCGAGGAAAGTTGCCGCCCTGGTGATAAAGTCCCTCCAATCAAACCAAACGCCGGCGAGTCTAGCGGAGGATCTAGCGGAGG	gtgcactataatatgggtggtatccctacaaattataaggggcaagtgctgcgccatgtcaatgggcaagaccagatcgtccctggtctctacgcttgtggtgaggccgcttgtgcttccgttcacggtgccaatcgcttgggcgctaactctcttttggaccttgtcgtcttcgggcgcgcatgtgcccttagtatcgaggaaagttgccgccctggtgataaagtccctccaatcaaaccaaacgccggcgag		ATCCACCGGTACCATGGCTAGCgtgcactataatatgggtggtatccctacaaattataaggggcaagtgctgcgccatgtcaatgggcaagaccagatcgtccctggtctctacgcttgtggtgaggccgcttgtgcttccgttcacggtgccaatcgcttgggcgctaactctcttttggaccttgtcgtcttcgggcgcgcatgtgcccttagtatcgaggaaagttgccgccctggtgataaagtccctccaatcaaaccaaacgccggcgagTCTAGCGGAGGATCTAGCGGAGG	1_wt_control_peptides	TFRC	1321	0.21801665404996215	-0.22019633344667344
9044	4138	9112	hblOligo102077_Cat1	9044	NM_4168	11.0	CGCTTGGGCGCTAACTCTCTTTTGGACCTTGTCGTCTTCGGGCGCGCATGTGCCCTTAGTATCGAGGAAAGTTGCCGCCCTGGTGATAAAGTCCCTCCAATCAAACCAAACGCCGGCGAGGAAAGCGTTATGAATCTCGATAAGCTCCGCTTTGCTGACGGCTCCATTCGCACTTCTGAACTCCGCCTCTCTATGCAAAAGTCTATGCAAAACCACGCCGCCGTGTTTCGCGTGGGCAGCGTTCTGCAAGAGGGTTCTAGCGGAGGATCTAGCGGAGG	cgcttgggcgctaactctcttttggaccttgtcgtcttcgggcgcgcatgtgcccttagtatcgaggaaagttgccgccctggtgataaagtccctccaatcaaaccaaacgccggcgaggaaagcgttatgaatctcgataagctccgctttgctgacggctccattcgcacttctgaactccgcctctctatgcaaaagtctatgcaaaaccacgccgccgtgtttcgcgtgggcagcgttctgcaagagggt		ATCCACCGGTACCATGGCTAGCcgcttgggcgctaactctcttttggaccttgtcgtcttcgggcgcgcatgtgcccttagtatcgaggaaagttgccgccctggtgataaagtccctccaatcaaaccaaacgccggcgaggaaagcgttatgaatctcgataagctccgctttgctgacggctccattcgcacttctgaactccgcctctctatgcaaaagtctatgcaaaaccacgccgccgtgtttcgcgtgggcagcgttctgcaagagggtTCTAGCGGAGGATCTAGCGGAGG	1_wt_control_peptides	TFRC	13250	0.31230188679245285	0.2676860087154894
9046	1154	2357	hblOligo102078_Cat1	9046	NM_4168	13.0	AAGCTTTATGGCGACCTCAAACACCTCAAAACATTCGATCGCGGCATGGTTTGGAATACTGACCTCGTTGAAACCCTTGAGCTTCAAAATTTGATGCTCTGCGCATTGCAGACTATCTATGGTGCTGAAGCCCGCAAAGAGAGTCGCGGCGCCCACGCCCGCGAGGATTACAAGGTTCGCATTGACGAATATGACTACAGTAAGCCAATCCAGGGTCAACAAAAGAAACCATTTGAGGAACATTGGCGCAAGCACTCTAGCGGAGGATCTAGCGGAGG	aagctttatggcgacctcaaacacctcaaaacattcgatcgcggcatggtttggaatactgacctcgttgaaacccttgagcttcaaaatttgatgctctgcgcattgcagactatctatggtgctgaagcccgcaaagagagtcgcggcgcccacgcccgcgaggattacaaggttcgcattgacgaatatgactacagtaagccaatccagggtcaacaaaagaaaccatttgaggaacattggcgcaagcac		ATCCACCGGTACCATGGCTAGCaagctttatggcgacctcaaacacctcaaaacattcgatcgcggcatggtttggaatactgacctcgttgaaacccttgagcttcaaaatttgatgctctgcgcattgcagactatctatggtgctgaagcccgcaaagagagtcgcggcgcccacgcccgcgaggattacaaggttcgcattgacgaatatgactacagtaagccaatccagggtcaacaaaagaaaccatttgaggaacattggcgcaagcacTCTAGCGGAGGATCTAGCGGAGG	1_wt_control_peptides	TFRC	3511	0.3286812873825121	0.3429101996689329
9048	416	519	hblOligo107966_Cat1	9048	NM_4175	1.0	AGTATTGGGGTGCCTATCAAAGTTTTGCACGAGGCTGAAGGCCATATTGTCACTTGTGAAACAAATACCGGGGAGGTCTATCGCGGTAAATTGATTGAAGCAGAGGATAACATGAACTGCCAGATGAGTAATATCACAGTTACATACCGCGACGGGCGCGTCGCTCAACTTGAGCAAGTTTATATTCGCGGCAGCAAGATCCGCTTCCTCATTTTGCCTGACATGCTTAAAAACGCCCCTATGTTGAAAAGTATGTCTAGCGGAGGATCTAGCGGAGG	agtattggggtgcctatcaaagttttgcacgaggctgaaggccatattgtcacttgtgaaacaaataccggggaggtctatcgcggtaaattgattgaagcagaggataacatgaactgccagatgagtaatatcacagttacataccgcgacgggcgcgtcgctcaacttgagcaagtttatattcgcggcagcaagatccgcttcctcattttgcctgacatgcttaaaaacgcccctatgttgaaaagtatg		ATCCACCGGTACCATGGCTAGCagtattggggtgcctatcaaagttttgcacgaggctgaaggccatattgtcacttgtgaaacaaataccggggaggtctatcgcggtaaattgattgaagcagaggataacatgaactgccagatgagtaatatcacagttacataccgcgacgggcgcgtcgctcaacttgagcaagtttatattcgcggcagcaagatccgcttcctcattttgcctgacatgcttaaaaacgcccctatgttgaaaagtatgTCTAGCGGAGGATCTAGCGGAGG	1_wt_control_peptides	SNRPD3	935	0.4449197860962567	0.8358470326323938
9049	841	3694	hblOligo229866_Cat1	9049	NM_4175	2.0	ATGAGTAATATCATCACAGTTACATACCGCGACGGGCGCGTCGCTCAACTTGAGCAAGTTTATATTCGCGGCAGCAAGATCCGCTTCCTCATTTTGCCTGACATGCTTAAAAACGCCCCTATGTTGAAAAGTATGAAAAACAAGAATCAGGGGTCTGGGGCAGGCCGCGGGAAAGCAGCAATTCTCAAGGCCCAGGTTGCCGCACGCGGTCGCGGGCGCGGCATGGGCCGCGGGAACATCTTTCAAAAGCGCCGCTCTAGCGGAGGATCTAGCGGAGG	atgagtaatatcatcacagttacataccgcgacgggcgcgtcgctcaacttgagcaagtttatattcgcggcagcaagatccgcttcctcattttgcctgacatgcttaaaaacgcccctatgttgaaaagtatgaaaaacaagaatcaggggtctggggcaggccgcgggaaagcagcaattctcaaggcccaggttgccgcacgcggtcgcgggcgcggcatgggccgcgggaacatctttcaaaagcgccgc		ATCCACCGGTACCATGGCTAGCatgagtaatatcatcacagttacataccgcgacgggcgcgtcgctcaacttgagcaagtttatattcgcggcagcaagatccgcttcctcattttgcctgacatgcttaaaaacgcccctatgttgaaaagtatgaaaaacaagaatcaggggtctggggcaggccgcgggaaagcagcaattctcaaggcccaggttgccgcacgcggtcgcgggcgcggcatgggccgcgggaacatctttcaaaagcgccgcTCTAGCGGAGGATCTAGCGGAGG	1_wt_control_peptides	SNRPD3	4535	0.18544652701212788	-0.42280784524921833
9438	18	1562	hblOligo95882_Cat1	9438	NM_4637	1.0	ACCTCCCGCAAGAAGGTCTTGTTGAAAGTGATTATCCTTGGCGATAGTGGCGTGGGGAAAACAAGCCTCATGAATCAATATGTTAACAAGAAATTCTCCAATCAGTACAAAGCAACCATCGGGGCTGATTTTTTGACAAAAGAAGTTATGGTGGACGATCGCTTGGTCACCATGCAGATTTGGGATACAGCCGGCCAAGAACGCTTTCAAAGCCTGGGGGTGGCCTTTTATCGCGGTGCTGATTGCTGTGTCCTTTCTAGCGGAGGATCTAGCGGAGG	acctcccgcaagaaggtcttgttgaaagtgattatccttggcgatagtggcgtggggaaaacaagcctcatgaatcaatatgttaacaagaaattctccaatcagtacaaagcaaccatcggggctgattttttgacaaaagaagttatggtggacgatcgcttggtcaccatgcagatttgggatacagccggccaagaacgctttcaaagcctgggggtggccttttatcgcggtgctgattgctgtgtcctt		ATCCACCGGTACCATGGCTAGCacctcccgcaagaaggtcttgttgaaagtgattatccttggcgatagtggcgtggggaaaacaagcctcatgaatcaatatgttaacaagaaattctccaatcagtacaaagcaaccatcggggctgattttttgacaaaagaagttatggtggacgatcgcttggtcaccatgcagatttgggatacagccggccaagaacgctttcaaagcctgggggtggccttttatcgcggtgctgattgctgtgtccttTCTAGCGGAGGATCTAGCGGAGG	1_wt_control_peptides	RAB7A	1580	0.01139240506329114	-3.406284916966448
9439	3172	11286	hblOligo218698_Cat1	9439	NM_4637	2.0	TTGACAAAAGAAGTTATGGTGGACGATCGCTTGGTCACCATGCAGATTTGGGATACAGCCGGCCAAGAACGCTTTCAAAGCCTGGGGGTGGCCTTTTATCGCGGTGCTGATTGCTGTGTCCTTGTTTTCGACGTTACTGCTCCAAATACCTTCAAAACTCTGGACTCATGGCGCGACGAGTTTCTCATCCAAGCATCCCCACGCGATCCAGAAAATTTTCCTTTTGTTGTTCTGGGTAATAAGATTGACCTGGAGTCTAGCGGAGGATCTAGCGGAGG	ttgacaaaagaagttatggtggacgatcgcttggtcaccatgcagatttgggatacagccggccaagaacgctttcaaagcctgggggtggccttttatcgcggtgctgattgctgtgtccttgttttcgacgttactgctccaaataccttcaaaactctggactcatggcgcgacgagtttctcatccaagcatccccacgcgatccagaaaattttccttttgttgttctgggtaataagattgacctggag		ATCCACCGGTACCATGGCTAGCttgacaaaagaagttatggtggacgatcgcttggtcaccatgcagatttgggatacagccggccaagaacgctttcaaagcctgggggtggccttttatcgcggtgctgattgctgtgtccttgttttcgacgttactgctccaaataccttcaaaactctggactcatggcgcgacgagtttctcatccaagcatccccacgcgatccagaaaattttccttttgttgttctgggtaataagattgacctggagTCTAGCGGAGGATCTAGCGGAGG	1_wt_control_peptides	RAB7A	14458	0.21939410706875087	-0.21213506023732775
9441	743	698	hblOligo218699_Cat1	9441	NM_4637	4.0	CTGGGTAATAAGATTGACCTGGAGAATCGCCAGGTTGCCACTAAGCGCGCCCAGGCATGGTGTTATAGCAAAAACAACATCCCATACTTCGAAACATCCGCTAAAGAAGCCATTAATGTCGAACAAGCATTCCAAACAATTGCACGCAACGCCCTCAAACAGGAGACAGAGGTCGAACTTTACAATGAATTTCCTGAACCTATCAAACTCGACAAGAACGATCGCGCCAAAGCTTCTGCTGAGAGTTGTTCATGTTCTAGCGGAGGATCTAGCGGAGG	ctgggtaataagattgacctggagaatcgccaggttgccactaagcgcgcccaggcatggtgttatagcaaaaacaacatcccatacttcgaaacatccgctaaagaagccattaatgtcgaacaagcattccaaacaattgcacgcaacgccctcaaacaggagacagaggtcgaactttacaatgaatttcctgaacctatcaaactcgacaagaacgatcgcgccaaagcttctgctgagagttgttcatgt		ATCCACCGGTACCATGGCTAGCctgggtaataagattgacctggagaatcgccaggttgccactaagcgcgcccaggcatggtgttatagcaaaaacaacatcccatacttcgaaacatccgctaaagaagccattaatgtcgaacaagcattccaaacaattgcacgcaacgccctcaaacaggagacagaggtcgaactttacaatgaatttcctgaacctatcaaactcgacaagaacgatcgcgccaaagcttctgctgagagttgttcatgtTCTAGCGGAGGATCTAGCGGAGG	1_wt_control_peptides	RAB7A	1441	0.5156141568355309	1.1195425974924058
10378	221	1509	hblOligo97536_Cat1	10378	NM_5669	1.0	TCTGCCGCAATGCGCGAGCGCTTCGATCGCTTCTTGCATGAGAAGAACTGCATGACTGACCTCCTTGCCAAGTTGGAGGCTAAAACTGGGGTGAACCGCAGTTTCATTGCTCTGGGTGTTATCGGCCTCGTGGCTCTCTACCTCGTTTTCGGCTATGGGGCCAGTCTGCTTTGTAACTTGATCGGCTTCGGCTACCCTGCTTACATTAGCATCAAAGCTATCGAGTCTCCTAATAAGGAGGATGACACCCAATGGTCTAGCGGAGGATCTAGCGGAGG	tctgccgcaatgcgcgagcgcttcgatcgcttcttgcatgagaagaactgcatgactgacctccttgccaagttggaggctaaaactggggtgaaccgcagtttcattgctctgggtgttatcggcctcgtggctctctacctcgttttcggctatggggccagtctgctttgtaacttgatcggcttcggctaccctgcttacattagcatcaaagctatcgagtctcctaataaggaggatgacacccaatgg		ATCCACCGGTACCATGGCTAGCtctgccgcaatgcgcgagcgcttcgatcgcttcttgcatgagaagaactgcatgactgacctccttgccaagttggaggctaaaactggggtgaaccgcagtttcattgctctgggtgttatcggcctcgtggctctctacctcgttttcggctatggggccagtctgctttgtaacttgatcggcttcggctaccctgcttacattagcatcaaagctatcgagtctcctaataaggaggatgacacccaatggTCTAGCGGAGGATCTAGCGGAGG	1_wt_control_peptides	REEP5	1730	0.12774566473988438	-0.8639741017130771
10379	843	1089	hblOligo220223_Cat1	10379	NM_5669	2.0	GCTCTCTACCTCGTTTTCGGCTATGGGGCCAGTCTGCTTTGTAACTTGATCGGCTTCGGCTACCCTGCTTACATTAGCATCAAAGCTATCGAGTCTCCTAATAAGGAGGATGACACCCAATGGTTGACTTACTGGGTCGTGTATGGGGTTTTCAGCATTGCCGAATTTTTTAGTGACATCTTCTTGAGTTGGTTTCCTTTTTACTACATGCTGAAATGCGGTTTTCTCCTTTGGTGCATGGCTCCATCACCTAGCTCTAGCGGAGGATCTAGCGGAGG	gctctctacctcgttttcggctatggggccagtctgctttgtaacttgatcggcttcggctaccctgcttacattagcatcaaagctatcgagtctcctaataaggaggatgacacccaatggttgacttactgggtcgtgtatggggttttcagcattgccgaattttttagtgacatcttcttgagttggtttcctttttactacatgctgaaatgcggttttctcctttggtgcatggctccatcacctagc		ATCCACCGGTACCATGGCTAGCgctctctacctcgttttcggctatggggccagtctgctttgtaacttgatcggcttcggctaccctgcttacattagcatcaaagctatcgagtctcctaataaggaggatgacacccaatggttgacttactgggtcgtgtatggggttttcagcattgccgaattttttagtgacatcttcttgagttggtttcctttttactacatgctgaaatgcggttttctcctttggtgcatggctccatcacctagcTCTAGCGGAGGATCTAGCGGAGG	1_wt_control_peptides	REEP5	1932	0.4363354037267081	0.8010174906059141
10380	420	1686	hblOligo97537_Cat1	10380	NM_5669	3.0	GTCGTGTATGGGGTTTTCAGCATTGCCGAATTTTTTAGTGACATCTTCTTGAGTTGGTTTCCTTTTTACTACATGCTGAAATGCGGTTTTCTCCTTTGGTGCATGGCTCCATCACCTAGCAACGGTGCTGAGCTTCTCTATAAACGCATCATTCGCCCTTTCTTTCTTAAGCACGAATCCCAGATGGACAGCGTGGTTAAGGACCTCAAAGACAAAGCCAAAGAGACAGCAGATGCCATCACCAAGGAGGCCAAATCTAGCGGAGGATCTAGCGGAGG	gtcgtgtatggggttttcagcattgccgaattttttagtgacatcttcttgagttggtttcctttttactacatgctgaaatgcggttttctcctttggtgcatggctccatcacctagcaacggtgctgagcttctctataaacgcatcattcgccctttctttcttaagcacgaatcccagatggacagcgtggttaaggacctcaaagacaaagccaaagagacagcagatgccatcaccaaggaggccaaa		ATCCACCGGTACCATGGCTAGCgtcgtgtatggggttttcagcattgccgaattttttagtgacatcttcttgagttggtttcctttttactacatgctgaaatgcggttttctcctttggtgcatggctccatcacctagcaacggtgctgagcttctctataaacgcatcattcgccctttctttcttaagcacgaatcccagatggacagcgtggttaaggacctcaaagacaaagccaaagagacagcagatgccatcaccaaggaggccaaaTCTAGCGGAGGATCTAGCGGAGG	1_wt_control_peptides	REEP5	2106	0.19943019943019943	-0.3327937717473677
10381	27	53	hblOligo220224_Cat1	10381	NM_5669	4.0	ATCTTCTTGAGTTGGTTTCCTTTTTACTACATGCTGAAATGCGGTTTTCTCCTTTGGTGCATGGCTCCATCACCTAGCAACGGTGCTGAGCTTCTCTATAAACGCATCATTCGCCCTTTCTTTCTTAAGCACGAATCCCAGATGGACAGCGTGGTTAAGGACCTCAAAGACAAAGCCAAAGAGACAGCAGATGCCATCACCAAGGAGGCCAAAAAAGCCACCGTTAATCTCCTGGGGGAGGAAAAGAAAAGCACCTCTAGCGGAGGATCTAGCGGAGG	atcttcttgagttggtttcctttttactacatgctgaaatgcggttttctcctttggtgcatggctccatcacctagcaacggtgctgagcttctctataaacgcatcattcgccctttctttcttaagcacgaatcccagatggacagcgtggttaaggacctcaaagacaaagccaaagagacagcagatgccatcaccaaggaggccaaaaaagccaccgttaatctcctgggggaggaaaagaaaagcacc		ATCCACCGGTACCATGGCTAGCatcttcttgagttggtttcctttttactacatgctgaaatgcggttttctcctttggtgcatggctccatcacctagcaacggtgctgagcttctctataaacgcatcattcgccctttctttcttaagcacgaatcccagatggacagcgtggttaaggacctcaaagacaaagccaaagagacagcagatgccatcaccaaggaggccaaaaaagccaccgttaatctcctgggggaggaaaagaaaagcaccTCTAGCGGAGGATCTAGCGGAGG	1_wt_control_peptides	REEP5	80	0.3375	0.3826106079892263
10444	1588	3085	hblOligo123511_Cat1	10444	NM_57180	1.0	GCTGGGCATCGCCTCGTGCTTGTCCTGGGCGATCTTCACATTCCTCACCGCTGCAATAGTTTGCCTGCAAAGTTTAAAAAATTGCTCGTCCCTGGTAAGATTCAGCACATTCTTTGCACAGGGAATCTGTGCACCAAGGAATCCTACGATTACCTTAAAACCCTCGCAGGGGATGTCCATATCGTTCGCGGTGATTTCGACGAGAATCTCAACTACCCTGAACAGAAGGTCGTTACCGTCGGTCAATTTAAAATTTCTAGCGGAGGATCTAGCGGAGG	gctgggcatcgcctcgtgcttgtcctgggcgatcttcacattcctcaccgctgcaatagtttgcctgcaaagtttaaaaaattgctcgtccctggtaagattcagcacattctttgcacagggaatctgtgcaccaaggaatcctacgattaccttaaaaccctcgcaggggatgtccatatcgttcgcggtgatttcgacgagaatctcaactaccctgaacagaaggtcgttaccgtcggtcaatttaaaatt		ATCCACCGGTACCATGGCTAGCgctgggcatcgcctcgtgcttgtcctgggcgatcttcacattcctcaccgctgcaatagtttgcctgcaaagtttaaaaaattgctcgtccctggtaagattcagcacattctttgcacagggaatctgtgcaccaaggaatcctacgattaccttaaaaccctcgcaggggatgtccatatcgttcgcggtgatttcgacgagaatctcaactaccctgaacagaaggtcgttaccgtcggtcaatttaaaattTCTAGCGGAGGATCTAGCGGAGG	1_wt_control_peptides	VPS29	4673	0.33982452386047507	0.3929893610046119
10445	2481	24415	hblOligo244196_Cat1	10445	NM_57180	2.0	ACCAAGGAATCCTACGATTACCTTAAAACCCTCGCAGGGGATGTCCATATCGTTCGCGGTGATTTCGACGAGAATCTCAACTACCCTGAACAGAAGGTCGTTACCGTCGGTCAATTTAAAATTGGCCTGATCCACGGCCACCAAGTCATCCCTTGGGGCGATATGGCCAGCCTTGCCCTCTTGCAACGCCAGTTTGATGTGGACATCCTCATTTCTGGCCATACACATAAATTTGAAGCTTTTGAACATGAGAACTCTAGCGGAGGATCTAGCGGAGG	accaaggaatcctacgattaccttaaaaccctcgcaggggatgtccatatcgttcgcggtgatttcgacgagaatctcaactaccctgaacagaaggtcgttaccgtcggtcaatttaaaattggcctgatccacggccaccaagtcatcccttggggcgatatggccagccttgccctcttgcaacgccagtttgatgtggacatcctcatttctggccatacacataaatttgaagcttttgaacatgagaac		ATCCACCGGTACCATGGCTAGCaccaaggaatcctacgattaccttaaaaccctcgcaggggatgtccatatcgttcgcggtgatttcgacgagaatctcaactaccctgaacagaaggtcgttaccgtcggtcaatttaaaattggcctgatccacggccaccaagtcatcccttggggcgatatggccagccttgccctcttgcaacgccagtttgatgtggacatcctcatttctggccatacacataaatttgaagcttttgaacatgagaacTCTAGCGGAGGATCTAGCGGAGG	1_wt_control_peptides	VPS29	26896	0.0922441998810232	-1.2294703372669407
10446	86	287	hblOligo123512_Cat1	10446	NM_57180	3.0	GGCCACCAAGTCATCCCTTGGGGCGATATGGCCAGCCTTGCCCTCTTGCAACGCCAGTTTGATGTGGACATCCTCATTTCTGGCCATACACATAAATTTGAAGCTTTTGAACATGAGAACAAATTCTACATTAATCCAGGCTCCGCCACCGGCGCTTACAACGCTTTGGAGACAAATATTATTCCTTCATTCGTGCTTATGGACATCCAAGCCTCCACCGTCGTTACATACGTCTATCAGTTGATCGGGGATGACTCTAGCGGAGGATCTAGCGGAGG	ggccaccaagtcatcccttggggcgatatggccagccttgccctcttgcaacgccagtttgatgtggacatcctcatttctggccatacacataaatttgaagcttttgaacatgagaacaaattctacattaatccaggctccgccaccggcgcttacaacgctttggagacaaatattattccttcattcgtgcttatggacatccaagcctccaccgtcgttacatacgtctatcagttgatcggggatgac		ATCCACCGGTACCATGGCTAGCggccaccaagtcatcccttggggcgatatggccagccttgccctcttgcaacgccagtttgatgtggacatcctcatttctggccatacacataaatttgaagcttttgaacatgagaacaaattctacattaatccaggctccgccaccggcgcttacaacgctttggagacaaatattattccttcattcgtgcttatggacatccaagcctccaccgtcgttacatacgtctatcagttgatcggggatgacTCTAGCGGAGGATCTAGCGGAGG	1_wt_control_peptides	VPS29	373	0.23056300268096513	-0.14806926396909437
10447	93	452	hblOligo244197_Cat1	10447	NM_57180	4.0	AGCCTTGCCCTCTTGCAACGCCAGTTTGATGTGGACATCCTCATTTCTGGCCATACACATAAATTTGAAGCTTTTGAACATGAGAACAAATTCTACATTAATCCAGGCTCCGCCACCGGCGCTTACAACGCTTTGGAGACAAATATTATTCCTTCATTCGTGCTTATGGACATCCAAGCCTCCACCGTCGTTACATACGTCTATCAGTTGATCGGGGATGACGTTAAAGTTGAGCGCATTGAATATAAAAAGCCTTCTAGCGGAGGATCTAGCGGAGG	agccttgccctcttgcaacgccagtttgatgtggacatcctcatttctggccatacacataaatttgaagcttttgaacatgagaacaaattctacattaatccaggctccgccaccggcgcttacaacgctttggagacaaatattattccttcattcgtgcttatggacatccaagcctccaccgtcgttacatacgtctatcagttgatcggggatgacgttaaagttgagcgcattgaatataaaaagcct		ATCCACCGGTACCATGGCTAGCagccttgccctcttgcaacgccagtttgatgtggacatcctcatttctggccatacacataaatttgaagcttttgaacatgagaacaaattctacattaatccaggctccgccaccggcgcttacaacgctttggagacaaatattattccttcattcgtgcttatggacatccaagcctccaccgtcgttacatacgtctatcagttgatcggggatgacgttaaagttgagcgcattgaatataaaaagcctTCTAGCGGAGGATCTAGCGGAGG	1_wt_control_peptides	VPS29	545	0.1706422018348624	-0.5240170311419563
11373	1475	5487	hblOligo123071_Cat1	11373	NM_7126	1.0	GCTTCCGGTGCTGACTCTAAAGGCGACGACTTGAGCACCGCTATTCTTAAGCAGAAAAACCGCCCAAATCGCCTGATTGTTGATGAGGCTATCAACGAGGATAACTCTGTGGTTTCCTTGAGCCAACCAAAGATGGATGAACTCCAATTGTTCCGCGGGGACACTGTTCTCCTGAAAGGTAAGAAGCGCCGCGAAGCCGTTTGCATTGTTCTTTCCGATGACACATGTAGTGACGAAAAGATCCGCATGAATCGCTCTAGCGGAGGATCTAGCGGAGG	gcttccggtgctgactctaaaggcgacgacttgagcaccgctattcttaagcagaaaaaccgcccaaatcgcctgattgttgatgaggctatcaacgaggataactctgtggtttccttgagccaaccaaagatggatgaactccaattgttccgcggggacactgttctcctgaaaggtaagaagcgccgcgaagccgtttgcattgttctttccgatgacacatgtagtgacgaaaagatccgcatgaatcgc		ATCCACCGGTACCATGGCTAGCgcttccggtgctgactctaaaggcgacgacttgagcaccgctattcttaagcagaaaaaccgcccaaatcgcctgattgttgatgaggctatcaacgaggataactctgtggtttccttgagccaaccaaagatggatgaactccaattgttccgcggggacactgttctcctgaaaggtaagaagcgccgcgaagccgtttgcattgttctttccgatgacacatgtagtgacgaaaagatccgcatgaatcgcTCTAGCGGAGGATCTAGCGGAGG	1_wt_control_peptides	VCP	6962	0.211864406779661	-0.25665801274803623
11374	416	4850	hblOligo243791_Cat1	11374	NM_7126	2.0	GATGAACTCCAATTGTTCCGCGGGGACACTGTTCTCCTGAAAGGTAAGAAGCGCCGCGAAGCCGTTTGCATTGTTCTTTCCGATGACACATGTAGTGACGAAAAGATCCGCATGAATCGCGTTGTGCGCAATAATCTCCGCGTCCGCCTTGGTGATGTTATCAGCATCCAGCCTTGCCCTGATGTCAAATATGGCAAGCGCATTCATGTGCTCCCTATTGATGACACCGTGGAGGGTATTACTGGGAACCTTTTTTCTAGCGGAGGATCTAGCGGAGG	gatgaactccaattgttccgcggggacactgttctcctgaaaggtaagaagcgccgcgaagccgtttgcattgttctttccgatgacacatgtagtgacgaaaagatccgcatgaatcgcgttgtgcgcaataatctccgcgtccgccttggtgatgttatcagcatccagccttgccctgatgtcaaatatggcaagcgcattcatgtgctccctattgatgacaccgtggagggtattactgggaaccttttt		ATCCACCGGTACCATGGCTAGCgatgaactccaattgttccgcggggacactgttctcctgaaaggtaagaagcgccgcgaagccgtttgcattgttctttccgatgacacatgtagtgacgaaaagatccgcatgaatcgcgttgtgcgcaataatctccgcgtccgccttggtgatgttatcagcatccagccttgccctgatgtcaaatatggcaagcgcattcatgtgctccctattgatgacaccgtggagggtattactgggaacctttttTCTAGCGGAGGATCTAGCGGAGG	1_wt_control_peptides	VCP	5266	0.07899734143562476	-1.3989830681332465
11375	1983	4569	hblOligo123072_Cat1	11375	NM_7126	3.0	AATCTCCGCGTCCGCCTTGGTGATGTTATCAGCATCCAGCCTTGCCCTGATGTCAAATATGGCAAGCGCATTCATGTGCTCCCTATTGATGACACCGTGGAGGGTATTACTGGGAACCTTTTTGAAGTTTACTTGAAACCATACTTTCTCGAAGCCTATCGCCCAATTCGCAAAGGCGACATCTTCCTCGTTCGCGGTGGTATGCGCGCAGTCGAGTTTAAAGTGGTTGAGACAGACCCAAGTCCATACTGCATTTCTAGCGGAGGATCTAGCGGAGG	aatctccgcgtccgccttggtgatgttatcagcatccagccttgccctgatgtcaaatatggcaagcgcattcatgtgctccctattgatgacaccgtggagggtattactgggaacctttttgaagtttacttgaaaccatactttctcgaagcctatcgcccaattcgcaaaggcgacatcttcctcgttcgcggtggtatgcgcgcagtcgagtttaaagtggttgagacagacccaagtccatactgcatt		ATCCACCGGTACCATGGCTAGCaatctccgcgtccgccttggtgatgttatcagcatccagccttgccctgatgtcaaatatggcaagcgcattcatgtgctccctattgatgacaccgtggagggtattactgggaacctttttgaagtttacttgaaaccatactttctcgaagcctatcgcccaattcgcaaaggcgacatcttcctcgttcgcggtggtatgcgcgcagtcgagtttaaagtggttgagacagacccaagtccatactgcattTCTAGCGGAGGATCTAGCGGAGG	1_wt_control_peptides	VCP	6552	0.30265567765567764	0.2223821424935435
11376	181	196	hblOligo243792_Cat1	11376	NM_7126	4.0	AAACCATACTTTCTCGAAGCCTATCGCCCAATTCGCAAAGGCGACATCTTCCTCGTTCGCGGTGGTATGCGCGCAGTCGAGTTTAAAGTGGTTGAGACAGACCCAAGTCCATACTGCATTGTTGCTCCTGATACCGTGATTCACTGTGAAGGTGAGCCTATCAAGCGCGAGGACGAAGAGGAATCTCTCAATGAGGTTGGTTACGATGATATCGGCGGTTGCCGCAAGCAGCTCGCCCAAATCAAAGAGATGGTGTCTAGCGGAGGATCTAGCGGAGG	aaaccatactttctcgaagcctatcgcccaattcgcaaaggcgacatcttcctcgttcgcggtggtatgcgcgcagtcgagtttaaagtggttgagacagacccaagtccatactgcattgttgctcctgataccgtgattcactgtgaaggtgagcctatcaagcgcgaggacgaagaggaatctctcaatgaggttggttacgatgatatcggcggttgccgcaagcagctcgcccaaatcaaagagatggtg		ATCCACCGGTACCATGGCTAGCaaaccatactttctcgaagcctatcgcccaattcgcaaaggcgacatcttcctcgttcgcggtggtatgcgcgcagtcgagtttaaagtggttgagacagacccaagtccatactgcattgttgctcctgataccgtgattcactgtgaaggtgagcctatcaagcgcgaggacgaagaggaatctctcaatgaggttggttacgatgatatcggcggttgccgcaagcagctcgcccaaatcaaagagatggtgTCTAGCGGAGGATCTAGCGGAGG	1_wt_control_peptides	VCP	377	0.48010610079575594	0.9774480275723273
11377	76	464	hblOligo123073_Cat1	11377	NM_7126	5.0	GTGATTCACTGTGAAGGTGAGCCTATCAAGCGCGAGGACGAAGAGGAATCTCTCAATGAGGTTGGTTACGATGATATCGGCGGTTGCCGCAAGCAGCTCGCCCAAATCAAAGAGATGGTGGAACTCCCTTTGCGCCACCCAGCACTTTTCAAGGCCATCGGCGTGAAGCCTCCTCGCGGGATCCTGCTGTATGGCCCTCCAGGCACCGGCAAGACACTTATCGCTCGCGCCGTGGCTAACGAGACTGGGGCATTTTCTAGCGGAGGATCTAGCGGAGG	gtgattcactgtgaaggtgagcctatcaagcgcgaggacgaagaggaatctctcaatgaggttggttacgatgatatcggcggttgccgcaagcagctcgcccaaatcaaagagatggtggaactccctttgcgccacccagcacttttcaaggccatcggcgtgaagcctcctcgcgggatcctgctgtatggccctccaggcaccggcaagacacttatcgctcgcgccgtggctaacgagactggggcattt		ATCCACCGGTACCATGGCTAGCgtgattcactgtgaaggtgagcctatcaagcgcgaggacgaagaggaatctctcaatgaggttggttacgatgatatcggcggttgccgcaagcagctcgcccaaatcaaagagatggtggaactccctttgcgccacccagcacttttcaaggccatcggcgtgaagcctcctcgcgggatcctgctgtatggccctccaggcaccggcaagacacttatcgctcgcgccgtggctaacgagactggggcatttTCTAGCGGAGGATCTAGCGGAGG	1_wt_control_peptides	VCP	540	0.14074074074074075	-0.7520855564029052
11378	1082	2575	hblOligo243793_Cat1	11378	NM_7126	6.0	CACCCAGCACTTTTCAAGGCCATCGGCGTGAAGCCTCCTCGCGGGATCCTGCTGTATGGCCCTCCAGGCACCGGCAAGACACTTATCGCTCGCGCCGTGGCTAACGAGACTGGGGCATTTTTCTTTCTCATCAATGGGCCTGAAATCATGAGTAAACTGGCTGGTGAATCTGAGTCTAACCTGCGCAAAGCTTTTGAGGAAGCCGAAAAAAACGCACCTGCAATTATTTTCATCGATGAATTGGACGCAATTGCCTCTAGCGGAGGATCTAGCGGAGG	cacccagcacttttcaaggccatcggcgtgaagcctcctcgcgggatcctgctgtatggccctccaggcaccggcaagacacttatcgctcgcgccgtggctaacgagactggggcatttttctttctcatcaatgggcctgaaatcatgagtaaactggctggtgaatctgagtctaacctgcgcaaagcttttgaggaagccgaaaaaaacgcacctgcaattattttcatcgatgaattggacgcaattgcc		ATCCACCGGTACCATGGCTAGCcacccagcacttttcaaggccatcggcgtgaagcctcctcgcgggatcctgctgtatggccctccaggcaccggcaagacacttatcgctcgcgccgtggctaacgagactggggcatttttctttctcatcaatgggcctgaaatcatgagtaaactggctggtgaatctgagtctaacctgcgcaaagcttttgaggaagccgaaaaaaacgcacctgcaattattttcatcgatgaattggacgcaattgccTCTAGCGGAGGATCTAGCGGAGG	1_wt_control_peptides	VCP	3657	0.29587093245829915	0.19002730184560934
11379	34	55	hblOligo123074_Cat1	11379	NM_7126	7.0	GGGCCTGAAATCATGAGTAAACTGGCTGGTGAATCTGAGTCTAACCTGCGCAAAGCTTTTGAGGAAGCCGAAAAAAACGCACCTGCAATTATTTTCATCGATGAATTGGACGCAATTGCCCCAAAACGCGAGAAGACTCACGGCGAGGTCGAACGCCGCATTGTGAGTCAGCTGCTTACTCTGATGGATGGCCTTAAACAACGCGCACACGTCATCGTGATGGCCGCTACAAACCGCCCAAATTCCATCGATCCATCTAGCGGAGGATCTAGCGGAGG	gggcctgaaatcatgagtaaactggctggtgaatctgagtctaacctgcgcaaagcttttgaggaagccgaaaaaaacgcacctgcaattattttcatcgatgaattggacgcaattgccccaaaacgcgagaagactcacggcgaggtcgaacgccgcattgtgagtcagctgcttactctgatggatggccttaaacaacgcgcacacgtcatcgtgatggccgctacaaaccgcccaaattccatcgatcca		ATCCACCGGTACCATGGCTAGCgggcctgaaatcatgagtaaactggctggtgaatctgagtctaacctgcgcaaagcttttgaggaagccgaaaaaaacgcacctgcaattattttcatcgatgaattggacgcaattgccccaaaacgcgagaagactcacggcgaggtcgaacgccgcattgtgagtcagctgcttactctgatggatggccttaaacaacgcgcacacgtcatcgtgatggccgctacaaaccgcccaaattccatcgatccaTCTAGCGGAGGATCTAGCGGAGG	1_wt_control_peptides	VCP	89	0.38202247191011235	0.5760929949207094
11380	820	2996	hblOligo243794_Cat1	11380	NM_7126	8.0	ACTCACGGCGAGGTCGAACGCCGCATTGTGAGTCAGCTGCTTACTCTGATGGATGGCCTTAAACAACGCGCACACGTCATCGTGATGGCCGCTACAAACCGCCCAAATTCCATCGATCCAGCCCTTCGCCGCTTCGGGCGCTTTGATCGCGAGGTTGACATCGGCATTCCTGACGCAACAGGCCGCCTGGAAATTCTTCAGATCCATACTAAAAACATGAAACTTGCTGACGACGTCGATCTTGAGCAAGTCGCATCTAGCGGAGGATCTAGCGGAGG	actcacggcgaggtcgaacgccgcattgtgagtcagctgcttactctgatggatggccttaaacaacgcgcacacgtcatcgtgatggccgctacaaaccgcccaaattccatcgatccagcccttcgccgcttcgggcgctttgatcgcgaggttgacatcggcattcctgacgcaacaggccgcctggaaattcttcagatccatactaaaaacatgaaacttgctgacgacgtcgatcttgagcaagtcgca		ATCCACCGGTACCATGGCTAGCactcacggcgaggtcgaacgccgcattgtgagtcagctgcttactctgatggatggccttaaacaacgcgcacacgtcatcgtgatggccgctacaaaccgcccaaattccatcgatccagcccttcgccgcttcgggcgctttgatcgcgaggttgacatcggcattcctgacgcaacaggccgcctggaaattcttcagatccatactaaaaacatgaaacttgctgacgacgtcgatcttgagcaagtcgcaTCTAGCGGAGGATCTAGCGGAGG	1_wt_control_peptides	VCP	3816	0.2148846960167715	-0.2386633488417922
11381	102	949	hblOligo123075_Cat1	11381	NM_7126	9.0	GGGCGCTTTGATCGCGAGGTTGACATCGGCATTCCTGACGCAACAGGCCGCCTGGAAATTCTTCAGATCCATACTAAAAACATGAAACTTGCTGACGACGTCGATCTTGAGCAAGTCGCAAATGAAACACACGGCCATGTTGGCGCCGATCTCGCCGCATTGTGCTCAGAAGCCGCATTGCAGGCAATCCGCAAAAAGATGGACCTCATCGACTTGGAAGACGAAACCATTGACGCCGAGGTCATGAACTCCCTGTCTAGCGGAGGATCTAGCGGAGG	gggcgctttgatcgcgaggttgacatcggcattcctgacgcaacaggccgcctggaaattcttcagatccatactaaaaacatgaaacttgctgacgacgtcgatcttgagcaagtcgcaaatgaaacacacggccatgttggcgccgatctcgccgcattgtgctcagaagccgcattgcaggcaatccgcaaaaagatggacctcatcgacttggaagacgaaaccattgacgccgaggtcatgaactccctg		ATCCACCGGTACCATGGCTAGCgggcgctttgatcgcgaggttgacatcggcattcctgacgcaacaggccgcctggaaattcttcagatccatactaaaaacatgaaacttgctgacgacgtcgatcttgagcaagtcgcaaatgaaacacacggccatgttggcgccgatctcgccgcattgtgctcagaagccgcattgcaggcaatccgcaaaaagatggacctcatcgacttggaagacgaaaccattgacgccgaggtcatgaactccctgTCTAGCGGAGGATCTAGCGGAGG	1_wt_control_peptides	VCP	1051	0.09705042816365367	-1.1733703297886375
11382	83	37	hblOligo243795_Cat1	11382	NM_7126	10.0	CATGTTGGCGCCGATCTCGCCGCATTGTGCTCAGAAGCCGCATTGCAGGCAATCCGCAAAAAGATGGACCTCATCGACTTGGAAGACGAAACCATTGACGCCGAGGTCATGAACTCCCTGGCTGTGACTATGGATGACTTTCGCTGGGCCCTGAGTCAATCTAACCCTAGCGCCCTTCGCGAGACTGTTGTGGAAGTTCCACAAGTGACTTGGGAGGATATTGGCGGTCTGGAAGATGTGAAACGCGAATTGCAGTCTAGCGGAGGATCTAGCGGAGG	catgttggcgccgatctcgccgcattgtgctcagaagccgcattgcaggcaatccgcaaaaagatggacctcatcgacttggaagacgaaaccattgacgccgaggtcatgaactccctggctgtgactatggatgactttcgctgggccctgagtcaatctaaccctagcgcccttcgcgagactgttgtggaagttccacaagtgacttgggaggatattggcggtctggaagatgtgaaacgcgaattgcag		ATCCACCGGTACCATGGCTAGCcatgttggcgccgatctcgccgcattgtgctcagaagccgcattgcaggcaatccgcaaaaagatggacctcatcgacttggaagacgaaaccattgacgccgaggtcatgaactccctggctgtgactatggatgactttcgctgggccctgagtcaatctaaccctagcgcccttcgcgagactgttgtggaagttccacaagtgacttgggaggatattggcggtctggaagatgtgaaacgcgaattgcagTCTAGCGGAGGATCTAGCGGAGG	1_wt_control_peptides	VCP	120	0.6916666666666667	1.8649883506893925
11383	198	944	hblOligo123076_Cat1	11383	NM_7126	11.0	GACTTTCGCTGGGCCCTGAGTCAATCTAACCCTAGCGCCCTTCGCGAGACTGTTGTGGAAGTTCCACAAGTGACTTGGGAGGATATTGGCGGTCTGGAAGATGTGAAACGCGAATTGCAGGAGCTTGTTCAGTATCCAGTGGAACACCCTGACAAATTTTTGAAGTTTGGCATGACCCCAAGTAAGGGTGTGCTGTTCTATGGGCCACCAGGCTGCGGGAAAACTTTGCTGGCCAAGGCCATTGCCAATGAGTGTTCTAGCGGAGGATCTAGCGGAGG	gactttcgctgggccctgagtcaatctaaccctagcgcccttcgcgagactgttgtggaagttccacaagtgacttgggaggatattggcggtctggaagatgtgaaacgcgaattgcaggagcttgttcagtatccagtggaacaccctgacaaatttttgaagtttggcatgaccccaagtaagggtgtgctgttctatgggccaccaggctgcgggaaaactttgctggccaaggccattgccaatgagtgt		ATCCACCGGTACCATGGCTAGCgactttcgctgggccctgagtcaatctaaccctagcgcccttcgcgagactgttgtggaagttccacaagtgacttgggaggatattggcggtctggaagatgtgaaacgcgaattgcaggagcttgttcagtatccagtggaacaccctgacaaatttttgaagtttggcatgaccccaagtaagggtgtgctgttctatgggccaccaggctgcgggaaaactttgctggccaaggccattgccaatgagtgtTCTAGCGGAGGATCTAGCGGAGG	1_wt_control_peptides	VCP	1142	0.1733800350262697	-0.5047934799139464
11384	2160	11115	hblOligo243796_Cat1	11384	NM_7126	12.0	CCAGTGGAACACCCTGACAAATTTTTGAAGTTTGGCATGACCCCAAGTAAGGGTGTGCTGTTCTATGGGCCACCAGGCTGCGGGAAAACTTTGCTGGCCAAGGCCATTGCCAATGAGTGTCAGGCAAATTTTATCTCAATCAAGGGTCCAGAGCTCCTTACCATGTGGTTCGGGGAGTCCGAAGCAAACGTGCGCGAGATCTTCGATAAGGCTCGCCAAGCAGCACCTTGTGTCTTGTTCTTCGATGAGCTTGACTCTAGCGGAGGATCTAGCGGAGG	ccagtggaacaccctgacaaatttttgaagtttggcatgaccccaagtaagggtgtgctgttctatgggccaccaggctgcgggaaaactttgctggccaaggccattgccaatgagtgtcaggcaaattttatctcaatcaagggtccagagctccttaccatgtggttcggggagtccgaagcaaacgtgcgcgagatcttcgataaggctcgccaagcagcaccttgtgtcttgttcttcgatgagcttgac		ATCCACCGGTACCATGGCTAGCccagtggaacaccctgacaaatttttgaagtttggcatgaccccaagtaagggtgtgctgttctatgggccaccaggctgcgggaaaactttgctggccaaggccattgccaatgagtgtcaggcaaattttatctcaatcaagggtccagagctccttaccatgtggttcggggagtccgaagcaaacgtgcgcgagatcttcgataaggctcgccaagcagcaccttgtgtcttgttcttcgatgagcttgacTCTAGCGGAGGATCTAGCGGAGG	1_wt_control_peptides	VCP	13275	0.16271186440677965	-0.5811216701830673
11385	1110	2988	hblOligo123077_Cat1	11385	NM_7126	13.0	TCAATCAAGGGTCCAGAGCTCCTTACCATGTGGTTCGGGGAGTCCGAAGCAAACGTGCGCGAGATCTTCGATAAGGCTCGCCAAGCAGCACCTTGTGTCTTGTTCTTCGATGAGCTTGACTCCATCGCAAAAGCTCGCGGGGGGAACATCGGGGACGGCGGTGGTGCTGCCGATCGCGTGATTAACCAAATTTTGACCGAGATGGACGGTATGTCTACCAAAAAAAACGTGTTTATCATTGGCGCTACCAACCGCTCTAGCGGAGGATCTAGCGGAGG	tcaatcaagggtccagagctccttaccatgtggttcggggagtccgaagcaaacgtgcgcgagatcttcgataaggctcgccaagcagcaccttgtgtcttgttcttcgatgagcttgactccatcgcaaaagctcgcggggggaacatcggggacggcggtggtgctgccgatcgcgtgattaaccaaattttgaccgagatggacggtatgtctaccaaaaaaaacgtgtttatcattggcgctaccaaccgc		ATCCACCGGTACCATGGCTAGCtcaatcaagggtccagagctccttaccatgtggttcggggagtccgaagcaaacgtgcgcgagatcttcgataaggctcgccaagcagcaccttgtgtcttgttcttcgatgagcttgactccatcgcaaaagctcgcggggggaacatcggggacggcggtggtgctgccgatcgcgtgattaaccaaattttgaccgagatggacggtatgtctaccaaaaaaaacgtgtttatcattggcgctaccaaccgcTCTAGCGGAGGATCTAGCGGAGG	1_wt_control_peptides	VCP	4098	0.2708638360175695	0.06682140359069078
11386	224	364	hblOligo243797_Cat1	11386	NM_7126	14.0	CGCGGGGGGAACATCGGGGACGGCGGTGGTGCTGCCGATCGCGTGATTAACCAAATTTTGACCGAGATGGACGGTATGTCTACCAAAAAAAACGTGTTTATCATTGGCGCTACCAACCGCCCAGACATCATCGACCCAGCTATCCTTCGCCCTGGGCGCTTGGACCAACTTATTTATATCCCTTTGCCTGATGAAAAATCCCGCGTTGCTATCTTGAAGGCCAATTTGCGCAAATCACCTGTCGCTAAGGATGTTTCTAGCGGAGGATCTAGCGGAGG	cgcggggggaacatcggggacggcggtggtgctgccgatcgcgtgattaaccaaattttgaccgagatggacggtatgtctaccaaaaaaaacgtgtttatcattggcgctaccaaccgcccagacatcatcgacccagctatccttcgccctgggcgcttggaccaacttatttatatccctttgcctgatgaaaaatcccgcgttgctatcttgaaggccaatttgcgcaaatcacctgtcgctaaggatgtt		ATCCACCGGTACCATGGCTAGCcgcggggggaacatcggggacggcggtggtgctgccgatcgcgtgattaaccaaattttgaccgagatggacggtatgtctaccaaaaaaaacgtgtttatcattggcgctaccaaccgcccagacatcatcgacccagctatccttcgccctgggcgcttggaccaacttatttatatccctttgcctgatgaaaaatcccgcgttgctatcttgaaggccaatttgcgcaaatcacctgtcgctaaggatgttTCTAGCGGAGGATCTAGCGGAGG	1_wt_control_peptides	VCP	588	0.38095238095238093	0.571557839755318
11387	264	1281	hblOligo123078_Cat1	11387	NM_7126	15.0	CCAGCTATCCTTCGCCCTGGGCGCTTGGACCAACTTATTTATATCCCTTTGCCTGATGAAAAATCCCGCGTTGCTATCTTGAAGGCCAATTTGCGCAAATCACCTGTCGCTAAGGATGTTGACCTGGAGTTCCTGGCAAAGATGACCAACGGGTTTAGTGGGGCTGACTTGACAGAGATTTGTCAACGCGCTTGTAAATTGGCCATTCGCGAATCTATCGAGAGTGAAATTCGCCGCGAACGCGAGCGCCAAACCTCTAGCGGAGGATCTAGCGGAGG	ccagctatccttcgccctgggcgcttggaccaacttatttatatccctttgcctgatgaaaaatcccgcgttgctatcttgaaggccaatttgcgcaaatcacctgtcgctaaggatgttgacctggagttcctggcaaagatgaccaacgggtttagtggggctgacttgacagagatttgtcaacgcgcttgtaaattggccattcgcgaatctatcgagagtgaaattcgccgcgaacgcgagcgccaaacc		ATCCACCGGTACCATGGCTAGCccagctatccttcgccctgggcgcttggaccaacttatttatatccctttgcctgatgaaaaatcccgcgttgctatcttgaaggccaatttgcgcaaatcacctgtcgctaaggatgttgacctggagttcctggcaaagatgaccaacgggtttagtggggctgacttgacagagatttgtcaacgcgcttgtaaattggccattcgcgaatctatcgagagtgaaattcgccgcgaacgcgagcgccaaaccTCTAGCGGAGGATCTAGCGGAGG	1_wt_control_peptides	VCP	1545	0.170873786407767	-0.5223815432133991
11388	3482	3111	hblOligo243798_Cat1	11388	NM_7126	16.0	GCAAAGATGACCAACGGGTTTAGTGGGGCTGACTTGACAGAGATTTGTCAACGCGCTTGTAAATTGGCCATTCGCGAATCTATCGAGAGTGAAATTCGCCGCGAACGCGAGCGCCAAACCAATCCTAGTGCTATGGAGGTCGAGGAAGACGATCCAGTGCCTGAAATCCGCCGCGATCACTTTGAAGAGGCCATGCGCTTCGCACGCCGCTCAGTTTCAGATAACGACATCCGCAAGTATGAGATGTTCGCACAATCTAGCGGAGGATCTAGCGGAGG	gcaaagatgaccaacgggtttagtggggctgacttgacagagatttgtcaacgcgcttgtaaattggccattcgcgaatctatcgagagtgaaattcgccgcgaacgcgagcgccaaaccaatcctagtgctatggaggtcgaggaagacgatccagtgcctgaaatccgccgcgatcactttgaagaggccatgcgcttcgcacgccgctcagtttcagataacgacatccgcaagtatgagatgttcgcacaa		ATCCACCGGTACCATGGCTAGCgcaaagatgaccaacgggtttagtggggctgacttgacagagatttgtcaacgcgcttgtaaattggccattcgcgaatctatcgagagtgaaattcgccgcgaacgcgagcgccaaaccaatcctagtgctatggaggtcgaggaagacgatccagtgcctgaaatccgccgcgatcactttgaagaggccatgcgcttcgcacgccgctcagtttcagataacgacatccgcaagtatgagatgttcgcacaaTCTAGCGGAGGATCTAGCGGAGG	1_wt_control_peptides	VCP	6593	0.528135901713939	1.1697282789675163
11389	1859	3739	hblOligo123079_Cat1	11389	NM_7126	17.0	GAGGTCGAGGAAGACGATCCAGTGCCTGAAATCCGCCGCGATCACTTTGAAGAGGCCATGCGCTTCGCACGCCGCTCAGTTTCAGATAACGACATCCGCAAGTATGAGATGTTCGCACAAACTCTTCAACAGTCTCGCGGCTTCGGGTCATTTCGCTTTCCTTCCGGGAACCAAGGTGGCGCCGGCCCTTCCCAAGGTAGCGGCGGCGGGACAGGCGGCTCCGTGTACACCGAAGACAATGACGACGACCTGTATTCTAGCGGAGGATCTAGCGGAGG	gaggtcgaggaagacgatccagtgcctgaaatccgccgcgatcactttgaagaggccatgcgcttcgcacgccgctcagtttcagataacgacatccgcaagtatgagatgttcgcacaaactcttcaacagtctcgcggcttcgggtcatttcgctttccttccgggaaccaaggtggcgccggcccttcccaaggtagcggcggcgggacaggcggctccgtgtacaccgaagacaatgacgacgacctgtat		ATCCACCGGTACCATGGCTAGCgaggtcgaggaagacgatccagtgcctgaaatccgccgcgatcactttgaagaggccatgcgcttcgcacgccgctcagtttcagataacgacatccgcaagtatgagatgttcgcacaaactcttcaacagtctcgcggcttcgggtcatttcgctttccttccgggaaccaaggtggcgccggcccttcccaaggtagcggcggcgggacaggcggctccgtgtacaccgaagacaatgacgacgacctgtatTCTAGCGGAGGATCTAGCGGAGG	1_wt_control_peptides	VCP	5598	0.33208288674526615	0.3582861682813492
11805	1146	2070	hblOligo99806_Cat1	11805	NM_968	1.0	GCCTGCGCTCGCCCACTCATTAGTGTCTATAGCGAGAAGGGCGAAAGCTCTGGGAAAAATGTCACTCTGCCTGCTGTCTTTAAGGCCCCAATCCGCCCTGATATCGTTAACTTCGTTCACACCAATCTGCGCAAAAACAATCGCCAGCCTTACGCCGTTTCTGAACTGGCAGGGCATCAGACCAGCGCAGAATCCTGGGGCACAGGCCGCGCTGTCGCACGCATCCCACGCGTTCGCGGCGGGGGGACCCATCGCTCTAGCGGAGGATCTAGCGGAGG	gcctgcgctcgcccactcattagtgtctatagcgagaagggcgaaagctctgggaaaaatgtcactctgcctgctgtctttaaggccccaatccgccctgatatcgttaacttcgttcacaccaatctgcgcaaaaacaatcgccagccttacgccgtttctgaactggcagggcatcagaccagcgcagaatcctggggcacaggccgcgctgtcgcacgcatcccacgcgttcgcggcggggggacccatcgc		ATCCACCGGTACCATGGCTAGCgcctgcgctcgcccactcattagtgtctatagcgagaagggcgaaagctctgggaaaaatgtcactctgcctgctgtctttaaggccccaatccgccctgatatcgttaacttcgttcacaccaatctgcgcaaaaacaatcgccagccttacgccgtttctgaactggcagggcatcagaccagcgcagaatcctggggcacaggccgcgctgtcgcacgcatcccacgcgttcgcggcggggggacccatcgcTCTAGCGGAGGATCTAGCGGAGG	1_wt_control_peptides	Rpl4	3216	0.35634328358208955	0.46579466655228907
11806	1270	1941	hblOligo222304_Cat1	11806	NM_968	2.0	AAAAACAATCGCCAGCCTTACGCCGTTTCTGAACTGGCAGGGCATCAGACCAGCGCAGAATCCTGGGGCACAGGCCGCGCTGTCGCACGCATCCCACGCGTTCGCGGCGGGGGGACCCATCGCTCAGGTCAGGGGGCCTTTGGGAATATGTGCCGCGGTGGCCGCATGTTCGCACCTACAAAGACATGGCGCCGCTGGCACCGCCGCGTCAATACTACTCAGAAGCGCTATGCTATTTGTTCTGCATTGGCTGCTTCTAGCGGAGGATCTAGCGGAGG	aaaaacaatcgccagccttacgccgtttctgaactggcagggcatcagaccagcgcagaatcctggggcacaggccgcgctgtcgcacgcatcccacgcgttcgcggcggggggacccatcgctcaggtcagggggcctttgggaatatgtgccgcggtggccgcatgttcgcacctacaaagacatggcgccgctggcaccgccgcgtcaatactactcagaagcgctatgctatttgttctgcattggctgct		ATCCACCGGTACCATGGCTAGCaaaaacaatcgccagccttacgccgtttctgaactggcagggcatcagaccagcgcagaatcctggggcacaggccgcgctgtcgcacgcatcccacgcgttcgcggcggggggacccatcgctcaggtcagggggcctttgggaatatgtgccgcggtggccgcatgttcgcacctacaaagacatggcgccgctggcaccgccgcgtcaatactactcagaagcgctatgctatttgttctgcattggctgctTCTAGCGGAGGATCTAGCGGAGG	1_wt_control_peptides	Rpl4	3211	0.3955154157583307	0.6328792518206456
11807	593	5295	hblOligo99807_Cat1	11807	NM_968	3.0	GCCTTTGGGAATATGTGCCGCGGTGGCCGCATGTTCGCACCTACAAAGACATGGCGCCGCTGGCACCGCCGCGTCAATACTACTCAGAAGCGCTATGCTATTTGTTCTGCATTGGCTGCTAGCGCTTTGCCTGCTCTTGTTATGTCAAAGGGCCATCGCATCGAAGAAGTCCCAGAACTGCCTCTGGTGGTTGAAGATAAAGTCGAGGGCTATAAGAAAACTAAGGAGGCCGTGCTTCTTCTTAAAAAATTGAAGTCTAGCGGAGGATCTAGCGGAGG	gcctttgggaatatgtgccgcggtggccgcatgttcgcacctacaaagacatggcgccgctggcaccgccgcgtcaatactactcagaagcgctatgctatttgttctgcattggctgctagcgctttgcctgctcttgttatgtcaaagggccatcgcatcgaagaagtcccagaactgcctctggtggttgaagataaagtcgagggctataagaaaactaaggaggccgtgcttcttcttaaaaaattgaag		ATCCACCGGTACCATGGCTAGCgcctttgggaatatgtgccgcggtggccgcatgttcgcacctacaaagacatggcgccgctggcaccgccgcgtcaatactactcagaagcgctatgctatttgttctgcattggctgctagcgctttgcctgctcttgttatgtcaaagggccatcgcatcgaagaagtcccagaactgcctctggtggttgaagataaagtcgagggctataagaaaactaaggaggccgtgcttcttcttaaaaaattgaagTCTAGCGGAGGATCTAGCGGAGG	1_wt_control_peptides	Rpl4	5888	0.10071331521739131	-1.1322582035007622
11808	352	1131	hblOligo222305_Cat1	11808	NM_968	4.0	CTTGTTATGTCAAAGGGCCATCGCATCGAAGAAGTCCCAGAACTGCCTCTGGTGGTTGAAGATAAAGTCGAGGGCTATAAGAAAACTAAGGAGGCCGTGCTTCTTCTTAAAAAATTGAAGGCTTGGAATGACATCAAGAAGGTGTACGCTTCTCAGCGCATGCGCGCCGGCAAGGGCAAAATGCGCAATCGCCGCCGCATCCAGCGCCGCGGGCCTTGCATCATCTACAATGAAGATAATGGGATTATCAAAGCATCTAGCGGAGGATCTAGCGGAGG	cttgttatgtcaaagggccatcgcatcgaagaagtcccagaactgcctctggtggttgaagataaagtcgagggctataagaaaactaaggaggccgtgcttcttcttaaaaaattgaaggcttggaatgacatcaagaaggtgtacgcttctcagcgcatgcgcgccggcaagggcaaaatgcgcaatcgccgccgcatccagcgccgcgggccttgcatcatctacaatgaagataatgggattatcaaagca		ATCCACCGGTACCATGGCTAGCcttgttatgtcaaagggccatcgcatcgaagaagtcccagaactgcctctggtggttgaagataaagtcgagggctataagaaaactaaggaggccgtgcttcttcttaaaaaattgaaggcttggaatgacatcaagaaggtgtacgcttctcagcgcatgcgcgccggcaagggcaaaatgcgcaatcgccgccgcatccagcgccgcgggccttgcatcatctacaatgaagataatgggattatcaaagcaTCTAGCGGAGGATCTAGCGGAGG	1_wt_control_peptides	Rpl4	1483	0.23735670937289277	-0.11016064498100442
11809	5666	22257	hblOligo99808_Cat1	11809	NM_968	5.0	AAGAAGGTGTACGCTTCTCAGCGCATGCGCGCCGGCAAGGGCAAAATGCGCAATCGCCGCCGCATCCAGCGCCGCGGGCCTTGCATCATCTACAATGAAGATAATGGGATTATCAAAGCATTTCGCAACATCCCAGGGATTACATTGCTCAATGTTAGCAAACTCAATATTTTGAAACTTGCACCAGGGGGCCATGTTGGGCGCTTCTGTATCTGGACTGAAAGCGCATTTCGCAAGCTTGACGAGCTCTACGGCTCTAGCGGAGGATCTAGCGGAGG	aagaaggtgtacgcttctcagcgcatgcgcgccggcaagggcaaaatgcgcaatcgccgccgcatccagcgccgcgggccttgcatcatctacaatgaagataatgggattatcaaagcatttcgcaacatcccagggattacattgctcaatgttagcaaactcaatattttgaaacttgcaccagggggccatgttgggcgcttctgtatctggactgaaagcgcatttcgcaagcttgacgagctctacggc		ATCCACCGGTACCATGGCTAGCaagaaggtgtacgcttctcagcgcatgcgcgccggcaagggcaaaatgcgcaatcgccgccgcatccagcgccgcgggccttgcatcatctacaatgaagataatgggattatcaaagcatttcgcaacatcccagggattacattgctcaatgttagcaaactcaatattttgaaacttgcaccagggggccatgttgggcgcttctgtatctggactgaaagcgcatttcgcaagcttgacgagctctacggcTCTAGCGGAGGATCTAGCGGAGG	1_wt_control_peptides	Rpl4	27923	0.20291515954589406	-0.3111075089301547
11810	332	16437	hblOligo222306_Cat1	11810	NM_968	6.0	GGGATTACATTGCTCAATGTTAGCAAACTCAATATTTTGAAACTTGCACCAGGGGGCCATGTTGGGCGCTTCTGTATCTGGACTGAAAGCGCATTTCGCAAGCTTGACGAGCTCTACGGCACCTGGCGCAAGGCAGCTAGCCTTAAAAGCAACTATAACCTGCCTATGCACAAAATGATCAATACAGATCTCTCCCGCATTCTCAAAAGCCCTGAGATTCAACGCGCACTTCGCGCTCCACGCAAGAAGATCCACTCTAGCGGAGGATCTAGCGGAGG	gggattacattgctcaatgttagcaaactcaatattttgaaacttgcaccagggggccatgttgggcgcttctgtatctggactgaaagcgcatttcgcaagcttgacgagctctacggcacctggcgcaaggcagctagccttaaaagcaactataacctgcctatgcacaaaatgatcaatacagatctctcccgcattctcaaaagccctgagattcaacgcgcacttcgcgctccacgcaagaagatccac		ATCCACCGGTACCATGGCTAGCgggattacattgctcaatgttagcaaactcaatattttgaaacttgcaccagggggccatgttgggcgcttctgtatctggactgaaagcgcatttcgcaagcttgacgagctctacggcacctggcgcaaggcagctagccttaaaagcaactataacctgcctatgcacaaaatgatcaatacagatctctcccgcattctcaaaagccctgagattcaacgcgcacttcgcgctccacgcaagaagatccacTCTAGCGGAGGATCTAGCGGAGG	1_wt_control_peptides	Rpl4	16769	0.019798437593177887	-2.845089545753018
11811	813	6695	hblOligo99809_Cat1	11811	NM_968	7.0	GCTAGCCTTAAAAGCAACTATAACCTGCCTATGCACAAAATGATCAATACAGATCTCTCCCGCATTCTCAAAAGCCCTGAGATTCAACGCGCACTTCGCGCTCCACGCAAGAAGATCCACCGCCGCGTTCTTAAGAAGAACCCACTTAAAAACTTGCGCATTATGCTCAAGCTGAATCCATATGCAAAAACCATGCGCCGCAATACCATCCTCCGCCAGGCTCGCAATCATAAACTGCGCGTGGATAAAGCAGCATCTAGCGGAGGATCTAGCGGAGG	gctagccttaaaagcaactataacctgcctatgcacaaaatgatcaatacagatctctcccgcattctcaaaagccctgagattcaacgcgcacttcgcgctccacgcaagaagatccaccgccgcgttcttaagaagaacccacttaaaaacttgcgcattatgctcaagctgaatccatatgcaaaaaccatgcgccgcaataccatcctccgccaggctcgcaatcataaactgcgcgtggataaagcagca		ATCCACCGGTACCATGGCTAGCgctagccttaaaagcaactataacctgcctatgcacaaaatgatcaatacagatctctcccgcattctcaaaagccctgagattcaacgcgcacttcgcgctccacgcaagaagatccaccgccgcgttcttaagaagaacccacttaaaaacttgcgcattatgctcaagctgaatccatatgcaaaaaccatgcgccgcaataccatcctccgccaggctcgcaatcataaactgcgcgtggataaagcagcaTCTAGCGGAGGATCTAGCGGAGG	1_wt_control_peptides	Rpl4	7508	0.10828449653702717	-1.051319493040443
11814	328	536	hblOligo99762_Cat1	11814	NM_983	1.0	GCTCCTGTCAAAAAACTGGTTGTGAAGGGGGGTAAGAAAAAGAAGCAAGTCCTCAAGTTCACATTGGACTGTACTCATCCAGTTGAGGACGGCATCATGGACGCAGCAAATTTCGAACAGTTTCTGCAGGAACGCATCAAGGTTAATGGTAAGGCTGGGAATCTTGGCGGGGGCGTGGTTACAATTGAGCGCTCTAAGTCAAAGATCACTGTGACATCTGAGGTCCCATTCAGTAAGCGCTACTTGAAATACCTCTCTAGCGGAGGATCTAGCGGAGG	gctcctgtcaaaaaactggttgtgaaggggggtaagaaaaagaagcaagtcctcaagttcacattggactgtactcatccagttgaggacggcatcatggacgcagcaaatttcgaacagtttctgcaggaacgcatcaaggttaatggtaaggctgggaatcttggcgggggcgtggttacaattgagcgctctaagtcaaagatcactgtgacatctgaggtcccattcagtaagcgctacttgaaatacctc		ATCCACCGGTACCATGGCTAGCgctcctgtcaaaaaactggttgtgaaggggggtaagaaaaagaagcaagtcctcaagttcacattggactgtactcatccagttgaggacggcatcatggacgcagcaaatttcgaacagtttctgcaggaacgcatcaaggttaatggtaaggctgggaatcttggcgggggcgtggttacaattgagcgctctaagtcaaagatcactgtgacatctgaggtcccattcagtaagcgctacttgaaatacctcTCTAGCGGAGGATCTAGCGGAGG	1_wt_control_peptides	Rpl22	864	0.37962962962962965	0.5659451028503609
11815	550	1058	hblOligo222276_Cat1	11815	NM_983	2.0	GAACGCCGCATCAAGGTTAATGGTAAGGCTGGGAATCTTGGCGGGGGCGTGGTTACAATTGAGCGCTCTAAGTCAAAGATCACTGTGACATCTGAGGTCCCATTCAGTAAGCGCTACTTGAAATACCTCACAAAAAAGTATCTCAAGAAAAATAATCTGCGCGATTGGTTGCGCGTGGTTGCTAACTCCAAAGAATCCTACGAGCTTCGCTATTTCCAAATCAACCAAGACGAGGAGGAAGAGGAGGATGAGGATTCTAGCGGAGGATCTAGCGGAGG	gaacgccgcatcaaggttaatggtaaggctgggaatcttggcgggggcgtggttacaattgagcgctctaagtcaaagatcactgtgacatctgaggtcccattcagtaagcgctacttgaaatacctcacaaaaaagtatctcaagaaaaataatctgcgcgattggttgcgcgtggttgctaactccaaagaatcctacgagcttcgctatttccaaatcaaccaagacgaggaggaagaggaggatgaggat		ATCCACCGGTACCATGGCTAGCgaacgccgcatcaaggttaatggtaaggctgggaatcttggcgggggcgtggttacaattgagcgctctaagtcaaagatcactgtgacatctgaggtcccattcagtaagcgctacttgaaatacctcacaaaaaagtatctcaagaaaaataatctgcgcgattggttgcgcgtggttgctaactccaaagaatcctacgagcttcgctatttccaaatcaaccaagacgaggaggaagaggaggatgaggatTCTAGCGGAGGATCTAGCGGAGG	1_wt_control_peptides	Rpl22	1608	0.3420398009950249	0.40284832134529114
11816	1746	3144	hblOligo99768_Cat1	11816	NM_986	1.0	AAAGTGGAACTTTGCTCTTTCAGTGGGTACAAAATTTACCCTGGTCACGGGCGCCGCTATGCACGCACTGATGGCAAAGTTTTTCAATTTCTGAATGCAAAGTGTGAATCTGCATTCCTCAGTAAACGCAATCCTCGCCAAATCAACTGGACTGTTTTGTACCGCCGCAAACATAAAAAAGGGCAGTCCGAGGAGATCCAAAAAAAACGCACCCGCCGCGCTGTCAAATTTCAGCGCGCCATTACCGGTGCAAGCTCTAGCGGAGGATCTAGCGGAGG	aaagtggaactttgctctttcagtgggtacaaaatttaccctggtcacgggcgccgctatgcacgcactgatggcaaagtttttcaatttctgaatgcaaagtgtgaatctgcattcctcagtaaacgcaatcctcgccaaatcaactggactgttttgtaccgccgcaaacataaaaaagggcagtccgaggagatccaaaaaaaacgcacccgccgcgctgtcaaatttcagcgcgccattaccggtgcaagc		ATCCACCGGTACCATGGCTAGCaaagtggaactttgctctttcagtgggtacaaaatttaccctggtcacgggcgccgctatgcacgcactgatggcaaagtttttcaatttctgaatgcaaagtgtgaatctgcattcctcagtaaacgcaatcctcgccaaatcaactggactgttttgtaccgccgcaaacataaaaaagggcagtccgaggagatccaaaaaaaacgcacccgccgcgctgtcaaatttcagcgcgccattaccggtgcaagcTCTAGCGGAGGATCTAGCGGAGG	1_wt_control_peptides	Rpl24	4890	0.3570552147239264	0.46889723838746933
11817	31	42	hblOligo222280_Cat1	11817	NM_986	2.0	CCTCGCCAAATCAACTGGACTGTTTTGTACCGCCGCAAACATAAAAAAGGGCAGTCCGAGGAGATCCAAAAAAAACGCACCCGCCGCGCTGTCAAATTTCAGCGCGCCATTACCGGTGCAAGCCTGGCTGACATTATGGCAAAGCGCAATCAGAAACCTGAAGTGCGCAAGGCACAGCGCGAACAAGCCATCCGCGCAGCCAAAGAAGCCAAGAAGGCTAAACAGGCCAGCAAGAAGACTGCCATGGCAGCTGCTTCTAGCGGAGGATCTAGCGGAGG	cctcgccaaatcaactggactgttttgtaccgccgcaaacataaaaaagggcagtccgaggagatccaaaaaaaacgcacccgccgcgctgtcaaatttcagcgcgccattaccggtgcaagcctggctgacattatggcaaagcgcaatcagaaacctgaagtgcgcaaggcacagcgcgaacaagccatccgcgcagccaaagaagccaagaaggctaaacaggccagcaagaagactgccatggcagctgct		ATCCACCGGTACCATGGCTAGCcctcgccaaatcaactggactgttttgtaccgccgcaaacataaaaaagggcagtccgaggagatccaaaaaaaacgcacccgccgcgctgtcaaatttcagcgcgccattaccggtgcaagcctggctgacattatggcaaagcgcaatcagaaacctgaagtgcgcaaggcacagcgcgaacaagccatccgcgcagccaaagaagccaagaaggctaaacaggccagcaagaagactgccatggcagctgctTCTAGCGGAGGATCTAGCGGAGG	1_wt_control_peptides	Rpl24	73	0.4246575342465753	0.7533832417387967
11818	354	797	hblOligo99769_Cat1	11818	NM_986	3.0	ACCCGCCGCGCTGTCAAATTTCAGCGCGCCATTACCGGTGCAAGCCTGGCTGACATTGCAAAGCGCAATCAGAAACCTGAAGTGCGCAAGGCACAGCGCGAACAAGCCATCCGCGCAGCCAAAGAAGCCAAGAAGGCTAAACAGGCCAGCAAGAAGACTGCCATGGCAGCTGCTAAAGCACCTACTAAAGCTGCCCCAAAGCAGAAAATTGTCAAACCTGTTAAGGTCTCTGCTCCACGCGTTGGTGGCAAGCGCTCTAGCGGAGGATCTAGCGGAGG	acccgccgcgctgtcaaatttcagcgcgccattaccggtgcaagcctggctgacattgcaaagcgcaatcagaaacctgaagtgcgcaaggcacagcgcgaacaagccatccgcgcagccaaagaagccaagaaggctaaacaggccagcaagaagactgccatggcagctgctaaagcacctactaaagctgccccaaagcagaaaattgtcaaacctgttaaggtctctgctccacgcgttggtggcaagcgc		ATCCACCGGTACCATGGCTAGCacccgccgcgctgtcaaatttcagcgcgccattaccggtgcaagcctggctgacattgcaaagcgcaatcagaaacctgaagtgcgcaaggcacagcgcgaacaagccatccgcgcagccaaagaagccaagaaggctaaacaggccagcaagaagactgccatggcagctgctaaagcacctactaaagctgccccaaagcagaaaattgtcaaacctgttaaggtctctgctccacgcgttggtggcaagcgcTCTAGCGGAGGATCTAGCGGAGG	1_wt_control_peptides	Rpl24	1151	0.30755864465682015	0.24550788988057837
11819	66	186	hblOligo99774_Cat1	11819	NM_988	1.0	GGGAAGTTCATGAAACCTGGTAAAGTCGTTCTCGTGTTGGCTGGCCGCTATAGCGGCCGCAAGGCAGTCATCGTTAAAAATATCGATGATGGGACCAGCGATCGCCCTTACAGTCACGCACTTGTTGCCGGGATCGACCGCTACCCACGCAAGGTCACCGCAGCTATGGGGAAAAAGAAGATTGCCAAACGCAGCAAGATTAAATCATTCGTGAAGGTCTATAACTATAATCATCTCATGCCAACTCGCTATAGTTCTAGCGGAGGATCTAGCGGAGG	gggaagttcatgaaacctggtaaagtcgttctcgtgttggctggccgctatagcggccgcaaggcagtcatcgttaaaaatatcgatgatgggaccagcgatcgcccttacagtcacgcacttgttgccgggatcgaccgctacccacgcaaggtcaccgcagctatggggaaaaagaagattgccaaacgcagcaagattaaatcattcgtgaaggtctataactataatcatctcatgccaactcgctatagt		ATCCACCGGTACCATGGCTAGCgggaagttcatgaaacctggtaaagtcgttctcgtgttggctggccgctatagcggccgcaaggcagtcatcgttaaaaatatcgatgatgggaccagcgatcgcccttacagtcacgcacttgttgccgggatcgaccgctacccacgcaaggtcaccgcagctatggggaaaaagaagattgccaaacgcagcaagattaaatcattcgtgaaggtctataactataatcatctcatgccaactcgctatagtTCTAGCGGAGGATCTAGCGGAGG	1_wt_control_peptides	Rpl27	252	0.2619047619047619	0.02097372385024343
11820	21	35	hblOligo222282_Cat1	11820	NM_988	2.0	ATCGACCGCTACCCACGCAAGGTCACCGCAGCTATGGGGAAAAAGAAGATTGCCAAACGCAGCAAGATTAAATCATTCGTGAAGGTCTATAACTATAATCATCTCATGCCAACTCGCTATAGTGTGGACATCCCACTCGACAAAACAGTGGTCAATAAGGATGTTTTTCGCGACCCTGCATTGAAGCGCAAGGCTCGCCGCGAGGCCAAAGTGAAATTTGAGGAGCGCTACAAAACCGGGAAGAACAAATGGTTTTCTAGCGGAGGATCTAGCGGAGG	atcgaccgctacccacgcaaggtcaccgcagctatggggaaaaagaagattgccaaacgcagcaagattaaatcattcgtgaaggtctataactataatcatctcatgccaactcgctatagtgtggacatcccactcgacaaaacagtggtcaataaggatgtttttcgcgaccctgcattgaagcgcaaggctcgccgcgaggccaaagtgaaatttgaggagcgctacaaaaccgggaagaacaaatggttt		ATCCACCGGTACCATGGCTAGCatcgaccgctacccacgcaaggtcaccgcagctatggggaaaaagaagattgccaaacgcagcaagattaaatcattcgtgaaggtctataactataatcatctcatgccaactcgctatagtgtggacatcccactcgacaaaacagtggtcaataaggatgtttttcgcgaccctgcattgaagcgcaaggctcgccgcgaggccaaagtgaaatttgaggagcgctacaaaaccgggaagaacaaatggtttTCTAGCGGAGGATCTAGCGGAGG	1_wt_control_peptides	Rpl27	56	0.375	0.5462400317710283
11821	454	349	hblOligo99775_Cat1	11821	NM_988	3.0	AAGGTCACCGCAGCTATGGGGAAAAAGAAGATTGCCAAACGCAGCAAGATTAAATCATTCGTGAAGGTCTATAACTATAATCATCTCATGCCAACTCGCTATAGTGTGGACATCCCACTCGACAAAACAGTGGTCAATAAGGATGTTTTTCGCGACCCTGCATTGAAGCGCAAGGCTCGCCGCGAGGCCAAAGTGAAATTTGAGGAGCGCTACAAAACCGGGAAGAACAAATGGTTTTTCCAGAAGCTCCGCTTTTCTAGCGGAGGATCTAGCGGAGG	aaggtcaccgcagctatggggaaaaagaagattgccaaacgcagcaagattaaatcattcgtgaaggtctataactataatcatctcatgccaactcgctatagtgtggacatcccactcgacaaaacagtggtcaataaggatgtttttcgcgaccctgcattgaagcgcaaggctcgccgcgaggccaaagtgaaatttgaggagcgctacaaaaccgggaagaacaaatggtttttccagaagctccgcttt		ATCCACCGGTACCATGGCTAGCaaggtcaccgcagctatggggaaaaagaagattgccaaacgcagcaagattaaatcattcgtgaaggtctataactataatcatctcatgccaactcgctatagtgtggacatcccactcgacaaaacagtggtcaataaggatgtttttcgcgaccctgcattgaagcgcaaggctcgccgcgaggccaaagtgaaatttgaggagcgctacaaaaccgggaagaacaaatggtttttccagaagctccgctttTCTAGCGGAGGATCTAGCGGAGG	1_wt_control_peptides	Rpl27	803	0.5653798256537983	1.3200909313759401
11822	2527	2805	hblOligo99786_Cat1	11822	NM_989	1.0	GTCGCTGCAAAGAAAACCAAGAAGTCTCTGGAAAGTATCAATAGTCGCCTCCAACTGGTGATGAAAAGCGGGAAGTACGTTCTTGGTTATAAGCAGACACTGAAGATGATCCGCCAAGGTAAGGCTAAGCTCGTCATCTTGGCCAATAACTGCCCTGCCCTGCGCAAGTCCGAAATCGAGTATTACGCAATGCTGGCAAAAACTGGGGTGCACCATTATAGCGGTAATAATATCGAACTCGGTACCGCATGCGGTTCTAGCGGAGGATCTAGCGGAGG	gtcgctgcaaagaaaaccaagaagtctctggaaagtatcaatagtcgcctccaactggtgatgaaaagcgggaagtacgttcttggttataagcagacactgaagatgatccgccaaggtaaggctaagctcgtcatcttggccaataactgccctgccctgcgcaagtccgaaatcgagtattacgcaatgctggcaaaaactggggtgcaccattatagcggtaataatatcgaactcggtaccgcatgcggt		ATCCACCGGTACCATGGCTAGCgtcgctgcaaagaaaaccaagaagtctctggaaagtatcaatagtcgcctccaactggtgatgaaaagcgggaagtacgttcttggttataagcagacactgaagatgatccgccaaggtaaggctaagctcgtcatcttggccaataactgccctgccctgcgcaagtccgaaatcgagtattacgcaatgctggcaaaaactggggtgcaccattatagcggtaataatatcgaactcggtaccgcatgcggtTCTAGCGGAGGATCTAGCGGAGG	1_wt_control_peptides	Rpl30	5332	0.4739309827456864	0.9526949449684164
11823	398	929	hblOligo222290_Cat1	11823	NM_989	2.0	AAGCAGACACTGAAGATGATCCGCCAAGGTAAGGCTAAGCTCGTCGTCATCTTGGCCAATAACTGCCCTGCCCTGCGCAAGTCCGAAATCGAGTATTACGCAATGCTGGCAAAAACTGGGGTGCACCATTATAGCGGTAATAATATCGAACTCGGTACCGCATGCGGTAAGTATTACCGCGTGTGCACACTGGCAATTATTGATCCAGGGGACTCTGACATCATTCGCTCAATGCCAGAACAGACAGGGGAGAAGTCTAGCGGAGGATCTAGCGGAGG	aagcagacactgaagatgatccgccaaggtaaggctaagctcgtcgtcatcttggccaataactgccctgccctgcgcaagtccgaaatcgagtattacgcaatgctggcaaaaactggggtgcaccattatagcggtaataatatcgaactcggtaccgcatgcggtaagtattaccgcgtgtgcacactggcaattattgatccaggggactctgacatcattcgctcaatgccagaacagacaggggagaag		ATCCACCGGTACCATGGCTAGCaagcagacactgaagatgatccgccaaggtaaggctaagctcgtcgtcatcttggccaataactgccctgccctgcgcaagtccgaaatcgagtattacgcaatgctggcaaaaactggggtgcaccattatagcggtaataatatcgaactcggtaccgcatgcggtaagtattaccgcgtgtgcacactggcaattattgatccaggggactctgacatcattcgctcaatgccagaacagacaggggagaagTCTAGCGGAGGATCTAGCGGAGG	1_wt_control_peptides	Rpl30	1327	0.29992464204973623	0.20940892200761818
