# Supplementary material for: Peptide fusion improves prime editing efficiency
Source: Nat Commun. 2022 Jun 18;13:3512. doi: 10.1038/s41467-022-31270-y (PMC9206660; doi:10.1038/s41467-022-31270-y)
Supplement: Supplementary file 13 — Source Data [file 41467_2022_31270_MOESM13_ESM.zip › Source Data/022820_mESC_PE_peptide_library_Rep1.csv]

	Hairpin RT	Prime edit	Wild-type	indel	other	prime_edit	Name	Unnamed: 0	Protein	Peptide.number.within.gene	Sequence	BarcodedSeq	barcode	FinalSeq	Design category	Gene	Total	prime_edit fraction	prime_edit logit fraction
0	0.0	0.0	423.0	0.0	1.0	0.0	hblOligo4208_Cat3	0	NM_1001655	1.0	TCTCGGACAATGGTGAAAGGCGCACAAGGTGGTTTGCTCCGCAAACAAGAGGAGCAAGAGCCTGAGGGCGAAGAACCTGCCGTGTTGGGCGGCGACAAAGAGGAGGAGCGCAAGCGCCCTCGCCGCGAAGCTCCTGGTAACGGGGGGCATGAGGCCGGTCCAGAGTGGCGCCATATCCGCGCCGAAGGGCTCGACTGTGAGTACGAGGTTCTGTTTGGTAAGGCCGAGGCTGACGAGATTTTTCAAGAACTGGAATCTAGCGGAGGATCTAGCGGAGG	TCTCGGACAATGgtgaaaggcgcacaaggtggtttgctccgcaaacaagaggagcaagagcctGAGggcgaagaacctgccgtgttgggcggcgacaaagagGAGGAGcgcaagcgccctcgccgcgaagctcctggtaacggggggcatGAGgccggtccaGAGtggcgccatatccgcgccgaagggctcgactgtGAGtacGAGgttctgtttggtaaggccgaggctgacgagatttttcaagaactggaa	TCTCGGACAATG	ATCCACCGGTACCATGGCTAGCTCTCGGACAATGgtgaaaggcgcacaaggtggtttgctccgcaaacaagaggagcaagagcctGAGggcgaagaacctgccgtgttgggcggcgacaaagagGAGGAGcgcaagcgccctcgccgcgaagctcctggtaacggggggcatGAGgccggtccaGAGtggcgccatatccgcgccgaagggctcgactgtGAGtacGAGgttctgtttggtaaggccgaggctgacgagatttttcaagaactggaaTCTAGCGGAGGATCTAGCGGAGG	3_4778_st_to_e_dna_repair_peptides_9NATG	ALKBH2	423.0	0.0
1	0.0	46.0	20.0	1.0	0.0	46.0	hblOligo4208_Cat2	1	NM_1001655	1.0	GACCGCTTCTTGGTGAAAGGCGCACAAGGTGGTTTGCTCCGCAAACAAGAGGAGCAAGAGCCTACAGGCGAAGAACCTGCCGTGTTGGGCGGCGACAAAGAGTCTACTCGCAAGCGCCCTCGCCGCGAAGCTCCTGGTAACGGGGGGCATAGCGCCGGTCCATCCTGGCGCCATATCCGCGCCGAAGGGCTCGACTGTAGCTACACAGTTCTGTTTGGTAAGGCCGAGGCTGACGAGATTTTTCAAGAACTGGAATCTAGCGGAGGATCTAGCGGAGG	gaccgcttcttggtgaaaggcgcacaaggtggtttgctccgcaaacaagaggagcaagagcctacaggcgaagaacctgccgtgttgggcggcgacaaagagtctactcgcaagcgccctcgccgcgaagctcctggtaacggggggcatagcgccggtccatcctggcgccatatccgcgccgaagggctcgactgtagctacacagttctgtttggtaaggccgaggctgacgagatttttcaagaactggaa		ATCCACCGGTACCATGGCTAGCgaccgcttcttggtgaaaggcgcacaaggtggtttgctccgcaaacaagaggagcaagagcctacaggcgaagaacctgccgtgttgggcggcgacaaagagtctactcgcaagcgccctcgccgcgaagctcctggtaacggggggcatagcgccggtccatcctggcgccatatccgcgccgaagggctcgactgtagctacacagttctgtttggtaaggccgaggctgacgagatttttcaagaactggaaTCTAGCGGAGGATCTAGCGGAGG	2_wt_dna_repair_peptides	ALKBH2	66.0	0.696969696969697	2.9569456555198737
2	0.0	121.0	170.0	0.0	0.0	121.0	hblOligo135333_Cat3	2	NM_1001655	2.0	CCACACGGAATGGGGCATGAGGCCGGTCCAGAGTGGCGCCATATCCGCGCCGAAGGGCTCGACTGTGAGTACGAGGTTCTGTTTGGTAAGGCCGAGGCTGACGAGATTTTTCAAGAACTGGAAAAAGAGGTTGAGTATTTCGAGGGTGCCTTGGCTCGCGTTCAAGTCTTTGGCAAATGGCACGAGGTCCCACGCAAACAGGCCGAGTACGGGGATGCCGGCCTCGAGTACGAGTTCGAGGGCCTTGAGCTCGAGTCTAGCGGAGGATCTAGCGGAGG	CCACACGGAATGgggcatGAGgccggtccaGAGtggcgccatatccgcgccgaagggctcgactgtGAGtacGAGgttctgtttggtaaggccgaggctgacgagatttttcaagaactggaaaaagaggttgagtatttcGAGggtgccttggctcgcgttcaagtctttggcaaatggcacGAGgtcccacgcaaacaggccGAGtacggggatgccggcctcGAGtacGAGttcGAGggccttGAGctcGAG	CCACACGGAATG	ATCCACCGGTACCATGGCTAGCCCACACGGAATGgggcatGAGgccggtccaGAGtggcgccatatccgcgccgaagggctcgactgtGAGtacGAGgttctgtttggtaaggccgaggctgacgagatttttcaagaactggaaaaagaggttgagtatttcGAGggtgccttggctcgcgttcaagtctttggcaaatggcacGAGgtcccacgcaaacaggccGAGtacggggatgccggcctcGAGtacGAGttcGAGggccttGAGctcGAGTCTAGCGGAGGATCTAGCGGAGG	3_4778_st_to_e_dna_repair_peptides_9NATG	ALKBH2	291.0	0.41580756013745707	1.784028641131249
4	0.0	719.0	1501.0	116.0	8.0	719.0	hblOligo4209_Cat3	4	NM_1001655	3.0	TGTAAGATTATGGCCTTGGCTCGCGTTCAAGTCTTTGGCAAATGGCACGAGGTCCCACGCAAACAGGCCGAGTACGGGGATGCCGGCCTCGAGTACGAGTTCGAGGGCCTTGAGCTCGAGCCTAAGCCATGGATTCCAGTTCTGGAGCGCATCCGCGATCATGTGGAGGGTGTGGAGGGGCAAGAGTTCAACTTCGTGCTCATCAACCGCTATAAAGACGGTTGTGACCACATCGGCGAGCACCGCGATGACGAATCTAGCGGAGGATCTAGCGGAGG	TGTAAGATTATGgccttggctcgcgttcaagtctttggcaaatggcacGAGgtcccacgcaaacaggccGAGtacggggatgccggcctcGAGtacGAGttcGAGggccttGAGctcGAGcctaagccatggattccagttctggagcgcatccgcgatcatgtgGAGggtgtgGAGgggcaaGAGttcaacttcgtgctcatcaaccgctataaagacggttgtgaccacatcggcgagcaccgcgatgacgaa	TGTAAGATTATG	ATCCACCGGTACCATGGCTAGCTGTAAGATTATGgccttggctcgcgttcaagtctttggcaaatggcacGAGgtcccacgcaaacaggccGAGtacggggatgccggcctcGAGtacGAGttcGAGggccttGAGctcGAGcctaagccatggattccagttctggagcgcatccgcgatcatgtgGAGggtgtgGAGgggcaaGAGttcaacttcgtgctcatcaaccgctataaagacggttgtgaccacatcggcgagcaccgcgatgacgaaTCTAGCGGAGGATCTAGCGGAGG	3_4778_st_to_e_dna_repair_peptides_9NATG	ALKBH2	2220.0	0.3238738738738739	1.3880110586723542
5	0.0	346.0	1504.0	0.0	7.0	346.0	hblOligo4209_Cat2	5	NM_1001655	3.0	TATTTCACCGGTGCCTTGGCTCGCGTTCAAGTCTTTGGCAAATGGCACAGCGTCCCACGCAAACAGGCCACATACGGGGATGCCGGCCTCACATACACTTTCTCTGGCCTTACTCTCTCCCCTAAGCCATGGATTCCAGTTCTGGAGCGCATCCGCGATCATGTGTCCGGTGTGACAGGGCAAACTTTCAACTTCGTGCTCATCAACCGCTATAAAGACGGTTGTGACCACATCGGCGAGCACCGCGATGACGAATCTAGCGGAGGATCTAGCGGAGG	tatttcaccggtgccttggctcgcgttcaagtctttggcaaatggcacagcgtcccacgcaaacaggccacatacggggatgccggcctcacatacactttctctggccttactctctcccctaagccatggattccagttctggagcgcatccgcgatcatgtgtccggtgtgacagggcaaactttcaacttcgtgctcatcaaccgctataaagacggttgtgaccacatcggcgagcaccgcgatgacgaa		ATCCACCGGTACCATGGCTAGCtatttcaccggtgccttggctcgcgttcaagtctttggcaaatggcacagcgtcccacgcaaacaggccacatacggggatgccggcctcacatacactttctctggccttactctctcccctaagccatggattccagttctggagcgcatccgcgatcatgtgtccggtgtgacagggcaaactttcaacttcgtgctcatcaaccgctataaagacggttgtgaccacatcggcgagcaccgcgatgacgaaTCTAGCGGAGGATCTAGCGGAGG	2_wt_dna_repair_peptides	ALKBH2	1850.0	0.18702702702702703	0.6545918031327085
6	0.0	498.0	2406.0	40.0	173.0	498.0	hblOligo135334_Cat3	6	NM_1001655	4.0	GATCCGATGATGCGCATCCGCGATCATGTGGAGGGTGTGGAGGGGCAAGAGTTCAACTTCGTGCTCATCAACCGCTATAAAGACGGTTGTGACCACATCGGCGAGCACCGCGATGACGAACGCGAGTTGGCACCAGGTGAGCCTATCGCTGAGGTCGAGTTCGGGGCATGTCGCGATTTTGTTTTTCGCCACAAGGATGAGCGCGGTAAAGAGCCTGAGCGCCGCGTTGCAGTCGTGCGCCTCCCTCTCGCTCACTCTAGCGGAGGATCTAGCGGAGG	GATCCGATGATGcgcatccgcgatcatgtgGAGggtgtgGAGgggcaaGAGttcaacttcgtgctcatcaaccgctataaagacggttgtgaccacatcggcgagcaccgcgatgacgaacgcgagttggcaccaggtGAGcctatcgctGAGgtcGAGttcggggcatgtcgcgattttgtttttcgccacaaggatGAGcgcggtaaaGAGcctGAGcgccgcgttgcagtcgtgcgcctccctctcgctcac	GATCCGATGATG	ATCCACCGGTACCATGGCTAGCGATCCGATGATGcgcatccgcgatcatgtgGAGggtgtgGAGgggcaaGAGttcaacttcgtgctcatcaaccgctataaagacggttgtgaccacatcggcgagcaccgcgatgacgaacgcgagttggcaccaggtGAGcctatcgctGAGgtcGAGttcggggcatgtcgcgattttgtttttcgccacaaggatGAGcgcggtaaaGAGcctGAGcgccgcgttgcagtcgtgcgcctccctctcgctcacTCTAGCGGAGGATCTAGCGGAGG	3_4778_st_to_e_dna_repair_peptides_9NATG	ALKBH2	2904.0	0.17148760330578514	0.5489157130747981
7	0.0	219.0	868.0	0.0	4.0	219.0	hblOligo135334_Cat2	7	NM_1001655	4.0	CCAGTTCTGGAGCGCATCCGCGATCATGTGTCCGGTGTGACAGGGCAAACTTTCAACTTCGTGCTCATCAACCGCTATAAAGACGGTTGTGACCACATCGGCGAGCACCGCGATGACGAACGCGAGTTGGCACCAGGTAGTCCTATCGCTTCTGTCTCATTCGGGGCATGTCGCGATTTTGTTTTTCGCCACAAGGATTCACGCGGTAAATCTCCTTCCCGCCGCGTTGCAGTCGTGCGCCTCCCTCTCGCTCACTCTAGCGGAGGATCTAGCGGAGG	ccagttctggagcgcatccgcgatcatgtgtccggtgtgacagggcaaactttcaacttcgtgctcatcaaccgctataaagacggttgtgaccacatcggcgagcaccgcgatgacgaacgcgagttggcaccaggtagtcctatcgcttctgtctcattcggggcatgtcgcgattttgtttttcgccacaaggattcacgcggtaaatctccttcccgccgcgttgcagtcgtgcgcctccctctcgctcac		ATCCACCGGTACCATGGCTAGCccagttctggagcgcatccgcgatcatgtgtccggtgtgacagggcaaactttcaacttcgtgctcatcaaccgctataaagacggttgtgaccacatcggcgagcaccgcgatgacgaacgcgagttggcaccaggtagtcctatcgcttctgtctcattcggggcatgtcgcgattttgtttttcgccacaaggattcacgcggtaaatctccttcccgccgcgttgcagtcgtgcgcctccctctcgctcacTCTAGCGGAGGATCTAGCGGAGG	2_wt_dna_repair_peptides	ALKBH2	1087.0	0.2014719411223551	0.7469165477409201
8	0.0	7.0	1420.0	0.0	3.0	7.0	hblOligo4210_Cat3	8	NM_1001655	5.0	AGAACCACGATGGGTGAGCCTATCGCTGAGGTCGAGTTCGGGGCATGTCGCGATTTTGTTTTTCGCCACAAGGATGAGCGCGGTAAAGAGCCTGAGCGCCGCGTTGCAGTCGTGCGCCTCCCTCTCGCTCACGGCGAGCTGCTCATGATGAATCATCCAGAGAATGAGCACTGGTACCACGAGTTGCCTGTTCGCAAAAAAGTTCTCGCACCTCGCGTGAACCTTGAGTTCCGCAAAATTCTGCTGGAGAAAAAGTCTAGCGGAGGATCTAGCGGAGG	AGAACCACGATGggtGAGcctatcgctGAGgtcGAGttcggggcatgtcgcgattttgtttttcgccacaaggatGAGcgcggtaaaGAGcctGAGcgccgcgttgcagtcgtgcgcctccctctcgctcacggcGAGctgctcatgatgaatcatccaGAGaatGAGcactggtaccacGAGttgcctgttcgcaaaaaagttctcgcacctcgcgtgaaccttGAGttccgcaaaattctgctgGAGaaaaag	AGAACCACGATG	ATCCACCGGTACCATGGCTAGCAGAACCACGATGggtGAGcctatcgctGAGgtcGAGttcggggcatgtcgcgattttgtttttcgccacaaggatGAGcgcggtaaaGAGcctGAGcgccgcgttgcagtcgtgcgcctccctctcgctcacggcGAGctgctcatgatgaatcatccaGAGaatGAGcactggtaccacGAGttgcctgttcgcaaaaaagttctcgcacctcgcgtgaaccttGAGttccgcaaaattctgctgGAGaaaaagTCTAGCGGAGGATCTAGCGGAGG	3_4778_st_to_e_dna_repair_peptides_9NATG	ALKBH2	1427.0	0.004905395935529082	-3.188465468955224
9	0.0	4.0	640.0	0.0	3.0	4.0	hblOligo4210_Cat2	9	NM_1001655	5.0	GAGTTGGCACCAGGTAGTCCTATCGCTTCTGTCTCATTCGGGGCATGTCGCGATTTTGTTTTTCGCCACAAGGATTCACGCGGTAAATCTCCTTCCCGCCGCGTTGCAGTCGTGCGCCTCCCTCTCGCTCACGGCAGCCTGCTCATGATGAATCATCCAACAAATACTCACTGGTACCACTCATTGCCTGTTCGCAAAAAAGTTCTCGCACCTCGCGTGAACCTTACTTTCCGCAAAATTCTGCTGACTAAAAAGTCTAGCGGAGGATCTAGCGGAGG	gagttggcaccaggtagtcctatcgcttctgtctcattcggggcatgtcgcgattttgtttttcgccacaaggattcacgcggtaaatctccttcccgccgcgttgcagtcgtgcgcctccctctcgctcacggcagcctgctcatgatgaatcatccaacaaatactcactggtaccactcattgcctgttcgcaaaaaagttctcgcacctcgcgtgaaccttactttccgcaaaattctgctgactaaaaag		ATCCACCGGTACCATGGCTAGCgagttggcaccaggtagtcctatcgcttctgtctcattcggggcatgtcgcgattttgtttttcgccacaaggattcacgcggtaaatctccttcccgccgcgttgcagtcgtgcgcctccctctcgctcacggcagcctgctcatgatgaatcatccaacaaatactcactggtaccactcattgcctgttcgcaaaaaagttctcgcacctcgcgtgaaccttactttccgcaaaattctgctgactaaaaagTCTAGCGGAGGATCTAGCGGAGG	2_wt_dna_repair_peptides	ALKBH2	644.0	0.006211180124223602	-2.951137282649057
13	0.0	240.0	127.0	0.0	3.0	240.0	hblOligo251658_Cat2	13	NM_1001740	1.0	TTGGATCTTGCCAATGTGAACCTCATGTTGGAACTCCTCGTTCAAAAGAAGAAGCAATTGGAGGCTGAAAGTCATGCAGCTCAACTTCAAATTCTTATGGAGTTTCTCAAAGTCGCTCGCCGCAATAAACGCGAAGAGATGAGTGGTTTGTATAGTCCTGTGTCAGAGGATTCCACTGTCCCACAATTTGAAGCTCCATCCCCTTCACATTCTAGCATCATCGATTCTACAGAGTACTCCCAGCCTCCTGGCTTTTCTAGCGGAGGATCTAGCGGAGG	ttggatcttgccaatgtgaacctcatgttggaactcctcgttcaaaagaagaagcaattggaggctgaaagtcatgcagctcaacttcaaattcttatggagtttctcaaagtcgctcgccgcaataaacgcgaagagatgagtggtttgtatagtcctgtgtcagaggattccactgtcccacaatttgaagctccatccccttcacattctagcatcatcgattctacagagtactcccagcctcctggcttt		ATCCACCGGTACCATGGCTAGCttggatcttgccaatgtgaacctcatgttggaactcctcgttcaaaagaagaagcaattggaggctgaaagtcatgcagctcaacttcaaattcttatggagtttctcaaagtcgctcgccgcaataaacgcgaagagatgagtggtttgtatagtcctgtgtcagaggattccactgtcccacaatttgaagctccatccccttcacattctagcatcatcgattctacagagtactcccagcctcctggctttTCTAGCGGAGGATCTAGCGGAGG	2_wt_dna_repair_peptides	RFWD2	367.0	0.6539509536784741	2.7604883694681694
14	0.0	721.0	9370.0	2.0	48.0	721.0	hblOligo8392_Cat6	14	NM_1001976	1.0	ATGGCCTTTTGGGCAGGGGGTTCACCTTCTGTTGTTGATTATTTCCCTAGCGAGGACTTCTACCGCTGTGGCTACTGCAAGAACGAGTCTGGCTCTCGCTCCAATGGGATGTGGGCCCACAGCATGACTGTGCAGGATTACCAGGACTTGATTGATCGCGGCTGGCGCCGCTCAGGTAAGTATGTCTATAAGCCTGTTATGAATCAGACCTGTTGCCCTCAATACACCATCCGCTGCCGCCCATTGCAGTTCCAATCTAGCGGAGGATCTAGCGGAGG	atggccttttgggcagggggttcaccttctgttgttgattatttccctagcgaggacttctaccgctgtggctactgcaagaacgagtctggctctcgctccaatgggatgtgggcccacagcatgactgtgcaggattaccaggacttgattgatcgcggctggcgccgctcaggtaagtatgtctataagcctgttatgaatcagacctgttgccctcaatacaccatccgctgccgcccattgcagttccaa		ATCCACCGGTACCATGGCTAGCatggccttttgggcagggggttcaccttctgttgttgattatttccctagcgaggacttctaccgctgtggctactgcaagaacgagtctggctctcgctccaatgggatgtgggcccacagcatgactgtgcaggattaccaggacttgattgatcgcggctggcgccgctcaggtaagtatgtctataagcctgttatgaatcagacctgttgccctcaatacaccatccgctgccgcccattgcagttccaaTCTAGCGGAGGATCTAGCGGAGG	6_phosphoprotein_peptides	ATE1	10091.0	0.07144980675849767	-0.4405927053627492
15	0.0	85.0	337.0	0.0	0.0	85.0	hblOligo139233_Cat7	15	NM_1001976	2.0	AGCACGAGAATGTTGATTGATCGCGGCTGGCGCCGCGAGGGTAAGTATGTCTATAAGCCTGTTATGAATCAGGAGTGTTGCCCTCAATACGAGATCCGCTGCCGCCCATTGCAGTTCCAACCTGAGAAAGAGCACAAAAAGGTGCTTAAGAAAATGCTGAAGTTTCTGGCCAAAGGTGAAGTGCCTAAAGGCGAGTGCGAAGATGAACCTATGGATGAGGAGATGGATGACGCCGTGGCTGGTGATTTTGCTCTCTCTAGCGGAGGATCTAGCGGAGG	AGCACGAGAATGttgattgatcgcggctggcgccgcGAGggtaagtatgtctataagcctgttatgaatcagGAGtgttgccctcaatacGAGatccgctgccgcccattgcagttccaacctGAGaaaGAGcacaaaaaggtgcttaagaaaatgctgaagtttctggccaaaggtgaagtgcctaaaggcGAGtgcgaagatgaacctatggatGAGGAGatggatgacgccgtggctggtgattttgctctc	AGCACGAGAATG	ATCCACCGGTACCATGGCTAGCAGCACGAGAATGttgattgatcgcggctggcgccgcGAGggtaagtatgtctataagcctgttatgaatcagGAGtgttgccctcaatacGAGatccgctgccgcccattgcagttccaacctGAGaaaGAGcacaaaaaggtgcttaagaaaatgctgaagtttctggccaaaggtgaagtgcctaaaggcGAGtgcgaagatgaacctatggatGAGGAGatggatgacgccgtggctggtgattttgctctcTCTAGCGGAGGATCTAGCGGAGG	7_sampled_680_from_cat6	ATE1	422.0	0.2014218009478673	0.7466048587227241
16	0.0	474.0	3025.0	3.0	12.0	474.0	hblOligo139233_Cat6	16	NM_1001976	2.0	GATTACCAGGACTTGATTGATCGCGGCTGGCGCCGCTCAGGTAAGTATGTCTATAAGCCTGTTATGAATCAGACCTGTTGCCCTCAATACACCATCCGCTGCCGCCCATTGCAGTTCCAACCTTCTAAATCTCACAAAAAGGTGCTTAAGAAAATGCTGAAGTTTCTGGCCAAAGGTGAAGTGCCTAAAGGCAGTTGCGAAGATGAACCTATGGATAGTACCATGGATGACGCCGTGGCTGGTGATTTTGCTCTCTCTAGCGGAGGATCTAGCGGAGG	gattaccaggacttgattgatcgcggctggcgccgctcaggtaagtatgtctataagcctgttatgaatcagacctgttgccctcaatacaccatccgctgccgcccattgcagttccaaccttctaaatctcacaaaaaggtgcttaagaaaatgctgaagtttctggccaaaggtgaagtgcctaaaggcagttgcgaagatgaacctatggatagtaccatggatgacgccgtggctggtgattttgctctc		ATCCACCGGTACCATGGCTAGCgattaccaggacttgattgatcgcggctggcgccgctcaggtaagtatgtctataagcctgttatgaatcagacctgttgccctcaatacaccatccgctgccgcccattgcagttccaaccttctaaatctcacaaaaaggtgcttaagaaaatgctgaagtttctggccaaaggtgaagtgcctaaaggcagttgcgaagatgaacctatggatagtaccatggatgacgccgtggctggtgattttgctctcTCTAGCGGAGGATCTAGCGGAGG	6_phosphoprotein_peptides	ATE1	3499.0	0.13546727636467562	0.270577483814904
19	0.0	702.0	3224.0	0.0	12.0	702.0	hblOligo139234_Cat6	19	NM_1001976	4.0	ATTCAGTGCGATCTCAAGACATTGAGTGACGACATCAAGGAGAGTCTTGAGAGCGAAGGCAAAAATTCCAAAAAGGAGGAGCCACAGGAGTTGTTGCAATCCCAGGATTTTGTCGGTGAAAAACTGGGTAGTGGTGAACCAAGCCACTCAGTCAAGGTTCACACAGTGCCAAAGCCTGGTAAAGGTGCAGATCTCAGCAAGCCACCTTGCCGCAAAGCTAAAGAAATTCGCAAGGAACGCAAGCGCCTCAAGCTCTCTAGCGGAGGATCTAGCGGAGG	attcagtgcgatctcaagacattgagtgacgacatcaaggagagtcttgagagcgaaggcaaaaattccaaaaaggaggagccacaggagttgttgcaatcccaggattttgtcggtgaaaaactgggtagtggtgaaccaagccactcagtcaaggttcacacagtgccaaagcctggtaaaggtgcagatctcagcaagccaccttgccgcaaagctaaagaaattcgcaaggaacgcaagcgcctcaagctc		ATCCACCGGTACCATGGCTAGCattcagtgcgatctcaagacattgagtgacgacatcaaggagagtcttgagagcgaaggcaaaaattccaaaaaggaggagccacaggagttgttgcaatcccaggattttgtcggtgaaaaactgggtagtggtgaaccaagccactcagtcaaggttcacacagtgccaaagcctggtaaaggtgcagatctcagcaagccaccttgccgcaaagctaaagaaattcgcaaggaacgcaagcgcctcaagctcTCTAGCGGAGGATCTAGCGGAGG	6_phosphoprotein_peptides	ATE1	3926.0	0.17880794701986755	0.5995918329840617
20	0.0	3.0	1298.0	0.0	3.0	3.0	hblOligo8394_Cat6	20	NM_1001976	5.0	GAACCAAGCCACTCAGTCAAGGTTCACACAGTGCCAAAGCCTGGTAAAGGTGCAGATCTCAGCAAGCCACCTTGCCGCAAAGCTAAAGAAATTCGCAAGGAACGCAAGCGCCTCAAGCTCATGCAACAGAATCCTGCAGGCGAACTGGAAGGTTTTCAGGCCCAAGGGCACCCACCATCTCTCTTTCCTCCAAAGGCTAAATCCAACCAGCCAAAGTCATTGGAGGACCTGATCTTCGAATCATTGCCAGAAAATTCTAGCGGAGGATCTAGCGGAGG	gaaccaagccactcagtcaaggttcacacagtgccaaagcctggtaaaggtgcagatctcagcaagccaccttgccgcaaagctaaagaaattcgcaaggaacgcaagcgcctcaagctcatgcaacagaatcctgcaggcgaactggaaggttttcaggcccaagggcacccaccatctctctttcctccaaaggctaaatccaaccagccaaagtcattggaggacctgatcttcgaatcattgccagaaaat		ATCCACCGGTACCATGGCTAGCgaaccaagccactcagtcaaggttcacacagtgccaaagcctggtaaaggtgcagatctcagcaagccaccttgccgcaaagctaaagaaattcgcaaggaacgcaagcgcctcaagctcatgcaacagaatcctgcaggcgaactggaaggttttcaggcccaagggcacccaccatctctctttcctccaaaggctaaatccaaccagccaaagtcattggaggacctgatcttcgaatcattgccagaaaatTCTAGCGGAGGATCTAGCGGAGG	6_phosphoprotein_peptides	ATE1	1301.0	0.0023059185242121443	-3.9459310760111563
21	0.0	206.0	1674.0	0.0	10.0	206.0	hblOligo139235_Cat7	21	NM_1001976	6.0	CTAACAACCATGGAAGGTTTTCAGGCCCAAGGGCACCCACCAGAGCTCTTTCCTCCAAAGGCTAAAGAGAACCAGCCAAAGGAGTTGGAGGACCTGATCTTCGAAGAGTTGCCAGAAAATGCAGAGCACAAGCTGGAGGTCCGCGTGGTGCGCGAGGAGCCACCAGAGGAGCAATTTAAGGCAGAGCTCCTCGAAGAGTACCAGGTTTATAAGCGCTATCAAATGGTCATTCATAAGAATCCACCAGACGAGCCTTCTAGCGGAGGATCTAGCGGAGG	CTAACAACCATGgaaggttttcaggcccaagggcacccaccaGAGctctttcctccaaaggctaaaGAGaaccagccaaagGAGttggaggacctgatcttcgaaGAGttgccagaaaatgcaGAGcacaagctggaggtccgcgtggtgcgcGAGGAGccaccaGAGGAGcaatttaaggcaGAGctcctcgaaGAGtaccaggtttataagcgctatcaaatggtcattcataagaatccaccagacGAGcct	CTAACAACCATG	ATCCACCGGTACCATGGCTAGCCTAACAACCATGgaaggttttcaggcccaagggcacccaccaGAGctctttcctccaaaggctaaaGAGaaccagccaaagGAGttggaggacctgatcttcgaaGAGttgccagaaaatgcaGAGcacaagctggaggtccgcgtggtgcgcGAGGAGccaccaGAGGAGcaatttaaggcaGAGctcctcgaaGAGtaccaggtttataagcgctatcaaatggtcattcataagaatccaccagacGAGcctTCTAGCGGAGGATCTAGCGGAGG	7_sampled_680_from_cat6	ATE1	1880.0	0.10957446808510639	0.028941450324929896
22	0.0	299.0	1411.0	0.0	4.0	299.0	hblOligo139235_Cat6	22	NM_1001976	6.0	GCAGGCGAACTGGAAGGTTTTCAGGCCCAAGGGCACCCACCATCTCTCTTTCCTCCAAAGGCTAAATCCAACCAGCCAAAGTCATTGGAGGACCTGATCTTCGAATCATTGCCAGAAAATGCAAGCCACAAGCTGGAGGTCCGCGTGGTGCGCTCATCACCACCATCATCACAATTTAAGGCAACTCTCCTCGAATCATACCAGGTTTATAAGCGCTATCAAATGGTCATTCATAAGAATCCACCAGACACTCCTTCTAGCGGAGGATCTAGCGGAGG	gcaggcgaactggaaggttttcaggcccaagggcacccaccatctctctttcctccaaaggctaaatccaaccagccaaagtcattggaggacctgatcttcgaatcattgccagaaaatgcaagccacaagctggaggtccgcgtggtgcgctcatcaccaccatcatcacaatttaaggcaactctcctcgaatcataccaggtttataagcgctatcaaatggtcattcataagaatccaccagacactcct		ATCCACCGGTACCATGGCTAGCgcaggcgaactggaaggttttcaggcccaagggcacccaccatctctctttcctccaaaggctaaatccaaccagccaaagtcattggaggacctgatcttcgaatcattgccagaaaatgcaagccacaagctggaggtccgcgtggtgcgctcatcaccaccatcatcacaatttaaggcaactctcctcgaatcataccaggtttataagcgctatcaaatggtcattcataagaatccaccagacactcctTCTAGCGGAGGATCTAGCGGAGG	6_phosphoprotein_peptides	ATE1	1710.0	0.17485380116959065	0.5724261541226419
23	0.0	2.0	85.0	0.0	0.0	2.0	hblOligo8395_Cat6	23	NM_1001976	7.0	GAGGTCCGCGTGGTGCGCTCATCACCACCATCATCACAATTTAAGGCAACTCTCCTCGAATCATACCAGGTTTATAAGCGCTATCAAATGGTCATTCATAAGAATCCACCAGACACTCCTACCGAAAGCCAATTTACTCGCTTCCTCTGTTCTTCACCTTTGGAGGCTGAAACTCCTCCAAACGGTCCAGATTGTGGGTACGGTTCCTTTCATCAGCAGTACTGGCTGGATGGGAAGATCATCGCTGTGGGTGTGTCTAGCGGAGGATCTAGCGGAGG	gaggtccgcgtggtgcgctcatcaccaccatcatcacaatttaaggcaactctcctcgaatcataccaggtttataagcgctatcaaatggtcattcataagaatccaccagacactcctaccgaaagccaatttactcgcttcctctgttcttcacctttggaggctgaaactcctccaaacggtccagattgtgggtacggttcctttcatcagcagtactggctggatgggaagatcatcgctgtgggtgtg		ATCCACCGGTACCATGGCTAGCgaggtccgcgtggtgcgctcatcaccaccatcatcacaatttaaggcaactctcctcgaatcataccaggtttataagcgctatcaaatggtcattcataagaatccaccagacactcctaccgaaagccaatttactcgcttcctctgttcttcacctttggaggctgaaactcctccaaacggtccagattgtgggtacggttcctttcatcagcagtactggctggatgggaagatcatcgctgtgggtgtgTCTAGCGGAGGATCTAGCGGAGG	6_phosphoprotein_peptides	ATE1	87.0	0.022988505747126436	-1.6254675433456018
25	0.0	71.0	1123.0	0.0	5.0	71.0	hblOligo139236_Cat6	25	NM_1001976	8.0	ACTCGCTTCCTCTGTTCTTCACCTTTGGAGGCTGAAACTCCTCCAAACGGTCCAGATTGTGGGTACGGTTCCTTTCATCAGCAGTACTGGCTGGATGGGAAGATCATCGCTGTGGGTGTGATTGACATCCTTCCAAATTGTGTCTCTTCTGTTTACCTGTATTATGACCCAGATTATTCATTCCTCTCTCTGGGGGTGTACTCTGCATTGCGCGAAATCGCATTTACTCGCCAGCTCCACGAGAAAACCAGCCAATCTAGCGGAGGATCTAGCGGAGG	actcgcttcctctgttcttcacctttggaggctgaaactcctccaaacggtccagattgtgggtacggttcctttcatcagcagtactggctggatgggaagatcatcgctgtgggtgtgattgacatccttccaaattgtgtctcttctgtttacctgtattatgacccagattattcattcctctctctgggggtgtactctgcattgcgcgaaatcgcatttactcgccagctccacgagaaaaccagccaa		ATCCACCGGTACCATGGCTAGCactcgcttcctctgttcttcacctttggaggctgaaactcctccaaacggtccagattgtgggtacggttcctttcatcagcagtactggctggatgggaagatcatcgctgtgggtgtgattgacatccttccaaattgtgtctcttctgtttacctgtattatgacccagattattcattcctctctctgggggtgtactctgcattgcgcgaaatcgcatttactcgccagctccacgagaaaaccagccaaTCTAGCGGAGGATCTAGCGGAGG	6_phosphoprotein_peptides	ATE1	1194.0	0.059463986599664995	-0.637042545112358
26	0.0	7.0	24.0	0.0	0.0	7.0	hblOligo8396_Cat6	26	NM_1001976	9.0	AATTGTGTCTCTTCTGTTTACCTGTATTATGACCCAGATTATTCATTCCTCTCTCTGGGGGTGTACTCTGCATTGCGCGAAATCGCATTTACTCGCCAGCTCCACGAGAAAACCAGCCAATTGTCATACTATTATATGGGCTTTTATATCCACAGTTGCCCTAAAATGAAATATAAAGGGCAGTACCGCCCTAGCGACCTCTTGTGCCCAGAAACCTATGTTTGGGTTCCAATTGAGCAATGCCTGCCTAGTCTGTCTAGCGGAGGATCTAGCGGAGG	aattgtgtctcttctgtttacctgtattatgacccagattattcattcctctctctgggggtgtactctgcattgcgcgaaatcgcatttactcgccagctccacgagaaaaccagccaattgtcatactattatatgggcttttatatccacagttgccctaaaatgaaatataaagggcagtaccgccctagcgacctcttgtgcccagaaacctatgtttgggttccaattgagcaatgcctgcctagtctg		ATCCACCGGTACCATGGCTAGCaattgtgtctcttctgtttacctgtattatgacccagattattcattcctctctctgggggtgtactctgcattgcgcgaaatcgcatttactcgccagctccacgagaaaaccagccaattgtcatactattatatgggcttttatatccacagttgccctaaaatgaaatataaagggcagtaccgccctagcgacctcttgtgcccagaaacctatgtttgggttccaattgagcaatgcctgcctagtctgTCTAGCGGAGGATCTAGCGGAGG	6_phosphoprotein_peptides	ATE1	31.0	0.22580645161290322	0.8918928512921371
29	0.0	40.0	442.0	0.0	0.0	40.0	hblOligo251725_Cat3	29	NM_1003715	1.0	AAGTACACGATGGGGCGCGACGGGAAGCCAGAGTGGTGTCGCTTGTATTATGAGCGCAATGATCGCGATCAGGTCGAGTTTCTTATCCGCAAAGAGGTGGCTAAGCTTCAGGAGAAACGCGGGAACAAAGCAGAGGATAAAGCCGAGATCATGGCATTCGATGCACTCGTCGAGTTTTGTGAGGAACTTGGGCGCTGGGGCCGCGGTCATGGGAAAGAGCTTCGCGCCGCCTGGTGTGAGCAAGTTGTTGAGCGCTCTAGCGGAGGATCTAGCGGAGG	AAGTACACGATGgggcgcgacgggaagccaGAGtggtgtcgcttgtattatGAGcgcaatgatcgcgatcaggtcGAGtttcttatccgcaaagaggtggctaagcttcaggagaaacgcgggaacaaagcaGAGgataaagccGAGatcatggcattcgatgcactcgtcGAGttttgtgaggaacttgggcgctggggccgcggtcatgggaaaGAGcttcgcgccgcctggtgtGAGcaagttgttGAGcgc	AAGTACACGATG	ATCCACCGGTACCATGGCTAGCAAGTACACGATGgggcgcgacgggaagccaGAGtggtgtcgcttgtattatGAGcgcaatgatcgcgatcaggtcGAGtttcttatccgcaaagaggtggctaagcttcaggagaaacgcgggaacaaagcaGAGgataaagccGAGatcatggcattcgatgcactcgtcGAGttttgtgaggaacttgggcgctggggccgcggtcatgggaaaGAGcttcgcgccgcctggtgtGAGcaagttgttGAGcgcTCTAGCGGAGGATCTAGCGGAGG	3_4778_st_to_e_dna_repair_peptides_9NATG	RECQL5	482.0	0.08298755186721991	-0.2783938953789926
31	0.0	983.0	7006.0	1.0	27.0	983.0	hblOligo251726_Cat3	31	NM_1003716	1.0	GCCGGTCTTATGGCAAACGTTCGCTTTGTGGCTCACTGGAATATCGCTAAAGAGATGGCTGGTTATTATCAGGAGGAGGGGCGCGCCGGCCGCGACGGCAAGCCAGAGTGGTGCCGCCTCTACTACGAGCGCAACGATCGCGACCAGGTCGAGTTTCTCATCCGCAAAGAGGTCGCAAAGCTGCAAGAAAAGCGCGGGAATAAGGCAGAGGACAAGGCTGAGATCATGGCTTTTGACGCATTGGTCGAGTTCTGCTCTAGCGGAGGATCTAGCGGAGG	GCCGGTCTTATGgcaaacgttcgctttgtggctcactggaatatcgctaaaGAGatggctggttattatcaggagGAGgggcgcgccggccgcgacggcaagccaGAGtggtgccgcctctactacGAGcgcaacgatcgcgaccaggtcGAGtttctcatccgcaaagaggtcgcaaagctgcaagaaaagcgcgggaataaggcaGAGgacaaggctGAGatcatggcttttgacgcattggtcGAGttctgc	GCCGGTCTTATG	ATCCACCGGTACCATGGCTAGCGCCGGTCTTATGgcaaacgttcgctttgtggctcactggaatatcgctaaaGAGatggctggttattatcaggagGAGgggcgcgccggccgcgacggcaagccaGAGtggtgccgcctctactacGAGcgcaacgatcgcgaccaggtcGAGtttctcatccgcaaagaggtcgcaaagctgcaagaaaagcgcgggaataaggcaGAGgacaaggctGAGatcatggcttttgacgcattggtcGAGttctgcTCTAGCGGAGGATCTAGCGGAGG	3_4778_st_to_e_dna_repair_peptides_9NATG		7989.0	0.12304418575541369	0.1601234489745038
36	0.0	144.0	523.0	1.0	1.0	144.0	hblOligo197437_Cat6	36	NM_1003891	2.0	TTCTTGAAAGCTAAGACACGCGACGAATACCTTTCCCTCGTGGCCCGCCTGATTATTCACTTTCGCGACATTCATAATAAAAAATCTCAGGCAAGCGTCAGCGATCCTATGAATGCTCTGCAATCACTGACCGGTGGCCCTGCTGCAGGGGCTGCTGGTATTGGGATGCCTCCTCGCGGCCCTGGCCAGTCATTGGGGGGGATGGGTTCATTGGGTGCAATGGGGCAACCAATGTCACTGTCTGGCCAGCCACCTTCTAGCGGAGGATCTAGCGGAGG	ttcttgaaagctaagacacgcgacgaatacctttccctcgtggcccgcctgattattcactttcgcgacattcataataaaaaatctcaggcaagcgtcagcgatcctatgaatgctctgcaatcactgaccggtggccctgctgcaggggctgctggtattgggatgcctcctcgcggccctggccagtcattgggggggatgggttcattgggtgcaatggggcaaccaatgtcactgtctggccagccacct		ATCCACCGGTACCATGGCTAGCttcttgaaagctaagacacgcgacgaatacctttccctcgtggcccgcctgattattcactttcgcgacattcataataaaaaatctcaggcaagcgtcagcgatcctatgaatgctctgcaatcactgaccggtggccctgctgcaggggctgctggtattgggatgcctcctcgcggccctggccagtcattgggggggatgggttcattgggtgcaatggggcaaccaatgtcactgtctggccagccacctTCTAGCGGAGGATCTAGCGGAGG	6_phosphoprotein_peptides	MED15	667.0	0.2158920539730135	0.8342683680958471
40	0.0	88.0	1065.0	0.0	4.0	88.0	hblOligo197439_Cat7	40	NM_1003891	6.0	CAATTAGATATGCAGATTCAGCAGCAGCAGCAGCAGCTGCAGCGCATCGCTCAACTGCAGCTGCAGCAACAACAACAACAGCAACAGCAACAACAGCAGCAGCAGCAACAGGCCCTTCAAGCTCAACCACCTATTCAGCAACCACCTATGCAACAGCCTCAGCCACCACCTGAGCAAGCACTTCCACAGCAGTTGCAGCAGATGCACCACGAGCAGCACCATCAACCACCTCCTCAACCACAACAGCCACCAGTCTCTAGCGGAGGATCTAGCGGAGG	CAATTAGATATGcagattcagcagcagcagcagcagctgcagcgcatcgctcaactgcagctgcagcaacaacaacaacagcaacagcaacaacagcagcagcagcaacaggcccttcaagctcaaccacctattcagcaaccacctatgcaacagcctcagccaccacctGAGcaagcacttccacagcagttgcagcagatgcaccacGAGcagcaccatcaaccacctcctcaaccacaacagccaccagtc	CAATTAGATATG	ATCCACCGGTACCATGGCTAGCCAATTAGATATGcagattcagcagcagcagcagcagctgcagcgcatcgctcaactgcagctgcagcaacaacaacaacagcaacagcaacaacagcagcagcagcaacaggcccttcaagctcaaccacctattcagcaaccacctatgcaacagcctcagccaccacctGAGcaagcacttccacagcagttgcagcagatgcaccacGAGcagcaccatcaaccacctcctcaaccacaacagccaccagtcTCTAGCGGAGGATCTAGCGGAGG	7_sampled_680_from_cat6	MED15	1153.0	0.07632263660017347	-0.36935673108054967
42	0.0	45.0	115.0	0.0	0.0	45.0	hblOligo72880_Cat6	42	NM_1003891	7.0	CAGCAACCACCTATGCAACAGCCTCAGCCACCACCTTCACAAGCACTTCCACAGCAGTTGCAGCAGATGCACCACACACAGCACCATCAACCACCTCCTCAACCACAACAGCCACCAGTCGCCCAAAACCAACCTAGCCAGTTGCCACCTCAAAGTCAAACACAGCCTCTCGTTTCTCAGGCACAGGCCTTGCCAGGTCAAATGCTCTATACACAGCCACCACTTAAGTTTGTGCGCGCCCCTATGGTGGTCCAATCTAGCGGAGGATCTAGCGGAGG	cagcaaccacctatgcaacagcctcagccaccaccttcacaagcacttccacagcagttgcagcagatgcaccacacacagcaccatcaaccacctcctcaaccacaacagccaccagtcgcccaaaaccaacctagccagttgccacctcaaagtcaaacacagcctctcgtttctcaggcacaggccttgccaggtcaaatgctctatacacagccaccacttaagtttgtgcgcgcccctatggtggtccaa		ATCCACCGGTACCATGGCTAGCcagcaaccacctatgcaacagcctcagccaccaccttcacaagcacttccacagcagttgcagcagatgcaccacacacagcaccatcaaccacctcctcaaccacaacagccaccagtcgcccaaaaccaacctagccagttgccacctcaaagtcaaacacagcctctcgtttctcaggcacaggccttgccaggtcaaatgctctatacacagccaccacttaagtttgtgcgcgcccctatggtggtccaaTCTAGCGGAGGATCTAGCGGAGG	6_phosphoprotein_peptides	MED15	160.0	0.28125	1.1857668939918393
43	0.0	1027.0	4690.0	111.0	78.0	1027.0	hblOligo197440_Cat6	43	NM_1003891	8.0	AGCCAGTTGCCACCTCAAAGTCAAACACAGCCTCTCGTTTCTCAGGCACAGGCCTTGCCAGGTCAAATGCTCTATACACAGCCACCACTTAAGTTTGTGCGCGCCCCTATGGTGGTCCAACAGCCACCAGTGCAACCTCAGGTCCAGCAGCAGCAAACAGCCGTCCAAACAGCCCAAGCCGCACAGATGGTCGCACCAGGTGTCCAAATGATCACCGAGGCCCTTGCACAGGGTGGTATGCACATCCGCGCACGCTCTAGCGGAGGATCTAGCGGAGG	agccagttgccacctcaaagtcaaacacagcctctcgtttctcaggcacaggccttgccaggtcaaatgctctatacacagccaccacttaagtttgtgcgcgcccctatggtggtccaacagccaccagtgcaacctcaggtccagcagcagcaaacagccgtccaaacagcccaagccgcacagatggtcgcaccaggtgtccaaatgatcaccgaggcccttgcacagggtggtatgcacatccgcgcacgc		ATCCACCGGTACCATGGCTAGCagccagttgccacctcaaagtcaaacacagcctctcgtttctcaggcacaggccttgccaggtcaaatgctctatacacagccaccacttaagtttgtgcgcgcccctatggtggtccaacagccaccagtgcaacctcaggtccagcagcagcaaacagccgtccaaacagcccaagccgcacagatggtcgcaccaggtgtccaaatgatcaccgaggcccttgcacagggtggtatgcacatccgcgcacgcTCTAGCGGAGGATCTAGCGGAGG	6_phosphoprotein_peptides	MED15	5717.0	0.1796396711562008	0.6052458810730026
44	0.0	115.0	1099.0	0.0	9.0	115.0	hblOligo72881_Cat7	44	NM_1003891	9.0	CCGAAGTCTATGCAGCAGCAAGAGGCCGTCCAAGAGGCCCAAGCCGCACAGATGGTCGCACCAGGTGTCCAAATGATCGAGGAGGCCCTTGCACAGGGTGGTATGCACATCCGCGCACGCTTTCCACCAGAGGAGGCCGTGGAGGCTATCCCAGAGGAGGAGATTCCTCTTGGTCGCCAACCAATGGCTCAAGTCGAGCAAGAGGAGTTGCCAATGCTCGAGGAGCCTGAGCCAGGCCAGCAGGTGCAAGAGCCATCTAGCGGAGGATCTAGCGGAGG	CCGAAGTCTATGcagcagcaaGAGgccgtccaaGAGgcccaagccgcacagatggtcgcaccaggtgtccaaatgatcGAGgaggcccttgcacagggtggtatgcacatccgcgcacgctttccaccaGAGGAGgccgtgGAGgctatcccaGAGGAGGAGattcctcttggtcgccaaccaatggctcaagtcGAGcaaGAGGAGttgccaatgctcGAGGAGcctGAGccaggccagcaggtgcaaGAGcca	CCGAAGTCTATG	ATCCACCGGTACCATGGCTAGCCCGAAGTCTATGcagcagcaaGAGgccgtccaaGAGgcccaagccgcacagatggtcgcaccaggtgtccaaatgatcGAGgaggcccttgcacagggtggtatgcacatccgcgcacgctttccaccaGAGGAGgccgtgGAGgctatcccaGAGGAGGAGattcctcttggtcgccaaccaatggctcaagtcGAGcaaGAGGAGttgccaatgctcGAGGAGcctGAGccaggccagcaggtgcaaGAGccaTCTAGCGGAGGATCTAGCGGAGG	7_sampled_680_from_cat6	MED15	1214.0	0.09472817133443164	-0.13318729345560154
48	0.0	183.0	2616.0	0.0	10.0	183.0	hblOligo72882_Cat6	48	NM_1003891	11.0	CCTCCTCAACCTAGCCCACAACCAGGGCAGCCTTCCTCACAGCCAAACTCTAATGTGAGCTCAGGTCCTGCACCATCTCCTTCATCATTCCTTCCTTCTCCAAGTCCACAACCAAGCCAGTCTCCAGTGACAGCCCGCACACCTCAAAACTTCAGCGTCCCATCTCCAGGTCCATTGAACACCCCTGTGAACCCAAGTAGCGTTATGAGTCCTGCAGGCTCTAGTCAGGCTGAGGAGCAACAATACTTGGACAAATCTAGCGGAGGATCTAGCGGAGG	cctcctcaacctagcccacaaccagggcagccttcctcacagccaaactctaatgtgagctcaggtcctgcaccatctccttcatcattccttccttctccaagtccacaaccaagccagtctccagtgacagcccgcacacctcaaaacttcagcgtcccatctccaggtccattgaacacccctgtgaacccaagtagcgttatgagtcctgcaggctctagtcaggctgaggagcaacaatacttggacaaa		ATCCACCGGTACCATGGCTAGCcctcctcaacctagcccacaaccagggcagccttcctcacagccaaactctaatgtgagctcaggtcctgcaccatctccttcatcattccttccttctccaagtccacaaccaagccagtctccagtgacagcccgcacacctcaaaacttcagcgtcccatctccaggtccattgaacacccctgtgaacccaagtagcgttatgagtcctgcaggctctagtcaggctgaggagcaacaatacttggacaaaTCTAGCGGAGGATCTAGCGGAGG	6_phosphoprotein_peptides	MED15	2799.0	0.06538049303322616	-0.5358790271508989
49	0.0	0.0	302.0	0.0	0.0	0.0	hblOligo197442_Cat7	49	NM_1003891	12.0	GTCTGCGAAATGAACTTCGAGGTCCCAGAGCCAGGTCCATTGAACGAGCCTGTGAACCCAGAGGAGGTTATGGAGCCTGCAGGCGAGGAGCAGGCTGAGGAGCAACAATACTTGGACAAACTTAAACAGCTTGAGAAGTATATTGAACCTCTCCGCCGCATGATCAACAAGATCGACAAGAACGAAGATCGCAAGAAAGATCTTGAGAAGATGAAAGAGCTGTTGGATATCCTTGAGGATCCAGAGAAGCGCTGCTCTAGCGGAGGATCTAGCGGAGG	GTCTGCGAAATGaacttcGAGgtcccaGAGccaggtccattgaacGAGcctgtgaacccaGAGGAGgttatgGAGcctgcaggcGAGGAGcaggctgaggagcaacaatacttggacaaacttaaacagcttGAGaagtatattgaacctctccgccgcatgatcaacaagatcgacaagaacgaagatcgcaagaaagatcttGAGaagatgaaaGAGctgttggatatccttGAGgatccaGAGaagcgctgc	GTCTGCGAAATG	ATCCACCGGTACCATGGCTAGCGTCTGCGAAATGaacttcGAGgtcccaGAGccaggtccattgaacGAGcctgtgaacccaGAGGAGgttatgGAGcctgcaggcGAGGAGcaggctgaggagcaacaatacttggacaaacttaaacagcttGAGaagtatattgaacctctccgccgcatgatcaacaagatcgacaagaacgaagatcgcaagaaagatcttGAGaagatgaaaGAGctgttggatatccttGAGgatccaGAGaagcgctgcTCTAGCGGAGGATCTAGCGGAGG	7_sampled_680_from_cat6	MED15	302.0	0.0
51	0.0	90.0	579.0	0.0	1.0	90.0	hblOligo72883_Cat6	51	NM_1003891	13.0	AAGTATATTGAACCTCTCCGCCGCATGATCAACAAGATCGACAAGAACGAAGATCGCAAGAAAGATCTTAGCAAGATGAAAAGTCTGTTGGATATCCTTACCGATCCAAGTAAGCGCTGCCCTCTGAAAACTCTGCAGAAATGCGAAATCGCACTCGAAAAACTGAAGAACGATATGGCCGTGCCAACACCACCACCTCCACCTGTCCCTCCTACCAAACAACAGTATCTTTGCCAGCCTCTTCTGGACGCCGTGTCTAGCGGAGGATCTAGCGGAGG	aagtatattgaacctctccgccgcatgatcaacaagatcgacaagaacgaagatcgcaagaaagatcttagcaagatgaaaagtctgttggatatccttaccgatccaagtaagcgctgccctctgaaaactctgcagaaatgcgaaatcgcactcgaaaaactgaagaacgatatggccgtgccaacaccaccacctccacctgtccctcctaccaaacaacagtatctttgccagcctcttctggacgccgtg		ATCCACCGGTACCATGGCTAGCaagtatattgaacctctccgccgcatgatcaacaagatcgacaagaacgaagatcgcaagaaagatcttagcaagatgaaaagtctgttggatatccttaccgatccaagtaagcgctgccctctgaaaactctgcagaaatgcgaaatcgcactcgaaaaactgaagaacgatatggccgtgccaacaccaccacctccacctgtccctcctaccaaacaacagtatctttgccagcctcttctggacgccgtgTCTAGCGGAGGATCTAGCGGAGG	6_phosphoprotein_peptides	MED15	669.0	0.13452914798206278	0.2625437253420393
53	0.0	1402.0	5103.0	0.0	139.0	1402.0	hblOligo197443_Cat6	53	NM_1003891	14.0	CAGAAATGCGAAATCGCACTCGAAAAACTGAAGAACGATATGGCCGTGCCAACACCACCACCTCCACCTGTCCCTCCTACCAAACAACAGTATCTTTGCCAGCCTCTTCTGGACGCCGTGTTGGCAAACATCCGCAGCCCTGTTTTTAACCATTCTTTGTATCGCACTTTTGTCCCAGCTATGACCGCTATCCACGGTCCACCAATCACCGCACCAGTCGTTTGTACCCGCAAACGCCGCTTGGAGGATGATGAATCTAGCGGAGGATCTAGCGGAGG	cagaaatgcgaaatcgcactcgaaaaactgaagaacgatatggccgtgccaacaccaccacctccacctgtccctcctaccaaacaacagtatctttgccagcctcttctggacgccgtgttggcaaacatccgcagccctgtttttaaccattctttgtatcgcacttttgtcccagctatgaccgctatccacggtccaccaatcaccgcaccagtcgtttgtacccgcaaacgccgcttggaggatgatgaa		ATCCACCGGTACCATGGCTAGCcagaaatgcgaaatcgcactcgaaaaactgaagaacgatatggccgtgccaacaccaccacctccacctgtccctcctaccaaacaacagtatctttgccagcctcttctggacgccgtgttggcaaacatccgcagccctgtttttaaccattctttgtatcgcacttttgtcccagctatgaccgctatccacggtccaccaatcaccgcaccagtcgtttgtacccgcaaacgccgcttggaggatgatgaaTCTAGCGGAGGATCTAGCGGAGG	6_phosphoprotein_peptides	MED15	6505.0	0.21552651806302844	0.8321077191153334
55	0.0	764.0	5527.0	0.0	25.0	764.0	hblOligo197444_Cat7	55	NM_1003891	16.0	TGGGATAGAATGGGGGAGGTTGCACGCCTTGATCCTAAGTTTCTCGTTAATCTTGATCCTGAGCATTGCGAGAACAATGGCGAGGTCCACTTGATTTGCAAGTTGGACGACAAGGACTTGCCAGAGGTTCCTCCACTTGAGCTTGAGGTTCCAGCAGATTATCCAGCTCAGGAGCCTCTCTGGATCGATCGCCAGTGGCAGTATGACGCAAACCCTTTTCTGCAGGAGGTTCATCGCTGCATGGAGGAGCGCCTGTCTAGCGGAGGATCTAGCGGAGG	TGGGATAGAATGggggaggttgcacgccttgatcctaagtttctcgttaatcttgatcctGAGcattgcGAGaacaatggcGAGgtccacttgatttgcaagttggacgacaaggacttgccaGAGgttcctccacttgagcttGAGgttccagcagattatccagctcagGAGcctctctggatcgatcgccagtggcagtatgacgcaaacccttttctgcagGAGgttcatcgctgcatgGAGGAGcgcctg	TGGGATAGAATG	ATCCACCGGTACCATGGCTAGCTGGGATAGAATGggggaggttgcacgccttgatcctaagtttctcgttaatcttgatcctGAGcattgcGAGaacaatggcGAGgtccacttgatttgcaagttggacgacaaggacttgccaGAGgttcctccacttgagcttGAGgttccagcagattatccagctcagGAGcctctctggatcgatcgccagtggcagtatgacgcaaacccttttctgcagGAGgttcatcgctgcatgGAGGAGcgcctgTCTAGCGGAGGATCTAGCGGAGG	7_sampled_680_from_cat6	MED15	6291.0	0.12144333174376093	0.14520386991802692
56	0.0	66.0	34.0	0.0	0.0	66.0	hblOligo197444_Cat6	56	NM_1003891	16.0	AGTGTGCTTCAAGGGGAGGTTGCACGCCTTGATCCTAAGTTTCTCGTTAATCTTGATCCTTCACATTGCTCTAACAATGGCACCGTCCACTTGATTTGCAAGTTGGACGACAAGGACTTGCCATCCGTTCCTCCACTTGAGCTTTCAGTTCCAGCAGATTATCCAGCTCAGTCACCTCTCTGGATCGATCGCCAGTGGCAGTATGACGCAAACCCTTTTCTGCAGAGCGTTCATCGCTGCATGACTTCACGCCTGTCTAGCGGAGGATCTAGCGGAGG	agtgtgcttcaaggggaggttgcacgccttgatcctaagtttctcgttaatcttgatccttcacattgctctaacaatggcaccgtccacttgatttgcaagttggacgacaaggacttgccatccgttcctccacttgagctttcagttccagcagattatccagctcagtcacctctctggatcgatcgccagtggcagtatgacgcaaacccttttctgcagagcgttcatcgctgcatgacttcacgcctg		ATCCACCGGTACCATGGCTAGCagtgtgcttcaaggggaggttgcacgccttgatcctaagtttctcgttaatcttgatccttcacattgctctaacaatggcaccgtccacttgatttgcaagttggacgacaaggacttgccatccgttcctccacttgagctttcagttccagcagattatccagctcagtcacctctctggatcgatcgccagtggcagtatgacgcaaacccttttctgcagagcgttcatcgctgcatgacttcacgcctgTCTAGCGGAGGATCTAGCGGAGG	6_phosphoprotein_peptides	MED15	100.0	0.66	2.787330749995034
57	0.0	213.0	484.0	0.0	3.0	213.0	hblOligo72885_Cat7	57	NM_1003891	17.0	GAATCTTGGATGTGCAAGTTGGACGACAAGGACTTGCCAGAGGTTCCTCCACTTGAGCTTGAGGTTCCAGCAGATTATCCAGCTCAGGAGCCTCTCTGGATCGATCGCCAGTGGCAGTATGACGCAAACCCTTTTCTGCAGGAGGTTCATCGCTGCATGGAGGAGCGCCTGCTCCAGTTGCCAGATAAGCATGAGGTCGAGGCACTCCTCAATGAGTGGGCCCAAGAGGTTCATCAAGCCTGTCTTGAGGCAGCCTCTAGCGGAGGATCTAGCGGAGG	GAATCTTGGATGtgcaagttggacgacaaggacttgccaGAGgttcctccacttgagcttGAGgttccagcagattatccagctcagGAGcctctctggatcgatcgccagtggcagtatgacgcaaacccttttctgcagGAGgttcatcgctgcatgGAGGAGcgcctgctccagttgccagataagcatGAGgtcGAGgcactcctcaatGAGtgggcccaaGAGgttcatcaagcctgtcttGAGgcagcc	GAATCTTGGATG	ATCCACCGGTACCATGGCTAGCGAATCTTGGATGtgcaagttggacgacaaggacttgccaGAGgttcctccacttgagcttGAGgttccagcagattatccagctcagGAGcctctctggatcgatcgccagtggcagtatgacgcaaacccttttctgcagGAGgttcatcgctgcatgGAGGAGcgcctgctccagttgccagataagcatGAGgtcGAGgcactcctcaatGAGtgggcccaaGAGgttcatcaagcctgtcttGAGgcagccTCTAGCGGAGGATCTAGCGGAGG	7_sampled_680_from_cat6	MED15	697.0	0.30559540889526543	1.3032437915775628
59	0.0	295.0	4199.0	0.0	9.0	295.0	hblOligo85948_Cat3	59	NM_1003931	1.0	AGGTGGTCAATGCTGGCCATGGCCCCAAAGCCAAAACCATGGGTTCAAGAGGAAGGGCCAGAAAAAAAAAAGGGTCGCCAGGCTGGTCGCGAAGAAGATCCATTCCGCGAGGAGGCAGAAGCACTCAAGGCAATCCCAGCCGAGAAACGCATCATTCGCGTTGATCCTGAGTGTCCTCTTGAGGAGAACCCTGGGGAGCAGGTGTATGAAGATTACAATTGTGAGCTCAATCAGGAGAATATTGAAAACAATAACTCTAGCGGAGGATCTAGCGGAGG	AGGTGGTCAATGctggccatggccccaaagccaaaaccatgggttcaaGAGgaagggccagaaaaaaaaaagggtcgccaggctggtcgcgaagaagatccattccgcGAGGAGgcagaagcactcaaggcaatcccagccgagaaacgcatcattcgcgttgatcctGAGtgtcctcttGAGGAGaaccctgggGAGcaggtgtatgaagattacaattgtGAGctcaatcagGAGaatattgaaaacaataac	AGGTGGTCAATG	ATCCACCGGTACCATGGCTAGCAGGTGGTCAATGctggccatggccccaaagccaaaaccatgggttcaaGAGgaagggccagaaaaaaaaaagggtcgccaggctggtcgcgaagaagatccattccgcGAGGAGgcagaagcactcaaggcaatcccagccgagaaacgcatcattcgcgttgatcctGAGtgtcctcttGAGGAGaaccctgggGAGcaggtgtatgaagattacaattgtGAGctcaatcagGAGaatattgaaaacaataacTCTAGCGGAGGATCTAGCGGAGG	3_4778_st_to_e_dna_repair_peptides_9NATG	PARP3	4494.0	0.06564307966177126	-0.531589791759604
60	0.0	7.0	614.0	0.0	4.0	7.0	hblOligo85948_Cat2	60	NM_1003931	1.0	AGTCTTTTGTTCCTGGCCATGGCCCCAAAGCCAAAACCATGGGTTCAAACAGAAGGGCCAGAAAAAAAAAAGGGTCGCCAGGCTGGTCGCGAAGAAGATCCATTCCGCTCTACAGCAGAAGCACTCAAGGCAATCCCAGCCGAGAAACGCATCATTCGCGTTGATCCTACCTGTCCTCTTTCTAGCAACCCTGGGACCCAGGTGTATGAAGATTACAATTGTACCCTCAATCAGACAAATATTGAAAACAATAACTCTAGCGGAGGATCTAGCGGAGG	agtcttttgttcctggccatggccccaaagccaaaaccatgggttcaaacagaagggccagaaaaaaaaaagggtcgccaggctggtcgcgaagaagatccattccgctctacagcagaagcactcaaggcaatcccagccgagaaacgcatcattcgcgttgatcctacctgtcctctttctagcaaccctgggacccaggtgtatgaagattacaattgtaccctcaatcagacaaatattgaaaacaataac		ATCCACCGGTACCATGGCTAGCagtcttttgttcctggccatggccccaaagccaaaaccatgggttcaaacagaagggccagaaaaaaaaaagggtcgccaggctggtcgcgaagaagatccattccgctctacagcagaagcactcaaggcaatcccagccgagaaacgcatcattcgcgttgatcctacctgtcctctttctagcaaccctgggacccaggtgtatgaagattacaattgtaccctcaatcagacaaatattgaaaacaataacTCTAGCGGAGGATCTAGCGGAGG	2_wt_dna_repair_peptides	PARP3	621.0	0.011272141706924315	-2.3500482465070593
62	0.0	31.0	1174.0	0.0	3.0	31.0	hblOligo209508_Cat2	62	NM_1003931	2.0	ATCCCAGCCGAGAAACGCATCATTCGCGTTGATCCTACCTGTCCTCTTTCTAGCAACCCTGGGACCCAGGTGTATGAAGATTACAATTGTACCCTCAATCAGACAAATATTGAAAACAATAACAACAAATTCTATATCATCCAACTGTTGCAAGACAGTAATCGCTTTTTTACTTGCTGGAACCACTGGGGGCGCGTGGGCGAGGTGGGGCAGAGTAAGATCAACCACTTCACCCGCCTTGAGGACGCAAAGAAGTCTAGCGGAGGATCTAGCGGAGG	atcccagccgagaaacgcatcattcgcgttgatcctacctgtcctctttctagcaaccctgggacccaggtgtatgaagattacaattgtaccctcaatcagacaaatattgaaaacaataacaacaaattctatatcatccaactgttgcaagacagtaatcgcttttttacttgctggaaccactgggggcgcgtgggcgaggtggggcagagtaagatcaaccacttcacccgccttgaggacgcaaagaag		ATCCACCGGTACCATGGCTAGCatcccagccgagaaacgcatcattcgcgttgatcctacctgtcctctttctagcaaccctgggacccaggtgtatgaagattacaattgtaccctcaatcagacaaatattgaaaacaataacaacaaattctatatcatccaactgttgcaagacagtaatcgcttttttacttgctggaaccactgggggcgcgtgggcgaggtggggcagagtaagatcaaccacttcacccgccttgaggacgcaaagaagTCTAGCGGAGGATCTAGCGGAGG	2_wt_dna_repair_peptides	PARP3	1205.0	0.025726141078838173	-1.510148263318126
63	0.0	7.0	168.0	0.0	0.0	7.0	hblOligo85949_Cat3	63	NM_1003931	3.0	GAAGTGCAAATGTTGCAAGACGAGAATCGCTTTTTTGAGTGCTGGAACCACTGGGGGCGCGTGGGCGAGGTGGGGCAGGAGAAGATCAACCACTTCGAGCGCCTTGAGGACGCAAAGAAGGACTTTGAGAAAAAGTTTCGCGAAAAGGAGAAGAATAACTGGGCTGAACGCGATCACTTTGTTGAGCATCCTGGTAAATACGAGTTGATCGAAGTCCAAGCTGAGGATGAGGCCCAAGAGGCTGTTGTGAAGGTCTCTAGCGGAGGATCTAGCGGAGG	GAAGTGCAAATGttgcaagacGAGaatcgcttttttGAGtgctggaaccactgggggcgcgtgggcgaggtggggcagGAGaagatcaaccacttcGAGcgccttgaggacgcaaagaaggactttgagaaaaagtttcgcgaaaagGAGaagaataactgggctgaacgcgatcactttgttGAGcatcctggtaaatacGAGttgatcgaagtccaagctgaggatgaggcccaagaggctgttgtgaaggtc	GAAGTGCAAATG	ATCCACCGGTACCATGGCTAGCGAAGTGCAAATGttgcaagacGAGaatcgcttttttGAGtgctggaaccactgggggcgcgtgggcgaggtggggcagGAGaagatcaaccacttcGAGcgccttgaggacgcaaagaaggactttgagaaaaagtttcgcgaaaagGAGaagaataactgggctgaacgcgatcactttgttGAGcatcctggtaaatacGAGttgatcgaagtccaagctgaggatgaggcccaagaggctgttgtgaaggtcTCTAGCGGAGGATCTAGCGGAGG	3_4778_st_to_e_dna_repair_peptides_9NATG	PARP3	175.0	0.04	-1.0540172977631759
64	0.0	3.0	72.0	0.0	0.0	3.0	hblOligo85949_Cat2	64	NM_1003931	3.0	ATCATCCAACTGTTGCAAGACAGTAATCGCTTTTTTACTTGCTGGAACCACTGGGGGCGCGTGGGCGAGGTGGGGCAGAGTAAGATCAACCACTTCACCCGCCTTGAGGACGCAAAGAAGGACTTTGAGAAAAAGTTTCGCGAAAAGACCAAGAATAACTGGGCTGAACGCGATCACTTTGTTTCACATCCTGGTAAATACACATTGATCGAAGTCCAAGCTGAGGATGAGGCCCAAGAGGCTGTTGTGAAGGTCTCTAGCGGAGGATCTAGCGGAGG	atcatccaactgttgcaagacagtaatcgcttttttacttgctggaaccactgggggcgcgtgggcgaggtggggcagagtaagatcaaccacttcacccgccttgaggacgcaaagaaggactttgagaaaaagtttcgcgaaaagaccaagaataactgggctgaacgcgatcactttgtttcacatcctggtaaatacacattgatcgaagtccaagctgaggatgaggcccaagaggctgttgtgaaggtc		ATCCACCGGTACCATGGCTAGCatcatccaactgttgcaagacagtaatcgcttttttacttgctggaaccactgggggcgcgtgggcgaggtggggcagagtaagatcaaccacttcacccgccttgaggacgcaaagaaggactttgagaaaaagtttcgcgaaaagaccaagaataactgggctgaacgcgatcactttgtttcacatcctggtaaatacacattgatcgaagtccaagctgaggatgaggcccaagaggctgttgtgaaggtcTCTAGCGGAGGATCTAGCGGAGG	2_wt_dna_repair_peptides	PARP3	75.0	0.04	-1.0540172977631759
65	0.0	0.0	978.0	0.0	0.0	0.0	hblOligo209509_Cat3	65	NM_1003931	4.0	CGGCGGATGATGGAGAAGAATAACTGGGCTGAACGCGATCACTTTGTTGAGCATCCTGGTAAATACGAGTTGATCGAAGTCCAAGCTGAGGATGAGGCCCAAGAGGCTGTTGTGAAGGTCGATCGCGGCCCAGTGCGCGAGGTCGAGAAACGCGTCCAGCCTTGCGAGCTTGACCCTGCCGAGCAAAAGCTGATTGAGAATATCTTTGAGAAAGAAATGTTCAAAAATGAGATGGCACTTATGGACCTCGATGTTTCTAGCGGAGGATCTAGCGGAGG	CGGCGGATGATGGAGaagaataactgggctgaacgcgatcactttgttGAGcatcctggtaaatacGAGttgatcgaagtccaagctgaggatgaggcccaagaggctgttgtgaaggtcgatcgcggcccagtgcgcGAGgtcGAGaaacgcgtccagccttgcGAGcttgaccctgccGAGcaaaagctgattGAGaatatctttGAGaaagaaatgttcaaaaatGAGatggcacttatggacctcgatgtt	CGGCGGATGATG	ATCCACCGGTACCATGGCTAGCCGGCGGATGATGGAGaagaataactgggctgaacgcgatcactttgttGAGcatcctggtaaatacGAGttgatcgaagtccaagctgaggatgaggcccaagaggctgttgtgaaggtcgatcgcggcccagtgcgcGAGgtcGAGaaacgcgtccagccttgcGAGcttgaccctgccGAGcaaaagctgattGAGaatatctttGAGaaagaaatgttcaaaaatGAGatggcacttatggacctcgatgttTCTAGCGGAGGATCTAGCGGAGG	3_4778_st_to_e_dna_repair_peptides_9NATG	PARP3	978.0	0.0
67	0.0	3.0	3325.0	0.0	7.0	3.0	hblOligo85950_Cat3	67	NM_1003931	5.0	GGTTTACCGATGAAACGCGTCCAGCCTTGCGAGCTTGACCCTGCCGAGCAAAAGCTGATTGAGAATATCTTTGAGAAAGAAATGTTCAAAAATGAGATGGCACTTATGGACCTCGATGTTAAGAAAATGCCTCTCGGGAAGCTTGAGAAGCAGCAAATTGCTCGCGGGTTCGAGGCTCTGGAGGCTCTCGAAGAAGCCCTCAAGGGCCCAGAGGATGGTGGTCAAGAGTTGGAGGAGCTTGAGGAGCACTTTTATTCTAGCGGAGGATCTAGCGGAGG	GGTTTACCGATGaaacgcgtccagccttgcGAGcttgaccctgccGAGcaaaagctgattGAGaatatctttGAGaaagaaatgttcaaaaatGAGatggcacttatggacctcgatgttaagaaaatgcctctcgggaagcttGAGaagcagcaaattgctcgcgggttcgaggctctggaggctctcgaagaagccctcaagggcccaGAGgatggtggtcaaGAGttggaggagcttGAGGAGcacttttat	GGTTTACCGATG	ATCCACCGGTACCATGGCTAGCGGTTTACCGATGaaacgcgtccagccttgcGAGcttgaccctgccGAGcaaaagctgattGAGaatatctttGAGaaagaaatgttcaaaaatGAGatggcacttatggacctcgatgttaagaaaatgcctctcgggaagcttGAGaagcagcaaattgctcgcgggttcgaggctctggaggctctcgaagaagccctcaagggcccaGAGgatggtggtcaaGAGttggaggagcttGAGGAGcacttttatTCTAGCGGAGGATCTAGCGGAGG	3_4778_st_to_e_dna_repair_peptides_9NATG	PARP3	3328.0	0.0009014423076923077	-4.886576131837075
69	0.0	501.0	546.0	0.0	3.0	501.0	hblOligo209510_Cat3	69	NM_1003931	6.0	TCACGTATAATGAAGCAGCAAATTGCTCGCGGGTTCGAGGCTCTGGAGGCTCTCGAAGAAGCCCTCAAGGGCCCAGAGGATGGTGGTCAAGAGTTGGAGGAGCTTGAGGAGCACTTTTATGAGGTCATCCCTCATAACTTTGGCCACGAGCAACCTCCACCAATCAATGAGCCAGAGTTGCTGCAGGCCAAAAAAGATATGTTGCTCGTCCTCGCCGATATCGAGCTTGCTCAGGCCTTGCAGGCAGTCGAGGAGTCTAGCGGAGGATCTAGCGGAGG	TCACGTATAATGaagcagcaaattgctcgcgggttcgaggctctggaggctctcgaagaagccctcaagggcccaGAGgatggtggtcaaGAGttggaggagcttGAGGAGcacttttatGAGgtcatccctcataactttggccacGAGcaacctccaccaatcaatGAGccagagttgctgcaggccaaaaaagatatgttgctcgtcctcgccgatatcgagcttgctcaggccttgcaggcagtcGAGgag	TCACGTATAATG	ATCCACCGGTACCATGGCTAGCTCACGTATAATGaagcagcaaattgctcgcgggttcgaggctctggaggctctcgaagaagccctcaagggcccaGAGgatggtggtcaaGAGttggaggagcttGAGGAGcacttttatGAGgtcatccctcataactttggccacGAGcaacctccaccaatcaatGAGccagagttgctgcaggccaaaaaagatatgttgctcgtcctcgccgatatcgagcttgctcaggccttgcaggcagtcGAGgagTCTAGCGGAGGATCTAGCGGAGG	3_4778_st_to_e_dna_repair_peptides_9NATG	PARP3	1047.0	0.4785100286532951	2.038023657924729
70	0.0	91.0	3.0	0.0	0.0	91.0	hblOligo209510_Cat2	70	NM_1003931	6.0	GGGAAGCTTAGCAAGCAGCAAATTGCTCGCGGGTTCGAGGCTCTGGAGGCTCTCGAAGAAGCCCTCAAGGGCCCAACCGATGGTGGTCAATCTTTGGAGGAGCTTTCTAGCCACTTTTATACCGTCATCCCTCATAACTTTGGCCACAGTCAACCTCCACCAATCAATTCTCCAGAGTTGCTGCAGGCCAAAAAAGATATGTTGCTCGTCCTCGCCGATATCGAGCTTGCTCAGGCCTTGCAGGCAGTCAGTGAGTCTAGCGGAGGATCTAGCGGAGG	gggaagcttagcaagcagcaaattgctcgcgggttcgaggctctggaggctctcgaagaagccctcaagggcccaaccgatggtggtcaatctttggaggagctttctagccacttttataccgtcatccctcataactttggccacagtcaacctccaccaatcaattctccagagttgctgcaggccaaaaaagatatgttgctcgtcctcgccgatatcgagcttgctcaggccttgcaggcagtcagtgag		ATCCACCGGTACCATGGCTAGCgggaagcttagcaagcagcaaattgctcgcgggttcgaggctctggaggctctcgaagaagccctcaagggcccaaccgatggtggtcaatctttggaggagctttctagccacttttataccgtcatccctcataactttggccacagtcaacctccaccaatcaattctccagagttgctgcaggccaaaaaagatatgttgctcgtcctcgccgatatcgagcttgctcaggccttgcaggcagtcagtgagTCTAGCGGAGGATCTAGCGGAGG	2_wt_dna_repair_peptides	PARP3	94.0	0.9680851063829787	5.53628375043351
71	0.0	265.0	3593.0	3.0	13.0	265.0	hblOligo85951_Cat3	71	NM_1003931	7.0	TGCTTCAGTATGGAGCAACCTCCACCAATCAATGAGCCAGAGTTGCTGCAGGCCAAAAAAGATATGTTGCTCGTCCTCGCCGATATCGAGCTTGCTCAGGCCTTGCAGGCAGTCGAGGAGCAGGAAAAAGAGGTCGAAGAGGTTCCACATCCTTTGGACCGCGATTACCAACTTTTGAAATGCCAGTTGCAGCTTCTCGACGAGGGGGCTCCTGAATACAAAGTCATTCAAGAGTACCTCGAACAGGAGGGTGAGTCTAGCGGAGGATCTAGCGGAGG	TGCTTCAGTATGGAGcaacctccaccaatcaatGAGccagagttgctgcaggccaaaaaagatatgttgctcgtcctcgccgatatcgagcttgctcaggccttgcaggcagtcGAGgagcaggaaaaaGAGgtcgaagaggttccacatcctttggaccgcgattaccaacttttgaaatgccagttgcagcttctcgacGAGggggctcctgaatacaaagtcattcaaGAGtacctcgaacagGAGggtGAG	TGCTTCAGTATG	ATCCACCGGTACCATGGCTAGCTGCTTCAGTATGGAGcaacctccaccaatcaatGAGccagagttgctgcaggccaaaaaagatatgttgctcgtcctcgccgatatcgagcttgctcaggccttgcaggcagtcGAGgagcaggaaaaaGAGgtcgaagaggttccacatcctttggaccgcgattaccaacttttgaaatgccagttgcagcttctcgacGAGggggctcctgaatacaaagtcattcaaGAGtacctcgaacagGAGggtGAGTCTAGCGGAGGATCTAGCGGAGG	3_4778_st_to_e_dna_repair_peptides_9NATG	PARP3	3858.0	0.06868843960601348	-0.4829764285425271
72	0.0	492.0	1719.0	0.0	9.0	492.0	hblOligo85951_Cat2	72	NM_1003931	7.0	AACTTTGGCCACAGTCAACCTCCACCAATCAATTCTCCAGAGTTGCTGCAGGCCAAAAAAGATATGTTGCTCGTCCTCGCCGATATCGAGCTTGCTCAGGCCTTGCAGGCAGTCAGTGAGCAGGAAAAAACAGTCGAAGAGGTTCCACATCCTTTGGACCGCGATTACCAACTTTTGAAATGCCAGTTGCAGCTTCTCGACAGTGGGGCTCCTGAATACAAAGTCATTCAAACTTACCTCGAACAGACCGGTTCATCTAGCGGAGGATCTAGCGGAGG	aactttggccacagtcaacctccaccaatcaattctccagagttgctgcaggccaaaaaagatatgttgctcgtcctcgccgatatcgagcttgctcaggccttgcaggcagtcagtgagcaggaaaaaacagtcgaagaggttccacatcctttggaccgcgattaccaacttttgaaatgccagttgcagcttctcgacagtggggctcctgaatacaaagtcattcaaacttacctcgaacagaccggttca		ATCCACCGGTACCATGGCTAGCaactttggccacagtcaacctccaccaatcaattctccagagttgctgcaggccaaaaaagatatgttgctcgtcctcgccgatatcgagcttgctcaggccttgcaggcagtcagtgagcaggaaaaaacagtcgaagaggttccacatcctttggaccgcgattaccaacttttgaaatgccagttgcagcttctcgacagtggggctcctgaatacaaagtcattcaaacttacctcgaacagaccggttcaTCTAGCGGAGGATCTAGCGGAGG	2_wt_dna_repair_peptides	PARP3	2211.0	0.2225237449118046	0.8730172436942283
74	0.0	310.0	297.0	0.0	1.0	310.0	hblOligo209511_Cat2	74	NM_1003931	8.0	GAAGAGGTTCCACATCCTTTGGACCGCGATTACCAACTTTTGAAATGCCAGTTGCAGCTTCTCGACAGTGGGGCTCCTGAATACAAAGTCATTCAAACTTACCTCGAACAGACCGGTTCAAATCACCGCTGCCCTACACTTCAACATATTTGGAAGGTCAACCAGGAAGGTGAAGAGGACCGCTTCCAAGCACATAGCAAACTTGGCAACCGCAAGTTGCTCTGGCACGGTACCAACATGGCAGTCGTTGCAGCATCTAGCGGAGGATCTAGCGGAGG	gaagaggttccacatcctttggaccgcgattaccaacttttgaaatgccagttgcagcttctcgacagtggggctcctgaatacaaagtcattcaaacttacctcgaacagaccggttcaaatcaccgctgccctacacttcaacatatttggaaggtcaaccaggaaggtgaagaggaccgcttccaagcacatagcaaacttggcaaccgcaagttgctctggcacggtaccaacatggcagtcgttgcagca		ATCCACCGGTACCATGGCTAGCgaagaggttccacatcctttggaccgcgattaccaacttttgaaatgccagttgcagcttctcgacagtggggctcctgaatacaaagtcattcaaacttacctcgaacagaccggttcaaatcaccgctgccctacacttcaacatatttggaaggtcaaccaggaaggtgaagaggaccgcttccaagcacatagcaaacttggcaaccgcaagttgctctggcacggtaccaacatggcagtcgttgcagcaTCTAGCGGAGGATCTAGCGGAGG	2_wt_dna_repair_peptides	PARP3	607.0	0.5107084019769358	2.166876691261262
75	0.0	546.0	485.0	0.0	3.0	546.0	hblOligo85952_Cat3	75	NM_1003931	9.0	AGTTATCTCATGATTTGGAAGGTCAACCAGGAAGGTGAAGAGGACCGCTTCCAAGCACATGAGAAACTTGGCAACCGCAAGTTGCTCTGGCACGGTGAGAACATGGCAGTCGTTGCAGCAATTCTCGAGGAGGGTCTTCGCATTATGCCACATGAGGGTGGCCGCGTCGGCAAGGGGATCTACTTTGCTGAGGAAAACGAGAAGGAGGCTGGGTACGTCATTGGGATGAAGTGTGGTGCACACCATGTTGGGTATTCTAGCGGAGGATCTAGCGGAGG	AGTTATCTCATGatttggaaggtcaaccaggaaggtgaagaggaccgcttccaagcacatGAGaaacttggcaaccgcaagttgctctggcacggtGAGaacatggcagtcgttgcagcaattctcGAGGAGggtcttcgcattatgccacatGAGggtggccgcgtcggcaaggggatctactttgctGAGgaaaacGAGaagGAGgctgggtacgtcattgggatgaagtgtggtgcacaccatgttgggtat	AGTTATCTCATG	ATCCACCGGTACCATGGCTAGCAGTTATCTCATGatttggaaggtcaaccaggaaggtgaagaggaccgcttccaagcacatGAGaaacttggcaaccgcaagttgctctggcacggtGAGaacatggcagtcgttgcagcaattctcGAGGAGggtcttcgcattatgccacatGAGggtggccgcgtcggcaaggggatctactttgctGAGgaaaacGAGaagGAGgctgggtacgtcattgggatgaagtgtggtgcacaccatgttgggtatTCTAGCGGAGGATCTAGCGGAGG	3_4778_st_to_e_dna_repair_peptides_9NATG	PARP3	1031.0	0.5295829291949563	2.2425066173921913
76	0.0	516.0	3043.0	1.0	7.0	516.0	hblOligo85952_Cat2	76	NM_1003931	9.0	ACACTTCAACATATTTGGAAGGTCAACCAGGAAGGTGAAGAGGACCGCTTCCAAGCACATAGCAAACTTGGCAACCGCAAGTTGCTCTGGCACGGTACCAACATGGCAGTCGTTGCAGCAATTCTCACTTCTGGTCTTCGCATTATGCCACATAGCGGTGGCCGCGTCGGCAAGGGGATCTACTTTGCTTCAGAAAACAGCAAGAGTGCTGGGTACGTCATTGGGATGAAGTGTGGTGCACACCATGTTGGGTATTCTAGCGGAGGATCTAGCGGAGG	acacttcaacatatttggaaggtcaaccaggaaggtgaagaggaccgcttccaagcacatagcaaacttggcaaccgcaagttgctctggcacggtaccaacatggcagtcgttgcagcaattctcacttctggtcttcgcattatgccacatagcggtggccgcgtcggcaaggggatctactttgcttcagaaaacagcaagagtgctgggtacgtcattgggatgaagtgtggtgcacaccatgttgggtat		ATCCACCGGTACCATGGCTAGCacacttcaacatatttggaaggtcaaccaggaaggtgaagaggaccgcttccaagcacatagcaaacttggcaaccgcaagttgctctggcacggtaccaacatggcagtcgttgcagcaattctcacttctggtcttcgcattatgccacatagcggtggccgcgtcggcaaggggatctactttgcttcagaaaacagcaagagtgctgggtacgtcattgggatgaagtgtggtgcacaccatgttgggtatTCTAGCGGAGGATCTAGCGGAGG	2_wt_dna_repair_peptides	PARP3	3559.0	0.14498454622084855	0.3495441481693611
77	0.0	66.0	436.0	0.0	672.0	66.0	hblOligo209512_Cat3	77	NM_1003931	10.0	AGCTCCGGCATGCCACATGAGGGTGGCCGCGTCGGCAAGGGGATCTACTTTGCTGAGGAAAACGAGAAGGAGGCTGGGTACGTCATTGGGATGAAGTGTGGTGCACACCATGTTGGGTATATGTTCTTGGGCGAAGTTGCATTGGGTCGCGAGCATCATATCAACGAGGATAACCCTGAGCTCAAGGAGCCACCACCTGGCTTCGACGAGGTTATCGCACGCGGTCACGAGGAGCCAGACCCAGAGCAAGACGAGTCTAGCGGAGGATCTAGCGGAGG	AGCTCCGGCATGccacatGAGggtggccgcgtcggcaaggggatctactttgctGAGgaaaacGAGaagGAGgctgggtacgtcattgggatgaagtgtggtgcacaccatgttgggtatatgttcttgggcgaagttgcattgggtcgcgagcatcatatcaacGAGgataaccctGAGctcaagGAGccaccacctggcttcgacGAGgttatcgcacgcggtcacGAGgagccagacccaGAGcaagacGAG	AGCTCCGGCATG	ATCCACCGGTACCATGGCTAGCAGCTCCGGCATGccacatGAGggtggccgcgtcggcaaggggatctactttgctGAGgaaaacGAGaagGAGgctgggtacgtcattgggatgaagtgtggtgcacaccatgttgggtatatgttcttgggcgaagttgcattgggtcgcgagcatcatatcaacGAGgataaccctGAGctcaagGAGccaccacctggcttcgacGAGgttatcgcacgcggtcacGAGgagccagacccaGAGcaagacGAGTCTAGCGGAGGATCTAGCGGAGG	3_4778_st_to_e_dna_repair_peptides_9NATG	PARP3	502.0	0.13147410358565736	0.2360490312621606
78	0.0	28.0	175.0	0.0	1.0	28.0	hblOligo209512_Cat2	78	NM_1003931	10.0	CTTCGCATTATGCCACATAGCGGTGGCCGCGTCGGCAAGGGGATCTACTTTGCTTCAGAAAACAGCAAGAGTGCTGGGTACGTCATTGGGATGAAGTGTGGTGCACACCATGTTGGGTATATGTTCTTGGGCGAAGTTGCATTGGGTCGCGAGCATCATATCAACACCGATAACCCTAGCCTCAAGTCACCACCACCTGGCTTCGACAGTGTTATCGCACGCGGTCACACTGAGCCAGACCCAACACAAGACACATCTAGCGGAGGATCTAGCGGAGG	cttcgcattatgccacatagcggtggccgcgtcggcaaggggatctactttgcttcagaaaacagcaagagtgctgggtacgtcattgggatgaagtgtggtgcacaccatgttgggtatatgttcttgggcgaagttgcattgggtcgcgagcatcatatcaacaccgataaccctagcctcaagtcaccaccacctggcttcgacagtgttatcgcacgcggtcacactgagccagacccaacacaagacaca		ATCCACCGGTACCATGGCTAGCcttcgcattatgccacatagcggtggccgcgtcggcaaggggatctactttgcttcagaaaacagcaagagtgctgggtacgtcattgggatgaagtgtggtgcacaccatgttgggtatatgttcttgggcgaagttgcattgggtcgcgagcatcatatcaacaccgataaccctagcctcaagtcaccaccacctggcttcgacagtgttatcgcacgcggtcacactgagccagacccaacacaagacacaTCTAGCGGAGGATCTAGCGGAGG	2_wt_dna_repair_peptides	PARP3	203.0	0.13793103448275862	0.2914550688364592
80	0.0	0.0	367.0	0.0	3.0	0.0	hblOligo85953_Cat2	80	NM_1003931	11.0	GTTGCATTGGGTCGCGAGCATCATATCAACACCGATAACCCTAGCCTCAAGTCACCACCACCTGGCTTCGACAGTGTTATCGCACGCGGTCACACTGAGCCAGACCCAACACAAGACACAGAACTCGAACTTGATGGCCAGCAGGTTGTTGTCCCTCAAGGCCAACCTGTTCCTTGTCCTGAGTTCTCTTCATCAACATTCTCACAATCCGAGTACCTCATCTATCAGGAAAGCCAATGCCGCCTTCGCTACCTTTCTAGCGGAGGATCTAGCGGAGG	gttgcattgggtcgcgagcatcatatcaacaccgataaccctagcctcaagtcaccaccacctggcttcgacagtgttatcgcacgcggtcacactgagccagacccaacacaagacacagaactcgaacttgatggccagcaggttgttgtccctcaaggccaacctgttccttgtcctgagttctcttcatcaacattctcacaatccgagtacctcatctatcaggaaagccaatgccgccttcgctacctt		ATCCACCGGTACCATGGCTAGCgttgcattgggtcgcgagcatcatatcaacaccgataaccctagcctcaagtcaccaccacctggcttcgacagtgttatcgcacgcggtcacactgagccagacccaacacaagacacagaactcgaacttgatggccagcaggttgttgtccctcaaggccaacctgttccttgtcctgagttctcttcatcaacattctcacaatccgagtacctcatctatcaggaaagccaatgccgccttcgctaccttTCTAGCGGAGGATCTAGCGGAGG	2_wt_dna_repair_peptides	PARP3	367.0	0.0
81	0.0	289.0	5068.0	2.0	15.0	289.0	hblOligo209513_Cat3	81	NM_1003931	12.0	GACACGTCCATGAACGAGGATAACCCTGAGCTCAAGGAGCCACCACCTGGCTTCGACGAGGTTATCGCACGCGGTCACGAGGAGCCAGACCCAGAGCAAGACGAGGAACTCGAACTTGATGGCCAGCAGGTTGTTGTCCCTCAAGGCCAACCTGTTCCTTGTCCTGAGTTCGAGGAGGAGGAGTTCGAGCAAGAGGAGTACCTCATCTATCAGGAAGAGCAATGCCGCCTTCGCTACCTTCTTGAAGTGCACCTGTCTAGCGGAGGATCTAGCGGAGG	GACACGTCCATGaacGAGgataaccctGAGctcaagGAGccaccacctggcttcgacGAGgttatcgcacgcggtcacGAGgagccagacccaGAGcaagacGAGgaactcgaacttgatggccagcaggttgttgtccctcaaggccaacctgttccttgtcctgagttcGAGGAGGAGGAGttcGAGcaaGAGgagtacctcatctatcaggaaGAGcaatgccgccttcgctaccttcttgaagtgcacctg	GACACGTCCATG	ATCCACCGGTACCATGGCTAGCGACACGTCCATGaacGAGgataaccctGAGctcaagGAGccaccacctggcttcgacGAGgttatcgcacgcggtcacGAGgagccagacccaGAGcaagacGAGgaactcgaacttgatggccagcaggttgttgtccctcaaggccaacctgttccttgtcctgagttcGAGGAGGAGGAGttcGAGcaaGAGgagtacctcatctatcaggaaGAGcaatgccgccttcgctaccttcttgaagtgcacctgTCTAGCGGAGGATCTAGCGGAGG	3_4778_st_to_e_dna_repair_peptides_9NATG	PARP3	5357.0	0.053948105282807544	-0.7402383207438281
83	0.0	0.0	167.0	0.0	0.0	0.0	hblOligo130381_Cat7	83	NM_1004304	1.0	CCCGTGGATATGGAGCTTCTCGCCTGCGAGGGGCTGGCCGGTGTCGAGCTCGTGCCAGAGGCAGCAGAGAAAAAAATGATGCTGGAGCAAATTGCCGAGAAACAGGCAGAGAATGGCGAGCGCGCAGGCGAGCCTGATGTTTTGCGCTGTGAGGAGCAGGGCCATCGCAAAGATGAGGACAAAGAGCGCGAGCGCAAGGATGATGACGAGCTGGAGGAAGCAGAGCACGAGAAGAAGGAGGTCAAAAAAGTTGTCTCTAGCGGAGGATCTAGCGGAGG	CCCGTGGATATGGAGcttctcgcctgcgaggggctggccggtgtcGAGctcgtgccaGAGgcagcaGAGaaaaaaatgatgctgGAGcaaattgccGAGaaacaggcagagaatggcgagcgcgcaggcGAGcctgatgttttgcgctgtGAGGAGcagggccatcgcaaagatGAGgacaaaGAGcgcGAGcgcaaggatgatgacGAGctgGAGgaagcaGAGcacGAGaagaagGAGgtcaaaaaagttgtc	CCCGTGGATATG	ATCCACCGGTACCATGGCTAGCCCCGTGGATATGGAGcttctcgcctgcgaggggctggccggtgtcGAGctcgtgccaGAGgcagcaGAGaaaaaaatgatgctgGAGcaaattgccGAGaaacaggcagagaatggcgagcgcgcaggcGAGcctgatgttttgcgctgtGAGGAGcagggccatcgcaaagatGAGgacaaaGAGcgcGAGcgcaaggatgatgacGAGctgGAGgaagcaGAGcacGAGaagaagGAGgtcaaaaaagttgtcTCTAGCGGAGGATCTAGCGGAGG	7_sampled_680_from_cat6	ZNF740	167.0	0.0
84	0.0	116.0	530.0	1.0	4.0	116.0	hblOligo130381_Cat6	84	NM_1004304	1.0	ATGGCCCAAGCCAGCCTTCTCGCCTGCGAGGGGCTGGCCGGTGTCTCCCTCGTGCCAACCGCAGCATCAAAAAAAATGATGCTGTCACAAATTGCCAGCAAACAGGCAGAGAATGGCGAGCGCGCAGGCTCCCCTGATGTTTTGCGCTGTTCAAGCCAGGGCCATCGCAAAGATTCAGACAAAAGTCGCTCACGCAAGGATGATGACAGTCTGTCCGAAGCAAGCCACAGCAAGAAGACAGTCAAAAAAGTTGTCTCTAGCGGAGGATCTAGCGGAGG	atggcccaagccagccttctcgcctgcgaggggctggccggtgtctccctcgtgccaaccgcagcatcaaaaaaaatgatgctgtcacaaattgccagcaaacaggcagagaatggcgagcgcgcaggctcccctgatgttttgcgctgttcaagccagggccatcgcaaagattcagacaaaagtcgctcacgcaaggatgatgacagtctgtccgaagcaagccacagcaagaagacagtcaaaaaagttgtc		ATCCACCGGTACCATGGCTAGCatggcccaagccagccttctcgcctgcgaggggctggccggtgtctccctcgtgccaaccgcagcatcaaaaaaaatgatgctgtcacaaattgccagcaaacaggcagagaatggcgagcgcgcaggctcccctgatgttttgcgctgttcaagccagggccatcgcaaagattcagacaaaagtcgctcacgcaaggatgatgacagtctgtccgaagcaagccacagcaagaagacagtcaaaaaagttgtcTCTAGCGGAGGATCTAGCGGAGG	6_phosphoprotein_peptides	ZNF740	646.0	0.17956656346749225	0.6047497171449665
85	0.0	174.0	6885.0	1.0	22.0	174.0	hblOligo250576_Cat6	85	NM_1004304	2.0	GATGTTTTGCGCTGTTCAAGCCAGGGCCATCGCAAAGATTCAGACAAAAGTCGCTCACGCAAGGATGATGACAGTCTGTCCGAAGCAAGCCACAGCAAGAAGACAGTCAAAAAAGTTGTCGTGGTTGAGCAAAACGGTAGTTTTCAAGTGAAAATTCCAAAGAATTTTGTTTGTGAGCACTGTTTCGGGGCTTTCCGCTCTAGTTATCATCTGAAGCGCCACATTCTCATCCACACCGGGGAAAAGCCTTTCGAGTCTAGCGGAGGATCTAGCGGAGG	gatgttttgcgctgttcaagccagggccatcgcaaagattcagacaaaagtcgctcacgcaaggatgatgacagtctgtccgaagcaagccacagcaagaagacagtcaaaaaagttgtcgtggttgagcaaaacggtagttttcaagtgaaaattccaaagaattttgtttgtgagcactgtttcggggctttccgctctagttatcatctgaagcgccacattctcatccacaccggggaaaagcctttcgag		ATCCACCGGTACCATGGCTAGCgatgttttgcgctgttcaagccagggccatcgcaaagattcagacaaaagtcgctcacgcaaggatgatgacagtctgtccgaagcaagccacagcaagaagacagtcaaaaaagttgtcgtggttgagcaaaacggtagttttcaagtgaaaattccaaagaattttgtttgtgagcactgtttcggggctttccgctctagttatcatctgaagcgccacattctcatccacaccggggaaaagcctttcgagTCTAGCGGAGGATCTAGCGGAGG	6_phosphoprotein_peptides	ZNF740	7059.0	0.024649383765405864	-1.5540085793634568
87	0.0	43.0	336.0	0.0	1.0	43.0	hblOligo250577_Cat7	87	NM_1004304	4.0	TCTCATACTATGGAGTATCATCTGAAGCGCCACATTCTCATCCACGAGGGGGAAAAGCCTTTCGAGTGTGATATCTGTGACATGCGCTTCATTCAGAAATACCACCTGGAGCGCCATAAGCGCGTGCACGAGGGGGAGAAGCCTTACCAGTGCGAGCGCTGTCATCAGTGCTTTGAGCGCGAGGATCGCCTTTTGCGCCATAAGCGCATGTGTCAGGGGTGTCAAGAGAAGGAGGAGGACGGGCAGTTTGAGTTGTCTAGCGGAGGATCTAGCGGAGG	TCTCATACTATGGAGtatcatctgaagcgccacattctcatccacGAGggggaaaagcctttcgagtgtgatatctgtgacatgcgcttcattcagaaataccacctggagcgccataagcgcgtgcacGAGggggagaagccttaccagtgcgagcgctgtcatcagtgctttGAGcgcGAGgatcgccttttgcgccataagcgcatgtgtcaggggtgtcaaGAGaagGAGGAGgacgggcagtttGAGttg	TCTCATACTATG	ATCCACCGGTACCATGGCTAGCTCTCATACTATGGAGtatcatctgaagcgccacattctcatccacGAGggggaaaagcctttcgagtgtgatatctgtgacatgcgcttcattcagaaataccacctggagcgccataagcgcgtgcacGAGggggagaagccttaccagtgcgagcgctgtcatcagtgctttGAGcgcGAGgatcgccttttgcgccataagcgcatgtgtcaggggtgtcaaGAGaagGAGGAGgacgggcagtttGAGttgTCTAGCGGAGGATCTAGCGGAGG	7_sampled_680_from_cat6	ZNF740	379.0	0.11345646437994723	0.06812548831512766
90	0.0	337.0	519.0	1.0	79.0	337.0	hblOligo21693_Cat2	90	NM_1005735	1.0	AGTCGCGAATCCGATGTTGAGGCTCAACAATCTCACGGGTCAAGCGCATGTAGCCAGCCACATGGCAGCGTTACCCAATCCCAGGGCAGTAGTAGTCAGTCCCAGGGCATTAGCTCAAGTAGTACCTCAACCATGCCAAATTCAAGCCAATCATCACACAGCAGTTCTGGTACACTGTCTAGCCTGGAGACTGTCAGCACTCAGGAATTGTACTCCATCCCTGAAGATCAAGAGCCAGAAGATCAAGAGCCAGAGTCTAGCGGAGGATCTAGCGGAGG	agtcgcgaatccgatgttgaggctcaacaatctcacgggtcaagcgcatgtagccagccacatggcagcgttacccaatcccagggcagtagtagtcagtcccagggcattagctcaagtagtacctcaaccatgccaaattcaagccaatcatcacacagcagttctggtacactgtctagcctggagactgtcagcactcaggaattgtactccatccctgaagatcaagagccagaagatcaagagccagag		ATCCACCGGTACCATGGCTAGCagtcgcgaatccgatgttgaggctcaacaatctcacgggtcaagcgcatgtagccagccacatggcagcgttacccaatcccagggcagtagtagtcagtcccagggcattagctcaagtagtacctcaaccatgccaaattcaagccaatcatcacacagcagttctggtacactgtctagcctggagactgtcagcactcaggaattgtactccatccctgaagatcaagagccagaagatcaagagccagagTCTAGCGGAGGATCTAGCGGAGG	2_wt_dna_repair_peptides	CHEK2	856.0	0.39369158878504673	1.6922155797712426
91	0.0	116.0	245.0	0.0	3.0	116.0	hblOligo151325_Cat3	91	NM_1005735	2.0	CTGGCGATAATGCAAGAGGAGCACGAGGAGGAGGGTGAGCTGGAGGAGCTGGAGGAGGTCGAGGAGCAGGAATTGTACGAGATCCCTGAAGATCAAGAGCCAGAAGATCAAGAGCCAGAGGAACCAGAGCCAGCTCCATGGGCACGCCTGTGGGCACTCCAGGACGGTTTTGCAAATCTGGAAGAGGAAGAGGGGCACGTGGAGCAAGAGGACTTGGAGCTCCTGTTGGAGGAGGACCCTCCAGCTGAGGCCGAGTCTAGCGGAGGATCTAGCGGAGG	CTGGCGATAATGcaaGAGGAGcacGAGGAGGAGggtGAGctgGAGGAGctggagGAGgtcGAGGAGcaggaattgtacGAGatccctgaagatcaagagccagaagatcaagagccagaggaaccaGAGccagctccatgggcacgcctgtgggcactccaggacggttttgcaaatctggaaGAGgaaGAGgggcacgtgGAGcaaGAGgacttggagctcctgttgGAGGAGgaccctccagctGAGgccGAG	CTGGCGATAATG	ATCCACCGGTACCATGGCTAGCCTGGCGATAATGcaaGAGGAGcacGAGGAGGAGggtGAGctgGAGGAGctggagGAGgtcGAGGAGcaggaattgtacGAGatccctgaagatcaagagccagaagatcaagagccagaggaaccaGAGccagctccatgggcacgcctgtgggcactccaggacggttttgcaaatctggaaGAGgaaGAGgggcacgtgGAGcaaGAGgacttggagctcctgttgGAGGAGgaccctccagctGAGgccGAGTCTAGCGGAGGATCTAGCGGAGG	3_4778_st_to_e_dna_repair_peptides_9NATG	CHEK2	361.0	0.32132963988919666	1.3763685131464072
92	0.0	197.0	341.0	0.0	4.0	197.0	hblOligo151325_Cat2	92	NM_1005735	2.0	CCAAATTCAAGCCAATCATCACACAGCAGTTCTGGTACACTGTCTAGCCTGGAGACTGTCAGCACTCAGGAATTGTACTCCATCCCTGAAGATCAAGAGCCAGAAGATCAAGAGCCAGAGGAACCAACACCAGCTCCATGGGCACGCCTGTGGGCACTCCAGGACGGTTTTGCAAATCTGGAAACCGAAAGCGGGCACGTGACTCAAAGCGACTTGGAGCTCCTGTTGAGCTCTGACCCTCCAGCTTCTGCCAGCTCTAGCGGAGGATCTAGCGGAGG	ccaaattcaagccaatcatcacacagcagttctggtacactgtctagcctggagactgtcagcactcaggaattgtactccatccctgaagatcaagagccagaagatcaagagccagaggaaccaacaccagctccatgggcacgcctgtgggcactccaggacggttttgcaaatctggaaaccgaaagcgggcacgtgactcaaagcgacttggagctcctgttgagctctgaccctccagcttctgccagc		ATCCACCGGTACCATGGCTAGCccaaattcaagccaatcatcacacagcagttctggtacactgtctagcctggagactgtcagcactcaggaattgtactccatccctgaagatcaagagccagaagatcaagagccagaggaaccaacaccagctccatgggcacgcctgtgggcactccaggacggttttgcaaatctggaaaccgaaagcgggcacgtgactcaaagcgacttggagctcctgttgagctctgaccctccagcttctgccagcTCTAGCGGAGGATCTAGCGGAGG	2_wt_dna_repair_peptides	CHEK2	538.0	0.36617100371747213	1.5753577840392412
93	0.0	152.0	350.0	1.0	1.0	152.0	hblOligo21694_Cat3	93	NM_1005735	3.0	GCTACCAGGATGCGCCTGTGGGCACTCCAGGACGGTTTTGCAAATCTGGAAGAGGAAGAGGGGCACGTGGAGCAAGAGGACTTGGAGCTCCTGTTGGAGGAGGACCCTCCAGCTGAGGCCGAGCAGGAGGCTGGGATTCGCGGCGTCCGCCATCATCCTCGCCCAGTGTGCGAGCTCAAATGCGTGAATGACAACTATTGGTTTGGTCGCGACAAAGAGTGCGAGTATTGCTTTGACGAGCCTCTCCTTAAGCGCTCTAGCGGAGGATCTAGCGGAGG	GCTACCAGGATGcgcctgtgggcactccaggacggttttgcaaatctggaaGAGgaaGAGgggcacgtgGAGcaaGAGgacttggagctcctgttgGAGGAGgaccctccagctGAGgccGAGcagGAGgctgggattcgcggcgtccgccatcatcctcgcccagtgtgcGAGctcaaatgcgtgaatgacaactattggtttggtcgcgacaaaGAGtgcgagtattgctttgacgagcctctccttaagcgc	GCTACCAGGATG	ATCCACCGGTACCATGGCTAGCGCTACCAGGATGcgcctgtgggcactccaggacggttttgcaaatctggaaGAGgaaGAGgggcacgtgGAGcaaGAGgacttggagctcctgttgGAGGAGgaccctccagctGAGgccGAGcagGAGgctgggattcgcggcgtccgccatcatcctcgcccagtgtgcGAGctcaaatgcgtgaatgacaactattggtttggtcgcgacaaaGAGtgcgagtattgctttgacgagcctctccttaagcgcTCTAGCGGAGGATCTAGCGGAGG	3_4778_st_to_e_dna_repair_peptides_9NATG	CHEK2	502.0	0.30278884462151395	1.2899838989475865
94	0.0	758.0	3910.0	1.0	10.0	758.0	hblOligo21694_Cat2	94	NM_1005735	3.0	GCTCCATGGGCACGCCTGTGGGCACTCCAGGACGGTTTTGCAAATCTGGAAACCGAAAGCGGGCACGTGACTCAAAGCGACTTGGAGCTCCTGTTGAGCTCTGACCCTCCAGCTTCTGCCAGCCAGTCTGCTGGGATTCGCGGCGTCCGCCATCATCCTCGCCCAGTGTGCTCTCTCAAATGCGTGAATGACAACTATTGGTTTGGTCGCGACAAATCATGCGAGTATTGCTTTGACGAGCCTCTCCTTAAGCGCTCTAGCGGAGGATCTAGCGGAGG	gctccatgggcacgcctgtgggcactccaggacggttttgcaaatctggaaaccgaaagcgggcacgtgactcaaagcgacttggagctcctgttgagctctgaccctccagcttctgccagccagtctgctgggattcgcggcgtccgccatcatcctcgcccagtgtgctctctcaaatgcgtgaatgacaactattggtttggtcgcgacaaatcatgcgagtattgctttgacgagcctctccttaagcgc		ATCCACCGGTACCATGGCTAGCgctccatgggcacgcctgtgggcactccaggacggttttgcaaatctggaaaccgaaagcgggcacgtgactcaaagcgacttggagctcctgttgagctctgaccctccagcttctgccagccagtctgctgggattcgcggcgtccgccatcatcctcgcccagtgtgctctctcaaatgcgtgaatgacaactattggtttggtcgcgacaaatcatgcgagtattgctttgacgagcctctccttaagcgcTCTAGCGGAGGATCTAGCGGAGG	2_wt_dna_repair_peptides	CHEK2	4668.0	0.16238217652099401	0.48342726524772983
95	0.0	0.0	260.0	0.0	0.0	0.0	hblOligo151326_Cat3	95	NM_1005735	4.0	TGTCGACTAATGCGCCATCATCCTCGCCCAGTGTGCGAGCTCAAATGCGTGAATGACAACTATTGGTTTGGTCGCGACAAAGAGTGCGAGTATTGCTTTGACGAGCCTCTCCTTAAGCGCGAGGATAAATACCGCGAGTATGAGAAGAAACACTTCCGCATCTTTCGCGAGGTGGGCCCAAAGAACGAGTACATCGCTTATATTGAAGATCATGAGGGTAATGGGGAGTTCGTTAACGAGGAGCTGGTTGGGAAGTCTAGCGGAGGATCTAGCGGAGG	TGTCGACTAATGcgccatcatcctcgcccagtgtgcGAGctcaaatgcgtgaatgacaactattggtttggtcgcgacaaaGAGtgcgagtattgctttgacgagcctctccttaagcgcGAGgataaataccgcGAGtatGAGaagaaacacttccgcatctttcgcgaggtgggcccaaagaacGAGtacatcgcttatattgaagatcatGAGggtaatgggGAGttcgttaacGAGgagctggttgggaag	TGTCGACTAATG	ATCCACCGGTACCATGGCTAGCTGTCGACTAATGcgccatcatcctcgcccagtgtgcGAGctcaaatgcgtgaatgacaactattggtttggtcgcgacaaaGAGtgcgagtattgctttgacgagcctctccttaagcgcGAGgataaataccgcGAGtatGAGaagaaacacttccgcatctttcgcgaggtgggcccaaagaacGAGtacatcgcttatattgaagatcatGAGggtaatgggGAGttcgttaacGAGgagctggttgggaagTCTAGCGGAGGATCTAGCGGAGG	3_4778_st_to_e_dna_repair_peptides_9NATG	CHEK2	260.0	0.0
96	0.0	3127.0	7856.0	4.0	33.0	3127.0	hblOligo151326_Cat2	96	NM_1005735	4.0	ATTCGCGGCGTCCGCCATCATCCTCGCCCAGTGTGCTCTCTCAAATGCGTGAATGACAACTATTGGTTTGGTCGCGACAAATCATGCGAGTATTGCTTTGACGAGCCTCTCCTTAAGCGCACCGATAAATACCGCACATATTCCAAGAAACACTTCCGCATCTTTCGCGAGGTGGGCCCAAAGAACAGTTACATCGCTTATATTGAAGATCATAGCGGTAATGGGACCTTCGTTAACACAGAGCTGGTTGGGAAGTCTAGCGGAGGATCTAGCGGAGG	attcgcggcgtccgccatcatcctcgcccagtgtgctctctcaaatgcgtgaatgacaactattggtttggtcgcgacaaatcatgcgagtattgctttgacgagcctctccttaagcgcaccgataaataccgcacatattccaagaaacacttccgcatctttcgcgaggtgggcccaaagaacagttacatcgcttatattgaagatcatagcggtaatgggaccttcgttaacacagagctggttgggaag		ATCCACCGGTACCATGGCTAGCattcgcggcgtccgccatcatcctcgcccagtgtgctctctcaaatgcgtgaatgacaactattggtttggtcgcgacaaatcatgcgagtattgctttgacgagcctctccttaagcgcaccgataaataccgcacatattccaagaaacacttccgcatctttcgcgaggtgggcccaaagaacagttacatcgcttatattgaagatcatagcggtaatgggaccttcgttaacacagagctggttgggaagTCTAGCGGAGGATCTAGCGGAGG	2_wt_dna_repair_peptides	CHEK2	10983.0	0.2847127378676136	1.2028330400083087
97	0.0	0.0	157.0	0.0	0.0	0.0	hblOligo21695_Cat3	97	NM_1005735	5.0	ACTTCGGCTATGAAACACTTCCGCATCTTTCGCGAGGTGGGCCCAAAGAACGAGTACATCGCTTATATTGAAGATCATGAGGGTAATGGGGAGTTCGTTAACGAGGAGCTGGTTGGGAAGGGGAAGCGCCGCCCTCTCAACAACAACGAGGAAATTGCTCTGGAGTTGGAGCGCAACAAAGTTTTCGTGTTCTTTGACCTGGAGGTCGACGATCAGGAGGTCTACCCTAAGGCATTGCGCGATGAATACATCATGTCTAGCGGAGGATCTAGCGGAGG	ACTTCGGCTATGaaacacttccgcatctttcgcgaggtgggcccaaagaacGAGtacatcgcttatattgaagatcatGAGggtaatgggGAGttcgttaacGAGgagctggttgggaaggggaagcgccgccctctcaacaacaacGAGgaaattgctctgGAGttgGAGcgcaacaaagttttcgtgttctttgacctgGAGgtcgacgatcagGAGgtctaccctaaggcattgcgcgatgaatacatcatg	ACTTCGGCTATG	ATCCACCGGTACCATGGCTAGCACTTCGGCTATGaaacacttccgcatctttcgcgaggtgggcccaaagaacGAGtacatcgcttatattgaagatcatGAGggtaatgggGAGttcgttaacGAGgagctggttgggaaggggaagcgccgccctctcaacaacaacGAGgaaattgctctgGAGttgGAGcgcaacaaagttttcgtgttctttgacctgGAGgtcgacgatcagGAGgtctaccctaaggcattgcgcgatgaatacatcatgTCTAGCGGAGGATCTAGCGGAGG	3_4778_st_to_e_dna_repair_peptides_9NATG	CHEK2	157.0	0.0
98	0.0	429.0	966.0	0.0	4.0	429.0	hblOligo21695_Cat2	98	NM_1005735	5.0	ACATATTCCAAGAAACACTTCCGCATCTTTCGCGAGGTGGGCCCAAAGAACAGTTACATCGCTTATATTGAAGATCATAGCGGTAATGGGACCTTCGTTAACACAGAGCTGGTTGGGAAGGGGAAGCGCCGCCCTCTCAACAACAACTCCGAAATTGCTCTGTCCTTGTCTCGCAACAAAGTTTTCGTGTTCTTTGACCTGACTGTCGACGATCAGAGTGTCTACCCTAAGGCATTGCGCGATGAATACATCATGTCTAGCGGAGGATCTAGCGGAGG	acatattccaagaaacacttccgcatctttcgcgaggtgggcccaaagaacagttacatcgcttatattgaagatcatagcggtaatgggaccttcgttaacacagagctggttgggaaggggaagcgccgccctctcaacaacaactccgaaattgctctgtccttgtctcgcaacaaagttttcgtgttctttgacctgactgtcgacgatcagagtgtctaccctaaggcattgcgcgatgaatacatcatg		ATCCACCGGTACCATGGCTAGCacatattccaagaaacacttccgcatctttcgcgaggtgggcccaaagaacagttacatcgcttatattgaagatcatagcggtaatgggaccttcgttaacacagagctggttgggaaggggaagcgccgccctctcaacaacaactccgaaattgctctgtccttgtctcgcaacaaagttttcgtgttctttgacctgactgtcgacgatcagagtgtctaccctaaggcattgcgcgatgaatacatcatgTCTAGCGGAGGATCTAGCGGAGG	2_wt_dna_repair_peptides	CHEK2	1395.0	0.30752688172043013	1.3123296173002688
100	0.0	614.0	3579.0	2.0	12.0	614.0	hblOligo151327_Cat2	100	NM_1005735	6.0	CTCAACAACAACTCCGAAATTGCTCTGTCCTTGTCTCGCAACAAAGTTTTCGTGTTCTTTGACCTGACTGTCGACGATCAGAGTGTCTACCCTAAGGCATTGCGCGATGAATACATCATGAGTAAGACCCTGGGGTCCGGGGCATGTGGCGAGGTCAAGTTGGCATTCGAGCGCAAGACTTGTAAAAAAGTCGCCATTAAGATCATTTCTAAGCGCAAATTTGCCATCGGCAGCGCCCGCGAGGCTGACCCAGCATCTAGCGGAGGATCTAGCGGAGG	ctcaacaacaactccgaaattgctctgtccttgtctcgcaacaaagttttcgtgttctttgacctgactgtcgacgatcagagtgtctaccctaaggcattgcgcgatgaatacatcatgagtaagaccctggggtccggggcatgtggcgaggtcaagttggcattcgagcgcaagacttgtaaaaaagtcgccattaagatcatttctaagcgcaaatttgccatcggcagcgcccgcgaggctgacccagca		ATCCACCGGTACCATGGCTAGCctcaacaacaactccgaaattgctctgtccttgtctcgcaacaaagttttcgtgttctttgacctgactgtcgacgatcagagtgtctaccctaaggcattgcgcgatgaatacatcatgagtaagaccctggggtccggggcatgtggcgaggtcaagttggcattcgagcgcaagacttgtaaaaaagtcgccattaagatcatttctaagcgcaaatttgccatcggcagcgcccgcgaggctgacccagcaTCTAGCGGAGGATCTAGCGGAGG	2_wt_dna_repair_peptides	CHEK2	4193.0	0.14643453374672072	0.361192749965886
101	0.0	163.0	459.0	0.0	5.0	163.0	hblOligo21696_Cat3	101	NM_1005735	7.0	CGAAAACGTATGGGCGAGGTCAAGTTGGCATTCGAGCGCAAGGAGTGTAAAAAAGTCGCCATTAAGATCATTGAGAAGCGCAAATTTGCCATCGGCGAGGCCCGCGAGGCTGACCCAGCACTGAACGTTGAAGAGGAAATTGAAATCCTTAAGAAGCTGAATCACCCTTGTATCATCAAGATCAAGAATTTTTTCGACGCCGAAGATTATTACATTGTGTTGGAATTGATGGAGGGTGGGGAACTTTTTGACAAATCTAGCGGAGGATCTAGCGGAGG	CGAAAACGTATGggcgaggtcaagttggcattcgagcgcaagGAGtgtaaaaaagtcgccattaagatcattGAGaagcgcaaatttgccatcggcGAGgcccgcgaggctgacccagcactgaacgttgaaGAGgaaattgaaatccttaagaagctgaatcacccttgtatcatcaagatcaagaattttttcgacgccgaagattattacattgtgttggaattgatggagggtggggaactttttgacaaa	CGAAAACGTATG	ATCCACCGGTACCATGGCTAGCCGAAAACGTATGggcgaggtcaagttggcattcgagcgcaagGAGtgtaaaaaagtcgccattaagatcattGAGaagcgcaaatttgccatcggcGAGgcccgcgaggctgacccagcactgaacgttgaaGAGgaaattgaaatccttaagaagctgaatcacccttgtatcatcaagatcaagaattttttcgacgccgaagattattacattgtgttggaattgatggagggtggggaactttttgacaaaTCTAGCGGAGGATCTAGCGGAGG	3_4778_st_to_e_dna_repair_peptides_9NATG	CHEK2	622.0	0.2620578778135048	1.0887365233309865
102	0.0	210.0	1467.0	0.0	10.0	210.0	hblOligo21696_Cat2	102	NM_1005735	7.0	TCCGGGGCATGTGGCGAGGTCAAGTTGGCATTCGAGCGCAAGACTTGTAAAAAAGTCGCCATTAAGATCATTTCTAAGCGCAAATTTGCCATCGGCAGCGCCCGCGAGGCTGACCCAGCACTGAACGTTGAAACCGAAATTGAAATCCTTAAGAAGCTGAATCACCCTTGTATCATCAAGATCAAGAATTTTTTCGACGCCGAAGATTATTACATTGTGTTGGAATTGATGGAGGGTGGGGAACTTTTTGACAAATCTAGCGGAGGATCTAGCGGAGG	tccggggcatgtggcgaggtcaagttggcattcgagcgcaagacttgtaaaaaagtcgccattaagatcatttctaagcgcaaatttgccatcggcagcgcccgcgaggctgacccagcactgaacgttgaaaccgaaattgaaatccttaagaagctgaatcacccttgtatcatcaagatcaagaattttttcgacgccgaagattattacattgtgttggaattgatggagggtggggaactttttgacaaa		ATCCACCGGTACCATGGCTAGCtccggggcatgtggcgaggtcaagttggcattcgagcgcaagacttgtaaaaaagtcgccattaagatcatttctaagcgcaaatttgccatcggcagcgcccgcgaggctgacccagcactgaacgttgaaaccgaaattgaaatccttaagaagctgaatcacccttgtatcatcaagatcaagaattttttcgacgccgaagattattacattgtgttggaattgatggagggtggggaactttttgacaaaTCTAGCGGAGGATCTAGCGGAGG	2_wt_dna_repair_peptides	CHEK2	1677.0	0.1252236135957066	0.18016928515925623
107	0.0	260.0	5457.0	0.0	23.0	260.0	hblOligo151329_Cat3	107	NM_1005735	10.0	GCTGGGCTCATGGAGGACTTTGGTCACGAGAAGATTTTGGGCGAAGAGGAGCTTATGCGCGAGCTCTGTGGCGAGCCTGAGTATCTCGCACCAGAAGTCTTGGTGGAGGTCGGTGAGGCTGGCTATAATCGCGCAGTCGACTGTTGGGAGTTGGGGGTTATTCTGTTTATTTGCCTCGAGGGGTATCCTCCTTTTGAGGAACACCGCGAGCAGGTGGAGCTGAAAGATCAAATTGAGGAGGGCAAGTACAATTTCTCTAGCGGAGGATCTAGCGGAGG	GCTGGGCTCATGGAGgactttggtcacGAGaagattttgggcgaaGAGGAGcttatgcgcGAGctctgtggcGAGcctGAGtatctcgcaccagaagtcttggtgGAGgtcggtGAGgctggctataatcgcgcagtcgactgttggGAGttgggggttattctgtttatttgcctcGAGgggtatcctccttttGAGgaacaccgcGAGcaggtgGAGctgaaagatcaaattGAGGAGggcaagtacaatttc	GCTGGGCTCATG	ATCCACCGGTACCATGGCTAGCGCTGGGCTCATGGAGgactttggtcacGAGaagattttgggcgaaGAGGAGcttatgcgcGAGctctgtggcGAGcctGAGtatctcgcaccagaagtcttggtgGAGgtcggtGAGgctggctataatcgcgcagtcgactgttggGAGttgggggttattctgtttatttgcctcGAGgggtatcctccttttGAGgaacaccgcGAGcaggtgGAGctgaaagatcaaattGAGGAGggcaagtacaatttcTCTAGCGGAGGATCTAGCGGAGG	3_4778_st_to_e_dna_repair_peptides_9NATG	CHEK2	5717.0	0.045478397761063494	-0.9199363035859349
108	0.0	267.0	1207.0	0.0	9.0	267.0	hblOligo151329_Cat2	108	NM_1005735	10.0	TTGATTAAAATTACAGACTTTGGTCACTCAAAGATTTTGGGCGAAACAAGCCTTATGCGCACCCTCTGTGGCACTCCTACATATCTCGCACCAGAAGTCTTGGTGTCAGTCGGTACCGCTGGCTATAATCGCGCAGTCGACTGTTGGTCTTTGGGGGTTATTCTGTTTATTTGCCTCTCAGGGTATCCTCCTTTTTCCGAACACCGCACTCAGGTGAGTCTGAAAGATCAAATTACCTCAGGCAAGTACAATTTCTCTAGCGGAGGATCTAGCGGAGG	ttgattaaaattacagactttggtcactcaaagattttgggcgaaacaagccttatgcgcaccctctgtggcactcctacatatctcgcaccagaagtcttggtgtcagtcggtaccgctggctataatcgcgcagtcgactgttggtctttgggggttattctgtttatttgcctctcagggtatcctcctttttccgaacaccgcactcaggtgagtctgaaagatcaaattacctcaggcaagtacaatttc		ATCCACCGGTACCATGGCTAGCttgattaaaattacagactttggtcactcaaagattttgggcgaaacaagccttatgcgcaccctctgtggcactcctacatatctcgcaccagaagtcttggtgtcagtcggtaccgctggctataatcgcgcagtcgactgttggtctttgggggttattctgtttatttgcctctcagggtatcctcctttttccgaacaccgcactcaggtgagtctgaaagatcaaattacctcaggcaagtacaatttcTCTAGCGGAGGATCTAGCGGAGG	2_wt_dna_repair_peptides	CHEK2	1474.0	0.18113975576662145	0.6153919698874875
110	0.0	131.0	104.0	0.0	1.0	131.0	hblOligo21698_Cat2	110	NM_1005735	11.0	GTCGACTGTTGGTCTTTGGGGGTTATTCTGTTTATTTGCCTCTCAGGGTATCCTCCTTTTTCCGAACACCGCACTCAGGTGAGTCTGAAAGATCAAATTACCTCAGGCAAGTACAATTTCATCCCTGAGGTCTGGGCTGAGGTCTCAGAAAAAGCCCTTGACCTGGTGAAGAAATTGTTGGTGGTCGATCCAAAAGCACGCTTTACCACAGAGGAAGCACTTCGCCACCCTTGGCTCCAAGACGAGGATATGAAATCTAGCGGAGGATCTAGCGGAGG	gtcgactgttggtctttgggggttattctgtttatttgcctctcagggtatcctcctttttccgaacaccgcactcaggtgagtctgaaagatcaaattacctcaggcaagtacaatttcatccctgaggtctgggctgaggtctcagaaaaagcccttgacctggtgaagaaattgttggtggtcgatccaaaagcacgctttaccacagaggaagcacttcgccacccttggctccaagacgaggatatgaaa		ATCCACCGGTACCATGGCTAGCgtcgactgttggtctttgggggttattctgtttatttgcctctcagggtatcctcctttttccgaacaccgcactcaggtgagtctgaaagatcaaattacctcaggcaagtacaatttcatccctgaggtctgggctgaggtctcagaaaaagcccttgacctggtgaagaaattgttggtggtcgatccaaaagcacgctttaccacagaggaagcacttcgccacccttggctccaagacgaggatatgaaaTCTAGCGGAGGATCTAGCGGAGG	2_wt_dna_repair_peptides	CHEK2	235.0	0.5574468085106383	2.3548429566445486
111	0.0	4.0	514.0	0.0	2.0	4.0	hblOligo151330_Cat3	111	NM_1005735	12.0	CCGCGCTCGATGGAAAAAGCCCTTGACCTGGTGAAGAAATTGTTGGTGGTCGATCCAAAAGCACGCTTTGAGGAGGAGGAAGCACTTCGCCACCCTTGGCTCCAAGACGAGGATATGAAACGCAAGTTTCAAGACCTGCTCGAGGAAGAAAATGAAGAGGAGGCCCTGCCTCAAGTGTTGGCACAGCCAGAGGAGGAGCGCAAACGCCCACGCGAGGGTGAGGCCGAGGGTGCCGAGGAGGAGAAACGCCCTGCCTCTAGCGGAGGATCTAGCGGAGG	CCGCGCTCGATGgaaaaagcccttgacctggtgaagaaattgttggtggtcgatccaaaagcacgctttGAGGAGgaggaagcacttcgccacccttggctccaagacgaggatatgaaacgcaagtttcaagacctgctcGAGgaagaaaatgaaGAGGAGgccctgcctcaagtgttggcacagccaGAGGAGGAGcgcaaacgcccacgcgagggtgaggccgagggtgccgagGAGGAGaaacgccctgcc	CCGCGCTCGATG	ATCCACCGGTACCATGGCTAGCCCGCGCTCGATGgaaaaagcccttgacctggtgaagaaattgttggtggtcgatccaaaagcacgctttGAGGAGgaggaagcacttcgccacccttggctccaagacgaggatatgaaacgcaagtttcaagacctgctcGAGgaagaaaatgaaGAGGAGgccctgcctcaagtgttggcacagccaGAGGAGGAGcgcaaacgcccacgcgagggtgaggccgagggtgccgagGAGGAGaaacgccctgccTCTAGCGGAGGATCTAGCGGAGG	3_4778_st_to_e_dna_repair_peptides_9NATG	CHEK2	518.0	0.007722007722007722	-2.7318923717505053
113	0.0	3.0	133.0	0.0	0.0	3.0	hblOligo21699_Cat3	113	NM_1005735	13.0	TTTGCACCTATGGTGAAGAAATTGTTGGTGGTCGATCCAAAAGCACGCTTTGAGGAGGAGGAAGCACTTCGCCACCCTTGGCTCCAAGACGAGGATATGAAACGCAAGTTTCAAGACCTGCTCGAGGAAGAAAATGAAGAGGAGGCCCTGCCTCAAGTGTTGGCACAGCCAGAGGAGGAGCGCAAACGCCCACGCGAGGGTGAGGCCGAGGGTGCCGAGGAGGAGAAACGCCCTGCCGTCTGTGCTGCTGTGCTCTCTAGCGGAGGATCTAGCGGAGG	TTTGCACCTATGgtgaagaaattgttggtggtcgatccaaaagcacgctttGAGGAGgaggaagcacttcgccacccttggctccaagacgaggatatgaaacgcaagtttcaagacctgctcGAGgaagaaaatgaaGAGGAGgccctgcctcaagtgttggcacagccaGAGGAGGAGcgcaaacgcccacgcgagggtgaggccgagggtgccgagGAGGAGaaacgccctgccgtctgtgctgctgtgctc	TTTGCACCTATG	ATCCACCGGTACCATGGCTAGCTTTGCACCTATGgtgaagaaattgttggtggtcgatccaaaagcacgctttGAGGAGgaggaagcacttcgccacccttggctccaagacgaggatatgaaacgcaagtttcaagacctgctcGAGgaagaaaatgaaGAGGAGgccctgcctcaagtgttggcacagccaGAGGAGGAGcgcaaacgcccacgcgagggtgaggccgagggtgccgagGAGGAGaaacgccctgccgtctgtgctgctgtgctcTCTAGCGGAGGATCTAGCGGAGG	3_4778_st_to_e_dna_repair_peptides_9NATG	CHEK2	136.0	0.022058823529411766	-1.6677003069688747
115	0.0	0.0	113.0	0.0	2.0	0.0	hblOligo15080_Cat7	115	NM_1006109	1.0	TTTGGACGGATGGAGGAGTGTCACCTGCCACGCGATGTCTTGGAGCGCGCCTGCGCTTACCAGGATCGCCGCGGCCAACAACGCCTTCCTGAGTGGCGCGATCCAGATAAATATTGTCCTGAGTACAATAAGGAGCCTCAGGAGAATGAGCCTGTGCTCCTCGAGCGCCTCCATTTTGAAAAAGATGCTGATGAGGAGGAGCGCATTATCGCTCCTATGCGCTGGGGGCTTGTGCCTGAGTGGTTCAAGGAGGAGTCTAGCGGAGGATCTAGCGGAGG	TTTGGACGGATGGAGGAGtgtcacctgccacgcgatgtcttgGAGcgcgcctgcgcttaccaggatcgccgcggccaacaacgccttcctgagtggcgcgatccagataaatattgtcctGAGtacaataagGAGcctcagGAGaatGAGcctgtgctcctcGAGcgcctccattttgaaaaagatgctgatGAGGAGgagcgcattatcgctcctatgcgctgggggcttgtgcctGAGtggttcaaggagGAG	TTTGGACGGATG	ATCCACCGGTACCATGGCTAGCTTTGGACGGATGGAGGAGtgtcacctgccacgcgatgtcttgGAGcgcgcctgcgcttaccaggatcgccgcggccaacaacgccttcctgagtggcgcgatccagataaatattgtcctGAGtacaataagGAGcctcagGAGaatGAGcctgtgctcctcGAGcgcctccattttgaaaaagatgctgatGAGGAGgagcgcattatcgctcctatgcgctgggggcttgtgcctGAGtggttcaaggagGAGTCTAGCGGAGGATCTAGCGGAGG	7_sampled_680_from_cat6	HMCES	113.0	0.0
116	0.0	57.0	436.0	0.0	1.0	57.0	hblOligo15080_Cat6	116	NM_1006109	1.0	ATGTGTGGGCGCACCAGTTGTCACCTGCCACGCGATGTCTTGACACGCGCCTGCGCTTACCAGGATCGCCGCGGCCAACAACGCCTTCCTGAGTGGCGCGATCCAGATAAATATTGTCCTAGCTACAATAAGAGCCCTCAGTCCAATTCCCCTGTGCTCCTCTCCCGCCTCCATTTTGAAAAAGATGCTGATAGCAGCGAGCGCATTATCGCTCCTATGCGCTGGGGGCTTGTGCCTAGTTGGTTCAAGGAGAGTTCTAGCGGAGGATCTAGCGGAGG	atgtgtgggcgcaccagttgtcacctgccacgcgatgtcttgacacgcgcctgcgcttaccaggatcgccgcggccaacaacgccttcctgagtggcgcgatccagataaatattgtcctagctacaataagagccctcagtccaattcccctgtgctcctctcccgcctccattttgaaaaagatgctgatagcagcgagcgcattatcgctcctatgcgctgggggcttgtgcctagttggttcaaggagagt		ATCCACCGGTACCATGGCTAGCatgtgtgggcgcaccagttgtcacctgccacgcgatgtcttgacacgcgcctgcgcttaccaggatcgccgcggccaacaacgccttcctgagtggcgcgatccagataaatattgtcctagctacaataagagccctcagtccaattcccctgtgctcctctcccgcctccattttgaaaaagatgctgatagcagcgagcgcattatcgctcctatgcgctgggggcttgtgcctagttggttcaaggagagtTCTAGCGGAGGATCTAGCGGAGG	6_phosphoprotein_peptides	HMCES	493.0	0.11561866125760649	0.08944555707028501
117	0.0	3.0	197.0	0.0	0.0	3.0	hblOligo145286_Cat6	117	NM_1006109	2.0	CCTCAGTCCAATTCCCCTGTGCTCCTCTCCCGCCTCCATTTTGAAAAAGATGCTGATAGCAGCGAGCGCATTATCGCTCCTATGCGCTGGGGGCTTGTGCCTAGTTGGTTCAAGGAGAGTGACCCTTCAAAACTCCAATTTAACACTACAAATTGTCGCAGCGATACTGTCATGGAGAAACGCAGTTTTAAAGTTCCATTGGGCAAAGGCCGCCGCTGCGTTGTTTTGGCTGACGGGTTTTACGAGTGGCAGCGCTCTAGCGGAGGATCTAGCGGAGG	cctcagtccaattcccctgtgctcctctcccgcctccattttgaaaaagatgctgatagcagcgagcgcattatcgctcctatgcgctgggggcttgtgcctagttggttcaaggagagtgacccttcaaaactccaatttaacactacaaattgtcgcagcgatactgtcatggagaaacgcagttttaaagttccattgggcaaaggccgccgctgcgttgttttggctgacgggttttacgagtggcagcgc		ATCCACCGGTACCATGGCTAGCcctcagtccaattcccctgtgctcctctcccgcctccattttgaaaaagatgctgatagcagcgagcgcattatcgctcctatgcgctgggggcttgtgcctagttggttcaaggagagtgacccttcaaaactccaatttaacactacaaattgtcgcagcgatactgtcatggagaaacgcagttttaaagttccattgggcaaaggccgccgctgcgttgttttggctgacgggttttacgagtggcagcgcTCTAGCGGAGGATCTAGCGGAGG	6_phosphoprotein_peptides	HMCES	200.0	0.015	-2.060554907485109
118	0.0	271.0	1848.0	0.0	5.0	271.0	hblOligo15081_Cat7	118	NM_1006109	3.0	TCTCCTCGTATGGAGAATTGTCGCGAGGATGAGGTCATGGAGAAACGCGAGTTTAAAGTTCCATTGGGCAAAGGCCGCCGCTGCGTTGTTTTGGCTGACGGGTTTTACGAGTGGCAGCGCTGTCAAGGGGAGAATCAGCGCCAACCATATTTCATCTACTTCCCACAGATCAAGGAGGAAAAAGAGGGTGAGATTGGCGCAGCAGATGAGCCTGAGAATTGGGAGAAAGTTTGGGATAACTGGCGCCTGCTTGAGTCTAGCGGAGGATCTAGCGGAGG	TCTCCTCGTATGGAGaattgtcgcGAGgatGAGgtcatggagaaacgcGAGtttaaagttccattgggcaaaggccgccgctgcgttgttttggctgacgggttttacgagtggcagcgctgtcaagggGAGaatcagcgccaaccatatttcatctacttcccacagatcaagGAGgaaaaaGAGggtGAGattggcgcagcagatGAGcctgagaattgggagaaagtttgggataactggcgcctgcttGAG	TCTCCTCGTATG	ATCCACCGGTACCATGGCTAGCTCTCCTCGTATGGAGaattgtcgcGAGgatGAGgtcatggagaaacgcGAGtttaaagttccattgggcaaaggccgccgctgcgttgttttggctgacgggttttacgagtggcagcgctgtcaagggGAGaatcagcgccaaccatatttcatctacttcccacagatcaagGAGgaaaaaGAGggtGAGattggcgcagcagatGAGcctgagaattgggagaaagtttgggataactggcgcctgcttGAGTCTAGCGGAGGATCTAGCGGAGG	7_sampled_680_from_cat6	HMCES	2119.0	0.12789051439358187	0.2042961012628408
119	0.0	1214.0	3213.0	0.0	8.0	1214.0	hblOligo15081_Cat6	119	NM_1006109	3.0	CAATTTAACACTACAAATTGTCGCAGCGATACTGTCATGGAGAAACGCAGTTTTAAAGTTCCATTGGGCAAAGGCCGCCGCTGCGTTGTTTTGGCTGACGGGTTTTACGAGTGGCAGCGCTGTCAAGGGACTAATCAGCGCCAACCATATTTCATCTACTTCCCACAGATCAAGACAGAAAAAAGCGGTAGTATTGGCGCAGCAGATTCCCCTGAGAATTGGGAGAAAGTTTGGGATAACTGGCGCCTGCTTACCTCTAGCGGAGGATCTAGCGGAGG	caatttaacactacaaattgtcgcagcgatactgtcatggagaaacgcagttttaaagttccattgggcaaaggccgccgctgcgttgttttggctgacgggttttacgagtggcagcgctgtcaagggactaatcagcgccaaccatatttcatctacttcccacagatcaagacagaaaaaagcggtagtattggcgcagcagattcccctgagaattgggagaaagtttgggataactggcgcctgcttacc		ATCCACCGGTACCATGGCTAGCcaatttaacactacaaattgtcgcagcgatactgtcatggagaaacgcagttttaaagttccattgggcaaaggccgccgctgcgttgttttggctgacgggttttacgagtggcagcgctgtcaagggactaatcagcgccaaccatatttcatctacttcccacagatcaagacagaaaaaagcggtagtattggcgcagcagattcccctgagaattgggagaaagtttgggataactggcgcctgcttaccTCTAGCGGAGGATCTAGCGGAGG	6_phosphoprotein_peptides	HMCES	4427.0	0.27422633837813415	1.1507521450883544
120	0.0	206.0	1223.0	0.0	3.0	206.0	hblOligo145287_Cat7	120	NM_1006109	4.0	ATTACTGCGATGTATTTCATCTACTTCCCACAGATCAAGGAGGAAAAAGAGGGTGAGATTGGCGCAGCAGATGAGCCTGAGAATTGGGAGAAAGTTTGGGATAACTGGCGCCTGCTTGAGATGGCTGGCATTTTTGATTGTTGGGAGCCTCCAGAGGGCGGCGATGTGCTCTATGAGTATGAGATCATCGAGGTCGATGAGTGCAAAGGGCTGGAGGATATCCACCATCGCATGCCTGCAATCCTGGACGGGGAATCTAGCGGAGGATCTAGCGGAGG	ATTACTGCGATGtatttcatctacttcccacagatcaagGAGgaaaaaGAGggtGAGattggcgcagcagatGAGcctgagaattgggagaaagtttgggataactggcgcctgcttGAGatggctggcatttttgattgttgggagcctccagagggcggcgatgtgctctatGAGtatGAGatcatcGAGgtcgatGAGtgcaaagggctgGAGgatatccaccatcgcatgcctgcaatcctggacggggaa	ATTACTGCGATG	ATCCACCGGTACCATGGCTAGCATTACTGCGATGtatttcatctacttcccacagatcaagGAGgaaaaaGAGggtGAGattggcgcagcagatGAGcctgagaattgggagaaagtttgggataactggcgcctgcttGAGatggctggcatttttgattgttgggagcctccagagggcggcgatgtgctctatGAGtatGAGatcatcGAGgtcgatGAGtgcaaagggctgGAGgatatccaccatcgcatgcctgcaatcctggacggggaaTCTAGCGGAGGATCTAGCGGAGG	7_sampled_680_from_cat6	HMCES	1429.0	0.14415675297410777	0.3428505656871781
125	0.0	97.0	385.0	0.0	0.0	97.0	hblOligo15083_Cat7	125	NM_1006109	7.0	CTCAACATTATGGTGAAGAAAGAGCTTCGCGCAGAGGGTGAGGAGCAACGCATGCTCCAGTGGTTGGCAGAGAAGGAGCCAAAAAAGGAGGATGAGAAAGAGCCACAAAAAGAGGAGGAGGACGTGCCTCAATGGGAGGAGCAGTTTCTGCAAAAAGAGCCTTTGCCAGAGAAGCGCGGCGAGGCCGGTTTGCTTGAACAGTGGCTGAAGCGCGAGAAAGAAGAGGAACCAGTCGCAAAACGCCCTTATGAGCAATCTAGCGGAGGATCTAGCGGAGG	CTCAACATTATGgtgaagaaagagcttcgcgcaGAGggtGAGGAGcaacgcatgctccagtggttggcaGAGaagGAGccaaaaaaggaggatGAGaaaGAGccacaaaaagaggagGAGgacgtgcctcaatggGAGGAGcagtttctgcaaaaaGAGcctttgccaGAGaagcgcggcGAGgccggtttgcttgaacagtggctgaagcgcgagaaagaagaggaaccagtcgcaaaacgcccttatGAGcaa	CTCAACATTATG	ATCCACCGGTACCATGGCTAGCCTCAACATTATGgtgaagaaagagcttcgcgcaGAGggtGAGGAGcaacgcatgctccagtggttggcaGAGaagGAGccaaaaaaggaggatGAGaaaGAGccacaaaaagaggagGAGgacgtgcctcaatggGAGGAGcagtttctgcaaaaaGAGcctttgccaGAGaagcgcggcGAGgccggtttgcttgaacagtggctgaagcgcgagaaagaagaggaaccagtcgcaaaacgcccttatGAGcaaTCTAGCGGAGGATCTAGCGGAGG	7_sampled_680_from_cat6	HMCES	482.0	0.2012448132780083	0.7455041768003678
126	0.0	28844.0	157855.0	72.0	751.0	28844.0	hblOligo15083_Cat6	126	NM_1006109	7.0	GTTGATCTTGTTGTGAAGAAAGAGCTTCGCGCAAGCGGTAGCTCACAACGCATGCTCCAGTGGTTGGCAACAAAGAGCCCAAAAAAGGAGGATTCTAAAACCCCACAAAAAGAGGAGTCTGACGTGCCTCAATGGAGCTCCCAGTTTCTGCAAAAATCTCCTTTGCCAACAAAGCGCGGCACAGCCGGTTTGCTTGAACAGTGGCTGAAGCGCGAGAAAGAAGAGGAACCAGTCGCAAAACGCCCTTATAGCCAATCTAGCGGAGGATCTAGCGGAGG	gttgatcttgttgtgaagaaagagcttcgcgcaagcggtagctcacaacgcatgctccagtggttggcaacaaagagcccaaaaaaggaggattctaaaaccccacaaaaagaggagtctgacgtgcctcaatggagctcccagtttctgcaaaaatctcctttgccaacaaagcgcggcacagccggtttgcttgaacagtggctgaagcgcgagaaagaagaggaaccagtcgcaaaacgcccttatagccaa		ATCCACCGGTACCATGGCTAGCgttgatcttgttgtgaagaaagagcttcgcgcaagcggtagctcacaacgcatgctccagtggttggcaacaaagagcccaaaaaaggaggattctaaaaccccacaaaaagaggagtctgacgtgcctcaatggagctcccagtttctgcaaaaatctcctttgccaacaaagcgcggcacagccggtttgcttgaacagtggctgaagcgcgagaaagaagaggaaccagtcgcaaaacgcccttatagccaaTCTAGCGGAGGATCTAGCGGAGG	6_phosphoprotein_peptides	HMCES	186699.0	0.1544946678878837	0.4242616414955127
127	0.0	9545.0	39257.0	281.0	141.0	9545.0	hblOligo104223_Cat3	127	NM_1006610	1.0	GGAGCCAACATGGAGCCACCTGAGTTGTACGAGTGGCGCGGTGTCCTCTTTGAGTGTCTTCCTGCCGCCCGCGAGCGCAAACGCAAGGAGATGGAGCGCCAGGAGGCAGAGGCCCTCCCTGAGGGCGAGGAGAAATGTCCACCAGAGCAACGCGTCCCTGCACTTGAGGGGGAGGAGGCCGAGAATAATGATCTGGCTGAGTTGTTTGAATGCCCTGTGTGTTTCGACTATGTCCTGCCACCAATTCTCCAATGTTCTAGCGGAGGATCTAGCGGAGG	GGAGCCAACATGGAGccacctGAGttgtacGAGtggcgcggtgtcctctttGAGtgtcttcctgccgcccgcGAGcgcaaacgcaaggagatgGAGcgccagGAGgcaGAGgccctccctGAGggcGAGGAGaaatgtccaccaGAGcaacgcgtccctgcacttGAGgggGAGGAGgccGAGaataatgatctggctGAGttgtttgaatgccctgtgtgtttcgactatgtcctgccaccaattctccaatgt	GGAGCCAACATG	ATCCACCGGTACCATGGCTAGCGGAGCCAACATGGAGccacctGAGttgtacGAGtggcgcggtgtcctctttGAGtgtcttcctgccgcccgcGAGcgcaaacgcaaggagatgGAGcgccagGAGgcaGAGgccctccctGAGggcGAGGAGaaatgtccaccaGAGcaacgcgtccctgcacttGAGgggGAGGAGgccGAGaataatgatctggctGAGttgtttgaatgccctgtgtgtttcgactatgtcctgccaccaattctccaatgtTCTAGCGGAGGATCTAGCGGAGG	3_4778_st_to_e_dna_repair_peptides_9NATG	Siah1	48802.0	0.1955862464653088	0.70992421748641
130	0.0	3757.0	10479.0	4.0	43.0	3757.0	hblOligo226392_Cat2	130	NM_1006610	2.0	AAATGTCCACCATCCCAACGCGTCCCTGCACTTACTGGGACCACAGCCAGTAATAATGATCTGGCTAGCTTGTTTGAATGCCCTGTGTGTTTCGACTATGTCCTGCCACCAATTCTCCAATGTCAGTCCGGTCACCTCGTCTGCTCTAATTGCCGCCCAAAATTGACTTGCTGCCCAACATGTCGCGGCCCTCTTGGCAGTATCCGCAATCTTGCTATGGAAAAGGTCGCCAATAGTGTTTTGTTCCCATGCAAGTCTAGCGGAGGATCTAGCGGAGG	aaatgtccaccatcccaacgcgtccctgcacttactgggaccacagccagtaataatgatctggctagcttgtttgaatgccctgtgtgtttcgactatgtcctgccaccaattctccaatgtcagtccggtcacctcgtctgctctaattgccgcccaaaattgacttgctgcccaacatgtcgcggccctcttggcagtatccgcaatcttgctatggaaaaggtcgccaatagtgttttgttcccatgcaag		ATCCACCGGTACCATGGCTAGCaaatgtccaccatcccaacgcgtccctgcacttactgggaccacagccagtaataatgatctggctagcttgtttgaatgccctgtgtgtttcgactatgtcctgccaccaattctccaatgtcagtccggtcacctcgtctgctctaattgccgcccaaaattgacttgctgcccaacatgtcgcggccctcttggcagtatccgcaatcttgctatggaaaaggtcgccaatagtgttttgttcccatgcaagTCTAGCGGAGGATCTAGCGGAGG	2_wt_dna_repair_peptides	Siah1	14236.0	0.2639084012363023	1.0982840446837967
131	0.0	250.0	522.0	0.0	2.0	250.0	hblOligo104224_Cat3	131	NM_1006610	3.0	TTGGAACCGATGAATTGCCGCCCAAAATTGGAGTGCTGCCCAGAGTGTCGCGGCCCTCTTGGCGAGATCCGCAATCTTGCTATGGAAAAGGTCGCCAATGAGGTTTTGTTCCCATGCAAGTACGCCGAGGAGGGTTGCGAGATCGAGCTTCCTCACGAGGAAAAGGCTGACCACGAAGAATTGTGTGAATTTCGCCCATATGAGTGCCCATGCCCAGGGGCTGAGTGCAAGTGGCAAGGCGAGCTGGACGCCGTGTCTAGCGGAGGATCTAGCGGAGG	TTGGAACCGATGaattgccgcccaaaattgGAGtgctgcccaGAGtgtcgcggccctcttggcGAGatccgcaatcttgctatggaaaaggtcgccaatGAGgttttgttcccatgcaagtacgccGAGGAGggttgcgagatcGAGcttcctcacGAGgaaaaggctgaccacgaagaattgtgtgaatttcgcccatatGAGtgcccatgcccaggggctGAGtgcaagtggcaaggcGAGctggacgccgtg	TTGGAACCGATG	ATCCACCGGTACCATGGCTAGCTTGGAACCGATGaattgccgcccaaaattgGAGtgctgcccaGAGtgtcgcggccctcttggcGAGatccgcaatcttgctatggaaaaggtcgccaatGAGgttttgttcccatgcaagtacgccGAGGAGggttgcgagatcGAGcttcctcacGAGgaaaaggctgaccacgaagaattgtgtgaatttcgcccatatGAGtgcccatgcccaggggctGAGtgcaagtggcaaggcGAGctggacgccgtgTCTAGCGGAGGATCTAGCGGAGG	3_4778_st_to_e_dna_repair_peptides_9NATG	Siah1	772.0	0.3238341968911917	1.3878298625643772
133	0.0	997.0	1441.0	0.0	10.0	997.0	hblOligo226393_Cat3	133	NM_1006610	4.0	GCATTAACGATGCTTCCTCACGAGGAAAAGGCTGACCACGAAGAATTGTGTGAATTTCGCCCATATGAGTGCCCATGCCCAGGGGCTGAGTGCAAGTGGCAAGGCGAGCTGGACGCCGTGATGCCACACCTGATGCACCAGCACAAGGAGATTGAGGAGCTGCAAGGTGAGGATATTGTCTTTCTTGCTGAGGACATCAATCTCCCTGGTGCTGTGGACTGGGTCATGATGCAGGAGTGCTTTGGCTTTCACTTCTCTAGCGGAGGATCTAGCGGAGG	GCATTAACGATGcttcctcacGAGgaaaaggctgaccacgaagaattgtgtgaatttcgcccatatGAGtgcccatgcccaggggctGAGtgcaagtggcaaggcGAGctggacgccgtgatgccacacctgatgcaccagcacaagGAGattGAGGAGctgcaaggtgaggatattgtctttcttgctGAGgacatcaatctccctggtgctgtggactgggtcatgatgcagGAGtgctttggctttcacttc	GCATTAACGATG	ATCCACCGGTACCATGGCTAGCGCATTAACGATGcttcctcacGAGgaaaaggctgaccacgaagaattgtgtgaatttcgcccatatGAGtgcccatgcccaggggctGAGtgcaagtggcaaggcGAGctggacgccgtgatgccacacctgatgcaccagcacaagGAGattGAGGAGctgcaaggtgaggatattgtctttcttgctGAGgacatcaatctccctggtgctgtggactgggtcatgatgcagGAGtgctttggctttcacttcTCTAGCGGAGGATCTAGCGGAGG	3_4778_st_to_e_dna_repair_peptides_9NATG	Siah1	2438.0	0.4089417555373257	1.7556947065470858
134	0.0	1356.0	4434.0	2.0	14.0	1356.0	hblOligo226393_Cat2	134	NM_1006610	4.0	TGCGAGATCACCCTTCCTCACACAGAAAAGGCTGACCACGAAGAATTGTGTGAATTTCGCCCATATAGCTGCCCATGCCCAGGGGCTAGTTGCAAGTGGCAAGGCTCTCTGGACGCCGTGATGCCACACCTGATGCACCAGCACAAGTCTATTACTACTCTGCAAGGTGAGGATATTGTCTTTCTTGCTACTGACATCAATCTCCCTGGTGCTGTGGACTGGGTCATGATGCAGAGCTGCTTTGGCTTTCACTTCTCTAGCGGAGGATCTAGCGGAGG	tgcgagatcacccttcctcacacagaaaaggctgaccacgaagaattgtgtgaatttcgcccatatagctgcccatgcccaggggctagttgcaagtggcaaggctctctggacgccgtgatgccacacctgatgcaccagcacaagtctattactactctgcaaggtgaggatattgtctttcttgctactgacatcaatctccctggtgctgtggactgggtcatgatgcagagctgctttggctttcacttc		ATCCACCGGTACCATGGCTAGCtgcgagatcacccttcctcacacagaaaaggctgaccacgaagaattgtgtgaatttcgcccatatagctgcccatgcccaggggctagttgcaagtggcaaggctctctggacgccgtgatgccacacctgatgcaccagcacaagtctattactactctgcaaggtgaggatattgtctttcttgctactgacatcaatctccctggtgctgtggactgggtcatgatgcagagctgctttggctttcacttcTCTAGCGGAGGATCTAGCGGAGG	2_wt_dna_repair_peptides	Siah1	5790.0	0.23419689119170983	0.9392736109088535
135	0.0	0.0	2099.0	0.0	5.0	0.0	hblOligo104225_Cat3	135	NM_1006610	5.0	TATGCGGGAATGGAGATTGAGGAGCTGCAAGGTGAGGATATTGTCTTTCTTGCTGAGGACATCAATCTCCCTGGTGCTGTGGACTGGGTCATGATGCAGGAGTGCTTTGGCTTTCACTTCATGCTCGTTCTTGAAAAACAGGAGAAGTATGATGGCCACCAGCAATTTTTTGCTATCGTCCAGCTCATTGGGGAGCGCAAGCAAGCTGAGAATTTTGCTTACCGCTTGGAGCTGAACGGGCATCGCCGCCGCCTTTCTAGCGGAGGATCTAGCGGAGG	TATGCGGGAATGGAGattGAGGAGctgcaaggtgaggatattgtctttcttgctGAGgacatcaatctccctggtgctgtggactgggtcatgatgcagGAGtgctttggctttcacttcatgctcgttcttgaaaaacaggagaagtatgatggccaccagcaattttttgctatcgtccagctcattgggGAGcgcaagcaagctgagaattttgcttaccgcttggagctgaacgggcatcgccgccgcctt	TATGCGGGAATG	ATCCACCGGTACCATGGCTAGCTATGCGGGAATGGAGattGAGGAGctgcaaggtgaggatattgtctttcttgctGAGgacatcaatctccctggtgctgtggactgggtcatgatgcagGAGtgctttggctttcacttcatgctcgttcttgaaaaacaggagaagtatgatggccaccagcaattttttgctatcgtccagctcattgggGAGcgcaagcaagctgagaattttgcttaccgcttggagctgaacgggcatcgccgccgccttTCTAGCGGAGGATCTAGCGGAGG	3_4778_st_to_e_dna_repair_peptides_9NATG	Siah1	2099.0	0.0
137	0.0	0.0	242.0	0.0	1.0	0.0	hblOligo226394_Cat3	137	NM_1006610	6.0	ATCGAAATAATGTATGATGGCCACCAGCAATTTTTTGCTATCGTCCAGCTCATTGGGGAGCGCAAGCAAGCTGAGAATTTTGCTTACCGCTTGGAGCTGAACGGGCATCGCCGCCGCCTTGAGTGGGAAGCCGAGCCACGCGAGATCCACGAGGGGATTGCCGAGGCCATCATGAATGAGGATTGCTTGGTCTTCGATGAGGAGATCGCTCAGCTTTTTGCAGAAAATGGGAACCTTGGGATTAATGTTGAGATTTCTAGCGGAGGATCTAGCGGAGG	ATCGAAATAATGtatgatggccaccagcaattttttgctatcgtccagctcattgggGAGcgcaagcaagctgagaattttgcttaccgcttggagctgaacgggcatcgccgccgccttGAGtgggaagccGAGccacgcGAGatccacgaggggattgccGAGgccatcatgaatGAGgattgcttggtcttcgatGAGGAGatcgctcagctttttgcagaaaatgggaaccttgggattaatgttGAGatt	ATCGAAATAATG	ATCCACCGGTACCATGGCTAGCATCGAAATAATGtatgatggccaccagcaattttttgctatcgtccagctcattgggGAGcgcaagcaagctgagaattttgcttaccgcttggagctgaacgggcatcgccgccgccttGAGtgggaagccGAGccacgcGAGatccacgaggggattgccGAGgccatcatgaatGAGgattgcttggtcttcgatGAGGAGatcgctcagctttttgcagaaaatgggaaccttgggattaatgttGAGattTCTAGCGGAGGATCTAGCGGAGG	3_4778_st_to_e_dna_repair_peptides_9NATG	Siah1	242.0	0.0
138	0.0	475.0	2584.0	0.0	7.0	475.0	hblOligo226394_Cat2	138	NM_1006610	6.0	AAACAGGAGAAGTATGATGGCCACCAGCAATTTTTTGCTATCGTCCAGCTCATTGGGACTCGCAAGCAAGCTGAGAATTTTGCTTACCGCTTGGAGCTGAACGGGCATCGCCGCCGCCTTACCTGGGAAGCCACCCCACGCTCTATCCACGAGGGGATTGCCACCGCCATCATGAATAGCGATTGCTTGGTCTTCGATACTTCTATCGCTCAGCTTTTTGCAGAAAATGGGAACCTTGGGATTAATGTTACTATTTCTAGCGGAGGATCTAGCGGAGG	aaacaggagaagtatgatggccaccagcaattttttgctatcgtccagctcattgggactcgcaagcaagctgagaattttgcttaccgcttggagctgaacgggcatcgccgccgccttacctgggaagccaccccacgctctatccacgaggggattgccaccgccatcatgaatagcgattgcttggtcttcgatacttctatcgctcagctttttgcagaaaatgggaaccttgggattaatgttactatt		ATCCACCGGTACCATGGCTAGCaaacaggagaagtatgatggccaccagcaattttttgctatcgtccagctcattgggactcgcaagcaagctgagaattttgcttaccgcttggagctgaacgggcatcgccgccgccttacctgggaagccaccccacgctctatccacgaggggattgccaccgccatcatgaatagcgattgcttggtcttcgatacttctatcgctcagctttttgcagaaaatgggaaccttgggattaatgttactattTCTAGCGGAGGATCTAGCGGAGG	2_wt_dna_repair_peptides	Siah1	3059.0	0.15527950310559005	0.4302574717169181
140	0.0	1.0	446.0	0.0	1.0	1.0	hblOligo21344_Cat6	140	NM_1008390	1.0	ATGGAGCGCTTTGTTGTGACAGCCCCACCAGCTCGCAATCGCTCAAAAACTGCCTTGTATGTCACTCCTCTTGATCGCGTTACAGAGTTTGGGGGGGAACTGCACGAGGACGGTGGTAAACTTTTCTGCACATCTTGCAATGTTGTGCTCAATCATGTCCGCAAGAGTGCTATCTCCGATCATCTGAAGAGTAAGACCCACACTAAACGCAAAGCTGAATTTGAGGAACAAAACGTGCGCAAAAAACAACGCCCATCTAGCGGAGGATCTAGCGGAGG	atggagcgctttgttgtgacagccccaccagctcgcaatcgctcaaaaactgccttgtatgtcactcctcttgatcgcgttacagagtttgggggggaactgcacgaggacggtggtaaacttttctgcacatcttgcaatgttgtgctcaatcatgtccgcaagagtgctatctccgatcatctgaagagtaagacccacactaaacgcaaagctgaatttgaggaacaaaacgtgcgcaaaaaacaacgccca		ATCCACCGGTACCATGGCTAGCatggagcgctttgttgtgacagccccaccagctcgcaatcgctcaaaaactgccttgtatgtcactcctcttgatcgcgttacagagtttgggggggaactgcacgaggacggtggtaaacttttctgcacatcttgcaatgttgtgctcaatcatgtccgcaagagtgctatctccgatcatctgaagagtaagacccacactaaacgcaaagctgaatttgaggaacaaaacgtgcgcaaaaaacaacgcccaTCTAGCGGAGGATCTAGCGGAGG	6_phosphoprotein_peptides	CGGBP1	447.0	0.0022371364653243847	-3.976282419435295
141	0.0	64.0	112.0	0.0	2.0	64.0	hblOligo150993_Cat6	141	NM_1008390	2.0	TGCAATGTTGTGCTCAATCATGTCCGCAAGAGTGCTATCTCCGATCATCTGAAGAGTAAGACCCACACTAAACGCAAAGCTGAATTTGAGGAACAAAACGTGCGCAAAAAACAACGCCCACTTACTGCAAGTCTCCAGTGCAACAGCACAGCCCAAACAGAGAAGGTCAGTGTGATCCAAGACTTCGTGAAGATGTGTCTTGAGGCTAATATCCCTCTCGAAAAGGCCGACCATCCAGCAGTTCGCGCTTTCCTCTCTAGCGGAGGATCTAGCGGAGG	tgcaatgttgtgctcaatcatgtccgcaagagtgctatctccgatcatctgaagagtaagacccacactaaacgcaaagctgaatttgaggaacaaaacgtgcgcaaaaaacaacgcccacttactgcaagtctccagtgcaacagcacagcccaaacagagaaggtcagtgtgatccaagacttcgtgaagatgtgtcttgaggctaatatccctctcgaaaaggccgaccatccagcagttcgcgctttcctc		ATCCACCGGTACCATGGCTAGCtgcaatgttgtgctcaatcatgtccgcaagagtgctatctccgatcatctgaagagtaagacccacactaaacgcaaagctgaatttgaggaacaaaacgtgcgcaaaaaacaacgcccacttactgcaagtctccagtgcaacagcacagcccaaacagagaaggtcagtgtgatccaagacttcgtgaagatgtgtcttgaggctaatatccctctcgaaaaggccgaccatccagcagttcgcgctttcctcTCTAGCGGAGGATCTAGCGGAGG	6_phosphoprotein_peptides	CGGBP1	176.0	0.36363636363636365	1.5644207446493468
142	0.0	705.0	4539.0	3.0	13.0	705.0	hblOligo21345_Cat6	142	NM_1008390	3.0	CAACGCCCACTTACTGCAAGTCTCCAGTGCAACAGCACAGCCCAAACAGAGAAGGTCAGTGTGATCCAAGACTTCGTGAAGATGTGTCTTGAGGCTAATATCCCTCTCGAAAAGGCCGACCATCCAGCAGTTCGCGCTTTCCTCTCTCGCCATGTCAAAAACGGCGGGAGTATTCCTAAAAGTGACCAGCTGCGCCGCGCCTATTTGCCAGATGGGTATGAGAACGAAAACCAGTTGTTGAACAGCCAGGATTGCTCTAGCGGAGGATCTAGCGGAGG	caacgcccacttactgcaagtctccagtgcaacagcacagcccaaacagagaaggtcagtgtgatccaagacttcgtgaagatgtgtcttgaggctaatatccctctcgaaaaggccgaccatccagcagttcgcgctttcctctctcgccatgtcaaaaacggcgggagtattcctaaaagtgaccagctgcgccgcgcctatttgccagatgggtatgagaacgaaaaccagttgttgaacagccaggattgc		ATCCACCGGTACCATGGCTAGCcaacgcccacttactgcaagtctccagtgcaacagcacagcccaaacagagaaggtcagtgtgatccaagacttcgtgaagatgtgtcttgaggctaatatccctctcgaaaaggccgaccatccagcagttcgcgctttcctctctcgccatgtcaaaaacggcgggagtattcctaaaagtgaccagctgcgccgcgcctatttgccagatgggtatgagaacgaaaaccagttgttgaacagccaggattgcTCTAGCGGAGGATCTAGCGGAGG	6_phosphoprotein_peptides	CGGBP1	5244.0	0.13443935926773457	0.26177233294057256
145	0.0	1.0	3168.0	0.0	5.0	1.0	hblOligo161757_Cat3	145	NM_1008394	2.0	TTAAAAGGCATGTGTGTTCGCCAAAATCGCGAGGACATTGTTGAGGAGGCCAATAATGAGCTTGAGGAGGCCCTGGAAGAAGCAAATGTGTTGTTCGACGGGGTCGAGCGCGAGCGCGAGGCTGCACTTGACGCACGCTTCCTCGTTATGGCCGAGGATCTGGGGAAAGAGAAGGCCAAGCAGTTGAATGAGGATATGAATTTCTTCAACCAACTTGCCTTCTGCGACTTTCTGTTTCTTTTTGTGGGCCTGAACTCTAGCGGAGGATCTAGCGGAGG	TTAAAAGGCATGtgtgttcgccaaaatcgcgaggacattgttGAGGAGgccaataatGAGcttGAGgaggccctggaagaagcaaatgtgttgttcgacggggtcGAGcgcGAGcgcgaggctgcacttgacgcacgcttcctcgttatggccGAGgatctggggaaagagaaggccaagcagttgaatGAGgatatgaatttcttcaaccaacttgccttctgcgactttctgtttctttttgtgggcctgaac	TTAAAAGGCATG	ATCCACCGGTACCATGGCTAGCTTAAAAGGCATGtgtgttcgccaaaatcgcgaggacattgttGAGGAGgccaataatGAGcttGAGgaggccctggaagaagcaaatgtgttgttcgacggggtcGAGcgcGAGcgcgaggctgcacttgacgcacgcttcctcgttatggccGAGgatctggggaaagagaaggccaagcagttgaatGAGgatatgaatttcttcaaccaacttgccttctgcgactttctgtttctttttgtgggcctgaacTCTAGCGGAGGATCTAGCGGAGG	3_4778_st_to_e_dna_repair_peptides_9NATG	EID3	3169.0	0.0003155569580309246	-5.9368192203495465
146	0.0	2.0	986.0	0.0	4.0	2.0	hblOligo161757_Cat2	146	NM_1008394	2.0	CAGTTGATGTATTGTGTTCGCCAAAATCGCGAGGACATTGTTAGCTCAGCCAATAATTCTCTTACAGAGGCCCTGGAAGAAGCAAATGTGTTGTTCGACGGGGTCTCTCGCACTCGCGAGGCTGCACTTGACGCACGCTTCCTCGTTATGGCCAGCGATCTGGGGAAAGAGAAGGCCAAGCAGTTGAATAGCGATATGAATTTCTTCAACCAACTTGCCTTCTGCGACTTTCTGTTTCTTTTTGTGGGCCTGAACTCTAGCGGAGGATCTAGCGGAGG	cagttgatgtattgtgttcgccaaaatcgcgaggacattgttagctcagccaataattctcttacagaggccctggaagaagcaaatgtgttgttcgacggggtctctcgcactcgcgaggctgcacttgacgcacgcttcctcgttatggccagcgatctggggaaagagaaggccaagcagttgaatagcgatatgaatttcttcaaccaacttgccttctgcgactttctgtttctttttgtgggcctgaac		ATCCACCGGTACCATGGCTAGCcagttgatgtattgtgttcgccaaaatcgcgaggacattgttagctcagccaataattctcttacagaggccctggaagaagcaaatgtgttgttcgacggggtctctcgcactcgcgaggctgcacttgacgcacgcttcctcgttatggccagcgatctggggaaagagaaggccaagcagttgaatagcgatatgaatttcttcaaccaacttgccttctgcgactttctgtttctttttgtgggcctgaacTCTAGCGGAGGATCTAGCGGAGG	2_wt_dna_repair_peptides	EID3	988.0	0.0020242914979757085	-4.07647264145792
147	0.0	1.0	159.0	0.0	0.0	1.0	hblOligo32981_Cat3	147	NM_1008394	3.0	TTGACTCCCATGATGGCCGAGGATCTGGGGAAAGAGAAGGCCAAGCAGTTGAATGAGGATATGAATTTCTTCAACCAACTTGCCTTCTGCGACTTTCTGTTTCTTTTTGTGGGCCTGAACTGGATGGAAGGCGACCCTGACAAGCTGGAGGATTGCGATGATGAGATTGCCTTGGAGTTTTGGAAGGCCATTGAAAAGGAAGCTGAGGAGTGGATGGTGAAAGCAGAGGAGTTTCACTTCGTCTTTGGTGAGTTCTCTAGCGGAGGATCTAGCGGAGG	TTGACTCCCATGatggccGAGgatctggggaaagagaaggccaagcagttgaatGAGgatatgaatttcttcaaccaacttgccttctgcgactttctgtttctttttgtgggcctgaactggatggaaggcgaccctgacaagctgGAGgattgcgatgatGAGattgccttgGAGttttggaaggccattgaaaaggaagctGAGGAGtggatggtgaaagcagagGAGtttcacttcgtctttggtGAGttc	TTGACTCCCATG	ATCCACCGGTACCATGGCTAGCTTGACTCCCATGatggccGAGgatctggggaaagagaaggccaagcagttgaatGAGgatatgaatttcttcaaccaacttgccttctgcgactttctgtttctttttgtgggcctgaactggatggaaggcgaccctgacaagctgGAGgattgcgatgatGAGattgccttgGAGttttggaaggccattgaaaaggaagctGAGGAGtggatggtgaaagcagagGAGtttcacttcgtctttggtGAGttcTCTAGCGGAGGATCTAGCGGAGG	3_4778_st_to_e_dna_repair_peptides_9NATG	EID3	160.0	0.00625	-2.944867669635462
148	0.0	40.0	234.0	0.0	2.0	40.0	hblOligo32981_Cat2	148	NM_1008394	3.0	CGCTTCCTCGTTATGGCCAGCGATCTGGGGAAAGAGAAGGCCAAGCAGTTGAATAGCGATATGAATTTCTTCAACCAACTTGCCTTCTGCGACTTTCTGTTTCTTTTTGTGGGCCTGAACTGGATGGAAGGCGACCCTGACAAGCTGTCCGATTGCGATGATTCTATTGCCTTGTCTTTTTGGAAGGCCATTGAAAAGGAAGCTACCTCTTGGATGGTGAAAGCAGAGACTTTTCACTTCGTCTTTGGTTCTTTCTCTAGCGGAGGATCTAGCGGAGG	cgcttcctcgttatggccagcgatctggggaaagagaaggccaagcagttgaatagcgatatgaatttcttcaaccaacttgccttctgcgactttctgtttctttttgtgggcctgaactggatggaaggcgaccctgacaagctgtccgattgcgatgattctattgccttgtctttttggaaggccattgaaaaggaagctacctcttggatggtgaaagcagagacttttcacttcgtctttggttctttc		ATCCACCGGTACCATGGCTAGCcgcttcctcgttatggccagcgatctggggaaagagaaggccaagcagttgaatagcgatatgaatttcttcaaccaacttgccttctgcgactttctgtttctttttgtgggcctgaactggatggaaggcgaccctgacaagctgtccgattgcgatgattctattgccttgtctttttggaaggccattgaaaaggaagctacctcttggatggtgaaagcagagacttttcacttcgtctttggttctttcTCTAGCGGAGGATCTAGCGGAGG	2_wt_dna_repair_peptides	EID3	274.0	0.145985401459854	0.3575948713410044
149	0.0	90.0	534.0	0.0	2.0	90.0	hblOligo161758_Cat3	149	NM_1008394	4.0	GCGAGAGGAATGGAGGATTGCGATGATGAGATTGCCTTGGAGTTTTGGAAGGCCATTGAAAAGGAAGCTGAGGAGTGGATGGTGAAAGCAGAGGAGTTTCACTTCGTCTTTGGTGAGTTCAAATTGGAGCGCGAGGCACCTAAACCTCGCCTTGAGCATCAGAAAAAGGTGCGCAAGATGGAAGAGAACGGGAACATGCCTGAGAAGCTTCAAAAGCTCGATTTGGAGGAGTACCCAGAAGCCGAGGAGAAGAATTCTAGCGGAGGATCTAGCGGAGG	GCGAGAGGAATGGAGgattgcgatgatGAGattgccttgGAGttttggaaggccattgaaaaggaagctGAGGAGtggatggtgaaagcagagGAGtttcacttcgtctttggtGAGttcaaattggagcgcGAGgcacctaaacctcgccttgagcatcagaaaaaggtgcgcaagatggaagagaacgggaacatgcctGAGaagcttcaaaagctcgatttgGAGGAGtacccagaagccGAGgagaagaat	GCGAGAGGAATG	ATCCACCGGTACCATGGCTAGCGCGAGAGGAATGGAGgattgcgatgatGAGattgccttgGAGttttggaaggccattgaaaaggaagctGAGGAGtggatggtgaaagcagagGAGtttcacttcgtctttggtGAGttcaaattggagcgcGAGgcacctaaacctcgccttgagcatcagaaaaaggtgcgcaagatggaagagaacgggaacatgcctGAGaagcttcaaaagctcgatttgGAGGAGtacccagaagccGAGgagaagaatTCTAGCGGAGGATCTAGCGGAGG	3_4778_st_to_e_dna_repair_peptides_9NATG	EID3	624.0	0.14423076923076922	0.3434503639548394
151	0.0	0.0	123.0	0.0	1.0	0.0	hblOligo32982_Cat3	151	NM_1008394	5.0	GCTTCCTCGATGCGCCTTGAGCATCAGAAAAAGGTGCGCAAGATGGAAGAGAACGGGAACATGCCTGAGAAGCTTCAAAAGCTCGATTTGGAGGAGTACCCAGAAGCCGAGGAGAAGAATGTGGAACGCATTCTGGGCCTTTTGCAGGAGTACTTTCGCAAATATCCTGACGAGCCTGTGGAGTACTTTGAGTTTGTGATTGATCCTAACGAGTTCGAGCGCGAGGTCGAAAATATCTTTTACGTCGAGTTCATCTCTAGCGGAGGATCTAGCGGAGG	GCTTCCTCGATGcgccttgagcatcagaaaaaggtgcgcaagatggaagagaacgggaacatgcctGAGaagcttcaaaagctcgatttgGAGGAGtacccagaagccGAGgagaagaatgtggaacgcattctgggccttttgcagGAGtactttcgcaaatatcctgacGAGcctgtgGAGtactttgagtttgtgattgatcctaacGAGttcGAGcgcGAGgtcgaaaatatcttttacgtcGAGttcatc	GCTTCCTCGATG	ATCCACCGGTACCATGGCTAGCGCTTCCTCGATGcgccttgagcatcagaaaaaggtgcgcaagatggaagagaacgggaacatgcctGAGaagcttcaaaagctcgatttgGAGGAGtacccagaagccGAGgagaagaatgtggaacgcattctgggccttttgcagGAGtactttcgcaaatatcctgacGAGcctgtgGAGtactttgagtttgtgattgatcctaacGAGttcGAGcgcGAGgtcgaaaatatcttttacgtcGAGttcatcTCTAGCGGAGGATCTAGCGGAGG	3_4778_st_to_e_dna_repair_peptides_9NATG	EID3	123.0	0.0
152	0.0	24.0	5604.0	0.0	14.0	24.0	hblOligo32982_Cat2	152	NM_1008394	5.0	GCACCTAAACCTCGCCTTGAGCATCAGAAAAAGGTGCGCAAGATGGAAGAGAACGGGAACATGCCTACAAAGCTTCAAAAGCTCGATTTGTCTAGCTACCCAGAAGCCACCGAGAAGAATGTGGAACGCATTCTGGGCCTTTTGCAGACATACTTTCGCAAATATCCTGACACCCCTGTGAGTTACTTTGAGTTTGTGATTGATCCTAACAGTTTCTCCCGCACTGTCGAAAATATCTTTTACGTCTCATTCATCTCTAGCGGAGGATCTAGCGGAGG	gcacctaaacctcgccttgagcatcagaaaaaggtgcgcaagatggaagagaacgggaacatgcctacaaagcttcaaaagctcgatttgtctagctacccagaagccaccgagaagaatgtggaacgcattctgggccttttgcagacatactttcgcaaatatcctgacacccctgtgagttactttgagtttgtgattgatcctaacagtttctcccgcactgtcgaaaatatcttttacgtctcattcatc		ATCCACCGGTACCATGGCTAGCgcacctaaacctcgccttgagcatcagaaaaaggtgcgcaagatggaagagaacgggaacatgcctacaaagcttcaaaagctcgatttgtctagctacccagaagccaccgagaagaatgtggaacgcattctgggccttttgcagacatactttcgcaaatatcctgacacccctgtgagttactttgagtttgtgattgatcctaacagtttctcccgcactgtcgaaaatatcttttacgtctcattcatcTCTAGCGGAGGATCTAGCGGAGG	2_wt_dna_repair_peptides	EID3	5628.0	0.0042643923240938165	-3.3291455445241827
153	0.0	97.0	1108.0	0.0	4.0	97.0	hblOligo161759_Cat3	153	NM_1008394	6.0	CGGAGCTGCATGGAGTACTTTCGCAAATATCCTGACGAGCCTGTGGAGTACTTTGAGTTTGTGATTGATCCTAACGAGTTCGAGCGCGAGGTCGAAAATATCTTTTACGTCGAGTTCATCGTTCGCGATGGTTTCGCACGCATTCGCTTGGATGAGGATCGCTTGCCAATTCTTGAACCAATGAACGTGAATCAGATGGGTGAGGGCAACGACGAGGAGTGCCATGGGCGCAAGCAGGGTGTCATTGAGCTGGAGTCTAGCGGAGGATCTAGCGGAGG	CGGAGCTGCATGGAGtactttcgcaaatatcctgacGAGcctgtgGAGtactttgagtttgtgattgatcctaacGAGttcGAGcgcGAGgtcgaaaatatcttttacgtcGAGttcatcgttcgcgatggtttcgcacgcattcgcttggatgaggatcgcttgccaattcttgaaccaatgaacgtgaatcagatgggtgagggcaacgacGAGGAGtgccatgggcgcaagcagggtgtcattGAGctgGAG	CGGAGCTGCATG	ATCCACCGGTACCATGGCTAGCCGGAGCTGCATGGAGtactttcgcaaatatcctgacGAGcctgtgGAGtactttgagtttgtgattgatcctaacGAGttcGAGcgcGAGgtcgaaaatatcttttacgtcGAGttcatcgttcgcgatggtttcgcacgcattcgcttggatgaggatcgcttgccaattcttgaaccaatgaacgtgaatcagatgggtgagggcaacgacGAGGAGtgccatgggcgcaagcagggtgtcattGAGctgGAGTCTAGCGGAGGATCTAGCGGAGG	3_4778_st_to_e_dna_repair_peptides_9NATG	EID3	1205.0	0.08049792531120332	-0.31156435621907663
155	0.0	151.0	229.0	0.0	1.0	151.0	hblOligo32983_Cat3	155	NM_1008394	7.0	CACCTGCAGATGGAGCGCGAGGTCGAAAATATCTTTTACGTCGAGTTCATCGTTCGCGATGGTTTCGCACGCATTCGCTTGGATGAGGATCGCTTGCCAATTCTTGAACCAATGAACGTGAATCAGATGGGTGAGGGCAACGACGAGGAGTGCCATGGGCGCAAGCAGGGTGTCATTGAGCTGGAGTTGCAGGAGTGGAAAAATATTGTTGCCGCCTTCGAAATTGAGGAGGCCATGATTGAGTATGAGGAGTATTCTAGCGGAGGATCTAGCGGAGG	CACCTGCAGATGGAGcgcGAGgtcgaaaatatcttttacgtcGAGttcatcgttcgcgatggtttcgcacgcattcgcttggatgaggatcgcttgccaattcttgaaccaatgaacgtgaatcagatgggtgagggcaacgacGAGGAGtgccatgggcgcaagcagggtgtcattGAGctgGAGttgcaggagtggaaaaatattgttgccgccttcgaaattGAGgaggccatgattGAGtatGAGGAGtat	CACCTGCAGATG	ATCCACCGGTACCATGGCTAGCCACCTGCAGATGGAGcgcGAGgtcgaaaatatcttttacgtcGAGttcatcgttcgcgatggtttcgcacgcattcgcttggatgaggatcgcttgccaattcttgaaccaatgaacgtgaatcagatgggtgagggcaacgacGAGGAGtgccatgggcgcaagcagggtgtcattGAGctgGAGttgcaggagtggaaaaatattgttgccgccttcgaaattGAGgaggccatgattGAGtatGAGGAGtatTCTAGCGGAGGATCTAGCGGAGG	3_4778_st_to_e_dna_repair_peptides_9NATG	EID3	380.0	0.3973684210526316	1.7075943658454542
156	0.0	611.0	1311.0	0.0	4.0	611.0	hblOligo32983_Cat2	156	NM_1008394	7.0	CCTAACAGTTTCTCCCGCACTGTCGAAAATATCTTTTACGTCTCATTCATCGTTCGCGATGGTTTCGCACGCATTCGCTTGGATGAGGATCGCTTGCCAATTCTTGAACCAATGAACGTGAATCAGATGGGTGAGGGCAACGACTCCAGTTGCCATGGGCGCAAGCAGGGTGTCATTTCTCTGACATTGCAGGAGTGGAAAAATATTGTTGCCGCCTTCGAAATTTCAGAGGCCATGATTACCTATAGCTCCTATTCTAGCGGAGGATCTAGCGGAGG	cctaacagtttctcccgcactgtcgaaaatatcttttacgtctcattcatcgttcgcgatggtttcgcacgcattcgcttggatgaggatcgcttgccaattcttgaaccaatgaacgtgaatcagatgggtgagggcaacgactccagttgccatgggcgcaagcagggtgtcatttctctgacattgcaggagtggaaaaatattgttgccgccttcgaaatttcagaggccatgattacctatagctcctat		ATCCACCGGTACCATGGCTAGCcctaacagtttctcccgcactgtcgaaaatatcttttacgtctcattcatcgttcgcgatggtttcgcacgcattcgcttggatgaggatcgcttgccaattcttgaaccaatgaacgtgaatcagatgggtgagggcaacgactccagttgccatgggcgcaagcagggtgtcatttctctgacattgcaggagtggaaaaatattgttgccgccttcgaaatttcagaggccatgattacctatagctcctatTCTAGCGGAGGATCTAGCGGAGG	2_wt_dna_repair_peptides	EID3	1922.0	0.31789802289282	1.3605880079926649
157	0.0	935.0	1037.0	1.0	1.0	935.0	hblOligo113660_Cat3	157	NM_1008744	1.0	TTTTTGGCCATGGACTATGGCCGCTGGGAGATCGAGGAGGAGGACGAAGAGGAGGAAGAAAAGCCAAAGCCTGATAAGCCTGAGGAGGAGGAGTTGCTCTGTGCCCGCCAAGGCGCAGCTAATGAACCACGCTACGAGTGTGAGGAGGCACAAAAGGCCGCCCATAAGCGCAAAATTGAGCCAGTCAAGTTTGAGAACGAGGACGAGGTCCTTCCTCCTAAACGCCAGAAAGAGGGTGAGCAAGAAGACCTCGGGTCTAGCGGAGGATCTAGCGGAGG	TTTTTGGCCATGgactatggccgctggGAGatcGAGGAGGAGgacgaaGAGgaggaagaaaagccaaagcctgataagcctGAGGAGGAGGAGttgctctgtgcccgccaaggcgcagctaatgaaccacgctacGAGtgtGAGgaggcacaaaaggccgcccataagcgcaaaattGAGccagtcaagtttGAGaacGAGgacGAGgtccttcctcctaaacgccagaaaGAGggtGAGcaagaagacctcggg	TTTTTGGCCATG	ATCCACCGGTACCATGGCTAGCTTTTTGGCCATGgactatggccgctggGAGatcGAGGAGGAGgacgaaGAGgaggaagaaaagccaaagcctgataagcctGAGGAGGAGGAGttgctctgtgcccgccaaggcgcagctaatgaaccacgctacGAGtgtGAGgaggcacaaaaggccgcccataagcgcaaaattGAGccagtcaagtttGAGaacGAGgacGAGgtccttcctcctaaacgccagaaaGAGggtGAGcaagaagacctcgggTCTAGCGGAGGATCTAGCGGAGG	3_4778_st_to_e_dna_repair_peptides_9NATG	TDP1	1972.0	0.47413793103448276	2.0204958536439293
158	0.0	383.0	2945.0	0.0	7.0	383.0	hblOligo113660_Cat2	158	NM_1008744	1.0	TCTCAAGAGGGGGACTATGGCCGCTGGACAATCAGTTCTAGTGACGAATCAGAGGAAGAAAAGCCAAAGCCTGATAAGCCTTCCACAAGCTCTTTGCTCTGTGCCCGCCAAGGCGCAGCTAATGAACCACGCTACACCTGTAGTGAGGCACAAAAGGCCGCCCATAAGCGCAAAATTTCACCAGTCAAGTTTTCCAACACCGACTCCGTCCTTCCTCCTAAACGCCAGAAATCAGGTTCCCAAGAAGACCTCGGGTCTAGCGGAGGATCTAGCGGAGG	tctcaagagggggactatggccgctggacaatcagttctagtgacgaatcagaggaagaaaagccaaagcctgataagccttccacaagctctttgctctgtgcccgccaaggcgcagctaatgaaccacgctacacctgtagtgaggcacaaaaggccgcccataagcgcaaaatttcaccagtcaagttttccaacaccgactccgtccttcctcctaaacgccagaaatcaggttcccaagaagacctcggg		ATCCACCGGTACCATGGCTAGCtctcaagagggggactatggccgctggacaatcagttctagtgacgaatcagaggaagaaaagccaaagcctgataagccttccacaagctctttgctctgtgcccgccaaggcgcagctaatgaaccacgctacacctgtagtgaggcacaaaaggccgcccataagcgcaaaatttcaccagtcaagttttccaacaccgactccgtccttcctcctaaacgccagaaatcaggttcccaagaagacctcgggTCTAGCGGAGGATCTAGCGGAGG	2_wt_dna_repair_peptides	TDP1	3328.0	0.11508413461538461	0.0842074256797285
162	0.0	21.0	139.0	0.0	0.0	21.0	hblOligo113661_Cat2	162	NM_1008744	3.0	AGTTCCGACGATGAGCTTCAGCCTGAGATGCCTCAGAAACAGGCCGAGAAGGTCGTGATCAAGAAAGAGAAGGATATTAGCGCACCTAATGATGGCACAGCTCAACGCACTGAGAACCACGGGGCTCCTGCTTGCCACCGCCTTAAAGAAGAAGAGGATGAGTACGAGACTAGCGGTGAGGGGCAGGACATTTGGGATATGTTGGATAAAGGTAATCCATTCCAGTTCTACCTTACCCGCGTTAGTGGGGTTAAATCTAGCGGAGGATCTAGCGGAGG	agttccgacgatgagcttcagcctgagatgcctcagaaacaggccgagaaggtcgtgatcaagaaagagaaggatattagcgcacctaatgatggcacagctcaacgcactgagaaccacggggctcctgcttgccaccgccttaaagaagaagaggatgagtacgagactagcggtgaggggcaggacatttgggatatgttggataaaggtaatccattccagttctaccttacccgcgttagtggggttaaa		ATCCACCGGTACCATGGCTAGCagttccgacgatgagcttcagcctgagatgcctcagaaacaggccgagaaggtcgtgatcaagaaagagaaggatattagcgcacctaatgatggcacagctcaacgcactgagaaccacggggctcctgcttgccaccgccttaaagaagaagaggatgagtacgagactagcggtgaggggcaggacatttgggatatgttggataaaggtaatccattccagttctaccttacccgcgttagtggggttaaaTCTAGCGGAGGATCTAGCGGAGG	2_wt_dna_repair_peptides	TDP1	160.0	0.13125	0.23408503717750073
164	0.0	349.0	931.0	3.0	18.0	349.0	hblOligo235100_Cat2	164	NM_1008744	4.0	CACCGCCTTAAAGAAGAAGAGGATGAGTACGAGACTAGCGGTGAGGGGCAGGACATTTGGGATATGTTGGATAAAGGTAATCCATTCCAGTTCTACCTTACCCGCGTTAGTGGGGTTAAACCTAAATACAATTCAGGTGCATTGCACATCAAAGATATCCTTAGCCCTCTGTTCGGCACCCTTGTCTCCAGTGCCCAGTTTAATTATTGCTTCGACGTCGACTGGCTCGTGAAACAATACCCTCCAGAGTTCCGCTCTAGCGGAGGATCTAGCGGAGG	caccgccttaaagaagaagaggatgagtacgagactagcggtgaggggcaggacatttgggatatgttggataaaggtaatccattccagttctaccttacccgcgttagtggggttaaacctaaatacaattcaggtgcattgcacatcaaagatatccttagccctctgttcggcacccttgtctccagtgcccagtttaattattgcttcgacgtcgactggctcgtgaaacaataccctccagagttccgc		ATCCACCGGTACCATGGCTAGCcaccgccttaaagaagaagaggatgagtacgagactagcggtgaggggcaggacatttgggatatgttggataaaggtaatccattccagttctaccttacccgcgttagtggggttaaacctaaatacaattcaggtgcattgcacatcaaagatatccttagccctctgttcggcacccttgtctccagtgcccagtttaattattgcttcgacgtcgactggctcgtgaaacaataccctccagagttccgcTCTAGCGGAGGATCTAGCGGAGG	2_wt_dna_repair_peptides	TDP1	1280.0	0.27265625	1.1428491775101297
166	0.0	1.0	92.0	0.0	0.0	1.0	hblOligo113662_Cat2	166	NM_1008744	5.0	GGTGCATTGCACATCAAAGATATCCTTAGCCCTCTGTTCGGCACCCTTGTCTCCAGTGCCCAGTTTAATTATTGCTTCGACGTCGACTGGCTCGTGAAACAATACCCTCCAGAGTTCCGCAAAAAACCTATTCTCCTCGTGCACGGTGATAAGCGCGAGGCCAAAGCACACCTTCACGCACAGGCCAAGCCATATGAGAATATTAGCTTGTGCCAAGCCAAACTCGACATCGCATTTGGCACACATCATACCAAATCTAGCGGAGGATCTAGCGGAGG	ggtgcattgcacatcaaagatatccttagccctctgttcggcacccttgtctccagtgcccagtttaattattgcttcgacgtcgactggctcgtgaaacaataccctccagagttccgcaaaaaacctattctcctcgtgcacggtgataagcgcgaggccaaagcacaccttcacgcacaggccaagccatatgagaatattagcttgtgccaagccaaactcgacatcgcatttggcacacatcataccaaa		ATCCACCGGTACCATGGCTAGCggtgcattgcacatcaaagatatccttagccctctgttcggcacccttgtctccagtgcccagtttaattattgcttcgacgtcgactggctcgtgaaacaataccctccagagttccgcaaaaaacctattctcctcgtgcacggtgataagcgcgaggccaaagcacaccttcacgcacaggccaagccatatgagaatattagcttgtgccaagccaaactcgacatcgcatttggcacacatcataccaaaTCTAGCGGAGGATCTAGCGGAGG	2_wt_dna_repair_peptides	TDP1	93.0	0.010752688172043012	-2.397752044464271
168	0.0	627.0	1531.0	0.0	6.0	627.0	hblOligo235101_Cat2	168	NM_1008744	6.0	CTCGTGCACGGTGATAAGCGCGAGGCCAAAGCACACCTTCACGCACAGGCCAAGCCATATGAGAATATTAGCTTGTGCCAAGCCAAACTCGACATCGCATTTGGCACACATCATACCAAAATGATGCTCCTCCTCTATGAAGAAGGGTTGCGCGTCGTCATTCACACAAGTAACCTCATTCATGCTGATTGGCACCAGAAGACTCAGGGCATCTGGCTTTCACCACTTTATCCTCGCATTGCTGATGGTACACATTCTAGCGGAGGATCTAGCGGAGG	ctcgtgcacggtgataagcgcgaggccaaagcacaccttcacgcacaggccaagccatatgagaatattagcttgtgccaagccaaactcgacatcgcatttggcacacatcataccaaaatgatgctcctcctctatgaagaagggttgcgcgtcgtcattcacacaagtaacctcattcatgctgattggcaccagaagactcagggcatctggctttcaccactttatcctcgcattgctgatggtacacat		ATCCACCGGTACCATGGCTAGCctcgtgcacggtgataagcgcgaggccaaagcacaccttcacgcacaggccaagccatatgagaatattagcttgtgccaagccaaactcgacatcgcatttggcacacatcataccaaaatgatgctcctcctctatgaagaagggttgcgcgtcgtcattcacacaagtaacctcattcatgctgattggcaccagaagactcagggcatctggctttcaccactttatcctcgcattgctgatggtacacatTCTAGCGGAGGATCTAGCGGAGG	2_wt_dna_repair_peptides	TDP1	2158.0	0.2905468025949954	1.2313066775600063
169	0.0	0.0	21.0	0.0	0.0	0.0	hblOligo113663_Cat3	169	NM_1008744	7.0	ATTTTCGATATGTTGCGCGTCGTCATTCACGAGGAGAACCTCATTCATGCTGATTGGCACCAGAAGGAGCAGGGCATCTGGCTTGAGCCACTTTATCCTCGCATTGCTGATGGTGAGCATAAAGAGGGTGAAGAGCCTGAGCATTTCAAGGCCGATTTGATCGAGTATTTGATGGCTTATAATGCACCTGAGTTGAAGGAATGGATCGATGTCATTCACAAGCACGACTTGGAGGAGGAGAATGTGTACCTCATCTCTAGCGGAGGATCTAGCGGAGG	ATTTTCGATATGttgcgcgtcgtcattcacGAGGAGaacctcattcatgctgattggcaccagaagGAGcagggcatctggcttGAGccactttatcctcgcattgctgatggtGAGcataaaGAGggtgaaGAGcctGAGcatttcaaggccgatttgatcGAGtatttgatggcttataatgcacctGAGttgaaggaatggatcgatgtcattcacaagcacgacttgGAGgagGAGaatgtgtacctcatc	ATTTTCGATATG	ATCCACCGGTACCATGGCTAGCATTTTCGATATGttgcgcgtcgtcattcacGAGGAGaacctcattcatgctgattggcaccagaagGAGcagggcatctggcttGAGccactttatcctcgcattgctgatggtGAGcataaaGAGggtgaaGAGcctGAGcatttcaaggccgatttgatcGAGtatttgatggcttataatgcacctGAGttgaaggaatggatcgatgtcattcacaagcacgacttgGAGgagGAGaatgtgtacctcatcTCTAGCGGAGGATCTAGCGGAGG	3_4778_st_to_e_dna_repair_peptides_9NATG	TDP1	21.0	0.0
171	0.0	782.0	4647.0	1.0	18.0	782.0	hblOligo235102_Cat3	171	NM_1008744	8.0	GAGTATACCATGAAGGCCGATTTGATCGAGTATTTGATGGCTTATAATGCACCTGAGTTGAAGGAATGGATCGATGTCATTCACAAGCACGACTTGGAGGAGGAGAATGTGTACCTCATCGGGGAGGAGCCAGGCCGCTTCCAAGGGGAGCAAAAGGATAACTGGGGGCATTTCCGCTTGAAGAAGTTGTTGAAGGACCATGCCGAGGAGATGCCTAACGCAGAAGAGTGGCCAGTGGTTGGGCAGTTTGAGGAGTCTAGCGGAGGATCTAGCGGAGG	GAGTATACCATGaaggccgatttgatcGAGtatttgatggcttataatgcacctGAGttgaaggaatggatcgatgtcattcacaagcacgacttgGAGgagGAGaatgtgtacctcatcgggGAGGAGccaggccgcttccaagggGAGcaaaaggataactgggggcatttccgcttgaagaagttgttgaaggaccatgccGAGGAGatgcctaacgcagaaGAGtggccagtggttgggcagtttGAGGAG	GAGTATACCATG	ATCCACCGGTACCATGGCTAGCGAGTATACCATGaaggccgatttgatcGAGtatttgatggcttataatgcacctGAGttgaaggaatggatcgatgtcattcacaagcacgacttgGAGgagGAGaatgtgtacctcatcgggGAGGAGccaggccgcttccaagggGAGcaaaaggataactgggggcatttccgcttgaagaagttgttgaaggaccatgccGAGGAGatgcctaacgcagaaGAGtggccagtggttgggcagtttGAGGAGTCTAGCGGAGGATCTAGCGGAGG	3_4778_st_to_e_dna_repair_peptides_9NATG	TDP1	5429.0	0.14404125990053418	0.34191414404510234
172	0.0	118.0	61.0	0.0	1.0	118.0	hblOligo235102_Cat2	172	NM_1008744	8.0	CCTACCCATTTCAAGGCCGATTTGATCTCCTATTTGATGGCTTATAATGCACCTAGTTTGAAGGAATGGATCGATGTCATTCACAAGCACGACTTGAGTGAGACAAATGTGTACCTCATCGGGTCTACCCCAGGCCGCTTCCAAGGGTCACAAAAGGATAACTGGGGGCATTTCCGCTTGAAGAAGTTGTTGAAGGACCATGCCTCATCAATGCCTAACGCAGAATCTTGGCCAGTGGTTGGGCAGTTTAGTTCCTCTAGCGGAGGATCTAGCGGAGG	cctacccatttcaaggccgatttgatctcctatttgatggcttataatgcacctagtttgaaggaatggatcgatgtcattcacaagcacgacttgagtgagacaaatgtgtacctcatcgggtctaccccaggccgcttccaagggtcacaaaaggataactgggggcatttccgcttgaagaagttgttgaaggaccatgcctcatcaatgcctaacgcagaatcttggccagtggttgggcagtttagttcc		ATCCACCGGTACCATGGCTAGCcctacccatttcaaggccgatttgatctcctatttgatggcttataatgcacctagtttgaaggaatggatcgatgtcattcacaagcacgacttgagtgagacaaatgtgtacctcatcgggtctaccccaggccgcttccaagggtcacaaaaggataactgggggcatttccgcttgaagaagttgttgaaggaccatgcctcatcaatgcctaacgcagaatcttggccagtggttgggcagtttagttccTCTAGCGGAGGATCTAGCGGAGG	2_wt_dna_repair_peptides	TDP1	179.0	0.659217877094972	2.7838472928771227
178	0.0	13.0	1838.0	0.0	8.0	13.0	hblOligo113665_Cat2	178	NM_1008744	11.0	CTGGAAGGGTACCCAGCTGGTGGCTCCCTCCCTTACTCAATTCAAACAGCAGAAAAACAAAATTGGCTGCACTCCTATTTCCATAAGTGGAGCGCCGAGACAAGCGGGCGCAGTAACGCAATGCCACACATCAAGACATACATGCGCCCTTCACCTGACTTTTCCAAAATTGCTTGGTTTCTCGTTACTTCAGCAAACCTCTCAAAAGCCGCCTGGGGGGCTTTGGAGAAAAATGGTACCCAACTCATGATCCGCTCTAGCGGAGGATCTAGCGGAGG	ctggaagggtacccagctggtggctccctcccttactcaattcaaacagcagaaaaacaaaattggctgcactcctatttccataagtggagcgccgagacaagcgggcgcagtaacgcaatgccacacatcaagacatacatgcgcccttcacctgacttttccaaaattgcttggtttctcgttacttcagcaaacctctcaaaagccgcctggggggctttggagaaaaatggtacccaactcatgatccgc		ATCCACCGGTACCATGGCTAGCctggaagggtacccagctggtggctccctcccttactcaattcaaacagcagaaaaacaaaattggctgcactcctatttccataagtggagcgccgagacaagcgggcgcagtaacgcaatgccacacatcaagacatacatgcgcccttcacctgacttttccaaaattgcttggtttctcgttacttcagcaaacctctcaaaagccgcctggggggctttggagaaaaatggtacccaactcatgatccgcTCTAGCGGAGGATCTAGCGGAGG	2_wt_dna_repair_peptides	TDP1	1851.0	0.007023230686115613	-2.8274474128693265
180	0.0	464.0	2424.0	1.0	100.0	464.0	hblOligo235104_Cat2	180	NM_1008744	12.0	ACATACATGCGCCCTTCACCTGACTTTTCCAAAATTGCTTGGTTTCTCGTTACTTCAGCAAACCTCTCAAAAGCCGCCTGGGGGGCTTTGGAGAAAAATGGTACCCAACTCATGATCCGCAGCTACGAGTTGGGTGTCTTGTTTCTCCCTAGTGCTTTTGGCCTGGATTCATTCAAGGTGAAACAGAAGTTCTTCGCTGGCAGTCAGGAACCTATGGCTACCTTCCCAGTCCCATATGATCTGCCACCTGAACTCTCTAGCGGAGGATCTAGCGGAGG	acatacatgcgcccttcacctgacttttccaaaattgcttggtttctcgttacttcagcaaacctctcaaaagccgcctggggggctttggagaaaaatggtacccaactcatgatccgcagctacgagttgggtgtcttgtttctccctagtgcttttggcctggattcattcaaggtgaaacagaagttcttcgctggcagtcaggaacctatggctaccttcccagtcccatatgatctgccacctgaactc		ATCCACCGGTACCATGGCTAGCacatacatgcgcccttcacctgacttttccaaaattgcttggtttctcgttacttcagcaaacctctcaaaagccgcctggggggctttggagaaaaatggtacccaactcatgatccgcagctacgagttgggtgtcttgtttctccctagtgcttttggcctggattcattcaaggtgaaacagaagttcttcgctggcagtcaggaacctatggctaccttcccagtcccatatgatctgccacctgaactcTCTAGCGGAGGATCTAGCGGAGG	2_wt_dna_repair_peptides	TDP1	2888.0	0.16066481994459833	0.4707467376218195
181	0.0	229.0	647.0	0.0	7.0	229.0	hblOligo113666_Cat3	181	NM_1008744	13.0	GAGCCGGGCATGAATGGTGAGCAACTCATGATCCGCGAGTACGAGTTGGGTGTCTTGTTTCTCCCTGAGGCTTTTGGCCTGGATGAGTTCAAGGTGAAACAGAAGTTCTTCGCTGGCGAGCAGGAACCTATGGCTGAGTTCCCAGTCCCATATGATCTGCCACCTGAACTCTACGGGGAGAAGGATCGCCCTTGGATCTGGAATATCCCATATGTGAAGGCTCCTGATGAGCATGGGAACATGTGGGTGCCAGAGTCTAGCGGAGGATCTAGCGGAGG	GAGCCGGGCATGaatggtGAGcaactcatgatccgcGAGtacgagttgggtgtcttgtttctccctGAGgcttttggcctggatGAGttcaaggtgaaacagaagttcttcgctggcGAGcaggaacctatggctGAGttcccagtcccatatgatctgccacctgaactctacgggGAGaaggatcgcccttggatctggaatatcccatatgtgaaggctcctgatGAGcatgggaacatgtgggtgccaGAG	GAGCCGGGCATG	ATCCACCGGTACCATGGCTAGCGAGCCGGGCATGaatggtGAGcaactcatgatccgcGAGtacgagttgggtgtcttgtttctccctGAGgcttttggcctggatGAGttcaaggtgaaacagaagttcttcgctggcGAGcaggaacctatggctGAGttcccagtcccatatgatctgccacctgaactctacgggGAGaaggatcgcccttggatctggaatatcccatatgtgaaggctcctgatGAGcatgggaacatgtgggtgccaGAGTCTAGCGGAGGATCTAGCGGAGG	3_4778_st_to_e_dna_repair_peptides_9NATG	TDP1	876.0	0.2614155251141553	1.0854122416381087
183	0.0	103.0	569.0	0.0	3.0	103.0	hblOligo26266_Cat3	183	NM_1008895	1.0	GACCTCTGGATGCCACGCAAGGGGGAGTTCGAGGCCTTGGTTGGCCGCGAGAATGGTTTGGAGAAGCCAGCAGCACTCGCTGCTGCACCTGCAAAACCAGGTGGGGCTGGGGGCGAGAAAAAACTCGTGATTAAAAACTTCCGCGATCGCCCACGCTTGCCTGACAATTATGAGCAAGACGAGTGGCGCAAGCTCCACGAGGCCGTCCGCGCTGTGCAGGAGGAGGAGGAGATCCGCTATAATCTTGAAGAACTTTCTAGCGGAGGATCTAGCGGAGG	GACCTCTGGATGccacgcaaggggGAGttcGAGgccttggttggccgcGAGaatggtttgGAGaagccagcagcactcgctgctgcacctgcaaaaccaggtggggctgggggcGAGaaaaaactcgtgattaaaaacttccgcgatcgcccacgcttgcctgacaattatGAGcaagacGAGtggcgcaagctccacgaggccgtccgcgctgtgcagGAGGAGGAGGAGatccgctataatcttgaagaactt	GACCTCTGGATG	ATCCACCGGTACCATGGCTAGCGACCTCTGGATGccacgcaaggggGAGttcGAGgccttggttggccgcGAGaatggtttgGAGaagccagcagcactcgctgctgcacctgcaaaaccaggtggggctgggggcGAGaaaaaactcgtgattaaaaacttccgcgatcgcccacgcttgcctgacaattatGAGcaagacGAGtggcgcaagctccacgaggccgtccgcgctgtgcagGAGGAGGAGGAGatccgctataatcttgaagaacttTCTAGCGGAGGATCTAGCGGAGG	3_4778_st_to_e_dna_repair_peptides_9NATG	CUL4A	672.0	0.15327380952380953	0.41488508668807444
185	0.0	66.0	601.0	0.0	1.0	66.0	hblOligo155522_Cat3	185	NM_1008895	2.0	CAGCCATGTATGGATCGCCCACGCTTGCCTGACAATTATGAGCAAGACGAGTGGCGCAAGCTCCACGAGGCCGTCCGCGCTGTGCAGGAGGAGGAGGAGATCCGCTATAATCTTGAAGAACTTTACCAGGCTGTCGAAAATCTCTGTGAGCATAAAGTGGAGCCAATGCTTTACAAACAGCTGCGCCAAGCTTGCGAAGATCATGTGCAAGCACAAATCTTGCCTTTCCGCGAGGATGAGCTTGATGAGGTCCTCTCTAGCGGAGGATCTAGCGGAGG	CAGCCATGTATGgatcgcccacgcttgcctgacaattatGAGcaagacGAGtggcgcaagctccacgaggccgtccgcgctgtgcagGAGGAGGAGGAGatccgctataatcttgaagaactttaccaggctgtcgaaaatctctgtGAGcataaagtgGAGccaatgctttacaaacagctgcgccaagcttgcgaagatcatgtgcaagcacaaatcttgcctttccgcgaggatGAGcttgatGAGgtcctc	CAGCCATGTATG	ATCCACCGGTACCATGGCTAGCCAGCCATGTATGgatcgcccacgcttgcctgacaattatGAGcaagacGAGtggcgcaagctccacgaggccgtccgcgctgtgcagGAGGAGGAGGAGatccgctataatcttgaagaactttaccaggctgtcgaaaatctctgtGAGcataaagtgGAGccaatgctttacaaacagctgcgccaagcttgcgaagatcatgtgcaagcacaaatcttgcctttccgcgaggatGAGcttgatGAGgtcctcTCTAGCGGAGGATCTAGCGGAGG	3_4778_st_to_e_dna_repair_peptides_9NATG	CUL4A	667.0	0.09895052473763119	-0.0849036599240125
186	0.0	107.0	2229.0	0.0	5.0	107.0	hblOligo155522_Cat2	186	NM_1008895	2.0	AAAAACTTCCGCGATCGCCCACGCTTGCCTGACAATTATACACAAGACACTTGGCGCAAGCTCCACGAGGCCGTCCGCGCTGTGCAGAGCTCAACTTCCATCCGCTATAATCTTGAAGAACTTTACCAGGCTGTCGAAAATCTCTGTTCTCATAAAGTGTCTCCAATGCTTTACAAACAGCTGCGCCAAGCTTGCGAAGATCATGTGCAAGCACAAATCTTGCCTTTCCGCGAGGATTCTCTTGATTCTGTCCTCTCTAGCGGAGGATCTAGCGGAGG	aaaaacttccgcgatcgcccacgcttgcctgacaattatacacaagacacttggcgcaagctccacgaggccgtccgcgctgtgcagagctcaacttccatccgctataatcttgaagaactttaccaggctgtcgaaaatctctgttctcataaagtgtctccaatgctttacaaacagctgcgccaagcttgcgaagatcatgtgcaagcacaaatcttgcctttccgcgaggattctcttgattctgtcctc		ATCCACCGGTACCATGGCTAGCaaaaacttccgcgatcgcccacgcttgcctgacaattatacacaagacacttggcgcaagctccacgaggccgtccgcgctgtgcagagctcaacttccatccgctataatcttgaagaactttaccaggctgtcgaaaatctctgttctcataaagtgtctccaatgctttacaaacagctgcgccaagcttgcgaagatcatgtgcaagcacaaatcttgcctttccgcgaggattctcttgattctgtcctcTCTAGCGGAGGATCTAGCGGAGG	2_wt_dna_repair_peptides	CUL4A	2336.0	0.04580479452054795	-0.9124429663391931
187	0.0	165.0	2771.0	0.0	7.0	165.0	hblOligo26267_Cat3	187	NM_1008895	3.0	GCGAAAGGTATGGAGCATAAAGTGGAGCCAATGCTTTACAAACAGCTGCGCCAAGCTTGCGAAGATCATGTGCAAGCACAAATCTTGCCTTTCCGCGAGGATGAGCTTGATGAGGTCCTCTTCCTTAAGAAGATCAATGAGTGTTGGCAAGACCATTGCCGCCAAATGATTATGATTCGCGAGATTTTTCTGTTCCTCGATCGCGAGTATGTGCTTCAGAATGAGGAGCTGCCTGAGATTTGGGATATGGGCCTGTCTAGCGGAGGATCTAGCGGAGG	GCGAAAGGTATGGAGcataaagtgGAGccaatgctttacaaacagctgcgccaagcttgcgaagatcatgtgcaagcacaaatcttgcctttccgcgaggatGAGcttgatGAGgtcctcttccttaagaagatcaatGAGtgttggcaagaccattgccgccaaatgattatgattcgcGAGatttttctgttcctcgatcgcGAGtatgtgcttcagaatGAGGAGctgcctGAGatttgggatatgggcctg	GCGAAAGGTATG	ATCCACCGGTACCATGGCTAGCGCGAAAGGTATGGAGcataaagtgGAGccaatgctttacaaacagctgcgccaagcttgcgaagatcatgtgcaagcacaaatcttgcctttccgcgaggatGAGcttgatGAGgtcctcttccttaagaagatcaatGAGtgttggcaagaccattgccgccaaatgattatgattcgcGAGatttttctgttcctcgatcgcGAGtatgtgcttcagaatGAGGAGctgcctGAGatttgggatatgggcctgTCTAGCGGAGGATCTAGCGGAGG	3_4778_st_to_e_dna_repair_peptides_9NATG	CUL4A	2936.0	0.056198910081743866	-0.6969815383776283
188	0.0	0.0	396.0	0.0	1.0	0.0	hblOligo26267_Cat2	188	NM_1008895	3.0	GAAAATCTCTGTTCTCATAAAGTGTCTCCAATGCTTTACAAACAGCTGCGCCAAGCTTGCGAAGATCATGTGCAAGCACAAATCTTGCCTTTCCGCGAGGATTCTCTTGATTCTGTCCTCTTCCTTAAGAAGATCAATACATGTTGGCAAGACCATTGCCGCCAAATGATTATGATTCGCTCTATTTTTCTGTTCCTCGATCGCACTTATGTGCTTCAGAATAGTACCCTGCCTAGTATTTGGGATATGGGCCTGTCTAGCGGAGGATCTAGCGGAGG	gaaaatctctgttctcataaagtgtctccaatgctttacaaacagctgcgccaagcttgcgaagatcatgtgcaagcacaaatcttgcctttccgcgaggattctcttgattctgtcctcttccttaagaagatcaatacatgttggcaagaccattgccgccaaatgattatgattcgctctatttttctgttcctcgatcgcacttatgtgcttcagaatagtaccctgcctagtatttgggatatgggcctg		ATCCACCGGTACCATGGCTAGCgaaaatctctgttctcataaagtgtctccaatgctttacaaacagctgcgccaagcttgcgaagatcatgtgcaagcacaaatcttgcctttccgcgaggattctcttgattctgtcctcttccttaagaagatcaatacatgttggcaagaccattgccgccaaatgattatgattcgctctatttttctgttcctcgatcgcacttatgtgcttcagaatagtaccctgcctagtatttgggatatgggcctgTCTAGCGGAGGATCTAGCGGAGG	2_wt_dna_repair_peptides	CUL4A	396.0	0.0
189	0.0	12324.0	25122.0	5.0	253.0	12324.0	hblOligo155523_Cat3	189	NM_1008895	4.0	GGAGTCAAAATGCAAGACCATTGCCGCCAAATGATTATGATTCGCGAGATTTTTCTGTTCCTCGATCGCGAGTATGTGCTTCAGAATGAGGAGCTGCCTGAGATTTGGGATATGGGCCTGGAGTTGTTTCGCGAGCACATTATCGAGGATAAGATGGTCCAGGAGAAAGAGATCGACGGCATCCTTTTGCTCATCGAGCGCGAACGCGAGGGTGAGGCTGTCGATCGCGAGTTGCTCCGCGAGCTGTTGGGCATGTCTAGCGGAGGATCTAGCGGAGG	GGAGTCAAAATGcaagaccattgccgccaaatgattatgattcgcGAGatttttctgttcctcgatcgcGAGtatgtgcttcagaatGAGGAGctgcctGAGatttgggatatgggcctggagttgtttcgcGAGcacattatcGAGgataagatggtccagGAGaaaGAGatcgacggcatccttttgctcatcgagcgcgaacgcGAGggtgaggctgtcgatcgcGAGttgctccgcGAGctgttgggcatg	GGAGTCAAAATG	ATCCACCGGTACCATGGCTAGCGGAGTCAAAATGcaagaccattgccgccaaatgattatgattcgcGAGatttttctgttcctcgatcgcGAGtatgtgcttcagaatGAGGAGctgcctGAGatttgggatatgggcctggagttgtttcgcGAGcacattatcGAGgataagatggtccagGAGaaaGAGatcgacggcatccttttgctcatcgagcgcgaacgcGAGggtgaggctgtcgatcgcGAGttgctccgcGAGctgttgggcatgTCTAGCGGAGGATCTAGCGGAGG	3_4778_st_to_e_dna_repair_peptides_9NATG	CUL4A	37446.0	0.3291139240506329	1.4118411570541296
190	0.0	974.0	8075.0	1.0	28.0	974.0	hblOligo155523_Cat2	190	NM_1008895	4.0	AATACATGTTGGCAAGACCATTGCCGCCAAATGATTATGATTCGCTCTATTTTTCTGTTCCTCGATCGCACTTATGTGCTTCAGAATAGTACCCTGCCTAGTATTTGGGATATGGGCCTGGAGTTGTTTCGCACACACATTATCTCTGATAAGATGGTCCAGTCTAAAACCATCGACGGCATCCTTTTGCTCATCGAGCGCGAACGCAGCGGTGAGGCTGTCGATCGCTCCTTGCTCCGCTCCCTGTTGGGCATGTCTAGCGGAGGATCTAGCGGAGG	aatacatgttggcaagaccattgccgccaaatgattatgattcgctctatttttctgttcctcgatcgcacttatgtgcttcagaatagtaccctgcctagtatttgggatatgggcctggagttgtttcgcacacacattatctctgataagatggtccagtctaaaaccatcgacggcatccttttgctcatcgagcgcgaacgcagcggtgaggctgtcgatcgctccttgctccgctccctgttgggcatg		ATCCACCGGTACCATGGCTAGCaatacatgttggcaagaccattgccgccaaatgattatgattcgctctatttttctgttcctcgatcgcacttatgtgcttcagaatagtaccctgcctagtatttgggatatgggcctggagttgtttcgcacacacattatctctgataagatggtccagtctaaaaccatcgacggcatccttttgctcatcgagcgcgaacgcagcggtgaggctgtcgatcgctccttgctccgctccctgttgggcatgTCTAGCGGAGGATCTAGCGGAGG	2_wt_dna_repair_peptides	CUL4A	9049.0	0.10763620289534755	0.008919688136447057
191	0.0	8.0	275.0	0.0	1.0	8.0	hblOligo26268_Cat3	191	NM_1008895	5.0	TTGAATAGCATGGATAAGATGGTCCAGGAGAAAGAGATCGACGGCATCCTTTTGCTCATCGAGCGCGAACGCGAGGGTGAGGCTGTCGATCGCGAGTTGCTCCGCGAGCTGTTGGGCATGCTTGAGGATCTGCAAGTGTATAAGGATGAGTTTGAATTGAAATTTCTTGAGGAAGAGAATTGCCTTTATGCTGCTGAAGGTCAGCGCCTGATGCAAGAGCGCGAGGTCCCAGAGTATTTGAATCACGTCGAGAAGTCTAGCGGAGGATCTAGCGGAGG	TTGAATAGCATGgataagatggtccagGAGaaaGAGatcgacggcatccttttgctcatcgagcgcgaacgcGAGggtgaggctgtcgatcgcGAGttgctccgcGAGctgttgggcatgcttGAGgatctgcaagtgtataaggatGAGtttgaattgaaatttcttgaggaaGAGaattgcctttatgctgctgaaggtcagcgcctgatgcaagagcgcgaggtcccagagtatttgaatcacgtcGAGaag	TTGAATAGCATG	ATCCACCGGTACCATGGCTAGCTTGAATAGCATGgataagatggtccagGAGaaaGAGatcgacggcatccttttgctcatcgagcgcgaacgcGAGggtgaggctgtcgatcgcGAGttgctccgcGAGctgttgggcatgcttGAGgatctgcaagtgtataaggatGAGtttgaattgaaatttcttgaggaaGAGaattgcctttatgctgctgaaggtcagcgcctgatgcaagagcgcgaggtcccagagtatttgaatcacgtcGAGaagTCTAGCGGAGGATCTAGCGGAGG	3_4778_st_to_e_dna_repair_peptides_9NATG	CUL4A	283.0	0.028268551236749116	-1.413293023401966
192	0.0	181.0	1315.0	0.0	4.0	181.0	hblOligo26268_Cat2	192	NM_1008895	5.0	CACATTATCTCTGATAAGATGGTCCAGTCTAAAACCATCGACGGCATCCTTTTGCTCATCGAGCGCGAACGCAGCGGTGAGGCTGTCGATCGCTCCTTGCTCCGCTCCCTGTTGGGCATGCTTAGCGATCTGCAAGTGTATAAGGATTCTTTTGAATTGAAATTTCTTGAGGAAACTAATTGCCTTTATGCTGCTGAAGGTCAGCGCCTGATGCAAGAGCGCGAGGTCCCAGAGTATTTGAATCACGTCAGTAAGTCTAGCGGAGGATCTAGCGGAGG	cacattatctctgataagatggtccagtctaaaaccatcgacggcatccttttgctcatcgagcgcgaacgcagcggtgaggctgtcgatcgctccttgctccgctccctgttgggcatgcttagcgatctgcaagtgtataaggattcttttgaattgaaatttcttgaggaaactaattgcctttatgctgctgaaggtcagcgcctgatgcaagagcgcgaggtcccagagtatttgaatcacgtcagtaag		ATCCACCGGTACCATGGCTAGCcacattatctctgataagatggtccagtctaaaaccatcgacggcatccttttgctcatcgagcgcgaacgcagcggtgaggctgtcgatcgctccttgctccgctccctgttgggcatgcttagcgatctgcaagtgtataaggattcttttgaattgaaatttcttgaggaaactaattgcctttatgctgctgaaggtcagcgcctgatgcaagagcgcgaggtcccagagtatttgaatcacgtcagtaagTCTAGCGGAGGATCTAGCGGAGG	2_wt_dna_repair_peptides	CUL4A	1496.0	0.12098930481283422	0.14094161923873028
195	0.0	114.0	1681.0	0.0	6.0	114.0	hblOligo26269_Cat3	195	NM_1008895	7.0	TCGTGGGGGATGATCGAGTATCTTGATCACGAGGAGCAGAAGCCTCTCATCGCCTGCGTCGAAAAACAGCTCCTGGGGGAGCATTTGGAGGCCATTCTCCAGAAAGGGCTCGATCATCTGTTGGATGAAAACCGCGTGCCAGACCTCGCCCAAATGTACCAGCTCTTTGAGCGCGTCCGCGGTGGCCAACAGGCCCTGTTGCAGCACTGGGAGGAGTACATCAAAGAGTTCGGGGAGGCCATCGTCATCAATCCATCTAGCGGAGGATCTAGCGGAGG	TCGTGGGGGATGatcGAGtatcttgatcacGAGGAGcagaagcctctcatcgcctgcgtcgaaaaacagctcctgggggagcatttgGAGgccattctccagaaagggctcgatcatctgttggatgaaaaccgcgtgccagacctcgcccaaatgtaccagctctttGAGcgcgtccgcggtggccaacaggccctgttgcagcactggGAGgagtacatcaaaGAGttcgggGAGgccatcgtcatcaatcca	TCGTGGGGGATG	ATCCACCGGTACCATGGCTAGCTCGTGGGGGATGatcGAGtatcttgatcacGAGGAGcagaagcctctcatcgcctgcgtcgaaaaacagctcctgggggagcatttgGAGgccattctccagaaagggctcgatcatctgttggatgaaaaccgcgtgccagacctcgcccaaatgtaccagctctttGAGcgcgtccgcggtggccaacaggccctgttgcagcactggGAGgagtacatcaaaGAGttcgggGAGgccatcgtcatcaatccaTCTAGCGGAGGATCTAGCGGAGG	3_4778_st_to_e_dna_repair_peptides_9NATG	CUL4A	1795.0	0.06350974930362117	-0.5669091524293508
196	0.0	2234.0	10899.0	68.0	98.0	2234.0	hblOligo26269_Cat2	196	NM_1008895	7.0	GGTGATCGCGTGATCACATATCTTGATCACAGCACACAGAAGCCTCTCATCGCCTGCGTCGAAAAACAGCTCCTGGGGGAGCATTTGACTGCCATTCTCCAGAAAGGGCTCGATCATCTGTTGGATGAAAACCGCGTGCCAGACCTCGCCCAAATGTACCAGCTCTTTAGTCGCGTCCGCGGTGGCCAACAGGCCCTGTTGCAGCACTGGTCTGAGTACATCAAAACCTTCGGGACTGCCATCGTCATCAATCCATCTAGCGGAGGATCTAGCGGAGG	ggtgatcgcgtgatcacatatcttgatcacagcacacagaagcctctcatcgcctgcgtcgaaaaacagctcctgggggagcatttgactgccattctccagaaagggctcgatcatctgttggatgaaaaccgcgtgccagacctcgcccaaatgtaccagctctttagtcgcgtccgcggtggccaacaggccctgttgcagcactggtctgagtacatcaaaaccttcgggactgccatcgtcatcaatcca		ATCCACCGGTACCATGGCTAGCggtgatcgcgtgatcacatatcttgatcacagcacacagaagcctctcatcgcctgcgtcgaaaaacagctcctgggggagcatttgactgccattctccagaaagggctcgatcatctgttggatgaaaaccgcgtgccagacctcgcccaaatgtaccagctctttagtcgcgtccgcggtggccaacaggccctgttgcagcactggtctgagtacatcaaaaccttcgggactgccatcgtcatcaatccaTCTAGCGGAGGATCTAGCGGAGG	2_wt_dna_repair_peptides	CUL4A	13133.0	0.17010584024975253	0.5391591913246039
197	0.0	0.0	359.0	0.0	0.0	0.0	hblOligo155525_Cat3	197	NM_1008895	8.0	ACAGGCAGCATGGCCCAAATGTACCAGCTCTTTGAGCGCGTCCGCGGTGGCCAACAGGCCCTGTTGCAGCACTGGGAGGAGTACATCAAAGAGTTCGGGGAGGCCATCGTCATCAATCCAGAAAAAGACAAAGATATGGTTCAAGATCTGCTTGATTTTAAGGATAAGGTCGATCACGTTATCGAAGTTTGTTTTCAAAAAAATGAACGCTTCGTGAACCTGATGAAGGAAGAGTTCGAGGAGTTCATCAATAAATCTAGCGGAGGATCTAGCGGAGG	ACAGGCAGCATGgcccaaatgtaccagctctttGAGcgcgtccgcggtggccaacaggccctgttgcagcactggGAGgagtacatcaaaGAGttcgggGAGgccatcgtcatcaatccagaaaaagacaaagatatggttcaagatctgcttgattttaaggataaggtcgatcacgttatcgaagtttgttttcaaaaaaatgaacgcttcgtgaacctgatgaaggaaGAGttcgagGAGttcatcaataaa	ACAGGCAGCATG	ATCCACCGGTACCATGGCTAGCACAGGCAGCATGgcccaaatgtaccagctctttGAGcgcgtccgcggtggccaacaggccctgttgcagcactggGAGgagtacatcaaaGAGttcgggGAGgccatcgtcatcaatccagaaaaagacaaagatatggttcaagatctgcttgattttaaggataaggtcgatcacgttatcgaagtttgttttcaaaaaaatgaacgcttcgtgaacctgatgaaggaaGAGttcgagGAGttcatcaataaaTCTAGCGGAGGATCTAGCGGAGG	3_4778_st_to_e_dna_repair_peptides_9NATG	CUL4A	359.0	0.0
202	0.0	1.0	42.0	0.0	1.0	1.0	hblOligo155526_Cat2	202	NM_1008895	10.0	GCTGAGTTGATTGCAAAACACGTGGATAGTAAATTGCGCGCTGGGAATAAGGAAGCAACCGACGAAGAATTGGAGCGCACCCTCGATAAGATTATGATTCTCTTCCGCTTCATTCACGGTAAAGATGTGTTCGAAGCATTCTATAAAAAAGATCTGGCAAAGCGCCTGCTCGTGGGGAAAAGCGCATCAGTGGACGCTGAAAAGAGTATGTTGAGTAAGTTGAAACATGAGTGTGGCGCTGCTTTCACATCTAAGTCTAGCGGAGGATCTAGCGGAGG	gctgagttgattgcaaaacacgtggatagtaaattgcgcgctgggaataaggaagcaaccgacgaagaattggagcgcaccctcgataagattatgattctcttccgcttcattcacggtaaagatgtgttcgaagcattctataaaaaagatctggcaaagcgcctgctcgtggggaaaagcgcatcagtggacgctgaaaagagtatgttgagtaagttgaaacatgagtgtggcgctgctttcacatctaag		ATCCACCGGTACCATGGCTAGCgctgagttgattgcaaaacacgtggatagtaaattgcgcgctgggaataaggaagcaaccgacgaagaattggagcgcaccctcgataagattatgattctcttccgcttcattcacggtaaagatgtgttcgaagcattctataaaaaagatctggcaaagcgcctgctcgtggggaaaagcgcatcagtggacgctgaaaagagtatgttgagtaagttgaaacatgagtgtggcgctgctttcacatctaagTCTAGCGGAGGATCTAGCGGAGG	2_wt_dna_repair_peptides	CUL4A	43.0	0.023255813953488372	-1.613633085698599
203	0.0	120.0	719.0	0.0	2.0	120.0	hblOligo26271_Cat3	203	NM_1008895	11.0	TACCCGCACATGAAAGATCTGGCAAAGCGCCTGCTCGTGGGGAAAGAGGCAGAGGTGGACGCTGAAAAGGAGATGTTGGAGAAGTTGAAACATGAGTGTGGCGCTGCTTTCGAGGAGAAGCTTGAGGGGATGTTTAAAGATATGGAACTTGAGAAAGATATCATGGTCCATTTCAAGCAGCATATGCAGAATCAAGAGGATGAGGGTCCTATCGACCTGGAGGTTAATATCCTGGAGATGGGTTACTGGCCTGAGTCTAGCGGAGGATCTAGCGGAGG	TACCCGCACATGaaagatctggcaaagcgcctgctcgtggggaaaGAGgcaGAGgtggacgctgaaaagGAGatgttgGAGaagttgaaacatgagtgtggcgctgctttcGAGGAGaagcttgaggggatgtttaaagatatggaacttGAGaaagatatcatggtccatttcaagcagcatatgcagaatcaaGAGgatGAGggtcctatcgacctgGAGgttaatatcctgGAGatgggttactggcctGAG	TACCCGCACATG	ATCCACCGGTACCATGGCTAGCTACCCGCACATGaaagatctggcaaagcgcctgctcgtggggaaaGAGgcaGAGgtggacgctgaaaagGAGatgttgGAGaagttgaaacatgagtgtggcgctgctttcGAGGAGaagcttgaggggatgtttaaagatatggaacttGAGaaagatatcatggtccatttcaagcagcatatgcagaatcaaGAGgatGAGggtcctatcgacctgGAGgttaatatcctgGAGatgggttactggcctGAGTCTAGCGGAGGATCTAGCGGAGG	3_4778_st_to_e_dna_repair_peptides_9NATG	CUL4A	839.0	0.1430274135876043	0.3336669176457687
204	0.0	502.0	1844.0	0.0	10.0	502.0	hblOligo26271_Cat2	204	NM_1008895	11.0	GCATTCTATAAAAAAGATCTGGCAAAGCGCCTGCTCGTGGGGAAAAGCGCATCAGTGGACGCTGAAAAGAGTATGTTGAGTAAGTTGAAACATGAGTGTGGCGCTGCTTTCACATCTAAGCTTGAGGGGATGTTTAAAGATATGGAACTTTCTAAAGATATCATGGTCCATTTCAAGCAGCATATGCAGAATCAATCAGATTCTGGTCCTATCGACCTGACTGTTAATATCCTGACTATGGGTTACTGGCCTACATCTAGCGGAGGATCTAGCGGAGG	gcattctataaaaaagatctggcaaagcgcctgctcgtggggaaaagcgcatcagtggacgctgaaaagagtatgttgagtaagttgaaacatgagtgtggcgctgctttcacatctaagcttgaggggatgtttaaagatatggaactttctaaagatatcatggtccatttcaagcagcatatgcagaatcaatcagattctggtcctatcgacctgactgttaatatcctgactatgggttactggcctaca		ATCCACCGGTACCATGGCTAGCgcattctataaaaaagatctggcaaagcgcctgctcgtggggaaaagcgcatcagtggacgctgaaaagagtatgttgagtaagttgaaacatgagtgtggcgctgctttcacatctaagcttgaggggatgtttaaagatatggaactttctaaagatatcatggtccatttcaagcagcatatgcagaatcaatcagattctggtcctatcgacctgactgttaatatcctgactatgggttactggcctacaTCTAGCGGAGGATCTAGCGGAGG	2_wt_dna_repair_peptides	CUL4A	2346.0	0.21398124467178176	0.8229442481599594
207	0.0	56.0	1042.0	1.0	8.0	56.0	hblOligo26272_Cat3	207	NM_1008895	13.0	TCTGACGTGATGCCTGAGATGATTAAACTTCAAGAAGTTTTTAAGGCCTTCTATCTGGGGAAACATGAGGGCCGCAAATTGCAATGGCAAGAGGAGCTGGGTCATGCTGTTTTGAAAGCAGAGTTTAAGGAGGGGAAAAAAGAGTTTCAGGTGGAGTTGTTCCAGGAGTTGGTCCTGCTCATGTTTAACGAGGGCGATGGCTTCGAGTTTGAGGAAATTAAGATGGCAGAGGGCATTGAAGACGAGGAGCTGCGCTCTAGCGGAGGATCTAGCGGAGG	TCTGACGTGATGcctgagatgattaaacttcaagaagtttttaaggccttctatctggggaaacatGAGggccgcaaattgcaatggcaaGAGGAGctgggtcatgctgttttgaaagcagagtttaaggaggggaaaaaagagtttcaggtgGAGttgttccagGAGttggtcctgctcatgtttaacgagggcgatggcttcGAGtttgaggaaattaagatggcaGAGggcattgaagacGAGgagctgcgc	TCTGACGTGATG	ATCCACCGGTACCATGGCTAGCTCTGACGTGATGcctgagatgattaaacttcaagaagtttttaaggccttctatctggggaaacatGAGggccgcaaattgcaatggcaaGAGGAGctgggtcatgctgttttgaaagcagagtttaaggaggggaaaaaagagtttcaggtgGAGttgttccagGAGttggtcctgctcatgtttaacgagggcgatggcttcGAGtttgaggaaattaagatggcaGAGggcattgaagacGAGgagctgcgcTCTAGCGGAGGATCTAGCGGAGG	3_4778_st_to_e_dna_repair_peptides_9NATG	CUL4A	1098.0	0.051001821493624776	-0.7995089989933937
208	0.0	21.0	68.0	4.0	0.0	21.0	hblOligo26272_Cat2	208	NM_1008895	13.0	GTTCACCTTACACCTGAGATGATTAAACTTCAAGAAGTTTTTAAGGCCTTCTATCTGGGGAAACATTCTGGCCGCAAATTGCAATGGCAAACTACTCTGGGTCATGCTGTTTTGAAAGCAGAGTTTAAGGAGGGGAAAAAAGAGTTTCAGGTGTCCTTGTTCCAGACCTTGGTCCTGCTCATGTTTAACGAGGGCGATGGCTTCTCCTTTGAGGAAATTAAGATGGCAACAGGCATTGAAGACTCTGAGCTGCGCTCTAGCGGAGGATCTAGCGGAGG	gttcaccttacacctgagatgattaaacttcaagaagtttttaaggccttctatctggggaaacattctggccgcaaattgcaatggcaaactactctgggtcatgctgttttgaaagcagagtttaaggaggggaaaaaagagtttcaggtgtccttgttccagaccttggtcctgctcatgtttaacgagggcgatggcttctcctttgaggaaattaagatggcaacaggcattgaagactctgagctgcgc		ATCCACCGGTACCATGGCTAGCgttcaccttacacctgagatgattaaacttcaagaagtttttaaggccttctatctggggaaacattctggccgcaaattgcaatggcaaactactctgggtcatgctgttttgaaagcagagtttaaggaggggaaaaaagagtttcaggtgtccttgttccagaccttggtcctgctcatgtttaacgagggcgatggcttctcctttgaggaaattaagatggcaacaggcattgaagactctgagctgcgcTCTAGCGGAGGATCTAGCGGAGG	2_wt_dna_repair_peptides	CUL4A	89.0	0.23595505617977527	0.9490512651320857
209	0.0	13.0	8167.0	1.0	18.0	13.0	hblOligo155528_Cat3	209	NM_1008895	14.0	AGGAGCTGCATGCAGGTGGAGTTGTTCCAGGAGTTGGTCCTGCTCATGTTTAACGAGGGCGATGGCTTCGAGTTTGAGGAAATTAAGATGGCAGAGGGCATTGAAGACGAGGAGCTGCGCCGCGAGCTGCAGGAGCTCGCCTGTGGCAAGGCACGCGTCCTTATCAAAGAGCCAAAGGGCAAGGAGGTGGAAGACGGGGATAAGTTCATCTTTAACGGCGAGTTTAAACACAAGCTCTTTCGCATTAAAATTAATTCTAGCGGAGGATCTAGCGGAGG	AGGAGCTGCATGcaggtgGAGttgttccagGAGttggtcctgctcatgtttaacgagggcgatggcttcGAGtttgaggaaattaagatggcaGAGggcattgaagacGAGgagctgcgccgcGAGctgcagGAGctcgcctgtggcaaggcacgcgtccttatcaaaGAGccaaagggcaaggaggtggaagacggggataagttcatctttaacggcgagtttaaacacaagctctttcgcattaaaattaat	AGGAGCTGCATG	ATCCACCGGTACCATGGCTAGCAGGAGCTGCATGcaggtgGAGttgttccagGAGttggtcctgctcatgtttaacgagggcgatggcttcGAGtttgaggaaattaagatggcaGAGggcattgaagacGAGgagctgcgccgcGAGctgcagGAGctcgcctgtggcaaggcacgcgtccttatcaaaGAGccaaagggcaaggaggtggaagacggggataagttcatctttaacggcgagtttaaacacaagctctttcgcattaaaattaatTCTAGCGGAGGATCTAGCGGAGG	3_4778_st_to_e_dna_repair_peptides_9NATG	CUL4A	8180.0	0.001589242053789731	-4.31887103331197
210	0.0	247.0	1753.0	0.0	8.0	247.0	hblOligo155528_Cat2	210	NM_1008895	14.0	AAAAAAGAGTTTCAGGTGTCCTTGTTCCAGACCTTGGTCCTGCTCATGTTTAACGAGGGCGATGGCTTCTCCTTTGAGGAAATTAAGATGGCAACAGGCATTGAAGACTCTGAGCTGCGCCGCACCCTGCAGTCTCTCGCCTGTGGCAAGGCACGCGTCCTTATCAAATCCCCAAAGGGCAAGGAGGTGGAAGACGGGGATAAGTTCATCTTTAACGGCGAGTTTAAACACAAGCTCTTTCGCATTAAAATTAATTCTAGCGGAGGATCTAGCGGAGG	aaaaaagagtttcaggtgtccttgttccagaccttggtcctgctcatgtttaacgagggcgatggcttctcctttgaggaaattaagatggcaacaggcattgaagactctgagctgcgccgcaccctgcagtctctcgcctgtggcaaggcacgcgtccttatcaaatccccaaagggcaaggaggtggaagacggggataagttcatctttaacggcgagtttaaacacaagctctttcgcattaaaattaat		ATCCACCGGTACCATGGCTAGCaaaaaagagtttcaggtgtccttgttccagaccttggtcctgctcatgtttaacgagggcgatggcttctcctttgaggaaattaagatggcaacaggcattgaagactctgagctgcgccgcaccctgcagtctctcgcctgtggcaaggcacgcgtccttatcaaatccccaaagggcaaggaggtggaagacggggataagttcatctttaacggcgagtttaaacacaagctctttcgcattaaaattaatTCTAGCGGAGGATCTAGCGGAGG	2_wt_dna_repair_peptides	CUL4A	2000.0	0.1235	0.164340984291512
215	0.0	526.0	959.0	0.0	7.0	526.0	hblOligo251890_Cat3	215	NM_1009922	1.0	CTTAAGAGAATGTTGCAGGGCCGCCATAAATGCATTGAAAACGTGGAGCGCCAGAATTGCCCAATTTGCCTGGAAGATATTCATGAGGAGCGCGTGGTGGCTCATGTGTTGCCTTGCGGCCATTTGCTTCATCGCGGGTATCGCTGCCCATTGTGTATGCACGAGGCACTCGATATGGAGCGCTACTGGCGCCAGCTTGACGATGAAGTCGCCCAAGAGCCTATGCCAGAGGAGTATCAAAACATGGAGGTTGACTCTAGCGGAGGATCTAGCGGAGG	CTTAAGAGAATGttgcagggccgccataaatgcattgaaaacgtgGAGcgccagaattgcccaatttgcctggaagatattcatGAGGAGcgcgtggtggctcatgtgttgccttgcggccatttgcttcatcgcgggtatcgctgcccattgtgtatgcacGAGgcactcgatatgGAGcgctactggcgccagcttgacgatgaagtcgcccaaGAGcctatgccaGAGgagtatcaaaacatgGAGgttgac	CTTAAGAGAATG	ATCCACCGGTACCATGGCTAGCCTTAAGAGAATGttgcagggccgccataaatgcattgaaaacgtgGAGcgccagaattgcccaatttgcctggaagatattcatGAGGAGcgcgtggtggctcatgtgttgccttgcggccatttgcttcatcgcgggtatcgctgcccattgtgtatgcacGAGgcactcgatatgGAGcgctactggcgccagcttgacgatgaagtcgcccaaGAGcctatgccaGAGgagtatcaaaacatgGAGgttgacTCTAGCGGAGGATCTAGCGGAGG	3_4778_st_to_e_dna_repair_peptides_9NATG	RCHY1	1485.0	0.3542087542087542	1.523446670439041
217	0.0	0.0	102.0	0.0	0.0	0.0	hblOligo251909_Cat3	217	NM_1010984	1.0	GCGCTTAGAATGTGGTGGCGCTGTAATGGCCCTTGCCAACACCGCCCTCCATATTATGGCTATGTGAAGCGCGCTGAGAACCGCGAACCAGAGGCCCATGACTATTGGTGGGCTGAACACCAGAAAGAGTGCGGCGGTGAGTATATCAAGATTAAAGAACCAGAAAACTATGAGAAAAAGGGTAAGGGTAAGGCTAAGCTCGGGAAGGAGCCAGTCTTGGCCGCTGAAAATAAAGGCGAGTTCGTCTATATTCTCTCTAGCGGAGGATCTAGCGGAGG	GCGCTTAGAATGtggtggcgctgtaatggcccttgccaacaccgccctccatattatggctatgtgaagcgcgctGAGaaccgcgaaccaGAGgcccatgactattggtgggctgaacaccagaaaGAGtgcggcggtGAGtatatcaagattaaagaaccagaaaactatGAGaaaaagggtaagggtaaggctaagctcgggaaggagccagtcttggccgctgaaaataaaggcGAGttcgtctatattctc	GCGCTTAGAATG	ATCCACCGGTACCATGGCTAGCGCGCTTAGAATGtggtggcgctgtaatggcccttgccaacaccgccctccatattatggctatgtgaagcgcgctGAGaaccgcgaaccaGAGgcccatgactattggtgggctgaacaccagaaaGAGtgcggcggtGAGtatatcaagattaaagaaccagaaaactatGAGaaaaagggtaagggtaaggctaagctcgggaaggagccagtcttggccgctgaaaataaaggcGAGttcgtctatattctcTCTAGCGGAGGATCTAGCGGAGG	3_4778_st_to_e_dna_repair_peptides_9NATG	SPRTN	102.0	0.0
218	0.0	1.0	331.0	0.0	0.0	1.0	hblOligo251909_Cat2	218	NM_1010984	1.0	TATCGCCGCCACTGGTGGCGCTGTAATGGCCCTTGCCAACACCGCCCTCCATATTATGGCTATGTGAAGCGCGCTACAAACCGCGAACCATCCGCCCATGACTATTGGTGGGCTGAACACCAGAAAACCTGCGGCGGTACATATATCAAGATTAAAGAACCAGAAAACTATTCCAAAAAGGGTAAGGGTAAGGCTAAGCTCGGGAAGGAGCCAGTCTTGGCCGCTGAAAATAAAGGCACATTCGTCTATATTCTCTCTAGCGGAGGATCTAGCGGAGG	tatcgccgccactggtggcgctgtaatggcccttgccaacaccgccctccatattatggctatgtgaagcgcgctacaaaccgcgaaccatccgcccatgactattggtgggctgaacaccagaaaacctgcggcggtacatatatcaagattaaagaaccagaaaactattccaaaaagggtaagggtaaggctaagctcgggaaggagccagtcttggccgctgaaaataaaggcacattcgtctatattctc		ATCCACCGGTACCATGGCTAGCtatcgccgccactggtggcgctgtaatggcccttgccaacaccgccctccatattatggctatgtgaagcgcgctacaaaccgcgaaccatccgcccatgactattggtgggctgaacaccagaaaacctgcggcggtacatatatcaagattaaagaaccagaaaactattccaaaaagggtaagggtaaggctaagctcgggaaggagccagtcttggccgctgaaaataaaggcacattcgtctatattctcTCTAGCGGAGGATCTAGCGGAGG	2_wt_dna_repair_peptides	SPRTN	332.0	0.0030120481927710845	-3.6780818427922934
219	0.0	372.0	2520.0	0.0	10.0	372.0	hblOligo49429_Cat3	219	NM_1013398	1.0	TCTACCGCGATGCCAGAGTTGTGGGCCGCAGCCCTTGAGCTCCTGGTCCTTTTGCGCGGGCCTCCAGTCGCTCGCGCTGGGGCCGAGGAGGCCGGTCTTGGTCCTGTCGTCCGCTGTGAACCTTGCGATGCACGCGCCCTCGCCCAGTGCGCACCTCCACCAGCCGTTTGTGCTGAACTTGTCCGCGAACCTGGTTGCGGTTGTTGCTTGGAGTGTGCTTTGGAGGAGGGTCAGCCTTGCGGGATCTATGAGGAGTCTAGCGGAGGATCTAGCGGAGG	TCTACCGCGATGccaGAGttgtgggccgcagcccttGAGctcctggtccttttgcgcgggcctccagtcgctcgcgctggggccGAGGAGgccggtcttggtcctgtcgtccgctgtgaaccttgcgatgcacgcgccctcgcccagtgcgcacctccaccagccgtttgtgctgaacttgtccgcgaacctggttgcggttgttgcttgGAGtgtgctttgGAGgagggtcagccttgcgggatctatGAGgag	TCTACCGCGATG	ATCCACCGGTACCATGGCTAGCTCTACCGCGATGccaGAGttgtgggccgcagcccttGAGctcctggtccttttgcgcgggcctccagtcgctcgcgctggggccGAGGAGgccggtcttggtcctgtcgtccgctgtgaaccttgcgatgcacgcgccctcgcccagtgcgcacctccaccagccgtttgtgctgaacttgtccgcgaacctggttgcggttgttgcttgGAGtgtgctttgGAGgagggtcagccttgcgggatctatGAGgagTCTAGCGGAGGATCTAGCGGAGG	3_4778_st_to_e_dna_repair_peptides_9NATG	Igfbp3	2892.0	0.12863070539419086	0.2109162063524468
223	0.0	1597.0	9809.0	1.0	50.0	1597.0	hblOligo49430_Cat3	223	NM_1013398	3.0	AGCGAGGGGATGCAACCTGAGCCAGATGAAGCTCGCCCTCTTCAAGCACTTCTGGACGGTCGCGGCCTCTGCGTCAACGCTGAGGCCGTTGAGCGCCTTCGCGCTTATCTTTTGCCAGCCCCTCCTGCACCAGGTGAACCACCAGCACCAGGCAATGCAGAGGAGGAGGAAGAGGATCGCGAGGCTGGGGAGGTGGAGGAGCCTGAGGTTGAGGAGGAGCATCGCGTCGAGGACCCAAAATTCCATCCTCTTCACTCTAGCGGAGGATCTAGCGGAGG	AGCGAGGGGATGcaacctGAGccagatgaagctcgccctcttcaagcacttctggacggtcgcggcctctgcgtcaacgctGAGgccgttGAGcgccttcgcgcttatcttttgccagcccctcctgcaccaggtgaaccaccagcaccaggcaatgcaGAGgagGAGgaagaggatcgcGAGgctgggGAGgtggagGAGcctGAGgttGAGGAGGAGcatcgcgtcGAGgacccaaaattccatcctcttcac	AGCGAGGGGATG	ATCCACCGGTACCATGGCTAGCAGCGAGGGGATGcaacctGAGccagatgaagctcgccctcttcaagcacttctggacggtcgcggcctctgcgtcaacgctGAGgccgttGAGcgccttcgcgcttatcttttgccagcccctcctgcaccaggtgaaccaccagcaccaggcaatgcaGAGgagGAGgaagaggatcgcGAGgctgggGAGgtggagGAGcctGAGgttGAGGAGGAGcatcgcgtcGAGgacccaaaattccatcctcttcacTCTAGCGGAGGATCTAGCGGAGG	3_4778_st_to_e_dna_repair_peptides_9NATG	Igfbp3	11406.0	0.14001402770471683	0.30886307023546644
224	0.0	481.0	925.0	0.0	4.0	481.0	hblOligo49430_Cat2	224	NM_1013398	3.0	GGGTTGCGCTGTCAACCTTCCCCAGATGAAGCTCGCCCTCTTCAAGCACTTCTGGACGGTCGCGGCCTCTGCGTCAACGCTTCCGCCGTTAGCCGCCTTCGCGCTTATCTTTTGCCAGCCCCTCCTGCACCAGGTGAACCACCAGCACCAGGCAATGCATCTGAGTCAGAAGAGGATCGCTCAGCTGGGTCTGTGGAGAGTCCTTCCGTTTCCTCCACTCATCGCGTCAGCGACCCAAAATTCCATCCTCTTCACTCTAGCGGAGGATCTAGCGGAGG	gggttgcgctgtcaaccttccccagatgaagctcgccctcttcaagcacttctggacggtcgcggcctctgcgtcaacgcttccgccgttagccgccttcgcgcttatcttttgccagcccctcctgcaccaggtgaaccaccagcaccaggcaatgcatctgagtcagaagaggatcgctcagctgggtctgtggagagtccttccgtttcctccactcatcgcgtcagcgacccaaaattccatcctcttcac		ATCCACCGGTACCATGGCTAGCgggttgcgctgtcaaccttccccagatgaagctcgccctcttcaagcacttctggacggtcgcggcctctgcgtcaacgcttccgccgttagccgccttcgcgcttatcttttgccagcccctcctgcaccaggtgaaccaccagcaccaggcaatgcatctgagtcagaagaggatcgctcagctgggtctgtggagagtccttccgtttcctccactcatcgcgtcagcgacccaaaattccatcctcttcacTCTAGCGGAGGATCTAGCGGAGG	2_wt_dna_repair_peptides	Igfbp3	1406.0	0.34210526315789475	1.4701100651781056
225	0.0	109.0	18.0	0.0	1.0	109.0	hblOligo176912_Cat3	225	NM_1013398	4.0	CCCCCGCATATGCCAGGCAATGCAGAGGAGGAGGAAGAGGATCGCGAGGCTGGGGAGGTGGAGGAGCCTGAGGTTGAGGAGGAGCATCGCGTCGAGGACCCAAAATTCCATCCTCTTCACGAGAAAATTATTATCATCAAGAAAGGCCATGCTAAGGATGAGCAGCGCTACAAAGTTGACTACGAGGAGCAGGAGGAGGACGAGCAAAACTTTGAGGAGGAGGAGAAGCGCGAGGAGGAGTATGGTCCTTGCCGCTCTAGCGGAGGATCTAGCGGAGG	CCCCCGCATATGccaggcaatgcaGAGgagGAGgaagaggatcgcGAGgctgggGAGgtggagGAGcctGAGgttGAGGAGGAGcatcgcgtcGAGgacccaaaattccatcctcttcacGAGaaaattattatcatcaagaaaggccatgctaaggatGAGcagcgctacaaagttgactacgagGAGcagGAGGAGgacGAGcaaaactttGAGGAGgagGAGaagcgcgagGAGgagtatggtccttgccgc	CCCCCGCATATG	ATCCACCGGTACCATGGCTAGCCCCCCGCATATGccaggcaatgcaGAGgagGAGgaagaggatcgcGAGgctgggGAGgtggagGAGcctGAGgttGAGGAGGAGcatcgcgtcGAGgacccaaaattccatcctcttcacGAGaaaattattatcatcaagaaaggccatgctaaggatGAGcagcgctacaaagttgactacgagGAGcagGAGGAGgacGAGcaaaactttGAGGAGgagGAGaagcgcgagGAGgagtatggtccttgccgcTCTAGCGGAGGATCTAGCGGAGG	3_4778_st_to_e_dna_repair_peptides_9NATG	Igfbp3	127.0	0.8582677165354331	3.925012656917749
226	0.0	936.0	4958.0	2.0	14.0	936.0	hblOligo176912_Cat2	226	NM_1013398	4.0	GAACCACCAGCACCAGGCAATGCATCTGAGTCAGAAGAGGATCGCTCAGCTGGGTCTGTGGAGAGTCCTTCCGTTTCCTCCACTCATCGCGTCAGCGACCCAAAATTCCATCCTCTTCACTCAAAAATTATTATCATCAAGAAAGGCCATGCTAAGGATAGTCAGCGCTACAAAGTTGACTACGAGAGTCAGAGTACCGACACCCAAAACTTTAGTTCAGAGTCCAAGCGCGAGACCGAGTATGGTCCTTGCCGCTCTAGCGGAGGATCTAGCGGAGG	gaaccaccagcaccaggcaatgcatctgagtcagaagaggatcgctcagctgggtctgtggagagtccttccgtttcctccactcatcgcgtcagcgacccaaaattccatcctcttcactcaaaaattattatcatcaagaaaggccatgctaaggatagtcagcgctacaaagttgactacgagagtcagagtaccgacacccaaaactttagttcagagtccaagcgcgagaccgagtatggtccttgccgc		ATCCACCGGTACCATGGCTAGCgaaccaccagcaccaggcaatgcatctgagtcagaagaggatcgctcagctgggtctgtggagagtccttccgtttcctccactcatcgcgtcagcgacccaaaattccatcctcttcactcaaaaattattatcatcaagaaaggccatgctaaggatagtcagcgctacaaagttgactacgagagtcagagtaccgacacccaaaactttagttcagagtccaagcgcgagaccgagtatggtccttgccgcTCTAGCGGAGGATCTAGCGGAGG	2_wt_dna_repair_peptides	Igfbp3	5894.0	0.15880556498133697	0.4568942964672258
229	0.0	14.0	947.0	0.0	4.0	14.0	hblOligo176913_Cat3	229	NM_1013398	6.0	AAGTGCGGGATGGGTCCTTGCCGCCGCGAAATGGAAGATGAGTTGAACCATCTTAAGTTTCTGAACGTCCTCGAGCCACGCGGTGTCCATATTCCAAATTGTGACAAGAAGGGCTTTTATAAGAAGAAACAATGTCGCCCTGAGAAAGGGCGCAAGCGCGGGTTCTGCTGGTGCGTCGACAAATACGGTCAGCCATTGCCAGGCTATGAGGAGAAGGGGAAAGAAGACGTGCATTGCTACGAGATGCAGGAGAAATCTAGCGGAGGATCTAGCGGAGG	AAGTGCGGGATGggtccttgccgccgcgaaatggaagatGAGttgaaccatcttaagtttctgaacgtcctcGAGccacgcggtgtccatattccaaattgtgacaagaagggcttttataagaagaaacaatgtcgccctGAGaaagggcgcaagcgcgggttctgctggtgcgtcgacaaatacggtcagccattgccaggctatGAGGAGaaggggaaagaagacgtgcattgctacGAGatgcagGAGaaa	AAGTGCGGGATG	ATCCACCGGTACCATGGCTAGCAAGTGCGGGATGggtccttgccgccgcgaaatggaagatGAGttgaaccatcttaagtttctgaacgtcctcGAGccacgcggtgtccatattccaaattgtgacaagaagggcttttataagaagaaacaatgtcgccctGAGaaagggcgcaagcgcgggttctgctggtgcgtcgacaaatacggtcagccattgccaggctatGAGGAGaaggggaaagaagacgtgcattgctacGAGatgcagGAGaaaTCTAGCGGAGGATCTAGCGGAGG	3_4778_st_to_e_dna_repair_peptides_9NATG	Igfbp3	961.0	0.014568158168574402	-2.09020523098605
230	0.0	807.0	4834.0	0.0	18.0	807.0	hblOligo176913_Cat2	230	NM_1013398	6.0	GAGACCGAGTATGGTCCTTGCCGCCGCGAAATGGAAGATACCTTGAACCATCTTAAGTTTCTGAACGTCCTCTCACCACGCGGTGTCCATATTCCAAATTGTGACAAGAAGGGCTTTTATAAGAAGAAACAATGTCGCCCTTCTAAAGGGCGCAAGCGCGGGTTCTGCTGGTGCGTCGACAAATACGGTCAGCCATTGCCAGGCTATACTACCAAGGGGAAAGAAGACGTGCATTGCTACAGCATGCAGAGCAAATCTAGCGGAGGATCTAGCGGAGG	gagaccgagtatggtccttgccgccgcgaaatggaagataccttgaaccatcttaagtttctgaacgtcctctcaccacgcggtgtccatattccaaattgtgacaagaagggcttttataagaagaaacaatgtcgcccttctaaagggcgcaagcgcgggttctgctggtgcgtcgacaaatacggtcagccattgccaggctatactaccaaggggaaagaagacgtgcattgctacagcatgcagagcaaa		ATCCACCGGTACCATGGCTAGCgagaccgagtatggtccttgccgccgcgaaatggaagataccttgaaccatcttaagtttctgaacgtcctctcaccacgcggtgtccatattccaaattgtgacaagaagggcttttataagaagaaacaatgtcgcccttctaaagggcgcaagcgcgggttctgctggtgcgtcgacaaatacggtcagccattgccaggctatactaccaaggggaaagaagacgtgcattgctacagcatgcagagcaaaTCTAGCGGAGGATCTAGCGGAGG	2_wt_dna_repair_peptides	Igfbp3	5641.0	0.14305974118064174	0.33393063959129
231	0.0	722.0	2176.0	0.0	12.0	722.0	hblOligo251999_Cat3	231	NM_1015052	1.0	TCAGGGGCAATGGGCGCACAGTTTTGTCGCCGCATGGGCCAAAAGAAGCAGCGCCCTGCCCGCGCCGGGCAACCTCACGAGGAGGAGGACGCTGCACAAGCCCCTGCTGAGCAGCCTCATGAGGAGGAGGACGCAGCTCAAGCTCCTTGCCCACGCGAGCGCTGCCTCGGCCCACCAGAGGAGCCAGGCCCATACCGCGAGATCTATTTTGAGGAGCCAAAAGGGCACCTCGAGCGCCTCGGTCTGGAGTTTTTTTCTAGCGGAGGATCTAGCGGAGG	TCAGGGGCAATGggcgcacagttttgtcgccgcatgggccaaaagaagcagcgccctgcccgcgccgggcaacctcacGAGGAGGAGgacgctgcacaagcccctgctgagcagcctcatGAGGAGGAGgacgcagctcaagctccttgcccacgcgagcgctgcctcggcccaccaGAGGAGccaggcccataccgcGAGatctattttGAGGAGccaaaagggcacctcGAGcgcctcggtctggagtttttt	TCAGGGGCAATG	ATCCACCGGTACCATGGCTAGCTCAGGGGCAATGggcgcacagttttgtcgccgcatgggccaaaagaagcagcgccctgcccgcgccgggcaacctcacGAGGAGGAGgacgctgcacaagcccctgctgagcagcctcatGAGGAGGAGgacgcagctcaagctccttgcccacgcgagcgctgcctcggcccaccaGAGGAGccaggcccataccgcGAGatctattttGAGGAGccaaaagggcacctcGAGcgcctcggtctggagttttttTCTAGCGGAGGATCTAGCGGAGG	3_4778_st_to_e_dna_repair_peptides_9NATG	MPG	2898.0	0.24913733609385783	1.0208180635017623
232	0.0	7761.0	37096.0	5.0	131.0	7761.0	hblOligo251999_Cat2	232	NM_1015052	1.0	CCTGCTCGCTCCGGCGCACAGTTTTGTCGCCGCATGGGCCAAAAGAAGCAGCGCCCTGCCCGCGCCGGGCAACCTCACTCAAGCTCCGACGCTGCACAAGCCCCTGCTGAGCAGCCTCATAGCTCAAGTGACGCAGCTCAAGCTCCTTGCCCACGCGAGCGCTGCCTCGGCCCACCAACCACTCCAGGCCCATACCGCTCCATCTATTTTAGTAGTCCAAAAGGGCACCTCACACGCCTCGGTCTGGAGTTTTTTTCTAGCGGAGGATCTAGCGGAGG	cctgctcgctccggcgcacagttttgtcgccgcatgggccaaaagaagcagcgccctgcccgcgccgggcaacctcactcaagctccgacgctgcacaagcccctgctgagcagcctcatagctcaagtgacgcagctcaagctccttgcccacgcgagcgctgcctcggcccaccaaccactccaggcccataccgctccatctattttagtagtccaaaagggcacctcacacgcctcggtctggagtttttt		ATCCACCGGTACCATGGCTAGCcctgctcgctccggcgcacagttttgtcgccgcatgggccaaaagaagcagcgccctgcccgcgccgggcaacctcactcaagctccgacgctgcacaagcccctgctgagcagcctcatagctcaagtgacgcagctcaagctccttgcccacgcgagcgctgcctcggcccaccaaccactccaggcccataccgctccatctattttagtagtccaaaagggcacctcacacgcctcggtctggagttttttTCTAGCGGAGGATCTAGCGGAGG	2_wt_dna_repair_peptides	MPG	44857.0	0.1730164745747598	0.5596385773676116
238	0.0	62.0	863.0	0.0	6.0	62.0	hblOligo122103_Cat3	238	NM_1017415	1.0	GCCTACCGCATGCCAGAGGAGGAGAATGGGCTGGAGCGCGGGGAGCCAGAGAAGAAGAACCGCCTTGAGTTGAAGTTCTTTCAGAAAAAGGAAGAGAAGCGCGCTCTCGACTTCGAGGATGAGCAAGAGAACGAAGAGAAAGCCGAGGAGTATCGCGCCGAGGAAATCGATCAGGTTGTCCCTGCAGCCCAAGAGGAGCCTATTAATTGTGAAAAGCGCGAAAATCTCCTTCCTTTTGTGGGCCTGAATAACCTCTCTAGCGGAGGATCTAGCGGAGG	GCCTACCGCATGccaGAGgagGAGaatgggctgGAGcgcgggGAGccaGAGaagaagaaccgccttGAGttgaagttctttcagaaaaaggaaGAGaagcgcgctctcgacttcGAGgatGAGcaagagaacgaagagaaagccGAGgagtatcgcgccGAGgaaatcgatcaggttgtccctgcagcccaaGAGGAGcctattaattgtgaaaagcgcgaaaatctccttccttttgtgggcctgaataacctc	GCCTACCGCATG	ATCCACCGGTACCATGGCTAGCGCCTACCGCATGccaGAGgagGAGaatgggctgGAGcgcgggGAGccaGAGaagaagaaccgccttGAGttgaagttctttcagaaaaaggaaGAGaagcgcgctctcgacttcGAGgatGAGcaagagaacgaagagaaagccGAGgagtatcgcgccGAGgaaatcgatcaggttgtccctgcagcccaaGAGGAGcctattaattgtgaaaagcgcgaaaatctccttccttttgtgggcctgaataacctcTCTAGCGGAGGATCTAGCGGAGG	3_4778_st_to_e_dna_repair_peptides_9NATG	USP1	925.0	0.06702702702702702	-0.5092437734535671
240	0.0	166.0	4.0	0.0	0.0	166.0	hblOligo242881_Cat3	240	NM_1017415	2.0	GAGACCGGGATGGAGGAGTATCGCGCCGAGGAAATCGATCAGGTTGTCCCTGCAGCCCAAGAGGAGCCTATTAATTGTGAAAAGCGCGAAAATCTCCTTCCTTTTGTGGGCCTGAATAACCTCGGGAACGAGTGCTACCTTAATGAGATTCTTCAAGTGTTGTATTTTTGCCCTGGTTTTAAAGAGGGCGTTAAGCACTTGTTCAATATCATTGAGCGCAAGAAGGAGGCCCTGAAAGATGAAGCCAACCAGAAGTCTAGCGGAGGATCTAGCGGAGG	GAGACCGGGATGGAGgagtatcgcgccGAGgaaatcgatcaggttgtccctgcagcccaaGAGGAGcctattaattgtgaaaagcgcgaaaatctccttccttttgtgggcctgaataacctcgggaacGAGtgctaccttaatGAGattcttcaagtgttgtatttttgccctggttttaaaGAGggcgttaagcacttgttcaatatcattGAGcgcaagaaggaggccctgaaagatgaagccaaccagaag	GAGACCGGGATG	ATCCACCGGTACCATGGCTAGCGAGACCGGGATGGAGgagtatcgcgccGAGgaaatcgatcaggttgtccctgcagcccaaGAGGAGcctattaattgtgaaaagcgcgaaaatctccttccttttgtgggcctgaataacctcgggaacGAGtgctaccttaatGAGattcttcaagtgttgtatttttgccctggttttaaaGAGggcgttaagcacttgttcaatatcattGAGcgcaagaaggaggccctgaaagatgaagccaaccagaagTCTAGCGGAGGATCTAGCGGAGG	3_4778_st_to_e_dna_repair_peptides_9NATG	USP1	170.0	0.9764705882352941	5.8497299598214205
242	0.0	68.0	251.0	0.0	1.0	68.0	hblOligo122104_Cat3	242	NM_1017415	3.0	AGACACACGATGATTCTTCAAGTGTTGTATTTTTGCCCTGGTTTTAAAGAGGGCGTTAAGCACTTGTTCAATATCATTGAGCGCAAGAAGGAGGCCCTGAAAGATGAAGCCAACCAGAAGGACAAGGGCAATTGTAAAGAGGATGAGTTGGCTGAGTACGAGCTGATCTGCGAGCTGCAAGAGCTCATCATCGAGGTTGAGCAGCTCCAGGCCGAGTTTCTTCTCAATCCTGAAAAATACGAGGATGAATTGGCCTCTAGCGGAGGATCTAGCGGAGG	AGACACACGATGattcttcaagtgttgtatttttgccctggttttaaaGAGggcgttaagcacttgttcaatatcattGAGcgcaagaaggaggccctgaaagatgaagccaaccagaaggacaagggcaattgtaaagaggatGAGttggctGAGtacgagctgatctgcGAGctgcaaGAGctcatcatcGAGgttgagcagctccaggccGAGtttcttctcaatcctgaaaaatacGAGgatgaattggcc	AGACACACGATG	ATCCACCGGTACCATGGCTAGCAGACACACGATGattcttcaagtgttgtatttttgccctggttttaaaGAGggcgttaagcacttgttcaatatcattGAGcgcaagaaggaggccctgaaagatgaagccaaccagaaggacaagggcaattgtaaagaggatGAGttggctGAGtacgagctgatctgcGAGctgcaaGAGctcatcatcGAGgttgagcagctccaggccGAGtttcttctcaatcctgaaaaatacGAGgatgaattggccTCTAGCGGAGGATCTAGCGGAGG	3_4778_st_to_e_dna_repair_peptides_9NATG	USP1	319.0	0.21316614420062696	0.8180912986290922
243	0.0	82.0	9.0	0.0	0.0	82.0	hblOligo122104_Cat2	243	NM_1017415	3.0	TACCTTAATTCCATTCTTCAAGTGTTGTATTTTTGCCCTGGTTTTAAATCCGGCGTTAAGCACTTGTTCAATATCATTTCTCGCAAGAAGGAGGCCCTGAAAGATGAAGCCAACCAGAAGGACAAGGGCAATTGTAAAGAGGATAGCTTGGCTAGCTACGAGCTGATCTGCAGCCTGCAATCTCTCATCATCAGCGTTGAGCAGCTCCAGGCCAGTTTTCTTCTCAATCCTGAAAAATACACCGATGAATTGGCCTCTAGCGGAGGATCTAGCGGAGG	taccttaattccattcttcaagtgttgtatttttgccctggttttaaatccggcgttaagcacttgttcaatatcatttctcgcaagaaggaggccctgaaagatgaagccaaccagaaggacaagggcaattgtaaagaggatagcttggctagctacgagctgatctgcagcctgcaatctctcatcatcagcgttgagcagctccaggccagttttcttctcaatcctgaaaaatacaccgatgaattggcc		ATCCACCGGTACCATGGCTAGCtaccttaattccattcttcaagtgttgtatttttgccctggttttaaatccggcgttaagcacttgttcaatatcatttctcgcaagaaggaggccctgaaagatgaagccaaccagaaggacaagggcaattgtaaagaggatagcttggctagctacgagctgatctgcagcctgcaatctctcatcatcagcgttgagcagctccaggccagttttcttctcaatcctgaaaaatacaccgatgaattggccTCTAGCGGAGGATCTAGCGGAGG	2_wt_dna_repair_peptides	USP1	91.0	0.9010989010989011	4.333531202512804
244	0.0	1243.0	5600.0	1.0	19.0	1243.0	hblOligo242882_Cat3	244	NM_1017415	4.0	TATTTTTCGATGTTGGCTGAGTACGAGCTGATCTGCGAGCTGCAAGAGCTCATCATCGAGGTTGAGCAGCTCCAGGCCGAGTTTCTTCTCAATCCTGAAAAATACGAGGATGAATTGGCCGAGCAACCTCGCCGCCTCCTTAATGAGCTCCGCGAGCTCAACCCTATGTACGAAGGTTATTTGCAGCACGACGCTCAGGAGGTCCTTCAGTGCATCCTGGGCAATATTCAGGAGGAGTGTCAATTGCTCAAGAAGTCTAGCGGAGGATCTAGCGGAGG	TATTTTTCGATGttggctGAGtacgagctgatctgcGAGctgcaaGAGctcatcatcGAGgttgagcagctccaggccGAGtttcttctcaatcctgaaaaatacGAGgatgaattggccGAGcaacctcgccgcctccttaatGAGctccgcgagctcaaccctatgtacgaaggttatttgcagcacgacgctcaggaggtccttcagtgcatcctgggcaatattcaggagGAGtgtcaattgctcaagaag	TATTTTTCGATG	ATCCACCGGTACCATGGCTAGCTATTTTTCGATGttggctGAGtacgagctgatctgcGAGctgcaaGAGctcatcatcGAGgttgagcagctccaggccGAGtttcttctcaatcctgaaaaatacGAGgatgaattggccGAGcaacctcgccgcctccttaatGAGctccgcgagctcaaccctatgtacgaaggttatttgcagcacgacgctcaggaggtccttcagtgcatcctgggcaatattcaggagGAGtgtcaattgctcaagaagTCTAGCGGAGGATCTAGCGGAGG	3_4778_st_to_e_dna_repair_peptides_9NATG	USP1	6843.0	0.18164547712991377	0.6187977473722399
246	0.0	388.0	2000.0	7.0	1.0	388.0	hblOligo122105_Cat3	246	NM_1017415	5.0	TCGCACCAAATGCTCCGCGAGCTCAACCCTATGTACGAAGGTTATTTGCAGCACGACGCTCAGGAGGTCCTTCAGTGCATCCTGGGCAATATTCAGGAGGAGTGTCAATTGCTCAAGAAGGAGGAGGTCAAGAACGTTGCAGAGCTTCCAGAGAAGGTGGAGGAAATTCCACATCCAAAGGAGGAGATGAATGGCATCAATGAGATCGAAATGGACGAGATGCGCCACGAGGAGGATTTCAAAGAAAAATTGCCTTCTAGCGGAGGATCTAGCGGAGG	TCGCACCAAATGctccgcgagctcaaccctatgtacgaaggttatttgcagcacgacgctcaggaggtccttcagtgcatcctgggcaatattcaggagGAGtgtcaattgctcaagaaggaggaggtcaagaacgttgcagagcttccaGAGaaggtggaggaaattccacatccaaaggaggagatgaatggcatcaatGAGatcgaaatggacGAGatgcgccacGAGgaggatttcaaagaaaaattgcct	TCGCACCAAATG	ATCCACCGGTACCATGGCTAGCTCGCACCAAATGctccgcgagctcaaccctatgtacgaaggttatttgcagcacgacgctcaggaggtccttcagtgcatcctgggcaatattcaggagGAGtgtcaattgctcaagaaggaggaggtcaagaacgttgcagagcttccaGAGaaggtggaggaaattccacatccaaaggaggagatgaatggcatcaatGAGatcgaaatggacGAGatgcgccacGAGgaggatttcaaagaaaaattgcctTCTAGCGGAGGATCTAGCGGAGG	3_4778_st_to_e_dna_repair_peptides_9NATG	USP1	2388.0	0.1624790619765494	0.4841394126659604
247	0.0	218.0	1565.0	0.0	6.0	218.0	hblOligo122105_Cat2	247	NM_1017415	5.0	CTCCTTAATACCCTCCGCGAGCTCAACCCTATGTACGAAGGTTATTTGCAGCACGACGCTCAGGAGGTCCTTCAGTGCATCCTGGGCAATATTCAGGAGACTTGTCAATTGCTCAAGAAGGAGGAGGTCAAGAACGTTGCAGAGCTTCCAACTAAGGTGGAGGAAATTCCACATCCAAAGGAGGAGATGAATGGCATCAATTCAATCGAAATGGACAGTATGCGCCACTCTGAGGATTTCAAAGAAAAATTGCCTTCTAGCGGAGGATCTAGCGGAGG	ctccttaataccctccgcgagctcaaccctatgtacgaaggttatttgcagcacgacgctcaggaggtccttcagtgcatcctgggcaatattcaggagacttgtcaattgctcaagaaggaggaggtcaagaacgttgcagagcttccaactaaggtggaggaaattccacatccaaaggaggagatgaatggcatcaattcaatcgaaatggacagtatgcgccactctgaggatttcaaagaaaaattgcct		ATCCACCGGTACCATGGCTAGCctccttaataccctccgcgagctcaaccctatgtacgaaggttatttgcagcacgacgctcaggaggtccttcagtgcatcctgggcaatattcaggagacttgtcaattgctcaagaaggaggaggtcaagaacgttgcagagcttccaactaaggtggaggaaattccacatccaaaggaggagatgaatggcatcaattcaatcgaaatggacagtatgcgccactctgaggatttcaaagaaaaattgcctTCTAGCGGAGGATCTAGCGGAGG	2_wt_dna_repair_peptides	USP1	1783.0	0.12226584408300617	0.15289049239960484
249	0.0	2.0	1085.0	0.0	2.0	2.0	hblOligo242883_Cat2	249	NM_1017415	6.0	GTTGCAGAGCTTCCAACTAAGGTGGAGGAAATTCCACATCCAAAGGAGGAGATGAATGGCATCAATTCAATCGAAATGGACAGTATGCGCCACTCTGAGGATTTCAAAGAAAAATTGCCTAAGGGTAATGGCAAACGCAAGTCTGATACCGAATTTGGGAATATGAAGAAAAAGGTGAAACTCTCCAAAGAACACCAAAGTCTCGAAGAGAACCAGCGCCAAACCCGCAGCAAGCGCAAAGCAACCAGTGATACTTCTAGCGGAGGATCTAGCGGAGG	gttgcagagcttccaactaaggtggaggaaattccacatccaaaggaggagatgaatggcatcaattcaatcgaaatggacagtatgcgccactctgaggatttcaaagaaaaattgcctaagggtaatggcaaacgcaagtctgataccgaatttgggaatatgaagaaaaaggtgaaactctccaaagaacaccaaagtctcgaagagaaccagcgccaaacccgcagcaagcgcaaagcaaccagtgatact		ATCCACCGGTACCATGGCTAGCgttgcagagcttccaactaaggtggaggaaattccacatccaaaggaggagatgaatggcatcaattcaatcgaaatggacagtatgcgccactctgaggatttcaaagaaaaattgcctaagggtaatggcaaacgcaagtctgataccgaatttgggaatatgaagaaaaaggtgaaactctccaaagaacaccaaagtctcgaagagaaccagcgccaaacccgcagcaagcgcaaagcaaccagtgatactTCTAGCGGAGGATCTAGCGGAGG	2_wt_dna_repair_peptides	USP1	1087.0	0.0018399264029438822	-4.172151552829845
251	0.0	409.0	563.0	0.0	5.0	409.0	hblOligo122106_Cat2	251	NM_1017415	7.0	CGCAAGTCTGATACCGAATTTGGGAATATGAAGAAAAAGGTGAAACTCTCCAAAGAACACCAAAGTCTCGAAGAGAACCAGCGCCAAACCCGCAGCAAGCGCAAAGCAACCAGTGATACTCTCGAAAGTCCTCCTAAAATTATTCCAAAATACATCTCCGAAAATGAGTCCCCACGCCCTTCACAAAAAAAGAGCCGCGTCAAAATCAACTGGCTTAAGTCTGCAACTAAGCAGCCATCCATTCTTAGTAAATTTTCTAGCGGAGGATCTAGCGGAGG	cgcaagtctgataccgaatttgggaatatgaagaaaaaggtgaaactctccaaagaacaccaaagtctcgaagagaaccagcgccaaacccgcagcaagcgcaaagcaaccagtgatactctcgaaagtcctcctaaaattattccaaaatacatctccgaaaatgagtccccacgcccttcacaaaaaaagagccgcgtcaaaatcaactggcttaagtctgcaactaagcagccatccattcttagtaaattt		ATCCACCGGTACCATGGCTAGCcgcaagtctgataccgaatttgggaatatgaagaaaaaggtgaaactctccaaagaacaccaaagtctcgaagagaaccagcgccaaacccgcagcaagcgcaaagcaaccagtgatactctcgaaagtcctcctaaaattattccaaaatacatctccgaaaatgagtccccacgcccttcacaaaaaaagagccgcgtcaaaatcaactggcttaagtctgcaactaagcagccatccattcttagtaaatttTCTAGCGGAGGATCTAGCGGAGG	2_wt_dna_repair_peptides	USP1	972.0	0.4207818930041152	1.8044720604878806
252	0.0	1.0	99.0	0.0	0.0	1.0	hblOligo242884_Cat3	252	NM_1017415	8.0	ATAGCCGCGATGAAATACATCGAGGAAAATGAGGAGCCACGCCCTGAGCAAAAAAAGGAGCGCGTCAAAATCAACTGGCTTAAGGAGGCAGAGAAGCAGCCAGAGATTCTTGAGAAATTTTGTGAGCTGGGGAAAATCGAGGAGAACCAGGGTGTGAAGGGGCAAGAGAAAGAAAACGAGTGCGATCCTGAAGAGGACCTCGGTAAATGTGAGGAGGACAATGAGGAGAACGGTTGTGGGCTTGAGGAGCCAGGCTCTAGCGGAGGATCTAGCGGAGG	ATAGCCGCGATGaaatacatcGAGgaaaatgagGAGccacgccctGAGcaaaaaaagGAGcgcgtcaaaatcaactggcttaagGAGgcaGAGaagcagccaGAGattcttGAGaaattttgtGAGctggggaaaatcGAGGAGaaccagggtgtgaaggggcaaGAGaaagaaaacgagtgcgatcctgaagaggacctcggtaaatgtgagGAGgacaatGAGGAGaacggttgtgggcttgagGAGccaggc	ATAGCCGCGATG	ATCCACCGGTACCATGGCTAGCATAGCCGCGATGaaatacatcGAGgaaaatgagGAGccacgccctGAGcaaaaaaagGAGcgcgtcaaaatcaactggcttaagGAGgcaGAGaagcagccaGAGattcttGAGaaattttgtGAGctggggaaaatcGAGGAGaaccagggtgtgaaggggcaaGAGaaagaaaacgagtgcgatcctgaagaggacctcggtaaatgtgagGAGgacaatGAGGAGaacggttgtgggcttgagGAGccaggcTCTAGCGGAGGATCTAGCGGAGG	3_4778_st_to_e_dna_repair_peptides_9NATG	USP1	100.0	0.01	-2.4710833175498204
254	0.0	1.0	457.0	0.0	5.0	1.0	hblOligo122107_Cat3	254	NM_1017415	9.0	CCCAAAACTATGCAGGGTGTGAAGGGGCAAGAGAAAGAAAACGAGTGCGATCCTGAAGAGGACCTCGGTAAATGTGAGGAGGACAATGAGGAGAACGGTTGTGGGCTTGAGGAGCCAGGCAATGAGGTGGAGCCAGTCAATGTCAATGAGGTTAAGCCAATCAACAAGGGCGAAGAACAAATTGGGTTTGAACTGGTGGAAAAACTTTTCCAAGGTCAACTGGTGTTGCGCGAGCGCTGCCTTGAGTGTGAGGAGTCTAGCGGAGGATCTAGCGGAGG	CCCAAAACTATGcagggtgtgaaggggcaaGAGaaagaaaacgagtgcgatcctgaagaggacctcggtaaatgtgagGAGgacaatGAGGAGaacggttgtgggcttgagGAGccaggcaatGAGgtgGAGccagtcaatgtcaatgaggttaagccaatcaacaagggcgaagaacaaattgggtttgaactggtggaaaaacttttccaaggtcaactggtgttgcgcGAGcgctgccttgagtgtgagGAG	CCCAAAACTATG	ATCCACCGGTACCATGGCTAGCCCCAAAACTATGcagggtgtgaaggggcaaGAGaaagaaaacgagtgcgatcctgaagaggacctcggtaaatgtgagGAGgacaatGAGGAGaacggttgtgggcttgagGAGccaggcaatGAGgtgGAGccagtcaatgtcaatgaggttaagccaatcaacaagggcgaagaacaaattgggtttgaactggtggaaaaacttttccaaggtcaactggtgttgcgcGAGcgctgccttgagtgtgagGAGTCTAGCGGAGGATCTAGCGGAGG	3_4778_st_to_e_dna_repair_peptides_9NATG	USP1	458.0	0.002183406113537118	-4.000646858309436
255	0.0	1.0	234.0	0.0	0.0	1.0	hblOligo122107_Cat2	255	NM_1017415	9.0	ATCACTACAAACCAGGGTGTGAAGGGGCAATCCAAAGAAAACGAGTGCGATCCTGAAGAGGACCTCGGTAAATGTGAGTCTGACAATACAACAAACGGTTGTGGGCTTGAGTCTCCAGGCAATACAGTGACCCCAGTCAATGTCAATGAGGTTAAGCCAATCAACAAGGGCGAAGAACAAATTGGGTTTGAACTGGTGGAAAAACTTTTCCAAGGTCAACTGGTGTTGCGCACTCGCTGCCTTGAGTGTGAGAGTTCTAGCGGAGGATCTAGCGGAGG	atcactacaaaccagggtgtgaaggggcaatccaaagaaaacgagtgcgatcctgaagaggacctcggtaaatgtgagtctgacaatacaacaaacggttgtgggcttgagtctccaggcaatacagtgaccccagtcaatgtcaatgaggttaagccaatcaacaagggcgaagaacaaattgggtttgaactggtggaaaaacttttccaaggtcaactggtgttgcgcactcgctgccttgagtgtgagagt		ATCCACCGGTACCATGGCTAGCatcactacaaaccagggtgtgaaggggcaatccaaagaaaacgagtgcgatcctgaagaggacctcggtaaatgtgagtctgacaatacaacaaacggttgtgggcttgagtctccaggcaatacagtgaccccagtcaatgtcaatgaggttaagccaatcaacaagggcgaagaacaaattgggtttgaactggtggaaaaacttttccaaggtcaactggtgttgcgcactcgctgccttgagtgtgagagtTCTAGCGGAGGATCTAGCGGAGG	2_wt_dna_repair_peptides	USP1	235.0	0.00425531914893617	-3.3312845827729323
263	0.0	3.0	282.0	0.0	3.0	3.0	hblOligo122109_Cat2	263	NM_1017415	13.0	GAGTTCGATTGTTATGGTGGCGGTTTGAGCAAGATTAACACACCTCTCCTGACTCCTCTCAAGTTGAGCTTGGAGGAGTGGTCAACCAAACCTACAAATGATAGCTACGGCCTGTTCGCCGTGGTCATGCACTCAGGCATCACCATCTCATCAGGTCATTACACCGCATCTGTCAAAGTGACCGATTTGAACAGCTTGGAGCTTGACAAGGGTAACTTTGTTGTGGACCAAATGTGTGAGATTGGGAAGCCTGAATCTAGCGGAGGATCTAGCGGAGG	gagttcgattgttatggtggcggtttgagcaagattaacacacctctcctgactcctctcaagttgagcttggaggagtggtcaaccaaacctacaaatgatagctacggcctgttcgccgtggtcatgcactcaggcatcaccatctcatcaggtcattacaccgcatctgtcaaagtgaccgatttgaacagcttggagcttgacaagggtaactttgttgtggaccaaatgtgtgagattgggaagcctgaa		ATCCACCGGTACCATGGCTAGCgagttcgattgttatggtggcggtttgagcaagattaacacacctctcctgactcctctcaagttgagcttggaggagtggtcaaccaaacctacaaatgatagctacggcctgttcgccgtggtcatgcactcaggcatcaccatctcatcaggtcattacaccgcatctgtcaaagtgaccgatttgaacagcttggagcttgacaagggtaactttgttgtggaccaaatgtgtgagattgggaagcctgaaTCTAGCGGAGGATCTAGCGGAGG	2_wt_dna_repair_peptides	USP1	285.0	0.010526315789473684	-2.4192582496852344
264	0.0	22.0	355.0	0.0	0.0	22.0	hblOligo242887_Cat3	264	NM_1017415	14.0	CGGCGTTGCATGGAGGAGGGTCATTACGAGGCAGAGGTCAAAGTGGAGGATTTGAACGAGTTGGAGCTTGACAAGGGTAACTTTGTTGTGGACCAAATGTGTGAGATTGGGAAGCCTGAACCACTGAACGAGGAAGAGGCTCGCGGCGTTGTCGAGAATTATAATGATGAAGAAGTCGAGATTCGCGTCGGGGGCAATGAGCAACCTGAGAAGGTTCTTAATAAAAAGAACGTGGAAGCAATCGGTTTGCTTGGCTCTAGCGGAGGATCTAGCGGAGG	CGGCGTTGCATGGAGGAGggtcattacGAGgcaGAGgtcaaagtgGAGgatttgaacGAGttggagcttgacaagggtaactttgttgtggaccaaatgtgtgagattgggaagcctgaaccactgaacgaggaagaggctcgcggcgttgtcgagaattataatgatgaagaagtcGAGattcgcgtcgggggcaatGAGcaacctGAGaaggttcttaataaaaagaacgtggaagcaatcggtttgcttggc	CGGCGTTGCATG	ATCCACCGGTACCATGGCTAGCCGGCGTTGCATGGAGGAGggtcattacGAGgcaGAGgtcaaagtgGAGgatttgaacGAGttggagcttgacaagggtaactttgttgtggaccaaatgtgtgagattgggaagcctgaaccactgaacgaggaagaggctcgcggcgttgtcgagaattataatgatgaagaagtcGAGattcgcgtcgggggcaatGAGcaacctGAGaaggttcttaataaaaagaacgtggaagcaatcggtttgcttggcTCTAGCGGAGGATCTAGCGGAGG	3_4778_st_to_e_dna_repair_peptides_9NATG	USP1	377.0	0.058355437665782495	-0.6570388035323305
265	0.0	0.0	135.0	0.0	0.0	0.0	hblOligo242887_Cat2	265	NM_1017415	14.0	GGCATCACCATCTCATCAGGTCATTACACCGCATCTGTCAAAGTGACCGATTTGAACAGCTTGGAGCTTGACAAGGGTAACTTTGTTGTGGACCAAATGTGTGAGATTGGGAAGCCTGAACCACTGAACGAGGAAGAGGCTCGCGGCGTTGTCGAGAATTATAATGATGAAGAAGTCAGCATTCGCGTCGGGGGCAATACACAACCTAGCAAGGTTCTTAATAAAAAGAACGTGGAAGCAATCGGTTTGCTTGGCTCTAGCGGAGGATCTAGCGGAGG	ggcatcaccatctcatcaggtcattacaccgcatctgtcaaagtgaccgatttgaacagcttggagcttgacaagggtaactttgttgtggaccaaatgtgtgagattgggaagcctgaaccactgaacgaggaagaggctcgcggcgttgtcgagaattataatgatgaagaagtcagcattcgcgtcgggggcaatacacaacctagcaaggttcttaataaaaagaacgtggaagcaatcggtttgcttggc		ATCCACCGGTACCATGGCTAGCggcatcaccatctcatcaggtcattacaccgcatctgtcaaagtgaccgatttgaacagcttggagcttgacaagggtaactttgttgtggaccaaatgtgtgagattgggaagcctgaaccactgaacgaggaagaggctcgcggcgttgtcgagaattataatgatgaagaagtcagcattcgcgtcgggggcaatacacaacctagcaaggttcttaataaaaagaacgtggaagcaatcggtttgcttggcTCTAGCGGAGGATCTAGCGGAGG	2_wt_dna_repair_peptides	USP1	135.0	0.0
266	0.0	1.0	219.0	0.0	0.0	1.0	hblOligo122110_Cat3	266	NM_1017415	15.0	CTCACTAACATGGTTGTCGAGAATTATAATGATGAAGAAGTCGAGATTCGCGTCGGGGGCAATGAGCAACCTGAGAAGGTTCTTAATAAAAAGAACGTGGAAGCAATCGGTTTGCTTGGCGGGCAGAAAGAGAAGGCAGATTACGAACTTTATAATAAAGCTGAGAACCCAGATAAGGTGGCCGAGGAGGCATTCGCCGAGAACCGCAACGAGGAGGAGGAGGATGAGGAGGGTGAGCACGAAGAGGACCGCAACTCTAGCGGAGGATCTAGCGGAGG	CTCACTAACATGgttgtcgagaattataatgatgaagaagtcGAGattcgcgtcgggggcaatGAGcaacctGAGaaggttcttaataaaaagaacgtggaagcaatcggtttgcttggcgggcagaaaGAGaaggcagattacgaactttataataaagctGAGaacccagataaggtggccGAGGAGgcattcgccgagaaccgcaacGAGgagGAGGAGgatGAGGAGggtGAGcacgaaGAGgaccgcaac	CTCACTAACATG	ATCCACCGGTACCATGGCTAGCCTCACTAACATGgttgtcgagaattataatgatgaagaagtcGAGattcgcgtcgggggcaatGAGcaacctGAGaaggttcttaataaaaagaacgtggaagcaatcggtttgcttggcgggcagaaaGAGaaggcagattacgaactttataataaagctGAGaacccagataaggtggccGAGGAGgcattcgccgagaaccgcaacGAGgagGAGGAGgatGAGGAGggtGAGcacgaaGAGgaccgcaacTCTAGCGGAGGATCTAGCGGAGG	3_4778_st_to_e_dna_repair_peptides_9NATG	USP1	220.0	0.004545454545454545	-3.2650351972317315
267	0.0	147.0	105.0	0.0	0.0	147.0	hblOligo122110_Cat2	267	NM_1017415	15.0	GAGGCTCGCGGCGTTGTCGAGAATTATAATGATGAAGAAGTCAGCATTCGCGTCGGGGGCAATACACAACCTAGCAAGGTTCTTAATAAAAAGAACGTGGAAGCAATCGGTTTGCTTGGCGGGCAGAAAAGCAAGGCAGATTACGAACTTTATAATAAAGCTTCTAACCCAGATAAGGTGGCCTCTACTGCATTCGCCGAGAACCGCAACTCAGAGACATCTGATACTACTGGTACACACGAAAGCGACCGCAACTCTAGCGGAGGATCTAGCGGAGG	gaggctcgcggcgttgtcgagaattataatgatgaagaagtcagcattcgcgtcgggggcaatacacaacctagcaaggttcttaataaaaagaacgtggaagcaatcggtttgcttggcgggcagaaaagcaaggcagattacgaactttataataaagcttctaacccagataaggtggcctctactgcattcgccgagaaccgcaactcagagacatctgatactactggtacacacgaaagcgaccgcaac		ATCCACCGGTACCATGGCTAGCgaggctcgcggcgttgtcgagaattataatgatgaagaagtcagcattcgcgtcgggggcaatacacaacctagcaaggttcttaataaaaagaacgtggaagcaatcggtttgcttggcgggcagaaaagcaaggcagattacgaactttataataaagcttctaacccagataaggtggcctctactgcattcgccgagaaccgcaactcagagacatctgatactactggtacacacgaaagcgaccgcaacTCTAGCGGAGGATCTAGCGGAGG	2_wt_dna_repair_peptides	USP1	252.0	0.5833333333333334	2.4605087692059824
269	0.0	1.0	130.0	0.0	0.0	1.0	hblOligo242888_Cat2	269	NM_1017415	16.0	GCAGATTACGAACTTTATAATAAAGCTTCTAACCCAGATAAGGTGGCCTCTACTGCATTCGCCGAGAACCGCAACTCAGAGACATCTGATACTACTGGTACACACGAAAGCGACCGCAACAAAGAATCCAGTGATCAAACAGGTATCAATATCAGCGGGTTCGAAAATAAAATCAGCTATGTGGTGCAATCTTTGAAAGAGTACGAGGGGAAGTGGCTGCTCTTTGACGATTCTGAAGTCAAAGTCACAGAAGAGTCTAGCGGAGGATCTAGCGGAGG	gcagattacgaactttataataaagcttctaacccagataaggtggcctctactgcattcgccgagaaccgcaactcagagacatctgatactactggtacacacgaaagcgaccgcaacaaagaatccagtgatcaaacaggtatcaatatcagcgggttcgaaaataaaatcagctatgtggtgcaatctttgaaagagtacgaggggaagtggctgctctttgacgattctgaagtcaaagtcacagaagag		ATCCACCGGTACCATGGCTAGCgcagattacgaactttataataaagcttctaacccagataaggtggcctctactgcattcgccgagaaccgcaactcagagacatctgatactactggtacacacgaaagcgaccgcaacaaagaatccagtgatcaaacaggtatcaatatcagcgggttcgaaaataaaatcagctatgtggtgcaatctttgaaagagtacgaggggaagtggctgctctttgacgattctgaagtcaaagtcacagaagagTCTAGCGGAGGATCTAGCGGAGG	2_wt_dna_repair_peptides	USP1	131.0	0.007633587786259542	-2.7434979178708128
270	0.0	247.0	397.0	0.0	2.0	247.0	hblOligo122111_Cat3	270	NM_1017415	17.0	AGCATTAGTATGGATGAGGAGGGTGAGCACGAAGAGGACCGCAACAAAGAAGAGGAGGATCAAGAGGGTATCAATATCGAGGGGTTCGAAAATAAAATCGAGTATGTGGTGCAAGAGTTGAAAGAGTACGAGGGGAAGTGGCTGCTCTTTGACGATGAGGAAGTCAAAGTCGAGGAAGAGAAAGATTTTCTCAATGAGCTCGAGCCAGAGGAGGAGCCTGAGGAGGAGCCATACCTTCTTTTTTATAAGAAGCTTTCTAGCGGAGGATCTAGCGGAGG	AGCATTAGTATGgatGAGGAGggtGAGcacgaaGAGgaccgcaacaaagaaGAGGAGgatcaaGAGggtatcaatatcGAGgggttcgaaaataaaatcGAGtatgtggtgcaaGAGttgaaagagtacgaggggaagtggctgctctttgacgatGAGgaagtcaaagtcGAGgaagagaaagattttctcaatGAGctcGAGccaGAGGAGGAGcctGAGGAGGAGccataccttcttttttataagaagctt	AGCATTAGTATG	ATCCACCGGTACCATGGCTAGCAGCATTAGTATGgatGAGGAGggtGAGcacgaaGAGgaccgcaacaaagaaGAGGAGgatcaaGAGggtatcaatatcGAGgggttcgaaaataaaatcGAGtatgtggtgcaaGAGttgaaagagtacgaggggaagtggctgctctttgacgatGAGgaagtcaaagtcGAGgaagagaaagattttctcaatGAGctcGAGccaGAGGAGGAGcctGAGGAGGAGccataccttcttttttataagaagcttTCTAGCGGAGGATCTAGCGGAGG	3_4778_st_to_e_dna_repair_peptides_9NATG	USP1	644.0	0.38354037267080743	1.6494885885255561
272	0.0	119.0	3033.0	0.0	9.0	119.0	hblOligo7056_Cat7	272	NM_1017526	1.0	GCCCTACCAATGGATCCTGCCCTTGAGGAGGAGCACCCATTCTATGACGTTGCCCGCCATGGGATTCTCCAGGTCGCAGGCGATGACCGCTTCGGTCGCCGCGTTGTTGAGTTCGAGTGTTGCCGCATGCCTCCTGAGCATGAGTTGGATCATCAGCGCTTGTTGGAGTACCTTAAATATGAGCTCGACCAATACGTCGAAAACGATTATGAGATTGTTTACTTCCACTATGGTCTGAACGAGCGCAACAAGCCTTCTAGCGGAGGATCTAGCGGAGG	GCCCTACCAATGgatcctgcccttGAGGAGGAGcacccattctatgacgttgcccgccatgggattctccaggtcgcaggcgatgaccgcttcggtcgccgcgttgttGAGttcGAGtgttgccgcatgcctcctGAGcatgagttggatcatcagcgcttgttggagtaccttaaatatGAGctcgaccaatacgtcgaaaacgattatGAGattgtttacttccactatggtctgaacGAGcgcaacaagcct	GCCCTACCAATG	ATCCACCGGTACCATGGCTAGCGCCCTACCAATGgatcctgcccttGAGGAGGAGcacccattctatgacgttgcccgccatgggattctccaggtcgcaggcgatgaccgcttcggtcgccgcgttgttGAGttcGAGtgttgccgcatgcctcctGAGcatgagttggatcatcagcgcttgttggagtaccttaaatatGAGctcgaccaatacgtcgaaaacgattatGAGattgtttacttccactatggtctgaacGAGcgcaacaagcctTCTAGCGGAGGATCTAGCGGAGG	7_sampled_680_from_cat6	ARHGAP8	3152.0	0.03775380710659899	-1.114147481992282
274	0.0	0.0	33.0	0.0	0.0	0.0	hblOligo137987_Cat7	274	NM_1017526	2.0	GCGCTACGCATGGATCATCAGCGCTTGTTGGAGTACCTTAAATATGAGCTCGACCAATACGTCGAAAACGATTATGAGATTGTTTACTTCCACTATGGTCTGAACGAGCGCAACAAGCCTGAGTTGGGGTGGCTTCAAGAGGCTTACAAGGAGTTTGACCGCAAAGATGGCGATTTGGAGATGTGGCCTCGCTTGGTGGAGAATGAGAAACTGAAACGCGAGGAGCACCTCGAGCTTCCAAAATACTGGGATTACTCTAGCGGAGGATCTAGCGGAGG	GCGCTACGCATGgatcatcagcgcttgttggagtaccttaaatatGAGctcgaccaatacgtcgaaaacgattatGAGattgtttacttccactatggtctgaacGAGcgcaacaagcctGAGttggggtggcttcaaGAGgcttacaaggagtttgaccgcaaagatggcgatttgGAGatgtggcctcgcttggtgGAGaatGAGaaactgaaacgcGAGGAGcacctcGAGcttccaaaatactgggattac	GCGCTACGCATG	ATCCACCGGTACCATGGCTAGCGCGCTACGCATGgatcatcagcgcttgttggagtaccttaaatatGAGctcgaccaatacgtcgaaaacgattatGAGattgtttacttccactatggtctgaacGAGcgcaacaagcctGAGttggggtggcttcaaGAGgcttacaaggagtttgaccgcaaagatggcgatttgGAGatgtggcctcgcttggtgGAGaatGAGaaactgaaacgcGAGGAGcacctcGAGcttccaaaatactgggattacTCTAGCGGAGGATCTAGCGGAGG	7_sampled_680_from_cat6	ARHGAP8	33.0	0.0
280	0.0	184.0	1743.0	0.0	5.0	184.0	hblOligo7058_Cat7	280	NM_1017526	5.0	GGACGTGGCATGCTGGTCATCCCTCCTGAGGTTTTGCGCTATGATGAGAAACTGCAAGAGTTGCATGAAGGGCGCGAGCCTCCTCCAGAGAAGGAGCCTCCACCTCGCCCTCCTCTCCCAGAGCAACAATTTGGTGTGGAGCTCCAATACCTTAAGGATAAAAATCAGGGTGAGCTTATCCCACCAGTGCTGCGCTTTGAGGTGGAGTACCTTCGCGAGAAAGGGCTGCGCGAGGAAGGTTTGTTCCGCCGCGAGTCTAGCGGAGGATCTAGCGGAGG	GGACGTGGCATGctggtcatccctcctgaggttttgcgctatgatgagaaactgcaaGAGttgcatgaagggcgcGAGcctcctccaGAGaagGAGcctccacctcgccctcctctcccaGAGcaacaatttggtgtgGAGctccaataccttaaggataaaaatcagggtgagcttatcccaccagtgctgcgctttGAGgtgGAGtaccttcgcgagaaagggctgcgcGAGgaaggtttgttccgccgcGAG	GGACGTGGCATG	ATCCACCGGTACCATGGCTAGCGGACGTGGCATGctggtcatccctcctgaggttttgcgctatgatgagaaactgcaaGAGttgcatgaagggcgcGAGcctcctccaGAGaagGAGcctccacctcgccctcctctcccaGAGcaacaatttggtgtgGAGctccaataccttaaggataaaaatcagggtgagcttatcccaccagtgctgcgctttGAGgtgGAGtaccttcgcgagaaagggctgcgcGAGgaaggtttgttccgccgcGAGTCTAGCGGAGGATCTAGCGGAGG	7_sampled_680_from_cat6	ARHGAP8	1927.0	0.09548521017125065	-0.12439075532626598
281	0.0	195.0	6257.0	2.0	15.0	195.0	hblOligo7058_Cat6	281	NM_1017526	5.0	AAATATGACCAACTGGTCATCCCTCCTGAGGTTTTGCGCTATGATGAGAAACTGCAATCATTGCATGAAGGGCGCACTCCTCCTCCAACCAAGACTCCTCCACCTCGCCCTCCTCTCCCAACCCAACAATTTGGTGTGAGTCTCCAATACCTTAAGGATAAAAATCAGGGTGAGCTTATCCCACCAGTGCTGCGCTTTACCGTGACTTACCTTCGCGAGAAAGGGCTGCGCACAGAAGGTTTGTTCCGCCGCTCTTCTAGCGGAGGATCTAGCGGAGG	aaatatgaccaactggtcatccctcctgaggttttgcgctatgatgagaaactgcaatcattgcatgaagggcgcactcctcctccaaccaagactcctccacctcgccctcctctcccaacccaacaatttggtgtgagtctccaataccttaaggataaaaatcagggtgagcttatcccaccagtgctgcgctttaccgtgacttaccttcgcgagaaagggctgcgcacagaaggtttgttccgccgctct		ATCCACCGGTACCATGGCTAGCaaatatgaccaactggtcatccctcctgaggttttgcgctatgatgagaaactgcaatcattgcatgaagggcgcactcctcctccaaccaagactcctccacctcgccctcctctcccaacccaacaatttggtgtgagtctccaataccttaaggataaaaatcagggtgagcttatcccaccagtgctgcgctttaccgtgacttaccttcgcgagaaagggctgcgcacagaaggtttgttccgccgctctTCTAGCGGAGGATCTAGCGGAGG	6_phosphoprotein_peptides	ARHGAP8	6452.0	0.030223186608803472	-1.344420024849847
282	0.0	308.0	395.0	0.0	2.0	308.0	hblOligo137989_Cat6	282	NM_1017526	6.0	GTGAGTCTCCAATACCTTAAGGATAAAAATCAGGGTGAGCTTATCCCACCAGTGCTGCGCTTTACCGTGACTTACCTTCGCGAGAAAGGGCTGCGCACAGAAGGTTTGTTCCGCCGCTCTGCTAGTGTTCAAACAGTCCGCGAGATCCAACGCCTCTATAACCAAGGTAAGCCTGTCAACTTTGACGATTATGGGGATATTCATATCCCAGCAGTCATTCTCAAGACCTTCCTCCGCGAGCTTCCTCAGCCACTTTCTAGCGGAGGATCTAGCGGAGG	gtgagtctccaataccttaaggataaaaatcagggtgagcttatcccaccagtgctgcgctttaccgtgacttaccttcgcgagaaagggctgcgcacagaaggtttgttccgccgctctgctagtgttcaaacagtccgcgagatccaacgcctctataaccaaggtaagcctgtcaactttgacgattatggggatattcatatcccagcagtcattctcaagaccttcctccgcgagcttcctcagccactt		ATCCACCGGTACCATGGCTAGCgtgagtctccaataccttaaggataaaaatcagggtgagcttatcccaccagtgctgcgctttaccgtgacttaccttcgcgagaaagggctgcgcacagaaggtttgttccgccgctctgctagtgttcaaacagtccgcgagatccaacgcctctataaccaaggtaagcctgtcaactttgacgattatggggatattcatatcccagcagtcattctcaagaccttcctccgcgagcttcctcagccacttTCTAGCGGAGGATCTAGCGGAGG	6_phosphoprotein_peptides	ARHGAP8	703.0	0.43812233285917496	1.8752505506572221
283	0.0	1.0	2621.0	0.0	11.0	1.0	hblOligo7059_Cat7	283	NM_1017526	7.0	TGGCTCGGGATGCAACGCCTCTATAACCAAGGTAAGCCTGTCAACTTTGACGATTATGGGGATATTCATATCCCAGCAGTCATTCTCAAGGAGTTCCTCCGCGAGCTTCCTCAGCCACTTCTTGAGTTCCAGGCATACGAGCAAATTCTGGGGATCGAGTGCGTCGAAGAGGAGCTGCGCGTGGAGGGTTGTCGCCAAATCTTGCGCGAGCTTCCAGAACATAACTATGTGGTCTTGCGCTATCTCATGGGCTTTTCTAGCGGAGGATCTAGCGGAGG	TGGCTCGGGATGcaacgcctctataaccaaggtaagcctgtcaactttgacgattatggggatattcatatcccagcagtcattctcaagGAGttcctccgcgagcttcctcagccacttcttGAGttccaggcatacgagcaaattctggggatcGAGtgcgtcgaaGAGGAGctgcgcgtgGAGggttgtcgccaaatcttgcgcGAGcttccagaacataactatgtggtcttgcgctatctcatgggcttt	TGGCTCGGGATG	ATCCACCGGTACCATGGCTAGCTGGCTCGGGATGcaacgcctctataaccaaggtaagcctgtcaactttgacgattatggggatattcatatcccagcagtcattctcaagGAGttcctccgcgagcttcctcagccacttcttGAGttccaggcatacgagcaaattctggggatcGAGtgcgtcgaaGAGGAGctgcgcgtgGAGggttgtcgccaaatcttgcgcGAGcttccagaacataactatgtggtcttgcgctatctcatgggctttTCTAGCGGAGGATCTAGCGGAGG	7_sampled_680_from_cat6	ARHGAP8	2622.0	0.00038138825324180017	-5.747274670738637
285	0.0	955.0	6394.0	0.0	22.0	955.0	hblOligo137990_Cat6	285	NM_1017526	8.0	TACGAGCAAATTCTGGGGATCACCTGCGTCGAAAGCTCTCTGCGCGTGACAGGTTGTCGCCAAATCTTGCGCTCCCTTCCAGAACATAACTATGTGGTCTTGCGCTATCTCATGGGCTTTCTGCATGCCGTCTCTCGCGAAAGTATCTTTAACAAAATGAACTCCTCTAATCTGGCCTGTGTGTTTGGGCTGAACCTCATCTGGCCATCACAAGGCGTGAGCTCATTGAGCGCTCTGGTGCCTCTCAACATGTTCTCTAGCGGAGGATCTAGCGGAGG	tacgagcaaattctggggatcacctgcgtcgaaagctctctgcgcgtgacaggttgtcgccaaatcttgcgctcccttccagaacataactatgtggtcttgcgctatctcatgggctttctgcatgccgtctctcgcgaaagtatctttaacaaaatgaactcctctaatctggcctgtgtgtttgggctgaacctcatctggccatcacaaggcgtgagctcattgagcgctctggtgcctctcaacatgttc		ATCCACCGGTACCATGGCTAGCtacgagcaaattctggggatcacctgcgtcgaaagctctctgcgcgtgacaggttgtcgccaaatcttgcgctcccttccagaacataactatgtggtcttgcgctatctcatgggctttctgcatgccgtctctcgcgaaagtatctttaacaaaatgaactcctctaatctggcctgtgtgtttgggctgaacctcatctggccatcacaaggcgtgagctcattgagcgctctggtgcctctcaacatgttcTCTAGCGGAGGATCTAGCGGAGG	6_phosphoprotein_peptides	ARHGAP8	7349.0	0.1299496530140155	0.22263254344571282
286	0.0	781.0	3414.0	0.0	10.0	781.0	hblOligo7060_Cat6	286	NM_1017526	9.0	CGCGAAAGTATCTTTAACAAAATGAACTCCTCTAATCTGGCCTGTGTGTTTGGGCTGAACCTCATCTGGCCATCACAAGGCGTGAGCTCATTGAGCGCTCTGGTGCCTCTCAACATGTTCACTGAGTTGCTCATCGAATATTATGAGAAGATCTTTTCTACACCTGAGGCCCCAGGTGAACATGGCCTTGCACCTTGGGAGCAAGGCTCACGCGCCGCTCCACTTCAAGAAGCCGTCCCTCGCACACAGGCCACTTCTAGCGGAGGATCTAGCGGAGG	cgcgaaagtatctttaacaaaatgaactcctctaatctggcctgtgtgtttgggctgaacctcatctggccatcacaaggcgtgagctcattgagcgctctggtgcctctcaacatgttcactgagttgctcatcgaatattatgagaagatcttttctacacctgaggccccaggtgaacatggccttgcaccttgggagcaaggctcacgcgccgctccacttcaagaagccgtccctcgcacacaggccact		ATCCACCGGTACCATGGCTAGCcgcgaaagtatctttaacaaaatgaactcctctaatctggcctgtgtgtttgggctgaacctcatctggccatcacaaggcgtgagctcattgagcgctctggtgcctctcaacatgttcactgagttgctcatcgaatattatgagaagatcttttctacacctgaggccccaggtgaacatggccttgcaccttgggagcaaggctcacgcgccgctccacttcaagaagccgtccctcgcacacaggccactTCTAGCGGAGGATCTAGCGGAGG	6_phosphoprotein_peptides	ARHGAP8	4195.0	0.18617401668653158	0.6489717790700693
287	0.0	2346.0	7626.0	117.0	36.0	2346.0	hblOligo137991_Cat6	287	NM_1017526	10.0	AACCTCATCTGGCCATCACAAGGCGTGAGCTCATTGAGCGCTCTGGTGCCTCTCAACATGTTCACTGAGTTGCTCATCGAATATTATGAGAAGATCTTTTCTACACCTGAGGCCCCAGGTGAACATGGCCTTGCACCTTGGGAGCAAGGCTCACGCGCCGCTCCACTTCAAGAAGCCGTCCCTCGCACACAGGCCACTGGTCTTACAAAACCAACCTTGCCACCATCACCTCTCATGGCAGCCCGCCGCCGCCTCTCTAGCGGAGGATCTAGCGGAGG	aacctcatctggccatcacaaggcgtgagctcattgagcgctctggtgcctctcaacatgttcactgagttgctcatcgaatattatgagaagatcttttctacacctgaggccccaggtgaacatggccttgcaccttgggagcaaggctcacgcgccgctccacttcaagaagccgtccctcgcacacaggccactggtcttacaaaaccaaccttgccaccatcacctctcatggcagcccgccgccgcctc		ATCCACCGGTACCATGGCTAGCaacctcatctggccatcacaaggcgtgagctcattgagcgctctggtgcctctcaacatgttcactgagttgctcatcgaatattatgagaagatcttttctacacctgaggccccaggtgaacatggccttgcaccttgggagcaaggctcacgcgccgctccacttcaagaagccgtccctcgcacacaggccactggtcttacaaaaccaaccttgccaccatcacctctcatggcagcccgccgccgcctcTCTAGCGGAGGATCTAGCGGAGG	6_phosphoprotein_peptides	ARHGAP8	9972.0	0.2352587244283995	0.945184821380681
292	0.0	2300.0	8617.0	0.0	135.0	2300.0	hblOligo46864_Cat3	292	NM_1017975	3.0	GTAATGATGATGCCAGAGGACAAATACGAACAAGACGATCTCAATCTGGAGGGGGTGGGCAACAACGATCTCGAGCACATTGCTGGCAAACTGGAGTATGCAGAGCAAAAATACAAAAACCATATCGGGGAGGAAATTGCACCTGAGAAAGAGGTCCCTGATGATGAGAAATTGGTCAATTTCGCAGAGGATAAGGGGGAGGAGGAGGAGGTGTTCCGCAAACGCCTTTTTAAAATCGAGGACAACATCCATGGTTCTAGCGGAGGATCTAGCGGAGG	GTAATGATGATGccaGAGgacaaatacgaacaagacgatctcaatctggagggggtgggcaacaacgatctcGAGcacattgctggcaaactgGAGtatgcaGAGcaaaaatacaaaaaccatatcgggGAGgaaattgcacctgagaaaGAGgtccctgatgatGAGaaattggtcaatttcgcagaggataagggggagGAGGAGGAGgtgttccgcaaacgcctttttaaaatcGAGgacaacatccatggt	GTAATGATGATG	ATCCACCGGTACCATGGCTAGCGTAATGATGATGccaGAGgacaaatacgaacaagacgatctcaatctggagggggtgggcaacaacgatctcGAGcacattgctggcaaactgGAGtatgcaGAGcaaaaatacaaaaaccatatcgggGAGgaaattgcacctgagaaaGAGgtccctgatgatGAGaaattggtcaatttcgcagaggataagggggagGAGGAGGAGgtgttccgcaaacgcctttttaaaatcGAGgacaacatccatggtTCTAGCGGAGGATCTAGCGGAGG	3_4778_st_to_e_dna_repair_peptides_9NATG	HFM1	10917.0	0.21068058990565175	0.8032086592622438
293	0.0	0.0	101.0	0.0	0.0	0.0	hblOligo46864_Cat2	293	NM_1017975	3.0	CAATTCGCATTCCCAAGTGACAAATACGAACAAGACGATCTCAATCTGGAGGGGGTGGGCAACAACGATCTCAGTCACATTGCTGGCAAACTGACTTATGCATCTCAAAAATACAAAAACCATATCGGGACAGAAATTGCACCTGAGAAATCTGTCCCTGATGATACTAAATTGGTCAATTTCGCAGAGGATAAGGGGGAGTCCACTTCTGTGTTCCGCAAACGCCTTTTTAAAATCAGTGACAACATCCATGGTTCTAGCGGAGGATCTAGCGGAGG	caattcgcattcccaagtgacaaatacgaacaagacgatctcaatctggagggggtgggcaacaacgatctcagtcacattgctggcaaactgacttatgcatctcaaaaatacaaaaaccatatcgggacagaaattgcacctgagaaatctgtccctgatgatactaaattggtcaatttcgcagaggataagggggagtccacttctgtgttccgcaaacgcctttttaaaatcagtgacaacatccatggt		ATCCACCGGTACCATGGCTAGCcaattcgcattcccaagtgacaaatacgaacaagacgatctcaatctggagggggtgggcaacaacgatctcagtcacattgctggcaaactgacttatgcatctcaaaaatacaaaaaccatatcgggacagaaattgcacctgagaaatctgtccctgatgatactaaattggtcaatttcgcagaggataagggggagtccacttctgtgttccgcaaacgcctttttaaaatcagtgacaacatccatggtTCTAGCGGAGGATCTAGCGGAGG	2_wt_dna_repair_peptides	HFM1	101.0	0.0
296	0.0	218.0	1423.0	0.0	2.0	218.0	hblOligo46865_Cat3	296	NM_1017975	5.0	GCCCCTCCAATGGACGAGCACATTGGTGAGGTCAAAATCGTTCAAGAGGAAATGAACAAAGGTAAGGAGCGCAATTATGAGAATGAGAAGCAAAAGTTTCAATACGAGGCAAATGTCTTCGAGGCCAACAACGCTTTTGAGGCCGAGGAAATTGGGGAAGGTATGTTCAAGGCACCTGAGTTCGAGGTGGCTTTTCAGCCACATGATATCCAGGAAGTTGAGGAAAACGGCCTCGGCGAGTTGAAGGCTGTTGAGTCTAGCGGAGGATCTAGCGGAGG	GCCCCTCCAATGgacGAGcacattggtGAGgtcaaaatcgttcaaGAGgaaatgaacaaaggtaagGAGcgcaattatGAGaatGAGaagcaaaagtttcaatacGAGgcaaatgtcttcGAGgccaacaacgcttttGAGgccGAGgaaattggggaaggtatgttcaaggcacctGAGttcGAGgtggcttttcagccacatgatatccaggaagttGAGgaaaacggcctcggcGAGttgaaggctgttGAG	GCCCCTCCAATG	ATCCACCGGTACCATGGCTAGCGCCCCTCCAATGgacGAGcacattggtGAGgtcaaaatcgttcaaGAGgaaatgaacaaaggtaagGAGcgcaattatGAGaatGAGaagcaaaagtttcaatacGAGgcaaatgtcttcGAGgccaacaacgcttttGAGgccGAGgaaattggggaaggtatgttcaaggcacctGAGttcGAGgtggcttttcagccacatgatatccaggaagttGAGgaaaacggcctcggcGAGttgaaggctgttGAGTCTAGCGGAGGATCTAGCGGAGG	3_4778_st_to_e_dna_repair_peptides_9NATG	HFM1	1641.0	0.13284582571602682	0.24800899728400605
302	0.0	1393.0	2326.0	0.0	15.0	1393.0	hblOligo174551_Cat3	302	NM_1017975	8.0	GTTTCGTTGATGCTCCTTATGGAAGTGCCACTTCCATGGCTCAACATCAAGATTGTCTATATGGCCCCAATTAAGGCTCTTTGCGAGCAACGCTTTGACGATTGGAAAGAAAAGTTCGGGCCAATCGGGCTGAATTGCAAAGAGTTGGAGGGCGATGAGGTGATGGATGACCTGTTTGAAATCCAGCATGCCCATATTATCATGGAGGAGCCTGAGAAATGGGATGAGATGGAGCGCAAGTGGCGCGACAATGAGTCTAGCGGAGGATCTAGCGGAGG	GTTTCGTTGATGctccttatggaagtgccacttccatggctcaacatcaagattgtctatatggccccaattaaggctctttgcGAGcaacgctttgacgattggaaagaaaagttcgggccaatcgggctgaattgcaaagagttgGAGggcgatGAGgtgatggatgacctgtttgaaatccagcatgcccatattatcatgGAGGAGcctgagaaatgggatGAGatgGAGcgcaagtggcgcgacaatGAG	GTTTCGTTGATG	ATCCACCGGTACCATGGCTAGCGTTTCGTTGATGctccttatggaagtgccacttccatggctcaacatcaagattgtctatatggccccaattaaggctctttgcGAGcaacgctttgacgattggaaagaaaagttcgggccaatcgggctgaattgcaaagagttgGAGggcgatGAGgtgatggatgacctgtttgaaatccagcatgcccatattatcatgGAGGAGcctgagaaatgggatGAGatgGAGcgcaagtggcgcgacaatGAGTCTAGCGGAGGATCTAGCGGAGG	3_4778_st_to_e_dna_repair_peptides_9NATG	HFM1	3719.0	0.37456305458456574	1.6113461732859653
304	0.0	1057.0	3726.0	0.0	14.0	1057.0	hblOligo46867_Cat3	304	NM_1017975	9.0	CGCCGGGCAATGGAGGGCGATGAGGTGATGGATGACCTGTTTGAAATCCAGCATGCCCATATTATCATGGAGGAGCCTGAGAAATGGGATGAGATGGAGCGCAAGTGGCGCGACAATGAGTTGGTCCAATTGGTTCGCCTCTTCCTCATCGACGAGGTCCATATCGTCAAAGATGAGAACCGCGGGCCTGAGCTTGAGGTCGTCGTTGAGCGCATGAAGGAGGTTCAAGAGGTTGAGCAGGAGCTTAAGAATGAGTCTAGCGGAGGATCTAGCGGAGG	CGCCGGGCAATGGAGggcgatGAGgtgatggatgacctgtttgaaatccagcatgcccatattatcatgGAGGAGcctgagaaatgggatGAGatgGAGcgcaagtggcgcgacaatGAGttggtccaattggttcgcctcttcctcatcgacgaggtccatatcgtcaaagatgagaaccgcgggcctGAGcttgaggtcgtcgttGAGcgcatgaagGAGgttcaaGAGgttGAGcagGAGcttaagaatGAG	CGCCGGGCAATG	ATCCACCGGTACCATGGCTAGCCGCCGGGCAATGGAGggcgatGAGgtgatggatgacctgtttgaaatccagcatgcccatattatcatgGAGGAGcctgagaaatgggatGAGatgGAGcgcaagtggcgcgacaatGAGttggtccaattggttcgcctcttcctcatcgacgaggtccatatcgtcaaagatgagaaccgcgggcctGAGcttgaggtcgtcgttGAGcgcatgaagGAGgttcaaGAGgttGAGcagGAGcttaagaatGAGTCTAGCGGAGGATCTAGCGGAGG	3_4778_st_to_e_dna_repair_peptides_9NATG	HFM1	4783.0	0.22099100982646874	0.8641359672934732
305	0.0	79.0	1001.0	0.0	5.0	79.0	hblOligo46867_Cat2	305	NM_1017975	9.0	TGCAAAGAGTTGACAGGCGATACCGTGATGGATGACCTGTTTGAAATCCAGCATGCCCATATTATCATGACAACCCCTGAGAAATGGGATAGTATGACTCGCAAGTGGCGCGACAATTCCTTGGTCCAATTGGTTCGCCTCTTCCTCATCGACGAGGTCCATATCGTCAAAGATGAGAACCGCGGGCCTACTCTTGAGGTCGTCGTTAGTCGCATGAAGACCGTTCAAAGTGTTTCTCAGACTCTTAAGAATACATCTAGCGGAGGATCTAGCGGAGG	tgcaaagagttgacaggcgataccgtgatggatgacctgtttgaaatccagcatgcccatattatcatgacaacccctgagaaatgggatagtatgactcgcaagtggcgcgacaattccttggtccaattggttcgcctcttcctcatcgacgaggtccatatcgtcaaagatgagaaccgcgggcctactcttgaggtcgtcgttagtcgcatgaagaccgttcaaagtgtttctcagactcttaagaataca		ATCCACCGGTACCATGGCTAGCtgcaaagagttgacaggcgataccgtgatggatgacctgtttgaaatccagcatgcccatattatcatgacaacccctgagaaatgggatagtatgactcgcaagtggcgcgacaattccttggtccaattggttcgcctcttcctcatcgacgaggtccatatcgtcaaagatgagaaccgcgggcctactcttgaggtcgtcgttagtcgcatgaagaccgttcaaagtgtttctcagactcttaagaatacaTCTAGCGGAGGATCTAGCGGAGG	2_wt_dna_repair_peptides	HFM1	1080.0	0.07314814814814814	-0.41527039426342993
306	0.0	1725.0	3973.0	0.0	20.0	1725.0	hblOligo174552_Cat3	306	NM_1017975	10.0	TATACTGCAATGATCGACGAGGTCCATATCGTCAAAGATGAGAACCGCGGGCCTGAGCTTGAGGTCGTCGTTGAGCGCATGAAGGAGGTTCAAGAGGTTGAGCAGGAGCTTAAGAATGAGGAGGAGGCAATTCCTATGCGCTTTGTTGCCGTCGAGGCTGAGATTCCAAATGCCGAAGACATCGCCGAGTGGCTCGAGGATGGTGAGCGCCCAGCTGTTTGCCTGAAGATGGATGAAGAGCATCGCCCTGTGAAGTCTAGCGGAGGATCTAGCGGAGG	TATACTGCAATGatcgacgaggtccatatcgtcaaagatgagaaccgcgggcctGAGcttgaggtcgtcgttGAGcgcatgaagGAGgttcaaGAGgttGAGcagGAGcttaagaatGAGGAGGAGgcaattcctatgcgctttgttgccgtcGAGgctGAGattccaaatgccgaagacatcgccgagtggctcGAGgatggtgagcgcccagctgtttgcctgaagatggatgaaGAGcatcgccctgtgaag	TATACTGCAATG	ATCCACCGGTACCATGGCTAGCTATACTGCAATGatcgacgaggtccatatcgtcaaagatgagaaccgcgggcctGAGcttgaggtcgtcgttGAGcgcatgaagGAGgttcaaGAGgttGAGcagGAGcttaagaatGAGGAGGAGgcaattcctatgcgctttgttgccgtcGAGgctGAGattccaaatgccgaagacatcgccgagtggctcGAGgatggtgagcgcccagctgtttgcctgaagatggatgaaGAGcatcgccctgtgaagTCTAGCGGAGGATCTAGCGGAGG	3_4778_st_to_e_dna_repair_peptides_9NATG	HFM1	5698.0	0.30273780273780276	1.2897421062356307
308	0.0	145.0	78.0	0.0	0.0	145.0	hblOligo46868_Cat3	308	NM_1017975	11.0	AGGAGCGATATGGTCGAGGCTGAGATTCCAAATGCCGAAGACATCGCCGAGTGGCTCGAGGATGGTGAGCGCCCAGCTGTTTGCCTGAAGATGGATGAAGAGCATCGCCCTGTGAAGCTGCAGAAGGTCGTTCTGGGGTTCCCATGTGAGGAGAATCAAGAGGAGTTTAAATTCGATCTTGAGCTGAACTACAAAATTGCCGAGGTGATTCAAATGTATGAGGACCAGAAGCCAGAGCTCGTGTTCTGTGCTGAGTCTAGCGGAGGATCTAGCGGAGG	AGGAGCGATATGgtcGAGgctGAGattccaaatgccgaagacatcgccgagtggctcGAGgatggtgagcgcccagctgtttgcctgaagatggatgaaGAGcatcgccctgtgaagctgcagaaggtcgttctggggttcccatgtGAGGAGaatcaaGAGgagtttaaattcgatcttGAGctgaactacaaaattgccGAGgtgattcaaatgtatGAGgaccagaagccaGAGctcgtgttctgtgctGAG	AGGAGCGATATG	ATCCACCGGTACCATGGCTAGCAGGAGCGATATGgtcGAGgctGAGattccaaatgccgaagacatcgccgagtggctcGAGgatggtgagcgcccagctgtttgcctgaagatggatgaaGAGcatcgccctgtgaagctgcagaaggtcgttctggggttcccatgtGAGGAGaatcaaGAGgagtttaaattcgatcttGAGctgaactacaaaattgccGAGgtgattcaaatgtatGAGgaccagaagccaGAGctcgtgttctgtgctGAGTCTAGCGGAGGATCTAGCGGAGG	3_4778_st_to_e_dna_repair_peptides_9NATG	HFM1	223.0	0.6502242152466368	2.744061448315752
309	0.0	138.0	139.0	0.0	1.0	138.0	hblOligo46868_Cat2	309	NM_1017975	11.0	CGCTTTGTTGCCGTCTCCGCTACTATTCCAAATGCCGAAGACATCGCCGAGTGGCTCTCCGATGGTGAGCGCCCAGCTGTTTGCCTGAAGATGGATGAAAGTCATCGCCCTGTGAAGCTGCAGAAGGTCGTTCTGGGGTTCCCATGTTCCTCCAATCAAACCGAGTTTAAATTCGATCTTACCCTGAACTACAAAATTGCCAGCGTGATTCAAATGTATAGCGACCAGAAGCCAACTCTCGTGTTCTGTGCTACTTCTAGCGGAGGATCTAGCGGAGG	cgctttgttgccgtctccgctactattccaaatgccgaagacatcgccgagtggctctccgatggtgagcgcccagctgtttgcctgaagatggatgaaagtcatcgccctgtgaagctgcagaaggtcgttctggggttcccatgttcctccaatcaaaccgagtttaaattcgatcttaccctgaactacaaaattgccagcgtgattcaaatgtatagcgaccagaagccaactctcgtgttctgtgctact		ATCCACCGGTACCATGGCTAGCcgctttgttgccgtctccgctactattccaaatgccgaagacatcgccgagtggctctccgatggtgagcgcccagctgtttgcctgaagatggatgaaagtcatcgccctgtgaagctgcagaaggtcgttctggggttcccatgttcctccaatcaaaccgagtttaaattcgatcttaccctgaactacaaaattgccagcgtgattcaaatgtatagcgaccagaagccaactctcgtgttctgtgctactTCTAGCGGAGGATCTAGCGGAGG	2_wt_dna_repair_peptides	HFM1	277.0	0.4981949458483754	2.116816284611282
310	0.0	66.0	362.0	0.0	1.0	66.0	hblOligo174553_Cat3	310	NM_1017975	12.0	AAGGGCTCCATGTGTGAGGAGAATCAAGAGGAGTTTAAATTCGATCTTGAGCTGAACTACAAAATTGCCGAGGTGATTCAAATGTATGAGGACCAGAAGCCAGAGCTCGTGTTCTGTGCTGAGCGCAAGGGTGTTCAGCAGGCAGCAGAGGTGCTCGTGAAGGATGCAAAATTCATTATGGAGGTTGAGCAAAAACAGCGCTTGCAGAAATACGCATATGAGGTCCGCGACGAGAAGCTCCGCGATATTCTGAAGTCTAGCGGAGGATCTAGCGGAGG	AAGGGCTCCATGtgtGAGGAGaatcaaGAGgagtttaaattcgatcttGAGctgaactacaaaattgccGAGgtgattcaaatgtatGAGgaccagaagccaGAGctcgtgttctgtgctGAGcgcaagggtgttcagcaggcagcaGAGgtgctcgtgaaggatgcaaaattcattatgGAGgttgagcaaaaacagcgcttgcagaaatacgcatatGAGgtccgcgacGAGaagctccgcgatattctgaag	AAGGGCTCCATG	ATCCACCGGTACCATGGCTAGCAAGGGCTCCATGtgtGAGGAGaatcaaGAGgagtttaaattcgatcttGAGctgaactacaaaattgccGAGgtgattcaaatgtatGAGgaccagaagccaGAGctcgtgttctgtgctGAGcgcaagggtgttcagcaggcagcaGAGgtgctcgtgaaggatgcaaaattcattatgGAGgttgagcaaaaacagcgcttgcagaaatacgcatatGAGgtccgcgacGAGaagctccgcgatattctgaagTCTAGCGGAGGATCTAGCGGAGG	3_4778_st_to_e_dna_repair_peptides_9NATG	HFM1	428.0	0.1542056074766355	0.4220470627854238
311	0.0	0.0	278.0	0.0	1.0	0.0	hblOligo174553_Cat2	311	NM_1017975	12.0	CTGGGGTTCCCATGTTCCTCCAATCAAACCGAGTTTAAATTCGATCTTACCCTGAACTACAAAATTGCCAGCGTGATTCAAATGTATAGCGACCAGAAGCCAACTCTCGTGTTCTGTGCTACTCGCAAGGGTGTTCAGCAGGCAGCAAGCGTGCTCGTGAAGGATGCAAAATTCATTATGACAGTTGAGCAAAAACAGCGCTTGCAGAAATACGCATATTCCGTCCGCGACTCAAAGCTCCGCGATATTCTGAAGTCTAGCGGAGGATCTAGCGGAGG	ctggggttcccatgttcctccaatcaaaccgagtttaaattcgatcttaccctgaactacaaaattgccagcgtgattcaaatgtatagcgaccagaagccaactctcgtgttctgtgctactcgcaagggtgttcagcaggcagcaagcgtgctcgtgaaggatgcaaaattcattatgacagttgagcaaaaacagcgcttgcagaaatacgcatattccgtccgcgactcaaagctccgcgatattctgaag		ATCCACCGGTACCATGGCTAGCctggggttcccatgttcctccaatcaaaccgagtttaaattcgatcttaccctgaactacaaaattgccagcgtgattcaaatgtatagcgaccagaagccaactctcgtgttctgtgctactcgcaagggtgttcagcaggcagcaagcgtgctcgtgaaggatgcaaaattcattatgacagttgagcaaaaacagcgcttgcagaaatacgcatattccgtccgcgactcaaagctccgcgatattctgaagTCTAGCGGAGGATCTAGCGGAGG	2_wt_dna_repair_peptides	HFM1	278.0	0.0
312	0.0	1.0	1254.0	0.0	4.0	1.0	hblOligo46869_Cat3	312	NM_1017975	13.0	TTCATCTCCATGGAGGTGCTCGTGAAGGATGCAAAATTCATTATGGAGGTTGAGCAAAAACAGCGCTTGCAGAAATACGCATATGAGGTCCGCGACGAGAAGCTCCGCGATATTCTGAAGGACGGCGCCGCCTACCATCATGCCGGGATGGAACTGGAGGATCGCAAAGTTGTCGAAGGCGCATTTGAGGTCGGTGATTTGCCTGTTCTTTTCGAGGAGGAGGAGCTGGCCATGGGGGTCAATCTGCCAGCCCATTCTAGCGGAGGATCTAGCGGAGG	TTCATCTCCATGGAGgtgctcgtgaaggatgcaaaattcattatgGAGgttgagcaaaaacagcgcttgcagaaatacgcatatGAGgtccgcgacGAGaagctccgcgatattctgaaggacggcgccgcctaccatcatgccgggatggaactgGAGgatcgcaaagttgtcgaaggcgcatttGAGgtcggtgatttgcctgttcttttcGAGGAGGAGGAGctggccatgggggtcaatctgccagcccat	TTCATCTCCATG	ATCCACCGGTACCATGGCTAGCTTCATCTCCATGGAGgtgctcgtgaaggatgcaaaattcattatgGAGgttgagcaaaaacagcgcttgcagaaatacgcatatGAGgtccgcgacGAGaagctccgcgatattctgaaggacggcgccgcctaccatcatgccgggatggaactgGAGgatcgcaaagttgtcgaaggcgcatttGAGgtcggtgatttgcctgttcttttcGAGGAGGAGGAGctggccatgggggtcaatctgccagcccatTCTAGCGGAGGATCTAGCGGAGG	3_4778_st_to_e_dna_repair_peptides_9NATG	HFM1	1255.0	0.0007968127490039841	-5.010057188608097
313	0.0	117.0	574.0	0.0	3.0	117.0	hblOligo46869_Cat2	313	NM_1017975	13.0	CAGCAGGCAGCAAGCGTGCTCGTGAAGGATGCAAAATTCATTATGACAGTTGAGCAAAAACAGCGCTTGCAGAAATACGCATATTCCGTCCGCGACTCAAAGCTCCGCGATATTCTGAAGGACGGCGCCGCCTACCATCATGCCGGGATGGAACTGAGTGATCGCAAAGTTGTCGAAGGCGCATTTACTGTCGGTGATTTGCCTGTTCTTTTCACTACCAGCACCCTGGCCATGGGGGTCAATCTGCCAGCCCATTCTAGCGGAGGATCTAGCGGAGG	cagcaggcagcaagcgtgctcgtgaaggatgcaaaattcattatgacagttgagcaaaaacagcgcttgcagaaatacgcatattccgtccgcgactcaaagctccgcgatattctgaaggacggcgccgcctaccatcatgccgggatggaactgagtgatcgcaaagttgtcgaaggcgcatttactgtcggtgatttgcctgttcttttcactaccagcaccctggccatgggggtcaatctgccagcccat		ATCCACCGGTACCATGGCTAGCcagcaggcagcaagcgtgctcgtgaaggatgcaaaattcattatgacagttgagcaaaaacagcgcttgcagaaatacgcatattccgtccgcgactcaaagctccgcgatattctgaaggacggcgccgcctaccatcatgccgggatggaactgagtgatcgcaaagttgtcgaaggcgcatttactgtcggtgatttgcctgttcttttcactaccagcaccctggccatgggggtcaatctgccagcccatTCTAGCGGAGGATCTAGCGGAGG	2_wt_dna_repair_peptides	HFM1	691.0	0.16931982633863965	0.5335810710629592
314	0.0	297.0	1139.0	0.0	4.0	297.0	hblOligo174554_Cat3	314	NM_1017975	14.0	AGTCTTATGATGATGGAACTGGAGGATCGCAAAGTTGTCGAAGGCGCATTTGAGGTCGGTGATTTGCCTGTTCTTTTCGAGGAGGAGGAGCTGGCCATGGGGGTCAATCTGCCAGCCCATCTGGTTGTCATTAAGGAGGAGATGCACTACGCCGGCGGTCTCTTCGAAGAATACGAGGAGGAGGACATTCTGCAAATGATCGGTCGCGCTGGCCGCCCTCAATTTGATGAGGAGGCTGAGGCCGTGATCATGGAGTCTAGCGGAGGATCTAGCGGAGG	AGTCTTATGATGatggaactgGAGgatcgcaaagttgtcgaaggcgcatttGAGgtcggtgatttgcctgttcttttcGAGGAGGAGGAGctggccatgggggtcaatctgccagcccatctggttgtcattaagGAGGAGatgcactacgccggcggtctcttcgaagaatacGAGgagGAGgacattctgcaaatgatcggtcgcgctggccgccctcaatttgatGAGGAGgctGAGgccgtgatcatgGAG	AGTCTTATGATG	ATCCACCGGTACCATGGCTAGCAGTCTTATGATGatggaactgGAGgatcgcaaagttgtcgaaggcgcatttGAGgtcggtgatttgcctgttcttttcGAGGAGGAGGAGctggccatgggggtcaatctgccagcccatctggttgtcattaagGAGGAGatgcactacgccggcggtctcttcgaagaatacGAGgagGAGgacattctgcaaatgatcggtcgcgctggccgccctcaatttgatGAGGAGgctGAGgccgtgatcatgGAGTCTAGCGGAGGATCTAGCGGAGG	3_4778_st_to_e_dna_repair_peptides_9NATG	HFM1	1436.0	0.20682451253481896	0.7798627079402869
315	0.0	747.0	1763.0	0.0	7.0	747.0	hblOligo174554_Cat2	315	NM_1017975	14.0	CATCATGCCGGGATGGAACTGAGTGATCGCAAAGTTGTCGAAGGCGCATTTACTGTCGGTGATTTGCCTGTTCTTTTCACTACCAGCACCCTGGCCATGGGGGTCAATCTGCCAGCCCATCTGGTTGTCATTAAGTCAACAATGCACTACGCCGGCGGTCTCTTCGAAGAATACTCTGAGACCGACATTCTGCAAATGATCGGTCGCGCTGGCCGCCCTCAATTTGATACAACCGCTACTGCCGTGATCATGACATCTAGCGGAGGATCTAGCGGAGG	catcatgccgggatggaactgagtgatcgcaaagttgtcgaaggcgcatttactgtcggtgatttgcctgttcttttcactaccagcaccctggccatgggggtcaatctgccagcccatctggttgtcattaagtcaacaatgcactacgccggcggtctcttcgaagaatactctgagaccgacattctgcaaatgatcggtcgcgctggccgccctcaatttgatacaaccgctactgccgtgatcatgaca		ATCCACCGGTACCATGGCTAGCcatcatgccgggatggaactgagtgatcgcaaagttgtcgaaggcgcatttactgtcggtgatttgcctgttcttttcactaccagcaccctggccatgggggtcaatctgccagcccatctggttgtcattaagtcaacaatgcactacgccggcggtctcttcgaagaatactctgagaccgacattctgcaaatgatcggtcgcgctggccgccctcaatttgatacaaccgctactgccgtgatcatgacaTCTAGCGGAGGATCTAGCGGAGG	2_wt_dna_repair_peptides	HFM1	2510.0	0.297609561752988	1.2653295353197165
316	0.0	273.0	1276.0	0.0	9.0	273.0	hblOligo46870_Cat3	316	NM_1017975	15.0	CGAGTGATTATGTACGCCGGCGGTCTCTTCGAAGAATACGAGGAGGAGGACATTCTGCAAATGATCGGTCGCGCTGGCCGCCCTCAATTTGATGAGGAGGCTGAGGCCGTGATCATGGAGCGCCTCGAGGAGCGCGATAAGTACATTCAAATGCTCGCATGCCGCGACGAGGTTGAAGAGGAGCTCCATCGCCATCTGATCGAGCATTTGAATGCCGAGATCGTCCTGCACGAGATCGAGGATGTGAATATTGCCTCTAGCGGAGGATCTAGCGGAGG	CGAGTGATTATGtacgccggcggtctcttcgaagaatacGAGgagGAGgacattctgcaaatgatcggtcgcgctggccgccctcaatttgatGAGGAGgctGAGgccgtgatcatgGAGcgcctcGAGGAGcgcgataagtacattcaaatgctcgcatgccgcgacGAGgttgaaGAGGAGctccatcgccatctgatcgagcatttgaatgccgagatcgtcctgcacGAGatcGAGgatgtgaatattgcc	CGAGTGATTATG	ATCCACCGGTACCATGGCTAGCCGAGTGATTATGtacgccggcggtctcttcgaagaatacGAGgagGAGgacattctgcaaatgatcggtcgcgctggccgccctcaatttgatGAGGAGgctGAGgccgtgatcatgGAGcgcctcGAGGAGcgcgataagtacattcaaatgctcgcatgccgcgacGAGgttgaaGAGGAGctccatcgccatctgatcgagcatttgaatgccgagatcgtcctgcacGAGatcGAGgatgtgaatattgccTCTAGCGGAGGATCTAGCGGAGG	3_4778_st_to_e_dna_repair_peptides_9NATG	HFM1	1549.0	0.1762427372498386	0.582022863864994
318	0.0	411.0	404.0	1.0	84.0	411.0	hblOligo174555_Cat3	318	NM_1017975	16.0	TTGGCGACCATGCAAATGCTCGCATGCCGCGACGAGGTTGAAGAGGAGCTCCATCGCCATCTGATCGAGCATTTGAATGCCGAGATCGTCCTGCACGAGATCGAGGATGTGAATATTGCCGTGGAGTGGATCCGCGAGGAGCTCCTCTATATCCGCGCTCTGAAGAATCCTGAGCATTACGGGTTTGCTGAGGGCTTGAATAAAGATGGCATTGAAGCCAAACTTCAAGAGCTGTGTTTGAAGAATCTGAACGATTCTAGCGGAGGATCTAGCGGAGG	TTGGCGACCATGcaaatgctcgcatgccgcgacGAGgttgaaGAGGAGctccatcgccatctgatcgagcatttgaatgccgagatcgtcctgcacGAGatcGAGgatgtgaatattgccgtggagtggatccgcGAGGAGctcctctatatccgcgctctgaagaatcctGAGcattacgggtttgctGAGggcttgaataaagatggcattgaagccaaacttcaagagctgtgtttgaagaatctgaacgat	TTGGCGACCATG	ATCCACCGGTACCATGGCTAGCTTGGCGACCATGcaaatgctcgcatgccgcgacGAGgttgaaGAGGAGctccatcgccatctgatcgagcatttgaatgccgagatcgtcctgcacGAGatcGAGgatgtgaatattgccgtggagtggatccgcGAGGAGctcctctatatccgcgctctgaagaatcctGAGcattacgggtttgctGAGggcttgaataaagatggcattgaagccaaacttcaagagctgtgtttgaagaatctgaacgatTCTAGCGGAGGATCTAGCGGAGG	3_4778_st_to_e_dna_repair_peptides_9NATG	HFM1	815.0	0.5042944785276073	2.1412148691198536
319	0.0	0.0	364.0	0.0	2.0	0.0	hblOligo174555_Cat2	319	NM_1017975	16.0	GATAAGTACATTCAAATGCTCGCATGCCGCGACACTGTTGAAAGTTCCCTCCATCGCCATCTGATCGAGCATTTGAATGCCGAGATCGTCCTGCACACAATCACTGATGTGAATATTGCCGTGGAGTGGATCCGCTCTACACTCCTCTATATCCGCGCTCTGAAGAATCCTTCCCATTACGGGTTTGCTAGTGGCTTGAATAAAGATGGCATTGAAGCCAAACTTCAAGAGCTGTGTTTGAAGAATCTGAACGATTCTAGCGGAGGATCTAGCGGAGG	gataagtacattcaaatgctcgcatgccgcgacactgttgaaagttccctccatcgccatctgatcgagcatttgaatgccgagatcgtcctgcacacaatcactgatgtgaatattgccgtggagtggatccgctctacactcctctatatccgcgctctgaagaatccttcccattacgggtttgctagtggcttgaataaagatggcattgaagccaaacttcaagagctgtgtttgaagaatctgaacgat		ATCCACCGGTACCATGGCTAGCgataagtacattcaaatgctcgcatgccgcgacactgttgaaagttccctccatcgccatctgatcgagcatttgaatgccgagatcgtcctgcacacaatcactgatgtgaatattgccgtggagtggatccgctctacactcctctatatccgcgctctgaagaatccttcccattacgggtttgctagtggcttgaataaagatggcattgaagccaaacttcaagagctgtgtttgaagaatctgaacgatTCTAGCGGAGGATCTAGCGGAGG	2_wt_dna_repair_peptides	HFM1	364.0	0.0
325	0.0	0.0	181.0	0.0	0.0	0.0	hblOligo46872_Cat2	325	NM_1017975	19.0	ACTCTCATCGCCGGTTGCAAGGAGTTCTTGGATATCCAGCTGCGCATCAATGAAAAAAAAACATTGAACACTCTTAACAAGGACCCTAACCGCATTACTATTCGCTTCCCTATGGAAGGGCGCATCAAGACTCGCGAAATGAAGGTTAACTGTCTCATTCAGGCCCAGCTGGGTTGCATTCCAATCCAAGATTTTGCCCTGACTCAGGATACTGCAAAAATTTTCCGCCACGGTTCACGCATTACACGCTGGCTTTCTAGCGGAGGATCTAGCGGAGG	actctcatcgccggttgcaaggagttcttggatatccagctgcgcatcaatgaaaaaaaaacattgaacactcttaacaaggaccctaaccgcattactattcgcttccctatggaagggcgcatcaagactcgcgaaatgaaggttaactgtctcattcaggcccagctgggttgcattccaatccaagattttgccctgactcaggatactgcaaaaattttccgccacggttcacgcattacacgctggctt		ATCCACCGGTACCATGGCTAGCactctcatcgccggttgcaaggagttcttggatatccagctgcgcatcaatgaaaaaaaaacattgaacactcttaacaaggaccctaaccgcattactattcgcttccctatggaagggcgcatcaagactcgcgaaatgaaggttaactgtctcattcaggcccagctgggttgcattccaatccaagattttgccctgactcaggatactgcaaaaattttccgccacggttcacgcattacacgctggcttTCTAGCGGAGGATCTAGCGGAGG	2_wt_dna_repair_peptides	HFM1	181.0	0.0
328	0.0	895.0	1934.0	8.0	7.0	895.0	hblOligo46873_Cat3	328	NM_1017975	21.0	GTCATGCTCATGAAGTTTGCTGTCCTGCTCAACGAGCTCATTTTGGCAAAGTGTTTCCGCTGCAAACTCTGGGAAAATGAGCTTCACGTTGAGAAACAACTCGAAAAAATCGGCATTGAGTTGGAGAACGCTATCGTTAACGCTGGCCTGGAGGAGTTTAAAAAAATCGAAGAGGAGGACGCCCGCGAACTCGAACTTATCTTGAACCGCCACCCTCCTTTCGGTGAGCAGATCAAAGAAGAGGTTATGTATCTGTCTAGCGGAGGATCTAGCGGAGG	GTCATGCTCATGaagtttgctgtcctgctcaacGAGctcattttggcaaagtgtttccgctgcaaactctgggaaaatGAGcttcacgttGAGaaacaactcgaaaaaatcggcattGAGttgGAGaacgctatcgttaacgctggcctgGAGGAGtttaaaaaaatcgaagagGAGgacgcccgcgaactcgaacttatcttgaaccgccaccctcctttcggtGAGcagatcaaagaaGAGgttatgtatctg	GTCATGCTCATG	ATCCACCGGTACCATGGCTAGCGTCATGCTCATGaagtttgctgtcctgctcaacGAGctcattttggcaaagtgtttccgctgcaaactctgggaaaatGAGcttcacgttGAGaaacaactcgaaaaaatcggcattGAGttgGAGaacgctatcgttaacgctggcctgGAGGAGtttaaaaaaatcgaagagGAGgacgcccgcgaactcgaacttatcttgaaccgccaccctcctttcggtGAGcagatcaaagaaGAGgttatgtatctgTCTAGCGGAGGATCTAGCGGAGG	3_4778_st_to_e_dna_repair_peptides_9NATG	HFM1	2829.0	0.31636620714033226	1.353514574846385
329	0.0	1376.0	1175.0	0.0	11.0	1376.0	hblOligo46873_Cat2	329	NM_1017975	21.0	GCACAGGAGAAAAAGTTTGCTGTCCTGCTCAACTCTCTCATTTTGGCAAAGTGTTTCCGCTGCAAACTCTGGGAAAATTCCCTTCACGTTAGTAAACAACTCGAAAAAATCGGCATTACTTTGAGTAACGCTATCGTTAACGCTGGCCTGACTTCATTTAAAAAAATCGAAGAGACAGACGCCCGCGAACTCGAACTTATCTTGAACCGCCACCCTCCTTTCGGTACACAGATCAAAGAAACTGTTATGTATCTGTCTAGCGGAGGATCTAGCGGAGG	gcacaggagaaaaagtttgctgtcctgctcaactctctcattttggcaaagtgtttccgctgcaaactctgggaaaattcccttcacgttagtaaacaactcgaaaaaatcggcattactttgagtaacgctatcgttaacgctggcctgacttcatttaaaaaaatcgaagagacagacgcccgcgaactcgaacttatcttgaaccgccaccctcctttcggtacacagatcaaagaaactgttatgtatctg		ATCCACCGGTACCATGGCTAGCgcacaggagaaaaagtttgctgtcctgctcaactctctcattttggcaaagtgtttccgctgcaaactctgggaaaattcccttcacgttagtaaacaactcgaaaaaatcggcattactttgagtaacgctatcgttaacgctggcctgacttcatttaaaaaaatcgaagagacagacgcccgcgaactcgaacttatcttgaaccgccaccctcctttcggtacacagatcaaagaaactgttatgtatctgTCTAGCGGAGGATCTAGCGGAGG	2_wt_dna_repair_peptides	HFM1	2551.0	0.5393963151705213	2.281949124499799
330	0.0	164.0	465.0	0.0	3.0	164.0	hblOligo174558_Cat3	330	NM_1017975	22.0	GGAATAGCTATGCTGGAGGAGTTTAAAAAAATCGAAGAGGAGGACGCCCGCGAACTCGAACTTATCTTGAACCGCCACCCTCCTTTCGGTGAGCAGATCAAAGAAGAGGTTATGTATCTGCCTAAATACGAACTTAAGGTGGAACAAATTGAGCGCTACGAGGACGAGGAGGCTGAAATCCTTGTTGAGGTCATCTTGCGCAACTTTGAACAATTGCAGGAGAAACGCGAGGCCGAGGATGAGCACTATGTGGAGTCTAGCGGAGGATCTAGCGGAGG	GGAATAGCTATGctgGAGGAGtttaaaaaaatcgaagagGAGgacgcccgcgaactcgaacttatcttgaaccgccaccctcctttcggtGAGcagatcaaagaaGAGgttatgtatctgcctaaatacgaacttaaggtggaacaaattGAGcgctacGAGgacGAGGAGgctgaaatccttgttGAGgtcatcttgcgcaactttgaacaattgcagGAGaaacgcGAGgccGAGgatGAGcactatgtgGAG	GGAATAGCTATG	ATCCACCGGTACCATGGCTAGCGGAATAGCTATGctgGAGGAGtttaaaaaaatcgaagagGAGgacgcccgcgaactcgaacttatcttgaaccgccaccctcctttcggtGAGcagatcaaagaaGAGgttatgtatctgcctaaatacgaacttaaggtggaacaaattGAGcgctacGAGgacGAGGAGgctgaaatccttgttGAGgtcatcttgcgcaactttgaacaattgcagGAGaaacgcGAGgccGAGgatGAGcactatgtgGAGTCTAGCGGAGGATCTAGCGGAGG	3_4778_st_to_e_dna_repair_peptides_9NATG	HFM1	629.0	0.26073131955484896	1.0818655548216114
331	0.0	859.0	9290.0	1.0	36.0	859.0	hblOligo174558_Cat2	331	NM_1017975	22.0	GTTAACGCTGGCCTGACTTCATTTAAAAAAATCGAAGAGACAGACGCCCGCGAACTCGAACTTATCTTGAACCGCCACCCTCCTTTCGGTACACAGATCAAAGAAACTGTTATGTATCTGCCTAAATACGAACTTAAGGTGGAACAAATTACACGCTACAGCGACACAACTGCTGAAATCCTTGTTACCGTCATCTTGCGCAACTTTGAACAATTGCAGACCAAACGCACCGCCTCCGATTCACACTATGTGACTTCTAGCGGAGGATCTAGCGGAGG	gttaacgctggcctgacttcatttaaaaaaatcgaagagacagacgcccgcgaactcgaacttatcttgaaccgccaccctcctttcggtacacagatcaaagaaactgttatgtatctgcctaaatacgaacttaaggtggaacaaattacacgctacagcgacacaactgctgaaatccttgttaccgtcatcttgcgcaactttgaacaattgcagaccaaacgcaccgcctccgattcacactatgtgact		ATCCACCGGTACCATGGCTAGCgttaacgctggcctgacttcatttaaaaaaatcgaagagacagacgcccgcgaactcgaacttatcttgaaccgccaccctcctttcggtacacagatcaaagaaactgttatgtatctgcctaaatacgaacttaaggtggaacaaattacacgctacagcgacacaactgctgaaatccttgttaccgtcatcttgcgcaactttgaacaattgcagaccaaacgcaccgcctccgattcacactatgtgactTCTAGCGGAGGATCTAGCGGAGG	2_wt_dna_repair_peptides	HFM1	10149.0	0.0846388806778993	-0.25688837723885927
333	0.0	45.0	247.0	0.0	1.0	45.0	hblOligo46874_Cat2	333	NM_1017975	23.0	AAGGTGGAACAAATTACACGCTACAGCGACACAACTGCTGAAATCCTTGTTACCGTCATCTTGCGCAACTTTGAACAATTGCAGACCAAACGCACCGCCTCCGATTCACACTATGTGACTCTGATCATCGGGGACGCTGATAATCAAGTGGTCTACCTCCATAAAATCACTGATTCTGTCCTGTTGAAAGCCGGCTCTTGGGCTAAGAAAATTGCTGTGAAGCGCGCATTGAAGAGTGAAGATTTGTCAATTAACTCTAGCGGAGGATCTAGCGGAGG	aaggtggaacaaattacacgctacagcgacacaactgctgaaatccttgttaccgtcatcttgcgcaactttgaacaattgcagaccaaacgcaccgcctccgattcacactatgtgactctgatcatcggggacgctgataatcaagtggtctacctccataaaatcactgattctgtcctgttgaaagccggctcttgggctaagaaaattgctgtgaagcgcgcattgaagagtgaagatttgtcaattaac		ATCCACCGGTACCATGGCTAGCaaggtggaacaaattacacgctacagcgacacaactgctgaaatccttgttaccgtcatcttgcgcaactttgaacaattgcagaccaaacgcaccgcctccgattcacactatgtgactctgatcatcggggacgctgataatcaagtggtctacctccataaaatcactgattctgtcctgttgaaagccggctcttgggctaagaaaattgctgtgaagcgcgcattgaagagtgaagatttgtcaattaacTCTAGCGGAGGATCTAGCGGAGG	2_wt_dna_repair_peptides	HFM1	292.0	0.1541095890410959	0.42131068572711206
334	0.0	19.0	193.0	0.0	1.0	19.0	hblOligo174559_Cat3	334	NM_1017975	24.0	CTGAGAGTCATGGTGGTCTACCTCCATAAAATCGAGGATGAGGTCCTGTTGAAAGCCGGCGAGTGGGCTAAGAAAATTGCTGTGAAGCGCGCATTGAAGGAGGAAGATTTGGAGATTAACTTGATTGAGGAGGAATTTGTTGGTTTGGATATTCAGCAAAAGCTCGAGGTTTTTTATCTTGAGCCTAAACGCTTCGGGAACCAGATTGAGATGCAGCGCAAGGAGGAGGAGCAAATCGAGCACGAGAAGCACGAGTCTAGCGGAGGATCTAGCGGAGG	CTGAGAGTCATGgtggtctacctccataaaatcGAGgatGAGgtcctgttgaaagccggcGAGtgggctaagaaaattgctgtgaagcgcgcattgaagGAGgaagatttgGAGattaacttgattGAGGAGgaatttgttggtttggatattcagcaaaagctcGAGgttttttatcttgagcctaaacgcttcgggaaccagattGAGatgcagcgcaagGAGgagGAGcaaatcGAGcacGAGaagcacGAG	CTGAGAGTCATG	ATCCACCGGTACCATGGCTAGCCTGAGAGTCATGgtggtctacctccataaaatcGAGgatGAGgtcctgttgaaagccggcGAGtgggctaagaaaattgctgtgaagcgcgcattgaagGAGgaagatttgGAGattaacttgattGAGGAGgaatttgttggtttggatattcagcaaaagctcGAGgttttttatcttgagcctaaacgcttcgggaaccagattGAGatgcagcgcaagGAGgagGAGcaaatcGAGcacGAGaagcacGAGTCTAGCGGAGGATCTAGCGGAGG	3_4778_st_to_e_dna_repair_peptides_9NATG	HFM1	212.0	0.08962264150943396	-0.19421467715367546
335	0.0	1032.0	918.0	1.0	8.0	1032.0	hblOligo174559_Cat2	335	NM_1017975	24.0	GCTGATAATCAAGTGGTCTACCTCCATAAAATCACTGATTCTGTCCTGTTGAAAGCCGGCTCTTGGGCTAAGAAAATTGCTGTGAAGCGCGCATTGAAGAGTGAAGATTTGTCAATTAACTTGATTAGTTCTGAATTTGTTGGTTTGGATATTCAGCAAAAGCTCACCGTTTTTTATCTTGAGCCTAAACGCTTCGGGAACCAGATTACTATGCAGCGCAAGTCAGAGACCCAAATCAGTCACAGCAAGCACTCCTCTAGCGGAGGATCTAGCGGAGG	gctgataatcaagtggtctacctccataaaatcactgattctgtcctgttgaaagccggctcttgggctaagaaaattgctgtgaagcgcgcattgaagagtgaagatttgtcaattaacttgattagttctgaatttgttggtttggatattcagcaaaagctcaccgttttttatcttgagcctaaacgcttcgggaaccagattactatgcagcgcaagtcagagacccaaatcagtcacagcaagcactcc		ATCCACCGGTACCATGGCTAGCgctgataatcaagtggtctacctccataaaatcactgattctgtcctgttgaaagccggctcttgggctaagaaaattgctgtgaagcgcgcattgaagagtgaagatttgtcaattaacttgattagttctgaatttgttggtttggatattcagcaaaagctcaccgttttttatcttgagcctaaacgcttcgggaaccagattactatgcagcgcaagtcagagacccaaatcagtcacagcaagcactccTCTAGCGGAGGATCTAGCGGAGG	2_wt_dna_repair_peptides	HFM1	1950.0	0.5292307692307693	2.2410930880057873
337	0.0	0.0	408.0	0.0	0.0	0.0	hblOligo46875_Cat2	337	NM_1017975	25.0	TTTGTTGGTTTGGATATTCAGCAAAAGCTCACCGTTTTTTATCTTGAGCCTAAACGCTTCGGGAACCAGATTACTATGCAGCGCAAGTCAGAGACCCAAATCAGTCACAGCAAGCACTCCGATATTAGTACAATTGCTGGCCCAAACAAGGGCACTACCGCAAGTAAAAAGCCTGGCAACCGCGAATGCAATCACCTCTGCAAATCAAAGCACACCTGTGGTCATGACTGCTGCAAGATCGGTGTGGCACAAAAATCTAGCGGAGGATCTAGCGGAGG	tttgttggtttggatattcagcaaaagctcaccgttttttatcttgagcctaaacgcttcgggaaccagattactatgcagcgcaagtcagagacccaaatcagtcacagcaagcactccgatattagtacaattgctggcccaaacaagggcactaccgcaagtaaaaagcctggcaaccgcgaatgcaatcacctctgcaaatcaaagcacacctgtggtcatgactgctgcaagatcggtgtggcacaaaaa		ATCCACCGGTACCATGGCTAGCtttgttggtttggatattcagcaaaagctcaccgttttttatcttgagcctaaacgcttcgggaaccagattactatgcagcgcaagtcagagacccaaatcagtcacagcaagcactccgatattagtacaattgctggcccaaacaagggcactaccgcaagtaaaaagcctggcaaccgcgaatgcaatcacctctgcaaatcaaagcacacctgtggtcatgactgctgcaagatcggtgtggcacaaaaaTCTAGCGGAGGATCTAGCGGAGG	2_wt_dna_repair_peptides	HFM1	408.0	0.0
339	0.0	34.0	342.0	0.0	2.0	34.0	hblOligo174560_Cat2	339	NM_1017975	26.0	GCTGGCCCAAACAAGGGCACTACCGCAAGTAAAAAGCCTGGCAACCGCGAATGCAATCACCTCTGCAAATCAAAGCACACCTGTGGTCATGACTGCTGCAAGATCGGTGTGGCACAAAAAAGTGAAATTAAGGAGTCTACCATTTCCTCTTACCTTAGTGACTTGCGCAACCGCAACGCTGTTTCTTCCGTTCCACCTGTTAAGCGCTTGAAGATCCAGATGAACAAATCTCAGTCTGTCGACTTGAAAGAATTTTCTAGCGGAGGATCTAGCGGAGG	gctggcccaaacaagggcactaccgcaagtaaaaagcctggcaaccgcgaatgcaatcacctctgcaaatcaaagcacacctgtggtcatgactgctgcaagatcggtgtggcacaaaaaagtgaaattaaggagtctaccatttcctcttaccttagtgacttgcgcaaccgcaacgctgtttcttccgttccacctgttaagcgcttgaagatccagatgaacaaatctcagtctgtcgacttgaaagaattt		ATCCACCGGTACCATGGCTAGCgctggcccaaacaagggcactaccgcaagtaaaaagcctggcaaccgcgaatgcaatcacctctgcaaatcaaagcacacctgtggtcatgactgctgcaagatcggtgtggcacaaaaaagtgaaattaaggagtctaccatttcctcttaccttagtgacttgcgcaaccgcaacgctgtttcttccgttccacctgttaagcgcttgaagatccagatgaacaaatctcagtctgtcgacttgaaagaatttTCTAGCGGAGGATCTAGCGGAGG	2_wt_dna_repair_peptides	HFM1	376.0	0.09042553191489362	-0.18441367986167423
340	0.0	0.0	79.0	0.0	0.0	0.0	hblOligo46876_Cat3	340	NM_1017975	27.0	ACGTCACTCATGGAGTACCTTGAGGACTTGCGCAACCGCAACGCTGTTGAGGAGGTTCCACCTGTTAAGCGCTTGAAGATCCAGATGAACAAAGAGCAGGAGGTCGACTTGAAAGAATTTGGCTTTGAGCCAAAACCAGAGCTGCCAGAGATCGAGCGCGAGGAGTACCTGAACATCGAGGAACTCCCAATCATGGAACAATGGGACCAACCTGAAATTTATGGGAAGGTGCGCCAAGAGCCAGAGGAGTACCAATCTAGCGGAGGATCTAGCGGAGG	ACGTCACTCATGGAGtaccttGAGgacttgcgcaaccgcaacgctgttGAGGAGgttccacctgttaagcgcttgaagatccagatgaacaaaGAGcagGAGgtcgacttgaaagaatttggctttGAGccaaaaccaGAGctgccaGAGatcGAGcgcGAGgagtacctgaacatcGAGgaactcccaatcatggaacaatgggaccaacctgaaatttatgggaaggtgcgccaagagccaGAGgagtaccaa	ACGTCACTCATG	ATCCACCGGTACCATGGCTAGCACGTCACTCATGGAGtaccttGAGgacttgcgcaaccgcaacgctgttGAGGAGgttccacctgttaagcgcttgaagatccagatgaacaaaGAGcagGAGgtcgacttgaaagaatttggctttGAGccaaaaccaGAGctgccaGAGatcGAGcgcGAGgagtacctgaacatcGAGgaactcccaatcatggaacaatgggaccaacctgaaatttatgggaaggtgcgccaagagccaGAGgagtaccaaTCTAGCGGAGGATCTAGCGGAGG	3_4778_st_to_e_dna_repair_peptides_9NATG	HFM1	79.0	0.0
342	0.0	213.0	393.0	0.0	3.0	213.0	hblOligo174561_Cat3	342	NM_1017975	28.0	CGTTGTTCCATGGAGATCGAGCGCGAGGAGTACCTGAACATCGAGGAACTCCCAATCATGGAACAATGGGACCAACCTGAAATTTATGGGAAGGTGCGCCAAGAGCCAGAGGAGTACCAAGATAAGGAGGTTCTCAACGTCAACTTCGAATTGGGGAACGAAGTGTGGGATGACTTTGATGACGAGAACCTTGAAGTGGAGGAGTTCGAGGAGGATGAGGAAAAAGAGAAAATCGAGGGTTTCGGCAACGAGCTCTCTAGCGGAGGATCTAGCGGAGG	CGTTGTTCCATGGAGatcGAGcgcGAGgagtacctgaacatcGAGgaactcccaatcatggaacaatgggaccaacctgaaatttatgggaaggtgcgccaagagccaGAGgagtaccaagataaggaggttctcaacgtcaacttcgaattggggaacgaagtgtgggatgactttgatgacgagaaccttgaagtgGAGGAGttcGAGGAGgatGAGgaaaaaGAGaaaatcGAGggtttcggcaacGAGctc	CGTTGTTCCATG	ATCCACCGGTACCATGGCTAGCCGTTGTTCCATGGAGatcGAGcgcGAGgagtacctgaacatcGAGgaactcccaatcatggaacaatgggaccaacctgaaatttatgggaaggtgcgccaagagccaGAGgagtaccaagataaggaggttctcaacgtcaacttcgaattggggaacgaagtgtgggatgactttgatgacgagaaccttgaagtgGAGGAGttcGAGGAGgatGAGgaaaaaGAGaaaatcGAGggtttcggcaacGAGctcTCTAGCGGAGGATCTAGCGGAGG	3_4778_st_to_e_dna_repair_peptides_9NATG	HFM1	606.0	0.35148514851485146	1.5115190864249333
343	0.0	0.0	106.0	0.0	0.0	0.0	hblOligo174561_Cat2	343	NM_1017975	28.0	CCAAGCCTGCCATCTATCAGTCGCAGCGAGTACCTGAACATCAGCGAACTCCCAATCATGGAACAATGGGACCAACCTGAAATTTATGGGAAGGTGCGCCAAGAGCCATCCGAGTACCAAGATAAGGAGGTTCTCAACGTCAACTTCGAATTGGGGAACGAAGTGTGGGATGACTTTGATGACGAGAACCTTGAAGTGACAAGCTTCAGTACAGATACCGAAAAAACCAAAATCTCCGGTTTCGGCAACACCCTCTCTAGCGGAGGATCTAGCGGAGG	ccaagcctgccatctatcagtcgcagcgagtacctgaacatcagcgaactcccaatcatggaacaatgggaccaacctgaaatttatgggaaggtgcgccaagagccatccgagtaccaagataaggaggttctcaacgtcaacttcgaattggggaacgaagtgtgggatgactttgatgacgagaaccttgaagtgacaagcttcagtacagataccgaaaaaaccaaaatctccggtttcggcaacaccctc		ATCCACCGGTACCATGGCTAGCccaagcctgccatctatcagtcgcagcgagtacctgaacatcagcgaactcccaatcatggaacaatgggaccaacctgaaatttatgggaaggtgcgccaagagccatccgagtaccaagataaggaggttctcaacgtcaacttcgaattggggaacgaagtgtgggatgactttgatgacgagaaccttgaagtgacaagcttcagtacagataccgaaaaaaccaaaatctccggtttcggcaacaccctcTCTAGCGGAGGATCTAGCGGAGG	2_wt_dna_repair_peptides	HFM1	106.0	0.0
345	0.0	0.0	817.0	0.0	5.0	0.0	hblOligo46877_Cat2	345	NM_1017975	29.0	AACGTCAACTTCGAATTGGGGAACGAAGTGTGGGATGACTTTGATGACGAGAACCTTGAAGTGACAAGCTTCAGTACAGATACCGAAAAAACCAAAATCTCCGGTTTCGGCAACACCCTCTCCTCTTCCACACGCGGGTCCAAACTCCCACTTCAGGAGTCTAAATCCAAGTTCCAACGCGAAATGTCTAATAGCTTCGTGTCCTCCCACGAGATGTCAGATATCAGCCTCTCAAATTCAGCCATGCCAAAATTCTCTAGCGGAGGATCTAGCGGAGG	aacgtcaacttcgaattggggaacgaagtgtgggatgactttgatgacgagaaccttgaagtgacaagcttcagtacagataccgaaaaaaccaaaatctccggtttcggcaacaccctctcctcttccacacgcgggtccaaactcccacttcaggagtctaaatccaagttccaacgcgaaatgtctaatagcttcgtgtcctcccacgagatgtcagatatcagcctctcaaattcagccatgccaaaattc		ATCCACCGGTACCATGGCTAGCaacgtcaacttcgaattggggaacgaagtgtgggatgactttgatgacgagaaccttgaagtgacaagcttcagtacagataccgaaaaaaccaaaatctccggtttcggcaacaccctctcctcttccacacgcgggtccaaactcccacttcaggagtctaaatccaagttccaacgcgaaatgtctaatagcttcgtgtcctcccacgagatgtcagatatcagcctctcaaattcagccatgccaaaattcTCTAGCGGAGGATCTAGCGGAGG	2_wt_dna_repair_peptides	HFM1	817.0	0.0
347	0.0	2.0	341.0	0.0	2.0	2.0	hblOligo174562_Cat2	347	NM_1017975	30.0	GGGTCCAAACTCCCACTTCAGGAGTCTAAATCCAAGTTCCAACGCGAAATGTCTAATAGCTTCGTGTCCTCCCACGAGATGTCAGATATCAGCCTCTCAAATTCAGCCATGCCAAAATTCTCTGCTTCATCCATGACTAAGCTCCCACAACAGGCCGGCAATGCCGTGATCGTTCACTTTCAAGAACGCAAACCTCAAAACCTTAGCCCAGAGATCGAGAAGCAATGCTTCACTTTCTCTGAGAAGAACCCAAATTCTAGCGGAGGATCTAGCGGAGG	gggtccaaactcccacttcaggagtctaaatccaagttccaacgcgaaatgtctaatagcttcgtgtcctcccacgagatgtcagatatcagcctctcaaattcagccatgccaaaattctctgcttcatccatgactaagctcccacaacaggccggcaatgccgtgatcgttcactttcaagaacgcaaacctcaaaaccttagcccagagatcgagaagcaatgcttcactttctctgagaagaacccaaat		ATCCACCGGTACCATGGCTAGCgggtccaaactcccacttcaggagtctaaatccaagttccaacgcgaaatgtctaatagcttcgtgtcctcccacgagatgtcagatatcagcctctcaaattcagccatgccaaaattctctgcttcatccatgactaagctcccacaacaggccggcaatgccgtgatcgttcactttcaagaacgcaaacctcaaaaccttagcccagagatcgagaagcaatgcttcactttctctgagaagaacccaaatTCTAGCGGAGGATCTAGCGGAGG	2_wt_dna_repair_peptides	HFM1	343.0	0.0058309037900874635	-3.014698764138802
348	0.0	78.0	2063.0	0.0	5.0	78.0	hblOligo46878_Cat3	348	NM_1017975	31.0	AGTTGCGGAATGCAACAGGCCGGCAATGCCGTGATCGTTCACTTTCAAGAACGCAAACCTCAAAACCTTGAGCCAGAGATCGAGAAGCAATGCTTCGAGTTCGAGGAGAAGAACCCAAATGAGGAGAATTATAAAAAAGTCGACTTCTTCATTCGCAACGAGGAATGCAAAAAGGAGGTTGACTTTGAGATGTACCACCCTGATGACGAAGCAGACGAGATGAAAGAGCTCTTGGGCATCTTTGACGGGATTTTCTCTAGCGGAGGATCTAGCGGAGG	AGTTGCGGAATGcaacaggccggcaatgccgtgatcgttcactttcaagaacgcaaacctcaaaaccttGAGccagagatcgagaagcaatgcttcGAGttcGAGgagaagaacccaaatGAGGAGaattataaaaaagtcgacttcttcattcgcaacGAGgaatgcaaaaaggaggttgactttGAGatgtaccaccctgatgacgaagcagacgagatgaaaGAGctcttgggcatctttgacgggattttc	AGTTGCGGAATG	ATCCACCGGTACCATGGCTAGCAGTTGCGGAATGcaacaggccggcaatgccgtgatcgttcactttcaagaacgcaaacctcaaaaccttGAGccagagatcgagaagcaatgcttcGAGttcGAGgagaagaacccaaatGAGGAGaattataaaaaagtcgacttcttcattcgcaacGAGgaatgcaaaaaggaggttgactttGAGatgtaccaccctgatgacgaagcagacgagatgaaaGAGctcttgggcatctttgacgggattttcTCTAGCGGAGGATCTAGCGGAGG	3_4778_st_to_e_dna_repair_peptides_9NATG	HFM1	2141.0	0.03643157403082672	-1.1511711537968905
349	0.0	114.0	110.0	0.0	0.0	114.0	hblOligo46878_Cat2	349	NM_1017975	31.0	ACTAAGCTCCCACAACAGGCCGGCAATGCCGTGATCGTTCACTTTCAAGAACGCAAACCTCAAAACCTTAGCCCAGAGATCGAGAAGCAATGCTTCACTTTCTCTGAGAAGAACCCAAATTCATCTAATTATAAAAAAGTCGACTTCTTCATTCGCAACAGTGAATGCAAAAAGGAGGTTGACTTTTCAATGTACCACCCTGATGACGAAGCAGACGAGATGAAAAGCCTCTTGGGCATCTTTGACGGGATTTTCTCTAGCGGAGGATCTAGCGGAGG	actaagctcccacaacaggccggcaatgccgtgatcgttcactttcaagaacgcaaacctcaaaaccttagcccagagatcgagaagcaatgcttcactttctctgagaagaacccaaattcatctaattataaaaaagtcgacttcttcattcgcaacagtgaatgcaaaaaggaggttgacttttcaatgtaccaccctgatgacgaagcagacgagatgaaaagcctcttgggcatctttgacgggattttc		ATCCACCGGTACCATGGCTAGCactaagctcccacaacaggccggcaatgccgtgatcgttcactttcaagaacgcaaacctcaaaaccttagcccagagatcgagaagcaatgcttcactttctctgagaagaacccaaattcatctaattataaaaaagtcgacttcttcattcgcaacagtgaatgcaaaaaggaggttgacttttcaatgtaccaccctgatgacgaagcagacgagatgaaaagcctcttgggcatctttgacgggattttcTCTAGCGGAGGATCTAGCGGAGG	2_wt_dna_repair_peptides	HFM1	224.0	0.5089285714285714	2.1597546151868485
351	0.0	723.0	503.0	0.0	2.0	723.0	hblOligo252047_Cat2	351	NM_1018112	1.0	TGGCTGTTTCGCAATTTGTGCTGCCTGTGCGAACAAATGGAAGCTTCTTGTCAGCACGCAGACGTGGCACGCGCAATGCTCAGCGATTTTGTTCAAATGTTCGTCCTCCGCGGCTTTCAGAAAAATAGCGACCTCCGCCGCACTGTGGAACCTGAGAAGATGCCTCAGGTTACTGTGGACGTCCTTCAACGCATGCTCATTTTTGCTCTCGACGCACTGGCTGCCGGGGTGCAAGAAGAGTCCTCAACTCATAAGTCTAGCGGAGGATCTAGCGGAGG	tggctgtttcgcaatttgtgctgcctgtgcgaacaaatggaagcttcttgtcagcacgcagacgtggcacgcgcaatgctcagcgattttgttcaaatgttcgtcctccgcggctttcagaaaaatagcgacctccgccgcactgtggaacctgagaagatgcctcaggttactgtggacgtccttcaacgcatgctcatttttgctctcgacgcactggctgccggggtgcaagaagagtcctcaactcataag		ATCCACCGGTACCATGGCTAGCtggctgtttcgcaatttgtgctgcctgtgcgaacaaatggaagcttcttgtcagcacgcagacgtggcacgcgcaatgctcagcgattttgttcaaatgttcgtcctccgcggctttcagaaaaatagcgacctccgccgcactgtggaacctgagaagatgcctcaggttactgtggacgtccttcaacgcatgctcatttttgctctcgacgcactggctgccggggtgcaagaagagtcctcaactcataagTCTAGCGGAGGATCTAGCGGAGG	2_wt_dna_repair_peptides	FANCA	1226.0	0.5897226753670473	2.4868555846437945
352	0.0	61.0	412.0	0.0	0.0	61.0	hblOligo37539_Cat3	352	NM_1018113	1.0	CTCCAATCAATGGCAATGGAGGAGAATGAACAGGAACGCCTCCTTTGTTACAACGGGGAGGTGCTGGTTTTCCAACTTGAGAAGGGTAATTTCGCTGACAAAGAGCCTGAGAAAGAGCCTATTCTGCACGTGCGCCGCATGGTGTTTGATCGCGGTGAGAAGGTCTTTGTCCAGAAGGAGGAGGGGTTCTTCGAGATTAAGGAAGAGAACGAGCATCTTAAGATCATGTGCTGTAATTGTGTTGAGGATTTTCGCTCTAGCGGAGGATCTAGCGGAGG	CTCCAATCAATGgcaatgGAGGAGaatgaacaggaacgcctcctttgttacaacggggaggtgctggttttccaacttGAGaagggtaatttcgctgacaaagagcctGAGaaaGAGcctattctgcacgtgcgccgcatggtgtttgatcgcggtGAGaaggtctttgtccagaagGAGGAGgggttcttcGAGattaaggaagagaacGAGcatcttaagatcatgtgctgtaattgtgttGAGgattttcgc	CTCCAATCAATG	ATCCACCGGTACCATGGCTAGCCTCCAATCAATGgcaatgGAGGAGaatgaacaggaacgcctcctttgttacaacggggaggtgctggttttccaacttGAGaagggtaatttcgctgacaaagagcctGAGaaaGAGcctattctgcacgtgcgccgcatggtgtttgatcgcggtGAGaaggtctttgtccagaagGAGGAGgggttcttcGAGattaaggaagagaacGAGcatcttaagatcatgtgctgtaattgtgttGAGgattttcgcTCTAGCGGAGGATCTAGCGGAGG	3_4778_st_to_e_dna_repair_peptides_9NATG	FANCB	473.0	0.12896405919661733	0.21388704740855413
356	0.0	102.0	645.0	0.0	1.0	102.0	hblOligo37540_Cat3	356	NM_1018113	3.0	TATCGCCCTATGGTCATTGAGAAAAACAAAAAAAATAACGTCTTTGAATATTTTCTCCTGATTCTTCATGAGGAGAACAAGTTCGAGATGCGCTTGGAGTTTAAGTTGGGTTATGAGATGAAAGATGGTCTCCGCGTCCTGAACGGGCCTCTTATTCTCTGGCGCCACGTGAAGGCCTTCTTTTTCATTGAGGAGCAAGAGGGTAAAGTGGTGGAGGTCGAGGGCAACTTCGAGGAGATCCAGTGGGCAGGCGAGTCTAGCGGAGGATCTAGCGGAGG	TATCGCCCTATGgtcattgagaaaaacaaaaaaaataacgtctttgaatattttctcctgattcttcatGAGGAGaacaagttcgagatgcgcttgGAGtttaagttgggttatgagatgaaagatggtctccgcgtcctgaacgggcctcttattctctggcgccacgtgaaggccttctttttcattGAGGAGcaaGAGggtaaagtggtgGAGgtcGAGggcaacttcGAGGAGatccagtgggcaggcgag	TATCGCCCTATG	ATCCACCGGTACCATGGCTAGCTATCGCCCTATGgtcattgagaaaaacaaaaaaaataacgtctttgaatattttctcctgattcttcatGAGGAGaacaagttcgagatgcgcttgGAGtttaagttgggttatgagatgaaagatggtctccgcgtcctgaacgggcctcttattctctggcgccacgtgaaggccttctttttcattGAGGAGcaaGAGggtaaagtggtgGAGgtcGAGggcaacttcGAGGAGatccagtgggcaggcgagTCTAGCGGAGGATCTAGCGGAGG	3_4778_st_to_e_dna_repair_peptides_9NATG	FANCB	747.0	0.13654618473895583	0.2797590290732681
358	0.0	182.0	108.0	0.0	0.0	182.0	hblOligo165951_Cat3	358	NM_1018113	4.0	TATTACGTAATGCCTCTTATTCTCTGGCGCCACGTGAAGGCCTTCTTTTTCATTGAGGAGCAAGAGGGTAAAGTGGTGGAGGTCGAGGGCAACTTCGAGGAGATCCAGTGGGCAGGCGAGATTGAGAATCTCGGTATGGTTCTTTTGGGTCTCAAGGAGTGTTGTTTGGAGGAAGAGGAGTGTGAGCAAGAACCTGAGAAGGAGGATTACGCCATTTGGAATGAGAAGTTTTGCGTCTATGAGTTGGAGGAGCAGTCTAGCGGAGGATCTAGCGGAGG	TATTACGTAATGcctcttattctctggcgccacgtgaaggccttctttttcattGAGGAGcaaGAGggtaaagtggtgGAGgtcGAGggcaacttcGAGGAGatccagtgggcaggcgagattgagaatctcggtatggttcttttgggtctcaaggagtgttgtttgGAGgaagaggagtgtGAGcaagaacctGAGaagGAGgattacgccatttggaatGAGaagttttgcgtctatGAGttggagGAGcag	TATTACGTAATG	ATCCACCGGTACCATGGCTAGCTATTACGTAATGcctcttattctctggcgccacgtgaaggccttctttttcattGAGGAGcaaGAGggtaaagtggtgGAGgtcGAGggcaacttcGAGGAGatccagtgggcaggcgagattgagaatctcggtatggttcttttgggtctcaaggagtgttgtttgGAGgaagaggagtgtGAGcaagaacctGAGaagGAGgattacgccatttggaatGAGaagttttgcgtctatGAGttggagGAGcagTCTAGCGGAGGATCTAGCGGAGG	3_4778_st_to_e_dna_repair_peptides_9NATG	FANCB	290.0	0.6275862068965518	2.645911992537345
360	0.0	2.0	198.0	0.0	2.0	2.0	hblOligo37541_Cat3	360	NM_1018113	5.0	AACAACGTGATGCTCAAGGAGTGTTGTTTGGAGGAAGAGGAGTGTGAGCAAGAACCTGAGAAGGAGGATTACGCCATTTGGAATGAGAAGTTTTGCGTCTATGAGTTGGAGGAGCAGGAGGTGCTTGAGGACATCTACATCATTCCTCCAGCTTATGAGGAGGTTGTTGAGTACGTCCATATTTGTGCCGAGGAGATCATTAAGAACCAGCTGCGCATCGAGCTCATTGCTCTGGAGCGCAAAAACCAACTCATCTCTAGCGGAGGATCTAGCGGAGG	AACAACGTGATGctcaaggagtgttgtttgGAGgaagaggagtgtGAGcaagaacctGAGaagGAGgattacgccatttggaatGAGaagttttgcgtctatGAGttggagGAGcaggaggtgcttGAGgacatctacatcattcctccagcttatGAGGAGgttgttGAGtacgtccatatttgtgccGAGgagatcattaagaaccagctgcgcatcGAGctcattgctctgGAGcgcaaaaaccaactcatc	AACAACGTGATG	ATCCACCGGTACCATGGCTAGCAACAACGTGATGctcaaggagtgttgtttgGAGgaagaggagtgtGAGcaagaacctGAGaagGAGgattacgccatttggaatGAGaagttttgcgtctatGAGttggagGAGcaggaggtgcttGAGgacatctacatcattcctccagcttatGAGGAGgttgttGAGtacgtccatatttgtgccGAGgagatcattaagaaccagctgcgcatcGAGctcattgctctgGAGcgcaaaaaccaactcatcTCTAGCGGAGGATCTAGCGGAGG	3_4778_st_to_e_dna_repair_peptides_9NATG	FANCB	200.0	0.01	-2.4710833175498204
361	0.0	0.0	107.0	0.0	1.0	0.0	hblOligo37541_Cat2	361	NM_1018113	5.0	GTTCTTTTGGGTCTCAAGGAGTGTTGTTTGTCAGAAGAGGAGTGTACACAAGAACCTAGCAAGTCAGATTACGCCATTTGGAATACTAAGTTTTGCGTCTATAGCTTGGAGAGCCAGGAGGTGCTTTCAGACATCTACATCATTCCTCCAGCTTATTCCTCTGTTGTTACATACGTCCATATTTGTGCCACCGAGATCATTAAGAACCAGCTGCGCATCTCCCTCATTGCTCTGACTCGCAAAAACCAACTCATCTCTAGCGGAGGATCTAGCGGAGG	gttcttttgggtctcaaggagtgttgtttgtcagaagaggagtgtacacaagaacctagcaagtcagattacgccatttggaatactaagttttgcgtctatagcttggagagccaggaggtgctttcagacatctacatcattcctccagcttattcctctgttgttacatacgtccatatttgtgccaccgagatcattaagaaccagctgcgcatctccctcattgctctgactcgcaaaaaccaactcatc		ATCCACCGGTACCATGGCTAGCgttcttttgggtctcaaggagtgttgtttgtcagaagaggagtgtacacaagaacctagcaagtcagattacgccatttggaatactaagttttgcgtctatagcttggagagccaggaggtgctttcagacatctacatcattcctccagcttattcctctgttgttacatacgtccatatttgtgccaccgagatcattaagaaccagctgcgcatctccctcattgctctgactcgcaaaaaccaactcatcTCTAGCGGAGGATCTAGCGGAGG	2_wt_dna_repair_peptides	FANCB	107.0	0.0
362	0.0	938.0	8534.0	1.0	157.0	938.0	hblOligo165952_Cat3	362	NM_1018113	6.0	TTTGACGTTATGCCTCCAGCTTATGAGGAGGTTGTTGAGTACGTCCATATTTGTGCCGAGGAGATCATTAAGAACCAGCTGCGCATCGAGCTCATTGCTCTGGAGCGCAAAAACCAACTCATCGAGTTCCAGAACGGCGAGCCTAAGAACGTCTGCCAACTTCCTTTTGGCGATCCATGTGCTGTGCAACTGATGGATGAGGGTGGTGGGAACTTGTTCTTTGTTGTGGAGTTCATTGAGAATAATGCATGCGCATCTAGCGGAGGATCTAGCGGAGG	TTTGACGTTATGcctccagcttatGAGGAGgttgttGAGtacgtccatatttgtgccGAGgagatcattaagaaccagctgcgcatcGAGctcattgctctgGAGcgcaaaaaccaactcatcGAGttccagaacggcGAGcctaagaacgtctgccaacttccttttggcgatccatgtgctgtgcaactgatggatGAGggtggtgggaacttgttctttgttgtgGAGttcattGAGaataatgcatgcgca	TTTGACGTTATG	ATCCACCGGTACCATGGCTAGCTTTGACGTTATGcctccagcttatGAGGAGgttgttGAGtacgtccatatttgtgccGAGgagatcattaagaaccagctgcgcatcGAGctcattgctctgGAGcgcaaaaaccaactcatcGAGttccagaacggcGAGcctaagaacgtctgccaacttccttttggcgatccatgtgctgtgcaactgatggatGAGggtggtgggaacttgttctttgttgtgGAGttcattGAGaataatgcatgcgcaTCTAGCGGAGGATCTAGCGGAGG	3_4778_st_to_e_dna_repair_peptides_9NATG	FANCB	9472.0	0.09902871621621621	-0.08402698215695104
364	0.0	219.0	318.0	0.0	3.0	219.0	hblOligo37542_Cat3	364	NM_1018113	7.0	TCATACTCTATGAACGTCTGCCAACTTCCTTTTGGCGATCCATGTGCTGTGCAACTGATGGATGAGGGTGGTGGGAACTTGTTCTTTGTTGTGGAGTTCATTGAGAATAATGCATGCGCAGTCTGGAAAGAAGAGTTTCAGGTTGCTGCTAAATGGGAGAAACTCGAGCTTGTCCTGATTGACGACTTTATTGGCGAGGGGGAGGAGCAAGTCCTTCTCCTGTTCAAAGATGAGCTTAATGAGGATTGTCTTGAGTCTAGCGGAGGATCTAGCGGAGG	TCATACTCTATGaacgtctgccaacttccttttggcgatccatgtgctgtgcaactgatggatGAGggtggtgggaacttgttctttgttgtgGAGttcattGAGaataatgcatgcgcagtctggaaagaaGAGtttcaggttgctgctaaatgggagaaactcGAGcttgtcctgattgacgactttattggcGAGgggGAGgagcaagtccttctcctgttcaaagatGAGcttaatGAGgattgtcttGAG	TCATACTCTATG	ATCCACCGGTACCATGGCTAGCTCATACTCTATGaacgtctgccaacttccttttggcgatccatgtgctgtgcaactgatggatGAGggtggtgggaacttgttctttgttgtgGAGttcattGAGaataatgcatgcgcagtctggaaagaaGAGtttcaggttgctgctaaatgggagaaactcGAGcttgtcctgattgacgactttattggcGAGgggGAGgagcaagtccttctcctgttcaaagatGAGcttaatGAGgattgtcttGAGTCTAGCGGAGGATCTAGCGGAGG	3_4778_st_to_e_dna_repair_peptides_9NATG	FANCB	537.0	0.40782122905027934	1.7510568796210935
365	0.0	60.0	871.0	0.0	1.0	60.0	hblOligo37542_Cat2	365	NM_1018113	7.0	GGCACCCCTAAGAACGTCTGCCAACTTCCTTTTGGCGATCCATGTGCTGTGCAACTGATGGATTCAGGTGGTGGGAACTTGTTCTTTGTTGTGTCCTTCATTAGCAATAATGCATGCGCAGTCTGGAAAGAAAGCTTTCAGGTTGCTGCTAAATGGGAGAAACTCAGCCTTGTCCTGATTGACGACTTTATTGGCTCAGGGACTGAGCAAGTCCTTCTCCTGTTCAAAGATAGTCTTAATTCCGATTGTCTTACCTCTAGCGGAGGATCTAGCGGAGG	ggcacccctaagaacgtctgccaacttccttttggcgatccatgtgctgtgcaactgatggattcaggtggtgggaacttgttctttgttgtgtccttcattagcaataatgcatgcgcagtctggaaagaaagctttcaggttgctgctaaatgggagaaactcagccttgtcctgattgacgactttattggctcagggactgagcaagtccttctcctgttcaaagatagtcttaattccgattgtcttacc		ATCCACCGGTACCATGGCTAGCggcacccctaagaacgtctgccaacttccttttggcgatccatgtgctgtgcaactgatggattcaggtggtgggaacttgttctttgttgtgtccttcattagcaataatgcatgcgcagtctggaaagaaagctttcaggttgctgctaaatgggagaaactcagccttgtcctgattgacgactttattggctcagggactgagcaagtccttctcctgttcaaagatagtcttaattccgattgtcttaccTCTAGCGGAGGATCTAGCGGAGG	2_wt_dna_repair_peptides	FANCB	931.0	0.0644468313641246	-0.5512608820456326
366	0.0	506.0	1696.0	1.0	7.0	506.0	hblOligo165953_Cat3	366	NM_1018113	8.0	CCCTATTGTATGGCTAAATGGGAGAAACTCGAGCTTGTCCTGATTGACGACTTTATTGGCGAGGGGGAGGAGCAAGTCCTTCTCCTGTTCAAAGATGAGCTTAATGAGGATTGTCTTGAGGAGTTCAAAATTGAGGATCTGGGTAAGATCAATTACGAGGAGGAACCTGAGGACTGTAACGAAGATGATCTTTTCGAAGACAAACAAGAAAATCGCTACCTCGTTGTCCCACCTCTTGAGGAGGGGTTGAAGGTGTCTAGCGGAGGATCTAGCGGAGG	CCCTATTGTATGgctaaatgggagaaactcGAGcttgtcctgattgacgactttattggcGAGgggGAGgagcaagtccttctcctgttcaaagatGAGcttaatGAGgattgtcttGAGGAGttcaaaattGAGgatctgggtaagatcaattacGAGGAGgaacctGAGgactgtaacgaagatgatcttttcgaagacaaacaagaaaatcgctacctcgttgtcccacctcttgagGAGgggttgaaggtg	CCCTATTGTATG	ATCCACCGGTACCATGGCTAGCCCCTATTGTATGgctaaatgggagaaactcGAGcttgtcctgattgacgactttattggcGAGgggGAGgagcaagtccttctcctgttcaaagatGAGcttaatGAGgattgtcttGAGGAGttcaaaattGAGgatctgggtaagatcaattacGAGGAGgaacctGAGgactgtaacgaagatgatcttttcgaagacaaacaagaaaatcgctacctcgttgtcccacctcttgagGAGgggttgaaggtgTCTAGCGGAGGATCTAGCGGAGG	3_4778_st_to_e_dna_repair_peptides_9NATG	FANCB	2202.0	0.22979109900090827	0.9145453855203867
368	0.0	336.0	1253.0	0.0	4.0	336.0	hblOligo37543_Cat3	368	NM_1018113	9.0	ATTCACCCAATGATCAATTACGAGGAGGAACCTGAGGACTGTAACGAAGATGATCTTTTCGAAGACAAACAAGAAAATCGCTACCTCGTTGTCCCACCTCTTGAGGAGGGGTTGAAGGTGTGTTTCGAGGAGTTTCGCGAGCTGCGCCAGCACCTCTTGCTCAAGGAGAAGATTATTGAGAAAGAGTACAAGGCCCTCATTAACTTGGTTCAGGGTAAGGACGACAACGAGGAGGAGGCTGAGGAGAAGGAATGCTCTAGCGGAGGATCTAGCGGAGG	ATTCACCCAATGatcaattacGAGGAGgaacctGAGgactgtaacgaagatgatcttttcgaagacaaacaagaaaatcgctacctcgttgtcccacctcttgagGAGgggttgaaggtgtgtttcGAGGAGtttcgcgagctgcgccagcacctcttgctcaaggagaagattattGAGaaaGAGtacaaggccctcattaacttggttcagggtaaggacgacaacGAGGAGGAGgctgaggagaaggaatgc	ATTCACCCAATG	ATCCACCGGTACCATGGCTAGCATTCACCCAATGatcaattacGAGGAGgaacctGAGgactgtaacgaagatgatcttttcgaagacaaacaagaaaatcgctacctcgttgtcccacctcttgagGAGgggttgaaggtgtgtttcGAGGAGtttcgcgagctgcgccagcacctcttgctcaaggagaagattattGAGaaaGAGtacaaggccctcattaacttggttcagggtaaggacgacaacGAGGAGGAGgctgaggagaaggaatgcTCTAGCGGAGGATCTAGCGGAGG	3_4778_st_to_e_dna_repair_peptides_9NATG	FANCB	1589.0	0.21145374449339208	0.8078517376519054
369	0.0	55.0	681.0	0.0	2.0	55.0	hblOligo37543_Cat2	369	NM_1018113	9.0	GATCTGGGTAAGATCAATTACAGTTCTGAACCTTCAGACTGTAACGAAGATGATCTTTTCGAAGACAAACAAGAAAATCGCTACCTCGTTGTCCCACCTCTTGAGACCGGGTTGAAGGTGTGTTTCTCAAGCTTTCGCGAGCTGCGCCAGCACCTCTTGCTCAAGGAGAAGATTATTTCAAAATCTTACAAGGCCCTCATTAACTTGGTTCAGGGTAAGGACGACAACACCTCATCAGCTGAGGAGAAGGAATGCTCTAGCGGAGGATCTAGCGGAGG	gatctgggtaagatcaattacagttctgaaccttcagactgtaacgaagatgatcttttcgaagacaaacaagaaaatcgctacctcgttgtcccacctcttgagaccgggttgaaggtgtgtttctcaagctttcgcgagctgcgccagcacctcttgctcaaggagaagattatttcaaaatcttacaaggccctcattaacttggttcagggtaaggacgacaacacctcatcagctgaggagaaggaatgc		ATCCACCGGTACCATGGCTAGCgatctgggtaagatcaattacagttctgaaccttcagactgtaacgaagatgatcttttcgaagacaaacaagaaaatcgctacctcgttgtcccacctcttgagaccgggttgaaggtgtgtttctcaagctttcgcgagctgcgccagcacctcttgctcaaggagaagattatttcaaaatcttacaaggccctcattaacttggttcagggtaaggacgacaacacctcatcagctgaggagaaggaatgcTCTAGCGGAGGATCTAGCGGAGG	2_wt_dna_repair_peptides	FANCB	736.0	0.07472826086956522	-0.39219258833227233
370	0.0	1.0	20.0	0.0	0.0	1.0	hblOligo165954_Cat3	370	NM_1018113	10.0	GGCCACGCGATGCAGCACCTCTTGCTCAAGGAGAAGATTATTGAGAAAGAGTACAAGGCCCTCATTAACTTGGTTCAGGGTAAGGACGACAACGAGGAGGAGGCTGAGGAGAAGGAATGCCTCGTGCCACTCTGCGGGGAAGAGGAAAACGAGGTGCATATCTTGGATGAGAAACTTGAGGATAATTTTCAGGATGAGGAACAGCTTGTGGAGAAAATCTGGTATCGCGTCATCGATGACGAGTTGGTTGTCGGGTCTAGCGGAGGATCTAGCGGAGG	GGCCACGCGATGcagcacctcttgctcaaggagaagattattGAGaaaGAGtacaaggccctcattaacttggttcagggtaaggacgacaacGAGGAGGAGgctgaggagaaggaatgcctcgtgccactctgcggggaagaggaaaacGAGgtgcatatcttggatgagaaacttGAGgataattttcaggatGAGgaacagcttgtggagaaaatctggtatcgcgtcatcgatgacGAGttggttgtcggg	GGCCACGCGATG	ATCCACCGGTACCATGGCTAGCGGCCACGCGATGcagcacctcttgctcaaggagaagattattGAGaaaGAGtacaaggccctcattaacttggttcagggtaaggacgacaacGAGGAGGAGgctgaggagaaggaatgcctcgtgccactctgcggggaagaggaaaacGAGgtgcatatcttggatgagaaacttGAGgataattttcaggatGAGgaacagcttgtggagaaaatctggtatcgcgtcatcgatgacGAGttggttgtcgggTCTAGCGGAGGATCTAGCGGAGG	3_4778_st_to_e_dna_repair_peptides_9NATG	FANCB	21.0	0.047619047619047616	-0.8716957409692214
371	0.0	220.0	529.0	0.0	3.0	220.0	hblOligo165954_Cat2	371	NM_1018113	10.0	CGCGAGCTGCGCCAGCACCTCTTGCTCAAGGAGAAGATTATTTCAAAATCTTACAAGGCCCTCATTAACTTGGTTCAGGGTAAGGACGACAACACCTCATCAGCTGAGGAGAAGGAATGCCTCGTGCCACTCTGCGGGGAAGAGGAAAACTCCGTGCATATCTTGGATGAGAAACTTAGCGATAATTTTCAGGATTCCGAACAGCTTGTGGAGAAAATCTGGTATCGCGTCATCGATGACTCTTTGGTTGTCGGGTCTAGCGGAGGATCTAGCGGAGG	cgcgagctgcgccagcacctcttgctcaaggagaagattatttcaaaatcttacaaggccctcattaacttggttcagggtaaggacgacaacacctcatcagctgaggagaaggaatgcctcgtgccactctgcggggaagaggaaaactccgtgcatatcttggatgagaaacttagcgataattttcaggattccgaacagcttgtggagaaaatctggtatcgcgtcatcgatgactctttggttgtcggg		ATCCACCGGTACCATGGCTAGCcgcgagctgcgccagcacctcttgctcaaggagaagattatttcaaaatcttacaaggccctcattaacttggttcagggtaaggacgacaacacctcatcagctgaggagaaggaatgcctcgtgccactctgcggggaagaggaaaactccgtgcatatcttggatgagaaacttagcgataattttcaggattccgaacagcttgtggagaaaatctggtatcgcgtcatcgatgactctttggttgtcgggTCTAGCGGAGGATCTAGCGGAGG	2_wt_dna_repair_peptides	FANCB	749.0	0.2937249666221629	1.2466756470788316
372	0.0	39.0	955.0	0.0	3.0	39.0	hblOligo37544_Cat3	372	NM_1018113	11.0	GATCGTAAGATGAACGAGGTGCATATCTTGGATGAGAAACTTGAGGATAATTTTCAGGATGAGGAACAGCTTGTGGAGAAAATCTGGTATCGCGTCATCGATGACGAGTTGGTTGTCGGGGTCAAGGAGGAGGAGGAGCTCAAACTTGAGCTCAACGATGTTGAGCTTGAGTTGCTTATGGATCAGGCACACGACGAGCGCTTCCGCTTGCTTAAATGTCAAAACCGCGTCATTAAACTGGAGGAGAATCCTTTTTCTAGCGGAGGATCTAGCGGAGG	GATCGTAAGATGaacGAGgtgcatatcttggatgagaaacttGAGgataattttcaggatGAGgaacagcttgtggagaaaatctggtatcgcgtcatcgatgacGAGttggttgtcggggtcaagGAGGAGGAGGAGctcaaacttGAGctcaacgatgttGAGcttGAGttgcttatggatcaggcacacgacGAGcgcttccgcttgcttaaatgtcaaaaccgcgtcattaaactgGAGGAGaatcctttt	GATCGTAAGATG	ATCCACCGGTACCATGGCTAGCGATCGTAAGATGaacGAGgtgcatatcttggatgagaaacttGAGgataattttcaggatGAGgaacagcttgtggagaaaatctggtatcgcgtcatcgatgacGAGttggttgtcggggtcaagGAGGAGGAGGAGctcaaacttGAGctcaacgatgttGAGcttGAGttgcttatggatcaggcacacgacGAGcgcttccgcttgcttaaatgtcaaaaccgcgtcattaaactgGAGGAGaatccttttTCTAGCGGAGGATCTAGCGGAGG	3_4778_st_to_e_dna_repair_peptides_9NATG	FANCB	994.0	0.039235412474849095	-1.0741131617663142
374	0.0	450.0	243.0	1.0	3.0	450.0	hblOligo165955_Cat3	374	NM_1018113	12.0	GGCATCTGGATGGAGCTCAACGATGTTGAGCTTGAGTTGCTTATGGATCAGGCACACGACGAGCGCTTCCGCTTGCTTAAATGTCAAAACCGCGTCATTAAACTGGAGGAGAATCCTTTTCCTGCCCCATATTTGATGCCTTGCGAAATTGGCCTTGAAGCCAAGCGCGTGGAGCTGGAGCCTGACGAGAAGAAAGAGGAAGAGTTTGTGTGCGAGCATCCAGAGAAGAAGGAATGTGTTCAGATCATTGAGGCCTCTAGCGGAGGATCTAGCGGAGG	GGCATCTGGATGGAGctcaacgatgttGAGcttGAGttgcttatggatcaggcacacgacGAGcgcttccgcttgcttaaatgtcaaaaccgcgtcattaaactgGAGGAGaatccttttcctgccccatatttgatgccttgcgaaattggccttgaagccaagcgcgtgGAGctgGAGcctgacGAGaagaaagaggaaGAGtttgtgtgcgagcatccaGAGaagaaggaatgtgttcagatcattGAGgcc	GGCATCTGGATG	ATCCACCGGTACCATGGCTAGCGGCATCTGGATGGAGctcaacgatgttGAGcttGAGttgcttatggatcaggcacacgacGAGcgcttccgcttgcttaaatgtcaaaaccgcgtcattaaactgGAGGAGaatccttttcctgccccatatttgatgccttgcgaaattggccttgaagccaagcgcgtgGAGctgGAGcctgacGAGaagaaagaggaaGAGtttgtgtgcgagcatccaGAGaagaaggaatgtgttcagatcattGAGgccTCTAGCGGAGGATCTAGCGGAGG	3_4778_st_to_e_dna_repair_peptides_9NATG	FANCB	693.0	0.6493506493506493	2.7402226720085863
378	0.0	0.0	52.0	787.0	2.0	0.0	hblOligo165956_Cat3	378	NM_1018113	14.0	TTACTTTTTATGTTCGAGAAGTTTTGTTGCGAGGTTCTTCTTCAAATTATGGAGCGCGAGGAGGGTAATTGTCCAAAGGACCGCTACGTTGTGTGCGGCCGCGTCTTTTTGGAGCTTGAGGACCTGGAGGAGGGCAAATACCTCCTCGAGTTCCCAAAAAAGAAACCTATTGAGCACATGGAAGATCTTTTTGCCTTGCTCGCAGCTTTTCATAAGGAGTGTTTTCAAATCGAGGAGCCTGGGTACGCATTGAACTCTAGCGGAGGATCTAGCGGAGG	TTACTTTTTATGttcGAGaagttttgttgcGAGgttcttcttcaaattatggagcgcgagGAGggtaattgtccaaaggaccgctacgttgtgtgcggccgcgtctttttgGAGcttgaggacctgGAGGAGggcaaatacctcctcGAGttcccaaaaaagaaacctattgagcacatggaagatctttttgccttgctcgcagcttttcataagGAGtgttttcaaatcGAGGAGcctgggtacgcattgaac	TTACTTTTTATG	ATCCACCGGTACCATGGCTAGCTTACTTTTTATGttcGAGaagttttgttgcGAGgttcttcttcaaattatggagcgcgagGAGggtaattgtccaaaggaccgctacgttgtgtgcggccgcgtctttttgGAGcttgaggacctgGAGGAGggcaaatacctcctcGAGttcccaaaaaagaaacctattgagcacatggaagatctttttgccttgctcgcagcttttcataagGAGtgttttcaaatcGAGGAGcctgggtacgcattgaacTCTAGCGGAGGATCTAGCGGAGG	3_4778_st_to_e_dna_repair_peptides_9NATG	FANCB	52.0	0.0
380	0.0	48.0	76.0	0.0	0.0	48.0	hblOligo37546_Cat3	380	NM_1018113	15.0	TCATTGATAATGGAGTTCCCAAAAAAGAAACCTATTGAGCACATGGAAGATCTTTTTGCCTTGCTCGCAGCTTTTCATAAGGAGTGTTTTCAAATCGAGGAGCCTGGGTACGCATTGAACGAGATGAAGGTCTGGTTGTTGGAACATATGAAATGCGAAATTATCAAAGAGTTCCCTGAAGTGTATTTCTGCGAGCGCCCAGGCGAGTTCTACGGCGAGCTTTTCGAGTGGAAACAGCGCGAGCCTTTCGAGGGTTCTAGCGGAGGATCTAGCGGAGG	TCATTGATAATGGAGttcccaaaaaagaaacctattgagcacatggaagatctttttgccttgctcgcagcttttcataagGAGtgttttcaaatcGAGGAGcctgggtacgcattgaacGAGatgaaggtctggttgttggaacatatgaaatgcgaaattatcaaagagttccctgaagtgtatttctgcgagcgcccaggcGAGttctacggcGAGcttttcGAGtggaaacagcgcGAGcctttcgagggt	TCATTGATAATG	ATCCACCGGTACCATGGCTAGCTCATTGATAATGGAGttcccaaaaaagaaacctattgagcacatggaagatctttttgccttgctcgcagcttttcataagGAGtgttttcaaatcGAGGAGcctgggtacgcattgaacGAGatgaaggtctggttgttggaacatatgaaatgcgaaattatcaaagagttccctgaagtgtatttctgcgagcgcccaggcGAGttctacggcGAGcttttcGAGtggaaacagcgcGAGcctttcgagggtTCTAGCGGAGGATCTAGCGGAGG	3_4778_st_to_e_dna_repair_peptides_9NATG	FANCB	124.0	0.3870967741935484	1.6645042032063293
383	0.0	0.0	75.0	0.0	0.0	0.0	hblOligo165957_Cat2	383	NM_1018113	16.0	TTGTTGGAACATATGAAATGCGAAATTATCAAAGAGTTCCCTGAAGTGTATTTCTGCGAGCGCCCAGGCAGTTTCTACGGCACACTTTTCACCTGGAAACAGCGCACACCTTTCGAGGGTATCCTCATCATCTATAGTCGCAATCAAACCGTCATGTTCCAATGTTTGCACAATCTGATCCGCATCTTGCCTATCAATTGTTTTCTGAAGAACCTTAAGTCTGGCTCTGAGAATTTTCTCATTGATAATATGGCCTCTAGCGGAGGATCTAGCGGAGG	ttgttggaacatatgaaatgcgaaattatcaaagagttccctgaagtgtatttctgcgagcgcccaggcagtttctacggcacacttttcacctggaaacagcgcacacctttcgagggtatcctcatcatctatagtcgcaatcaaaccgtcatgttccaatgtttgcacaatctgatccgcatcttgcctatcaattgttttctgaagaaccttaagtctggctctgagaattttctcattgataatatggcc		ATCCACCGGTACCATGGCTAGCttgttggaacatatgaaatgcgaaattatcaaagagttccctgaagtgtatttctgcgagcgcccaggcagtttctacggcacacttttcacctggaaacagcgcacacctttcgagggtatcctcatcatctatagtcgcaatcaaaccgtcatgttccaatgtttgcacaatctgatccgcatcttgcctatcaattgttttctgaagaaccttaagtctggctctgagaattttctcattgataatatggccTCTAGCGGAGGATCTAGCGGAGG	2_wt_dna_repair_peptides	FANCB	75.0	0.0
384	0.0	339.0	895.0	21.0	2.0	339.0	hblOligo37547_Cat3	384	NM_1018113	17.0	AAACGCCAGATGGAGGTCATGTTCCAATGTTTGCACAATCTGATCCGCATCTTGCCTATCAATTGTTTTCTGAAGAACCTTAAGGAGGGCGAGGAGAATTTTCTCATTGATAATATGGCCTTTGAGCTCGAAAAGGAACTCGTTGAGTTGGAGGAGTTGGAGGAGGCAATCGCTAAACACGAGGAGAACTTTATGCAACGCTGCGAGGTCGAGAAGGGCAAAGAGGAGGTTGTTGCCGCTGCACTCGAGGATCGCTCTAGCGGAGGATCTAGCGGAGG	AAACGCCAGATGGAGgtcatgttccaatgtttgcacaatctgatccgcatcttgcctatcaattgttttctgaagaaccttaagGAGggcGAGgagaattttctcattgataatatggcctttGAGctcgaaaaggaactcgttGAGttgGAGGAGttgGAGGAGgcaatcgctaaacacgagGAGaactttatgcaacgctgcgaggtcGAGaagggcaaaGAGGAGgttgttgccgctgcactcGAGgatcgc	AAACGCCAGATG	ATCCACCGGTACCATGGCTAGCAAACGCCAGATGGAGgtcatgttccaatgtttgcacaatctgatccgcatcttgcctatcaattgttttctgaagaaccttaagGAGggcGAGgagaattttctcattgataatatggcctttGAGctcgaaaaggaactcgttGAGttgGAGGAGttgGAGGAGgcaatcgctaaacacgagGAGaactttatgcaacgctgcgaggtcGAGaagggcaaaGAGGAGgttgttgccgctgcactcGAGgatcgcTCTAGCGGAGGATCTAGCGGAGG	3_4778_st_to_e_dna_repair_peptides_9NATG	FANCB	1234.0	0.2747163695299838	1.1532129216903644
385	0.0	1197.0	2980.0	0.0	11.0	1197.0	hblOligo37547_Cat2	385	NM_1018113	17.0	AGTCGCAATCAAACCGTCATGTTCCAATGTTTGCACAATCTGATCCGCATCTTGCCTATCAATTGTTTTCTGAAGAACCTTAAGTCTGGCTCTGAGAATTTTCTCATTGATAATATGGCCTTTACCCTCGAAAAGGAACTCGTTACCTTGTCATCATTGTCCTCAGCAATCGCTAAACACGAGTCTAACTTTATGCAACGCTGCGAGGTCTCCAAGGGCAAAAGCTCCGTTGTTGCCGCTGCACTCTCAGATCGCTCTAGCGGAGGATCTAGCGGAGG	agtcgcaatcaaaccgtcatgttccaatgtttgcacaatctgatccgcatcttgcctatcaattgttttctgaagaaccttaagtctggctctgagaattttctcattgataatatggcctttaccctcgaaaaggaactcgttaccttgtcatcattgtcctcagcaatcgctaaacacgagtctaactttatgcaacgctgcgaggtctccaagggcaaaagctccgttgttgccgctgcactctcagatcgc		ATCCACCGGTACCATGGCTAGCagtcgcaatcaaaccgtcatgttccaatgtttgcacaatctgatccgcatcttgcctatcaattgttttctgaagaaccttaagtctggctctgagaattttctcattgataatatggcctttaccctcgaaaaggaactcgttaccttgtcatcattgtcctcagcaatcgctaaacacgagtctaactttatgcaacgctgcgaggtctccaagggcaaaagctccgttgttgccgctgcactctcagatcgcTCTAGCGGAGGATCTAGCGGAGG	2_wt_dna_repair_peptides	FANCB	4177.0	0.2865693081158726	1.2119316586432924
386	0.0	231.0	964.0	0.0	3.0	231.0	hblOligo165958_Cat3	386	NM_1018113	18.0	TCCGGATTTATGTTGGAGGAGTTGGAGGAGGCAATCGCTAAACACGAGGAGAACTTTATGCAACGCTGCGAGGTCGAGAAGGGCAAAGAGGAGGTTGTTGCCGCTGCACTCGAGGATCGCCGCGAGAATATTCATCCTTACCGCAAAGAGTTGCAACGCGAAAAAAAAAAAATGTTGCAAGAGAATCTGAAGGTGGAGGGGGCCCTTTATCGCGAGATTGAGCTCAAAGTTGCAGAGGTCCAGCTTAAGGAGGACTCTAGCGGAGGATCTAGCGGAGG	TCCGGATTTATGttgGAGGAGttgGAGGAGgcaatcgctaaacacgagGAGaactttatgcaacgctgcgaggtcGAGaagggcaaaGAGGAGgttgttgccgctgcactcGAGgatcgccgcgagaatattcatccttaccgcaaagagttgcaacgcgaaaaaaaaaaaatgttgcaaGAGaatctgaaggtgGAGggggccctttatcgcgagattGAGctcaaagttgcagaggtccagcttaagGAGgac	TCCGGATTTATG	ATCCACCGGTACCATGGCTAGCTCCGGATTTATGttgGAGGAGttgGAGGAGgcaatcgctaaacacgagGAGaactttatgcaacgctgcgaggtcGAGaagggcaaaGAGGAGgttgttgccgctgcactcGAGgatcgccgcgagaatattcatccttaccgcaaagagttgcaacgcgaaaaaaaaaaaatgttgcaaGAGaatctgaaggtgGAGggggccctttatcgcgagattGAGctcaaagttgcagaggtccagcttaagGAGgacTCTAGCGGAGGATCTAGCGGAGG	3_4778_st_to_e_dna_repair_peptides_9NATG	FANCB	1195.0	0.19330543933054392	0.6953629484960173
387	0.0	1053.0	5365.0	8.0	9.0	1053.0	hblOligo165958_Cat2	387	NM_1018113	18.0	GAACTCGTTACCTTGTCATCATTGTCCTCAGCAATCGCTAAACACGAGTCTAACTTTATGCAACGCTGCGAGGTCTCCAAGGGCAAAAGCTCCGTTGTTGCCGCTGCACTCTCAGATCGCCGCGAGAATATTCATCCTTACCGCAAAGAGTTGCAACGCGAAAAAAAAAAAATGTTGCAAACTAATCTGAAGGTGTCCGGGGCCCTTTATCGCGAGATTACCCTCAAAGTTGCAGAGGTCCAGCTTAAGTCCGACTCTAGCGGAGGATCTAGCGGAGG	gaactcgttaccttgtcatcattgtcctcagcaatcgctaaacacgagtctaactttatgcaacgctgcgaggtctccaagggcaaaagctccgttgttgccgctgcactctcagatcgccgcgagaatattcatccttaccgcaaagagttgcaacgcgaaaaaaaaaaaatgttgcaaactaatctgaaggtgtccggggccctttatcgcgagattaccctcaaagttgcagaggtccagcttaagtccgac		ATCCACCGGTACCATGGCTAGCgaactcgttaccttgtcatcattgtcctcagcaatcgctaaacacgagtctaactttatgcaacgctgcgaggtctccaagggcaaaagctccgttgttgccgctgcactctcagatcgccgcgagaatattcatccttaccgcaaagagttgcaacgcgaaaaaaaaaaaatgttgcaaactaatctgaaggtgtccggggccctttatcgcgagattaccctcaaagttgcagaggtccagcttaagtccgacTCTAGCGGAGGATCTAGCGGAGG	2_wt_dna_repair_peptides	FANCB	6418.0	0.16406980367715798	0.4957833896539461
388	0.0	0.0	129.0	0.0	0.0	0.0	hblOligo37548_Cat3	388	NM_1018113	19.0	CGGTCTCTGATGAAACACGAGGAGAACTTTATGCAACGCTGCGAGGTCGAGAAGGGCAAAGAGGAGGTTGTTGCCGCTGCACTCGAGGATCGCCGCGAGAATATTCATCCTTACCGCAAAGAGTTGCAACGCGAAAAAAAAAAAATGTTGCAAGAGAATCTGAAGGTGGAGGGGGCCCTTTATCGCGAGATTGAGCTCAAAGTTGCAGAGGTCCAGCTTAAGGAGGACTTCGCTGCTCAGAAGTTGGAGAACCTCTCTAGCGGAGGATCTAGCGGAGG	CGGTCTCTGATGaaacacgagGAGaactttatgcaacgctgcgaggtcGAGaagggcaaaGAGGAGgttgttgccgctgcactcGAGgatcgccgcgagaatattcatccttaccgcaaagagttgcaacgcgaaaaaaaaaaaatgttgcaaGAGaatctgaaggtgGAGggggccctttatcgcgagattGAGctcaaagttgcagaggtccagcttaagGAGgacttcgctgctcagaagttgGAGaacctc	CGGTCTCTGATG	ATCCACCGGTACCATGGCTAGCCGGTCTCTGATGaaacacgagGAGaactttatgcaacgctgcgaggtcGAGaagggcaaaGAGGAGgttgttgccgctgcactcGAGgatcgccgcgagaatattcatccttaccgcaaagagttgcaacgcgaaaaaaaaaaaatgttgcaaGAGaatctgaaggtgGAGggggccctttatcgcgagattGAGctcaaagttgcagaggtccagcttaagGAGgacttcgctgctcagaagttgGAGaacctcTCTAGCGGAGGATCTAGCGGAGG	3_4778_st_to_e_dna_repair_peptides_9NATG	FANCB	129.0	0.0
389	0.0	1215.0	2173.0	0.0	6.0	1215.0	hblOligo37548_Cat2	389	NM_1018113	19.0	TCAGCAATCGCTAAACACGAGTCTAACTTTATGCAACGCTGCGAGGTCTCCAAGGGCAAAAGCTCCGTTGTTGCCGCTGCACTCTCAGATCGCCGCGAGAATATTCATCCTTACCGCAAAGAGTTGCAACGCGAAAAAAAAAAAATGTTGCAAACTAATCTGAAGGTGTCCGGGGCCCTTTATCGCGAGATTACCCTCAAAGTTGCAGAGGTCCAGCTTAAGTCCGACTTCGCTGCTCAGAAGTTGAGTAACCTCTCTAGCGGAGGATCTAGCGGAGG	tcagcaatcgctaaacacgagtctaactttatgcaacgctgcgaggtctccaagggcaaaagctccgttgttgccgctgcactctcagatcgccgcgagaatattcatccttaccgcaaagagttgcaacgcgaaaaaaaaaaaatgttgcaaactaatctgaaggtgtccggggccctttatcgcgagattaccctcaaagttgcagaggtccagcttaagtccgacttcgctgctcagaagttgagtaacctc		ATCCACCGGTACCATGGCTAGCtcagcaatcgctaaacacgagtctaactttatgcaacgctgcgaggtctccaagggcaaaagctccgttgttgccgctgcactctcagatcgccgcgagaatattcatccttaccgcaaagagttgcaacgcgaaaaaaaaaaaatgttgcaaactaatctgaaggtgtccggggccctttatcgcgagattaccctcaaagttgcagaggtccagcttaagtccgacttcgctgctcagaagttgagtaacctcTCTAGCGGAGGATCTAGCGGAGG	2_wt_dna_repair_peptides	FANCB	3388.0	0.35861865407319954	1.5426719081029887
396	0.0	0.0	166.0	0.0	0.0	0.0	hblOligo252076_Cat2	396	NM_1024844	1.0	ATCAGCGTGCTGCAAACATCAAGCAGCTCCCTTCGCATGGGCGCATACGTTTTCATTGGGGTGGGCGCCGTGACAATGTTGATGGGGTTTCTTGGTTGTATCGGCGCTGTGAACGAAGTGCGCTGTCTCCTCGGTTTGTTGAAGCAGGAGATGGGCGGCATCGTGACTGAACTCATTCGCGACTATAATAGTTCCCGCGAGGACTCTCTGCAAGACGCCTGGGATTACGTGCAAGCCCAAGTCAAATGCTGCGGGTCTAGCGGAGGATCTAGCGGAGG	atcagcgtgctgcaaacatcaagcagctcccttcgcatgggcgcatacgttttcattggggtgggcgccgtgacaatgttgatggggtttcttggttgtatcggcgctgtgaacgaagtgcgctgtctcctcggtttgttgaagcaggagatgggcggcatcgtgactgaactcattcgcgactataatagttcccgcgaggactctctgcaagacgcctgggattacgtgcaagcccaagtcaaatgctgcggg		ATCCACCGGTACCATGGCTAGCatcagcgtgctgcaaacatcaagcagctcccttcgcatgggcgcatacgttttcattggggtgggcgccgtgacaatgttgatggggtttcttggttgtatcggcgctgtgaacgaagtgcgctgtctcctcggtttgttgaagcaggagatgggcggcatcgtgactgaactcattcgcgactataatagttcccgcgaggactctctgcaagacgcctgggattacgtgcaagcccaagtcaaatgctgcgggTCTAGCGGAGGATCTAGCGGAGG	2_wt_dna_repair_peptides	CD82	166.0	0.0
397	0.0	190.0	2025.0	0.0	11.0	190.0	hblOligo31944_Cat3	397	NM_1025248	1.0	AGGCTTTACATGCCTCGCCCTGCCCTGTGTTATCATTTTTTGGAGGAGTTGCTCCGCGAGGCCATGCAAAACGCTCGCGGGGCACGCCAACGCGCTGAAGCAGCAGTCTTGGAGGGGCCAGGGCCTCCATTGGGTCGCGCTGCACAACATGGTATTCCTCGCCCACTGGAGGAGGCAGGGCGCCTTGAGCAAGGTTGCCGCGGTGCAGAGGAGGTGGGGGCCGCCGGTTGGAAGGGGGAACTCCCTAAAGCTGGTTCTAGCGGAGGATCTAGCGGAGG	AGGCTTTACATGcctcgccctgccctgtgttatcattttttgGAGGAGttgctccgcGAGgccatgcaaaacgctcgcggggcacgccaacgcgctgaagcagcagtcttgGAGgggccagggcctccattgggtcgcgctgcacaacatggtattcctcgcccactgGAGGAGgcagggcgccttGAGcaaggttgccgcggtgcaGAGGAGgtgggggccgccggttggaagggggaactccctaaagctggt	AGGCTTTACATG	ATCCACCGGTACCATGGCTAGCAGGCTTTACATGcctcgccctgccctgtgttatcattttttgGAGGAGttgctccgcGAGgccatgcaaaacgctcgcggggcacgccaacgcgctgaagcagcagtcttgGAGgggccagggcctccattgggtcgcgctgcacaacatggtattcctcgcccactgGAGGAGgcagggcgccttGAGcaaggttgccgcggtgcaGAGGAGgtgggggccgccggttggaagggggaactccctaaagctggtTCTAGCGGAGGATCTAGCGGAGG	3_4778_st_to_e_dna_repair_peptides_9NATG	DUT	2215.0	0.08577878103837472	-0.2422643747953841
400	0.0	1594.0	7792.0	1.0	29.0	1594.0	hblOligo160806_Cat2	400	NM_1025248	2.0	GGTCGCGCTGCACAACATGGTATTCCTCGCCCACTGAGTTCAGCAGGGCGCCTTTCACAAGGTTGCCGCGGTGCATCCACTGTGGGGGCCGCCGGTTGGAAGGGGGAACTCCCTAAAGCTGGTGGCTCCCCAGCTCCTGGCCCAGAAACACCAGCAATTTCACCAAGTAAGCGCGCCCGCCCAGCTGAAGTGGGGGGTATGCAGTTGCGCTTTGCCCGCCTTAGTGAACACGCCACAGCCCCAACCCGCGGTAGCTCTAGCGGAGGATCTAGCGGAGG	ggtcgcgctgcacaacatggtattcctcgcccactgagttcagcagggcgcctttcacaaggttgccgcggtgcatccactgtgggggccgccggttggaagggggaactccctaaagctggtggctccccagctcctggcccagaaacaccagcaatttcaccaagtaagcgcgcccgcccagctgaagtggggggtatgcagttgcgctttgcccgccttagtgaacacgccacagccccaacccgcggtagc		ATCCACCGGTACCATGGCTAGCggtcgcgctgcacaacatggtattcctcgcccactgagttcagcagggcgcctttcacaaggttgccgcggtgcatccactgtgggggccgccggttggaagggggaactccctaaagctggtggctccccagctcctggcccagaaacaccagcaatttcaccaagtaagcgcgcccgcccagctgaagtggggggtatgcagttgcgctttgcccgccttagtgaacacgccacagccccaacccgcggtagcTCTAGCGGAGGATCTAGCGGAGG	2_wt_dna_repair_peptides	DUT	9386.0	0.16982740251438314	0.5371855466125588
401	0.0	304.0	2626.0	1.0	6.0	304.0	hblOligo31945_Cat3	401	NM_1025248	3.0	CGGTTCTGGATGGAGCCAGCAATTGAGCCAGAGAAGCGCGCCCGCCCAGCTGAAGTGGGGGGTATGCAGTTGCGCTTTGCCCGCCTTGAGGAACACGCCGAGGCCCCAGAGCGCGGTGAGGCTCGCGCTGCCGGGTACGATCTGTACGAGGCATATGACTACGAGATTCCACCAATGGAAAAGGCCGTGGTTAAAGAGGACATTCAGATCGCATTGCCTGAGGGGTGTTACGGGCGCGTCGCACCTCGCGAGGGCTCTAGCGGAGGATCTAGCGGAGG	CGGTTCTGGATGGAGccagcaattGAGccaGAGaagcgcgcccgcccagctgaagtggggggtatgcagttgcgctttgcccgccttGAGgaacacgccGAGgccccaGAGcgcggtGAGgctcgcgctgccgggtacgatctgtacGAGgcatatgactacGAGattccaccaatggaaaaggccgtggttaaaGAGgacattcagatcgcattgcctGAGgggtgttacgggcgcgtcgcacctcgcGAGggc	CGGTTCTGGATG	ATCCACCGGTACCATGGCTAGCCGGTTCTGGATGGAGccagcaattGAGccaGAGaagcgcgcccgcccagctgaagtggggggtatgcagttgcgctttgcccgccttGAGgaacacgccGAGgccccaGAGcgcggtGAGgctcgcgctgccgggtacgatctgtacGAGgcatatgactacGAGattccaccaatggaaaaggccgtggttaaaGAGgacattcagatcgcattgcctGAGgggtgttacgggcgcgtcgcacctcgcGAGggcTCTAGCGGAGGATCTAGCGGAGG	3_4778_st_to_e_dna_repair_peptides_9NATG	DUT	2930.0	0.1037542662116041	-0.03215282087175053
402	0.0	133.0	1250.0	0.0	6.0	133.0	hblOligo31945_Cat2	402	NM_1025248	3.0	CCTGGCCCAGAAACACCAGCAATTTCACCAAGTAAGCGCGCCCGCCCAGCTGAAGTGGGGGGTATGCAGTTGCGCTTTGCCCGCCTTAGTGAACACGCCACAGCCCCAACCCGCGGTAGCGCTCGCGCTGCCGGGTACGATCTGTACTCCGCATATGACTACACCATTCCACCAATGGAAAAGGCCGTGGTTAAAACTGACATTCAGATCGCATTGCCTTCCGGGTGTTACGGGCGCGTCGCACCTCGCTCCGGCTCTAGCGGAGGATCTAGCGGAGG	cctggcccagaaacaccagcaatttcaccaagtaagcgcgcccgcccagctgaagtggggggtatgcagttgcgctttgcccgccttagtgaacacgccacagccccaacccgcggtagcgctcgcgctgccgggtacgatctgtactccgcatatgactacaccattccaccaatggaaaaggccgtggttaaaactgacattcagatcgcattgccttccgggtgttacgggcgcgtcgcacctcgctccggc		ATCCACCGGTACCATGGCTAGCcctggcccagaaacaccagcaatttcaccaagtaagcgcgcccgcccagctgaagtggggggtatgcagttgcgctttgcccgccttagtgaacacgccacagccccaacccgcggtagcgctcgcgctgccgggtacgatctgtactccgcatatgactacaccattccaccaatggaaaaggccgtggttaaaactgacattcagatcgcattgccttccgggtgttacgggcgcgtcgcacctcgctccggcTCTAGCGGAGGATCTAGCGGAGG	2_wt_dna_repair_peptides	DUT	1383.0	0.09616775126536514	-0.11651316948982382
403	0.0	340.0	561.0	1.0	4.0	340.0	hblOligo160807_Cat3	403	NM_1025248	4.0	CTAATTGGCATGGAGGCATATGACTACGAGATTCCACCAATGGAAAAGGCCGTGGTTAAAGAGGACATTCAGATCGCATTGCCTGAGGGGTGTTACGGGCGCGTCGCACCTCGCGAGGGCTTGGCAGCAAAGCACTTCATTGACGTGGGCGCAGGGGTGATTGATGAAGACTACCGCGGCAACGTTGGTGTTGTGCTGTTCAACTTTGGTAAAGAGAAGTTTGAGGTTAAGAAGGGTGATCGCATCGCACAGCTTTCTAGCGGAGGATCTAGCGGAGG	CTAATTGGCATGGAGgcatatgactacGAGattccaccaatggaaaaggccgtggttaaaGAGgacattcagatcgcattgcctGAGgggtgttacgggcgcgtcgcacctcgcGAGggcttggcagcaaagcacttcattgacgtgggcgcaggggtgattgatgaagactaccgcggcaacgttggtgttgtgctgttcaactttggtaaagagaagtttgaggttaagaagggtgatcgcatcgcacagctt	CTAATTGGCATG	ATCCACCGGTACCATGGCTAGCCTAATTGGCATGGAGgcatatgactacGAGattccaccaatggaaaaggccgtggttaaaGAGgacattcagatcgcattgcctGAGgggtgttacgggcgcgtcgcacctcgcGAGggcttggcagcaaagcacttcattgacgtgggcgcaggggtgattgatgaagactaccgcggcaacgttggtgttgtgctgttcaactttggtaaagagaagtttgaggttaagaagggtgatcgcatcgcacagcttTCTAGCGGAGGATCTAGCGGAGG	3_4778_st_to_e_dna_repair_peptides_9NATG	DUT	901.0	0.37735849056603776	1.62326124467228
404	0.0	88.0	2272.0	0.0	10.0	88.0	hblOligo160807_Cat2	404	NM_1025248	4.0	TACGATCTGTACTCCGCATATGACTACACCATTCCACCAATGGAAAAGGCCGTGGTTAAAACTGACATTCAGATCGCATTGCCTTCCGGGTGTTACGGGCGCGTCGCACCTCGCTCCGGCTTGGCAGCAAAGCACTTCATTGACGTGGGCGCAGGGGTGATTGATGAAGACTACCGCGGCAACGTTGGTGTTGTGCTGTTCAACTTTGGTAAAGAGAAGTTTGAGGTTAAGAAGGGTGATCGCATCGCACAGCTTTCTAGCGGAGGATCTAGCGGAGG	tacgatctgtactccgcatatgactacaccattccaccaatggaaaaggccgtggttaaaactgacattcagatcgcattgccttccgggtgttacgggcgcgtcgcacctcgctccggcttggcagcaaagcacttcattgacgtgggcgcaggggtgattgatgaagactaccgcggcaacgttggtgttgtgctgttcaactttggtaaagagaagtttgaggttaagaagggtgatcgcatcgcacagctt		ATCCACCGGTACCATGGCTAGCtacgatctgtactccgcatatgactacaccattccaccaatggaaaaggccgtggttaaaactgacattcagatcgcattgccttccgggtgttacgggcgcgtcgcacctcgctccggcttggcagcaaagcacttcattgacgtgggcgcaggggtgattgatgaagactaccgcggcaacgttggtgttgtgctgttcaactttggtaaagagaagtttgaggttaagaagggtgatcgcatcgcacagcttTCTAGCGGAGGATCTAGCGGAGG	2_wt_dna_repair_peptides	DUT	2360.0	0.03728813559322034	-1.1270424327780661
406	0.0	6.0	729.0	1.0	2.0	6.0	hblOligo31946_Cat2	406	NM_1025248	5.0	GGGCGCGTCGCACCTCGCTCCGGCTTGGCAGCAAAGCACTTCATTGACGTGGGCGCAGGGGTGATTGATGAAGACTACCGCGGCAACGTTGGTGTTGTGCTGTTCAACTTTGGTAAAGAGAAGTTTGAGGTTAAGAAGGGTGATCGCATCGCACAGCTTATTTGTGAACGCATCTTCTATCCTGAGATTGAGGAGGTCCAAGCCTTGGACGATACAGAGCGCGGCAGCGGCGGGTTCGGCAGCACTGGCAAGAACTCTAGCGGAGGATCTAGCGGAGG	gggcgcgtcgcacctcgctccggcttggcagcaaagcacttcattgacgtgggcgcaggggtgattgatgaagactaccgcggcaacgttggtgttgtgctgttcaactttggtaaagagaagtttgaggttaagaagggtgatcgcatcgcacagcttatttgtgaacgcatcttctatcctgagattgaggaggtccaagccttggacgatacagagcgcggcagcggcgggttcggcagcactggcaagaac		ATCCACCGGTACCATGGCTAGCgggcgcgtcgcacctcgctccggcttggcagcaaagcacttcattgacgtgggcgcaggggtgattgatgaagactaccgcggcaacgttggtgttgtgctgttcaactttggtaaagagaagtttgaggttaagaagggtgatcgcatcgcacagcttatttgtgaacgcatcttctatcctgagattgaggaggtccaagccttggacgatacagagcgcggcagcggcgggttcggcagcactggcaagaacTCTAGCGGAGGATCTAGCGGAGG	2_wt_dna_repair_peptides	DUT	735.0	0.00816326530612245	-2.6758777301958334
408	0.0	1763.0	5433.0	1.0	28.0	1763.0	hblOligo134487_Cat6	408	NM_1029882	2.0	TCCCCACCAGATAAAGCCTTTAGTACACATGCTTTTAGCGAGAACCCACGCCCACCACCACGCCGCGACCCTTCAACTCGCCGCCCTCCAGTCCTCGCAAAGGGTGACGACCCATTGCCACCTCGCGCCGCACGCCCTGTCTCTCAGGCACGCTGCCCTACCCCTGTCGGTGATGGTTCCTCATCACGCCGCTGTTGGGATAACGGTCGCGTGAATCTTCGCCCTGTCGTTCAACTGATCGATATTATGAAGGACTCTAGCGGAGGATCTAGCGGAGG	tccccaccagataaagcctttagtacacatgcttttagcgagaacccacgcccaccaccacgccgcgacccttcaactcgccgccctccagtcctcgcaaagggtgacgacccattgccacctcgcgccgcacgccctgtctctcaggcacgctgccctacccctgtcggtgatggttcctcatcacgccgctgttgggataacggtcgcgtgaatcttcgccctgtcgttcaactgatcgatattatgaaggac		ATCCACCGGTACCATGGCTAGCtccccaccagataaagcctttagtacacatgcttttagcgagaacccacgcccaccaccacgccgcgacccttcaactcgccgccctccagtcctcgcaaagggtgacgacccattgccacctcgcgccgcacgccctgtctctcaggcacgctgccctacccctgtcggtgatggttcctcatcacgccgctgttgggataacggtcgcgtgaatcttcgccctgtcgttcaactgatcgatattatgaaggacTCTAGCGGAGGATCTAGCGGAGG	6_phosphoprotein_peptides	AHDC1	7196.0	0.24499722067815452	0.9985619684311164
409	0.0	1238.0	2327.0	1.0	4.0	1238.0	hblOligo3303_Cat6	409	NM_1029882	3.0	CCTGTCTCTCAGGCACGCTGCCCTACCCCTGTCGGTGATGGTTCCTCATCACGCCGCTGTTGGGATAACGGTCGCGTGAATCTTCGCCCTGTCGTTCAACTGATCGATATTATGAAGGACCTTACTCGCTTGAGCCAGGATCTGCAACACAGCGGGGTGCATCTGGATTGTGGCGGCCTGCGCTTGTCACGCCCTCCTGCTCCACCACCAGGTGATCTGCAGTACTCCTTCTTCAGCTCTCCTTCTCTTGCCAATTCTAGCGGAGGATCTAGCGGAGG	cctgtctctcaggcacgctgccctacccctgtcggtgatggttcctcatcacgccgctgttgggataacggtcgcgtgaatcttcgccctgtcgttcaactgatcgatattatgaaggaccttactcgcttgagccaggatctgcaacacagcggggtgcatctggattgtggcggcctgcgcttgtcacgccctcctgctccaccaccaggtgatctgcagtactccttcttcagctctccttctcttgccaat		ATCCACCGGTACCATGGCTAGCcctgtctctcaggcacgctgccctacccctgtcggtgatggttcctcatcacgccgctgttgggataacggtcgcgtgaatcttcgccctgtcgttcaactgatcgatattatgaaggaccttactcgcttgagccaggatctgcaacacagcggggtgcatctggattgtggcggcctgcgcttgtcacgccctcctgctccaccaccaggtgatctgcagtactccttcttcagctctccttctcttgccaatTCTAGCGGAGGATCTAGCGGAGG	6_phosphoprotein_peptides	AHDC1	3565.0	0.3472650771388499	1.492953822527019
411	0.0	1021.0	3019.0	3.0	28.0	1021.0	hblOligo134488_Cat6	411	NM_1029882	4.0	CAGGATCTGCAACACAGCGGGGTGCATCTGGATTGTGGCGGCCTGCGCTTGTCACGCCCTCCTGCTCCACCACCAGGTGATCTGCAGTACTCCTTCTTCAGCTCTCCTTCTCTTGCCAATAGCATCCGCTCACCTGAGGAGCGCGCCACTCCACACGCAAAATCCGAGCGCCCTTCCCATCCACTTTATGAACCTGAACCTGAGCCTCGCGATTCCCCTCAGCCAGGGCAAGGTCATTCCCCTGGGGCCACCGCTTCTAGCGGAGGATCTAGCGGAGG	caggatctgcaacacagcggggtgcatctggattgtggcggcctgcgcttgtcacgccctcctgctccaccaccaggtgatctgcagtactccttcttcagctctccttctcttgccaatagcatccgctcacctgaggagcgcgccactccacacgcaaaatccgagcgcccttcccatccactttatgaacctgaacctgagcctcgcgattcccctcagccagggcaaggtcattcccctggggccaccgct		ATCCACCGGTACCATGGCTAGCcaggatctgcaacacagcggggtgcatctggattgtggcggcctgcgcttgtcacgccctcctgctccaccaccaggtgatctgcagtactccttcttcagctctccttctcttgccaatagcatccgctcacctgaggagcgcgccactccacacgcaaaatccgagcgcccttcccatccactttatgaacctgaacctgagcctcgcgattcccctcagccagggcaaggtcattcccctggggccaccgctTCTAGCGGAGGATCTAGCGGAGG	6_phosphoprotein_peptides	AHDC1	4040.0	0.2527227722772277	1.039893421042596
412	0.0	3007.0	6283.0	2.0	25.0	3007.0	hblOligo3304_Cat7	412	NM_1029882	5.0	TATGTCCTTATGGAGCCACACGCAAAAGAGGAGCGCCCTGAGCATCCACTTTATGAACCTGAACCTGAGCCTCGCGATGAGCCTCAGCCAGGGCAAGGTCATGAGCCTGGGGCCGAGGCTGCCGCAGAGGGGCTGCCACCAGAACCAGAGCCAGACGAGGAGGACTATGAGGAGCTTGCAGACGCTGACATTCTGGAGGAATTGGCCGAGCTGGAGTGTCCAGAGGCACAGCTTTTGGAAGCACAGGCACTGGAGTCTAGCGGAGGATCTAGCGGAGG	TATGTCCTTATGGAGccacacgcaaaaGAGgagcgccctGAGcatccactttatgaacctgaacctgagcctcgcgatGAGcctcagccagggcaaggtcatGAGcctggggccGAGgctgccgcaGAGgggctgccaccagaaccagagccagacGAGGAGgactatGAGgagcttgcagacgctgacattctgGAGgaattggccGAGctgGAGtgtccagaggcacagcttttggaagcacaggcactggag	TATGTCCTTATG	ATCCACCGGTACCATGGCTAGCTATGTCCTTATGGAGccacacgcaaaaGAGgagcgccctGAGcatccactttatgaacctgaacctgagcctcgcgatGAGcctcagccagggcaaggtcatGAGcctggggccGAGgctgccgcaGAGgggctgccaccagaaccagagccagacGAGGAGgactatGAGgagcttgcagacgctgacattctgGAGgaattggccGAGctgGAGtgtccagaggcacagcttttggaagcacaggcactggagTCTAGCGGAGGATCTAGCGGAGG	7_sampled_680_from_cat6	AHDC1	9290.0	0.32368137782561895	1.3871318631703513
414	0.0	1405.0	2378.0	3.0	17.0	1405.0	hblOligo134489_Cat7	414	NM_1029882	6.0	GGGTGGGTCATGGAGCCAGACGAGGAGGACTATGAGGAGCTTGCAGACGCTGACATTCTGGAGGAATTGGCCGAGCTGGAGTGTCCAGAGGCACAGCTTTTGGAAGCACAGGCACTGGAGCCTCCAGAGCCAGAGCCAGAACCTCAGCTTCTCGATCCACAACCTCGCTTCCTCGACCCTCAGGCACTCGAACCTCTTGGCGAAGCCTTGGAGCTTCCACCTCTCCAGCCTCTGGCAGACCCACTTGGCCTTCCTTCTAGCGGAGGATCTAGCGGAGG	GGGTGGGTCATGgagccagacGAGGAGgactatGAGgagcttgcagacgctgacattctgGAGgaattggccGAGctgGAGtgtccagaggcacagcttttggaagcacaggcactggagcctccaGAGccagagccagaacctcagcttctcgatccacaacctcgcttcctcgaccctcaggcactcgaacctcttggcgaagccttggagcttccacctctccagcctctggcagacccacttggccttcct	GGGTGGGTCATG	ATCCACCGGTACCATGGCTAGCGGGTGGGTCATGgagccagacGAGGAGgactatGAGgagcttgcagacgctgacattctgGAGgaattggccGAGctgGAGtgtccagaggcacagcttttggaagcacaggcactggagcctccaGAGccagagccagaacctcagcttctcgatccacaacctcgcttcctcgaccctcaggcactcgaacctcttggcgaagccttggagcttccacctctccagcctctggcagacccacttggccttcctTCTAGCGGAGGATCTAGCGGAGG	7_sampled_680_from_cat6	AHDC1	3783.0	0.37139836108908275	1.5978140371018883
415	0.0	2405.0	7787.0	257.0	7.0	2405.0	hblOligo134489_Cat6	415	NM_1029882	6.0	CCACCAGAACCAGAGCCAGACAGCACAGACTATAGTGAGCTTGCAGACGCTGACATTCTGTCTGAATTGGCCAGTCTGACATGTCCAGAGGCACAGCTTTTGGAAGCACAGGCACTGGAGCCTCCAAGTCCAGAGCCAGAACCTCAGCTTCTCGATCCACAACCTCGCTTCCTCGACCCTCAGGCACTCGAACCTCTTGGCGAAGCCTTGGAGCTTCCACCTCTCCAGCCTCTGGCAGACCCACTTGGCCTTCCTTCTAGCGGAGGATCTAGCGGAGG	ccaccagaaccagagccagacagcacagactatagtgagcttgcagacgctgacattctgtctgaattggccagtctgacatgtccagaggcacagcttttggaagcacaggcactggagcctccaagtccagagccagaacctcagcttctcgatccacaacctcgcttcctcgaccctcaggcactcgaacctcttggcgaagccttggagcttccacctctccagcctctggcagacccacttggccttcct		ATCCACCGGTACCATGGCTAGCccaccagaaccagagccagacagcacagactatagtgagcttgcagacgctgacattctgtctgaattggccagtctgacatgtccagaggcacagcttttggaagcacaggcactggagcctccaagtccagagccagaacctcagcttctcgatccacaacctcgcttcctcgaccctcaggcactcgaacctcttggcgaagccttggagcttccacctctccagcctctggcagacccacttggccttcctTCTAGCGGAGGATCTAGCGGAGG	6_phosphoprotein_peptides	AHDC1	10192.0	0.23596938775510204	0.9491307595476448
416	0.0	128.0	360.0	0.0	1.0	128.0	hblOligo3305_Cat6	416	NM_1029882	7.0	CCAGAACCTCAGCTTCTCGATCCACAACCTCGCTTCCTCGACCCTCAGGCACTCGAACCTCTTGGCGAAGCCTTGGAGCTTCCACCTCTCCAGCCTCTGGCAGACCCACTTGGCCTTCCTGGCCTGGCCCTTCAGGCTCTGGACACTCTGCCAGATTCCTTGGAGAGTCAGCTTCTTGACCCTCAGGCTTTGGACCCATTGCCAAAACTTCTGGACGTTCCAGGTCGCCGCCTCGAACCTCAGCAGCCTTTGGGGTCTAGCGGAGGATCTAGCGGAGG	ccagaacctcagcttctcgatccacaacctcgcttcctcgaccctcaggcactcgaacctcttggcgaagccttggagcttccacctctccagcctctggcagacccacttggccttcctggcctggcccttcaggctctggacactctgccagattccttggagagtcagcttcttgaccctcaggctttggacccattgccaaaacttctggacgttccaggtcgccgcctcgaacctcagcagcctttgggg		ATCCACCGGTACCATGGCTAGCccagaacctcagcttctcgatccacaacctcgcttcctcgaccctcaggcactcgaacctcttggcgaagccttggagcttccacctctccagcctctggcagacccacttggccttcctggcctggcccttcaggctctggacactctgccagattccttggagagtcagcttcttgaccctcaggctttggacccattgccaaaacttctggacgttccaggtcgccgcctcgaacctcagcagcctttggggTCTAGCGGAGGATCTAGCGGAGG	6_phosphoprotein_peptides	AHDC1	488.0	0.26229508196721313	1.0899627650542312
418	0.0	1263.0	5411.0	3.0	17.0	1263.0	hblOligo3306_Cat7	418	NM_1029882	9.0	CTTGATTTTATGCTGGATTTGTGTGAGCCTCATGGGCCTCCTGGGCCTGAAGGCCATCCAAAGTACGCTCTCCGCCGCGAGGATCGCCCAAAGATCCTGTGCCGCCGCCGCAAAGCTGGCCGCGGTCGCAAAGCTGACGCCGGTCCAGAAGGCCGCCTCCTCCCACTCCCTATGCCTGAGGGGCTCGTCGCAGCATTGGCAGAGCCTCCTCCTCCTCCTCCACCTCCTCCTCCTGCCCTTCCAGGGCCAGGGCCTTCTAGCGGAGGATCTAGCGGAGG	CTTGATTTTATGctggatttgtgtGAGcctcatgggcctcctgggcctgaaggccatccaaagtacgctctccgccgcGAGgatcgcccaaagatcctgtgccgccgccgcaaagctggccgcggtcgcaaagctgacgccggtccagaaggccgcctcctcccactccctatgcctGAGgggctcgtcgcagcattggcagagcctcctcctcctcctccacctcctcctcctgcccttccagggccagggcct	CTTGATTTTATG	ATCCACCGGTACCATGGCTAGCCTTGATTTTATGctggatttgtgtGAGcctcatgggcctcctgggcctgaaggccatccaaagtacgctctccgccgcGAGgatcgcccaaagatcctgtgccgccgccgcaaagctggccgcggtcgcaaagctgacgccggtccagaaggccgcctcctcccactccctatgcctGAGgggctcgtcgcagcattggcagagcctcctcctcctcctccacctcctcctcctgcccttccagggccagggcctTCTAGCGGAGGATCTAGCGGAGG	7_sampled_680_from_cat6	AHDC1	6674.0	0.18924183398261912	0.6690924572925254
419	0.0	1849.0	4777.0	1.0	15.0	1849.0	hblOligo3306_Cat6	419	NM_1029882	9.0	GAGCCATTGCGCCTGGATTTGTGTTCACCTCATGGGCCTCCTGGGCCTGAAGGCCATCCAAAGTACGCTCTCCGCCGCACAGATCGCCCAAAGATCCTGTGCCGCCGCCGCAAAGCTGGCCGCGGTCGCAAAGCTGACGCCGGTCCAGAAGGCCGCCTCCTCCCACTCCCTATGCCTACCGGGCTCGTCGCAGCATTGGCAGAGCCTCCTCCTCCTCCTCCACCTCCTCCTCCTGCCCTTCCAGGGCCAGGGCCTTCTAGCGGAGGATCTAGCGGAGG	gagccattgcgcctggatttgtgttcacctcatgggcctcctgggcctgaaggccatccaaagtacgctctccgccgcacagatcgcccaaagatcctgtgccgccgccgcaaagctggccgcggtcgcaaagctgacgccggtccagaaggccgcctcctcccactccctatgcctaccgggctcgtcgcagcattggcagagcctcctcctcctcctccacctcctcctcctgcccttccagggccagggcct		ATCCACCGGTACCATGGCTAGCgagccattgcgcctggatttgtgttcacctcatgggcctcctgggcctgaaggccatccaaagtacgctctccgccgcacagatcgcccaaagatcctgtgccgccgccgcaaagctggccgcggtcgcaaagctgacgccggtccagaaggccgcctcctcccactccctatgcctaccgggctcgtcgcagcattggcagagcctcctcctcctcctccacctcctcctcctgcccttccagggccagggcctTCTAGCGGAGGATCTAGCGGAGG	6_phosphoprotein_peptides	AHDC1	6626.0	0.2790522185330516	1.1748687505819326
420	0.0	2.0	382.0	0.0	1.0	2.0	hblOligo134491_Cat6	420	NM_1029882	10.0	GACGCCGGTCCAGAAGGCCGCCTCCTCCCACTCCCTATGCCTACCGGGCTCGTCGCAGCATTGGCAGAGCCTCCTCCTCCTCCTCCACCTCCTCCTCCTGCCCTTCCAGGGCCAGGGCCTGTCAGTGTGCCAGAGCTGAAGCCTGAATCCTCACAGACACCAGTTGTGTCTACACGCAAAGGCAAATGCCGCGGCGTCCGCCGCATGGTCGTCAAGATGGCTAAGATCCCTGTCTCTCTGGGCCGCCGCAACAAATCTAGCGGAGGATCTAGCGGAGG	gacgccggtccagaaggccgcctcctcccactccctatgcctaccgggctcgtcgcagcattggcagagcctcctcctcctcctccacctcctcctcctgcccttccagggccagggcctgtcagtgtgccagagctgaagcctgaatcctcacagacaccagttgtgtctacacgcaaaggcaaatgccgcggcgtccgccgcatggtcgtcaagatggctaagatccctgtctctctgggccgccgcaacaaa		ATCCACCGGTACCATGGCTAGCgacgccggtccagaaggccgcctcctcccactccctatgcctaccgggctcgtcgcagcattggcagagcctcctcctcctcctccacctcctcctcctgcccttccagggccagggcctgtcagtgtgccagagctgaagcctgaatcctcacagacaccagttgtgtctacacgcaaaggcaaatgccgcggcgtccgccgcatggtcgtcaagatggctaagatccctgtctctctgggccgccgcaacaaaTCTAGCGGAGGATCTAGCGGAGG	6_phosphoprotein_peptides	AHDC1	384.0	0.005208333333333333	-3.1282368954618605
421	0.0	0.0	210.0	0.0	0.0	0.0	hblOligo3307_Cat7	421	NM_1029882	11.0	TTTTACCGAATGGAGGAGCAGGAGCCAGTTGTGGAGGAGCGCAAAGGCAAATGCCGCGGCGTCCGCCGCATGGTCGTCAAGATGGCTAAGATCCCTGTCGAGCTGGGCCGCCGCAACAAAGAGGAGTACAAAGTCGAGGAGCTGGAGGAGGAGCTCGAGGTGGAAGGCAAAGAACTGGGCCTGCGCGTGGAGGCAGAACCTGAGCCTCTTTTGAAAATGAAAAACAATGGGCGCAATGTCGTCGTGGTTTTTCCATCTAGCGGAGGATCTAGCGGAGG	TTTTACCGAATGGAGGAGcagGAGccagttgtgGAGGAGcgcaaaggcaaatgccgcggcgtccgccgcatggtcgtcaagatggctaagatccctgtcGAGctgggccgccgcaacaaaGAGGAGtacaaagtcGAGGAGctgGAGGAGGAGctcGAGgtggaaggcaaagaactgggcctgcgcgtgGAGgcagaacctGAGcctcttttgaaaatgaaaaacaatgggcgcaatgtcgtcgtggtttttcca	TTTTACCGAATG	ATCCACCGGTACCATGGCTAGCTTTTACCGAATGGAGGAGcagGAGccagttgtgGAGGAGcgcaaaggcaaatgccgcggcgtccgccgcatggtcgtcaagatggctaagatccctgtcGAGctgggccgccgcaacaaaGAGGAGtacaaagtcGAGGAGctgGAGGAGGAGctcGAGgtggaaggcaaagaactgggcctgcgcgtgGAGgcagaacctGAGcctcttttgaaaatgaaaaacaatgggcgcaatgtcgtcgtggtttttccaTCTAGCGGAGGATCTAGCGGAGG	7_sampled_680_from_cat6	AHDC1	210.0	0.0
423	0.0	79.0	183.0	0.0	0.0	79.0	hblOligo134492_Cat6	423	NM_1029882	12.0	AGCTCCCTGTCTTCCAGCCTCAGCGTGGAAGGCAAAGAACTGGGCCTGCGCGTGTCAGCAGAACCTACACCTCTTTTGAAAATGAAAAACAATGGGCGCAATGTCGTCGTGGTTTTTCCACCAGGGGAGATGCCAATTATTCTTAAGCGCAAACGCGGCCGCCCACCAAAAAATCTGCTTTTGGGCCCAGGTAAGCCAAAGGAGCCTGCCGTTGTTGCAGCTGAAGCAGCTACAGTCGCCGCCGCAACAATGGCCTCTAGCGGAGGATCTAGCGGAGG	agctccctgtcttccagcctcagcgtggaaggcaaagaactgggcctgcgcgtgtcagcagaacctacacctcttttgaaaatgaaaaacaatgggcgcaatgtcgtcgtggtttttccaccaggggagatgccaattattcttaagcgcaaacgcggccgcccaccaaaaaatctgcttttgggcccaggtaagccaaaggagcctgccgttgttgcagctgaagcagctacagtcgccgccgcaacaatggcc		ATCCACCGGTACCATGGCTAGCagctccctgtcttccagcctcagcgtggaaggcaaagaactgggcctgcgcgtgtcagcagaacctacacctcttttgaaaatgaaaaacaatgggcgcaatgtcgtcgtggtttttccaccaggggagatgccaattattcttaagcgcaaacgcggccgcccaccaaaaaatctgcttttgggcccaggtaagccaaaggagcctgccgttgttgcagctgaagcagctacagtcgccgccgcaacaatggccTCTAGCGGAGGATCTAGCGGAGG	6_phosphoprotein_peptides	AHDC1	262.0	0.3015267175572519	1.28399823221037
428	0.0	752.0	7179.0	0.0	29.0	752.0	hblOligo134494_Cat6	428	NM_1029882	16.0	GGTGGTCGCGGCGGTGGTCACGCTGCTAAGTCTGCACGCTGCTCATTTAGCGACTTTTTCGAAGGTATTGGGAAGAAGAAAAAGGTTGTTGCCGTTGCCGCTGCTGGGGTCGGTGGTCCAGGTCTGACAGAGTTGGGTCATCCACGCAAACGCGGTCGCGGCGAAGTCGACGCTGTCACCGGTAAACCTAAGCGCAAGCGCCGCTCCCGCAAGAACGGGACACTCTTCCCTGAACAGGTGCCAAGTGGCCCTGGGTCTAGCGGAGGATCTAGCGGAGG	ggtggtcgcggcggtggtcacgctgctaagtctgcacgctgctcatttagcgactttttcgaaggtattgggaagaagaaaaaggttgttgccgttgccgctgctggggtcggtggtccaggtctgacagagttgggtcatccacgcaaacgcggtcgcggcgaagtcgacgctgtcaccggtaaacctaagcgcaagcgccgctcccgcaagaacgggacactcttccctgaacaggtgccaagtggccctggg		ATCCACCGGTACCATGGCTAGCggtggtcgcggcggtggtcacgctgctaagtctgcacgctgctcatttagcgactttttcgaaggtattgggaagaagaaaaaggttgttgccgttgccgctgctggggtcggtggtccaggtctgacagagttgggtcatccacgcaaacgcggtcgcggcgaagtcgacgctgtcaccggtaaacctaagcgcaagcgccgctcccgcaagaacgggacactcttccctgaacaggtgccaagtggccctgggTCTAGCGGAGGATCTAGCGGAGG	6_phosphoprotein_peptides	AHDC1	7931.0	0.09481780355566763	-0.132142520041874
429	0.0	412.0	1158.0	0.0	2.0	412.0	hblOligo3310_Cat6	429	NM_1029882	17.0	GGTCATCCACGCAAACGCGGTCGCGGCGAAGTCGACGCTGTCACCGGTAAACCTAAGCGCAAGCGCCGCTCCCGCAAGAACGGGACACTCTTCCCTGAACAGGTGCCAAGTGGCCCTGGGTTCGGTGAGGCTGGCGCTGAGTGGGCAGGCGATAAGGGGGGCGGGTGGGCCCCTCACCATGGGCATCCTGGCGGTCAAGCTGGGCGCAATTGTGGGTTTCAGGGGACCGAAGCTCGCGCATTTGCCTCAACAGGCTCTAGCGGAGGATCTAGCGGAGG	ggtcatccacgcaaacgcggtcgcggcgaagtcgacgctgtcaccggtaaacctaagcgcaagcgccgctcccgcaagaacgggacactcttccctgaacaggtgccaagtggccctgggttcggtgaggctggcgctgagtgggcaggcgataaggggggcgggtgggcccctcaccatgggcatcctggcggtcaagctgggcgcaattgtgggtttcaggggaccgaagctcgcgcatttgcctcaacaggc		ATCCACCGGTACCATGGCTAGCggtcatccacgcaaacgcggtcgcggcgaagtcgacgctgtcaccggtaaacctaagcgcaagcgccgctcccgcaagaacgggacactcttccctgaacaggtgccaagtggccctgggttcggtgaggctggcgctgagtgggcaggcgataaggggggcgggtgggcccctcaccatgggcatcctggcggtcaagctgggcgcaattgtgggtttcaggggaccgaagctcgcgcatttgcctcaacaggcTCTAGCGGAGGATCTAGCGGAGG	6_phosphoprotein_peptides	AHDC1	1570.0	0.2624203821656051	1.090610223801355
431	0.0	6.0	538.0	0.0	1.0	6.0	hblOligo134495_Cat6	431	NM_1029882	18.0	GCTGAGTGGGCAGGCGATAAGGGGGGCGGGTGGGCCCCTCACCATGGGCATCCTGGCGGTCAAGCTGGGCGCAATTGTGGGTTTCAGGGGACCGAAGCTCGCGCATTTGCCTCAACAGGCCTGGAAAGTGGGGCATCAGGCCGCGGGTCCTACTATAGTACCGGTGCTCCAAGTGGGCAAACTGAACTCTCTCAAGAGCGCCAGAACCTTTTCACTGGCTATTTTCGCTCTCTTCTTGACAGTGACGATAGTAGCTCTAGCGGAGGATCTAGCGGAGG	gctgagtgggcaggcgataaggggggcgggtgggcccctcaccatgggcatcctggcggtcaagctgggcgcaattgtgggtttcaggggaccgaagctcgcgcatttgcctcaacaggcctggaaagtggggcatcaggccgcgggtcctactatagtaccggtgctccaagtgggcaaactgaactctctcaagagcgccagaaccttttcactggctattttcgctctcttcttgacagtgacgatagtagc		ATCCACCGGTACCATGGCTAGCgctgagtgggcaggcgataaggggggcgggtgggcccctcaccatgggcatcctggcggtcaagctgggcgcaattgtgggtttcaggggaccgaagctcgcgcatttgcctcaacaggcctggaaagtggggcatcaggccgcgggtcctactatagtaccggtgctccaagtgggcaaactgaactctctcaagagcgccagaaccttttcactggctattttcgctctcttcttgacagtgacgatagtagcTCTAGCGGAGGATCTAGCGGAGG	6_phosphoprotein_peptides	AHDC1	544.0	0.011029411764705883	-2.3720625583489596
432	0.0	880.0	2261.0	0.0	12.0	880.0	hblOligo3311_Cat6	432	NM_1029882	19.0	TCAGGCCGCGGGTCCTACTATAGTACCGGTGCTCCAAGTGGGCAAACTGAACTCTCTCAAGAGCGCCAGAACCTTTTCACTGGCTATTTTCGCTCTCTTCTTGACAGTGACGATAGTAGCGATTTGCTGGATTTCGCACTGTCTGCATCCCGCCCTGAGAGTCGCAAGGCAAGCGGTACTTATGCTGGGCCTCCAACTAGCGCTCTCCCAGCTCAACGCGGCCTGGCCACATTTCCATCACGCGGTGCAAAAGCCTCTAGCGGAGGATCTAGCGGAGG	tcaggccgcgggtcctactatagtaccggtgctccaagtgggcaaactgaactctctcaagagcgccagaaccttttcactggctattttcgctctcttcttgacagtgacgatagtagcgatttgctggatttcgcactgtctgcatcccgccctgagagtcgcaaggcaagcggtacttatgctgggcctccaactagcgctctcccagctcaacgcggcctggccacatttccatcacgcggtgcaaaagcc		ATCCACCGGTACCATGGCTAGCtcaggccgcgggtcctactatagtaccggtgctccaagtgggcaaactgaactctctcaagagcgccagaaccttttcactggctattttcgctctcttcttgacagtgacgatagtagcgatttgctggatttcgcactgtctgcatcccgccctgagagtcgcaaggcaagcggtacttatgctgggcctccaactagcgctctcccagctcaacgcggcctggccacatttccatcacgcggtgcaaaagccTCTAGCGGAGGATCTAGCGGAGG	6_phosphoprotein_peptides	AHDC1	3141.0	0.2801655523718561	1.1803959677790514
433	0.0	5291.0	40000.0	4.0	136.0	5291.0	hblOligo134496_Cat7	433	NM_1029882	20.0	CGCACCGGTATGGAGCGCCCTGAGGAGCGCAAGGCAGAGGGTGAGTATGCTGGGCCTCCAGAGGAGGCTCTCCCAGCTCAACGCGGCCTGGCCGAGTTTCCAGAGCGCGGTGCAAAAGCCGAGCCAGTTGCTGTGGGGGAGGAGGGCGCTGGGGCCGATCCAGAGTTCCAGCCAGTTCTGGAGGCCCGCCAGGAGTTTCCACCTGGTCGCGCAGCCGAGTATGGTCTGGAGCCAGCCGCCGAGGACTGCCGCGCATCTAGCGGAGGATCTAGCGGAGG	CGCACCGGTATGGAGcgccctgagGAGcgcaaggcaGAGggtGAGtatgctgggcctccaGAGGAGgctctcccagctcaacgcggcctggccGAGtttccaGAGcgcggtgcaaaagccGAGccagttgctgtggggGAGGAGggcgctggggccgatccaGAGttccagccagttctgGAGgcccgccagGAGtttccacctggtcgcgcagccGAGtatggtctgGAGccagccgccGAGgactgccgcgca	CGCACCGGTATG	ATCCACCGGTACCATGGCTAGCCGCACCGGTATGGAGcgccctgagGAGcgcaaggcaGAGggtGAGtatgctgggcctccaGAGGAGgctctcccagctcaacgcggcctggccGAGtttccaGAGcgcggtgcaaaagccGAGccagttgctgtggggGAGGAGggcgctggggccgatccaGAGttccagccagttctgGAGgcccgccagGAGtttccacctggtcgcgcagccGAGtatggtctgGAGccagccgccGAGgactgccgcgcaTCTAGCGGAGGATCTAGCGGAGG	7_sampled_680_from_cat6	AHDC1	45291.0	0.11682232673158023	0.10116434239282768
435	0.0	1109.0	1905.0	1.0	9.0	1109.0	hblOligo3312_Cat6	435	NM_1029882	21.0	GGGAGTAGTGGCGCTGGGGCCGATCCATCTTTCCAGCCAGTTCTGAGCGCCCGCCAGACATTTCCACCTGGTCGCGCAGCCAGCTATGGTCTGACCCCAGCCGCCTCAGACTGCCGCGCAGCCGAGACTTTCCCAAAGCTCGTGCCACCACCTAGTGCTATGGCCCGCAGTCCTACAACTCATCCTCCTGCAAATACCTACCTTCCACAGTATGGGGGTTACGGGGCCGGTCAGAGTGTTTTCGCTCCAACTAAGTCTAGCGGAGGATCTAGCGGAGG	gggagtagtggcgctggggccgatccatctttccagccagttctgagcgcccgccagacatttccacctggtcgcgcagccagctatggtctgaccccagccgcctcagactgccgcgcagccgagactttcccaaagctcgtgccaccacctagtgctatggcccgcagtcctacaactcatcctcctgcaaatacctaccttccacagtatgggggttacggggccggtcagagtgttttcgctccaactaag		ATCCACCGGTACCATGGCTAGCgggagtagtggcgctggggccgatccatctttccagccagttctgagcgcccgccagacatttccacctggtcgcgcagccagctatggtctgaccccagccgcctcagactgccgcgcagccgagactttcccaaagctcgtgccaccacctagtgctatggcccgcagtcctacaactcatcctcctgcaaatacctaccttccacagtatgggggttacggggccggtcagagtgttttcgctccaactaagTCTAGCGGAGGATCTAGCGGAGG	6_phosphoprotein_peptides	AHDC1	3014.0	0.3679495686794957	1.583013232374335
436	0.0	535.0	3152.0	0.0	4.0	535.0	hblOligo134497_Cat7	436	NM_1029882	22.0	CCTGGGCGTATGCCACCTGAGGCTATGGCCCGCGAGCCTGAGGAGCATCCTCCTGCAAATGAGTACCTTCCACAGTATGGGGGTTACGGGGCCGGTCAGGAGGTTTTCGCTCCAGAGAAGCCATTCGAGGGTCAGGACTGTGCCAATGAGAAAGACTGCGAGTTCGCCTATGGGGAGGGCAATGAGCTCCCTGCCGAGCCAGAGGAGGCTCATGAGGCTGGTTACGCACCTCCTCCAGAGGGTGGTCCTTGTCTGTCTAGCGGAGGATCTAGCGGAGG	CCTGGGCGTATGccacctGAGgctatggcccgcGAGcctGAGGAGcatcctcctgcaaatGAGtaccttccacagtatgggggttacggggccggtcagGAGgttttcgctccaGAGaagccattcGAGggtcaggactgtgccaatGAGaaagactgcGAGttcgcctatgggGAGggcaatGAGctccctgccGAGccaGAGGAGgctcatGAGgctggttacgcacctcctccaGAGggtggtccttgtctg	CCTGGGCGTATG	ATCCACCGGTACCATGGCTAGCCCTGGGCGTATGccacctGAGgctatggcccgcGAGcctGAGGAGcatcctcctgcaaatGAGtaccttccacagtatgggggttacggggccggtcagGAGgttttcgctccaGAGaagccattcGAGggtcaggactgtgccaatGAGaaagactgcGAGttcgcctatgggGAGggcaatGAGctccctgccGAGccaGAGGAGgctcatGAGgctggttacgcacctcctccaGAGggtggtccttgtctgTCTAGCGGAGGATCTAGCGGAGG	7_sampled_680_from_cat6	AHDC1	3687.0	0.14510442093843234	0.3505108285030065
438	0.0	556.0	3449.0	0.0	8.0	556.0	hblOligo3313_Cat6	438	NM_1029882	23.0	GACTGTGCCAATTCTAAAGACTGCAGCTTCGCCTATGGGTCCGGCAATTCTCTCCCTGCCTCTCCATCCTCTGCTCATAGTGCTGGTTACGCACCTCCTCCAACTGGTGGTCCTTGTCTGCCTCCTTCCAAAGCATCTTTCTTCTCTTCTTCCGAAGGTGCACCTTTTTCTGGCTCAGCTCCTACCCCTCTGCGCTGTGATTCCCGCGCAAGCACTGTCAGCCCTGGGGGTTATATGGTGCCAAAAGGGACCACATCTAGCGGAGGATCTAGCGGAGG	gactgtgccaattctaaagactgcagcttcgcctatgggtccggcaattctctccctgcctctccatcctctgctcatagtgctggttacgcacctcctccaactggtggtccttgtctgcctccttccaaagcatctttcttctcttcttccgaaggtgcacctttttctggctcagctcctacccctctgcgctgtgattcccgcgcaagcactgtcagccctgggggttatatggtgccaaaagggaccaca		ATCCACCGGTACCATGGCTAGCgactgtgccaattctaaagactgcagcttcgcctatgggtccggcaattctctccctgcctctccatcctctgctcatagtgctggttacgcacctcctccaactggtggtccttgtctgcctccttccaaagcatctttcttctcttcttccgaaggtgcacctttttctggctcagctcctacccctctgcgctgtgattcccgcgcaagcactgtcagccctgggggttatatggtgccaaaagggaccacaTCTAGCGGAGGATCTAGCGGAGG	6_phosphoprotein_peptides	AHDC1	4005.0	0.13882646691635456	0.29896521389851105
439	0.0	223.0	915.0	0.0	3.0	223.0	hblOligo134498_Cat7	439	NM_1029882	24.0	ACTACTTTGATGGAGGAGGAAGGTGCACCTTTTGAGGGCGAGGCTCCTGAGCCTCTGCGCTGTGATGAGCGCGCAGAGGAGGTCGAGCCTGGGGGTTATATGGTGCCAAAAGGGGAGGAGGCAGAGGCCGAGGAGGCCGCAGAGGCCGCTGAGGAGGAGGAGGAGGAGTTTCAGCCAGAGCCTGAAAATTGCCGCCAGTTTGCAGGCGCCGAGCAGTGGCCTTTCCGCCAAGGGTACGGCGGGCTCGACTGGGCCTCTAGCGGAGGATCTAGCGGAGG	ACTACTTTGATGGAGGAGgaaggtgcaccttttGAGggcGAGgctcctGAGcctctgcgctgtgatGAGcgcgcaGAGGAGgtcGAGcctgggggttatatggtgccaaaagggGAGGAGgcaGAGgccGAGGAGgccgcaGAGgccgctGAGGAGGAGGAGGAGGAGtttcagccaGAGcctgaaaattgccgccagtttgcaggcgccGAGcagtggcctttccgccaagggtacggcgggctcgactgggcc	ACTACTTTGATG	ATCCACCGGTACCATGGCTAGCACTACTTTGATGGAGGAGgaaggtgcaccttttGAGggcGAGgctcctGAGcctctgcgctgtgatGAGcgcgcaGAGGAGgtcGAGcctgggggttatatggtgccaaaagggGAGGAGgcaGAGgccGAGGAGgccgcaGAGgccgctGAGGAGGAGGAGGAGGAGtttcagccaGAGcctgaaaattgccgccagtttgcaggcgccGAGcagtggcctttccgccaagggtacggcgggctcgactgggccTCTAGCGGAGGATCTAGCGGAGG	7_sampled_680_from_cat6	AHDC1	1138.0	0.19595782073813708	0.7122842387693669
440	0.0	0.0	461.0	0.0	1.0	0.0	hblOligo134498_Cat6	440	NM_1029882	24.0	TCTTTCTTCTCTTCTTCCGAAGGTGCACCTTTTTCTGGCTCAGCTCCTACCCCTCTGCGCTGTGATTCCCGCGCAAGCACTGTCAGCCCTGGGGGTTATATGGTGCCAAAAGGGACCACAGCATCCGCCACATCAGCCGCATCAGCCGCTAGTTCCTCAAGCTCCTCCTTTCAGCCATCACCTGAAAATTGCCGCCAGTTTGCAGGCGCCAGCCAGTGGCCTTTCCGCCAAGGGTACGGCGGGCTCGACTGGGCCTCTAGCGGAGGATCTAGCGGAGG	tctttcttctcttcttccgaaggtgcacctttttctggctcagctcctacccctctgcgctgtgattcccgcgcaagcactgtcagccctgggggttatatggtgccaaaagggaccacagcatccgccacatcagccgcatcagccgctagttcctcaagctcctcctttcagccatcacctgaaaattgccgccagtttgcaggcgccagccagtggcctttccgccaagggtacggcgggctcgactgggcc		ATCCACCGGTACCATGGCTAGCtctttcttctcttcttccgaaggtgcacctttttctggctcagctcctacccctctgcgctgtgattcccgcgcaagcactgtcagccctgggggttatatggtgccaaaagggaccacagcatccgccacatcagccgcatcagccgctagttcctcaagctcctcctttcagccatcacctgaaaattgccgccagtttgcaggcgccagccagtggcctttccgccaagggtacggcgggctcgactgggccTCTAGCGGAGGATCTAGCGGAGG	6_phosphoprotein_peptides	AHDC1	461.0	0.0
442	0.0	251.0	284.0	0.0	0.0	251.0	hblOligo134499_Cat6	442	NM_1029882	26.0	CAGCTCTATAACCCTAGTTTTGACTGTCACGTTTCTGAGCCTAATGTGATTCTCGACATTTCAAACTATACCCCTCAGAAGGTGAAGCAGCAAACTGCTGTCTCTGAAACTTTCAGCGAATCTAGTTCCGATTCAACTCAATTCAATCAGCCTGTTGGCGGGGGGGGTTTCCGCCGCGCTAATTCCGAAGCTAGTAGTTCCGAAGGTCAAAGCAGCCTCAGTTCTTTGGAGAAGCTGATGATGGATTGGAATGAGTCTAGCGGAGGATCTAGCGGAGG	cagctctataaccctagttttgactgtcacgtttctgagcctaatgtgattctcgacatttcaaactatacccctcagaaggtgaagcagcaaactgctgtctctgaaactttcagcgaatctagttccgattcaactcaattcaatcagcctgttggcggggggggtttccgccgcgctaattccgaagctagtagttccgaaggtcaaagcagcctcagttctttggagaagctgatgatggattggaatgag		ATCCACCGGTACCATGGCTAGCcagctctataaccctagttttgactgtcacgtttctgagcctaatgtgattctcgacatttcaaactatacccctcagaaggtgaagcagcaaactgctgtctctgaaactttcagcgaatctagttccgattcaactcaattcaatcagcctgttggcggggggggtttccgccgcgctaattccgaagctagtagttccgaaggtcaaagcagcctcagttctttggagaagctgatgatggattggaatgagTCTAGCGGAGGATCTAGCGGAGG	6_phosphoprotein_peptides	AHDC1	535.0	0.4691588785046729	2.0005152335553475
443	0.0	207.0	3266.0	0.0	6.0	207.0	hblOligo3315_Cat7	443	NM_1029882	27.0	CTCAGTTATATGCAGCCTGTTGGCGGGGGGGGTTTCCGCCGCGCTAATGAGGAAGCTGAGGAGGAGGAAGGTCAAGAGGAGCTCGAGGAGTTGGAGAAGCTGATGATGGATTGGAATGAGGCCGAGGAGGCACCAGGCTACAACTGGAACCAGGAGGTGCTGTTCCAAGAGGAGGAGAAGCCAGGGCGCGGCCGCCGCAAAAAGGTTGATCTTTTCGAAGCAGAGCATCTTGGTTTTCCTGAGGAGGCAGAGGCTTCTAGCGGAGGATCTAGCGGAGG	CTCAGTTATATGcagcctgttggcggggggggtttccgccgcgctaatGAGgaagctGAGGAGGAGgaaggtcaaGAGGAGctcGAGGAGttggagaagctgatgatggattggaatgaggccGAGGAGgcaccaggctacaactggaaccagGAGgtgctgttccaaGAGGAGGAGaagccagggcgcggccgccgcaaaaaggttgatcttttcgaagcaGAGcatcttggttttcctGAGGAGgcaGAGgct	CTCAGTTATATG	ATCCACCGGTACCATGGCTAGCCTCAGTTATATGcagcctgttggcggggggggtttccgccgcgctaatGAGgaagctGAGGAGGAGgaaggtcaaGAGGAGctcGAGGAGttggagaagctgatgatggattggaatgaggccGAGGAGgcaccaggctacaactggaaccagGAGgtgctgttccaaGAGGAGGAGaagccagggcgcggccgccgcaaaaaggttgatcttttcgaagcaGAGcatcttggttttcctGAGGAGgcaGAGgctTCTAGCGGAGGATCTAGCGGAGG	7_sampled_680_from_cat6	AHDC1	3473.0	0.059602649006622516	-0.6345659476802719
444	0.0	104.0	2.0	0.0	0.0	104.0	hblOligo3315_Cat6	444	NM_1029882	27.0	ACTCAATTCAATCAGCCTGTTGGCGGGGGGGGTTTCCGCCGCGCTAATTCCGAAGCTAGTAGTTCCGAAGGTCAAAGCAGCCTCAGTTCTTTGGAGAAGCTGATGATGGATTGGAATGAGGCCTCTAGCGCACCAGGCTACAACTGGAACCAGTCAGTGCTGTTCCAAAGTTCAAGTAAGCCAGGGCGCGGCCGCCGCAAAAAGGTTGATCTTTTCGAAGCAAGTCATCTTGGTTTTCCTACATCTGCAAGTGCTTCTAGCGGAGGATCTAGCGGAGG	actcaattcaatcagcctgttggcggggggggtttccgccgcgctaattccgaagctagtagttccgaaggtcaaagcagcctcagttctttggagaagctgatgatggattggaatgaggcctctagcgcaccaggctacaactggaaccagtcagtgctgttccaaagttcaagtaagccagggcgcggccgccgcaaaaaggttgatcttttcgaagcaagtcatcttggttttcctacatctgcaagtgct		ATCCACCGGTACCATGGCTAGCactcaattcaatcagcctgttggcggggggggtttccgccgcgctaattccgaagctagtagttccgaaggtcaaagcagcctcagttctttggagaagctgatgatggattggaatgaggcctctagcgcaccaggctacaactggaaccagtcagtgctgttccaaagttcaagtaagccagggcgcggccgccgcaaaaaggttgatcttttcgaagcaagtcatcttggttttcctacatctgcaagtgctTCTAGCGGAGGATCTAGCGGAGG	6_phosphoprotein_peptides	AHDC1	106.0	0.9811320754716981	6.0752802511661965
446	0.0	909.0	5166.0	1.0	11.0	909.0	hblOligo134500_Cat6	446	NM_1029882	28.0	GGCTACAACTGGAACCAGTCAGTGCTGTTCCAAAGTTCAAGTAAGCCAGGGCGCGGCCGCCGCAAAAAGGTTGATCTTTTCGAAGCAAGTCATCTTGGTTTTCCTACATCTGCAAGTGCTGCAGCATCCGGCTACCCTAGCAAGCGCTCCACCGGGCCTCGCCAGCCTCGCGGTGGCCGCGGTGGGGGGGCCTGCTCAGCAAAGAAAGAACGCGGGGGTGCTGCAGCCAAAGCAAAGTTTATCCCAAAGCCACAGTCTAGCGGAGGATCTAGCGGAGG	ggctacaactggaaccagtcagtgctgttccaaagttcaagtaagccagggcgcggccgccgcaaaaaggttgatcttttcgaagcaagtcatcttggttttcctacatctgcaagtgctgcagcatccggctaccctagcaagcgctccaccgggcctcgccagcctcgcggtggccgcggtgggggggcctgctcagcaaagaaagaacgcgggggtgctgcagccaaagcaaagtttatcccaaagccacag		ATCCACCGGTACCATGGCTAGCggctacaactggaaccagtcagtgctgttccaaagttcaagtaagccagggcgcggccgccgcaaaaaggttgatcttttcgaagcaagtcatcttggttttcctacatctgcaagtgctgcagcatccggctaccctagcaagcgctccaccgggcctcgccagcctcgcggtggccgcggtgggggggcctgctcagcaaagaaagaacgcgggggtgctgcagccaaagcaaagtttatcccaaagccacagTCTAGCGGAGGATCTAGCGGAGG	6_phosphoprotein_peptides	AHDC1	6075.0	0.14962962962962964	0.38652765310646253
449	0.0	54.0	732.0	0.0	8.0	54.0	hblOligo134501_Cat6	449	NM_1029882	30.0	TTTCAAGATTCACCTGATCTGGGTTTGGACTACTATTCAGGGGACTCAAGCATGAGTCCTTTGCCATCACAAAGTCGCGCCTTCGGTGTTGGCGAGCGCGACCCATGCGACTTCATTGGGCCATACAGTATGAACCCATCCACACCAAGCGATGGTACATTTGGTCAAGGGTTCCATTGCGATTCTCCTTCCCTCGGGGCCCCTGAGCTGGACGGTAAACATTTCCCACCTCTGGCACATCCACCTACTGTCTTTTCTAGCGGAGGATCTAGCGGAGG	tttcaagattcacctgatctgggtttggactactattcaggggactcaagcatgagtcctttgccatcacaaagtcgcgccttcggtgttggcgagcgcgacccatgcgacttcattgggccatacagtatgaacccatccacaccaagcgatggtacatttggtcaagggttccattgcgattctccttccctcggggcccctgagctggacggtaaacatttcccacctctggcacatccacctactgtcttt		ATCCACCGGTACCATGGCTAGCtttcaagattcacctgatctgggtttggactactattcaggggactcaagcatgagtcctttgccatcacaaagtcgcgccttcggtgttggcgagcgcgacccatgcgacttcattgggccatacagtatgaacccatccacaccaagcgatggtacatttggtcaagggttccattgcgattctccttccctcggggcccctgagctggacggtaaacatttcccacctctggcacatccacctactgtctttTCTAGCGGAGGATCTAGCGGAGG	6_phosphoprotein_peptides	AHDC1	786.0	0.06870229007633588	-0.48275993481226775
450	0.0	436.0	2903.0	1.0	8.0	436.0	hblOligo3317_Cat6	450	NM_1029882	31.0	CCATCCACACCAAGCGATGGTACATTTGGTCAAGGGTTCCATTGCGATTCTCCTTCCCTCGGGGCCCCTGAGCTGGACGGTAAACATTTCCCACCTCTGGCACATCCACCTACTGTCTTTGATGCAGGCTTGCAAAAAGCATATTCACCAACATGTAGCCCTACTCTCGGTTTCAAAGAGGAACTTCGCCCTCCACCTACTAAGCTCGCCGCTTGCGAACCATTGAAACATGGCCTGCAGGGTGCATCCCTCGGGTCTAGCGGAGGATCTAGCGGAGG	ccatccacaccaagcgatggtacatttggtcaagggttccattgcgattctccttccctcggggcccctgagctggacggtaaacatttcccacctctggcacatccacctactgtctttgatgcaggcttgcaaaaagcatattcaccaacatgtagccctactctcggtttcaaagaggaacttcgccctccacctactaagctcgccgcttgcgaaccattgaaacatggcctgcagggtgcatccctcggg		ATCCACCGGTACCATGGCTAGCccatccacaccaagcgatggtacatttggtcaagggttccattgcgattctccttccctcggggcccctgagctggacggtaaacatttcccacctctggcacatccacctactgtctttgatgcaggcttgcaaaaagcatattcaccaacatgtagccctactctcggtttcaaagaggaacttcgccctccacctactaagctcgccgcttgcgaaccattgaaacatggcctgcagggtgcatccctcgggTCTAGCGGAGGATCTAGCGGAGG	6_phosphoprotein_peptides	AHDC1	3339.0	0.1305780173704702	0.22817881190917388
451	0.0	2.0	175.0	0.0	0.0	2.0	hblOligo134502_Cat6	451	NM_1029882	32.0	AAAGCATATTCACCAACATGTAGCCCTACTCTCGGTTTCAAAGAGGAACTTCGCCCTCCACCTACTAAGCTCGCCGCTTGCGAACCATTGAAACATGGCCTGCAGGGTGCATCCCTCGGGCATGCAGCCGCCGCCCAAGCTCACCTTTCTTGCCGCGACTTGCCTCTCGGTCAGCCACATTATGACTCCCCTAGCTGCAAAGGTACAGCTTATTGGTACCCACCTGGTTCAGCAGCTCGCTCACCTCCATACGAGTCTAGCGGAGGATCTAGCGGAGG	aaagcatattcaccaacatgtagccctactctcggtttcaaagaggaacttcgccctccacctactaagctcgccgcttgcgaaccattgaaacatggcctgcagggtgcatccctcgggcatgcagccgccgcccaagctcacctttcttgccgcgacttgcctctcggtcagccacattatgactcccctagctgcaaaggtacagcttattggtacccacctggttcagcagctcgctcacctccatacgag		ATCCACCGGTACCATGGCTAGCaaagcatattcaccaacatgtagccctactctcggtttcaaagaggaacttcgccctccacctactaagctcgccgcttgcgaaccattgaaacatggcctgcagggtgcatccctcgggcatgcagccgccgcccaagctcacctttcttgccgcgacttgcctctcggtcagccacattatgactcccctagctgcaaaggtacagcttattggtacccacctggttcagcagctcgctcacctccatacgagTCTAGCGGAGGATCTAGCGGAGG	6_phosphoprotein_peptides	AHDC1	177.0	0.011299435028248588	-2.3476022607787996
452	0.0	263.0	2084.0	0.0	7.0	263.0	hblOligo3318_Cat6	452	NM_1029882	33.0	CAAGCTCACCTTTCTTGCCGCGACTTGCCTCTCGGTCAGCCACATTATGACTCCCCTAGCTGCAAAGGTACAGCTTATTGGTACCCACCTGGTTCAGCAGCTCGCTCACCTCCATACGAGGGGAAAGTTGGGACTGGCCTTCTGGCAGACTTCTTGGGCCGCACCGAGGCTGCCTGTCTCAGCGCACCTCACCTCGCTTCCCCTCCTGCCACCCCTAAAGCCGACAAAGAGCCATTGGAGATGGCTCGCCCTCCATCTAGCGGAGGATCTAGCGGAGG	caagctcacctttcttgccgcgacttgcctctcggtcagccacattatgactcccctagctgcaaaggtacagcttattggtacccacctggttcagcagctcgctcacctccatacgaggggaaagttgggactggccttctggcagacttcttgggccgcaccgaggctgcctgtctcagcgcacctcacctcgcttcccctcctgccacccctaaagccgacaaagagccattggagatggctcgccctcca		ATCCACCGGTACCATGGCTAGCcaagctcacctttcttgccgcgacttgcctctcggtcagccacattatgactcccctagctgcaaaggtacagcttattggtacccacctggttcagcagctcgctcacctccatacgaggggaaagttgggactggccttctggcagacttcttgggccgcaccgaggctgcctgtctcagcgcacctcacctcgcttcccctcctgccacccctaaagccgacaaagagccattggagatggctcgccctccaTCTAGCGGAGGATCTAGCGGAGG	6_phosphoprotein_peptides	AHDC1	2347.0	0.11205794631444398	0.054146161889276456
453	0.0	2029.0	3549.0	1.0	21.0	2029.0	hblOligo134503_Cat7	453	NM_1029882	34.0	AGTGGAGTCATGGACTTCTTGGGCCGCGAGGAGGCTGCCTGTCTCGAGGCACCTCACCTCGCTGAGCCTCCTGCCGAGCCTAAAGCCGACAAAGAGCCATTGGAGATGGCTCGCCCTCCAGGGCCACCTCGCGGGCCAGCCGCAGCCGCAGCTGGTTATGGGTGCCCTCTTCTGGAGGACCTTGAGTTGGAGCCTGTTCCACGCGATGAGCTCTTGCCTCTTCAGGACGAGGCATACCGCTATCCTGGCTTCATGTCTAGCGGAGGATCTAGCGGAGG	AGTGGAGTCATGgacttcttgggccgcGAGgaggctgcctgtctcGAGgcacctcacctcgctGAGcctcctgccGAGcctaaagccgacaaagagccattggagatggctcgccctccagggccacctcgcgggccagccgcagccgcagctggttatgggtgccctcttctgGAGgaccttGAGttgGAGcctgttccacgcgatGAGctcttgcctcttcaggacGAGgcataccgctatcctggcttcatg	AGTGGAGTCATG	ATCCACCGGTACCATGGCTAGCAGTGGAGTCATGgacttcttgggccgcGAGgaggctgcctgtctcGAGgcacctcacctcgctGAGcctcctgccGAGcctaaagccgacaaagagccattggagatggctcgccctccagggccacctcgcgggccagccgcagccgcagctggttatgggtgccctcttctgGAGgaccttGAGttgGAGcctgttccacgcgatGAGctcttgcctcttcaggacGAGgcataccgctatcctggcttcatgTCTAGCGGAGGATCTAGCGGAGG	7_sampled_680_from_cat6	AHDC1	5578.0	0.3637504481893152	1.5649137197640879
454	0.0	978.0	2884.0	96.0	21.0	978.0	hblOligo134503_Cat6	454	NM_1029882	34.0	GGCCTTCTGGCAGACTTCTTGGGCCGCACCGAGGCTGCCTGTCTCAGCGCACCTCACCTCGCTTCCCCTCCTGCCACCCCTAAAGCCGACAAAGAGCCATTGGAGATGGCTCGCCCTCCAGGGCCACCTCGCGGGCCAGCCGCAGCCGCAGCTGGTTATGGGTGCCCTCTTCTGAGTGACCTTACTTTGTCCCCTGTTCCACGCGATTCTCTCTTGCCTCTTCAGGACACCGCATACCGCTATCCTGGCTTCATGTCTAGCGGAGGATCTAGCGGAGG	ggccttctggcagacttcttgggccgcaccgaggctgcctgtctcagcgcacctcacctcgcttcccctcctgccacccctaaagccgacaaagagccattggagatggctcgccctccagggccacctcgcgggccagccgcagccgcagctggttatgggtgccctcttctgagtgaccttactttgtcccctgttccacgcgattctctcttgcctcttcaggacaccgcataccgctatcctggcttcatg		ATCCACCGGTACCATGGCTAGCggccttctggcagacttcttgggccgcaccgaggctgcctgtctcagcgcacctcacctcgcttcccctcctgccacccctaaagccgacaaagagccattggagatggctcgccctccagggccacctcgcgggccagccgcagccgcagctggttatgggtgccctcttctgagtgaccttactttgtcccctgttccacgcgattctctcttgcctcttcaggacaccgcataccgctatcctggcttcatgTCTAGCGGAGGATCTAGCGGAGG	6_phosphoprotein_peptides	AHDC1	3862.0	0.2532366649404454	1.042612704214747
455	0.0	939.0	16321.0	1.0	60.0	939.0	hblOligo3319_Cat6	455	NM_1029882	35.0	TTGGAGATGGCTCGCCCTCCAGGGCCACCTCGCGGGCCAGCCGCAGCCGCAGCTGGTTATGGGTGCCCTCTTCTGAGTGACCTTACTTTGTCCCCTGTTCCACGCGATTCTCTCTTGCCTCTTCAGGACACCGCATACCGCTATCCTGGCTTCATGCCACAAGCTCACCCAGGCCTCGGTGGCGGCCCTAAAAGCGGGTTCCTGGGCCCAATGGCAGAGCCACATCCAGAAGATACCTTTACCGTCACTTCCCTTTCTAGCGGAGGATCTAGCGGAGG	ttggagatggctcgccctccagggccacctcgcgggccagccgcagccgcagctggttatgggtgccctcttctgagtgaccttactttgtcccctgttccacgcgattctctcttgcctcttcaggacaccgcataccgctatcctggcttcatgccacaagctcacccaggcctcggtggcggccctaaaagcgggttcctgggcccaatggcagagccacatccagaagatacctttaccgtcacttccctt		ATCCACCGGTACCATGGCTAGCttggagatggctcgccctccagggccacctcgcgggccagccgcagccgcagctggttatgggtgccctcttctgagtgaccttactttgtcccctgttccacgcgattctctcttgcctcttcaggacaccgcataccgctatcctggcttcatgccacaagctcacccaggcctcggtggcggccctaaaagcgggttcctgggcccaatggcagagccacatccagaagatacctttaccgtcacttcccttTCTAGCGGAGGATCTAGCGGAGG	6_phosphoprotein_peptides	AHDC1	17260.0	0.05440324449594438	-0.7313558893576637
457	0.0	255.0	416.0	0.0	3.0	255.0	hblOligo128860_Cat7	457	NM_1031623	1.0	CCCGTCCTCATGGGGGAGGAAATTATTGAGGAGGTTCCTCCTGCAGGTCCAGAAGCAGAGGAGGAGGAGGAGGACGAAAATGAGGACGACATCCAGTTCGTGGAGGAGGGTCCACTTCGCCCAGTGTTGGAATACATCGACCTGGTGGAGGAGGATGACGAGGAGCCAGAGGAGGAGTACGAGGATGAGAACATTAAGCGCAAAGATCATATTGACTACCAAAAGGATAAGGTTGCTCTCGAGTTGGCCCGCCTTTCTAGCGGAGGATCTAGCGGAGG	CCCGTCCTCATGgggGAGgaaattattgagGAGgttcctcctgcaggtccagaagcaGAGgagGAGGAGGAGgacgaaaatgaggacgacatccagttcgtgGAGgagggtccacttcgcccagtgttggaatacatcgacctggtgGAGGAGgatgacgaggagccaGAGGAGGAGtacGAGgatgagaacattaagcgcaaagatcatattgactaccaaaaggataaggttgctctcGAGttggcccgcctt	CCCGTCCTCATG	ATCCACCGGTACCATGGCTAGCCCCGTCCTCATGgggGAGgaaattattgagGAGgttcctcctgcaggtccagaagcaGAGgagGAGGAGGAGgacgaaaatgaggacgacatccagttcgtgGAGgagggtccacttcgcccagtgttggaatacatcgacctggtgGAGGAGgatgacgaggagccaGAGGAGGAGtacGAGgatgagaacattaagcgcaaagatcatattgactaccaaaaggataaggttgctctcGAGttggcccgccttTCTAGCGGAGGATCTAGCGGAGG	7_sampled_680_from_cat6	ZNF451	671.0	0.38002980625931443	1.634614817481932
459	0.0	1.0	137.0	0.0	0.0	1.0	hblOligo249176_Cat7	459	NM_1031623	2.0	GGGGGGTCTATGGAGGAGGATGACGAGGAGCCAGAGGAGGAGTACGAGGATGAGAACATTAAGCGCAAAGATCATATTGACTACCAAAAGGATAAGGTTGCTCTCGAGTTGGCCCGCCTTGCACGCCACGTCGAGGTGGAGAAACAGCAAAAGGAGGAAAAAAACCGCGCATTTCGCGAGAAGATTGATTTTCAACACGCTCATGGGTTGCAAGAACTGGAGTTCATTCGCGGTCATGAGGACGAGGAAGCAGCCTCTAGCGGAGGATCTAGCGGAGG	GGGGGGTCTATGGAGGAGgatgacgaggagccaGAGGAGGAGtacGAGgatgagaacattaagcgcaaagatcatattgactaccaaaaggataaggttgctctcGAGttggcccgccttgcacgccacgtcgaggtggagaaacagcaaaaggaggaaaaaaaccgcgcatttcgcgagaagattgattttcaacacgctcatgggttgcaagaactggagttcattcgcggtcatGAGgacGAGgaagcagcc	GGGGGGTCTATG	ATCCACCGGTACCATGGCTAGCGGGGGGTCTATGGAGGAGgatgacgaggagccaGAGGAGGAGtacGAGgatgagaacattaagcgcaaagatcatattgactaccaaaaggataaggttgctctcGAGttggcccgccttgcacgccacgtcgaggtggagaaacagcaaaaggaggaaaaaaaccgcgcatttcgcgagaagattgattttcaacacgctcatgggttgcaagaactggagttcattcgcggtcatGAGgacGAGgaagcagccTCTAGCGGAGGATCTAGCGGAGG	7_sampled_680_from_cat6	ZNF451	138.0	0.007246376811594203	-2.7959443932433556
461	0.0	1386.0	1552.0	1.0	14.0	1386.0	hblOligo128861_Cat7	461	NM_1031623	3.0	TACATGGCTATGCAAAAGGAGGAAAAAAACCGCGCATTTCGCGAGAAGATTGATTTTCAACACGCTCATGGGTTGCAAGAACTGGAGTTCATTCGCGGTCATGAGGACGAGGAAGCAGCCCGCCTGTGCGTTGACCAATGGCTCAAGATGCCTGGTCTCAAAGAGGGCGAGATTAATTGTGGTGAGAAAGAGGAGTTCCGCCGCGGTGGGCACGAGTGGGTTGAGGGCAAACCAATTCTGTGTCCAATCATGCATTCTAGCGGAGGATCTAGCGGAGG	TACATGGCTATGcaaaaggaggaaaaaaaccgcgcatttcgcgagaagattgattttcaacacgctcatgggttgcaagaactggagttcattcgcggtcatGAGgacGAGgaagcagcccgcctgtgcgttgaccaatggctcaagatgcctggtctcaaaGAGggcGAGattaattgtggtGAGaaaGAGGAGttccgccgcggtgggcacGAGtgggttGAGggcaaaccaattctgtgtccaatcatgcat	TACATGGCTATG	ATCCACCGGTACCATGGCTAGCTACATGGCTATGcaaaaggaggaaaaaaaccgcgcatttcgcgagaagattgattttcaacacgctcatgggttgcaagaactggagttcattcgcggtcatGAGgacGAGgaagcagcccgcctgtgcgttgaccaatggctcaagatgcctggtctcaaaGAGggcGAGattaattgtggtGAGaaaGAGGAGttccgccgcggtgggcacGAGtgggttGAGggcaaaccaattctgtgtccaatcatgcatTCTAGCGGAGGATCTAGCGGAGG	7_sampled_680_from_cat6	ZNF451	2938.0	0.4717494894486045	2.010914011591454
464	0.0	268.0	1319.0	2.0	6.0	268.0	hblOligo128862_Cat7	464	NM_1031623	5.0	CACGATGTGATGTTGTTGCTTGGCCACCTTAAACGCTTTGACCACGAGCCATGTGATCCAGAGATTGAGCTCCACGGGCCTTTTTTCGAGGAGTTCGCCTGCGTGGTGTGCTATAAGAAGTTCGTGGAGCAACAGCAGTACCGCGATCATTTGTTCGATAAAGAGGCAGAGGACGATGGTCACAACAACAATCTGCTTCCTCAAATTATCCAATGTTTCGCCTGCCCTAACTGCTTTCTTCTCTTCGAGCGCAAATCTAGCGGAGGATCTAGCGGAGG	CACGATGTGATGttgttgcttggccaccttaaacgctttgaccacGAGccatgtgatccaGAGattGAGctccacgggccttttttcGAGGAGttcgcctgcgtggtgtgctataagaagttcgtgGAGcaacagcagtaccgcgatcatttgttcgataaagaggcaGAGgacgatggtcacaacaacaatctgcttcctcaaattatccaatgtttcgcctgccctaactgctttcttctcttcGAGcgcaaa	CACGATGTGATG	ATCCACCGGTACCATGGCTAGCCACGATGTGATGttgttgcttggccaccttaaacgctttgaccacGAGccatgtgatccaGAGattGAGctccacgggccttttttcGAGGAGttcgcctgcgtggtgtgctataagaagttcgtgGAGcaacagcagtaccgcgatcatttgttcgataaagaggcaGAGgacgatggtcacaacaacaatctgcttcctcaaattatccaatgtttcgcctgccctaactgctttcttctcttcGAGcgcaaaTCTAGCGGAGGATCTAGCGGAGG	7_sampled_680_from_cat6	ZNF451	1587.0	0.1688720856962823	0.5303943603783114
465	0.0	488.0	1957.0	1.0	4.0	488.0	hblOligo128862_Cat6	465	NM_1031623	5.0	GACAACGGCCATTTGTTGCTTGGCCACCTTAAACGCTTTGACCACTCCCCATGTGATCCAACAATTACACTCCACGGGCCTTTTTTCTCTAGCTTCGCCTGCGTGGTGTGCTATAAGAAGTTCGTGACACAACAGCAGTACCGCGATCATTTGTTCGATAAAGAGGCAACAGACGATGGTCACAACAACAATCTGCTTCCTCAAATTATCCAATGTTTCGCCTGCCCTAACTGCTTTCTTCTCTTCAGCCGCAAATCTAGCGGAGGATCTAGCGGAGG	gacaacggccatttgttgcttggccaccttaaacgctttgaccactccccatgtgatccaacaattacactccacgggccttttttctctagcttcgcctgcgtggtgtgctataagaagttcgtgacacaacagcagtaccgcgatcatttgttcgataaagaggcaacagacgatggtcacaacaacaatctgcttcctcaaattatccaatgtttcgcctgccctaactgctttcttctcttcagccgcaaa		ATCCACCGGTACCATGGCTAGCgacaacggccatttgttgcttggccaccttaaacgctttgaccactccccatgtgatccaacaattacactccacgggccttttttctctagcttcgcctgcgtggtgtgctataagaagttcgtgacacaacagcagtaccgcgatcatttgttcgataaagaggcaacagacgatggtcacaacaacaatctgcttcctcaaattatccaatgtttcgcctgccctaactgctttcttctcttcagccgcaaaTCTAGCGGAGGATCTAGCGGAGG	6_phosphoprotein_peptides	ZNF451	2445.0	0.19959100204498978	0.7351839710418404
466	0.0	352.0	839.0	0.0	6.0	352.0	hblOligo249178_Cat7	466	NM_1031623	6.0	CGATTCCCAATGCATTTGTTCGATAAAGAGGCAGAGGACGATGGTCACAACAACAATCTGCTTCCTCAAATTATCCAATGTTTCGCCTGCCCTAACTGCTTTCTTCTCTTCGAGCGCAAAGAAGAGTGTGAGAAACACATGGAGGGCAAAAATCATTTTCACCAAGAGTTCAAGCTGGGGGATAATAAAGGCATTGCACACCCTATTGAGTTCCCTGAGTTTGCTAAGAAGTTGCTTATTGAGCTCTGTAAGGACTCTAGCGGAGGATCTAGCGGAGG	CGATTCCCAATGcatttgttcgataaagaggcaGAGgacgatggtcacaacaacaatctgcttcctcaaattatccaatgtttcgcctgccctaactgctttcttctcttcGAGcgcaaagaagagtgtGAGaaacacatgGAGggcaaaaatcattttcaccaaGAGttcaagctgggggataataaaggcattgcacaccctattGAGttccctGAGtttgctaagaagttgcttattGAGctctgtaaggac	CGATTCCCAATG	ATCCACCGGTACCATGGCTAGCCGATTCCCAATGcatttgttcgataaagaggcaGAGgacgatggtcacaacaacaatctgcttcctcaaattatccaatgtttcgcctgccctaactgctttcttctcttcGAGcgcaaagaagagtgtGAGaaacacatgGAGggcaaaaatcattttcaccaaGAGttcaagctgggggataataaaggcattgcacaccctattGAGttccctGAGtttgctaagaagttgcttattGAGctctgtaaggacTCTAGCGGAGGATCTAGCGGAGG	7_sampled_680_from_cat6	ZNF451	1191.0	0.2955499580184719	1.2554570017156605
469	0.0	413.0	1127.0	0.0	10.0	413.0	hblOligo128863_Cat6	469	NM_1031623	7.0	CACATGTCAGGCAAAAATCATTTTCACCAATCATTCAAGCTGGGGGATAATAAAGGCATTGCACACCCTATTTCATTCCCTAGCTTTGCTAAGAAGTTGCTTATTTCTCTCTGTAAGGACGTCCCTTTTCAGGTTAAATGTGTTGCCTGCCATAAGACCTTGCGCAGTCACATGGAGCTGACTGCCCACTTCCGCGTGCATTGCCGCAATGCCGGTCCAGTTGCAGTTGCTGAAAAGAGCATTACCCAAGTCGCATCTAGCGGAGGATCTAGCGGAGG	cacatgtcaggcaaaaatcattttcaccaatcattcaagctgggggataataaaggcattgcacaccctatttcattccctagctttgctaagaagttgcttatttctctctgtaaggacgtcccttttcaggttaaatgtgttgcctgccataagaccttgcgcagtcacatggagctgactgcccacttccgcgtgcattgccgcaatgccggtccagttgcagttgctgaaaagagcattacccaagtcgca		ATCCACCGGTACCATGGCTAGCcacatgtcaggcaaaaatcattttcaccaatcattcaagctgggggataataaaggcattgcacaccctatttcattccctagctttgctaagaagttgcttatttctctctgtaaggacgtcccttttcaggttaaatgtgttgcctgccataagaccttgcgcagtcacatggagctgactgcccacttccgcgtgcattgccgcaatgccggtccagttgcagttgctgaaaagagcattacccaagtcgcaTCTAGCGGAGGATCTAGCGGAGG	6_phosphoprotein_peptides	ZNF451	1540.0	0.2681818181818182	1.120169611506026
470	0.0	140.0	1154.0	0.0	5.0	140.0	hblOligo249179_Cat6	470	NM_1031623	8.0	AAATGTGTTGCCTGCCATAAGACCTTGCGCAGTCACATGGAGCTGACTGCCCACTTCCGCGTGCATTGCCGCAATGCCGGTCCAGTTGCAGTTGCTGAAAAGAGCATTACCCAAGTCGCAGAAAAGTTCATCCTCCGCGGCTACTGTCCAGACTGTAATCAGGTTTTCGTCGACGAAACATCCACTCAAAATCACAAACAGAACAGCGGTCATAAAGTGCGCGTGATCAACTCCGTCGAGGAGTCTGTCCTCCTCTCTAGCGGAGGATCTAGCGGAGG	aaatgtgttgcctgccataagaccttgcgcagtcacatggagctgactgcccacttccgcgtgcattgccgcaatgccggtccagttgcagttgctgaaaagagcattacccaagtcgcagaaaagttcatcctccgcggctactgtccagactgtaatcaggttttcgtcgacgaaacatccactcaaaatcacaaacagaacagcggtcataaagtgcgcgtgatcaactccgtcgaggagtctgtcctcctc		ATCCACCGGTACCATGGCTAGCaaatgtgttgcctgccataagaccttgcgcagtcacatggagctgactgcccacttccgcgtgcattgccgcaatgccggtccagttgcagttgctgaaaagagcattacccaagtcgcagaaaagttcatcctccgcggctactgtccagactgtaatcaggttttcgtcgacgaaacatccactcaaaatcacaaacagaacagcggtcataaagtgcgcgtgatcaactccgtcgaggagtctgtcctcctcTCTAGCGGAGGATCTAGCGGAGG	6_phosphoprotein_peptides	ZNF451	1294.0	0.10819165378670788	0.014689508126028983
472	0.0	0.0	66.0	0.0	0.0	0.0	hblOligo249180_Cat7	472	NM_1031623	10.0	ATGTGCCCGATGGATCCAGAGGAGGATTTGCACTTGCTGCTTGACCAGGAGAAATTCGAGGAGCTGAAACGCGAGATGGAGATCAAAGAGGAGGAGGAGCTTGAATGCATTGCTATCCCAAAGAAAAAAATGAACCTTAAGGATAAGGAGCACGAAGGGGTTGCTTGTGTTCAGAAGGAGAAGGAGGTGGTGAAAGAGTGGTTCTGTGAATGTAATCAGCGCTTCCCAGAGGAAGATGCAGTCGAGAAACACGTCTCTAGCGGAGGATCTAGCGGAGG	ATGTGCCCGATGgatccaGAGGAGgatttgcacttgctgcttgaccagGAGaaattcGAGGAGctgaaacgcGAGatgGAGatcaaagagGAGGAGGAGcttgaatgcattgctatcccaaagaaaaaaatgaaccttaaggataagGAGcacgaaggggttgcttgtgttcagaaggagaagGAGgtggtgaaaGAGtggttctgtgaatgtaatcagcgcttcccaGAGgaagatgcagtcgagaaacacgtc	ATGTGCCCGATG	ATCCACCGGTACCATGGCTAGCATGTGCCCGATGgatccaGAGGAGgatttgcacttgctgcttgaccagGAGaaattcGAGGAGctgaaacgcGAGatgGAGatcaaagagGAGGAGGAGcttgaatgcattgctatcccaaagaaaaaaatgaaccttaaggataagGAGcacgaaggggttgcttgtgttcagaaggagaagGAGgtggtgaaaGAGtggttctgtgaatgtaatcagcgcttcccaGAGgaagatgcagtcgagaaacacgtcTCTAGCGGAGGATCTAGCGGAGG	7_sampled_680_from_cat6	ZNF451	66.0	0.0
476	0.0	46.0	297.0	0.0	0.0	46.0	hblOligo249181_Cat6	476	NM_1031623	12.0	ATGGGTTACAAATGTGTTGTGTGCGGTAAGGTTTGTGACGACAGTGGCGTTATTCGCTTGCATATGTCCCGCATTCACGGCGGCGCTCACCTGAACAACTTCTTGTTCTGGTGTCGCACATGTAAGAAAGAGCTTACCCGCAAGGATACCATTATGGCTCACGTTACAGAATTTCACAACGGCCACCGCTATTTCTACGAAATGGATGAGGTTGAAGGTGAAACTTTGCCAAGTAGCTCTACCACTCTTGACAATTCTAGCGGAGGATCTAGCGGAGG	atgggttacaaatgtgttgtgtgcggtaaggtttgtgacgacagtggcgttattcgcttgcatatgtcccgcattcacggcggcgctcacctgaacaacttcttgttctggtgtcgcacatgtaagaaagagcttacccgcaaggataccattatggctcacgttacagaatttcacaacggccaccgctatttctacgaaatggatgaggttgaaggtgaaactttgccaagtagctctaccactcttgacaat		ATCCACCGGTACCATGGCTAGCatgggttacaaatgtgttgtgtgcggtaaggtttgtgacgacagtggcgttattcgcttgcatatgtcccgcattcacggcggcgctcacctgaacaacttcttgttctggtgtcgcacatgtaagaaagagcttacccgcaaggataccattatggctcacgttacagaatttcacaacggccaccgctatttctacgaaatggatgaggttgaaggtgaaactttgccaagtagctctaccactcttgacaatTCTAGCGGAGGATCTAGCGGAGG	6_phosphoprotein_peptides	ZNF451	343.0	0.13411078717201166	0.2589457902711647
477	0.0	25.0	52.0	0.0	0.0	25.0	hblOligo128866_Cat7	477	NM_1031623	13.0	GAGGGTTCCATGGAGATTATGGCTCACGTTGAGGAATTTCACAACGGCCACCGCTATTTCTACGAAATGGATGAGGTTGAAGGTGAAGAGTTGCCAGAGGAGGAGGAGGAGCTTGACAATCTTGAGGCCAACAAGCCTGAGGAGGCTATCGAGGTGATCGACCACGAGCCAGCTAATGAGGAGCCACGCGGGAAGTGGCAATGCCGCATTTGCGAGGACATGTTTGATGAGCAGGAATACGTTAAGCAACACTGTTCTAGCGGAGGATCTAGCGGAGG	GAGGGTTCCATGGAGattatggctcacgttGAGgaatttcacaacggccaccgctatttctacgaaatggatgaggttgaaggtgaaGAGttgccaGAGGAGGAGGAGGAGcttgacaatcttGAGgccaacaagcctGAGGAGgctatcGAGgtgatcgaccacGAGccagctaatGAGGAGccacgcgggaagtggcaatgccgcatttgcgaggacatgtttgatGAGcaggaatacgttaagcaacactgt	GAGGGTTCCATG	ATCCACCGGTACCATGGCTAGCGAGGGTTCCATGGAGattatggctcacgttGAGgaatttcacaacggccaccgctatttctacgaaatggatgaggttgaaggtgaaGAGttgccaGAGGAGGAGGAGGAGcttgacaatcttGAGgccaacaagcctGAGGAGgctatcGAGgtgatcgaccacGAGccagctaatGAGGAGccacgcgggaagtggcaatgccgcatttgcgaggacatgtttgatGAGcaggaatacgttaagcaacactgtTCTAGCGGAGGATCTAGCGGAGG	7_sampled_680_from_cat6	ZNF451	77.0	0.3246753246753247	1.391668638871543
479	0.0	482.0	1375.0	0.0	5.0	482.0	hblOligo249182_Cat7	479	NM_1031623	14.0	TTCAGAGAAATGATCGAGGTGATCGACCACGAGCCAGCTAATGAGGAGCCACGCGGGAAGTGGCAATGCCGCATTTGCGAGGACATGTTTGATGAGCAGGAATACGTTAAGCAACACTGTATGGAGCTTGCCGAGCATAAATTTCACCGCTATGAGTGTGCACACTGTCGCAAACCTTTTCACAAAATTGAGGAGCTCTACCGCCATTGCCAAGATGAGCATGACAATGAGATTAAGATCAAATACTTTTGTGGGTCTAGCGGAGGATCTAGCGGAGG	TTCAGAGAAATGatcGAGgtgatcgaccacGAGccagctaatGAGGAGccacgcgggaagtggcaatgccgcatttgcgaggacatgtttgatGAGcaggaatacgttaagcaacactgtatgGAGcttgccGAGcataaatttcaccgctatGAGtgtgcacactgtcgcaaaccttttcacaaaattgagGAGctctaccgccattgccaagatgagcatgacaatgagattaagatcaaatacttttgtggg	TTCAGAGAAATG	ATCCACCGGTACCATGGCTAGCTTCAGAGAAATGatcGAGgtgatcgaccacGAGccagctaatGAGGAGccacgcgggaagtggcaatgccgcatttgcgaggacatgtttgatGAGcaggaatacgttaagcaacactgtatgGAGcttgccGAGcataaatttcaccgctatGAGtgtgcacactgtcgcaaaccttttcacaaaattgagGAGctctaccgccattgccaagatgagcatgacaatgagattaagatcaaatacttttgtgggTCTAGCGGAGGATCTAGCGGAGG	7_sampled_680_from_cat6	ZNF451	1857.0	0.25955842757135167	1.075771636534698
480	0.0	0.0	123.0	0.0	0.0	0.0	hblOligo249182_Cat6	480	NM_1031623	14.0	CCTAGTTCTGCTATCACAGTGATCGACCACTCCCCAGCTAATTCTAGTCCACGCGGGAAGTGGCAATGCCGCATTTGCGAGGACATGTTTGATAGTCAGGAATACGTTAAGCAACACTGTATGTCTCTTGCCTCACATAAATTTCACCGCTATTCCTGTGCACACTGTCGCAAACCTTTTCACAAAATTGAGACCCTCTACCGCCATTGCCAAGATGAGCATGACAATGAGATTAAGATCAAATACTTTTGTGGGTCTAGCGGAGGATCTAGCGGAGG	cctagttctgctatcacagtgatcgaccactccccagctaattctagtccacgcgggaagtggcaatgccgcatttgcgaggacatgtttgatagtcaggaatacgttaagcaacactgtatgtctcttgcctcacataaatttcaccgctattcctgtgcacactgtcgcaaaccttttcacaaaattgagaccctctaccgccattgccaagatgagcatgacaatgagattaagatcaaatacttttgtggg		ATCCACCGGTACCATGGCTAGCcctagttctgctatcacagtgatcgaccactccccagctaattctagtccacgcgggaagtggcaatgccgcatttgcgaggacatgtttgatagtcaggaatacgttaagcaacactgtatgtctcttgcctcacataaatttcaccgctattcctgtgcacactgtcgcaaaccttttcacaaaattgagaccctctaccgccattgccaagatgagcatgacaatgagattaagatcaaatacttttgtgggTCTAGCGGAGGATCTAGCGGAGG	6_phosphoprotein_peptides	ZNF451	123.0	0.0
481	0.0	11.0	147.0	0.0	1.0	11.0	hblOligo128867_Cat6	481	NM_1031623	15.0	CATAAATTTCACCGCTATTCCTGTGCACACTGTCGCAAACCTTTTCACAAAATTGAGACCCTCTACCGCCATTGCCAAGATGAGCATGACAATGAGATTAAGATCAAATACTTTTGTGGGCTGTGTGACCTCATTTTTAATGTTGAGGAGGCATTCCTGTCTCATTACGAAGAACATCACAGCATCGACTATGTGTTTGTTAGCGAAAAAACCGAGACTAGCATCAAAACCGAAGACGACTTTCCAGTCATCGAGTCTAGCGGAGGATCTAGCGGAGG	cataaatttcaccgctattcctgtgcacactgtcgcaaaccttttcacaaaattgagaccctctaccgccattgccaagatgagcatgacaatgagattaagatcaaatacttttgtgggctgtgtgacctcatttttaatgttgaggaggcattcctgtctcattacgaagaacatcacagcatcgactatgtgtttgttagcgaaaaaaccgagactagcatcaaaaccgaagacgactttccagtcatcgag		ATCCACCGGTACCATGGCTAGCcataaatttcaccgctattcctgtgcacactgtcgcaaaccttttcacaaaattgagaccctctaccgccattgccaagatgagcatgacaatgagattaagatcaaatacttttgtgggctgtgtgacctcatttttaatgttgaggaggcattcctgtctcattacgaagaacatcacagcatcgactatgtgtttgttagcgaaaaaaccgagactagcatcaaaaccgaagacgactttccagtcatcgagTCTAGCGGAGGATCTAGCGGAGG	6_phosphoprotein_peptides	ZNF451	158.0	0.06962025316455696	-0.46850078139559637
482	0.0	319.0	1007.0	0.0	2.0	319.0	hblOligo249183_Cat6	482	NM_1031623	16.0	TTTAATGTTGAGGAGGCATTCCTGTCTCATTACGAAGAACATCACAGCATCGACTATGTGTTTGTTAGCGAAAAAACCGAGACTAGCATCAAAACCGAAGACGACTTTCCAGTCATCGAGACCTCCAACCAACTGACATGTGGTTGTCGCGAGAGCTATATTTGCAAAGTGAATCGCAAAGAAGACTATAGTCGCTGCTTGCAGATTATGCTGGATAAGGGCAAACTGTGGTTCCGCTGCAGCCTTTGCTCAGCCTCTAGCGGAGGATCTAGCGGAGG	tttaatgttgaggaggcattcctgtctcattacgaagaacatcacagcatcgactatgtgtttgttagcgaaaaaaccgagactagcatcaaaaccgaagacgactttccagtcatcgagacctccaaccaactgacatgtggttgtcgcgagagctatatttgcaaagtgaatcgcaaagaagactatagtcgctgcttgcagattatgctggataagggcaaactgtggttccgctgcagcctttgctcagcc		ATCCACCGGTACCATGGCTAGCtttaatgttgaggaggcattcctgtctcattacgaagaacatcacagcatcgactatgtgtttgttagcgaaaaaaccgagactagcatcaaaaccgaagacgactttccagtcatcgagacctccaaccaactgacatgtggttgtcgcgagagctatatttgcaaagtgaatcgcaaagaagactatagtcgctgcttgcagattatgctggataagggcaaactgtggttccgctgcagcctttgctcagccTCTAGCGGAGGATCTAGCGGAGG	6_phosphoprotein_peptides	ZNF451	1326.0	0.24057315233785823	0.9744967426510518
484	0.0	3.0	308.0	0.0	2.0	3.0	hblOligo249184_Cat7	484	NM_1031623	18.0	TTGTTTGTAATGGAGCATATTCATCAGGTGCACAAGGAAAAGGAGGATGAGGAGGAGCAACAGTATGTGATCAAGTGCGGCGAGTGTGAGAAAGCTTTTCACGACCCAGAAGAGGCACAGCAGCACTTCCACCGCAAACATTGCTTCCTGCAAAAACCTGAGGTCGCCCATTTTGGCGAGGAGAAAGAGAACTTGTATAAGTTTGAGGCAGAGGCAGAGCACGAGGAACGCAAATTGAAACAAGCAATTAATTATTCTAGCGGAGGATCTAGCGGAGG	TTGTTTGTAATGGAGcatattcatcaggtgcacaaggaaaagGAGgatgaggaggagcaacagtatgtgatcaagtgcggcGAGtgtGAGaaagcttttcacgacccagaaGAGgcacagcagcacttccaccgcaaacattgcttcctgcaaaaacctGAGgtcgcccattttggcGAGgagaaaGAGaacttgtataagtttGAGgcaGAGgcaGAGcacGAGgaacgcaaattgaaacaagcaattaattat	TTGTTTGTAATG	ATCCACCGGTACCATGGCTAGCTTGTTTGTAATGGAGcatattcatcaggtgcacaaggaaaagGAGgatgaggaggagcaacagtatgtgatcaagtgcggcGAGtgtGAGaaagcttttcacgacccagaaGAGgcacagcagcacttccaccgcaaacattgcttcctgcaaaaacctGAGgtcgcccattttggcGAGgagaaaGAGaacttgtataagtttGAGgcaGAGgcaGAGcacGAGgaacgcaaattgaaacaagcaattaattatTCTAGCGGAGGATCTAGCGGAGG	7_sampled_680_from_cat6	ZNF451	311.0	0.00964630225080386	-2.5074509617206955
487	0.0	13.0	1147.0	0.0	10.0	13.0	hblOligo128869_Cat6	487	NM_1031623	19.0	AAACATTGCTTCCTGCAAAAACCTAGTGTCGCCCATTTTGGCTCAGAGAAAAGCAACTTGTATAAGTTTACTGCATCCGCATCCCACACCGAACGCAAATTGAAACAAGCAATTAATTATTCAAAGTCATTGGATATGGAAAAGGGGGTGGAGAACGACCTGTCATATCAGAACATCGAAGAAGAAATTGTTGAATTGCCTGATTTGGATTATCTGCGCACAATGACCCACATTGTTTTTGTGGATTTTGACAACTCTAGCGGAGGATCTAGCGGAGG	aaacattgcttcctgcaaaaacctagtgtcgcccattttggctcagagaaaagcaacttgtataagtttactgcatccgcatcccacaccgaacgcaaattgaaacaagcaattaattattcaaagtcattggatatggaaaagggggtggagaacgacctgtcatatcagaacatcgaagaagaaattgttgaattgcctgatttggattatctgcgcacaatgacccacattgtttttgtggattttgacaac		ATCCACCGGTACCATGGCTAGCaaacattgcttcctgcaaaaacctagtgtcgcccattttggctcagagaaaagcaacttgtataagtttactgcatccgcatcccacaccgaacgcaaattgaaacaagcaattaattattcaaagtcattggatatggaaaagggggtggagaacgacctgtcatatcagaacatcgaagaagaaattgttgaattgcctgatttggattatctgcgcacaatgacccacattgtttttgtggattttgacaacTCTAGCGGAGGATCTAGCGGAGG	6_phosphoprotein_peptides	ZNF451	1160.0	0.011206896551724138	-2.3559192270830644
490	0.0	14.0	185.0	0.0	2.0	14.0	hblOligo128870_Cat7	490	NM_1031623	21.0	CAAGGATCGATGGGGCACCTGAACCAGGGTGAGTTTATTTGGGGCTTTCAAGGTGGTAATGAGAACTGGAAGCCTCCACTTAACTGTAAAATCTATAATTACCTCAATCGCATCGGCTGTTTCTTTCTTCACCCACGCTGTGAGAAACGCAAAGATGCAGCCGACTTCGCTATTTGTATGCATGCAGGTCGCCTTGACGAGCAACTCCCAAAACAGATTCCTTTTGAGATTCTGGAGGGGGACCAAGGCTTTCTCTCTAGCGGAGGATCTAGCGGAGG	CAAGGATCGATGgggcacctgaaccagggtGAGtttatttggggctttcaaggtggtaatGAGaactggaagcctccacttaactgtaaaatctataattacctcaatcgcatcggctgtttctttcttcacccacgctgtGAGaaacgcaaagatgcagccgacttcgctatttgtatgcatgcaggtcgccttgacgagcaactcccaaaacagattccttttGAGattctgGAGggggaccaaggctttctc	CAAGGATCGATG	ATCCACCGGTACCATGGCTAGCCAAGGATCGATGgggcacctgaaccagggtGAGtttatttggggctttcaaggtggtaatGAGaactggaagcctccacttaactgtaaaatctataattacctcaatcgcatcggctgtttctttcttcacccacgctgtGAGaaacgcaaagatgcagccgacttcgctatttgtatgcatgcaggtcgccttgacgagcaactcccaaaacagattccttttGAGattctgGAGggggaccaaggctttctcTCTAGCGGAGGATCTAGCGGAGG	7_sampled_680_from_cat6	ZNF451	199.0	0.07035175879396985	-0.457261962878297
491	0.0	2679.0	4963.0	2.0	37.0	2679.0	hblOligo128870_Cat6	491	NM_1031623	21.0	GGGCACCTTCCAGGGCACCTGAACCAGGGTACTTTTATTTGGGGCTTTCAAGGTGGTAATACAAACTGGAAGCCTCCACTTAACTGTAAAATCTATAATTACCTCAATCGCATCGGCTGTTTCTTTCTTCACCCACGCTGTTCAAAACGCAAAGATGCAGCCGACTTCGCTATTTGTATGCATGCAGGTCGCCTTGACGAGCAACTCCCAAAACAGATTCCTTTTACTATTCTGTCCGGGGACCAAGGCTTTCTCTCTAGCGGAGGATCTAGCGGAGG	gggcaccttccagggcacctgaaccagggtacttttatttggggctttcaaggtggtaatacaaactggaagcctccacttaactgtaaaatctataattacctcaatcgcatcggctgtttctttcttcacccacgctgttcaaaacgcaaagatgcagccgacttcgctatttgtatgcatgcaggtcgccttgacgagcaactcccaaaacagattccttttactattctgtccggggaccaaggctttctc		ATCCACCGGTACCATGGCTAGCgggcaccttccagggcacctgaaccagggtacttttatttggggctttcaaggtggtaatacaaactggaagcctccacttaactgtaaaatctataattacctcaatcgcatcggctgtttctttcttcacccacgctgttcaaaacgcaaagatgcagccgacttcgctatttgtatgcatgcaggtcgccttgacgagcaactcccaaaacagattccttttactattctgtccggggaccaaggctttctcTCTAGCGGAGGATCTAGCGGAGG	6_phosphoprotein_peptides	ZNF451	7642.0	0.35056267992672074	1.5074697265419372
492	0.0	103.0	273.0	0.0	0.0	103.0	hblOligo249186_Cat7	492	NM_1031623	22.0	TTAACAATCATGCGCAAAGATGCAGCCGACTTCGCTATTTGTATGCATGCAGGTCGCCTTGACGAGCAACTCCCAAAACAGATTCCTTTTGAGATTCTGGAGGGGGACCAAGGCTTTCTCGAACTGGAAAATCAATTCAAGAAGGAGCAGCGCCCAGCTCATATCCTCAACCCACACCACTTGGAAGGTGACATGATGTGTGCCCTCCTTAACGAGATTGAGGATGAGGAGAAAGAATGCGACGAGGACGATAACTCTAGCGGAGGATCTAGCGGAGG	TTAACAATCATGcgcaaagatgcagccgacttcgctatttgtatgcatgcaggtcgccttgacgagcaactcccaaaacagattccttttGAGattctgGAGggggaccaaggctttctcgaactggaaaatcaattcaagaagGAGcagcgcccagctcatatcctcaacccacaccacttggaaggtgacatgatgtgtgccctccttaacGAGattGAGgatGAGGAGaaagaatgcgacGAGgacgataac	TTAACAATCATG	ATCCACCGGTACCATGGCTAGCTTAACAATCATGcgcaaagatgcagccgacttcgctatttgtatgcatgcaggtcgccttgacgagcaactcccaaaacagattccttttGAGattctgGAGggggaccaaggctttctcgaactggaaaatcaattcaagaagGAGcagcgcccagctcatatcctcaacccacaccacttggaaggtgacatgatgtgtgccctccttaacGAGattGAGgatGAGGAGaaagaatgcgacGAGgacgataacTCTAGCGGAGGATCTAGCGGAGG	7_sampled_680_from_cat6	ZNF451	376.0	0.27393617021276595	1.1492937256294455
494	0.0	261.0	1844.0	1.0	7.0	261.0	hblOligo128871_Cat6	494	NM_1031623	23.0	ATTCTGTCCGGGGACCAAGGCTTTCTCGAACTGGAAAATCAATTCAAGAAGACCCAGCGCCCAGCTCATATCCTCAACCCACACCACTTGGAAGGTGACATGATGTGTGCCCTCCTTAACTCTATTTCAGATACCACTAAAGAATGCGACAGTGACGATAACATGGGTGCCAAGAATACAAGTATTGGGGAGGAATTTATCAGCACAGAAGACGTTGAACTTGAAGAGGCAATCCGCCGCTCCTTGGAGGAAATGTCTAGCGGAGGATCTAGCGGAGG	attctgtccggggaccaaggctttctcgaactggaaaatcaattcaagaagacccagcgcccagctcatatcctcaacccacaccacttggaaggtgacatgatgtgtgccctccttaactctatttcagataccactaaagaatgcgacagtgacgataacatgggtgccaagaatacaagtattggggaggaatttatcagcacagaagacgttgaacttgaagaggcaatccgccgctccttggaggaaatg		ATCCACCGGTACCATGGCTAGCattctgtccggggaccaaggctttctcgaactggaaaatcaattcaagaagacccagcgcccagctcatatcctcaacccacaccacttggaaggtgacatgatgtgtgccctccttaactctatttcagataccactaaagaatgcgacagtgacgataacatgggtgccaagaatacaagtattggggaggaatttatcagcacagaagacgttgaacttgaagaggcaatccgccgctccttggaggaaatgTCTAGCGGAGGATCTAGCGGAGG	6_phosphoprotein_peptides	ZNF451	2105.0	0.12399049881235154	0.16886453579092375
495	0.0	64.0	226.0	0.0	0.0	64.0	hblOligo82787_Cat3	495	NM_1031716	1.0	AATGACCCGATGGACCCTCTTATCTTTATCCGCGACATCAAGCCAGGGCTGAAGAACCTCAACGTCGTTTTCATCGTGCTCGAAATTGGCCGCGTGGAGAAAGAGAAGGACGGGCACGAGGTTCGCGAGTGCAAAGTTGCAGATAAAGAGGGGGAGATTGAGATCGAGGTCTGGGACGAGATCGGGGGTCTGATCCAACCAGGGGACATTATTCGCCTTGAGCGCGGGTATGCTGAGATGTGGAAAGGCTGTCTTTCTAGCGGAGGATCTAGCGGAGG	AATGACCCGATGgaccctcttatctttatccgcgacatcaagccagggctgaagaacctcaacgtcgttttcatcgtgctcgaaattggccgcgtgGAGaaaGAGaaggacgggcacgaggttcgcGAGtgcaaagttgcagataaaGAGgggGAGattGAGatcGAGgtctgggacgagatcgggggtctgatccaaccaggggacattattcgccttGAGcgcgggtatgctGAGatgtggaaaggctgtctt	AATGACCCGATG	ATCCACCGGTACCATGGCTAGCAATGACCCGATGgaccctcttatctttatccgcgacatcaagccagggctgaagaacctcaacgtcgttttcatcgtgctcgaaattggccgcgtgGAGaaaGAGaaggacgggcacgaggttcgcGAGtgcaaagttgcagataaaGAGgggGAGattGAGatcGAGgtctgggacgagatcgggggtctgatccaaccaggggacattattcgccttGAGcgcgggtatgctGAGatgtggaaaggctgtcttTCTAGCGGAGGATCTAGCGGAGG	3_4778_st_to_e_dna_repair_peptides_9NATG	NABP1	290.0	0.2206896551724138	0.8623846166721554
496	0.0	76.0	293.0	0.0	3.0	76.0	hblOligo82787_Cat2	496	NM_1031716	1.0	AACCGCGTTAACGACCCTCTTATCTTTATCCGCGACATCAAGCCAGGGCTGAAGAACCTCAACGTCGTTTTCATCGTGCTCGAAATTGGCCGCGTGACCAAAACCAAGGACGGGCACGAGGTTCGCTCTTGCAAAGTTGCAGATAAAACAGGGTCTATTACAATCAGTGTCTGGGACGAGATCGGGGGTCTGATCCAACCAGGGGACATTATTCGCCTTACACGCGGGTATGCTAGCATGTGGAAAGGCTGTCTTTCTAGCGGAGGATCTAGCGGAGG	aaccgcgttaacgaccctcttatctttatccgcgacatcaagccagggctgaagaacctcaacgtcgttttcatcgtgctcgaaattggccgcgtgaccaaaaccaaggacgggcacgaggttcgctcttgcaaagttgcagataaaacagggtctattacaatcagtgtctgggacgagatcgggggtctgatccaaccaggggacattattcgccttacacgcgggtatgctagcatgtggaaaggctgtctt		ATCCACCGGTACCATGGCTAGCaaccgcgttaacgaccctcttatctttatccgcgacatcaagccagggctgaagaacctcaacgtcgttttcatcgtgctcgaaattggccgcgtgaccaaaaccaaggacgggcacgaggttcgctcttgcaaagttgcagataaaacagggtctattacaatcagtgtctgggacgagatcgggggtctgatccaaccaggggacattattcgccttacacgcgggtatgctagcatgtggaaaggctgtcttTCTAGCGGAGGATCTAGCGGAGG	2_wt_dna_repair_peptides	NABP1	369.0	0.20596205962059622	0.7745972638540333
498	0.0	9.0	63.0	0.0	0.0	9.0	hblOligo206643_Cat2	498	NM_1031716	2.0	AAAGTTGCAGATAAAACAGGGTCTATTACAATCAGTGTCTGGGACGAGATCGGGGGTCTGATCCAACCAGGGGACATTATTCGCCTTACACGCGGGTATGCTAGCATGTGGAAAGGCTGTCTTACTCTGTATACTGGGCGCGGGGGGGAACTTCAGAAAATCGGGGAGTTCTGCATGGTCTACTCAGAAGTCCCAAATTTCAGCGAGCCAAACCCTGACTATCGCGGTCAGCAAAATAAAGGCGCACAATCTGAGTCTAGCGGAGGATCTAGCGGAGG	aaagttgcagataaaacagggtctattacaatcagtgtctgggacgagatcgggggtctgatccaaccaggggacattattcgccttacacgcgggtatgctagcatgtggaaaggctgtcttactctgtatactgggcgcgggggggaacttcagaaaatcggggagttctgcatggtctactcagaagtcccaaatttcagcgagccaaaccctgactatcgcggtcagcaaaataaaggcgcacaatctgag		ATCCACCGGTACCATGGCTAGCaaagttgcagataaaacagggtctattacaatcagtgtctgggacgagatcgggggtctgatccaaccaggggacattattcgccttacacgcgggtatgctagcatgtggaaaggctgtcttactctgtatactgggcgcgggggggaacttcagaaaatcggggagttctgcatggtctactcagaagtcccaaatttcagcgagccaaaccctgactatcgcggtcagcaaaataaaggcgcacaatctgagTCTAGCGGAGGATCTAGCGGAGG	2_wt_dna_repair_peptides	NABP1	72.0	0.125	0.17812638352945598
500	0.0	2684.0	7818.0	0.0	31.0	2684.0	hblOligo82788_Cat2	500	NM_1031716	3.0	GGGCGCGGGGGGGAACTTCAGAAAATCGGGGAGTTCTGCATGGTCTACTCAGAAGTCCCAAATTTCAGCGAGCCAAACCCTGACTATCGCGGTCAGCAAAATAAAGGCGCACAATCTGAGCAAAAAAACAATAGTATGAATAGTAACATGGGGACCGGTACCTTCGGTCCTGTGGGCAACGGCGTCCATACCGGGCCAGAATCCCGCGAACACCAATTTTCTCATGCCGGTCGCTCCAACGGGCGCGGGCTGATTTCTAGCGGAGGATCTAGCGGAGG	gggcgcgggggggaacttcagaaaatcggggagttctgcatggtctactcagaagtcccaaatttcagcgagccaaaccctgactatcgcggtcagcaaaataaaggcgcacaatctgagcaaaaaaacaatagtatgaatagtaacatggggaccggtaccttcggtcctgtgggcaacggcgtccataccgggccagaatcccgcgaacaccaattttctcatgccggtcgctccaacgggcgcgggctgatt		ATCCACCGGTACCATGGCTAGCgggcgcgggggggaacttcagaaaatcggggagttctgcatggtctactcagaagtcccaaatttcagcgagccaaaccctgactatcgcggtcagcaaaataaaggcgcacaatctgagcaaaaaaacaatagtatgaatagtaacatggggaccggtaccttcggtcctgtgggcaacggcgtccataccgggccagaatcccgcgaacaccaattttctcatgccggtcgctccaacgggcgcgggctgattTCTAGCGGAGGATCTAGCGGAGG	2_wt_dna_repair_peptides	NABP1	10502.0	0.2555703675490383	1.0549159843234417
502	0.0	1.0	329.0	0.0	0.0	1.0	hblOligo206644_Cat2	502	NM_1031716	4.0	TATCGCGGTCAGCAAAATAAAGGCGCACAATCTGAGCAAAAAAACAATAGTAATAGTAACATGGGGACCGGTACCTTCGGTCCTGTGGGCAACGGCGTCCATACCGGGCCAGAATCCCGCGAACACCAATTTTCTCATGCCGGTCGCTCCAACGGGCGCGGGCTGATTAATCCTCAGCTCCAGGGCACCGCTAGCAACCAGACTGTCATGACAACAATTTCTAATGGTCGCGACCCTCGCCGCGCATTCAAACGCTCTAGCGGAGGATCTAGCGGAGG	tatcgcggtcagcaaaataaaggcgcacaatctgagcaaaaaaacaatagtaatagtaacatggggaccggtaccttcggtcctgtgggcaacggcgtccataccgggccagaatcccgcgaacaccaattttctcatgccggtcgctccaacgggcgcgggctgattaatcctcagctccagggcaccgctagcaaccagactgtcatgacaacaatttctaatggtcgcgaccctcgccgcgcattcaaacgc		ATCCACCGGTACCATGGCTAGCtatcgcggtcagcaaaataaaggcgcacaatctgagcaaaaaaacaatagtaatagtaacatggggaccggtaccttcggtcctgtgggcaacggcgtccataccgggccagaatcccgcgaacaccaattttctcatgccggtcgctccaacgggcgcgggctgattaatcctcagctccagggcaccgctagcaaccagactgtcatgacaacaatttctaatggtcgcgaccctcgccgcgcattcaaacgcTCTAGCGGAGGATCTAGCGGAGG	2_wt_dna_repair_peptides	NABP1	330.0	0.0030303030303030303	-3.6720212181806025
504	0.0	436.0	1670.0	0.0	4.0	436.0	hblOligo45329_Cat6	504	NM_1031720	1.0	ATGAAAGCAATCAAGAAAAGCTTGACTGAGGAAGAGTACCTCTACCTGGATTTTTCACATCAAACAGAGGGTTGTATCTTCCCTCTCCACACCTCTGTCACTCTGTTTCTTTTGTCCTACTGTGACTGTAAAATTTTCAAAATCTGCCTCGTGGTTACAAAAGAGGTGAGTCGCGACTCTTCACTTCTCCGCGATGATCTTATTCAGGATGTCGAAATCCAGATTATCTCTCGCCAGGAACTCCCACCTATCGTGTCTAGCGGAGGATCTAGCGGAGG	atgaaagcaatcaagaaaagcttgactgaggaagagtacctctacctggatttttcacatcaaacagagggttgtatcttccctctccacacctctgtcactctgtttcttttgtcctactgtgactgtaaaattttcaaaatctgcctcgtggttacaaaagaggtgagtcgcgactcttcacttctccgcgatgatcttattcaggatgtcgaaatccagattatctctcgccaggaactcccacctatcgtg		ATCCACCGGTACCATGGCTAGCatgaaagcaatcaagaaaagcttgactgaggaagagtacctctacctggatttttcacatcaaacagagggttgtatcttccctctccacacctctgtcactctgtttcttttgtcctactgtgactgtaaaattttcaaaatctgcctcgtggttacaaaagaggtgagtcgcgactcttcacttctccgcgatgatcttattcaggatgtcgaaatccagattatctctcgccaggaactcccacctatcgtgTCTAGCGGAGGATCTAGCGGAGG	6_phosphoprotein_peptides	GSTCD	2106.0	0.2070275403608737	0.781099870523003
505	0.0	270.0	677.0	0.0	5.0	270.0	hblOligo173135_Cat6	505	NM_1031720	2.0	TTCAAAATCTGCCTCGTGGTTACAAAAGAGGTGAGTCGCGACTCTTCACTTCTCCGCGATGATCTTATTCAGGATGTCGAAATCCAGATTATCTCTCGCCAGGAACTCCCACCTATCGTGCAAAACTGTTGTTTGCCTGCCGTGGTCGAACGCAGCGATAATTTTTGCCGCGCTGGTTTGGCCGTCGTGCTCCGCCACATCATCCAGAAAAGTTACGAAGCCGATCCTCTCAAGAAAGAACTTCTGGAGTTGCTGTCTAGCGGAGGATCTAGCGGAGG	ttcaaaatctgcctcgtggttacaaaagaggtgagtcgcgactcttcacttctccgcgatgatcttattcaggatgtcgaaatccagattatctctcgccaggaactcccacctatcgtgcaaaactgttgtttgcctgccgtggtcgaacgcagcgataatttttgccgcgctggtttggccgtcgtgctccgccacatcatccagaaaagttacgaagccgatcctctcaagaaagaacttctggagttgctg		ATCCACCGGTACCATGGCTAGCttcaaaatctgcctcgtggttacaaaagaggtgagtcgcgactcttcacttctccgcgatgatcttattcaggatgtcgaaatccagattatctctcgccaggaactcccacctatcgtgcaaaactgttgtttgcctgccgtggtcgaacgcagcgataatttttgccgcgctggtttggccgtcgtgctccgccacatcatccagaaaagttacgaagccgatcctctcaagaaagaacttctggagttgctgTCTAGCGGAGGATCTAGCGGAGG	6_phosphoprotein_peptides	GSTCD	947.0	0.28511087645195354	1.2047872186708692
506	0.0	167.0	4005.0	85.0	15.0	167.0	hblOligo45330_Cat7	506	NM_1031720	3.0	AGCGACCGGATGGAACGCGAGGATAATTTTTGCCGCGCTGGTTTGGCCGTCGTGCTCCGCCACATCATCCAGAAAGAGTACGAAGCCGATCCTCTCAAGAAAGAACTTCTGGAGTTGCTGGGGTTCAAAAAGGAGTGTCTTAAGGCCTGTGCTGAGGTGGAGCAATGGGAGCGCCTCTGTGAACTCGAGATCCCACTTGCAATTGAGAACTTTCTCCGCGAAGAGGAGGATCAGCCTCCTGAGATCCCTGTGGAATCTAGCGGAGGATCTAGCGGAGG	AGCGACCGGATGgaacgcGAGgataatttttgccgcgctggtttggccgtcgtgctccgccacatcatccagaaaGAGtacgaagccgatcctctcaagaaagaacttctggagttgctggggttcaaaaagGAGtgtcttaaggcctgtgctgaggtgGAGcaatggGAGcgcctctgtgaactcGAGatcccacttgcaattgagaactttctccgcgaaGAGGAGgatcagcctcctGAGatccctgtggaa	AGCGACCGGATG	ATCCACCGGTACCATGGCTAGCAGCGACCGGATGgaacgcGAGgataatttttgccgcgctggtttggccgtcgtgctccgccacatcatccagaaaGAGtacgaagccgatcctctcaagaaagaacttctggagttgctggggttcaaaaagGAGtgtcttaaggcctgtgctgaggtgGAGcaatggGAGcgcctctgtgaactcGAGatcccacttgcaattgagaactttctccgcgaaGAGGAGgatcagcctcctGAGatccctgtggaaTCTAGCGGAGGATCTAGCGGAGG	7_sampled_680_from_cat6	GSTCD	4172.0	0.0400287631831256	-1.0532685145009348
507	0.0	651.0	2309.0	0.0	8.0	651.0	hblOligo45330_Cat6	507	NM_1031720	3.0	CCTGCCGTGGTCGAACGCAGCGATAATTTTTGCCGCGCTGGTTTGGCCGTCGTGCTCCGCCACATCATCCAGAAAAGTTACGAAGCCGATCCTCTCAAGAAAGAACTTCTGGAGTTGCTGGGGTTCAAAAAGACCTGTCTTAAGGCCTGTGCTGAGGTGAGTCAATGGACTCGCCTCTGTGAACTCACTATCCCACTTGCAATTGAGAACTTTCTCCGCGAATCAAGCGATCAGCCTCCTACAATCCCTGTGGAATCTAGCGGAGGATCTAGCGGAGG	cctgccgtggtcgaacgcagcgataatttttgccgcgctggtttggccgtcgtgctccgccacatcatccagaaaagttacgaagccgatcctctcaagaaagaacttctggagttgctggggttcaaaaagacctgtcttaaggcctgtgctgaggtgagtcaatggactcgcctctgtgaactcactatcccacttgcaattgagaactttctccgcgaatcaagcgatcagcctcctacaatccctgtggaa		ATCCACCGGTACCATGGCTAGCcctgccgtggtcgaacgcagcgataatttttgccgcgctggtttggccgtcgtgctccgccacatcatccagaaaagttacgaagccgatcctctcaagaaagaacttctggagttgctggggttcaaaaagacctgtcttaaggcctgtgctgaggtgagtcaatggactcgcctctgtgaactcactatcccacttgcaattgagaactttctccgcgaatcaagcgatcagcctcctacaatccctgtggaaTCTAGCGGAGGATCTAGCGGAGG	6_phosphoprotein_peptides	GSTCD	2960.0	0.21993243243243243	0.8579763654388433
510	0.0	182.0	187.0	0.0	1.0	182.0	hblOligo45331_Cat7	510	NM_1031720	5.0	ATATCTCTGATGGAACCTGTTCGCGTCCATAACGATGACAAACTTCGCCGCCAGAAACTTAAGCAACAAAAGGCAGATGGTGTGGGCCCTCCACTTGAGAAGGGTAAGGCAAAAGAGAAGGTTCACGAGCAGGAGGAGGAGGAAGGGCTGGACGAGGAGGAGAAAGAGTTGGAACTCAAAGTGGCTTTCGAGAAGCTTGAGGTCCAGGAGGAACCTGCAGAGGAGAATCGCGAACCTGAGCACATCCGCAAAGCCTCTAGCGGAGGATCTAGCGGAGG	ATATCTCTGATGgaacctgttcgcgtccataacgatgacaaacttcgccgccagaaacttaagcaacaaaaggcagatggtgtgggccctccacttGAGaagggtaaggcaaaaGAGaaggttcacGAGcaggagGAGGAGgaagggctggacGAGGAGGAGaaaGAGttggaactcaaagtggctttcGAGaagcttGAGgtccaggaggaacctgcaGAGGAGaatcgcgaacctGAGcacatccgcaaagcc	ATATCTCTGATG	ATCCACCGGTACCATGGCTAGCATATCTCTGATGgaacctgttcgcgtccataacgatgacaaacttcgccgccagaaacttaagcaacaaaaggcagatggtgtgggccctccacttGAGaagggtaaggcaaaaGAGaaggttcacGAGcaggagGAGGAGgaagggctggacGAGGAGGAGaaaGAGttggaactcaaagtggctttcGAGaagcttGAGgtccaggaggaacctgcaGAGGAGaatcgcgaacctGAGcacatccgcaaagccTCTAGCGGAGGATCTAGCGGAGG	7_sampled_680_from_cat6	GSTCD	369.0	0.4932249322493225	2.096934602806978
511	0.0	25.0	462.0	0.0	2.0	25.0	hblOligo45331_Cat6	511	NM_1031720	5.0	AAGAAGCTCTCTGAACCTGTTCGCGTCCATAACGATGACAAACTTCGCCGCCAGAAACTTAAGCAACAAAAGGCAGATGGTGTGGGCCCTCCACTTACTAAGGGTAAGGCAAAAAGCAAGGTTCACACTCAGGAGACCTCCGAAGGGCTGGACTCCAGTAGCAAAAGCTTGGAACTCAAAGTGGCTTTCAGCAAGCTTACCGTCCAGGAGGAACCTGCAACTACAAATCGCGAACCTTCTCACATCCGCAAAGCCTCTAGCGGAGGATCTAGCGGAGG	aagaagctctctgaacctgttcgcgtccataacgatgacaaacttcgccgccagaaacttaagcaacaaaaggcagatggtgtgggccctccacttactaagggtaaggcaaaaagcaaggttcacactcaggagacctccgaagggctggactccagtagcaaaagcttggaactcaaagtggctttcagcaagcttaccgtccaggaggaacctgcaactacaaatcgcgaaccttctcacatccgcaaagcc		ATCCACCGGTACCATGGCTAGCaagaagctctctgaacctgttcgcgtccataacgatgacaaacttcgccgccagaaacttaagcaacaaaaggcagatggtgtgggccctccacttactaagggtaaggcaaaaagcaaggttcacactcaggagacctccgaagggctggactccagtagcaaaagcttggaactcaaagtggctttcagcaagcttaccgtccaggaggaacctgcaactacaaatcgcgaaccttctcacatccgcaaagccTCTAGCGGAGGATCTAGCGGAGG	6_phosphoprotein_peptides	GSTCD	487.0	0.0513347022587269	-0.7926525336287686
513	0.0	115.0	1806.0	0.0	4.0	115.0	hblOligo45332_Cat6	513	NM_1031720	7.0	CCTCCACTGGAGCATGTGTTTGCCGAAGGGCTGTACTTCACTCTCGCCGATATCGTGCTGTTGCCTTGCATTCATCACTTTCTGGTCATTATTTCCCGCAAGTTTAGCGAAAAACTTGTTGAATTTCCTCTGTTGGCCAGCTGGTATCAACGCATCCAGGAAGTGCCAGGGGTGAAAACTGCTGCCTCTAAATGCGGTATCCAGTTCCTTCATCTGCCTAAATTGCTGACCACATCAACAGAACAGCATCCAAATTCTAGCGGAGGATCTAGCGGAGG	cctccactggagcatgtgtttgccgaagggctgtacttcactctcgccgatatcgtgctgttgccttgcattcatcactttctggtcattatttcccgcaagtttagcgaaaaacttgttgaatttcctctgttggccagctggtatcaacgcatccaggaagtgccaggggtgaaaactgctgcctctaaatgcggtatccagttccttcatctgcctaaattgctgaccacatcaacagaacagcatccaaat		ATCCACCGGTACCATGGCTAGCcctccactggagcatgtgtttgccgaagggctgtacttcactctcgccgatatcgtgctgttgccttgcattcatcactttctggtcattatttcccgcaagtttagcgaaaaacttgttgaatttcctctgttggccagctggtatcaacgcatccaggaagtgccaggggtgaaaactgctgcctctaaatgcggtatccagttccttcatctgcctaaattgctgaccacatcaacagaacagcatccaaatTCTAGCGGAGGATCTAGCGGAGG	6_phosphoprotein_peptides	GSTCD	1921.0	0.05986465382613222	-0.6299010730289112
514	0.0	139.0	547.0	0.0	3.0	139.0	hblOligo173138_Cat6	514	NM_1031720	8.0	GCCAGCTGGTATCAACGCATCCAGGAAGTGCCAGGGGTGAAAACTGCTGCCTCTAAATGCGGTATCCAGTTCCTTCATCTGCCTAAATTGCTGACCACATCAACAGAACAGCATCCAAATTTGTGCGAAGTCCCTGGGGTGGAGGAGCAGTCCGATCCACTTTTCATCGGTGGCCCACGCCCAACCATGGCAAAGCTGATGGAAAAAGGGATTGAAGTTATGTTTTCTCCACACCCATGCCCAACTTGGACACTCTCTAGCGGAGGATCTAGCGGAGG	gccagctggtatcaacgcatccaggaagtgccaggggtgaaaactgctgcctctaaatgcggtatccagttccttcatctgcctaaattgctgaccacatcaacagaacagcatccaaatttgtgcgaagtccctggggtggaggagcagtccgatccacttttcatcggtggcccacgcccaaccatggcaaagctgatggaaaaagggattgaagttatgttttctccacacccatgcccaacttggacactc		ATCCACCGGTACCATGGCTAGCgccagctggtatcaacgcatccaggaagtgccaggggtgaaaactgctgcctctaaatgcggtatccagttccttcatctgcctaaattgctgaccacatcaacagaacagcatccaaatttgtgcgaagtccctggggtggaggagcagtccgatccacttttcatcggtggcccacgcccaaccatggcaaagctgatggaaaaagggattgaagttatgttttctccacacccatgcccaacttggacactcTCTAGCGGAGGATCTAGCGGAGG	6_phosphoprotein_peptides	GSTCD	686.0	0.20262390670553937	0.75406166329348
516	0.0	666.0	2267.0	0.0	7.0	666.0	hblOligo173139_Cat7	516	NM_1031720	10.0	ATACGAGCTATGGAGCCAAAGGAAGGGAAAATGGAGGAGGATCGCGCTCTCCGCAAACAGCAACAACTGAACAACTTGGTGTATGTCGTCGAGAACCAGGCAAAGCCAGGTGATCGCATCGTGGACTTCTGCGAGGGGGGTGGCCACGTCGGCATTGTCCTCGCTCACATGTTGCCAGAGTGTCAGGTTGAGTTGATCGAAAACAAAGAGCTCGAGCTCATTCGCGCTAAAAAGCGCGAGGACGAATTGGGCTTGTCTAGCGGAGGATCTAGCGGAGG	ATACGAGCTATGGAGccaaaggaagggaaaatgGAGGAGgatcgcgctctccgcaaacagcaacaactgaacaacttggtgtatgtcgtcGAGaaccaggcaaagccaggtgatcgcatcgtggacttctgcGAGgggggtggccacgtcggcattgtcctcgctcacatgttgccaGAGtgtcaggttGAGttgatcgaaaacaaagagctcGAGctcattcgcgctaaaaagcgcGAGgacgaattgggcttg	ATACGAGCTATG	ATCCACCGGTACCATGGCTAGCATACGAGCTATGGAGccaaaggaagggaaaatgGAGGAGgatcgcgctctccgcaaacagcaacaactgaacaacttggtgtatgtcgtcGAGaaccaggcaaagccaggtgatcgcatcgtggacttctgcGAGgggggtggccacgtcggcattgtcctcgctcacatgttgccaGAGtgtcaggttGAGttgatcgaaaacaaagagctcGAGctcattcgcgctaaaaagcgcGAGgacgaattgggcttgTCTAGCGGAGGATCTAGCGGAGG	7_sampled_680_from_cat6	GSTCD	2933.0	0.22707125809751108	0.8991135526176295
517	0.0	619.0	19976.0	2.0	55.0	619.0	hblOligo173139_Cat6	517	NM_1031720	10.0	CCTGCTGCCGTGTCACCAAAGGAAGGGAAAATGAGCTCTGATCGCGCTCTCCGCAAACAGCAACAACTGAACAACTTGGTGTATGTCGTCACCAACCAGGCAAAGCCAGGTGATCGCATCGTGGACTTCTGCTCAGGGGGTGGCCACGTCGGCATTGTCCTCGCTCACATGTTGCCAAGTTGTCAGGTTACTTTGATCGAAAACAAAGAGCTCTCTCTCATTCGCGCTAAAAAGCGCTCAGACGAATTGGGCTTGTCTAGCGGAGGATCTAGCGGAGG	cctgctgccgtgtcaccaaaggaagggaaaatgagctctgatcgcgctctccgcaaacagcaacaactgaacaacttggtgtatgtcgtcaccaaccaggcaaagccaggtgatcgcatcgtggacttctgctcagggggtggccacgtcggcattgtcctcgctcacatgttgccaagttgtcaggttactttgatcgaaaacaaagagctctctctcattcgcgctaaaaagcgctcagacgaattgggcttg		ATCCACCGGTACCATGGCTAGCcctgctgccgtgtcaccaaaggaagggaaaatgagctctgatcgcgctctccgcaaacagcaacaactgaacaacttggtgtatgtcgtcaccaaccaggcaaagccaggtgatcgcatcgtggacttctgctcagggggtggccacgtcggcattgtcctcgctcacatgttgccaagttgtcaggttactttgatcgaaaacaaagagctctctctcattcgcgctaaaaagcgctcagacgaattgggcttgTCTAGCGGAGGATCTAGCGGAGG	6_phosphoprotein_peptides	GSTCD	20595.0	0.03005583879582423	-1.3501450266902437
519	0.0	180.0	175.0	0.0	2.0	180.0	hblOligo173140_Cat7	519	NM_1031720	12.0	AGAATAACCATGATGGAATACTTTGAGGGTATGTTTAACATTGGCGTCGCTCTCCATGCCTGTGGGGTGGCAGAGGATATGGTCATCGAGCACTGTATTAAGGAGCGCGCCGAGTTCGTGGAGTGCCCATGCTGTTACGGGTTTATCCAGAACGAGGAGAAGTTTAATTTTCCTAAGGAGGAGCAATTTAAAAAGGAGTTGGAGTATAAGGAGCACATGATTCTCTGTCGCTTCGCCGATCAAGAGGCCGTTCAGTCTAGCGGAGGATCTAGCGGAGG	AGAATAACCATGatggaatactttGAGggtatgtttaacattggcgtcgctctccatgcctgtggggtggcaGAGgatatggtcatcgagcactgtattaagGAGcgcgccGAGttcgtgGAGtgcccatgctgttacgggtttatccagaacGAGGAGaagtttaattttcctaagGAGgagcaatttaaaaagGAGttgGAGtataaggagcacatgattctctgtcgcttcgccgatcaaGAGgccgttcag	AGAATAACCATG	ATCCACCGGTACCATGGCTAGCAGAATAACCATGatggaatactttGAGggtatgtttaacattggcgtcgctctccatgcctgtggggtggcaGAGgatatggtcatcgagcactgtattaagGAGcgcgccGAGttcgtgGAGtgcccatgctgttacgggtttatccagaacGAGGAGaagtttaattttcctaagGAGgagcaatttaaaaagGAGttgGAGtataaggagcacatgattctctgtcgcttcgccgatcaaGAGgccgttcagTCTAGCGGAGGATCTAGCGGAGG	7_sampled_680_from_cat6	GSTCD	355.0	0.5070422535211268	2.152207409551466
523	0.0	153.0	3403.0	0.0	9.0	153.0	hblOligo27643_Cat3	523	NM_1033855	1.0	TCCTCCATAATGGGGCAAATGGCAGAATATCCAGAGATCGAGATTGATCGCTTTGACCGCGAGAACTTGCGCGCCCGCGCCTACTTCTTGGAGCACTGTCATAAGGACCATATGAAAGGGCTGCGCGCACCAGAGTTGAAACGCCGCCTTGAATGTGAGTTGAAGGTTTATCTGTATTGCGAGCCTGTGGAGAAGGAACTTCTCTTGGAGGAGCCTAAGTACCGCTTTTGGAAGAAGCGCATCATCGAGATCGAGTCTAGCGGAGGATCTAGCGGAGG	TCCTCCATAATGgggcaaatggcagaatatccaGAGatcGAGattgatcgctttgaccgcgagaacttgcgcgcccgcgcctacttcttgGAGcactgtcataaggaccatatgaaagggctgcgcgcaccaGAGttgaaacgccgccttgaatgtGAGttgaaggtttatctgtattgcGAGcctgtgGAGaaggaacttctcttgGAGGAGcctaagtaccgcttttggaagaagcgcatcatcGAGatcgag	TCCTCCATAATG	ATCCACCGGTACCATGGCTAGCTCCTCCATAATGgggcaaatggcagaatatccaGAGatcGAGattgatcgctttgaccgcgagaacttgcgcgcccgcgcctacttcttgGAGcactgtcataaggaccatatgaaagggctgcgcgcaccaGAGttgaaacgccgccttgaatgtGAGttgaaggtttatctgtattgcGAGcctgtgGAGaaggaacttctcttgGAGGAGcctaagtaccgcttttggaagaagcgcatcatcGAGatcgagTCTAGCGGAGGATCTAGCGGAGG	3_4778_st_to_e_dna_repair_peptides_9NATG	DCLRE1C	3556.0	0.04302587176602925	-0.977938220523701
524	0.0	350.0	838.0	0.0	5.0	350.0	hblOligo27643_Cat2	524	NM_1033855	1.0	AGTTCTTTTGAGGGGCAAATGGCAGAATATCCAACCATCAGTATTGATCGCTTTGACCGCGAGAACTTGCGCGCCCGCGCCTACTTCTTGAGCCACTGTCATAAGGACCATATGAAAGGGCTGCGCGCACCAACTTTGAAACGCCGCCTTGAATGTAGTTTGAAGGTTTATCTGTATTGCTCCCCTGTGACCAAGGAACTTCTCTTGACTTCCCCTAAGTACCGCTTTTGGAAGAAGCGCATCATCTCAATCGAGTCTAGCGGAGGATCTAGCGGAGG	agttcttttgaggggcaaatggcagaatatccaaccatcagtattgatcgctttgaccgcgagaacttgcgcgcccgcgcctacttcttgagccactgtcataaggaccatatgaaagggctgcgcgcaccaactttgaaacgccgccttgaatgtagtttgaaggtttatctgtattgctcccctgtgaccaaggaacttctcttgacttcccctaagtaccgcttttggaagaagcgcatcatctcaatcgag		ATCCACCGGTACCATGGCTAGCagttcttttgaggggcaaatggcagaatatccaaccatcagtattgatcgctttgaccgcgagaacttgcgcgcccgcgcctacttcttgagccactgtcataaggaccatatgaaagggctgcgcgcaccaactttgaaacgccgccttgaatgtagtttgaaggtttatctgtattgctcccctgtgaccaaggaacttctcttgacttcccctaagtaccgcttttggaagaagcgcatcatctcaatcgagTCTAGCGGAGGATCTAGCGGAGG	2_wt_dna_repair_peptides	DCLRE1C	1188.0	0.2946127946127946	1.2509515865861456
525	0.0	81.0	539.0	0.0	1.0	81.0	hblOligo156768_Cat3	525	NM_1033855	2.0	TTCTTACCTATGCGCCTTGAATGTGAGTTGAAGGTTTATCTGTATTGCGAGCCTGTGGAGAAGGAACTTCTCTTGGAGGAGCCTAAGTACCGCTTTTGGAAGAAGCGCATCATCGAGATCGAGATCGAAGAGCCAGAGCAAATTGAGCTGGTGGACGAGGCCGAGGGTGAGAAAGAGGAAATCGTCGTCGAGTTGCTGCCTGCTGGGCATTGCCCTGGGGAGGTTATGTTTCTGTTTCAGGGTAATAACGGGGAGTCTAGCGGAGGATCTAGCGGAGG	TTCTTACCTATGcgccttgaatgtGAGttgaaggtttatctgtattgcGAGcctgtgGAGaaggaacttctcttgGAGGAGcctaagtaccgcttttggaagaagcgcatcatcGAGatcgagatcgaaGAGccaGAGcaaattGAGctggtggacgaggccGAGggtgagaaagaggaaatcgtcgtcGAGttgctgcctgctgggcattgccctgggGAGgttatgtttctgtttcagggtaataacgggGAG	TTCTTACCTATG	ATCCACCGGTACCATGGCTAGCTTCTTACCTATGcgccttgaatgtGAGttgaaggtttatctgtattgcGAGcctgtgGAGaaggaacttctcttgGAGGAGcctaagtaccgcttttggaagaagcgcatcatcGAGatcgagatcgaaGAGccaGAGcaaattGAGctggtggacgaggccGAGggtgagaaagaggaaatcgtcgtcGAGttgctgcctgctgggcattgccctgggGAGgttatgtttctgtttcagggtaataacgggGAGTCTAGCGGAGGATCTAGCGGAGG	3_4778_st_to_e_dna_repair_peptides_9NATG	DCLRE1C	620.0	0.13064516129032258	0.22877011634821098
526	0.0	229.0	1336.0	0.0	6.0	229.0	hblOligo156768_Cat2	526	NM_1033855	2.0	ACTTTGAAACGCCGCCTTGAATGTAGTTTGAAGGTTTATCTGTATTGCTCCCCTGTGACCAAGGAACTTCTCTTGACTTCCCCTAAGTACCGCTTTTGGAAGAAGCGCATCATCTCAATCGAGATCGAAACACCAACCCAAATTTCCCTGGTGGACGAGGCCTCTGGTGAGAAAGAGGAAATCGTCGTCACCTTGCTGCCTGCTGGGCATTGCCCTGGGTCAGTTATGTTTCTGTTTCAGGGTAATAACGGGACATCTAGCGGAGGATCTAGCGGAGG	actttgaaacgccgccttgaatgtagtttgaaggtttatctgtattgctcccctgtgaccaaggaacttctcttgacttcccctaagtaccgcttttggaagaagcgcatcatctcaatcgagatcgaaacaccaacccaaatttccctggtggacgaggcctctggtgagaaagaggaaatcgtcgtcaccttgctgcctgctgggcattgccctgggtcagttatgtttctgtttcagggtaataacgggaca		ATCCACCGGTACCATGGCTAGCactttgaaacgccgccttgaatgtagtttgaaggtttatctgtattgctcccctgtgaccaaggaacttctcttgacttcccctaagtaccgcttttggaagaagcgcatcatctcaatcgagatcgaaacaccaacccaaatttccctggtggacgaggcctctggtgagaaagaggaaatcgtcgtcaccttgctgcctgctgggcattgccctgggtcagttatgtttctgtttcagggtaataacgggacaTCTAGCGGAGGATCTAGCGGAGG	2_wt_dna_repair_peptides	DCLRE1C	1565.0	0.1463258785942492	0.360323182042418
528	0.0	457.0	1410.0	0.0	7.0	457.0	hblOligo27644_Cat2	528	NM_1033855	3.0	ACCCAAATTTCCCTGGTGGACGAGGCCTCTGGTGAGAAAGAGGAAATCGTCGTCACCTTGCTGCCTGCTGGGCATTGCCCTGGGTCAGTTATGTTTCTGTTTCAGGGTAATAACGGGACAGTTCTGTACACTGGCGACTTCCGCCTGGCCCAAGGGGAAGCTGCACGCATGGAACTCCTGCACTCTGGGGGTCGCGTCAAAGACATTCAGTCAGTGTACTTGGACACCACATTTTGCGACCCACGCTTCTATCAATCTAGCGGAGGATCTAGCGGAGG	acccaaatttccctggtggacgaggcctctggtgagaaagaggaaatcgtcgtcaccttgctgcctgctgggcattgccctgggtcagttatgtttctgtttcagggtaataacgggacagttctgtacactggcgacttccgcctggcccaaggggaagctgcacgcatggaactcctgcactctgggggtcgcgtcaaagacattcagtcagtgtacttggacaccacattttgcgacccacgcttctatcaa		ATCCACCGGTACCATGGCTAGCacccaaatttccctggtggacgaggcctctggtgagaaagaggaaatcgtcgtcaccttgctgcctgctgggcattgccctgggtcagttatgtttctgtttcagggtaataacgggacagttctgtacactggcgacttccgcctggcccaaggggaagctgcacgcatggaactcctgcactctgggggtcgcgtcaaagacattcagtcagtgtacttggacaccacattttgcgacccacgcttctatcaaTCTAGCGGAGGATCTAGCGGAGG	2_wt_dna_repair_peptides	DCLRE1C	1867.0	0.2447777182645956	0.99737494010676
529	0.0	24.0	811.0	0.0	4.0	24.0	hblOligo156769_Cat3	529	NM_1033855	4.0	AAGCCGTCGATGGCCCAAGGGGAAGCTGCACGCATGGAACTCCTGCACGAGGGGGGTCGCGTCAAAGACATTCAGGAGGTGTACTTGGACGAGGAGTTTTGCGACCCACGCTTCTATCAAATTCCAGAGCGCGAAGAATGTCTTGAGGGGGTTCTGGAGCTTGTCCGCGAGTGGATCGAGCGCGAGCCATATCACGTGGTTTGGCTCAACTGTAAGGCTGCCTACGGTTATGAGTATCTCTTCGAGAACCTCGAGTCTAGCGGAGGATCTAGCGGAGG	AAGCCGTCGATGgcccaaggggaagctgcacgcatggaactcctgcacGAGgggggtcgcgtcaaagacattcagGAGgtgtacttggacGAGGAGttttgcgacccacgcttctatcaaattccaGAGcgcgaagaatgtcttGAGggggttctggagcttgtccgcGAGtggatcGAGcgcGAGccatatcacgtggtttggctcaactgtaaggctgcctacggttatgagtatctcttcGAGaacctcGAG	AAGCCGTCGATG	ATCCACCGGTACCATGGCTAGCAAGCCGTCGATGgcccaaggggaagctgcacgcatggaactcctgcacGAGgggggtcgcgtcaaagacattcagGAGgtgtacttggacGAGGAGttttgcgacccacgcttctatcaaattccaGAGcgcgaagaatgtcttGAGggggttctggagcttgtccgcGAGtggatcGAGcgcGAGccatatcacgtggtttggctcaactgtaaggctgcctacggttatgagtatctcttcGAGaacctcGAGTCTAGCGGAGGATCTAGCGGAGG	3_4778_st_to_e_dna_repair_peptides_9NATG	DCLRE1C	835.0	0.02874251497005988	-1.396177691182698
530	0.0	1354.0	11656.0	2.0	40.0	1354.0	hblOligo156769_Cat2	530	NM_1033855	4.0	GACTTCCGCCTGGCCCAAGGGGAAGCTGCACGCATGGAACTCCTGCACTCTGGGGGTCGCGTCAAAGACATTCAGTCAGTGTACTTGGACACCACATTTTGCGACCCACGCTTCTATCAAATTCCATCTCGCGAAGAATGTCTTTCAGGGGTTCTGGAGCTTGTCCGCTCTTGGATCACACGCTCACCATATCACGTGGTTTGGCTCAACTGTAAGGCTGCCTACGGTTATGAGTATCTCTTCACCAACCTCTCCTCTAGCGGAGGATCTAGCGGAGG	gacttccgcctggcccaaggggaagctgcacgcatggaactcctgcactctgggggtcgcgtcaaagacattcagtcagtgtacttggacaccacattttgcgacccacgcttctatcaaattccatctcgcgaagaatgtctttcaggggttctggagcttgtccgctcttggatcacacgctcaccatatcacgtggtttggctcaactgtaaggctgcctacggttatgagtatctcttcaccaacctctcc		ATCCACCGGTACCATGGCTAGCgacttccgcctggcccaaggggaagctgcacgcatggaactcctgcactctgggggtcgcgtcaaagacattcagtcagtgtacttggacaccacattttgcgacccacgcttctatcaaattccatctcgcgaagaatgtctttcaggggttctggagcttgtccgctcttggatcacacgctcaccatatcacgtggtttggctcaactgtaaggctgcctacggttatgagtatctcttcaccaacctctccTCTAGCGGAGGATCTAGCGGAGG	2_wt_dna_repair_peptides	DCLRE1C	13010.0	0.10407378939277478	-0.028721361818051072
532	0.0	0.0	170.0	0.0	0.0	0.0	hblOligo27645_Cat2	532	NM_1033855	5.0	GAATGTCTTTCAGGGGTTCTGGAGCTTGTCCGCTCTTGGATCACACGCTCACCATATCACGTGGTTTGGCTCAACTGTAAGGCTGCCTACGGTTATGAGTATCTCTTCACCAACCTCTCCGAAGAGTTGGGCGTTCAAGTCCATGTCAATAAACTCGACATGTTCCGCAATATGCCTGAAATTCTGCACCATTTGACAACAGACCGCAACACTCAAATCCACGCTTGCCGCCATCCTAAAGCAGAAGAGTACTTTTCTAGCGGAGGATCTAGCGGAGG	gaatgtctttcaggggttctggagcttgtccgctcttggatcacacgctcaccatatcacgtggtttggctcaactgtaaggctgcctacggttatgagtatctcttcaccaacctctccgaagagttgggcgttcaagtccatgtcaataaactcgacatgttccgcaatatgcctgaaattctgcaccatttgacaacagaccgcaacactcaaatccacgcttgccgccatcctaaagcagaagagtacttt		ATCCACCGGTACCATGGCTAGCgaatgtctttcaggggttctggagcttgtccgctcttggatcacacgctcaccatatcacgtggtttggctcaactgtaaggctgcctacggttatgagtatctcttcaccaacctctccgaagagttgggcgttcaagtccatgtcaataaactcgacatgttccgcaatatgcctgaaattctgcaccatttgacaacagaccgcaacactcaaatccacgcttgccgccatcctaaagcagaagagtactttTCTAGCGGAGGATCTAGCGGAGG	2_wt_dna_repair_peptides	DCLRE1C	170.0	0.0
533	0.0	352.0	423.0	0.0	3.0	352.0	hblOligo156770_Cat3	533	NM_1033855	6.0	ATTATCCGAATGAATAAACTCGACATGTTCCGCAATATGCCTGAAATTCTGCACCATTTGGAGGAGGACCGCAACGAGCAAATCCACGCTTGCCGCCATCCTAAAGCAGAAGAGTACTTTCAATGGGAGAAATTGCCTTGCGGTATTGAGGAGCGCAACCGCATTCCTCTTCATATCATCGAGATCAAGCCTGAGGAGATGTGGTTTGGCGAGCGCGAGCGCAAGGAGAACGTCATTGTCCGCGAGGGCGAGGAGTCTAGCGGAGGATCTAGCGGAGG	ATTATCCGAATGaataaactcgacatgttccgcaatatgcctgaaattctgcaccatttgGAGGAGgaccgcaacGAGcaaatccacgcttgccgccatcctaaagcagaagagtactttcaatggGAGaaattgccttgcggtattGAGGAGcgcaaccgcattcctcttcatatcatcGAGatcaagcctGAGGAGatgtggtttggcgagcgcGAGcgcaagGAGaacgtcattgtccgcGAGggcgagGAG	ATTATCCGAATG	ATCCACCGGTACCATGGCTAGCATTATCCGAATGaataaactcgacatgttccgcaatatgcctgaaattctgcaccatttgGAGGAGgaccgcaacGAGcaaatccacgcttgccgccatcctaaagcagaagagtactttcaatggGAGaaattgccttgcggtattGAGGAGcgcaaccgcattcctcttcatatcatcGAGatcaagcctGAGGAGatgtggtttggcgagcgcGAGcgcaagGAGaacgtcattgtccgcGAGggcgagGAGTCTAGCGGAGGATCTAGCGGAGG	3_4778_st_to_e_dna_repair_peptides_9NATG	DCLRE1C	775.0	0.4541935483870968	1.9402955291365886
534	0.0	149.0	5.0	0.0	0.0	149.0	hblOligo156770_Cat2	534	NM_1033855	6.0	CAAGTCCATGTCAATAAACTCGACATGTTCCGCAATATGCCTGAAATTCTGCACCATTTGACAACAGACCGCAACACTCAAATCCACGCTTGCCGCCATCCTAAAGCAGAAGAGTACTTTCAATGGAGCAAATTGCCTTGCGGTATTACTTCCCGCAACCGCATTCCTCTTCATATCATCAGTATCAAGCCTTCAACAATGTGGTTTGGCGAGCGCTCCCGCAAGACCAACGTCATTGTCCGCACCGGCGAGTCCTCTAGCGGAGGATCTAGCGGAGG	caagtccatgtcaataaactcgacatgttccgcaatatgcctgaaattctgcaccatttgacaacagaccgcaacactcaaatccacgcttgccgccatcctaaagcagaagagtactttcaatggagcaaattgccttgcggtattacttcccgcaaccgcattcctcttcatatcatcagtatcaagccttcaacaatgtggtttggcgagcgctcccgcaagaccaacgtcattgtccgcaccggcgagtcc		ATCCACCGGTACCATGGCTAGCcaagtccatgtcaataaactcgacatgttccgcaatatgcctgaaattctgcaccatttgacaacagaccgcaacactcaaatccacgcttgccgccatcctaaagcagaagagtactttcaatggagcaaattgccttgcggtattacttcccgcaaccgcattcctcttcatatcatcagtatcaagccttcaacaatgtggtttggcgagcgctcccgcaagaccaacgtcattgtccgcaccggcgagtccTCTAGCGGAGGATCTAGCGGAGG	2_wt_dna_repair_peptides	DCLRE1C	154.0	0.9675324675324676	5.51854492609613
536	0.0	37.0	13.0	195.0	1.0	37.0	hblOligo27646_Cat2	536	NM_1033855	7.0	CCTTGCGGTATTACTTCCCGCAACCGCATTCCTCTTCATATCATCAGTATCAAGCCTTCAACAATGTGGTTTGGCGAGCGCTCCCGCAAGACCAACGTCATTGTCCGCACCGGCGAGTCCAGTTATCGCGCTTGCTTTTCCTTCCATTCTAGCTATAGTGAGATCAAGGATTTCTTGTCCTATTTGTGCCCTGTCAATGCATACCCAAACGTCATTCCAGTGGGGACCACAATGGACAAGGTCGTCGAAATCTTGTCTAGCGGAGGATCTAGCGGAGG	ccttgcggtattacttcccgcaaccgcattcctcttcatatcatcagtatcaagccttcaacaatgtggtttggcgagcgctcccgcaagaccaacgtcattgtccgcaccggcgagtccagttatcgcgcttgcttttccttccattctagctatagtgagatcaaggatttcttgtcctatttgtgccctgtcaatgcatacccaaacgtcattccagtggggaccacaatggacaaggtcgtcgaaatcttg		ATCCACCGGTACCATGGCTAGCccttgcggtattacttcccgcaaccgcattcctcttcatatcatcagtatcaagccttcaacaatgtggtttggcgagcgctcccgcaagaccaacgtcattgtccgcaccggcgagtccagttatcgcgcttgcttttccttccattctagctatagtgagatcaaggatttcttgtcctatttgtgccctgtcaatgcatacccaaacgtcattccagtggggaccacaatggacaaggtcgtcgaaatcttgTCTAGCGGAGGATCTAGCGGAGG	2_wt_dna_repair_peptides	DCLRE1C	50.0	0.74	3.170005087767457
538	0.0	274.0	494.0	0.0	3.0	274.0	hblOligo156771_Cat2	538	NM_1033855	8.0	TTTTCCTTCCATTCTAGCTATAGTGAGATCAAGGATTTCTTGTCCTATTTGTGCCCTGTCAATGCATACCCAAACGTCATTCCAGTGGGGACCACAATGGACAAGGTCGTCGAAATCTTGAAACCTCTGTGCCGCAGTTCACAATCCACTGAACCTAAATACAAACCTCTTGGCAAGCTGAAGCGCGCCCGCACAGTGCATCGCGACAGCGAGGAAGAGGATGACTATCTCTTCGACGACCCTCTCCCTATCCCATCTAGCGGAGGATCTAGCGGAGG	ttttccttccattctagctatagtgagatcaaggatttcttgtcctatttgtgccctgtcaatgcatacccaaacgtcattccagtggggaccacaatggacaaggtcgtcgaaatcttgaaacctctgtgccgcagttcacaatccactgaacctaaatacaaacctcttggcaagctgaagcgcgcccgcacagtgcatcgcgacagcgaggaagaggatgactatctcttcgacgaccctctccctatccca		ATCCACCGGTACCATGGCTAGCttttccttccattctagctatagtgagatcaaggatttcttgtcctatttgtgccctgtcaatgcatacccaaacgtcattccagtggggaccacaatggacaaggtcgtcgaaatcttgaaacctctgtgccgcagttcacaatccactgaacctaaatacaaacctcttggcaagctgaagcgcgcccgcacagtgcatcgcgacagcgaggaagaggatgactatctcttcgacgaccctctccctatcccaTCTAGCGGAGGATCTAGCGGAGG	2_wt_dna_repair_peptides	DCLRE1C	768.0	0.3567708333333333	1.534629121784917
539	0.0	142.0	2.0	0.0	0.0	142.0	hblOligo27647_Cat3	539	NM_1033855	9.0	CTACCTTGCATGGAGGAACCTAAATACAAACCTCTTGGCAAGCTGAAGCGCGCCCGCGAGGTGCATCGCGACGAGGAGGAAGAGGATGACTATCTCTTCGACGACCCTCTCCCTATCCCATTGCGCCATAAGGTTCCTTACCCTGAGGAGTTCCATCCTGAGGTTTTTGAGATGGAGGCTGTTGAGGAAAAGCAACCAGAAAAATTGCGCCAGGAGCCTGGCTGTTGCCGCGCCGAATGCATGCAAGAGGAGCGCTCTAGCGGAGGATCTAGCGGAGG	CTACCTTGCATGGAGgaacctaaatacaaacctcttggcaagctgaagcgcgcccgcGAGgtgcatcgcgacGAGgaggaagaggatgactatctcttcgacgaccctctccctatcccattgcgccataaggttccttaccctgagGAGttccatcctgaggtttttGAGatgGAGgctgttGAGgaaaagcaaccagaaaaattgcgccagGAGcctggctgttgccgcgccgaatgcatgcaaGAGGAGcgc	CTACCTTGCATG	ATCCACCGGTACCATGGCTAGCCTACCTTGCATGGAGgaacctaaatacaaacctcttggcaagctgaagcgcgcccgcGAGgtgcatcgcgacGAGgaggaagaggatgactatctcttcgacgaccctctccctatcccattgcgccataaggttccttaccctgagGAGttccatcctgaggtttttGAGatgGAGgctgttGAGgaaaagcaaccagaaaaattgcgccagGAGcctggctgttgccgcgccgaatgcatgcaaGAGGAGcgcTCTAGCGGAGGATCTAGCGGAGG	3_4778_st_to_e_dna_repair_peptides_9NATG	DCLRE1C	144.0	0.9861111111111112	6.386716409626088
541	0.0	97.0	111.0	1449.0	2.0	97.0	hblOligo156772_Cat3	541	NM_1033855	10.0	GCGAATTTTATGGAGTTCCATCCTGAGGTTTTTGAGATGGAGGCTGTTGAGGAAAAGCAACCAGAAAAATTGCGCCAGGAGCCTGGCTGTTGCCGCGCCGAATGCATGCAAGAGGAGCGCTTTGAGAACTTCGTTGATTGTGAGGAGGAGAATGAGGAAGAGGAGGAGGAAGTCGGGATCCCAGCAGAGCTCCAAGGGGATCTTGGCGAGGTTCTTCATCTCCAAAAAGCAGATGGCGACGTCCCTCAATGGGAGTCTAGCGGAGGATCTAGCGGAGG	GCGAATTTTATGGAGttccatcctgaggtttttGAGatgGAGgctgttGAGgaaaagcaaccagaaaaattgcgccagGAGcctggctgttgccgcgccgaatgcatgcaaGAGGAGcgctttGAGaacttcgttgattgtgaggagGAGaatGAGgaaGAGgaggaggaagtcgggatcccagcaGAGctccaaggggatcttggcGAGgttcttcatctccaaaaagcagatggcgacgtccctcaatgggag	GCGAATTTTATG	ATCCACCGGTACCATGGCTAGCGCGAATTTTATGGAGttccatcctgaggtttttGAGatgGAGgctgttGAGgaaaagcaaccagaaaaattgcgccagGAGcctggctgttgccgcgccgaatgcatgcaaGAGGAGcgctttGAGaacttcgttgattgtgaggagGAGaatGAGgaaGAGgaggaggaagtcgggatcccagcaGAGctccaaggggatcttggcGAGgttcttcatctccaaaaagcagatggcgacgtccctcaatgggagTCTAGCGGAGGATCTAGCGGAGG	3_4778_st_to_e_dna_repair_peptides_9NATG	DCLRE1C	208.0	0.46634615384615385	1.9892173097758181
543	0.0	622.0	569.0	0.0	7.0	622.0	hblOligo27648_Cat3	543	NM_1033855	11.0	TACTCAGTAATGGAGAATGAGGAAGAGGAGGAGGAAGTCGGGATCCCAGCAGAGCTCCAAGGGGATCTTGGCGAGGTTCTTCATCTCCAAAAAGCAGATGGCGACGTCCCTCAATGGGAGGTCTTCTTCAAACGCAACGATGAGATCGAGGACGAAGAGCTTGAAAACTTCCCTGAGGAGGAGGTGGCAGGGGGCGAGCAAGAGCCAAAACTGTTCGAGGACGAGGACGGTGAAGAGGAGCACATTGAGGAGCAGTCTAGCGGAGGATCTAGCGGAGG	TACTCAGTAATGGAGaatGAGgaaGAGgaggaggaagtcgggatcccagcaGAGctccaaggggatcttggcGAGgttcttcatctccaaaaagcagatggcgacgtccctcaatgggaggtcttcttcaaacgcaacgatgagatcGAGgacgaaGAGcttgaaaacttccctGAGGAGGAGgtggcagggggcGAGcaaGAGccaaaactgttcGAGgacGAGgacggtgaaGAGGAGcacattGAGGAGcag	TACTCAGTAATG	ATCCACCGGTACCATGGCTAGCTACTCAGTAATGGAGaatGAGgaaGAGgaggaggaagtcgggatcccagcaGAGctccaaggggatcttggcGAGgttcttcatctccaaaaagcagatggcgacgtccctcaatgggaggtcttcttcaaacgcaacgatgagatcGAGgacgaaGAGcttgaaaacttccctGAGGAGGAGgtggcagggggcGAGcaaGAGccaaaactgttcGAGgacGAGgacggtgaaGAGGAGcacattGAGGAGcagTCTAGCGGAGGATCTAGCGGAGG	3_4778_st_to_e_dna_repair_peptides_9NATG	DCLRE1C	1191.0	0.5222502099076406	2.213096191197618
544	0.0	640.0	1733.0	2.0	9.0	640.0	hblOligo27648_Cat2	544	NM_1033855	11.0	GATTGTGAGGAGTCTAATTCAGAATCTGAGGAGGAAGTCGGGATCCCAGCAAGCCTCCAAGGGGATCTTGGCTCTGTTCTTCATCTCCAAAAAGCAGATGGCGACGTCCCTCAATGGGAGGTCTTCTTCAAACGCAACGATGAGATCACAGACGAATCACTTGAAAACTTCCCTAGTAGTACCGTGGCAGGGGGCTCCCAATCTCCAAAACTGTTCAGCGACTCCGACGGTGAAAGCACCCACATTTCCAGCCAGTCTAGCGGAGGATCTAGCGGAGG	gattgtgaggagtctaattcagaatctgaggaggaagtcgggatcccagcaagcctccaaggggatcttggctctgttcttcatctccaaaaagcagatggcgacgtccctcaatgggaggtcttcttcaaacgcaacgatgagatcacagacgaatcacttgaaaacttccctagtagtaccgtggcagggggctcccaatctccaaaactgttcagcgactccgacggtgaaagcacccacatttccagccag		ATCCACCGGTACCATGGCTAGCgattgtgaggagtctaattcagaatctgaggaggaagtcgggatcccagcaagcctccaaggggatcttggctctgttcttcatctccaaaaagcagatggcgacgtccctcaatgggaggtcttcttcaaacgcaacgatgagatcacagacgaatcacttgaaaacttccctagtagtaccgtggcagggggctcccaatctccaaaactgttcagcgactccgacggtgaaagcacccacatttccagccagTCTAGCGGAGGATCTAGCGGAGG	2_wt_dna_repair_peptides	DCLRE1C	2373.0	0.269700800674252	1.127895419222881
545	0.0	89.0	582.0	2.0	1.0	89.0	hblOligo156773_Cat3	545	NM_1033855	12.0	TGTAAACAGATGGAGGACGAAGAGCTTGAAAACTTCCCTGAGGAGGAGGTGGCAGGGGGCGAGCAAGAGCCAAAACTGTTCGAGGACGAGGACGGTGAAGAGGAGCACATTGAGGAGCAGAACGAGGAGCAGGAGGAGCACATCGAGGAGCAAGGCGAGCAGGGTTGGGACGAGCAAGAGGACGAGGTCCTTCTTGAGGAGCAAGAACGCAACGAGGGGGACATCGAGGAGCTCGACAAGGCTGACTACCGCCCATCTAGCGGAGGATCTAGCGGAGG	TGTAAACAGATGGAGgacgaaGAGcttgaaaacttccctGAGGAGGAGgtggcagggggcGAGcaaGAGccaaaactgttcGAGgacGAGgacggtgaaGAGGAGcacattGAGGAGcagaacGAGGAGcagGAGGAGcacatcGAGgagcaaggcGAGcagggttgggacGAGcaaGAGgacGAGgtccttcttGAGGAGcaagaacgcaacGAGggggacatcGAGGAGctcgacaaggctgactaccgccca	TGTAAACAGATG	ATCCACCGGTACCATGGCTAGCTGTAAACAGATGGAGgacgaaGAGcttgaaaacttccctGAGGAGGAGgtggcagggggcGAGcaaGAGccaaaactgttcGAGgacGAGgacggtgaaGAGGAGcacattGAGGAGcagaacGAGGAGcagGAGGAGcacatcGAGgagcaaggcGAGcagggttgggacGAGcaaGAGgacGAGgtccttcttGAGGAGcaagaacgcaacGAGggggacatcGAGGAGctcgacaaggctgactaccgcccaTCTAGCGGAGGATCTAGCGGAGG	3_4778_st_to_e_dna_repair_peptides_9NATG	DCLRE1C	671.0	0.13263785394932937	0.24620245458547152
546	0.0	108.0	3.0	0.0	0.0	108.0	hblOligo156773_Cat2	546	NM_1033855	12.0	AACGATGAGATCACAGACGAATCACTTGAAAACTTCCCTAGTAGTACCGTGGCAGGGGGCTCCCAATCTCCAAAACTGTTCAGCGACTCCGACGGTGAAAGCACCCACATTTCCAGCCAGAACTCTAGCCAGTCTACCCACATCACTGAGCAAGGCAGCCAGGGTTGGGACTCTCAATCTGACACTGTCCTTCTTTCTTCTCAAGAACGCAACTCAGGGGACATCACAAGTCTCGACAAGGCTGACTACCGCCCATCTAGCGGAGGATCTAGCGGAGG	aacgatgagatcacagacgaatcacttgaaaacttccctagtagtaccgtggcagggggctcccaatctccaaaactgttcagcgactccgacggtgaaagcacccacatttccagccagaactctagccagtctacccacatcactgagcaaggcagccagggttgggactctcaatctgacactgtccttctttcttctcaagaacgcaactcaggggacatcacaagtctcgacaaggctgactaccgccca		ATCCACCGGTACCATGGCTAGCaacgatgagatcacagacgaatcacttgaaaacttccctagtagtaccgtggcagggggctcccaatctccaaaactgttcagcgactccgacggtgaaagcacccacatttccagccagaactctagccagtctacccacatcactgagcaaggcagccagggttgggactctcaatctgacactgtccttctttcttctcaagaacgcaactcaggggacatcacaagtctcgacaaggctgactaccgcccaTCTAGCGGAGGATCTAGCGGAGG	2_wt_dna_repair_peptides	DCLRE1C	111.0	0.972972972972973	5.707555471040882
547	0.0	93.0	938.0	0.0	3.0	93.0	hblOligo27649_Cat3	547	NM_1033855	13.0	GGCCGTGCAATGGAGCAAGGCGAGCAGGGTTGGGACGAGCAAGAGGACGAGGTCCTTCTTGAGGAGCAAGAACGCAACGAGGGGGACATCGAGGAGCTCGACAAGGCTGACTACCGCCCAGAGATTAAAGAAAACATTCCTGCTGAGTTGATGGAACAGAATGTCATTTGTCCTAAGGACGAGTATGAGGACCTTAAAGAGCGCGACAAAGATGTGGAGATCGTGCCTGAGGAGGGTGAGCCTGAGGAGTTGGAGTCTAGCGGAGGATCTAGCGGAGG	GGCCGTGCAATGgagcaaggcGAGcagggttgggacGAGcaaGAGgacGAGgtccttcttGAGGAGcaagaacgcaacGAGggggacatcGAGGAGctcgacaaggctgactaccgcccaGAGattaaagaaaacattcctgctGAGttgatggaacagaatgtcatttgtcctaaggacGAGtatGAGgaccttaaaGAGcgcgacaaagatgtgGAGatcgtgcctGAGGAGggtgagcctGAGGAGttgGAG	GGCCGTGCAATG	ATCCACCGGTACCATGGCTAGCGGCCGTGCAATGgagcaaggcGAGcagggttgggacGAGcaaGAGgacGAGgtccttcttGAGGAGcaagaacgcaacGAGggggacatcGAGGAGctcgacaaggctgactaccgcccaGAGattaaagaaaacattcctgctGAGttgatggaacagaatgtcatttgtcctaaggacGAGtatGAGgaccttaaaGAGcgcgacaaagatgtgGAGatcgtgcctGAGGAGggtgagcctGAGGAGttgGAGTCTAGCGGAGGATCTAGCGGAGG	3_4778_st_to_e_dna_repair_peptides_9NATG	DCLRE1C	1031.0	0.09020368574199807	-0.1871139232681993
550	0.0	110.0	374.0	0.0	1.0	110.0	hblOligo156774_Cat2	550	NM_1033855	14.0	ATTCCTGCTTCATTGATGGAACAGAATGTCATTTGTCCTAAGGACACCTATAGCGACCTTAAATCTCGCGACAAAGATGTGACCATCGTGCCTTCCACTGGTGAGCCTACCACTTTGTCCTCCGAAACCCACATCCCAGAGGAAAAGTCATTGTTGAACCTGTCAACAAATGCAGATAGCCAATCTAGTAGTGATTTCGAAGTCCCATCAACCCCTGAGGCTGAACTTCCTAAGCGCGAGCACTTGCAGTACCTCTCTAGCGGAGGATCTAGCGGAGG	attcctgcttcattgatggaacagaatgtcatttgtcctaaggacacctatagcgaccttaaatctcgcgacaaagatgtgaccatcgtgccttccactggtgagcctaccactttgtcctccgaaacccacatcccagaggaaaagtcattgttgaacctgtcaacaaatgcagatagccaatctagtagtgatttcgaagtcccatcaacccctgaggctgaacttcctaagcgcgagcacttgcagtacctc		ATCCACCGGTACCATGGCTAGCattcctgcttcattgatggaacagaatgtcatttgtcctaaggacacctatagcgaccttaaatctcgcgacaaagatgtgaccatcgtgccttccactggtgagcctaccactttgtcctccgaaacccacatcccagaggaaaagtcattgttgaacctgtcaacaaatgcagatagccaatctagtagtgatttcgaagtcccatcaacccctgaggctgaacttcctaagcgcgagcacttgcagtacctcTCTAGCGGAGGATCTAGCGGAGG	2_wt_dna_repair_peptides	DCLRE1C	484.0	0.22727272727272727	0.9002611009626538
553	0.0	792.0	600.0	0.0	1.0	792.0	hblOligo252228_Cat3	553	NM_1034836	1.0	TACCTGAATATGCTCCCAAAACAGGAGCTCAAATTCTTTTGTGCATTGGAGGTCGTGCTGCCAGAGTGCGATTGCCGCGAGCCAGGGATCGGCCTTGTTGAAGAACCAATGGACAAGGTTGAAGAAGGTCCACTCGAGTTTCTGATGAAGCGCAAGGAGGCCCAAAAACTTGCAATTCAGAAAGCACTCGAGGACGCCTTCCAAAAACTGCTTATCGTTGTCTTGGGCAAGGAGGTTCTCATCATCCTTGAAGTGTCTAGCGGAGGATCTAGCGGAGG	TACCTGAATATGctcccaaaacagGAGctcaaattcttttgtgcattggaggtcgtgctgccaGAGtgcgattgccgcGAGccagggatcggccttgttgaagaaccaatggacaaggttgaagaaggtccactcGAGtttctgatgaagcgcaagGAGgcccaaaaacttgcaattcagaaagcactcGAGgacgccttccaaaaactgcttatcgttgtcttgggcaagGAGgttctcatcatccttgaagtg	TACCTGAATATG	ATCCACCGGTACCATGGCTAGCTACCTGAATATGctcccaaaacagGAGctcaaattcttttgtgcattggaggtcgtgctgccaGAGtgcgattgccgcGAGccagggatcggccttgttgaagaaccaatggacaaggttgaagaaggtccactcGAGtttctgatgaagcgcaagGAGgcccaaaaacttgcaattcagaaagcactcGAGgacgccttccaaaaactgcttatcgttgtcttgggcaagGAGgttctcatcatccttgaagtgTCTAGCGGAGGATCTAGCGGAGG	3_4778_st_to_e_dna_repair_peptides_9NATG	RDM1	1392.0	0.5689655172413793	2.401668269183049
554	0.0	1.0	235.0	0.0	2.0	1.0	hblOligo252228_Cat2	554	NM_1034836	1.0	TCAATGGTCCCACTCCCAAAACAGTCTCTCAAATTCTTTTGTGCATTGGAGGTCGTGCTGCCAAGTTGCGATTGCCGCTCTCCAGGGATCGGCCTTGTTGAAGAACCAATGGACAAGGTTGAAGAAGGTCCACTCTCTTTTCTGATGAAGCGCAAGACTGCCCAAAAACTTGCAATTCAGAAAGCACTCTCTGACGCCTTCCAAAAACTGCTTATCGTTGTCTTGGGCAAGACCGTTCTCATCATCCTTGAAGTGTCTAGCGGAGGATCTAGCGGAGG	tcaatggtcccactcccaaaacagtctctcaaattcttttgtgcattggaggtcgtgctgccaagttgcgattgccgctctccagggatcggccttgttgaagaaccaatggacaaggttgaagaaggtccactctcttttctgatgaagcgcaagactgcccaaaaacttgcaattcagaaagcactctctgacgccttccaaaaactgcttatcgttgtcttgggcaagaccgttctcatcatccttgaagtg		ATCCACCGGTACCATGGCTAGCtcaatggtcccactcccaaaacagtctctcaaattcttttgtgcattggaggtcgtgctgccaagttgcgattgccgctctccagggatcggccttgttgaagaaccaatggacaaggttgaagaaggtccactctcttttctgatgaagcgcaagactgcccaaaaacttgcaattcagaaagcactctctgacgccttccaaaaactgcttatcgttgtcttgggcaagaccgttctcatcatccttgaagtgTCTAGCGGAGGATCTAGCGGAGG	2_wt_dna_repair_peptides	RDM1	236.0	0.00423728813559322	-3.3355489815593895
558	0.0	445.0	915.0	0.0	4.0	445.0	hblOligo101619_Cat6	558	NM_1037540	3.0	CGCTTCCATGCACGCTCTTTGTGGACAAACCACAAGCGCTATGGCTACAAGAAGCATTCCTACCGCCTGGTCAAGAAATTGAAATTGCAAAAAATGAAAAAAAACGAGGTCTATGAGACCTTCTCTTATCCAGAGAGCTACAGCCCTACTTTGCCAGTCAGCCGCCGCGAGAACAACTCCCCAAGTAACTTGCCTCGCCCTTCCTTTTGTATGGAAGAGTATCAGCGCGCAGAATTGGAAGAGGACCCAATCTTGTCTAGCGGAGGATCTAGCGGAGG	cgcttccatgcacgctctttgtggacaaaccacaagcgctatggctacaagaagcattcctaccgcctggtcaagaaattgaaattgcaaaaaatgaaaaaaaacgaggtctatgagaccttctcttatccagagagctacagccctactttgccagtcagccgccgcgagaacaactccccaagtaacttgcctcgcccttccttttgtatggaagagtatcagcgcgcagaattggaagaggacccaatcttg		ATCCACCGGTACCATGGCTAGCcgcttccatgcacgctctttgtggacaaaccacaagcgctatggctacaagaagcattcctaccgcctggtcaagaaattgaaattgcaaaaaatgaaaaaaaacgaggtctatgagaccttctcttatccagagagctacagccctactttgccagtcagccgccgcgagaacaactccccaagtaacttgcctcgcccttccttttgtatggaagagtatcagcgcgcagaattggaagaggacccaatcttgTCTAGCGGAGGATCTAGCGGAGG	6_phosphoprotein_peptides	SCML1	1360.0	0.3272058823529412	1.4031867494754882
559	0.0	219.0	193.0	0.0	3.0	219.0	hblOligo223971_Cat7	559	NM_1037540	4.0	ACACAGTGTATGGAGTTGCCAGTCGAGCGCCGCGAGAACAACGAGCCAGAGAACTTGCCTCGCCCTGAGTTTTGTATGGAAGAGTATCAGCGCGCAGAATTGGAAGAGGACCCAATCTTGGAGCGCGAGCCTGAGCCTGTTCATCCTGAGGACTTTGAGGAACACAATTGCCAGCCATATTATGCAGAGGATGGTGCCGAGTATGGCGAGGAGGAGGGCTTGTGTCTCGGTAATCCACGCGCTGACGAGATCCATTCTAGCGGAGGATCTAGCGGAGG	ACACAGTGTATGGAGttgccagtcGAGcgccgcgagaacaacGAGccaGAGaacttgcctcgccctGAGttttgtatggaagagtatcagcgcgcagaattggaagaggacccaatcttgGAGcgcGAGcctGAGcctgttcatcctGAGgactttGAGgaacacaattgccagccatattatgcaGAGgatggtgccGAGtatggcGAGGAGGAGggcttgtgtctcggtaatccacgcgctgacGAGatccat	ACACAGTGTATG	ATCCACCGGTACCATGGCTAGCACACAGTGTATGGAGttgccagtcGAGcgccgcgagaacaacGAGccaGAGaacttgcctcgccctGAGttttgtatggaagagtatcagcgcgcagaattggaagaggacccaatcttgGAGcgcGAGcctGAGcctgttcatcctGAGgactttGAGgaacacaattgccagccatattatgcaGAGgatggtgccGAGtatggcGAGGAGGAGggcttgtgtctcggtaatccacgcgctgacGAGatccatTCTAGCGGAGGATCTAGCGGAGG	7_sampled_680_from_cat6	SCML1	412.0	0.5315533980582524	2.250418073496385
560	0.0	0.0	152.0	0.0	0.0	0.0	hblOligo223971_Cat6	560	NM_1037540	4.0	AGCTACAGCCCTACTTTGCCAGTCAGCCGCCGCGAGAACAACTCCCCAAGTAACTTGCCTCGCCCTTCCTTTTGTATGGAAGAGTATCAGCGCGCAGAATTGGAAGAGGACCCAATCTTGTCTCGCACACCTTCACCTGTTCATCCTTCTGACTTTAGTGAACACAATTGCCAGCCATATTATGCATCTGATGGTGCCACCTATGGCTCCTCCAGTGGCTTGTGTCTCGGTAATCCACGCGCTGACAGCATCCATTCTAGCGGAGGATCTAGCGGAGG	agctacagccctactttgccagtcagccgccgcgagaacaactccccaagtaacttgcctcgcccttccttttgtatggaagagtatcagcgcgcagaattggaagaggacccaatcttgtctcgcacaccttcacctgttcatccttctgactttagtgaacacaattgccagccatattatgcatctgatggtgccacctatggctcctccagtggcttgtgtctcggtaatccacgcgctgacagcatccat		ATCCACCGGTACCATGGCTAGCagctacagccctactttgccagtcagccgccgcgagaacaactccccaagtaacttgcctcgcccttccttttgtatggaagagtatcagcgcgcagaattggaagaggacccaatcttgtctcgcacaccttcacctgttcatccttctgactttagtgaacacaattgccagccatattatgcatctgatggtgccacctatggctcctccagtggcttgtgtctcggtaatccacgcgctgacagcatccatTCTAGCGGAGGATCTAGCGGAGG	6_phosphoprotein_peptides	SCML1	152.0	0.0
567	0.0	105.0	95.0	0.0	1.0	105.0	hblOligo74037_Cat2	567	NM_1040108	1.0	ATTAAGTGTCTGTCAGTGGAAGTGCAGGCTAAATTGCGCTCAGGCTTGGCAATCTCTTCACTTGGCCAATGCGTGGAAGAATTGGCCCTCAACAGCATTGACGCCGAAGCCAAATGTGTGGCTGTGCGCGTCAATATGGAAACTTTTCAAGTTCAGGTCATCGACAACGGGTTCGGCATGGGGTCCGATGACGTTGAGAAAGTTGGCAATCGCTACTTCACCTCAAAGTGCCATTCAGTCCAGGATTTGGAAAATTCTAGCGGAGGATCTAGCGGAGG	attaagtgtctgtcagtggaagtgcaggctaaattgcgctcaggcttggcaatctcttcacttggccaatgcgtggaagaattggccctcaacagcattgacgccgaagccaaatgtgtggctgtgcgcgtcaatatggaaacttttcaagttcaggtcatcgacaacgggttcggcatggggtccgatgacgttgagaaagttggcaatcgctacttcacctcaaagtgccattcagtccaggatttggaaaat		ATCCACCGGTACCATGGCTAGCattaagtgtctgtcagtggaagtgcaggctaaattgcgctcaggcttggcaatctcttcacttggccaatgcgtggaagaattggccctcaacagcattgacgccgaagccaaatgtgtggctgtgcgcgtcaatatggaaacttttcaagttcaggtcatcgacaacgggttcggcatggggtccgatgacgttgagaaagttggcaatcgctacttcacctcaaagtgccattcagtccaggatttggaaaatTCTAGCGGAGGATCTAGCGGAGG	2_wt_dna_repair_peptides	MLH3	200.0	0.525	2.224119991141752
568	0.0	0.0	285.0	0.0	0.0	0.0	hblOligo198511_Cat3	568	NM_1040108	2.0	CAGACGGTTATGTTTCAAGTTCAGGTCATCGACAACGGGTTCGGCATGGGGGAGGATGACGTTGAGAAAGTTGGCAATCGCTACTTCGAGGAGAAGTGCCATGAGGTCCAGGATTTGGAAAATCCACGCTTTTATGGCTTCCGCGGGGAGGCCCTTGCTAATATTGCCGACATGGCCGAGGCTGTCGAGATCGAGGAGAAAAAGAATCGCGAGATGAAGGAGTTCGTGAAACTGTTTCAGGAGGGCAAAGCCCTCTCTAGCGGAGGATCTAGCGGAGG	CAGACGGTTATGtttcaagttcaggtcatcgacaacgggttcggcatggggGAGgatgacgttgagaaagttggcaatcgctacttcGAGGAGaagtgccatGAGgtccaggatttggaaaatccacgcttttatggcttccgcggggaggcccttgctaatattgccgacatggccGAGgctgtcgagatcGAGGAGaaaaagaatcgcGAGatgaagGAGttcgtgaaactgtttcagGAGggcaaagccctc	CAGACGGTTATG	ATCCACCGGTACCATGGCTAGCCAGACGGTTATGtttcaagttcaggtcatcgacaacgggttcggcatggggGAGgatgacgttgagaaagttggcaatcgctacttcGAGGAGaagtgccatGAGgtccaggatttggaaaatccacgcttttatggcttccgcggggaggcccttgctaatattgccgacatggccGAGgctgtcgagatcGAGGAGaaaaagaatcgcGAGatgaagGAGttcgtgaaactgtttcagGAGggcaaagccctcTCTAGCGGAGGATCTAGCGGAGG	3_4778_st_to_e_dna_repair_peptides_9NATG	MLH3	285.0	0.0
570	0.0	2096.0	4036.0	0.0	12.0	2096.0	hblOligo74038_Cat3	570	NM_1040108	3.0	TATAGTTTTATGGAGGCCCTTGCTAATATTGCCGACATGGCCGAGGCTGTCGAGATCGAGGAGAAAAAGAATCGCGAGATGAAGGAGTTCGTGAAACTGTTTCAGGAGGGCAAAGCCCTCAAAGCATGCGAAGCAGACGTCGAGCGCGCTGAGGCTGGCGAGGAGGTGGAGGTGTACAATCTTTTCTACCAGTTGCCTGTTCGCCGCAAGTGCATGGACCCACGCCTTGAGTTCGAAAAGGTGCGCCAACGCATCTCTAGCGGAGGATCTAGCGGAGG	TATAGTTTTATGgaggcccttgctaatattgccgacatggccGAGgctgtcgagatcGAGGAGaaaaagaatcgcGAGatgaagGAGttcgtgaaactgtttcagGAGggcaaagccctcaaagcatgcgaagcagacgtcGAGcgcgctGAGgctggcGAGGAGgtgGAGgtgtacaatcttttctaccagttgcctgttcgccgcaagtgcatggacccacgccttgagttcgaaaaggtgcgccaacgcatc	TATAGTTTTATG	ATCCACCGGTACCATGGCTAGCTATAGTTTTATGgaggcccttgctaatattgccgacatggccGAGgctgtcgagatcGAGGAGaaaaagaatcgcGAGatgaagGAGttcgtgaaactgtttcagGAGggcaaagccctcaaagcatgcgaagcagacgtcGAGcgcgctGAGgctggcGAGGAGgtgGAGgtgtacaatcttttctaccagttgcctgttcgccgcaagtgcatggacccacgccttgagttcgaaaaggtgcgccaacgcatcTCTAGCGGAGGATCTAGCGGAGG	3_4778_st_to_e_dna_repair_peptides_9NATG	MLH3	6132.0	0.34181343770384864	1.4688131965522024
571	0.0	777.0	1433.0	0.0	9.0	777.0	hblOligo74038_Cat2	571	NM_1040108	3.0	GGCTTCCGCGGGGAGGCCCTTGCTAATATTGCCGACATGGCCAGTGCTGTCGAGATCAGCTCTAAAAAGAATCGCACAATGAAGACTTTCGTGAAACTGTTTCAGTCTGGCAAAGCCCTCAAAGCATGCGAAGCAGACGTCACACGCGCTTCTGCTGGCACTACTGTGACAGTGTACAATCTTTTCTACCAGTTGCCTGTTCGCCGCAAGTGCATGGACCCACGCCTTGAGTTCGAAAAGGTGCGCCAACGCATCTCTAGCGGAGGATCTAGCGGAGG	ggcttccgcggggaggcccttgctaatattgccgacatggccagtgctgtcgagatcagctctaaaaagaatcgcacaatgaagactttcgtgaaactgtttcagtctggcaaagccctcaaagcatgcgaagcagacgtcacacgcgcttctgctggcactactgtgacagtgtacaatcttttctaccagttgcctgttcgccgcaagtgcatggacccacgccttgagttcgaaaaggtgcgccaacgcatc		ATCCACCGGTACCATGGCTAGCggcttccgcggggaggcccttgctaatattgccgacatggccagtgctgtcgagatcagctctaaaaagaatcgcacaatgaagactttcgtgaaactgtttcagtctggcaaagccctcaaagcatgcgaagcagacgtcacacgcgcttctgctggcactactgtgacagtgtacaatcttttctaccagttgcctgttcgccgcaagtgcatggacccacgccttgagttcgaaaaggtgcgccaacgcatcTCTAGCGGAGGATCTAGCGGAGG	2_wt_dna_repair_peptides	MLH3	2210.0	0.35158371040723985	1.5119514551242452
572	0.0	155.0	88.0	0.0	1.0	155.0	hblOligo198512_Cat3	572	NM_1040108	4.0	GAGATCCGCATGGCTGAGGCTGGCGAGGAGGTGGAGGTGTACAATCTTTTCTACCAGTTGCCTGTTCGCCGCAAGTGCATGGACCCACGCCTTGAGTTCGAAAAGGTGCGCCAACGCATCGAGGCACTCGAGTTGATGCACCCTGAGATTGAGTTTGAGTTGCGCAACGACGTCGAGGGCGAGATGGTCCTTCAGCTGCCTAAAGAGAAAGACGTGTGTGAGCGCTTTTGTCAAATTTACGGGCTTGGTAAAGAGTCTAGCGGAGGATCTAGCGGAGG	GAGATCCGCATGgctGAGgctggcGAGGAGgtgGAGgtgtacaatcttttctaccagttgcctgttcgccgcaagtgcatggacccacgccttgagttcgaaaaggtgcgccaacgcatcgaggcactcGAGttgatgcaccctGAGattGAGtttGAGttgcgcaacgacgtcGAGggcGAGatggtccttcagctgcctaaaGAGaaagacgtgtgtGAGcgcttttgtcaaatttacgggcttggtaaaGAG	GAGATCCGCATG	ATCCACCGGTACCATGGCTAGCGAGATCCGCATGgctGAGgctggcGAGGAGgtgGAGgtgtacaatcttttctaccagttgcctgttcgccgcaagtgcatggacccacgccttgagttcgaaaaggtgcgccaacgcatcgaggcactcGAGttgatgcaccctGAGattGAGtttGAGttgcgcaacgacgtcGAGggcGAGatggtccttcagctgcctaaaGAGaaagacgtgtgtGAGcgcttttgtcaaatttacgggcttggtaaaGAGTCTAGCGGAGGATCTAGCGGAGG	3_4778_st_to_e_dna_repair_peptides_9NATG	MLH3	243.0	0.6378600823045267	2.6901248350258093
574	0.0	3.0	245.0	0.0	3.0	3.0	hblOligo74039_Cat3	574	NM_1040108	5.0	GTGGATGGTATGGAGTTTGAGTTGCGCAACGACGTCGAGGGCGAGATGGTCCTTCAGCTGCCTAAAGAGAAAGACGTGTGTGAGCGCTTTTGTCAAATTTACGGGCTTGGTAAAGAGCAGAAGCTCCGCGAAATTGAGTTCAAGTATAAGGAGTTCGAACTCGAGGGCTATATTGAGGAGGAGGCACACTATAACAAAAATATGCAGTTCCTGTTCGTGAACAAGCGCTTGGTTCTTCGCGAGAAATTGCATAAGTCTAGCGGAGGATCTAGCGGAGG	GTGGATGGTATGGAGtttGAGttgcgcaacgacgtcGAGggcGAGatggtccttcagctgcctaaaGAGaaagacgtgtgtGAGcgcttttgtcaaatttacgggcttggtaaaGAGcagaagctccgcgaaattGAGttcaagtataaggagttcgaactcGAGggctatattGAGGAGgaggcacactataacaaaaatatgcagttcctgttcgtgaacaagcgcttggttcttcgcGAGaaattgcataag	GTGGATGGTATG	ATCCACCGGTACCATGGCTAGCGTGGATGGTATGGAGtttGAGttgcgcaacgacgtcGAGggcGAGatggtccttcagctgcctaaaGAGaaagacgtgtgtGAGcgcttttgtcaaatttacgggcttggtaaaGAGcagaagctccgcgaaattGAGttcaagtataaggagttcgaactcGAGggctatattGAGGAGgaggcacactataacaaaaatatgcagttcctgttcgtgaacaagcgcttggttcttcgcGAGaaattgcataagTCTAGCGGAGGATCTAGCGGAGG	3_4778_st_to_e_dna_repair_peptides_9NATG	MLH3	248.0	0.012096774193548387	-2.278609389291848
577	0.0	0.0	455.0	0.0	1.0	0.0	hblOligo198513_Cat2	577	NM_1040108	6.0	ATTTCTTTCAAGTATAAGGAGTTCGAACTCAGCGGCTATATTAGTTCAGAGGCACACTATAACAAAAATATGCAGTTCCTGTTCGTGAACAAGCGCTTGGTTCTTCGCACCAAATTGCATAAGCTTATTGATTTTCTGCTCCGCAAAGAGTCAATTATTTGTAAACCTAAAAACGGCCCAACCAGTCGCCAGATGAACTCAAGCTTGCGCCATCGCAGTACACCAGAACTTTATGGTATCTATGTGATCAATGTTTCTAGCGGAGGATCTAGCGGAGG	atttctttcaagtataaggagttcgaactcagcggctatattagttcagaggcacactataacaaaaatatgcagttcctgttcgtgaacaagcgcttggttcttcgcaccaaattgcataagcttattgattttctgctccgcaaagagtcaattatttgtaaacctaaaaacggcccaaccagtcgccagatgaactcaagcttgcgccatcgcagtacaccagaactttatggtatctatgtgatcaatgtt		ATCCACCGGTACCATGGCTAGCatttctttcaagtataaggagttcgaactcagcggctatattagttcagaggcacactataacaaaaatatgcagttcctgttcgtgaacaagcgcttggttcttcgcaccaaattgcataagcttattgattttctgctccgcaaagagtcaattatttgtaaacctaaaaacggcccaaccagtcgccagatgaactcaagcttgcgccatcgcagtacaccagaactttatggtatctatgtgatcaatgttTCTAGCGGAGGATCTAGCGGAGG	2_wt_dna_repair_peptides	MLH3	455.0	0.0
578	0.0	31.0	1.0	0.0	0.0	31.0	hblOligo74040_Cat3	578	NM_1040108	7.0	CAAACGCGAATGGAGGAGATTATTTGTAAACCTAAAAACGGCCCAGAGGAGCGCCAGATGAACGAGGAGTTGCGCCATCGCGAGGAGCCAGAACTTTATGGTATCTATGTGATCAATGTTCAATGTCAATTCTGTGAATACGACGTCTGCATGGAGCCAGCCAAGGAGCTCATCGAATTTCAGAACTGGGATGAGCTTCTTTTCTGCATTCAAGAAGGTGTTAAAATGTTTCTTAAGCAGGAAAAACTGTTTGTGTCTAGCGGAGGATCTAGCGGAGG	CAAACGCGAATGgagGAGattatttgtaaacctaaaaacggcccaGAGGAGcgccagatgaacGAGGAGttgcgccatcgcGAGGAGccagaactttatggtatctatgtgatcaatgttcaatgtcaattctgtgaatacgacgtctgcatggagccagccaagGAGctcatcgaatttcagaactgggatGAGcttcttttctgcattcaagaaggtgttaaaatgtttcttaagcaggaaaaactgtttgtg	CAAACGCGAATG	ATCCACCGGTACCATGGCTAGCCAAACGCGAATGgagGAGattatttgtaaacctaaaaacggcccaGAGGAGcgccagatgaacGAGGAGttgcgccatcgcGAGGAGccagaactttatggtatctatgtgatcaatgttcaatgtcaattctgtgaatacgacgtctgcatggagccagccaagGAGctcatcgaatttcagaactgggatGAGcttcttttctgcattcaagaaggtgttaaaatgtttcttaagcaggaaaaactgtttgtgTCTAGCGGAGGATCTAGCGGAGG	3_4778_st_to_e_dna_repair_peptides_9NATG	MLH3	32.0	0.96875	5.558023737069916
579	0.0	0.0	119.0	0.0	0.0	0.0	hblOligo74040_Cat2	579	NM_1040108	7.0	CTGCTCCGCAAAGAGTCAATTATTTGTAAACCTAAAAACGGCCCAACCAGTCGCCAGATGAACTCAAGCTTGCGCCATCGCAGTACACCAGAACTTTATGGTATCTATGTGATCAATGTTCAATGTCAATTCTGTGAATACGACGTCTGCATGGAGCCAGCCAAGACACTCATCGAATTTCAGAACTGGGATACACTTCTTTTCTGCATTCAAGAAGGTGTTAAAATGTTTCTTAAGCAGGAAAAACTGTTTGTGTCTAGCGGAGGATCTAGCGGAGG	ctgctccgcaaagagtcaattatttgtaaacctaaaaacggcccaaccagtcgccagatgaactcaagcttgcgccatcgcagtacaccagaactttatggtatctatgtgatcaatgttcaatgtcaattctgtgaatacgacgtctgcatggagccagccaagacactcatcgaatttcagaactgggatacacttcttttctgcattcaagaaggtgttaaaatgtttcttaagcaggaaaaactgtttgtg		ATCCACCGGTACCATGGCTAGCctgctccgcaaagagtcaattatttgtaaacctaaaaacggcccaaccagtcgccagatgaactcaagcttgcgccatcgcagtacaccagaactttatggtatctatgtgatcaatgttcaatgtcaattctgtgaatacgacgtctgcatggagccagccaagacactcatcgaatttcagaactgggatacacttcttttctgcattcaagaaggtgttaaaatgtttcttaagcaggaaaaactgtttgtgTCTAGCGGAGGATCTAGCGGAGG	2_wt_dna_repair_peptides	MLH3	119.0	0.0
580	0.0	48.0	511.0	0.0	1.0	48.0	hblOligo198514_Cat3	580	NM_1040108	8.0	CAGAGACTTATGTGCATGGAGCCAGCCAAGGAGCTCATCGAATTTCAGAACTGGGATGAGCTTCTTTTCTGCATTCAAGAAGGTGTTAAAATGTTTCTTAAGCAGGAAAAACTGTTTGTGGAGCTTGAGGGTGAAGATATCAAAGAGTTCGAGGAAGACAACGGGTTCGAGTTGTTCGATGCCGAGTTGCAAAAACGCGTCGAGGAGGATGAACGCGAGAATTTCCAGGAAGCATGTAATAATATCCTGGATGAGTCTAGCGGAGGATCTAGCGGAGG	CAGAGACTTATGtgcatggagccagccaagGAGctcatcgaatttcagaactgggatGAGcttcttttctgcattcaagaaggtgttaaaatgtttcttaagcaggaaaaactgtttgtggagcttGAGggtgaagatatcaaagagttcGAGgaagacaacgggttcGAGttgttcgatgccGAGttgcaaaaacgcgtcGAGGAGgatgaacgcGAGaatttccaggaagcatgtaataatatcctggatGAG	CAGAGACTTATG	ATCCACCGGTACCATGGCTAGCCAGAGACTTATGtgcatggagccagccaagGAGctcatcgaatttcagaactgggatGAGcttcttttctgcattcaagaaggtgttaaaatgtttcttaagcaggaaaaactgtttgtggagcttGAGggtgaagatatcaaagagttcGAGgaagacaacgggttcGAGttgttcgatgccGAGttgcaaaaacgcgtcGAGGAGgatgaacgcGAGaatttccaggaagcatgtaataatatcctggatGAGTCTAGCGGAGGATCTAGCGGAGG	3_4778_st_to_e_dna_repair_peptides_9NATG	MLH3	559.0	0.08586762075134168	-0.24113204671104427
583	0.0	58.0	4.0	0.0	2.0	58.0	hblOligo74041_Cat2	583	NM_1040108	9.0	GATATCAAAGAGTTCTCAGAAGACAACGGGTTCTCTTTGTTCGATGCCACTTTGCAAAAACGCGTCACTAGTGATGAACGCAGTAATTTCCAGGAAGCATGTAATAATATCCTGGATTCCTACGAGATGTTTAATCTTCAAAGCAAGGCAGTCAAGCGCAAAACAACAGCAGAGAACGTGAATACTCAATCATCACGCGACTCTGAGGCTACTCGCAAGAACACAAACGATGCCTTTCTGTATATTTATGAATCTTCTAGCGGAGGATCTAGCGGAGG	gatatcaaagagttctcagaagacaacgggttctctttgttcgatgccactttgcaaaaacgcgtcactagtgatgaacgcagtaatttccaggaagcatgtaataatatcctggattcctacgagatgtttaatcttcaaagcaaggcagtcaagcgcaaaacaacagcagagaacgtgaatactcaatcatcacgcgactctgaggctactcgcaagaacacaaacgatgcctttctgtatatttatgaatct		ATCCACCGGTACCATGGCTAGCgatatcaaagagttctcagaagacaacgggttctctttgttcgatgccactttgcaaaaacgcgtcactagtgatgaacgcagtaatttccaggaagcatgtaataatatcctggattcctacgagatgtttaatcttcaaagcaaggcagtcaagcgcaaaacaacagcagagaacgtgaatactcaatcatcacgcgactctgaggctactcgcaagaacacaaacgatgcctttctgtatatttatgaatctTCTAGCGGAGGATCTAGCGGAGG	2_wt_dna_repair_peptides	MLH3	62.0	0.9354838709677419	4.798185182011297
585	0.0	849.0	1416.0	0.0	9.0	849.0	hblOligo198515_Cat2	585	NM_1040108	10.0	CTTCAAAGCAAGGCAGTCAAGCGCAAAACAACAGCAGAGAACGTGAATACTCAATCATCACGCGACTCTGAGGCTACTCGCAAGAACACAAACGATGCCTTTCTGTATATTTATGAATCTGGGGGCCCTGGGCACAGCAAAATGACCGAGCCTTCTCTCCAAAATAAGGACTCCTCATGCTCCGAATCTAAAATGTTGGAGCAAGAAACCATTGTCGCAAGCGAGGCCGGTGAGAATGAAAAGCATAAAAAGTCATCTAGCGGAGGATCTAGCGGAGG	cttcaaagcaaggcagtcaagcgcaaaacaacagcagagaacgtgaatactcaatcatcacgcgactctgaggctactcgcaagaacacaaacgatgcctttctgtatatttatgaatctgggggccctgggcacagcaaaatgaccgagccttctctccaaaataaggactcctcatgctccgaatctaaaatgttggagcaagaaaccattgtcgcaagcgaggccggtgagaatgaaaagcataaaaagtca		ATCCACCGGTACCATGGCTAGCcttcaaagcaaggcagtcaagcgcaaaacaacagcagagaacgtgaatactcaatcatcacgcgactctgaggctactcgcaagaacacaaacgatgcctttctgtatatttatgaatctgggggccctgggcacagcaaaatgaccgagccttctctccaaaataaggactcctcatgctccgaatctaaaatgttggagcaagaaaccattgtcgcaagcgaggccggtgagaatgaaaagcataaaaagtcaTCTAGCGGAGGATCTAGCGGAGG	2_wt_dna_repair_peptides	MLH3	2265.0	0.3748344370860927	1.6125044446424517
589	0.0	100.0	155.0	0.0	1.0	100.0	hblOligo198516_Cat2	589	NM_1040108	12.0	AGCCTTGAAAATCCTTGTGGCACTTCATTGGAAATGTTCTTGAGCCCTTTCCAAACTCCTTGCCACTTCGAGGAATCTGGTCAAGACTTGGAGATCTGGAAAGAGAGTACAACCGTGAACGGGATGGCCGCTAATATCCTGAAGAATAATCGCATCCAGAACCAGCCAAAGCGCTTCAAGGACGCTACAGAAGTGGGGTGTCAGCCTTTGCCATTTGCCACAACCTTGTGGGGGGTCCATTCTGCCCAAACCGAATCTAGCGGAGGATCTAGCGGAGG	agccttgaaaatccttgtggcacttcattggaaatgttcttgagccctttccaaactccttgccacttcgaggaatctggtcaagacttggagatctggaaagagagtacaaccgtgaacgggatggccgctaatatcctgaagaataatcgcatccagaaccagccaaagcgcttcaaggacgctacagaagtggggtgtcagcctttgccatttgccacaaccttgtggggggtccattctgcccaaaccgaa		ATCCACCGGTACCATGGCTAGCagccttgaaaatccttgtggcacttcattggaaatgttcttgagccctttccaaactccttgccacttcgaggaatctggtcaagacttggagatctggaaagagagtacaaccgtgaacgggatggccgctaatatcctgaagaataatcgcatccagaaccagccaaagcgcttcaaggacgctacagaagtggggtgtcagcctttgccatttgccacaaccttgtggggggtccattctgcccaaaccgaaTCTAGCGGAGGATCTAGCGGAGG	2_wt_dna_repair_peptides	MLH3	255.0	0.39215686274509803	1.685781601653614
590	0.0	197.0	491.0	1.0	2.0	197.0	hblOligo74043_Cat3	590	NM_1040108	13.0	GAAGGATCAATGAATCGCATCCAGAACCAGCCAAAGCGCTTCAAGGACGCTGAGGAAGTGGGGTGTCAGCCTTTGCCATTTGCCGAGGAGTTGTGGGGGGTCCATGAGGCCCAAGAGGAAAAGGAAAAAAAGAAAGAAGAGGAGAACTGTGGTCGCCGCAATGTTTTCGAGTACGGCCGCGTGAAACTTTGTGAGGAGGGTTTCATCGAGCATGTGGTTCAGAACGAGAAGGAGAAAGAGGAGGAGGAGGAGCACTCTAGCGGAGGATCTAGCGGAGG	GAAGGATCAATGaatcgcatccagaaccagccaaagcgcttcaaggacgctGAGgaagtggggtgtcagcctttgccatttgccGAGGAGttgtggggggtccatGAGgcccaaGAGgaaaaggaaaaaaagaaagaaGAGGAGaactgtggtcgccgcaatgttttcGAGtacggccgcgtgaaactttgtGAGGAGggtttcatcGAGcatgtggttcagaacgagaagGAGaaaGAGGAGgagGAGgagcac	GAAGGATCAATG	ATCCACCGGTACCATGGCTAGCGAAGGATCAATGaatcgcatccagaaccagccaaagcgcttcaaggacgctGAGgaagtggggtgtcagcctttgccatttgccGAGGAGttgtggggggtccatGAGgcccaaGAGgaaaaggaaaaaaagaaagaaGAGGAGaactgtggtcgccgcaatgttttcGAGtacggccgcgtgaaactttgtGAGGAGggtttcatcGAGcatgtggttcagaacgagaagGAGaaaGAGGAGgagGAGgagcacTCTAGCGGAGGATCTAGCGGAGG	3_4778_st_to_e_dna_repair_peptides_9NATG	MLH3	688.0	0.2863372093023256	1.2107961335282373
593	0.0	3.0	86.0	0.0	0.0	3.0	hblOligo198517_Cat2	593	NM_1040108	14.0	GAATCAAGCAACTGTGGTCGCCGCAATGTTTTCTCATACGGCCGCGTGAAACTTTGTAGCACTGGTTTCATCACTCATGTGGTTCAGAACGAGAAGACCAAATCTACCGAGACCGAGCACTCCTTCAAAAACTATGTTCGCCCAGGTCCAACTCGCGCACAAGAGACCTTTGGCAACCGCACCCGCCATTCTGTCGAGACTCCAGACATTAAAGATCTGGCAAGTACACTCAGTAAAGAATCTGGGCAATTGCCTTCTAGCGGAGGATCTAGCGGAGG	gaatcaagcaactgtggtcgccgcaatgttttctcatacggccgcgtgaaactttgtagcactggtttcatcactcatgtggttcagaacgagaagaccaaatctaccgagaccgagcactccttcaaaaactatgttcgcccaggtccaactcgcgcacaagagacctttggcaaccgcacccgccattctgtcgagactccagacattaaagatctggcaagtacactcagtaaagaatctgggcaattgcct		ATCCACCGGTACCATGGCTAGCgaatcaagcaactgtggtcgccgcaatgttttctcatacggccgcgtgaaactttgtagcactggtttcatcactcatgtggttcagaacgagaagaccaaatctaccgagaccgagcactccttcaaaaactatgttcgcccaggtccaactcgcgcacaagagacctttggcaaccgcacccgccattctgtcgagactccagacattaaagatctggcaagtacactcagtaaagaatctgggcaattgcctTCTAGCGGAGGATCTAGCGGAGG	2_wt_dna_repair_peptides	MLH3	89.0	0.033707865168539325	-1.2316984750006288
594	0.0	488.0	1749.0	0.0	10.0	488.0	hblOligo74044_Cat3	594	NM_1040108	15.0	ACTTTGGTCATGCCAGAGCGCGCACAAGAGGAGTTTGGCAACCGCGAGCGCCATGAGGTCGAGGAGCCAGACATTAAAGATCTGGCAGAGGAGCTCGAGAAAGAAGAGGGGCAATTGCCTAATAAGAAGAACTGTCGCGAGAATATCGAGTATGGCCTGGAAAACGAACCTGAGGCTGAGTACGAGATGTTTGAGGCATTTCAAGAAGGCGAGAAAAAGGAGCAGGAGGACTGTATCCTCGAGGACGAGGAGCCATCTAGCGGAGGATCTAGCGGAGG	ACTTTGGTCATGccaGAGcgcgcacaagagGAGtttggcaaccgcGAGcgccatGAGgtcgagGAGccagacattaaagatctggcaGAGGAGctcGAGaaagaaGAGgggcaattgcctaataagaagaactgtcgcGAGaatatcGAGtatggcctggaaaacgaacctGAGgctGAGtacGAGatgtttGAGgcatttcaagaaggcGAGaaaaagGAGcagGAGgactgtatcctcGAGgacGAGGAGcca	ACTTTGGTCATG	ATCCACCGGTACCATGGCTAGCACTTTGGTCATGccaGAGcgcgcacaagagGAGtttggcaaccgcGAGcgccatGAGgtcgagGAGccagacattaaagatctggcaGAGGAGctcGAGaaagaaGAGgggcaattgcctaataagaagaactgtcgcGAGaatatcGAGtatggcctggaaaacgaacctGAGgctGAGtacGAGatgtttGAGgcatttcaagaaggcGAGaaaaagGAGcagGAGgactgtatcctcGAGgacGAGGAGccaTCTAGCGGAGGATCTAGCGGAGG	3_4778_st_to_e_dna_repair_peptides_9NATG	MLH3	2237.0	0.21814930710773356	0.8475524634193146
599	0.0	365.0	2423.0	2.0	15.0	365.0	hblOligo74045_Cat2	599	NM_1040108	17.0	CGCCATGTGTCTAATGACAGCCGCAAGACCGATAAACTCATCGGCTTCTCAAAACCAATTGTGCGCAAAAAACTCTCTCTGAGTAGTCAATTGGGGAGTCTTGAAAAATTTAAACGCCAGTACGGGAAAGTTGAAAATCCTCTTGACACTGAGGTGGAAGAGTCCAATGGGGTCACAACTAACCTGTCTTTGCAAGTTGAACCAGATATTTTGCTTAAAGATAAGAACCGCCTGGAAAATTCAGATGTGTGTAAGTCTAGCGGAGGATCTAGCGGAGG	cgccatgtgtctaatgacagccgcaagaccgataaactcatcggcttctcaaaaccaattgtgcgcaaaaaactctctctgagtagtcaattggggagtcttgaaaaatttaaacgccagtacgggaaagttgaaaatcctcttgacactgaggtggaagagtccaatggggtcacaactaacctgtctttgcaagttgaaccagatattttgcttaaagataagaaccgcctggaaaattcagatgtgtgtaag		ATCCACCGGTACCATGGCTAGCcgccatgtgtctaatgacagccgcaagaccgataaactcatcggcttctcaaaaccaattgtgcgcaaaaaactctctctgagtagtcaattggggagtcttgaaaaatttaaacgccagtacgggaaagttgaaaatcctcttgacactgaggtggaagagtccaatggggtcacaactaacctgtctttgcaagttgaaccagatattttgcttaaagataagaaccgcctggaaaattcagatgtgtgtaagTCTAGCGGAGGATCTAGCGGAGG	2_wt_dna_repair_peptides	MLH3	2788.0	0.13091822094691535	0.23117216535073526
600	0.0	6.0	14.0	0.0	0.0	6.0	hblOligo198519_Cat3	600	NM_1040108	18.0	GGTGGTACGATGGAGGAGGTGGAAGAGGAGAATGGGGTCGAGGAGAACCTGGAGTTGCAAGTTGAACCAGATATTTTGCTTAAAGATAAGAACCGCCTGGAAAATGAGGATGTGTGTAAGATTGAGGAGATGGAGCACGAGGACGAGGATGAGGAGTGCCAGCCTGCCGAGCATATTCTCAACGAGGAAAAATTTCCTTTTGAGAAGGACGAAGACTGTTTGGAGCAGCAGATGCCAGAGTTGCGCGAGGAGCCATCTAGCGGAGGATCTAGCGGAGG	GGTGGTACGATGGAGgaggtggaagagGAGaatggggtcGAGGAGaacctgGAGttgcaagttgaaccagatattttgcttaaagataagaaccgcctggaaaatGAGgatgtgtgtaagattGAGGAGatggagcacGAGgacGAGgatGAGGAGtgccagcctgccGAGcatattctcaacGAGgaaaaatttccttttGAGaaggacgaagactgtttggagcagcagatgccaGAGttgcgcgagGAGcca	GGTGGTACGATG	ATCCACCGGTACCATGGCTAGCGGTGGTACGATGGAGgaggtggaagagGAGaatggggtcGAGGAGaacctgGAGttgcaagttgaaccagatattttgcttaaagataagaaccgcctggaaaatGAGgatgtgtgtaagattGAGGAGatggagcacGAGgacGAGgatGAGGAGtgccagcctgccGAGcatattctcaacGAGgaaaaatttccttttGAGaaggacgaagactgtttggagcagcagatgccaGAGttgcgcgagGAGccaTCTAGCGGAGGATCTAGCGGAGG	3_4778_st_to_e_dna_repair_peptides_9NATG	MLH3	20.0	0.3	1.276738672197566
602	0.0	917.0	3282.0	1.0	21.0	917.0	hblOligo74046_Cat3	602	NM_1040108	19.0	GTCAACGTTATGGATGAGGAGTGCCAGCCTGCCGAGCATATTCTCAACGAGGAAAAATTTCCTTTTGAGAAGGACGAAGACTGTTTGGAGCAGCAGATGCCAGAGTTGCGCGAGGAGCCAATGGAGCTGAAAGAGCTTGAGCTTTTCAATCGCAAGCCACTCGACCTGGAGAAGGAGGAGGAAGAGCTGGCAGAGAAGCTTGAGCGCCTGAAGGGTGAGGAGCGCGAAGAGCAAGAGATGGGCATGATGGAGCGCTCTAGCGGAGGATCTAGCGGAGG	GTCAACGTTATGgatGAGGAGtgccagcctgccGAGcatattctcaacGAGgaaaaatttccttttGAGaaggacgaagactgtttggagcagcagatgccaGAGttgcgcgagGAGccaatgGAGctgaaagagcttGAGcttttcaatcgcaagccactcgacctggagaagGAGGAGgaaGAGctggcaGAGaagcttGAGcgcctgaagggtGAGgagcgcgaaGAGcaaGAGatgggcatgatgGAGcgc	GTCAACGTTATG	ATCCACCGGTACCATGGCTAGCGTCAACGTTATGgatGAGGAGtgccagcctgccGAGcatattctcaacGAGgaaaaatttccttttGAGaaggacgaagactgtttggagcagcagatgccaGAGttgcgcgagGAGccaatgGAGctgaaagagcttGAGcttttcaatcgcaagccactcgacctggagaagGAGGAGgaaGAGctggcaGAGaagcttGAGcgcctgaagggtGAGgagcgcgaaGAGcaaGAGatgggcatgatgGAGcgcTCTAGCGGAGGATCTAGCGGAGG	3_4778_st_to_e_dna_repair_peptides_9NATG	MLH3	4199.0	0.2183853298404382	0.8489357331911982
603	0.0	289.0	1427.0	2.0	5.0	289.0	hblOligo74046_Cat2	603	NM_1040108	19.0	CACTCCGACTCCGATTCATCCTGCCAGCCTGCCTCCCATATTCTCAACAGTGAAAAATTTCCTTTTTCAAAGGACGAAGACTGTTTGGAGCAGCAGATGCCATCATTGCGCGAGTCACCAATGACTCTGAAAGAGCTTTCCCTTTTCAATCGCAAGCCACTCGACCTGGAGAAGTCCAGCGAATCTCTGGCATCTAAGCTTTCTCGCCTGAAGGGTAGCGAGCGCGAAACCCAAACTATGGGCATGATGTCACGCTCTAGCGGAGGATCTAGCGGAGG	cactccgactccgattcatcctgccagcctgcctcccatattctcaacagtgaaaaatttcctttttcaaaggacgaagactgtttggagcagcagatgccatcattgcgcgagtcaccaatgactctgaaagagctttcccttttcaatcgcaagccactcgacctggagaagtccagcgaatctctggcatctaagctttctcgcctgaagggtagcgagcgcgaaacccaaactatgggcatgatgtcacgc		ATCCACCGGTACCATGGCTAGCcactccgactccgattcatcctgccagcctgcctcccatattctcaacagtgaaaaatttcctttttcaaaggacgaagactgtttggagcagcagatgccatcattgcgcgagtcaccaatgactctgaaagagctttcccttttcaatcgcaagccactcgacctggagaagtccagcgaatctctggcatctaagctttctcgcctgaagggtagcgagcgcgaaacccaaactatgggcatgatgtcacgcTCTAGCGGAGGATCTAGCGGAGG	2_wt_dna_repair_peptides	MLH3	1716.0	0.1684149184149184	0.5271336032203651
605	0.0	2.0	489.0	0.0	0.0	2.0	hblOligo198520_Cat2	605	NM_1040108	20.0	CTTTCCCTTTTCAATCGCAAGCCACTCGACCTGGAGAAGTCCAGCGAATCTCTGGCATCTAAGCTTTCTCGCCTGAAGGGTAGCGAGCGCGAAACCCAAACTATGGGCATGATGTCACGCTTTAATGAGCTTCCAAACAGCGACTCATCCCGCAAAGATAGCAAACTCTGCTCCGTGCTGACCCAGGATTTTTGCATGCTTTTTAACAATAAGCACGAAAAGACTGAAAATGGTGTCATTCCTACCAGTGACTCTTCTAGCGGAGGATCTAGCGGAGG	ctttcccttttcaatcgcaagccactcgacctggagaagtccagcgaatctctggcatctaagctttctcgcctgaagggtagcgagcgcgaaacccaaactatgggcatgatgtcacgctttaatgagcttccaaacagcgactcatcccgcaaagatagcaaactctgctccgtgctgacccaggatttttgcatgctttttaacaataagcacgaaaagactgaaaatggtgtcattcctaccagtgactct		ATCCACCGGTACCATGGCTAGCctttcccttttcaatcgcaagccactcgacctggagaagtccagcgaatctctggcatctaagctttctcgcctgaagggtagcgagcgcgaaacccaaactatgggcatgatgtcacgctttaatgagcttccaaacagcgactcatcccgcaaagatagcaaactctgctccgtgctgacccaggatttttgcatgctttttaacaataagcacgaaaagactgaaaatggtgtcattcctaccagtgactctTCTAGCGGAGGATCTAGCGGAGG	2_wt_dna_repair_peptides	MLH3	491.0	0.004073319755600814	-3.3751787763301575
606	0.0	3.0	681.0	1.0	1.0	3.0	hblOligo74047_Cat3	606	NM_1040108	21.0	CAGACACATATGGAGCGCAAAGATGAGAAACTCTGCGAGGTGCTGGAGCAGGATTTTTGCATGCTTTTTAACAATAAGCACGAAAAGGAGGAAAATGGTGTCATTCCTGAGGAGGACGAGGCAGAGCAGGACAACGAGTTTAACAAAAACGAGAAAGAGCATGAGAATGAGAATGAGGAGGAAAATTGCGTCATTGAGGAGGAGCCATTGGTCCTTCCATATAATAATGAGAAGGTCGAGGGCAAGGATGAGGACTCTAGCGGAGGATCTAGCGGAGG	CAGACACATATGGAGcgcaaagatGAGaaactctgcGAGgtgctgGAGcaggatttttgcatgctttttaacaataagcacgaaaagGAGgaaaatggtgtcattcctGAGGAGgacGAGgcaGAGcaggacaacGAGtttaacaaaaacGAGaaaGAGcatGAGaatGAGaatGAGGAGgaaaattgcgtcattGAGgagGAGccattggtccttccatataataatGAGaaggtcGAGggcaaggatGAGgac	CAGACACATATG	ATCCACCGGTACCATGGCTAGCCAGACACATATGGAGcgcaaagatGAGaaactctgcGAGgtgctgGAGcaggatttttgcatgctttttaacaataagcacgaaaagGAGgaaaatggtgtcattcctGAGGAGgacGAGgcaGAGcaggacaacGAGtttaacaaaaacGAGaaaGAGcatGAGaatGAGaatGAGGAGgaaaattgcgtcattGAGgagGAGccattggtccttccatataataatGAGaaggtcGAGggcaaggatGAGgacTCTAGCGGAGGATCTAGCGGAGG	3_4778_st_to_e_dna_repair_peptides_9NATG	MLH3	684.0	0.0043859649122807015	-3.3009134848966335
607	0.0	1.0	24.0	0.0	0.0	1.0	hblOligo74047_Cat2	607	NM_1040108	21.0	AACAGCGACTCATCCCGCAAAGATAGCAAACTCTGCTCCGTGCTGACCCAGGATTTTTGCATGCTTTTTAACAATAAGCACGAAAAGACTGAAAATGGTGTCATTCCTACCAGTGACTCTGCAACACAGGACAACAGCTTTAACAAAAACTCTAAAACACATTCAAATAGTAATACCACTGAAAATTGCGTCATTAGCGAGACCCCATTGGTCCTTCCATATAATAATTCTAAGGTCACTGGCAAGGATTCAGACTCTAGCGGAGGATCTAGCGGAGG	aacagcgactcatcccgcaaagatagcaaactctgctccgtgctgacccaggatttttgcatgctttttaacaataagcacgaaaagactgaaaatggtgtcattcctaccagtgactctgcaacacaggacaacagctttaacaaaaactctaaaacacattcaaatagtaataccactgaaaattgcgtcattagcgagaccccattggtccttccatataataattctaaggtcactggcaaggattcagac		ATCCACCGGTACCATGGCTAGCaacagcgactcatcccgcaaagatagcaaactctgctccgtgctgacccaggatttttgcatgctttttaacaataagcacgaaaagactgaaaatggtgtcattcctaccagtgactctgcaacacaggacaacagctttaacaaaaactctaaaacacattcaaatagtaataccactgaaaattgcgtcattagcgagaccccattggtccttccatataataattctaaggtcactggcaaggattcagacTCTAGCGGAGGATCTAGCGGAGG	2_wt_dna_repair_peptides	MLH3	25.0	0.04	-1.0540172977631759
611	0.0	0.0	346.0	0.0	0.0	0.0	hblOligo74048_Cat2	611	NM_1040108	23.0	TCAGAGCAGCAAATTGGTTCCTTGGATAGCCCATCTGGGATGCTTATGAATCCAGTCGAAGATGCCACTGGTGACCAGAACGGGATCTGTTTCCAATCTGAAGAGTCAAAAGCCCGCGCATGTAGTGAGACCGAAGAGAGTAATACTTGCTGTTCCGATTGGCAACGCCATTTCGATGTCGCATTGGGTCGCATGGTCTACGTGAATAAAATGACCGGTCTTTCTACCTTTATCGCCCCAACCGAGGACATCCAATCTAGCGGAGGATCTAGCGGAGG	tcagagcagcaaattggttccttggatagcccatctgggatgcttatgaatccagtcgaagatgccactggtgaccagaacgggatctgtttccaatctgaagagtcaaaagcccgcgcatgtagtgagaccgaagagagtaatacttgctgttccgattggcaacgccatttcgatgtcgcattgggtcgcatggtctacgtgaataaaatgaccggtctttctacctttatcgccccaaccgaggacatccaa		ATCCACCGGTACCATGGCTAGCtcagagcagcaaattggttccttggatagcccatctgggatgcttatgaatccagtcgaagatgccactggtgaccagaacgggatctgtttccaatctgaagagtcaaaagcccgcgcatgtagtgagaccgaagagagtaatacttgctgttccgattggcaacgccatttcgatgtcgcattgggtcgcatggtctacgtgaataaaatgaccggtctttctacctttatcgccccaaccgaggacatccaaTCTAGCGGAGGATCTAGCGGAGG	2_wt_dna_repair_peptides	MLH3	346.0	0.0
612	0.0	1058.0	6747.0	15.0	26.0	1058.0	hblOligo198522_Cat3	612	NM_1040108	24.0	TCAAAAATGATGTGCTGTGAGGATTGGCAACGCCATTTCGATGTCGCATTGGGTCGCATGGTCTACGTGAATAAAATGGAGGGTCTTGAGGAGTTTATCGCCCCAGAGGAGGACATCCAAGCCGCCTGCGAGAAAGACTTGGAGGAGGTTGCTGTCGACGTGGTCTTGGAGAATGGCGAGCAGTATCGCTGCCAGCCATTCCGCGAGGACCTGGTGTTGCCTTTCCTGCCTCGCGCTCGCGCAGAACGCGAGGTTTCTAGCGGAGGATCTAGCGGAGG	TCAAAAATGATGtgctgtGAGgattggcaacgccatttcgatgtcgcattgggtcgcatggtctacgtgaataaaatgGAGggtcttGAGGAGtttatcgccccaGAGgaggacatccaagccgcctgcGAGaaagacttgGAGGAGgttgctgtcgacgtggtcttggagaatggcGAGcagtatcgctgccagccattccgcGAGgacctggtgttgcctttcctgcctcgcgctcgcgcagaacgcGAGgtt	TCAAAAATGATG	ATCCACCGGTACCATGGCTAGCTCAAAAATGATGtgctgtGAGgattggcaacgccatttcgatgtcgcattgggtcgcatggtctacgtgaataaaatgGAGggtcttGAGGAGtttatcgccccaGAGgaggacatccaagccgcctgcGAGaaagacttgGAGGAGgttgctgtcgacgtggtcttggagaatggcGAGcagtatcgctgccagccattccgcGAGgacctggtgttgcctttcctgcctcgcgctcgcgcagaacgcGAGgttTCTAGCGGAGGATCTAGCGGAGG	3_4778_st_to_e_dna_repair_peptides_9NATG	MLH3	7805.0	0.13555413196668803	0.2713189043755888
613	0.0	503.0	2637.0	2.0	17.0	503.0	hblOligo198522_Cat2	613	NM_1040108	24.0	GAGAGTAATACTTGCTGTTCCGATTGGCAACGCCATTTCGATGTCGCATTGGGTCGCATGGTCTACGTGAATAAAATGACCGGTCTTTCTACCTTTATCGCCCCAACCGAGGACATCCAAGCCGCCTGCACCAAAGACTTGACCACTGTTGCTGTCGACGTGGTCTTGGAGAATGGCTCACAGTATCGCTGCCAGCCATTCCGCAGCGACCTGGTGTTGCCTTTCCTGCCTCGCGCTCGCGCAGAACGCACCGTTTCTAGCGGAGGATCTAGCGGAGG	gagagtaatacttgctgttccgattggcaacgccatttcgatgtcgcattgggtcgcatggtctacgtgaataaaatgaccggtctttctacctttatcgccccaaccgaggacatccaagccgcctgcaccaaagacttgaccactgttgctgtcgacgtggtcttggagaatggctcacagtatcgctgccagccattccgcagcgacctggtgttgcctttcctgcctcgcgctcgcgcagaacgcaccgtt		ATCCACCGGTACCATGGCTAGCgagagtaatacttgctgttccgattggcaacgccatttcgatgtcgcattgggtcgcatggtctacgtgaataaaatgaccggtctttctacctttatcgccccaaccgaggacatccaagccgcctgcaccaaagacttgaccactgttgctgtcgacgtggtcttggagaatggctcacagtatcgctgccagccattccgcagcgacctggtgttgcctttcctgcctcgcgctcgcgcagaacgcaccgttTCTAGCGGAGGATCTAGCGGAGG	2_wt_dna_repair_peptides	MLH3	3140.0	0.16019108280254776	0.4672295163312219
615	0.0	105.0	910.0	0.0	1.0	105.0	hblOligo74049_Cat2	615	NM_1040108	25.0	GACTTGACCACTGTTGCTGTCGACGTGGTCTTGGAGAATGGCTCACAGTATCGCTGCCAGCCATTCCGCAGCGACCTGGTGTTGCCTTTCCTGCCTCGCGCTCGCGCAGAACGCACCGTTATGCGCCAGGACAACCGCGACACCGTGGATGACACAGTTTCAAGCGAAAGTCTTCAATCACTCTTCAGTGAATGGGATAATCCAGTCTTTGCACGCTATCCAGAAGTGGCCGTCGACGTCTCATCCGGCCAAGCATCTAGCGGAGGATCTAGCGGAGG	gacttgaccactgttgctgtcgacgtggtcttggagaatggctcacagtatcgctgccagccattccgcagcgacctggtgttgcctttcctgcctcgcgctcgcgcagaacgcaccgttatgcgccaggacaaccgcgacaccgtggatgacacagtttcaagcgaaagtcttcaatcactcttcagtgaatgggataatccagtctttgcacgctatccagaagtggccgtcgacgtctcatccggccaagca		ATCCACCGGTACCATGGCTAGCgacttgaccactgttgctgtcgacgtggtcttggagaatggctcacagtatcgctgccagccattccgcagcgacctggtgttgcctttcctgcctcgcgctcgcgcagaacgcaccgttatgcgccaggacaaccgcgacaccgtggatgacacagtttcaagcgaaagtcttcaatcactcttcagtgaatgggataatccagtctttgcacgctatccagaagtggccgtcgacgtctcatccggccaagcaTCTAGCGGAGGATCTAGCGGAGG	2_wt_dna_repair_peptides	MLH3	1015.0	0.10344827586206896	-0.035447716768603144
618	0.0	200.0	393.0	0.0	1.0	200.0	hblOligo74050_Cat3	618	NM_1040108	27.0	TTCGAAATTATGATCCTGTACCCATACCGCTTTGAGAAGGGGATGATCCACGAGATGCAGGTGCTTCAACAAGTGGATAACAAGTTCATTGCATGCCTGATGGAGGAGAAAGAGGAGGAGAACGGCGAAGCCGGTGGTAACTTGCTGGTTCTTGTTGATCAGCATGCTGCTCATGAGCGCATTCGCCTCGAACAACTTATCATTGACGAGTATGAAAAACAACAGGCTCAAGGCGAGGGGCGCAAGAAGTTGCTCTCTAGCGGAGGATCTAGCGGAGG	TTCGAAATTATGatcctgtacccataccgctttGAGaaggggatgatccacGAGatgcaggtgcttcaacaagtggataacaagttcattgcatgcctgatgGAGGAGaaaGAGgaggagaacggcgaagccggtggtaacttgctggttcttgttgatcagcatgctgctcatgagcgcattcgcctcgaacaacttatcattgacGAGtatgaaaaacaacaggctcaaggcGAGgggcgcaagaagttgctc	TTCGAAATTATG	ATCCACCGGTACCATGGCTAGCTTCGAAATTATGatcctgtacccataccgctttGAGaaggggatgatccacGAGatgcaggtgcttcaacaagtggataacaagttcattgcatgcctgatgGAGGAGaaaGAGgaggagaacggcgaagccggtggtaacttgctggttcttgttgatcagcatgctgctcatgagcgcattcgcctcgaacaacttatcattgacGAGtatgaaaaacaacaggctcaaggcGAGgggcgcaagaagttgctcTCTAGCGGAGGATCTAGCGGAGG	3_4778_st_to_e_dna_repair_peptides_9NATG	MLH3	593.0	0.3372681281618887	1.448544287263545
620	0.0	0.0	202.0	0.0	1.0	0.0	hblOligo198524_Cat3	620	NM_1040108	28.0	TGGATAAGGATGGTTCTTGTTGATCAGCATGCTGCTCATGAGCGCATTCGCCTCGAACAACTTATCATTGACGAGTATGAAAAACAACAGGCTCAAGGCGAGGGGCGCAAGAAGTTGCTCGAGGAGGAGCTCATCCCTCCTCTTGAAATCGAGGTTGAGGAAGAACAACGCCGCCTCCTCTGGTGCTACCATAAAAACTTGGAGGATCTCGGCTTGGAGTTCGTCTTCCCTGACGAGGAGGACGAGCTGGTCCTCTCTAGCGGAGGATCTAGCGGAGG	TGGATAAGGATGgttcttgttgatcagcatgctgctcatgagcgcattcgcctcgaacaacttatcattgacGAGtatgaaaaacaacaggctcaaggcGAGgggcgcaagaagttgctcGAGGAGGAGctcatccctcctcttgaaatcGAGgttGAGgaagaacaacgccgcctcctctggtgctaccataaaaacttggaggatctcggcttggagttcgtcttccctgacGAGGAGgacGAGctggtcctc	TGGATAAGGATG	ATCCACCGGTACCATGGCTAGCTGGATAAGGATGgttcttgttgatcagcatgctgctcatgagcgcattcgcctcgaacaacttatcattgacGAGtatgaaaaacaacaggctcaaggcGAGgggcgcaagaagttgctcGAGGAGGAGctcatccctcctcttgaaatcGAGgttGAGgaagaacaacgccgcctcctctggtgctaccataaaaacttggaggatctcggcttggagttcgtcttccctgacGAGGAGgacGAGctggtcctcTCTAGCGGAGGATCTAGCGGAGG	3_4778_st_to_e_dna_repair_peptides_9NATG	MLH3	202.0	0.0
621	0.0	0.0	261.0	0.0	0.0	0.0	hblOligo198524_Cat2	621	NM_1040108	28.0	GGTAACTTGCTGGTTCTTGTTGATCAGCATGCTGCTCATGAGCGCATTCGCCTCGAACAACTTATCATTGACAGCTATGAAAAACAACAGGCTCAAGGCTCCGGGCGCAAGAAGTTGCTCAGTTCAACTCTCATCCCTCCTCTTGAAATCACCGTTACCGAAGAACAACGCCGCCTCCTCTGGTGCTACCATAAAAACTTGGAGGATCTCGGCTTGGAGTTCGTCTTCCCTGACACCTCTGACTCTCTGGTCCTCTCTAGCGGAGGATCTAGCGGAGG	ggtaacttgctggttcttgttgatcagcatgctgctcatgagcgcattcgcctcgaacaacttatcattgacagctatgaaaaacaacaggctcaaggctccgggcgcaagaagttgctcagttcaactctcatccctcctcttgaaatcaccgttaccgaagaacaacgccgcctcctctggtgctaccataaaaacttggaggatctcggcttggagttcgtcttccctgacacctctgactctctggtcctc		ATCCACCGGTACCATGGCTAGCggtaacttgctggttcttgttgatcagcatgctgctcatgagcgcattcgcctcgaacaacttatcattgacagctatgaaaaacaacaggctcaaggctccgggcgcaagaagttgctcagttcaactctcatccctcctcttgaaatcaccgttaccgaagaacaacgccgcctcctctggtgctaccataaaaacttggaggatctcggcttggagttcgtcttccctgacacctctgactctctggtcctcTCTAGCGGAGGATCTAGCGGAGG	2_wt_dna_repair_peptides	MLH3	261.0	0.0
622	0.0	214.0	1931.0	1.0	5.0	214.0	hblOligo74051_Cat3	622	NM_1040108	29.0	AAAACGGCTATGATCGAGGTTGAGGAAGAACAACGCCGCCTCCTCTGGTGCTACCATAAAAACTTGGAGGATCTCGGCTTGGAGTTCGTCTTCCCTGACGAGGAGGACGAGCTGGTCCTCGTGGGCAAGGTCCCTCTGTGTTTTGTTGAACGCGAAGCTAATGAGCTGCGCCGCGGGCGCGAGGAGGTGGAGAAAGAGATCGTGGAAGAATTTATCCGCGAACAACTGGAGCTGTTGCAGGAGGAGGGTGGGATTTCTAGCGGAGGATCTAGCGGAGG	AAAACGGCTATGatcGAGgttGAGgaagaacaacgccgcctcctctggtgctaccataaaaacttggaggatctcggcttggagttcgtcttccctgacGAGGAGgacGAGctggtcctcgtgggcaaggtccctctgtgttttgttgaacgcgaagctaatgagctgcgccgcgggcgcGAGGAGgtgGAGaaaGAGatcgtggaagaatttatccgcgaacaactggagctgttgcagGAGGAGggtgggatt	AAAACGGCTATG	ATCCACCGGTACCATGGCTAGCAAAACGGCTATGatcGAGgttGAGgaagaacaacgccgcctcctctggtgctaccataaaaacttggaggatctcggcttggagttcgtcttccctgacGAGGAGgacGAGctggtcctcgtgggcaaggtccctctgtgttttgttgaacgcgaagctaatgagctgcgccgcgggcgcGAGGAGgtgGAGaaaGAGatcgtggaagaatttatccgcgaacaactggagctgttgcagGAGGAGggtgggattTCTAGCGGAGGATCTAGCGGAGG	3_4778_st_to_e_dna_repair_peptides_9NATG	MLH3	2145.0	0.09976689976689977	-0.07578073482189351
623	0.0	181.0	357.0	0.0	1.0	181.0	hblOligo74051_Cat2	623	NM_1040108	29.0	CCTCCTCTTGAAATCACCGTTACCGAAGAACAACGCCGCCTCCTCTGGTGCTACCATAAAAACTTGGAGGATCTCGGCTTGGAGTTCGTCTTCCCTGACACCTCTGACTCTCTGGTCCTCGTGGGCAAGGTCCCTCTGTGTTTTGTTGAACGCGAAGCTAATGAGCTGCGCCGCGGGCGCTCAACCGTGACCAAATCTATCGTGGAAGAATTTATCCGCGAACAACTGGAGCTGTTGCAGACCACTGGTGGGATTTCTAGCGGAGGATCTAGCGGAGG	cctcctcttgaaatcaccgttaccgaagaacaacgccgcctcctctggtgctaccataaaaacttggaggatctcggcttggagttcgtcttccctgacacctctgactctctggtcctcgtgggcaaggtccctctgtgttttgttgaacgcgaagctaatgagctgcgccgcgggcgctcaaccgtgaccaaatctatcgtggaagaatttatccgcgaacaactggagctgttgcagaccactggtgggatt		ATCCACCGGTACCATGGCTAGCcctcctcttgaaatcaccgttaccgaagaacaacgccgcctcctctggtgctaccataaaaacttggaggatctcggcttggagttcgtcttccctgacacctctgactctctggtcctcgtgggcaaggtccctctgtgttttgttgaacgcgaagctaatgagctgcgccgcgggcgctcaaccgtgaccaaatctatcgtggaagaatttatccgcgaacaactggagctgttgcagaccactggtgggattTCTAGCGGAGGATCTAGCGGAGG	2_wt_dna_repair_peptides	MLH3	538.0	0.33643122676579923	1.4447977820709559
624	0.0	4940.0	6875.0	19.0	49.0	4940.0	hblOligo198525_Cat3	624	NM_1040108	30.0	AAAGTTCTAATGGAACGCGAAGCTAATGAGCTGCGCCGCGGGCGCGAGGAGGTGGAGAAAGAGATCGTGGAAGAATTTATCCGCGAACAACTGGAGCTGTTGCAGGAGGAGGGTGGGATTCAAGGTGAGCTCCCACTTGAGGTTCAAAAGGTGTTGGCAGAGCAGGCATGCCACGGTGCTATTAAGTTCAATGACGGCCTGGAGTTGCAGGAAGAGTGTCGCCTTATCGAAGCACTTGAGGAGTGCCAGCTCCCTTCTAGCGGAGGATCTAGCGGAGG	AAAGTTCTAATGgaacgcgaagctaatgagctgcgccgcgggcgcGAGGAGgtgGAGaaaGAGatcgtggaagaatttatccgcgaacaactggagctgttgcagGAGGAGggtgggattcaaggtGAGctcccacttGAGgttcaaaaggtgttggcaGAGcaggcatgccacggtgctattaagttcaatgacggcctgGAGttgcaggaaGAGtgtcgccttatcgaagcacttGAGGAGtgccagctccct	AAAGTTCTAATG	ATCCACCGGTACCATGGCTAGCAAAGTTCTAATGgaacgcgaagctaatgagctgcgccgcgggcgcGAGGAGgtgGAGaaaGAGatcgtggaagaatttatccgcgaacaactggagctgttgcagGAGGAGggtgggattcaaggtGAGctcccacttGAGgttcaaaaggtgttggcaGAGcaggcatgccacggtgctattaagttcaatgacggcctgGAGttgcaggaaGAGtgtcgccttatcgaagcacttGAGGAGtgccagctccctTCTAGCGGAGGATCTAGCGGAGG	3_4778_st_to_e_dna_repair_peptides_9NATG	MLH3	11815.0	0.4181125687685146	1.7935102202319655
626	0.0	589.0	920.0	0.0	7.0	589.0	hblOligo74052_Cat3	626	NM_1040108	31.0	TGCTGCAGAATGAAGGTGTTGGCAGAGCAGGCATGCCACGGTGCTATTAAGTTCAATGACGGCCTGGAGTTGCAGGAAGAGTGTCGCCTTATCGAAGCACTTGAGGAGTGCCAGCTCCCTTTTCAGTGTGCCCATGGTCGCCCAGAGATGCTTCCTCTTGCTGATATTGATCACCTTGAACAGGAGAAACAAATCAAGCCAAATTTGGAGAAACTTCGCAAAATGGCCCAAGCATGGCGCCTCTTCGGGAAAGCATCTAGCGGAGGATCTAGCGGAGG	TGCTGCAGAATGaaggtgttggcaGAGcaggcatgccacggtgctattaagttcaatgacggcctgGAGttgcaggaaGAGtgtcgccttatcgaagcacttGAGGAGtgccagctcccttttcagtgtgcccatggtcgcccaGAGatgcttcctcttgctgatattgatcaccttgaacaggagaaacaaatcaagccaaatttgGAGaaacttcgcaaaatggcccaagcatggcgcctcttcgggaaagca	TGCTGCAGAATG	ATCCACCGGTACCATGGCTAGCTGCTGCAGAATGaaggtgttggcaGAGcaggcatgccacggtgctattaagttcaatgacggcctgGAGttgcaggaaGAGtgtcgccttatcgaagcacttGAGGAGtgccagctcccttttcagtgtgcccatggtcgcccaGAGatgcttcctcttgctgatattgatcaccttgaacaggagaaacaaatcaagccaaatttgGAGaaacttcgcaaaatggcccaagcatggcgcctcttcgggaaagcaTCTAGCGGAGGATCTAGCGGAGG	3_4778_st_to_e_dna_repair_peptides_9NATG	MLH3	1509.0	0.3903247183565275	1.67808904619327
628	0.0	130.0	472.0	0.0	3.0	130.0	hblOligo198526_Cat3	628	NM_1040108	32.0	TTCATAACCATGGAGTTGCAGGAAGAGTGTCGCCTTATCGAAGCACTTGAGGAGTGCCAGCTCCCTTTTCAGTGTGCCCATGGTCGCCCAGAGATGCTTCCTCTTGCTGATATTGATCACCTTGAACAGGAGAAACAAATCAAGCCAAATTTGGAGAAACTTCGCAAAATGGCCCAAGCATGGCGCCTCTTCGGGAAAGCAGAGTGCGACGAGCGCCAAGAGTTGCAACAGGAGATGCCACCTTGCGAGCCACCATCTAGCGGAGGATCTAGCGGAGG	TTCATAACCATGGAGttgcaggaaGAGtgtcgccttatcgaagcacttGAGGAGtgccagctcccttttcagtgtgcccatggtcgcccaGAGatgcttcctcttgctgatattgatcaccttgaacaggagaaacaaatcaagccaaatttgGAGaaacttcgcaaaatggcccaagcatggcgcctcttcgggaaagcagagtgcgacGAGcgccaaGAGttgcaacagGAGatgccaccttgcgagccacca	TTCATAACCATG	ATCCACCGGTACCATGGCTAGCTTCATAACCATGGAGttgcaggaaGAGtgtcgccttatcgaagcacttGAGGAGtgccagctcccttttcagtgtgcccatggtcgcccaGAGatgcttcctcttgctgatattgatcaccttgaacaggagaaacaaatcaagccaaatttgGAGaaacttcgcaaaatggcccaagcatggcgcctcttcgggaaagcagagtgcgacGAGcgccaaGAGttgcaacagGAGatgccaccttgcgagccaccaTCTAGCGGAGGATCTAGCGGAGG	3_4778_st_to_e_dna_repair_peptides_9NATG	MLH3	602.0	0.2159468438538206	0.8345919974547964
629	0.0	598.0	5999.0	1.0	20.0	598.0	hblOligo198526_Cat2	629	NM_1040108	32.0	AATGACGGCCTGAGCTTGCAGGAATCATGTCGCCTTATCGAAGCACTTAGTTCTTGCCAGCTCCCTTTTCAGTGTGCCCATGGTCGCCCAAGTATGCTTCCTCTTGCTGATATTGATCACCTTGAACAGGAGAAACAAATCAAGCCAAATTTGACTAAACTTCGCAAAATGGCCCAAGCATGGCGCCTCTTCGGGAAAGCAGAGTGCGACACACGCCAAAGTTTGCAACAGTCTATGCCACCTTGCGAGCCACCATCTAGCGGAGGATCTAGCGGAGG	aatgacggcctgagcttgcaggaatcatgtcgccttatcgaagcacttagttcttgccagctcccttttcagtgtgcccatggtcgcccaagtatgcttcctcttgctgatattgatcaccttgaacaggagaaacaaatcaagccaaatttgactaaacttcgcaaaatggcccaagcatggcgcctcttcgggaaagcagagtgcgacacacgccaaagtttgcaacagtctatgccaccttgcgagccacca		ATCCACCGGTACCATGGCTAGCaatgacggcctgagcttgcaggaatcatgtcgccttatcgaagcacttagttcttgccagctcccttttcagtgtgcccatggtcgcccaagtatgcttcctcttgctgatattgatcaccttgaacaggagaaacaaatcaagccaaatttgactaaacttcgcaaaatggcccaagcatggcgcctcttcgggaaagcagagtgcgacacacgccaaagtttgcaacagtctatgccaccttgcgagccaccaTCTAGCGGAGGATCTAGCGGAGG	2_wt_dna_repair_peptides	MLH3	6597.0	0.0906472639078369	-0.18172078111769174
631	0.0	69.0	3.0	0.0	0.0	69.0	hblOligo92657_Cat2	631	NM_1042388	1.0	GCTGACCTGTCATTGCTGCAGGAGGACCTCCAAGAAGACGCAGATGGCTTTGGGGTGGACGACTACAGCAGCGAATCAGATGTTATCATTATTCCTAGCGCTTTGGATTTCGTGTCACAGGACGAAATGCTCACACCACTTGGTCGCTTGGACAAATATGCCGCCTCAGAAAACATTTTTAATCGCCAGATGGTGGCCCGCAGTCTCCTCGATACACTTCGCGAAGTTTGTGATGACGAACGCGATTGTATTGCCTCTAGCGGAGGATCTAGCGGAGG	gctgacctgtcattgctgcaggaggacctccaagaagacgcagatggctttggggtggacgactacagcagcgaatcagatgttatcattattcctagcgctttggatttcgtgtcacaggacgaaatgctcacaccacttggtcgcttggacaaatatgccgcctcagaaaacatttttaatcgccagatggtggcccgcagtctcctcgatacacttcgcgaagtttgtgatgacgaacgcgattgtattgcc		ATCCACCGGTACCATGGCTAGCgctgacctgtcattgctgcaggaggacctccaagaagacgcagatggctttggggtggacgactacagcagcgaatcagatgttatcattattcctagcgctttggatttcgtgtcacaggacgaaatgctcacaccacttggtcgcttggacaaatatgccgcctcagaaaacatttttaatcgccagatggtggcccgcagtctcctcgatacacttcgcgaagtttgtgatgacgaacgcgattgtattgccTCTAGCGGAGGATCTAGCGGAGG	2_wt_dna_repair_peptides	PPP4R1	72.0	0.9583333333333334	5.25953074851392
633	0.0	100.0	3865.0	2.0	12.0	100.0	hblOligo215751_Cat2	633	NM_1042388	2.0	ACACCACTTGGTCGCTTGGACAAATATGCCGCCTCAGAAAACATTTTTAATCGCCAGATGGTGGCCCGCAGTCTCCTCGATACACTTCGCGAAGTTTGTGATGACGAACGCGATTGTATTGCCGTGCTTGAACGCATCTCACGCTTGGCTGACGACTCCGAGCCTACAGTGCGCGCTGAGCTCATGGAACAAGTCCCACACATCGCCTTGTTTTGCCAAGAGAATCGCCCTTCAATCCCATATGCTTTCTCAAAGTCTAGCGGAGGATCTAGCGGAGG	acaccacttggtcgcttggacaaatatgccgcctcagaaaacatttttaatcgccagatggtggcccgcagtctcctcgatacacttcgcgaagtttgtgatgacgaacgcgattgtattgccgtgcttgaacgcatctcacgcttggctgacgactccgagcctacagtgcgcgctgagctcatggaacaagtcccacacatcgccttgttttgccaagagaatcgcccttcaatcccatatgctttctcaaag		ATCCACCGGTACCATGGCTAGCacaccacttggtcgcttggacaaatatgccgcctcagaaaacatttttaatcgccagatggtggcccgcagtctcctcgatacacttcgcgaagtttgtgatgacgaacgcgattgtattgccgtgcttgaacgcatctcacgcttggctgacgactccgagcctacagtgcgcgctgagctcatggaacaagtcccacacatcgccttgttttgccaagagaatcgcccttcaatcccatatgctttctcaaagTCTAGCGGAGGATCTAGCGGAGG	2_wt_dna_repair_peptides	PPP4R1	3965.0	0.025220680958385876	-1.5305102424486616
634	0.0	329.0	384.0	0.0	0.0	329.0	hblOligo92658_Cat3	634	NM_1042388	3.0	TTGAACAGCATGGCTGACGACGAGGAGCCTGAGGTGCGCGCTGAGCTCATGGAACAAGTCCCACACATCGCCTTGTTTTGCCAAGAGAATCGCCCTGAGATCCCATATGCTTTCGAGAAGTTTCTCTTGCCTATTGTGGTTCGCTATCTTGCAGATCAAAATAATCAGGTCCGCAAGGAGGAGCAAGCAGCCTTGCTGGCCCTCCTCGAACAGGAACTGATTGAGCGCTTTGATGTCGAAGAGAAAGTTTGCCCATCTAGCGGAGGATCTAGCGGAGG	TTGAACAGCATGgctgacgacGAGgagcctGAGgtgcgcgctgagctcatggaacaagtcccacacatcgccttgttttgccaagagaatcgccctGAGatcccatatgctttcGAGaagtttctcttgcctattgtggttcgctatcttgcagatcaaaataatcaggtccgcaagGAGGAGcaagcagccttgctggccctcctcgaacaggaactgattgagcgctttgatgtcgaaGAGaaagtttgccca	TTGAACAGCATG	ATCCACCGGTACCATGGCTAGCTTGAACAGCATGgctgacgacGAGgagcctGAGgtgcgcgctgagctcatggaacaagtcccacacatcgccttgttttgccaagagaatcgccctGAGatcccatatgctttcGAGaagtttctcttgcctattgtggttcgctatcttgcagatcaaaataatcaggtccgcaagGAGGAGcaagcagccttgctggccctcctcgaacaggaactgattgagcgctttgatgtcgaaGAGaaagtttgcccaTCTAGCGGAGGATCTAGCGGAGG	3_4778_st_to_e_dna_repair_peptides_9NATG	PPP4R1	713.0	0.46143057503506313	1.9694517307624144
635	0.0	1200.0	3693.0	0.0	8.0	1200.0	hblOligo92658_Cat2	635	NM_1042388	3.0	ATCTCACGCTTGGCTGACGACTCCGAGCCTACAGTGCGCGCTGAGCTCATGGAACAAGTCCCACACATCGCCTTGTTTTGCCAAGAGAATCGCCCTTCAATCCCATATGCTTTCTCAAAGTTTCTCTTGCCTATTGTGGTTCGCTATCTTGCAGATCAAAATAATCAGGTCCGCAAGACAAGCCAAGCAGCCTTGCTGGCCCTCCTCGAACAGGAACTGATTGAGCGCTTTGATGTCGAAACAAAAGTTTGCCCATCTAGCGGAGGATCTAGCGGAGG	atctcacgcttggctgacgactccgagcctacagtgcgcgctgagctcatggaacaagtcccacacatcgccttgttttgccaagagaatcgcccttcaatcccatatgctttctcaaagtttctcttgcctattgtggttcgctatcttgcagatcaaaataatcaggtccgcaagacaagccaagcagccttgctggccctcctcgaacaggaactgattgagcgctttgatgtcgaaacaaaagtttgccca		ATCCACCGGTACCATGGCTAGCatctcacgcttggctgacgactccgagcctacagtgcgcgctgagctcatggaacaagtcccacacatcgccttgttttgccaagagaatcgcccttcaatcccatatgctttctcaaagtttctcttgcctattgtggttcgctatcttgcagatcaaaataatcaggtccgcaagacaagccaagcagccttgctggccctcctcgaacaggaactgattgagcgctttgatgtcgaaacaaaagtttgcccaTCTAGCGGAGGATCTAGCGGAGG	2_wt_dna_repair_peptides	PPP4R1	4893.0	0.24524831391784183	0.999918953508298
636	0.0	0.0	73.0	0.0	0.0	0.0	hblOligo215752_Cat3	636	NM_1042388	4.0	TCCTACGGCATGCTTGCAGATCAAAATAATCAGGTCCGCAAGGAGGAGCAAGCAGCCTTGCTGGCCCTCCTCGAACAGGAACTGATTGAGCGCTTTGATGTCGAAGAGAAAGTTTGCCCAGTTCTGATTGAACTTGAGGCCCCTGACGAGAATGATGACGTCAAAGAGGAGGCCGTGGCTATTATGTGTAAGATGGCACCTATGGTGGGCAAAGATATTGAGGAGCGCTTGATCCTTCCACGCTTTTGCGAAATGTCTAGCGGAGGATCTAGCGGAGG	TCCTACGGCATGcttgcagatcaaaataatcaggtccgcaagGAGGAGcaagcagccttgctggccctcctcgaacaggaactgattgagcgctttgatgtcgaaGAGaaagtttgcccagttctgattgaacttGAGgcccctgacGAGaatgatgacgtcaaaGAGgaggccgtggctattatgtgtaagatggcacctatggtgggcaaagatattGAGgagcgcttgatccttccacgcttttgcgaaatg	TCCTACGGCATG	ATCCACCGGTACCATGGCTAGCTCCTACGGCATGcttgcagatcaaaataatcaggtccgcaagGAGGAGcaagcagccttgctggccctcctcgaacaggaactgattgagcgctttgatgtcgaaGAGaaagtttgcccagttctgattgaacttGAGgcccctgacGAGaatgatgacgtcaaaGAGgaggccgtggctattatgtgtaagatggcacctatggtgggcaaagatattGAGgagcgcttgatccttccacgcttttgcgaaatgTCTAGCGGAGGATCTAGCGGAGG	3_4778_st_to_e_dna_repair_peptides_9NATG	PPP4R1	73.0	0.0
637	0.0	205.0	1678.0	0.0	4.0	205.0	hblOligo215752_Cat2	637	NM_1042388	4.0	GTGGTTCGCTATCTTGCAGATCAAAATAATCAGGTCCGCAAGACAAGCCAAGCAGCCTTGCTGGCCCTCCTCGAACAGGAACTGATTGAGCGCTTTGATGTCGAAACAAAAGTTTGCCCAGTTCTGATTGAACTTACCGCCCCTGACTCTAATGATGACGTCAAAACTGAGGCCGTGGCTATTATGTGTAAGATGGCACCTATGGTGGGCAAAGATATTACTGAGCGCTTGATCCTTCCACGCTTTTGCGAAATGTCTAGCGGAGGATCTAGCGGAGG	gtggttcgctatcttgcagatcaaaataatcaggtccgcaagacaagccaagcagccttgctggccctcctcgaacaggaactgattgagcgctttgatgtcgaaacaaaagtttgcccagttctgattgaacttaccgcccctgactctaatgatgacgtcaaaactgaggccgtggctattatgtgtaagatggcacctatggtgggcaaagatattactgagcgcttgatccttccacgcttttgcgaaatg		ATCCACCGGTACCATGGCTAGCgtggttcgctatcttgcagatcaaaataatcaggtccgcaagacaagccaagcagccttgctggccctcctcgaacaggaactgattgagcgctttgatgtcgaaacaaaagtttgcccagttctgattgaacttaccgcccctgactctaatgatgacgtcaaaactgaggccgtggctattatgtgtaagatggcacctatggtgggcaaagatattactgagcgcttgatccttccacgcttttgcgaaatgTCTAGCGGAGGATCTAGCGGAGG	2_wt_dna_repair_peptides	PPP4R1	1883.0	0.1088688263409453	0.02168862469602617
638	0.0	564.0	2920.0	0.0	9.0	564.0	hblOligo92659_Cat3	638	NM_1042388	5.0	ACGCATTGCATGGAGAATGATGACGTCAAAGAGGAGGCCGTGGCTATTATGTGTAAGATGGCACCTATGGTGGGCAAAGATATTGAGGAGCGCTTGATCCTTCCACGCTTTTGCGAAATGTGCTGCGACTGCCGCATGTTCCACGTTCGCAAAGTTTGTGCTGCAAATTTCGGGGACATTTGCGAGGTGGTTGGGCAGCAGGCTGAGGAGGAAATGCTTCTCCCACGCTTCTTTCAACTCTGCGAGGATAACGTGTCTAGCGGAGGATCTAGCGGAGG	ACGCATTGCATGGAGaatgatgacgtcaaaGAGgaggccgtggctattatgtgtaagatggcacctatggtgggcaaagatattGAGgagcgcttgatccttccacgcttttgcgaaatgtgctgcgactgccgcatgttccacgttcgcaaagtttgtgctgcaaatttcggggacatttgcGAGgtggttgggcagcaggctGAGgaggaaatgcttctcccacgcttctttcaactctgcGAGgataacgtg	ACGCATTGCATG	ATCCACCGGTACCATGGCTAGCACGCATTGCATGGAGaatgatgacgtcaaaGAGgaggccgtggctattatgtgtaagatggcacctatggtgggcaaagatattGAGgagcgcttgatccttccacgcttttgcgaaatgtgctgcgactgccgcatgttccacgttcgcaaagtttgtgctgcaaatttcggggacatttgcGAGgtggttgggcagcaggctGAGgaggaaatgcttctcccacgcttctttcaactctgcGAGgataacgtgTCTAGCGGAGGATCTAGCGGAGG	3_4778_st_to_e_dna_repair_peptides_9NATG	PPP4R1	3484.0	0.1618828932261768	0.4797518888205008
640	0.0	218.0	505.0	0.0	1.0	218.0	hblOligo215753_Cat3	640	NM_1042388	6.0	ATCAGTTCTATGAAAGTTTGTGCTGCAAATTTCGGGGACATTTGCGAGGTGGTTGGGCAGCAGGCTGAGGAGGAAATGCTTCTCCCACGCTTCTTTCAACTCTGCGAGGATAACGTGTGGGGGGTTCGCAAAGCCTGCGCCGAGTGTTTCATGGCCGTCGAGTGCGCAGAGTGTCAAGAGATTCGCCGCGAGAAGTTGGAGGCCTTGTTTATTAACCTTATTGAGGACCCTGAGCGCTGGGTTCGCCAAGCCGCCTCTAGCGGAGGATCTAGCGGAGG	ATCAGTTCTATGaaagtttgtgctgcaaatttcggggacatttgcGAGgtggttgggcagcaggctGAGgaggaaatgcttctcccacgcttctttcaactctgcGAGgataacgtgtggggggttcgcaaagcctgcgccgagtgtttcatggccgtcGAGtgcgcaGAGtgtcaagagattcgccgcGAGaagttgGAGgccttgtttattaaccttattGAGgaccctGAGcgctgggttcgccaagccgcc	ATCAGTTCTATG	ATCCACCGGTACCATGGCTAGCATCAGTTCTATGaaagtttgtgctgcaaatttcggggacatttgcGAGgtggttgggcagcaggctGAGgaggaaatgcttctcccacgcttctttcaactctgcGAGgataacgtgtggggggttcgcaaagcctgcgccgagtgtttcatggccgtcGAGtgcgcaGAGtgtcaagagattcgccgcGAGaagttgGAGgccttgtttattaaccttattGAGgaccctGAGcgctgggttcgccaagccgccTCTAGCGGAGGATCTAGCGGAGG	3_4778_st_to_e_dna_repair_peptides_9NATG	PPP4R1	723.0	0.301521438450899	1.2839731660984985
641	0.0	4.0	3830.0	0.0	12.0	4.0	hblOligo215753_Cat2	641	NM_1042388	6.0	TTCCACGTTCGCAAAGTTTGTGCTGCAAATTTCGGGGACATTTGCTCTGTGGTTGGGCAGCAGGCTACAGAGGAAATGCTTCTCCCACGCTTCTTTCAACTCTGCTCTGATAACGTGTGGGGGGTTCGCAAAGCCTGCGCCGAGTGTTTCATGGCCGTCAGTTGCGCAACCTGTCAAGAGATTCGCCGCACAAAGTTGAGCGCCTTGTTTATTAACCTTATTAGCGACCCTAGTCGCTGGGTTCGCCAAGCCGCCTCTAGCGGAGGATCTAGCGGAGG	ttccacgttcgcaaagtttgtgctgcaaatttcggggacatttgctctgtggttgggcagcaggctacagaggaaatgcttctcccacgcttctttcaactctgctctgataacgtgtggggggttcgcaaagcctgcgccgagtgtttcatggccgtcagttgcgcaacctgtcaagagattcgccgcacaaagttgagcgccttgtttattaaccttattagcgaccctagtcgctgggttcgccaagccgcc		ATCCACCGGTACCATGGCTAGCttccacgttcgcaaagtttgtgctgcaaatttcggggacatttgctctgtggttgggcagcaggctacagaggaaatgcttctcccacgcttctttcaactctgctctgataacgtgtggggggttcgcaaagcctgcgccgagtgtttcatggccgtcagttgcgcaacctgtcaagagattcgccgcacaaagttgagcgccttgtttattaaccttattagcgaccctagtcgctgggttcgccaagccgccTCTAGCGGAGGATCTAGCGGAGG	2_wt_dna_repair_peptides	PPP4R1	3834.0	0.0010432968179447052	-4.740289188470031
644	0.0	0.0	76.0	1.0	1.0	0.0	hblOligo215754_Cat3	644	NM_1042388	8.0	TCCCGTACAATGGAGGAGTTCGCCAATCCAGAGGAGGAGGGTCAATACTTTAAGGAGGAAGAGAAAGAGGAGGAGGAGATGGAGGTGGAAAACAAAAACCGCGAGCGCGACCAGGAGGCACCTGAGGATGTCCAGGTTCGCCCAGAAGACGAGCCAGAGGACCTTGAGGTCGAGAATGAGGAGGTTATTCTGGAGAACGAGATGGAGGATCATGCAGCAGAGGCCGAGGGTAAGCCATTGGGCGAAATTGAGGTTTCTAGCGGAGGATCTAGCGGAGG	TCCCGTACAATGGAGGAGttcgccaatccaGAGGAGGAGggtcaatactttaaggaggaaGAGaaaGAGGAGgaggagatgGAGgtggaaaacaaaaaccgcGAGcgcgaccaggaggcacctgaggatgtccaggttcgcccagaagacGAGccaGAGgaccttGAGgtcGAGaatGAGGAGgttattctggagaacGAGatggaggatcatgcagcagaggccGAGggtaagccattgggcgaaattGAGgtt	TCCCGTACAATG	ATCCACCGGTACCATGGCTAGCTCCCGTACAATGGAGGAGttcgccaatccaGAGGAGGAGggtcaatactttaaggaggaaGAGaaaGAGGAGgaggagatgGAGgtggaaaacaaaaaccgcGAGcgcgaccaggaggcacctgaggatgtccaggttcgcccagaagacGAGccaGAGgaccttGAGgtcGAGaatGAGGAGgttattctggagaacGAGatggaggatcatgcagcagaggccGAGggtaagccattgggcgaaattGAGgttTCTAGCGGAGGATCTAGCGGAGG	3_4778_st_to_e_dna_repair_peptides_9NATG	PPP4R1	76.0	0.0
646	0.0	42.0	1777.0	0.0	8.0	42.0	hblOligo92661_Cat3	646	NM_1042388	9.0	CCAACTTGTATGGACGAGCCAGAGGACCTTGAGGTCGAGAATGAGGAGGTTATTCTGGAGAACGAGATGGAGGATCATGCAGCAGAGGCCGAGGGTAAGCCATTGGGCGAAATTGAGGTTCCTCTGGACGAGGAGTTGCTGTGCGAGCTGGAGGAGGAGGAGCACCAGGAGGCTGCTGAGAACGAGAATGACAAAAAGCCAGGGAATTACAAAGAGATGTTGCGCCCTGAGGTCGGGGAGGAGGAGCAAGACGAGTCTAGCGGAGGATCTAGCGGAGG	CCAACTTGTATGgacGAGccaGAGgaccttGAGgtcGAGaatGAGGAGgttattctggagaacGAGatggaggatcatgcagcagaggccGAGggtaagccattgggcgaaattGAGgttcctctggacGAGGAGttgctgtgcGAGctgGAGGAGgagGAGcaccaggaggctgctGAGaacgagaatgacaaaaagccagggaattacaaaGAGatgttgcgccctgaggtcgggGAGGAGGAGcaagacGAG	CCAACTTGTATG	ATCCACCGGTACCATGGCTAGCCCAACTTGTATGgacGAGccaGAGgaccttGAGgtcGAGaatGAGGAGgttattctggagaacGAGatggaggatcatgcagcagaggccGAGggtaagccattgggcgaaattGAGgttcctctggacGAGGAGttgctgtgcGAGctgGAGGAGgagGAGcaccaggaggctgctGAGaacgagaatgacaaaaagccagggaattacaaaGAGatgttgcgccctgaggtcgggGAGGAGGAGcaagacGAGTCTAGCGGAGGATCTAGCGGAGG	3_4778_st_to_e_dna_repair_peptides_9NATG	PPP4R1	1819.0	0.02308960967564596	-1.6209756772865136
647	0.0	1146.0	2971.0	77.0	13.0	1146.0	hblOligo92661_Cat2	647	NM_1042388	9.0	GTTCGCCCAGAAGACACACCAAGTGACCTTTCCGTCTCCAATTCATCCGTTATTCTGGAGAACACCATGGAGGATCATGCAGCAGAGGCCTCAGGTAAGCCATTGGGCGAAATTAGTGTTCCTCTGGACAGTTCATTGCTGTGCACTCTGAGCTCCGAGTCACACCAGGAGGCTGCTAGTAACGAGAATGACAAAAAGCCAGGGAATTACAAAAGTATGTTGCGCCCTGAGGTCGGGACTACATCACAAGACTCTTCTAGCGGAGGATCTAGCGGAGG	gttcgcccagaagacacaccaagtgacctttccgtctccaattcatccgttattctggagaacaccatggaggatcatgcagcagaggcctcaggtaagccattgggcgaaattagtgttcctctggacagttcattgctgtgcactctgagctccgagtcacaccaggaggctgctagtaacgagaatgacaaaaagccagggaattacaaaagtatgttgcgccctgaggtcgggactacatcacaagactct		ATCCACCGGTACCATGGCTAGCgttcgcccagaagacacaccaagtgacctttccgtctccaattcatccgttattctggagaacaccatggaggatcatgcagcagaggcctcaggtaagccattgggcgaaattagtgttcctctggacagttcattgctgtgcactctgagctccgagtcacaccaggaggctgctagtaacgagaatgacaaaaagccagggaattacaaaagtatgttgcgccctgaggtcgggactacatcacaagactctTCTAGCGGAGGATCTAGCGGAGG	2_wt_dna_repair_peptides	PPP4R1	4117.0	0.27835802769006557	1.1714155543968465
648	0.0	53.0	207.0	0.0	2.0	53.0	hblOligo215755_Cat3	648	NM_1042388	10.0	CTTGCTGCTATGCTGGAGGAGGAGGAGCACCAGGAGGCTGCTGAGAACGAGAATGACAAAAAGCCAGGGAATTACAAAGAGATGTTGCGCCCTGAGGTCGGGGAGGAGGAGCAAGACGAGGCCTTGCTCGACCAGGAGCTCTATAATGAGTTTCATTTTTGGCGCGAGCCTTTGCCAGAGATCGATTTGGACATCGAACTGGAGCAAAACGAGGGCGGCAAGCCTGAGCCAGAGGGGCCTGAGGAAGAGGAGGAATCTAGCGGAGGATCTAGCGGAGG	CTTGCTGCTATGctgGAGGAGgagGAGcaccaggaggctgctGAGaacgagaatgacaaaaagccagggaattacaaaGAGatgttgcgccctgaggtcgggGAGGAGGAGcaagacGAGgccttgctcgaccaggagctctataatGAGtttcatttttggcgcGAGcctttgccagagatcgatttggacatcgaactggagcaaaacGAGggcggcaagcctGAGccagaggggcctgaggaagagGAGgaa	CTTGCTGCTATG	ATCCACCGGTACCATGGCTAGCCTTGCTGCTATGctgGAGGAGgagGAGcaccaggaggctgctGAGaacgagaatgacaaaaagccagggaattacaaaGAGatgttgcgccctgaggtcgggGAGGAGGAGcaagacGAGgccttgctcgaccaggagctctataatGAGtttcatttttggcgcGAGcctttgccagagatcgatttggacatcgaactggagcaaaacGAGggcggcaagcctGAGccagaggggcctgaggaagagGAGgaaTCTAGCGGAGGATCTAGCGGAGG	3_4778_st_to_e_dna_repair_peptides_9NATG	PPP4R1	260.0	0.20384615384615384	0.7616096528715222
649	0.0	2.0	35.0	0.0	0.0	2.0	hblOligo215755_Cat2	649	NM_1042388	10.0	TTGCTGTGCACTCTGAGCTCCGAGTCACACCAGGAGGCTGCTAGTAACGAGAATGACAAAAAGCCAGGGAATTACAAAAGTATGTTGCGCCCTGAGGTCGGGACTACATCACAAGACTCTGCCTTGCTCGACCAGGAGCTCTATAATTCCTTTCATTTTTGGCGCACTCCTTTGCCAGAGATCGATTTGGACATCGAACTGGAGCAAAACAGCGGCGGCAAGCCTAGCCCAGAGGGGCCTGAGGAAGAGTCCGAATCTAGCGGAGGATCTAGCGGAGG	ttgctgtgcactctgagctccgagtcacaccaggaggctgctagtaacgagaatgacaaaaagccagggaattacaaaagtatgttgcgccctgaggtcgggactacatcacaagactctgccttgctcgaccaggagctctataattcctttcatttttggcgcactcctttgccagagatcgatttggacatcgaactggagcaaaacagcggcggcaagcctagcccagaggggcctgaggaagagtccgaa		ATCCACCGGTACCATGGCTAGCttgctgtgcactctgagctccgagtcacaccaggaggctgctagtaacgagaatgacaaaaagccagggaattacaaaagtatgttgcgccctgaggtcgggactacatcacaagactctgccttgctcgaccaggagctctataattcctttcatttttggcgcactcctttgccagagatcgatttggacatcgaactggagcaaaacagcggcggcaagcctagcccagaggggcctgaggaagagtccgaaTCTAGCGGAGGATCTAGCGGAGG	2_wt_dna_repair_peptides	PPP4R1	37.0	0.05405405405405406	-0.7381643483446987
650	0.0	4833.0	54594.0	4.0	417.0	4833.0	hblOligo92662_Cat3	650	NM_1042388	11.0	GCTATTTCAATGGAGTTTCATTTTTGGCGCGAGCCTTTGCCAGAGATCGATTTGGACATCGAACTGGAGCAAAACGAGGGCGGCAAGCCTGAGCCAGAGGGGCCTGAGGAAGAGGAGGAAGGGCCTGTTCCTGAGGAGCCAAACATCGAGATGGCCGAGCGCAAAGAATTGGAAGAAATGATTGAAAACTTGGAGCCACATATCGATGACCCTGACGTGAAGGCCCAAGTTGAGGTGTTGGAGGCTGCCTTGCGCTCTAGCGGAGGATCTAGCGGAGG	GCTATTTCAATGGAGtttcatttttggcgcGAGcctttgccagagatcgatttggacatcgaactggagcaaaacGAGggcggcaagcctGAGccagaggggcctgaggaagagGAGgaagggcctgttcctGAGGAGccaaacatcGAGatggccGAGcgcaaagaattggaagaaatgattgaaaacttggagccacatatcgatgaccctgacgtgaaggcccaagttgaggtgttgGAGgctgccttgcgc	GCTATTTCAATG	ATCCACCGGTACCATGGCTAGCGCTATTTCAATGGAGtttcatttttggcgcGAGcctttgccagagatcgatttggacatcgaactggagcaaaacGAGggcggcaagcctGAGccagaggggcctgaggaagagGAGgaagggcctgttcctGAGGAGccaaacatcGAGatggccGAGcgcaaagaattggaagaaatgattgaaaacttggagccacatatcgatgaccctgacgtgaaggcccaagttgaggtgttgGAGgctgccttgcgcTCTAGCGGAGGATCTAGCGGAGG	3_4778_st_to_e_dna_repair_peptides_9NATG	PPP4R1	59427.0	0.0813266696955929	-0.30042006115489217
652	0.0	121.0	2503.0	0.0	8.0	121.0	hblOligo215756_Cat3	652	NM_1042388	12.0	TCCTCTTGTATGGAGATGGCCGAGCGCAAAGAATTGGAAGAAATGATTGAAAACTTGGAGCCACATATCGATGACCCTGACGTGAAGGCCCAAGTTGAGGTGTTGGAGGCTGCCTTGCGCGCAGAGGAGTTGGACGCCCATGAAGAGGAGATTGAGATCGAAAAACGCGAGGATCTCCAGGACGAGCTTGATATCAACGAACTCCCTAACTGCAAAATCAATCAAGAAGACGAGGTTCCTCTCATCGAGGATGCCTCTAGCGGAGGATCTAGCGGAGG	TCCTCTTGTATGGAGatggccGAGcgcaaagaattggaagaaatgattgaaaacttggagccacatatcgatgaccctgacgtgaaggcccaagttgaggtgttgGAGgctgccttgcgcgcaGAGGAGttggacgcccatgaagagGAGattGAGatcgaaaaacgcGAGgatctccaggacgagcttgatatcaacgaactccctaactgcaaaatcaatcaagaagacGAGgttcctctcatcGAGgatgcc	TCCTCTTGTATG	ATCCACCGGTACCATGGCTAGCTCCTCTTGTATGGAGatggccGAGcgcaaagaattggaagaaatgattgaaaacttggagccacatatcgatgaccctgacgtgaaggcccaagttgaggtgttgGAGgctgccttgcgcgcaGAGGAGttggacgcccatgaagagGAGattGAGatcgaaaaacgcGAGgatctccaggacgagcttgatatcaacgaactccctaactgcaaaatcaatcaagaagacGAGgttcctctcatcGAGgatgccTCTAGCGGAGGATCTAGCGGAGG	3_4778_st_to_e_dna_repair_peptides_9NATG	PPP4R1	2624.0	0.04611280487804878	-0.9054182132502637
654	0.0	79.0	522.0	0.0	2.0	79.0	hblOligo92663_Cat3	654	NM_1042388	13.0	GAGGAGACGATGGAGATTGAGATCGAAAAACGCGAGGATCTCCAGGACGAGCTTGATATCAACGAACTCCCTAACTGCAAAATCAATCAAGAAGACGAGGTTCCTCTCATCGAGGATGCCGTTGAGAACATGGACGAGGAGTTGCACTACATTCACGAGGATGAGGACCTTGAGAATAACGAGGAGTTTGAGCCTGACGAAGAACGCCGCGAGAAAGTCCAGGACGTCGTGCCTCAGGCATTGCTCGATCAATACTCTAGCGGAGGATCTAGCGGAGG	GAGGAGACGATGGAGattGAGatcgaaaaacgcGAGgatctccaggacgagcttgatatcaacgaactccctaactgcaaaatcaatcaagaagacGAGgttcctctcatcGAGgatgccgttgagaacatggacGAGGAGttgcactacattcacGAGgatGAGgaccttGAGaataacGAGGAGtttGAGcctgacgaagaacgccgcGAGaaagtccaggacgtcgtgcctcaggcattgctcgatcaatac	GAGGAGACGATG	ATCCACCGGTACCATGGCTAGCGAGGAGACGATGGAGattGAGatcgaaaaacgcGAGgatctccaggacgagcttgatatcaacgaactccctaactgcaaaatcaatcaagaagacGAGgttcctctcatcGAGgatgccgttgagaacatggacGAGGAGttgcactacattcacGAGgatGAGgaccttGAGaataacGAGGAGtttGAGcctgacgaagaacgccgcGAGaaagtccaggacgtcgtgcctcaggcattgctcgatcaatacTCTAGCGGAGGATCTAGCGGAGG	3_4778_st_to_e_dna_repair_peptides_9NATG	PPP4R1	601.0	0.1314475873544093	0.23581679716915227
655	0.0	970.0	4257.0	0.0	17.0	970.0	hblOligo92663_Cat2	655	NM_1042388	13.0	GCCCATGAAGAGACCATTTCTATCGAAAAACGCTCAGATCTCCAGGACGAGCTTGATATCAACGAACTCCCTAACTGCAAAATCAATCAAGAAGACAGCGTTCCTCTCATCTCAGATGCCGTTGAGAACATGGACAGTACATTGCACTACATTCACTCAGATTCTGACCTTTCCAATAACTCTTCCTTTTCACCTGACGAAGAACGCCGCACTAAAGTCCAGGACGTCGTGCCTCAGGCATTGCTCGATCAATACTCTAGCGGAGGATCTAGCGGAGG	gcccatgaagagaccatttctatcgaaaaacgctcagatctccaggacgagcttgatatcaacgaactccctaactgcaaaatcaatcaagaagacagcgttcctctcatctcagatgccgttgagaacatggacagtacattgcactacattcactcagattctgacctttccaataactcttccttttcacctgacgaagaacgccgcactaaagtccaggacgtcgtgcctcaggcattgctcgatcaatac		ATCCACCGGTACCATGGCTAGCgcccatgaagagaccatttctatcgaaaaacgctcagatctccaggacgagcttgatatcaacgaactccctaactgcaaaatcaatcaagaagacagcgttcctctcatctcagatgccgttgagaacatggacagtacattgcactacattcactcagattctgacctttccaataactcttccttttcacctgacgaagaacgccgcactaaagtccaggacgtcgtgcctcaggcattgctcgatcaatacTCTAGCGGAGGATCTAGCGGAGG	2_wt_dna_repair_peptides	PPP4R1	5227.0	0.18557489955997705	0.6450126382540458
656	0.0	160.0	1313.0	0.0	4.0	160.0	hblOligo215757_Cat3	656	NM_1042388	14.0	GTCCGAGCTATGTACATTCACGAGGATGAGGACCTTGAGAATAACGAGGAGTTTGAGCCTGACGAAGAACGCCGCGAGAAAGTCCAGGACGTCGTGCCTCAGGCATTGCTCGATCAATACCTGGAGATGGAGGATCCTGAGCGCGCCCAAGAGGTTGATGAGGAAATCGCCAAGCACTGTGCTTACGAGCTTCCTGGCGTTGCTTTGGAGCTTGGCCGCCAGAACTGGCATTGCCTGCGCGAGGAGTACGAGGAGTCTAGCGGAGGATCTAGCGGAGG	GTCCGAGCTATGtacattcacGAGgatGAGgaccttGAGaataacGAGGAGtttGAGcctgacgaagaacgccgcGAGaaagtccaggacgtcgtgcctcaggcattgctcgatcaatacctgGAGatgGAGgatcctGAGcgcgcccaaGAGgttgatGAGgaaatcgccaagcactgtgcttacGAGcttcctggcgttgctttgGAGcttggccgccagaactggcattgcctgcgcgagGAGtacgagGAG	GTCCGAGCTATG	ATCCACCGGTACCATGGCTAGCGTCCGAGCTATGtacattcacGAGgatGAGgaccttGAGaataacGAGGAGtttGAGcctgacgaagaacgccgcGAGaaagtccaggacgtcgtgcctcaggcattgctcgatcaatacctgGAGatgGAGgatcctGAGcgcgcccaaGAGgttgatGAGgaaatcgccaagcactgtgcttacGAGcttcctggcgttgctttgGAGcttggccgccagaactggcattgcctgcgcgagGAGtacgagGAGTCTAGCGGAGGATCTAGCGGAGG	3_4778_st_to_e_dna_repair_peptides_9NATG	PPP4R1	1473.0	0.10862186014935506	0.01914047351580006
657	0.0	152.0	2849.0	2.0	17.0	152.0	hblOligo215757_Cat2	657	NM_1042388	14.0	AGTACATTGCACTACATTCACTCAGATTCTGACCTTTCCAATAACTCTTCCTTTTCACCTGACGAAGAACGCCGCACTAAAGTCCAGGACGTCGTGCCTCAGGCATTGCTCGATCAATACCTGAGTATGACCGATCCTAGCCGCGCCCAAACTGTTGATACAGAAATCGCCAAGCACTGTGCTTACAGTCTTCCTGGCGTTGCTTTGACTCTTGGCCGCCAGAACTGGCATTGCCTGCGCGAGACCTACGAGACATCTAGCGGAGGATCTAGCGGAGG	agtacattgcactacattcactcagattctgacctttccaataactcttccttttcacctgacgaagaacgccgcactaaagtccaggacgtcgtgcctcaggcattgctcgatcaatacctgagtatgaccgatcctagccgcgcccaaactgttgatacagaaatcgccaagcactgtgcttacagtcttcctggcgttgctttgactcttggccgccagaactggcattgcctgcgcgagacctacgagaca		ATCCACCGGTACCATGGCTAGCagtacattgcactacattcactcagattctgacctttccaataactcttccttttcacctgacgaagaacgccgcactaaagtccaggacgtcgtgcctcaggcattgctcgatcaatacctgagtatgaccgatcctagccgcgcccaaactgttgatacagaaatcgccaagcactgtgcttacagtcttcctggcgttgctttgactcttggccgccagaactggcattgcctgcgcgagacctacgagacaTCTAGCGGAGGATCTAGCGGAGG	2_wt_dna_repair_peptides	PPP4R1	3001.0	0.05064978340553149	-0.8068062810668626
658	0.0	1271.0	1309.0	0.0	11.0	1271.0	hblOligo92664_Cat3	658	NM_1042388	15.0	TTGGGCAATATGCAAGAGGTTGATGAGGAAATCGCCAAGCACTGTGCTTACGAGCTTCCTGGCGTTGCTTTGGAGCTTGGCCGCCAGAACTGGCATTGCCTGCGCGAGGAGTACGAGGAGCTGGCTGAGGATATGCAATGGAAGGTTCGCCGCGAGCTTGCTTTCGAGATCCACGAATTGGCCGTCATTCTTGGCGACCAGCTCGAGGCTGCAGACTTGGTTCCAATCTTCAACGGGTTTCTCAAGGACTTGGACTCTAGCGGAGGATCTAGCGGAGG	TTGGGCAATATGcaaGAGgttgatGAGgaaatcgccaagcactgtgcttacGAGcttcctggcgttgctttgGAGcttggccgccagaactggcattgcctgcgcgagGAGtacgagGAGctggctGAGgatatgcaatggaaggttcgccgcGAGcttgctttcGAGatccacgaattggccgtcattcttggcgaccagctcGAGgctgcagacttggttccaatcttcaacgggtttctcaaggacttggac	TTGGGCAATATG	ATCCACCGGTACCATGGCTAGCTTGGGCAATATGcaaGAGgttgatGAGgaaatcgccaagcactgtgcttacGAGcttcctggcgttgctttgGAGcttggccgccagaactggcattgcctgcgcgagGAGtacgagGAGctggctGAGgatatgcaatggaaggttcgccgcGAGcttgctttcGAGatccacgaattggccgtcattcttggcgaccagctcGAGgctgcagacttggttccaatcttcaacgggtttctcaaggacttggacTCTAGCGGAGGATCTAGCGGAGG	3_4778_st_to_e_dna_repair_peptides_9NATG	PPP4R1	2580.0	0.49263565891472866	2.094577037864324
659	0.0	526.0	5029.0	0.0	15.0	526.0	hblOligo92664_Cat2	659	NM_1042388	15.0	CCTAGCCGCGCCCAAACTGTTGATACAGAAATCGCCAAGCACTGTGCTTACAGTCTTCCTGGCGTTGCTTTGACTCTTGGCCGCCAGAACTGGCATTGCCTGCGCGAGACCTACGAGACACTGGCTTCTGATATGCAATGGAAGGTTCGCCGCACCCTTGCTTTCTCAATCCACGAATTGGCCGTCATTCTTGGCGACCAGCTCACCGCTGCAGACTTGGTTCCAATCTTCAACGGGTTTCTCAAGGACTTGGACTCTAGCGGAGGATCTAGCGGAGG	cctagccgcgcccaaactgttgatacagaaatcgccaagcactgtgcttacagtcttcctggcgttgctttgactcttggccgccagaactggcattgcctgcgcgagacctacgagacactggcttctgatatgcaatggaaggttcgccgcacccttgctttctcaatccacgaattggccgtcattcttggcgaccagctcaccgctgcagacttggttccaatcttcaacgggtttctcaaggacttggac		ATCCACCGGTACCATGGCTAGCcctagccgcgcccaaactgttgatacagaaatcgccaagcactgtgcttacagtcttcctggcgttgctttgactcttggccgccagaactggcattgcctgcgcgagacctacgagacactggcttctgatatgcaatggaaggttcgccgcacccttgctttctcaatccacgaattggccgtcattcttggcgaccagctcaccgctgcagacttggttccaatcttcaacgggtttctcaaggacttggacTCTAGCGGAGGATCTAGCGGAGG	2_wt_dna_repair_peptides	PPP4R1	5555.0	0.09468946894689469	-0.13363869084948554
660	0.0	51.0	2572.0	0.0	9.0	51.0	hblOligo215758_Cat3	660	NM_1042388	16.0	AAGTTGAGTATGCGCCGCGAGCTTGCTTTCGAGATCCACGAATTGGCCGTCATTCTTGGCGACCAGCTCGAGGCTGCAGACTTGGTTCCAATCTTCAACGGGTTTCTCAAGGACTTGGACGAGGTTCGCATCGGGGTGCTCAAACACCTGCACGATTTTCTGAAGCTCCTCCATATCGACAAACGCCGCGAGTACCTGTACCAACTCCAGGAGTTCCTGGTGGAGGACAATGAGCGCAACTGGCGCTTCCGCGCTTCTAGCGGAGGATCTAGCGGAGG	AAGTTGAGTATGcgccgcGAGcttgctttcGAGatccacgaattggccgtcattcttggcgaccagctcGAGgctgcagacttggttccaatcttcaacgggtttctcaaggacttggacgaggttcgcatcggggtgctcaaacacctgcacgattttctgaagctcctccatatcgacaaacgccgcgagtacctgtaccaactccaggagttcctggtgGAGgacaatGAGcgcaactggcgcttccgcgct	AAGTTGAGTATG	ATCCACCGGTACCATGGCTAGCAAGTTGAGTATGcgccgcGAGcttgctttcGAGatccacgaattggccgtcattcttggcgaccagctcGAGgctgcagacttggttccaatcttcaacgggtttctcaaggacttggacgaggttcgcatcggggtgctcaaacacctgcacgattttctgaagctcctccatatcgacaaacgccgcgagtacctgtaccaactccaggagttcctggtgGAGgacaatGAGcgcaactggcgcttccgcgctTCTAGCGGAGGATCTAGCGGAGG	3_4778_st_to_e_dna_repair_peptides_9NATG	PPP4R1	2623.0	0.019443385436523065	-1.7965769200484147
661	0.0	448.0	3652.0	1.0	10.0	448.0	hblOligo215758_Cat2	661	NM_1042388	16.0	CAATGGAAGGTTCGCCGCACCCTTGCTTTCTCAATCCACGAATTGGCCGTCATTCTTGGCGACCAGCTCACCGCTGCAGACTTGGTTCCAATCTTCAACGGGTTTCTCAAGGACTTGGACGAGGTTCGCATCGGGGTGCTCAAACACCTGCACGATTTTCTGAAGCTCCTCCATATCGACAAACGCCGCGAGTACCTGTACCAACTCCAGGAGTTCCTGGTGACCGACAATTCCCGCAACTGGCGCTTCCGCGCTTCTAGCGGAGGATCTAGCGGAGG	caatggaaggttcgccgcacccttgctttctcaatccacgaattggccgtcattcttggcgaccagctcaccgctgcagacttggttccaatcttcaacgggtttctcaaggacttggacgaggttcgcatcggggtgctcaaacacctgcacgattttctgaagctcctccatatcgacaaacgccgcgagtacctgtaccaactccaggagttcctggtgaccgacaattcccgcaactggcgcttccgcgct		ATCCACCGGTACCATGGCTAGCcaatggaaggttcgccgcacccttgctttctcaatccacgaattggccgtcattcttggcgaccagctcaccgctgcagacttggttccaatcttcaacgggtttctcaaggacttggacgaggttcgcatcggggtgctcaaacacctgcacgattttctgaagctcctccatatcgacaaacgccgcgagtacctgtaccaactccaggagttcctggtgaccgacaattcccgcaactggcgcttccgcgctTCTAGCGGAGGATCTAGCGGAGG	2_wt_dna_repair_peptides	PPP4R1	4100.0	0.10926829268292683	0.025799523284895542
663	0.0	9.0	11.0	0.0	0.0	9.0	hblOligo92665_Cat2	663	NM_1042388	17.0	GTGCTCAAACACCTGCACGATTTTCTGAAGCTCCTCCATATCGACAAACGCCGCGAGTACCTGTACCAACTCCAGGAGTTCCTGGTGACCGACAATTCCCGCAACTGGCGCTTCCGCGCTGAACTGGCAGAGCAGCTCATCCTTCTGCTTGAGCTCTATAGTCCACGCGACGTCTACGACTACCTGCGCCCAATCGCTCTTAACTTGTGTGCAGACAAAGTTAGTTCTGTGCGCTGGATCTCATACAAGCTTGTTTCTAGCGGAGGATCTAGCGGAGG	gtgctcaaacacctgcacgattttctgaagctcctccatatcgacaaacgccgcgagtacctgtaccaactccaggagttcctggtgaccgacaattcccgcaactggcgcttccgcgctgaactggcagagcagctcatccttctgcttgagctctatagtccacgcgacgtctacgactacctgcgcccaatcgctcttaacttgtgtgcagacaaagttagttctgtgcgctggatctcatacaagcttgtt		ATCCACCGGTACCATGGCTAGCgtgctcaaacacctgcacgattttctgaagctcctccatatcgacaaacgccgcgagtacctgtaccaactccaggagttcctggtgaccgacaattcccgcaactggcgcttccgcgctgaactggcagagcagctcatccttctgcttgagctctatagtccacgcgacgtctacgactacctgcgcccaatcgctcttaacttgtgtgcagacaaagttagttctgtgcgctggatctcatacaagcttgttTCTAGCGGAGGATCTAGCGGAGG	2_wt_dna_repair_peptides	PPP4R1	20.0	0.45	1.923365837122618
665	0.0	828.0	3731.0	2.0	16.0	828.0	hblOligo215759_Cat2	665	NM_1042388	18.0	CTCATCCTTCTGCTTGAGCTCTATAGTCCACGCGACGTCTACGACTACCTGCGCCCAATCGCTCTTAACTTGTGTGCAGACAAAGTTAGTTCTGTGCGCTGGATCTCATACAAGCTTGTTTCAGAAATGGTGAAGAAACTTCATGCAGCCACACCACCTACCTTTGGCGTCGATCTCATTAATGAATTGGTCGAAAACTTCGGTCGCTGTCCTAAATGGTCTGGGCGCCAAGCCTTCGTGTTTGTGTGCCAAACTTCTAGCGGAGGATCTAGCGGAGG	ctcatccttctgcttgagctctatagtccacgcgacgtctacgactacctgcgcccaatcgctcttaacttgtgtgcagacaaagttagttctgtgcgctggatctcatacaagcttgtttcagaaatggtgaagaaacttcatgcagccacaccacctacctttggcgtcgatctcattaatgaattggtcgaaaacttcggtcgctgtcctaaatggtctgggcgccaagccttcgtgtttgtgtgccaaact		ATCCACCGGTACCATGGCTAGCctcatccttctgcttgagctctatagtccacgcgacgtctacgactacctgcgcccaatcgctcttaacttgtgtgcagacaaagttagttctgtgcgctggatctcatacaagcttgtttcagaaatggtgaagaaacttcatgcagccacaccacctacctttggcgtcgatctcattaatgaattggtcgaaaacttcggtcgctgtcctaaatggtctgggcgccaagccttcgtgtttgtgtgccaaactTCTAGCGGAGGATCTAGCGGAGG	2_wt_dna_repair_peptides	PPP4R1	4559.0	0.1816187760473788	0.6186181137488713
[truncated: 8,197 more rows]
