# Supplementary material for: Peptide fusion improves prime editing efficiency
Source: Nat Commun. 2022 Jun 18;13:3512. doi: 10.1038/s41467-022-31270-y (PMC9206660; doi:10.1038/s41467-022-31270-y)
Supplement: Supplementary file 13 — Source Data [file 41467_2022_31270_MOESM13_ESM.zip › Source Data/022820_mESC_PE_peptide_library_Rep1B.csv]

	Hairpin RT	Prime edit	Wild-type	indel	other	prime_edit	Name	Unnamed: 0	Protein	Peptide.number.within.gene	Sequence	BarcodedSeq	barcode	FinalSeq	Design category	Gene	Total	prime_edit fraction	prime_edit logit fraction
0	0.0	1.0	690.0	0.0	4.0	1.0	hblOligo4208_Cat3	0	NM_1001655	1.0	TCTCGGACAATGGTGAAAGGCGCACAAGGTGGTTTGCTCCGCAAACAAGAGGAGCAAGAGCCTGAGGGCGAAGAACCTGCCGTGTTGGGCGGCGACAAAGAGGAGGAGCGCAAGCGCCCTCGCCGCGAAGCTCCTGGTAACGGGGGGCATGAGGCCGGTCCAGAGTGGCGCCATATCCGCGCCGAAGGGCTCGACTGTGAGTACGAGGTTCTGTTTGGTAAGGCCGAGGCTGACGAGATTTTTCAAGAACTGGAATCTAGCGGAGGATCTAGCGGAGG	TCTCGGACAATGgtgaaaggcgcacaaggtggtttgctccgcaaacaagaggagcaagagcctGAGggcgaagaacctgccgtgttgggcggcgacaaagagGAGGAGcgcaagcgccctcgccgcgaagctcctggtaacggggggcatGAGgccggtccaGAGtggcgccatatccgcgccgaagggctcgactgtGAGtacGAGgttctgtttggtaaggccgaggctgacgagatttttcaagaactggaa	TCTCGGACAATG	ATCCACCGGTACCATGGCTAGCTCTCGGACAATGgtgaaaggcgcacaaggtggtttgctccgcaaacaagaggagcaagagcctGAGggcgaagaacctgccgtgttgggcggcgacaaagagGAGGAGcgcaagcgccctcgccgcgaagctcctggtaacggggggcatGAGgccggtccaGAGtggcgccatatccgcgccgaagggctcgactgtGAGtacGAGgttctgtttggtaaggccgaggctgacgagatttttcaagaactggaaTCTAGCGGAGGATCTAGCGGAGG	3_4778_st_to_e_dna_repair_peptides_9NATG	ALKBH2	691.0	0.001447178002894356	-4.609640308956736
1	0.0	7.0	56.0	0.0	0.0	7.0	hblOligo4208_Cat2	1	NM_1001655	1.0	GACCGCTTCTTGGTGAAAGGCGCACAAGGTGGTTTGCTCCGCAAACAAGAGGAGCAAGAGCCTACAGGCGAAGAACCTGCCGTGTTGGGCGGCGACAAAGAGTCTACTCGCAAGCGCCCTCGCCGCGAAGCTCCTGGTAACGGGGGGCATAGCGCCGGTCCATCCTGGCGCCATATCCGCGCCGAAGGGCTCGACTGTAGCTACACAGTTCTGTTTGGTAAGGCCGAGGCTGACGAGATTTTTCAAGAACTGGAATCTAGCGGAGGATCTAGCGGAGG	gaccgcttcttggtgaaaggcgcacaaggtggtttgctccgcaaacaagaggagcaagagcctacaggcgaagaacctgccgtgttgggcggcgacaaagagtctactcgcaagcgccctcgccgcgaagctcctggtaacggggggcatagcgccggtccatcctggcgccatatccgcgccgaagggctcgactgtagctacacagttctgtttggtaaggccgaggctgacgagatttttcaagaactggaa		ATCCACCGGTACCATGGCTAGCgaccgcttcttggtgaaaggcgcacaaggtggtttgctccgcaaacaagaggagcaagagcctacaggcgaagaacctgccgtgttgggcggcgacaaagagtctactcgcaagcgccctcgccgcgaagctcctggtaacggggggcatagcgccggtccatcctggcgccatatccgcgccgaagggctcgactgtagctacacagttctgtttggtaaggccgaggctgacgagatttttcaagaactggaaTCTAGCGGAGGATCTAGCGGAGG	2_wt_dna_repair_peptides	ALKBH2	63.0	0.1111111111111111	-0.152390253045267
4	0.0	390.0	839.0	0.0	3.0	390.0	hblOligo4209_Cat3	4	NM_1001655	3.0	TGTAAGATTATGGCCTTGGCTCGCGTTCAAGTCTTTGGCAAATGGCACGAGGTCCCACGCAAACAGGCCGAGTACGGGGATGCCGGCCTCGAGTACGAGTTCGAGGGCCTTGAGCTCGAGCCTAAGCCATGGATTCCAGTTCTGGAGCGCATCCGCGATCATGTGGAGGGTGTGGAGGGGCAAGAGTTCAACTTCGTGCTCATCAACCGCTATAAAGACGGTTGTGACCACATCGGCGAGCACCGCGATGACGAATCTAGCGGAGGATCTAGCGGAGG	TGTAAGATTATGgccttggctcgcgttcaagtctttggcaaatggcacGAGgtcccacgcaaacaggccGAGtacggggatgccggcctcGAGtacGAGttcGAGggccttGAGctcGAGcctaagccatggattccagttctggagcgcatccgcgatcatgtgGAGggtgtgGAGgggcaaGAGttcaacttcgtgctcatcaaccgctataaagacggttgtgaccacatcggcgagcaccgcgatgacgaa	TGTAAGATTATG	ATCCACCGGTACCATGGCTAGCTGTAAGATTATGgccttggctcgcgttcaagtctttggcaaatggcacGAGgtcccacgcaaacaggccGAGtacggggatgccggcctcGAGtacGAGttcGAGggccttGAGctcGAGcctaagccatggattccagttctggagcgcatccgcgatcatgtgGAGggtgtgGAGgggcaaGAGttcaacttcgtgctcatcaaccgctataaagacggttgtgaccacatcggcgagcaccgcgatgacgaaTCTAGCGGAGGATCTAGCGGAGG	3_4778_st_to_e_dna_repair_peptides_9NATG	ALKBH2	1229.0	0.31733116354759966	1.1609873212910546
5	0.0	487.0	4866.0	1.0	17.0	487.0	hblOligo4209_Cat2	5	NM_1001655	3.0	TATTTCACCGGTGCCTTGGCTCGCGTTCAAGTCTTTGGCAAATGGCACAGCGTCCCACGCAAACAGGCCACATACGGGGATGCCGGCCTCACATACACTTTCTCTGGCCTTACTCTCTCCCCTAAGCCATGGATTCCAGTTCTGGAGCGCATCCGCGATCATGTGTCCGGTGTGACAGGGCAAACTTTCAACTTCGTGCTCATCAACCGCTATAAAGACGGTTGTGACCACATCGGCGAGCACCGCGATGACGAATCTAGCGGAGGATCTAGCGGAGG	tatttcaccggtgccttggctcgcgttcaagtctttggcaaatggcacagcgtcccacgcaaacaggccacatacggggatgccggcctcacatacactttctctggccttactctctcccctaagccatggattccagttctggagcgcatccgcgatcatgtgtccggtgtgacagggcaaactttcaacttcgtgctcatcaaccgctataaagacggttgtgaccacatcggcgagcaccgcgatgacgaa		ATCCACCGGTACCATGGCTAGCtatttcaccggtgccttggctcgcgttcaagtctttggcaaatggcacagcgtcccacgcaaacaggccacatacggggatgccggcctcacatacactttctctggccttactctctcccctaagccatggattccagttctggagcgcatccgcgatcatgtgtccggtgtgacagggcaaactttcaacttcgtgctcatcaaccgctataaagacggttgtgaccacatcggcgagcaccgcgatgacgaaTCTAGCGGAGGATCTAGCGGAGG	2_wt_dna_repair_peptides	ALKBH2	5353.0	0.09097702223052494	-0.37471211162630924
6	0.0	840.0	2455.0	0.0	12.0	840.0	hblOligo135334_Cat3	6	NM_1001655	4.0	GATCCGATGATGCGCATCCGCGATCATGTGGAGGGTGTGGAGGGGCAAGAGTTCAACTTCGTGCTCATCAACCGCTATAAAGACGGTTGTGACCACATCGGCGAGCACCGCGATGACGAACGCGAGTTGGCACCAGGTGAGCCTATCGCTGAGGTCGAGTTCGGGGCATGTCGCGATTTTGTTTTTCGCCACAAGGATGAGCGCGGTAAAGAGCCTGAGCGCCGCGTTGCAGTCGTGCGCCTCCCTCTCGCTCACTCTAGCGGAGGATCTAGCGGAGG	GATCCGATGATGcgcatccgcgatcatgtgGAGggtgtgGAGgggcaaGAGttcaacttcgtgctcatcaaccgctataaagacggttgtgaccacatcggcgagcaccgcgatgacgaacgcgagttggcaccaggtGAGcctatcgctGAGgtcGAGttcggggcatgtcgcgattttgtttttcgccacaaggatGAGcgcggtaaaGAGcctGAGcgccgcgttgcagtcgtgcgcctccctctcgctcac	GATCCGATGATG	ATCCACCGGTACCATGGCTAGCGATCCGATGATGcgcatccgcgatcatgtgGAGggtgtgGAGgggcaaGAGttcaacttcgtgctcatcaaccgctataaagacggttgtgaccacatcggcgagcaccgcgatgacgaacgcgagttggcaccaggtGAGcctatcgctGAGgtcGAGttcggggcatgtcgcgattttgtttttcgccacaaggatGAGcgcggtaaaGAGcctGAGcgccgcgttgcagtcgtgcgcctccctctcgctcacTCTAGCGGAGGATCTAGCGGAGG	3_4778_st_to_e_dna_repair_peptides_9NATG	ALKBH2	3295.0	0.2549317147192716	0.8545711402433072
7	0.0	601.0	1775.0	0.0	8.0	601.0	hblOligo135334_Cat2	7	NM_1001655	4.0	CCAGTTCTGGAGCGCATCCGCGATCATGTGTCCGGTGTGACAGGGCAAACTTTCAACTTCGTGCTCATCAACCGCTATAAAGACGGTTGTGACCACATCGGCGAGCACCGCGATGACGAACGCGAGTTGGCACCAGGTAGTCCTATCGCTTCTGTCTCATTCGGGGCATGTCGCGATTTTGTTTTTCGCCACAAGGATTCACGCGGTAAATCTCCTTCCCGCCGCGTTGCAGTCGTGCGCCTCCCTCTCGCTCACTCTAGCGGAGGATCTAGCGGAGG	ccagttctggagcgcatccgcgatcatgtgtccggtgtgacagggcaaactttcaacttcgtgctcatcaaccgctataaagacggttgtgaccacatcggcgagcaccgcgatgacgaacgcgagttggcaccaggtagtcctatcgcttctgtctcattcggggcatgtcgcgattttgtttttcgccacaaggattcacgcggtaaatctccttcccgccgcgttgcagtcgtgcgcctccctctcgctcac		ATCCACCGGTACCATGGCTAGCccagttctggagcgcatccgcgatcatgtgtccggtgtgacagggcaaactttcaacttcgtgctcatcaaccgctataaagacggttgtgaccacatcggcgagcaccgcgatgacgaacgcgagttggcaccaggtagtcctatcgcttctgtctcattcggggcatgtcgcgattttgtttttcgccacaaggattcacgcggtaaatctccttcccgccgcgttgcagtcgtgcgcctccctctcgctcacTCTAGCGGAGGATCTAGCGGAGG	2_wt_dna_repair_peptides	ALKBH2	2376.0	0.2529461279461279	0.8440905212602601
8	0.0	1.0	943.0	0.0	3.0	1.0	hblOligo4210_Cat3	8	NM_1001655	5.0	AGAACCACGATGGGTGAGCCTATCGCTGAGGTCGAGTTCGGGGCATGTCGCGATTTTGTTTTTCGCCACAAGGATGAGCGCGGTAAAGAGCCTGAGCGCCGCGTTGCAGTCGTGCGCCTCCCTCTCGCTCACGGCGAGCTGCTCATGATGAATCATCCAGAGAATGAGCACTGGTACCACGAGTTGCCTGTTCGCAAAAAAGTTCTCGCACCTCGCGTGAACCTTGAGTTCCGCAAAATTCTGCTGGAGAAAAAGTCTAGCGGAGGATCTAGCGGAGG	AGAACCACGATGggtGAGcctatcgctGAGgtcGAGttcggggcatgtcgcgattttgtttttcgccacaaggatGAGcgcggtaaaGAGcctGAGcgccgcgttgcagtcgtgcgcctccctctcgctcacggcGAGctgctcatgatgaatcatccaGAGaatGAGcactggtaccacGAGttgcctgttcgcaaaaaagttctcgcacctcgcgtgaaccttGAGttccgcaaaattctgctgGAGaaaaag	AGAACCACGATG	ATCCACCGGTACCATGGCTAGCAGAACCACGATGggtGAGcctatcgctGAGgtcGAGttcggggcatgtcgcgattttgtttttcgccacaaggatGAGcgcggtaaaGAGcctGAGcgccgcgttgcagtcgtgcgcctccctctcgctcacggcGAGctgctcatgatgaatcatccaGAGaatGAGcactggtaccacGAGttgcctgttcgcaaaaaagttctcgcacctcgcgtgaaccttGAGttccgcaaaattctgctgGAGaaaaagTCTAGCGGAGGATCTAGCGGAGG	3_4778_st_to_e_dna_repair_peptides_9NATG	ALKBH2	944.0	0.001059322033898305	-4.922014993998889
9	0.0	103.0	242.0	0.0	1.0	103.0	hblOligo4210_Cat2	9	NM_1001655	5.0	GAGTTGGCACCAGGTAGTCCTATCGCTTCTGTCTCATTCGGGGCATGTCGCGATTTTGTTTTTCGCCACAAGGATTCACGCGGTAAATCTCCTTCCCGCCGCGTTGCAGTCGTGCGCCTCCCTCTCGCTCACGGCAGCCTGCTCATGATGAATCATCCAACAAATACTCACTGGTACCACTCATTGCCTGTTCGCAAAAAAGTTCTCGCACCTCGCGTGAACCTTACTTTCCGCAAAATTCTGCTGACTAAAAAGTCTAGCGGAGGATCTAGCGGAGG	gagttggcaccaggtagtcctatcgcttctgtctcattcggggcatgtcgcgattttgtttttcgccacaaggattcacgcggtaaatctccttcccgccgcgttgcagtcgtgcgcctccctctcgctcacggcagcctgctcatgatgaatcatccaacaaatactcactggtaccactcattgcctgttcgcaaaaaagttctcgcacctcgcgtgaaccttactttccgcaaaattctgctgactaaaaag		ATCCACCGGTACCATGGCTAGCgagttggcaccaggtagtcctatcgcttctgtctcattcggggcatgtcgcgattttgtttttcgccacaaggattcacgcggtaaatctccttcccgccgcgttgcagtcgtgcgcctccctctcgctcacggcagcctgctcatgatgaatcatccaacaaatactcactggtaccactcattgcctgttcgcaaaaaagttctcgcacctcgcgtgaaccttactttccgcaaaattctgctgactaaaaagTCTAGCGGAGGATCTAGCGGAGG	2_wt_dna_repair_peptides	ALKBH2	345.0	0.2985507246376812	1.0728425507075183
13	0.0	2.0	1016.0	0.0	3.0	2.0	hblOligo251658_Cat2	13	NM_1001740	1.0	TTGGATCTTGCCAATGTGAACCTCATGTTGGAACTCCTCGTTCAAAAGAAGAAGCAATTGGAGGCTGAAAGTCATGCAGCTCAACTTCAAATTCTTATGGAGTTTCTCAAAGTCGCTCGCCGCAATAAACGCGAAGAGATGAGTGGTTTGTATAGTCCTGTGTCAGAGGATTCCACTGTCCCACAATTTGAAGCTCCATCCCCTTCACATTCTAGCATCATCGATTCTACAGAGTACTCCCAGCCTCCTGGCTTTTCTAGCGGAGGATCTAGCGGAGG	ttggatcttgccaatgtgaacctcatgttggaactcctcgttcaaaagaagaagcaattggaggctgaaagtcatgcagctcaacttcaaattcttatggagtttctcaaagtcgctcgccgcaataaacgcgaagagatgagtggtttgtatagtcctgtgtcagaggattccactgtcccacaatttgaagctccatccccttcacattctagcatcatcgattctacagagtactcccagcctcctggcttt		ATCCACCGGTACCATGGCTAGCttggatcttgccaatgtgaacctcatgttggaactcctcgttcaaaagaagaagcaattggaggctgaaagtcatgcagctcaacttcaaattcttatggagtttctcaaagtcgctcgccgcaataaacgcgaagagatgagtggtttgtatagtcctgtgtcagaggattccactgtcccacaatttgaagctccatccccttcacattctagcatcatcgattctacagagtactcccagcctcctggctttTCTAGCGGAGGATCTAGCGGAGG	2_wt_dna_repair_peptides	RFWD2	1018.0	0.0019646365422396855	-4.303430158943913
14	0.0	468.0	9835.0	3.0	38.0	468.0	hblOligo8392_Cat6	14	NM_1001976	1.0	ATGGCCTTTTGGGCAGGGGGTTCACCTTCTGTTGTTGATTATTTCCCTAGCGAGGACTTCTACCGCTGTGGCTACTGCAAGAACGAGTCTGGCTCTCGCTCCAATGGGATGTGGGCCCACAGCATGACTGTGCAGGATTACCAGGACTTGATTGATCGCGGCTGGCGCCGCTCAGGTAAGTATGTCTATAAGCCTGTTATGAATCAGACCTGTTGCCCTCAATACACCATCCGCTGCCGCCCATTGCAGTTCCAATCTAGCGGAGGATCTAGCGGAGG	atggccttttgggcagggggttcaccttctgttgttgattatttccctagcgaggacttctaccgctgtggctactgcaagaacgagtctggctctcgctccaatgggatgtgggcccacagcatgactgtgcaggattaccaggacttgattgatcgcggctggcgccgctcaggtaagtatgtctataagcctgttatgaatcagacctgttgccctcaatacaccatccgctgccgcccattgcagttccaa		ATCCACCGGTACCATGGCTAGCatggccttttgggcagggggttcaccttctgttgttgattatttccctagcgaggacttctaccgctgtggctactgcaagaacgagtctggctctcgctccaatgggatgtgggcccacagcatgactgtgcaggattaccaggacttgattgatcgcggctggcgccgctcaggtaagtatgtctataagcctgttatgaatcagacctgttgccctcaatacaccatccgctgccgcccattgcagttccaaTCTAGCGGAGGATCTAGCGGAGG	6_phosphoprotein_peptides	ATE1	10303.0	0.04542366301077356	-1.118183146270944
15	0.0	30.0	304.0	1.0	0.0	30.0	hblOligo139233_Cat7	15	NM_1001976	2.0	AGCACGAGAATGTTGATTGATCGCGGCTGGCGCCGCGAGGGTAAGTATGTCTATAAGCCTGTTATGAATCAGGAGTGTTGCCCTCAATACGAGATCCGCTGCCGCCCATTGCAGTTCCAACCTGAGAAAGAGCACAAAAAGGTGCTTAAGAAAATGCTGAAGTTTCTGGCCAAAGGTGAAGTGCCTAAAGGCGAGTGCGAAGATGAACCTATGGATGAGGAGATGGATGACGCCGTGGCTGGTGATTTTGCTCTCTCTAGCGGAGGATCTAGCGGAGG	AGCACGAGAATGttgattgatcgcggctggcgccgcGAGggtaagtatgtctataagcctgttatgaatcagGAGtgttgccctcaatacGAGatccgctgccgcccattgcagttccaacctGAGaaaGAGcacaaaaaggtgcttaagaaaatgctgaagtttctggccaaaggtgaagtgcctaaaggcGAGtgcgaagatgaacctatggatGAGGAGatggatgacgccgtggctggtgattttgctctc	AGCACGAGAATG	ATCCACCGGTACCATGGCTAGCAGCACGAGAATGttgattgatcgcggctggcgccgcGAGggtaagtatgtctataagcctgttatgaatcagGAGtgttgccctcaatacGAGatccgctgccgcccattgcagttccaacctGAGaaaGAGcacaaaaaggtgcttaagaaaatgctgaagtttctggccaaaggtgaagtgcctaaaggcGAGtgcgaagatgaacctatggatGAGGAGatggatgacgccgtggctggtgattttgctctcTCTAGCGGAGGATCTAGCGGAGG	7_sampled_680_from_cat6	ATE1	334.0	0.08982035928143713	-0.38877903110949763
16	0.0	1784.0	3533.0	0.0	12.0	1784.0	hblOligo139233_Cat6	16	NM_1001976	2.0	GATTACCAGGACTTGATTGATCGCGGCTGGCGCCGCTCAGGTAAGTATGTCTATAAGCCTGTTATGAATCAGACCTGTTGCCCTCAATACACCATCCGCTGCCGCCCATTGCAGTTCCAACCTTCTAAATCTCACAAAAAGGTGCTTAAGAAAATGCTGAAGTTTCTGGCCAAAGGTGAAGTGCCTAAAGGCAGTTGCGAAGATGAACCTATGGATAGTACCATGGATGACGCCGTGGCTGGTGATTTTGCTCTCTCTAGCGGAGGATCTAGCGGAGG	gattaccaggacttgattgatcgcggctggcgccgctcaggtaagtatgtctataagcctgttatgaatcagacctgttgccctcaatacaccatccgctgccgcccattgcagttccaaccttctaaatctcacaaaaaggtgcttaagaaaatgctgaagtttctggccaaaggtgaagtgcctaaaggcagttgcgaagatgaacctatggatagtaccatggatgacgccgtggctggtgattttgctctc		ATCCACCGGTACCATGGCTAGCgattaccaggacttgattgatcgcggctggcgccgctcaggtaagtatgtctataagcctgttatgaatcagacctgttgccctcaatacaccatccgctgccgcccattgcagttccaaccttctaaatctcacaaaaaggtgcttaagaaaatgctgaagtttctggccaaaggtgaagtgcctaaaggcagttgcgaagatgaacctatggatagtaccatggatgacgccgtggctggtgattttgctctcTCTAGCGGAGGATCTAGCGGAGG	6_phosphoprotein_peptides	ATE1	5317.0	0.3355275531314651	1.243761954415378
18	0.0	2.0	85.0	0.0	1.0	2.0	hblOligo8393_Cat6	18	NM_1001976	3.0	AAAAAGGTGCTTAAGAAAATGCTGAAGTTTCTGGCCAAAGGTGAAGTGCCTAAAGGCAGTTGCGAAGATGAACCTATGGATAGTACCATGGATGACGCCGTGGCTGGTGATTTTGCTCTCATCAATAAACTCGACATTCAGTGCGATCTCAAGACATTGAGTGACGACATCAAGGAGAGTCTTGAGAGCGAAGGCAAAAATTCCAAAAAGGAGGAGCCACAGGAGTTGTTGCAATCCCAGGATTTTGTCGGTGAATCTAGCGGAGGATCTAGCGGAGG	aaaaaggtgcttaagaaaatgctgaagtttctggccaaaggtgaagtgcctaaaggcagttgcgaagatgaacctatggatagtaccatggatgacgccgtggctggtgattttgctctcatcaataaactcgacattcagtgcgatctcaagacattgagtgacgacatcaaggagagtcttgagagcgaaggcaaaaattccaaaaaggaggagccacaggagttgttgcaatcccaggattttgtcggtgaa		ATCCACCGGTACCATGGCTAGCaaaaaggtgcttaagaaaatgctgaagtttctggccaaaggtgaagtgcctaaaggcagttgcgaagatgaacctatggatagtaccatggatgacgccgtggctggtgattttgctctcatcaataaactcgacattcagtgcgatctcaagacattgagtgacgacatcaaggagagtcttgagagcgaaggcaaaaattccaaaaaggaggagccacaggagttgttgcaatcccaggattttgtcggtgaaTCTAGCGGAGGATCTAGCGGAGG	6_phosphoprotein_peptides	ATE1	87.0	0.022988505747126436	-1.8224527872958025
19	0.0	1258.0	5151.0	99.0	23.0	1258.0	hblOligo139234_Cat6	19	NM_1001976	4.0	ATTCAGTGCGATCTCAAGACATTGAGTGACGACATCAAGGAGAGTCTTGAGAGCGAAGGCAAAAATTCCAAAAAGGAGGAGCCACAGGAGTTGTTGCAATCCCAGGATTTTGTCGGTGAAAAACTGGGTAGTGGTGAACCAAGCCACTCAGTCAAGGTTCACACAGTGCCAAAGCCTGGTAAAGGTGCAGATCTCAGCAAGCCACCTTGCCGCAAAGCTAAAGAAATTCGCAAGGAACGCAAGCGCCTCAAGCTCTCTAGCGGAGGATCTAGCGGAGG	attcagtgcgatctcaagacattgagtgacgacatcaaggagagtcttgagagcgaaggcaaaaattccaaaaaggaggagccacaggagttgttgcaatcccaggattttgtcggtgaaaaactgggtagtggtgaaccaagccactcagtcaaggttcacacagtgccaaagcctggtaaaggtgcagatctcagcaagccaccttgccgcaaagctaaagaaattcgcaaggaacgcaagcgcctcaagctc		ATCCACCGGTACCATGGCTAGCattcagtgcgatctcaagacattgagtgacgacatcaaggagagtcttgagagcgaaggcaaaaattccaaaaaggaggagccacaggagttgttgcaatcccaggattttgtcggtgaaaaactgggtagtggtgaaccaagccactcagtcaaggttcacacagtgccaaagcctggtaaaggtgcagatctcagcaagccaccttgccgcaaagctaaagaaattcgcaaggaacgcaagcgcctcaagctcTCTAGCGGAGGATCTAGCGGAGG	6_phosphoprotein_peptides	ATE1	6409.0	0.1962864721485411	0.5173835763293693
20	0.0	3.0	380.0	0.0	1.0	3.0	hblOligo8394_Cat6	20	NM_1001976	5.0	GAACCAAGCCACTCAGTCAAGGTTCACACAGTGCCAAAGCCTGGTAAAGGTGCAGATCTCAGCAAGCCACCTTGCCGCAAAGCTAAAGAAATTCGCAAGGAACGCAAGCGCCTCAAGCTCATGCAACAGAATCCTGCAGGCGAACTGGAAGGTTTTCAGGCCCAAGGGCACCCACCATCTCTCTTTCCTCCAAAGGCTAAATCCAACCAGCCAAAGTCATTGGAGGACCTGATCTTCGAATCATTGCCAGAAAATTCTAGCGGAGGATCTAGCGGAGG	gaaccaagccactcagtcaaggttcacacagtgccaaagcctggtaaaggtgcagatctcagcaagccaccttgccgcaaagctaaagaaattcgcaaggaacgcaagcgcctcaagctcatgcaacagaatcctgcaggcgaactggaaggttttcaggcccaagggcacccaccatctctctttcctccaaaggctaaatccaaccagccaaagtcattggaggacctgatcttcgaatcattgccagaaaat		ATCCACCGGTACCATGGCTAGCgaaccaagccactcagtcaaggttcacacagtgccaaagcctggtaaaggtgcagatctcagcaagccaccttgccgcaaagctaaagaaattcgcaaggaacgcaagcgcctcaagctcatgcaacagaatcctgcaggcgaactggaaggttttcaggcccaagggcacccaccatctctctttcctccaaaggctaaatccaaccagccaaagtcattggaggacctgatcttcgaatcattgccagaaaatTCTAGCGGAGGATCTAGCGGAGG	6_phosphoprotein_peptides	ATE1	383.0	0.007832898172323759	-2.914507675417753
21	0.0	369.0	2651.0	1.0	9.0	369.0	hblOligo139235_Cat7	21	NM_1001976	6.0	CTAACAACCATGGAAGGTTTTCAGGCCCAAGGGCACCCACCAGAGCTCTTTCCTCCAAAGGCTAAAGAGAACCAGCCAAAGGAGTTGGAGGACCTGATCTTCGAAGAGTTGCCAGAAAATGCAGAGCACAAGCTGGAGGTCCGCGTGGTGCGCGAGGAGCCACCAGAGGAGCAATTTAAGGCAGAGCTCCTCGAAGAGTACCAGGTTTATAAGCGCTATCAAATGGTCATTCATAAGAATCCACCAGACGAGCCTTCTAGCGGAGGATCTAGCGGAGG	CTAACAACCATGgaaggttttcaggcccaagggcacccaccaGAGctctttcctccaaaggctaaaGAGaaccagccaaagGAGttggaggacctgatcttcgaaGAGttgccagaaaatgcaGAGcacaagctggaggtccgcgtggtgcgcGAGGAGccaccaGAGGAGcaatttaaggcaGAGctcctcgaaGAGtaccaggtttataagcgctatcaaatggtcattcataagaatccaccagacGAGcct	CTAACAACCATG	ATCCACCGGTACCATGGCTAGCCTAACAACCATGgaaggttttcaggcccaagggcacccaccaGAGctctttcctccaaaggctaaaGAGaaccagccaaagGAGttggaggacctgatcttcgaaGAGttgccagaaaatgcaGAGcacaagctggaggtccgcgtggtgcgcGAGGAGccaccaGAGGAGcaatttaaggcaGAGctcctcgaaGAGtaccaggtttataagcgctatcaaatggtcattcataagaatccaccagacGAGcctTCTAGCGGAGGATCTAGCGGAGG	7_sampled_680_from_cat6	ATE1	3020.0	0.12218543046357616	-0.04484427361392962
22	0.0	550.0	1498.0	0.0	5.0	550.0	hblOligo139235_Cat6	22	NM_1001976	6.0	GCAGGCGAACTGGAAGGTTTTCAGGCCCAAGGGCACCCACCATCTCTCTTTCCTCCAAAGGCTAAATCCAACCAGCCAAAGTCATTGGAGGACCTGATCTTCGAATCATTGCCAGAAAATGCAAGCCACAAGCTGGAGGTCCGCGTGGTGCGCTCATCACCACCATCATCACAATTTAAGGCAACTCTCCTCGAATCATACCAGGTTTATAAGCGCTATCAAATGGTCATTCATAAGAATCCACCAGACACTCCTTCTAGCGGAGGATCTAGCGGAGG	gcaggcgaactggaaggttttcaggcccaagggcacccaccatctctctttcctccaaaggctaaatccaaccagccaaagtcattggaggacctgatcttcgaatcattgccagaaaatgcaagccacaagctggaggtccgcgtggtgcgctcatcaccaccatcatcacaatttaaggcaactctcctcgaatcataccaggtttataagcgctatcaaatggtcattcataagaatccaccagacactcct		ATCCACCGGTACCATGGCTAGCgcaggcgaactggaaggttttcaggcccaagggcacccaccatctctctttcctccaaaggctaaatccaaccagccaaagtcattggaggacctgatcttcgaatcattgccagaaaatgcaagccacaagctggaggtccgcgtggtgcgctcatcaccaccatcatcacaatttaaggcaactctcctcgaatcataccaggtttataagcgctatcaaatggtcattcataagaatccaccagacactcctTCTAGCGGAGGATCTAGCGGAGG	6_phosphoprotein_peptides	ATE1	2048.0	0.2685546875	0.9250834027839205
23	0.0	0.0	865.0	0.0	3.0	0.0	hblOligo8395_Cat6	23	NM_1001976	7.0	GAGGTCCGCGTGGTGCGCTCATCACCACCATCATCACAATTTAAGGCAACTCTCCTCGAATCATACCAGGTTTATAAGCGCTATCAAATGGTCATTCATAAGAATCCACCAGACACTCCTACCGAAAGCCAATTTACTCGCTTCCTCTGTTCTTCACCTTTGGAGGCTGAAACTCCTCCAAACGGTCCAGATTGTGGGTACGGTTCCTTTCATCAGCAGTACTGGCTGGATGGGAAGATCATCGCTGTGGGTGTGTCTAGCGGAGGATCTAGCGGAGG	gaggtccgcgtggtgcgctcatcaccaccatcatcacaatttaaggcaactctcctcgaatcataccaggtttataagcgctatcaaatggtcattcataagaatccaccagacactcctaccgaaagccaatttactcgcttcctctgttcttcacctttggaggctgaaactcctccaaacggtccagattgtgggtacggttcctttcatcagcagtactggctggatgggaagatcatcgctgtgggtgtg		ATCCACCGGTACCATGGCTAGCgaggtccgcgtggtgcgctcatcaccaccatcatcacaatttaaggcaactctcctcgaatcataccaggtttataagcgctatcaaatggtcattcataagaatccaccagacactcctaccgaaagccaatttactcgcttcctctgttcttcacctttggaggctgaaactcctccaaacggtccagattgtgggtacggttcctttcatcagcagtactggctggatgggaagatcatcgctgtgggtgtgTCTAGCGGAGGATCTAGCGGAGG	6_phosphoprotein_peptides	ATE1	865.0	0.0
25	0.0	762.0	626.0	0.0	1.0	762.0	hblOligo139236_Cat6	25	NM_1001976	8.0	ACTCGCTTCCTCTGTTCTTCACCTTTGGAGGCTGAAACTCCTCCAAACGGTCCAGATTGTGGGTACGGTTCCTTTCATCAGCAGTACTGGCTGGATGGGAAGATCATCGCTGTGGGTGTGATTGACATCCTTCCAAATTGTGTCTCTTCTGTTTACCTGTATTATGACCCAGATTATTCATTCCTCTCTCTGGGGGTGTACTCTGCATTGCGCGAAATCGCATTTACTCGCCAGCTCCACGAGAAAACCAGCCAATCTAGCGGAGGATCTAGCGGAGG	actcgcttcctctgttcttcacctttggaggctgaaactcctccaaacggtccagattgtgggtacggttcctttcatcagcagtactggctggatgggaagatcatcgctgtgggtgtgattgacatccttccaaattgtgtctcttctgtttacctgtattatgacccagattattcattcctctctctgggggtgtactctgcattgcgcgaaatcgcatttactcgccagctccacgagaaaaccagccaa		ATCCACCGGTACCATGGCTAGCactcgcttcctctgttcttcacctttggaggctgaaactcctccaaacggtccagattgtgggtacggttcctttcatcagcagtactggctggatgggaagatcatcgctgtgggtgtgattgacatccttccaaattgtgtctcttctgtttacctgtattatgacccagattattcattcctctctctgggggtgtactctgcattgcgcgaaatcgcatttactcgccagctccacgagaaaaccagccaaTCTAGCGGAGGATCTAGCGGAGG	6_phosphoprotein_peptides	ATE1	1388.0	0.5489913544668588	2.1236474732211166
26	0.0	82.0	20.0	1.0	3.0	82.0	hblOligo8396_Cat6	26	NM_1001976	9.0	AATTGTGTCTCTTCTGTTTACCTGTATTATGACCCAGATTATTCATTCCTCTCTCTGGGGGTGTACTCTGCATTGCGCGAAATCGCATTTACTCGCCAGCTCCACGAGAAAACCAGCCAATTGTCATACTATTATATGGGCTTTTATATCCACAGTTGCCCTAAAATGAAATATAAAGGGCAGTACCGCCCTAGCGACCTCTTGTGCCCAGAAACCTATGTTTGGGTTCCAATTGAGCAATGCCTGCCTAGTCTGTCTAGCGGAGGATCTAGCGGAGG	aattgtgtctcttctgtttacctgtattatgacccagattattcattcctctctctgggggtgtactctgcattgcgcgaaatcgcatttactcgccagctccacgagaaaaccagccaattgtcatactattatatgggcttttatatccacagttgccctaaaatgaaatataaagggcagtaccgccctagcgacctcttgtgcccagaaacctatgtttgggttccaattgagcaatgcctgcctagtctg		ATCCACCGGTACCATGGCTAGCaattgtgtctcttctgtttacctgtattatgacccagattattcattcctctctctgggggtgtactctgcattgcgcgaaatcgcatttactcgccagctccacgagaaaaccagccaattgtcatactattatatgggcttttatatccacagttgccctaaaatgaaatataaagggcagtaccgccctagcgacctcttgtgcccagaaacctatgtttgggttccaattgagcaatgcctgcctagtctgTCTAGCGGAGGATCTAGCGGAGG	6_phosphoprotein_peptides	ATE1	102.0	0.803921568627451	3.3380382623448313
29	0.0	43.0	314.0	0.0	1.0	43.0	hblOligo251725_Cat3	29	NM_1003715	1.0	AAGTACACGATGGGGCGCGACGGGAAGCCAGAGTGGTGTCGCTTGTATTATGAGCGCAATGATCGCGATCAGGTCGAGTTTCTTATCCGCAAAGAGGTGGCTAAGCTTCAGGAGAAACGCGGGAACAAAGCAGAGGATAAAGCCGAGATCATGGCATTCGATGCACTCGTCGAGTTTTGTGAGGAACTTGGGCGCTGGGGCCGCGGTCATGGGAAAGAGCTTCGCGCCGCCTGGTGTGAGCAAGTTGTTGAGCGCTCTAGCGGAGGATCTAGCGGAGG	AAGTACACGATGgggcgcgacgggaagccaGAGtggtgtcgcttgtattatGAGcgcaatgatcgcgatcaggtcGAGtttcttatccgcaaagaggtggctaagcttcaggagaaacgcgggaacaaagcaGAGgataaagccGAGatcatggcattcgatgcactcgtcGAGttttgtgaggaacttgggcgctggggccgcggtcatgggaaaGAGcttcgcgccgcctggtgtGAGcaagttgttGAGcgc	AAGTACACGATG	ATCCACCGGTACCATGGCTAGCAAGTACACGATGgggcgcgacgggaagccaGAGtggtgtcgcttgtattatGAGcgcaatgatcgcgatcaggtcGAGtttcttatccgcaaagaggtggctaagcttcaggagaaacgcgggaacaaagcaGAGgataaagccGAGatcatggcattcgatgcactcgtcGAGttttgtgaggaacttgggcgctggggccgcggtcatgggaaaGAGcttcgcgccgcctggtgtGAGcaagttgttGAGcgcTCTAGCGGAGGATCTAGCGGAGG	3_4778_st_to_e_dna_repair_peptides_9NATG	RECQL5	357.0	0.12044817927170869	-0.06114158158012217
31	0.0	570.0	5510.0	1.0	24.0	570.0	hblOligo251726_Cat3	31	NM_1003716	1.0	GCCGGTCTTATGGCAAACGTTCGCTTTGTGGCTCACTGGAATATCGCTAAAGAGATGGCTGGTTATTATCAGGAGGAGGGGCGCGCCGGCCGCGACGGCAAGCCAGAGTGGTGCCGCCTCTACTACGAGCGCAACGATCGCGACCAGGTCGAGTTTCTCATCCGCAAAGAGGTCGCAAAGCTGCAAGAAAAGCGCGGGAATAAGGCAGAGGACAAGGCTGAGATCATGGCTTTTGACGCATTGGTCGAGTTCTGCTCTAGCGGAGGATCTAGCGGAGG	GCCGGTCTTATGgcaaacgttcgctttgtggctcactggaatatcgctaaaGAGatggctggttattatcaggagGAGgggcgcgccggccgcgacggcaagccaGAGtggtgccgcctctactacGAGcgcaacgatcgcgaccaggtcGAGtttctcatccgcaaagaggtcgcaaagctgcaagaaaagcgcgggaataaggcaGAGgacaaggctGAGatcatggcttttgacgcattggtcGAGttctgc	GCCGGTCTTATG	ATCCACCGGTACCATGGCTAGCGCCGGTCTTATGgcaaacgttcgctttgtggctcactggaatatcgctaaaGAGatggctggttattatcaggagGAGgggcgcgccggccgcgacggcaagccaGAGtggtgccgcctctactacGAGcgcaacgatcgcgaccaggtcGAGtttctcatccgcaaagaggtcgcaaagctgcaagaaaagcgcgggaataaggcaGAGgacaaggctGAGatcatggcttttgacgcattggtcGAGttctgcTCTAGCGGAGGATCTAGCGGAGG	3_4778_st_to_e_dna_repair_peptides_9NATG		6080.0	0.09375	-0.3416322526837954
36	0.0	391.0	464.0	0.0	3.0	391.0	hblOligo197437_Cat6	36	NM_1003891	2.0	TTCTTGAAAGCTAAGACACGCGACGAATACCTTTCCCTCGTGGCCCGCCTGATTATTCACTTTCGCGACATTCATAATAAAAAATCTCAGGCAAGCGTCAGCGATCCTATGAATGCTCTGCAATCACTGACCGGTGGCCCTGCTGCAGGGGCTGCTGGTATTGGGATGCCTCCTCGCGGCCCTGGCCAGTCATTGGGGGGGATGGGTTCATTGGGTGCAATGGGGCAACCAATGTCACTGTCTGGCCAGCCACCTTCTAGCGGAGGATCTAGCGGAGG	ttcttgaaagctaagacacgcgacgaatacctttccctcgtggcccgcctgattattcactttcgcgacattcataataaaaaatctcaggcaagcgtcagcgatcctatgaatgctctgcaatcactgaccggtggccctgctgcaggggctgctggtattgggatgcctcctcgcggccctggccagtcattgggggggatgggttcattgggtgcaatggggcaaccaatgtcactgtctggccagccacct		ATCCACCGGTACCATGGCTAGCttcttgaaagctaagacacgcgacgaatacctttccctcgtggcccgcctgattattcactttcgcgacattcataataaaaaatctcaggcaagcgtcagcgatcctatgaatgctctgcaatcactgaccggtggccctgctgcaggggctgctggtattgggatgcctcctcgcggccctggccagtcattgggggggatgggttcattgggtgcaatggggcaaccaatgtcactgtctggccagccacctTCTAGCGGAGGATCTAGCGGAGG	6_phosphoprotein_peptides	MED15	855.0	0.45730994152046783	1.755874296393679
40	0.0	531.0	1923.0	0.0	7.0	531.0	hblOligo197439_Cat7	40	NM_1003891	6.0	CAATTAGATATGCAGATTCAGCAGCAGCAGCAGCAGCTGCAGCGCATCGCTCAACTGCAGCTGCAGCAACAACAACAACAGCAACAGCAACAACAGCAGCAGCAGCAACAGGCCCTTCAAGCTCAACCACCTATTCAGCAACCACCTATGCAACAGCCTCAGCCACCACCTGAGCAAGCACTTCCACAGCAGTTGCAGCAGATGCACCACGAGCAGCACCATCAACCACCTCCTCAACCACAACAGCCACCAGTCTCTAGCGGAGGATCTAGCGGAGG	CAATTAGATATGcagattcagcagcagcagcagcagctgcagcgcatcgctcaactgcagctgcagcaacaacaacaacagcaacagcaacaacagcagcagcagcaacaggcccttcaagctcaaccacctattcagcaaccacctatgcaacagcctcagccaccacctGAGcaagcacttccacagcagttgcagcagatgcaccacGAGcagcaccatcaaccacctcctcaaccacaacagccaccagtc	CAATTAGATATG	ATCCACCGGTACCATGGCTAGCCAATTAGATATGcagattcagcagcagcagcagcagctgcagcgcatcgctcaactgcagctgcagcaacaacaacaacagcaacagcaacaacagcagcagcagcaacaggcccttcaagctcaaccacctattcagcaaccacctatgcaacagcctcagccaccacctGAGcaagcacttccacagcagttgcagcagatgcaccacGAGcagcaccatcaaccacctcctcaaccacaacagccaccagtcTCTAGCGGAGGATCTAGCGGAGG	7_sampled_680_from_cat6	MED15	2454.0	0.21638141809290953	0.6401715642877279
42	0.0	21.0	98.0	0.0	1.0	21.0	hblOligo72880_Cat6	42	NM_1003891	7.0	CAGCAACCACCTATGCAACAGCCTCAGCCACCACCTTCACAAGCACTTCCACAGCAGTTGCAGCAGATGCACCACACACAGCACCATCAACCACCTCCTCAACCACAACAGCCACCAGTCGCCCAAAACCAACCTAGCCAGTTGCCACCTCAAAGTCAAACACAGCCTCTCGTTTCTCAGGCACAGGCCTTGCCAGGTCAAATGCTCTATACACAGCCACCACTTAAGTTTGTGCGCGCCCCTATGGTGGTCCAATCTAGCGGAGGATCTAGCGGAGG	cagcaaccacctatgcaacagcctcagccaccaccttcacaagcacttccacagcagttgcagcagatgcaccacacacagcaccatcaaccacctcctcaaccacaacagccaccagtcgcccaaaaccaacctagccagttgccacctcaaagtcaaacacagcctctcgtttctcaggcacaggccttgccaggtcaaatgctctatacacagccaccacttaagtttgtgcgcgcccctatggtggtccaa		ATCCACCGGTACCATGGCTAGCcagcaaccacctatgcaacagcctcagccaccaccttcacaagcacttccacagcagttgcagcagatgcaccacacacagcaccatcaaccacctcctcaaccacaacagccaccagtcgcccaaaaccaacctagccagttgccacctcaaagtcaaacacagcctctcgtttctcaggcacaggccttgccaggtcaaatgctctatacacagccaccacttaagtttgtgcgcgcccctatggtggtccaaTCTAGCGGAGGATCTAGCGGAGG	6_phosphoprotein_peptides	MED15	119.0	0.17647058823529413	0.3866062476874199
43	0.0	858.0	4240.0	3.0	10.0	858.0	hblOligo197440_Cat6	43	NM_1003891	8.0	AGCCAGTTGCCACCTCAAAGTCAAACACAGCCTCTCGTTTCTCAGGCACAGGCCTTGCCAGGTCAAATGCTCTATACACAGCCACCACTTAAGTTTGTGCGCGCCCCTATGGTGGTCCAACAGCCACCAGTGCAACCTCAGGTCCAGCAGCAGCAAACAGCCGTCCAAACAGCCCAAGCCGCACAGATGGTCGCACCAGGTGTCCAAATGATCACCGAGGCCCTTGCACAGGGTGGTATGCACATCCGCGCACGCTCTAGCGGAGGATCTAGCGGAGG	agccagttgccacctcaaagtcaaacacagcctctcgtttctcaggcacaggccttgccaggtcaaatgctctatacacagccaccacttaagtttgtgcgcgcccctatggtggtccaacagccaccagtgcaacctcaggtccagcagcagcaaacagccgtccaaacagcccaagccgcacagatggtcgcaccaggtgtccaaatgatcaccgaggcccttgcacagggtggtatgcacatccgcgcacgc		ATCCACCGGTACCATGGCTAGCagccagttgccacctcaaagtcaaacacagcctctcgtttctcaggcacaggccttgccaggtcaaatgctctatacacagccaccacttaagtttgtgcgcgcccctatggtggtccaacagccaccagtgcaacctcaggtccagcagcagcaaacagccgtccaaacagcccaagccgcacagatggtcgcaccaggtgtccaaatgatcaccgaggcccttgcacagggtggtatgcacatccgcgcacgcTCTAGCGGAGGATCTAGCGGAGG	6_phosphoprotein_peptides	MED15	5098.0	0.16830129462534327	0.3293368398965275
44	0.0	277.0	1643.0	0.0	11.0	277.0	hblOligo72881_Cat7	44	NM_1003891	9.0	CCGAAGTCTATGCAGCAGCAAGAGGCCGTCCAAGAGGCCCAAGCCGCACAGATGGTCGCACCAGGTGTCCAAATGATCGAGGAGGCCCTTGCACAGGGTGGTATGCACATCCGCGCACGCTTTCCACCAGAGGAGGCCGTGGAGGCTATCCCAGAGGAGGAGATTCCTCTTGGTCGCCAACCAATGGCTCAAGTCGAGCAAGAGGAGTTGCCAATGCTCGAGGAGCCTGAGCCAGGCCAGCAGGTGCAAGAGCCATCTAGCGGAGGATCTAGCGGAGG	CCGAAGTCTATGcagcagcaaGAGgccgtccaaGAGgcccaagccgcacagatggtcgcaccaggtgtccaaatgatcGAGgaggcccttgcacagggtggtatgcacatccgcgcacgctttccaccaGAGGAGgccgtgGAGgctatcccaGAGGAGGAGattcctcttggtcgccaaccaatggctcaagtcGAGcaaGAGGAGttgccaatgctcGAGGAGcctGAGccaggccagcaggtgcaaGAGcca	CCGAAGTCTATG	ATCCACCGGTACCATGGCTAGCCCGAAGTCTATGcagcagcaaGAGgccgtccaaGAGgcccaagccgcacagatggtcgcaccaggtgtccaaatgatcGAGgaggcccttgcacagggtggtatgcacatccgcgcacgctttccaccaGAGGAGgccgtgGAGgctatcccaGAGGAGGAGattcctcttggtcgccaaccaatggctcaagtcGAGcaaGAGGAGttgccaatgctcGAGGAGcctGAGccaggccagcaggtgcaaGAGccaTCTAGCGGAGGATCTAGCGGAGG	7_sampled_680_from_cat6	MED15	1920.0	0.14427083333333332	0.14678967678463906
48	0.0	514.0	5465.0	0.0	26.0	514.0	hblOligo72882_Cat6	48	NM_1003891	11.0	CCTCCTCAACCTAGCCCACAACCAGGGCAGCCTTCCTCACAGCCAAACTCTAATGTGAGCTCAGGTCCTGCACCATCTCCTTCATCATTCCTTCCTTCTCCAAGTCCACAACCAAGCCAGTCTCCAGTGACAGCCCGCACACCTCAAAACTTCAGCGTCCCATCTCCAGGTCCATTGAACACCCCTGTGAACCCAAGTAGCGTTATGAGTCCTGCAGGCTCTAGTCAGGCTGAGGAGCAACAATACTTGGACAAATCTAGCGGAGGATCTAGCGGAGG	cctcctcaacctagcccacaaccagggcagccttcctcacagccaaactctaatgtgagctcaggtcctgcaccatctccttcatcattccttccttctccaagtccacaaccaagccagtctccagtgacagcccgcacacctcaaaacttcagcgtcccatctccaggtccattgaacacccctgtgaacccaagtagcgttatgagtcctgcaggctctagtcaggctgaggagcaacaatacttggacaaa		ATCCACCGGTACCATGGCTAGCcctcctcaacctagcccacaaccagggcagccttcctcacagccaaactctaatgtgagctcaggtcctgcaccatctccttcatcattccttccttctccaagtccacaaccaagccagtctccagtgacagcccgcacacctcaaaacttcagcgtcccatctccaggtccattgaacacccctgtgaacccaagtagcgttatgagtcctgcaggctctagtcaggctgaggagcaacaatacttggacaaaTCTAGCGGAGGATCTAGCGGAGG	6_phosphoprotein_peptides	MED15	5979.0	0.0859675531025255	-0.43684484652090516
49	0.0	185.0	1058.0	0.0	7.0	185.0	hblOligo197442_Cat7	49	NM_1003891	12.0	GTCTGCGAAATGAACTTCGAGGTCCCAGAGCCAGGTCCATTGAACGAGCCTGTGAACCCAGAGGAGGTTATGGAGCCTGCAGGCGAGGAGCAGGCTGAGGAGCAACAATACTTGGACAAACTTAAACAGCTTGAGAAGTATATTGAACCTCTCCGCCGCATGATCAACAAGATCGACAAGAACGAAGATCGCAAGAAAGATCTTGAGAAGATGAAAGAGCTGTTGGATATCCTTGAGGATCCAGAGAAGCGCTGCTCTAGCGGAGGATCTAGCGGAGG	GTCTGCGAAATGaacttcGAGgtcccaGAGccaggtccattgaacGAGcctgtgaacccaGAGGAGgttatgGAGcctgcaggcGAGGAGcaggctgaggagcaacaatacttggacaaacttaaacagcttGAGaagtatattgaacctctccgccgcatgatcaacaagatcgacaagaacgaagatcgcaagaaagatcttGAGaagatgaaaGAGctgttggatatccttGAGgatccaGAGaagcgctgc	GTCTGCGAAATG	ATCCACCGGTACCATGGCTAGCGTCTGCGAAATGaacttcGAGgtcccaGAGccaggtccattgaacGAGcctgtgaacccaGAGGAGgttatgGAGcctgcaggcGAGGAGcaggctgaggagcaacaatacttggacaaacttaaacagcttGAGaagtatattgaacctctccgccgcatgatcaacaagatcgacaagaacgaagatcgcaagaaagatcttGAGaagatgaaaGAGctgttggatatccttGAGgatccaGAGaagcgctgcTCTAGCGGAGGATCTAGCGGAGG	7_sampled_680_from_cat6	MED15	1243.0	0.14883346741753822	0.18327150129464886
51	0.0	308.0	1045.0	0.0	9.0	308.0	hblOligo72883_Cat6	51	NM_1003891	13.0	AAGTATATTGAACCTCTCCGCCGCATGATCAACAAGATCGACAAGAACGAAGATCGCAAGAAAGATCTTAGCAAGATGAAAAGTCTGTTGGATATCCTTACCGATCCAAGTAAGCGCTGCCCTCTGAAAACTCTGCAGAAATGCGAAATCGCACTCGAAAAACTGAAGAACGATATGGCCGTGCCAACACCACCACCTCCACCTGTCCCTCCTACCAAACAACAGTATCTTTGCCAGCCTCTTCTGGACGCCGTGTCTAGCGGAGGATCTAGCGGAGG	aagtatattgaacctctccgccgcatgatcaacaagatcgacaagaacgaagatcgcaagaaagatcttagcaagatgaaaagtctgttggatatccttaccgatccaagtaagcgctgccctctgaaaactctgcagaaatgcgaaatcgcactcgaaaaactgaagaacgatatggccgtgccaacaccaccacctccacctgtccctcctaccaaacaacagtatctttgccagcctcttctggacgccgtg		ATCCACCGGTACCATGGCTAGCaagtatattgaacctctccgccgcatgatcaacaagatcgacaagaacgaagatcgcaagaaagatcttagcaagatgaaaagtctgttggatatccttaccgatccaagtaagcgctgccctctgaaaactctgcagaaatgcgaaatcgcactcgaaaaactgaagaacgatatggccgtgccaacaccaccacctccacctgtccctcctaccaaacaacagtatctttgccagcctcttctggacgccgtgTCTAGCGGAGGATCTAGCGGAGG	6_phosphoprotein_peptides	MED15	1353.0	0.22764227642276422	0.7053789072092318
53	0.0	3261.0	4799.0	0.0	29.0	3261.0	hblOligo197443_Cat6	53	NM_1003891	14.0	CAGAAATGCGAAATCGCACTCGAAAAACTGAAGAACGATATGGCCGTGCCAACACCACCACCTCCACCTGTCCCTCCTACCAAACAACAGTATCTTTGCCAGCCTCTTCTGGACGCCGTGTTGGCAAACATCCGCAGCCCTGTTTTTAACCATTCTTTGTATCGCACTTTTGTCCCAGCTATGACCGCTATCCACGGTCCACCAATCACCGCACCAGTCGTTTGTACCCGCAAACGCCGCTTGGAGGATGATGAATCTAGCGGAGGATCTAGCGGAGG	cagaaatgcgaaatcgcactcgaaaaactgaagaacgatatggccgtgccaacaccaccacctccacctgtccctcctaccaaacaacagtatctttgccagcctcttctggacgccgtgttggcaaacatccgcagccctgtttttaaccattctttgtatcgcacttttgtcccagctatgaccgctatccacggtccaccaatcaccgcaccagtcgtttgtacccgcaaacgccgcttggaggatgatgaa		ATCCACCGGTACCATGGCTAGCcagaaatgcgaaatcgcactcgaaaaactgaagaacgatatggccgtgccaacaccaccacctccacctgtccctcctaccaaacaacagtatctttgccagcctcttctggacgccgtgttggcaaacatccgcagccctgtttttaaccattctttgtatcgcacttttgtcccagctatgaccgctatccacggtccaccaatcaccgcaccagtcgtttgtacccgcaaacgccgcttggaggatgatgaaTCTAGCGGAGGATCTAGCGGAGG	6_phosphoprotein_peptides	MED15	8060.0	0.40459057071960297	1.5406776225656422
54	0.0	5.0	96.0	0.0	1.0	5.0	hblOligo72884_Cat6	54	NM_1003891	15.0	AGCCCTGTTTTTAACCATTCTTTGTATCGCACTTTTGTCCCAGCTATGACCGCTATCCACGGTCCACCAATCACCGCACCAGTCGTTTGTACCCGCAAACGCCGCTTGGAGGATGATGAACGCCAAAGCATCCCAAGTGTGCTTCAAGGGGAGGTTGCACGCCTTGATCCTAAGTTTCTCGTTAATCTTGATCCTTCACATTGCTCTAACAATGGCACCGTCCACTTGATTTGCAAGTTGGACGACAAGGACTTGTCTAGCGGAGGATCTAGCGGAGG	agccctgtttttaaccattctttgtatcgcacttttgtcccagctatgaccgctatccacggtccaccaatcaccgcaccagtcgtttgtacccgcaaacgccgcttggaggatgatgaacgccaaagcatcccaagtgtgcttcaaggggaggttgcacgccttgatcctaagtttctcgttaatcttgatccttcacattgctctaacaatggcaccgtccacttgatttgcaagttggacgacaaggacttg		ATCCACCGGTACCATGGCTAGCagccctgtttttaaccattctttgtatcgcacttttgtcccagctatgaccgctatccacggtccaccaatcaccgcaccagtcgtttgtacccgcaaacgccgcttggaggatgatgaacgccaaagcatcccaagtgtgcttcaaggggaggttgcacgccttgatcctaagtttctcgttaatcttgatccttcacattgctctaacaatggcaccgtccacttgatttgcaagttggacgacaaggacttgTCTAGCGGAGGATCTAGCGGAGG	6_phosphoprotein_peptides	MED15	101.0	0.04950495049504951	-1.0278589903991668
55	0.0	1487.0	5300.0	0.0	121.0	1487.0	hblOligo197444_Cat7	55	NM_1003891	16.0	TGGGATAGAATGGGGGAGGTTGCACGCCTTGATCCTAAGTTTCTCGTTAATCTTGATCCTGAGCATTGCGAGAACAATGGCGAGGTCCACTTGATTTGCAAGTTGGACGACAAGGACTTGCCAGAGGTTCCTCCACTTGAGCTTGAGGTTCCAGCAGATTATCCAGCTCAGGAGCCTCTCTGGATCGATCGCCAGTGGCAGTATGACGCAAACCCTTTTCTGCAGGAGGTTCATCGCTGCATGGAGGAGCGCCTGTCTAGCGGAGGATCTAGCGGAGG	TGGGATAGAATGggggaggttgcacgccttgatcctaagtttctcgttaatcttgatcctGAGcattgcGAGaacaatggcGAGgtccacttgatttgcaagttggacgacaaggacttgccaGAGgttcctccacttgagcttGAGgttccagcagattatccagctcagGAGcctctctggatcgatcgccagtggcagtatgacgcaaacccttttctgcagGAGgttcatcgctgcatgGAGGAGcgcctg	TGGGATAGAATG	ATCCACCGGTACCATGGCTAGCTGGGATAGAATGggggaggttgcacgccttgatcctaagtttctcgttaatcttgatcctGAGcattgcGAGaacaatggcGAGgtccacttgatttgcaagttggacgacaaggacttgccaGAGgttcctccacttgagcttGAGgttccagcagattatccagctcagGAGcctctctggatcgatcgccagtggcagtatgacgcaaacccttttctgcagGAGgttcatcgctgcatgGAGGAGcgcctgTCTAGCGGAGGATCTAGCGGAGG	7_sampled_680_from_cat6	MED15	6787.0	0.21909532930602624	0.6561051355545107
56	0.0	169.0	309.0	0.0	3.0	169.0	hblOligo197444_Cat6	56	NM_1003891	16.0	AGTGTGCTTCAAGGGGAGGTTGCACGCCTTGATCCTAAGTTTCTCGTTAATCTTGATCCTTCACATTGCTCTAACAATGGCACCGTCCACTTGATTTGCAAGTTGGACGACAAGGACTTGCCATCCGTTCCTCCACTTGAGCTTTCAGTTCCAGCAGATTATCCAGCTCAGTCACCTCTCTGGATCGATCGCCAGTGGCAGTATGACGCAAACCCTTTTCTGCAGAGCGTTCATCGCTGCATGACTTCACGCCTGTCTAGCGGAGGATCTAGCGGAGG	agtgtgcttcaaggggaggttgcacgccttgatcctaagtttctcgttaatcttgatccttcacattgctctaacaatggcaccgtccacttgatttgcaagttggacgacaaggacttgccatccgttcctccacttgagctttcagttccagcagattatccagctcagtcacctctctggatcgatcgccagtggcagtatgacgcaaacccttttctgcagagcgttcatcgctgcatgacttcacgcctg		ATCCACCGGTACCATGGCTAGCagtgtgcttcaaggggaggttgcacgccttgatcctaagtttctcgttaatcttgatccttcacattgctctaacaatggcaccgtccacttgatttgcaagttggacgacaaggacttgccatccgttcctccacttgagctttcagttccagcagattatccagctcagtcacctctctggatcgatcgccagtggcagtatgacgcaaacccttttctgcagagcgttcatcgctgcatgacttcacgcctgTCTAGCGGAGGATCTAGCGGAGG	6_phosphoprotein_peptides	MED15	478.0	0.35355648535564854	1.3236087266598968
57	0.0	275.0	216.0	193.0	1.0	275.0	hblOligo72885_Cat7	57	NM_1003891	17.0	GAATCTTGGATGTGCAAGTTGGACGACAAGGACTTGCCAGAGGTTCCTCCACTTGAGCTTGAGGTTCCAGCAGATTATCCAGCTCAGGAGCCTCTCTGGATCGATCGCCAGTGGCAGTATGACGCAAACCCTTTTCTGCAGGAGGTTCATCGCTGCATGGAGGAGCGCCTGCTCCAGTTGCCAGATAAGCATGAGGTCGAGGCACTCCTCAATGAGTGGGCCCAAGAGGTTCATCAAGCCTGTCTTGAGGCAGCCTCTAGCGGAGGATCTAGCGGAGG	GAATCTTGGATGtgcaagttggacgacaaggacttgccaGAGgttcctccacttgagcttGAGgttccagcagattatccagctcagGAGcctctctggatcgatcgccagtggcagtatgacgcaaacccttttctgcagGAGgttcatcgctgcatgGAGGAGcgcctgctccagttgccagataagcatGAGgtcGAGgcactcctcaatGAGtgggcccaaGAGgttcatcaagcctgtcttGAGgcagcc	GAATCTTGGATG	ATCCACCGGTACCATGGCTAGCGAATCTTGGATGtgcaagttggacgacaaggacttgccaGAGgttcctccacttgagcttGAGgttccagcagattatccagctcagGAGcctctctggatcgatcgccagtggcagtatgacgcaaacccttttctgcagGAGgttcatcgctgcatgGAGGAGcgcctgctccagttgccagataagcatGAGgtcGAGgcactcctcaatGAGtgggcccaaGAGgttcatcaagcctgtcttGAGgcagccTCTAGCGGAGGATCTAGCGGAGG	7_sampled_680_from_cat6	MED15	491.0	0.560081466395112	2.168543978616975
59	0.0	372.0	2649.0	3.0	8.0	372.0	hblOligo85948_Cat3	59	NM_1003931	1.0	AGGTGGTCAATGCTGGCCATGGCCCCAAAGCCAAAACCATGGGTTCAAGAGGAAGGGCCAGAAAAAAAAAAGGGTCGCCAGGCTGGTCGCGAAGAAGATCCATTCCGCGAGGAGGCAGAAGCACTCAAGGCAATCCCAGCCGAGAAACGCATCATTCGCGTTGATCCTGAGTGTCCTCTTGAGGAGAACCCTGGGGAGCAGGTGTATGAAGATTACAATTGTGAGCTCAATCAGGAGAATATTGAAAACAATAACTCTAGCGGAGGATCTAGCGGAGG	AGGTGGTCAATGctggccatggccccaaagccaaaaccatgggttcaaGAGgaagggccagaaaaaaaaaagggtcgccaggctggtcgcgaagaagatccattccgcGAGGAGgcagaagcactcaaggcaatcccagccgagaaacgcatcattcgcgttgatcctGAGtgtcctcttGAGGAGaaccctgggGAGcaggtgtatgaagattacaattgtGAGctcaatcagGAGaatattgaaaacaataac	AGGTGGTCAATG	ATCCACCGGTACCATGGCTAGCAGGTGGTCAATGctggccatggccccaaagccaaaaccatgggttcaaGAGgaagggccagaaaaaaaaaagggtcgccaggctggtcgcgaagaagatccattccgcGAGGAGgcagaagcactcaaggcaatcccagccgagaaacgcatcattcgcgttgatcctGAGtgtcctcttGAGGAGaaccctgggGAGcaggtgtatgaagattacaattgtGAGctcaatcagGAGaatattgaaaacaataacTCTAGCGGAGGATCTAGCGGAGG	3_4778_st_to_e_dna_repair_peptides_9NATG	PARP3	3021.0	0.12313803376365443	-0.03599234636435433
60	0.0	69.0	981.0	0.0	3.0	69.0	hblOligo85948_Cat2	60	NM_1003931	1.0	AGTCTTTTGTTCCTGGCCATGGCCCCAAAGCCAAAACCATGGGTTCAAACAGAAGGGCCAGAAAAAAAAAAGGGTCGCCAGGCTGGTCGCGAAGAAGATCCATTCCGCTCTACAGCAGAAGCACTCAAGGCAATCCCAGCCGAGAAACGCATCATTCGCGTTGATCCTACCTGTCCTCTTTCTAGCAACCCTGGGACCCAGGTGTATGAAGATTACAATTGTACCCTCAATCAGACAAATATTGAAAACAATAACTCTAGCGGAGGATCTAGCGGAGG	agtcttttgttcctggccatggccccaaagccaaaaccatgggttcaaacagaagggccagaaaaaaaaaagggtcgccaggctggtcgcgaagaagatccattccgctctacagcagaagcactcaaggcaatcccagccgagaaacgcatcattcgcgttgatcctacctgtcctctttctagcaaccctgggacccaggtgtatgaagattacaattgtaccctcaatcagacaaatattgaaaacaataac		ATCCACCGGTACCATGGCTAGCagtcttttgttcctggccatggccccaaagccaaaaccatgggttcaaacagaagggccagaaaaaaaaaagggtcgccaggctggtcgcgaagaagatccattccgctctacagcagaagcactcaaggcaatcccagccgagaaacgcatcattcgcgttgatcctacctgtcctctttctagcaaccctgggacccaggtgtatgaagattacaattgtaccctcaatcagacaaatattgaaaacaataacTCTAGCGGAGGATCTAGCGGAGG	2_wt_dna_repair_peptides	PARP3	1050.0	0.06571428571428571	-0.727414666333535
63	0.0	100.0	223.0	0.0	3.0	100.0	hblOligo85949_Cat3	63	NM_1003931	3.0	GAAGTGCAAATGTTGCAAGACGAGAATCGCTTTTTTGAGTGCTGGAACCACTGGGGGCGCGTGGGCGAGGTGGGGCAGGAGAAGATCAACCACTTCGAGCGCCTTGAGGACGCAAAGAAGGACTTTGAGAAAAAGTTTCGCGAAAAGGAGAAGAATAACTGGGCTGAACGCGATCACTTTGTTGAGCATCCTGGTAAATACGAGTTGATCGAAGTCCAAGCTGAGGATGAGGCCCAAGAGGCTGTTGTGAAGGTCTCTAGCGGAGGATCTAGCGGAGG	GAAGTGCAAATGttgcaagacGAGaatcgcttttttGAGtgctggaaccactgggggcgcgtgggcgaggtggggcagGAGaagatcaaccacttcGAGcgccttgaggacgcaaagaaggactttgagaaaaagtttcgcgaaaagGAGaagaataactgggctgaacgcgatcactttgttGAGcatcctggtaaatacGAGttgatcgaagtccaagctgaggatgaggcccaagaggctgttgtgaaggtc	GAAGTGCAAATG	ATCCACCGGTACCATGGCTAGCGAAGTGCAAATGttgcaagacGAGaatcgcttttttGAGtgctggaaccactgggggcgcgtgggcgaggtggggcagGAGaagatcaaccacttcGAGcgccttgaggacgcaaagaaggactttgagaaaaagtttcgcgaaaagGAGaagaataactgggctgaacgcgatcactttgttGAGcatcctggtaaatacGAGttgatcgaagtccaagctgaggatgaggcccaagaggctgttgtgaaggtcTCTAGCGGAGGATCTAGCGGAGG	3_4778_st_to_e_dna_repair_peptides_9NATG	PARP3	323.0	0.30959752321981426	1.1250497031625415
65	0.0	70.0	381.0	0.0	2.0	70.0	hblOligo209509_Cat3	65	NM_1003931	4.0	CGGCGGATGATGGAGAAGAATAACTGGGCTGAACGCGATCACTTTGTTGAGCATCCTGGTAAATACGAGTTGATCGAAGTCCAAGCTGAGGATGAGGCCCAAGAGGCTGTTGTGAAGGTCGATCGCGGCCCAGTGCGCGAGGTCGAGAAACGCGTCCAGCCTTGCGAGCTTGACCCTGCCGAGCAAAAGCTGATTGAGAATATCTTTGAGAAAGAAATGTTCAAAAATGAGATGGCACTTATGGACCTCGATGTTTCTAGCGGAGGATCTAGCGGAGG	CGGCGGATGATGGAGaagaataactgggctgaacgcgatcactttgttGAGcatcctggtaaatacGAGttgatcgaagtccaagctgaggatgaggcccaagaggctgttgtgaaggtcgatcgcggcccagtgcgcGAGgtcGAGaaacgcgtccagccttgcGAGcttgaccctgccGAGcaaaagctgattGAGaatatctttGAGaaagaaatgttcaaaaatGAGatggcacttatggacctcgatgtt	CGGCGGATGATG	ATCCACCGGTACCATGGCTAGCCGGCGGATGATGGAGaagaataactgggctgaacgcgatcactttgttGAGcatcctggtaaatacGAGttgatcgaagtccaagctgaggatgaggcccaagaggctgttgtgaaggtcgatcgcggcccagtgcgcGAGgtcGAGaaacgcgtccagccttgcGAGcttgaccctgccGAGcaaaagctgattGAGaatatctttGAGaaagaaatgttcaaaaatGAGatggcacttatggacctcgatgttTCTAGCGGAGGATCTAGCGGAGG	3_4778_st_to_e_dna_repair_peptides_9NATG	PARP3	451.0	0.15521064301552107	0.23274715555722691
67	0.0	297.0	3804.0	0.0	17.0	297.0	hblOligo85950_Cat3	67	NM_1003931	5.0	GGTTTACCGATGAAACGCGTCCAGCCTTGCGAGCTTGACCCTGCCGAGCAAAAGCTGATTGAGAATATCTTTGAGAAAGAAATGTTCAAAAATGAGATGGCACTTATGGACCTCGATGTTAAGAAAATGCCTCTCGGGAAGCTTGAGAAGCAGCAAATTGCTCGCGGGTTCGAGGCTCTGGAGGCTCTCGAAGAAGCCCTCAAGGGCCCAGAGGATGGTGGTCAAGAGTTGGAGGAGCTTGAGGAGCACTTTTATTCTAGCGGAGGATCTAGCGGAGG	GGTTTACCGATGaaacgcgtccagccttgcGAGcttgaccctgccGAGcaaaagctgattGAGaatatctttGAGaaagaaatgttcaaaaatGAGatggcacttatggacctcgatgttaagaaaatgcctctcgggaagcttGAGaagcagcaaattgctcgcgggttcgaggctctggaggctctcgaagaagccctcaagggcccaGAGgatggtggtcaaGAGttggaggagcttGAGGAGcacttttat	GGTTTACCGATG	ATCCACCGGTACCATGGCTAGCGGTTTACCGATGaaacgcgtccagccttgcGAGcttgaccctgccGAGcaaaagctgattGAGaatatctttGAGaaagaaatgttcaaaaatGAGatggcacttatggacctcgatgttaagaaaatgcctctcgggaagcttGAGaagcagcaaattgctcgcgggttcgaggctctggaggctctcgaagaagccctcaagggcccaGAGgatggtggtcaaGAGttggaggagcttGAGGAGcacttttatTCTAGCGGAGGATCTAGCGGAGG	3_4778_st_to_e_dna_repair_peptides_9NATG	PARP3	4101.0	0.07242136064374542	-0.6230249962280126
69	0.0	662.0	667.0	0.0	6.0	662.0	hblOligo209510_Cat3	69	NM_1003931	6.0	TCACGTATAATGAAGCAGCAAATTGCTCGCGGGTTCGAGGCTCTGGAGGCTCTCGAAGAAGCCCTCAAGGGCCCAGAGGATGGTGGTCAAGAGTTGGAGGAGCTTGAGGAGCACTTTTATGAGGTCATCCCTCATAACTTTGGCCACGAGCAACCTCCACCAATCAATGAGCCAGAGTTGCTGCAGGCCAAAAAAGATATGTTGCTCGTCCTCGCCGATATCGAGCTTGCTCAGGCCTTGCAGGCAGTCGAGGAGTCTAGCGGAGGATCTAGCGGAGG	TCACGTATAATGaagcagcaaattgctcgcgggttcgaggctctggaggctctcgaagaagccctcaagggcccaGAGgatggtggtcaaGAGttggaggagcttGAGGAGcacttttatGAGgtcatccctcataactttggccacGAGcaacctccaccaatcaatGAGccagagttgctgcaggccaaaaaagatatgttgctcgtcctcgccgatatcgagcttgctcaggccttgcaggcagtcGAGgag	TCACGTATAATG	ATCCACCGGTACCATGGCTAGCTCACGTATAATGaagcagcaaattgctcgcgggttcgaggctctggaggctctcgaagaagccctcaagggcccaGAGgatggtggtcaaGAGttggaggagcttGAGGAGcacttttatGAGgtcatccctcataactttggccacGAGcaacctccaccaatcaatGAGccagagttgctgcaggccaaaaaagatatgttgctcgtcctcgccgatatcgagcttgctcaggccttgcaggcagtcGAGgagTCTAGCGGAGGATCTAGCGGAGG	3_4778_st_to_e_dna_repair_peptides_9NATG	PARP3	1329.0	0.49811888638073737	1.919526798655953
70	0.0	1.0	48.0	0.0	0.0	1.0	hblOligo209510_Cat2	70	NM_1003931	6.0	GGGAAGCTTAGCAAGCAGCAAATTGCTCGCGGGTTCGAGGCTCTGGAGGCTCTCGAAGAAGCCCTCAAGGGCCCAACCGATGGTGGTCAATCTTTGGAGGAGCTTTCTAGCCACTTTTATACCGTCATCCCTCATAACTTTGGCCACAGTCAACCTCCACCAATCAATTCTCCAGAGTTGCTGCAGGCCAAAAAAGATATGTTGCTCGTCCTCGCCGATATCGAGCTTGCTCAGGCCTTGCAGGCAGTCAGTGAGTCTAGCGGAGGATCTAGCGGAGG	gggaagcttagcaagcagcaaattgctcgcgggttcgaggctctggaggctctcgaagaagccctcaagggcccaaccgatggtggtcaatctttggaggagctttctagccacttttataccgtcatccctcataactttggccacagtcaacctccaccaatcaattctccagagttgctgcaggccaaaaaagatatgttgctcgtcctcgccgatatcgagcttgctcaggccttgcaggcagtcagtgag		ATCCACCGGTACCATGGCTAGCgggaagcttagcaagcagcaaattgctcgcgggttcgaggctctggaggctctcgaagaagccctcaagggcccaaccgatggtggtcaatctttggaggagctttctagccacttttataccgtcatccctcataactttggccacagtcaacctccaccaatcaattctccagagttgctgcaggccaaaaaagatatgttgctcgtcctcgccgatatcgagcttgctcaggccttgcaggcagtcagtgagTCTAGCGGAGGATCTAGCGGAGG	2_wt_dna_repair_peptides	PARP3	49.0	0.02040816326530612	-1.9441497222733224
71	0.0	1045.0	2666.0	1.0	15.0	1045.0	hblOligo85951_Cat3	71	NM_1003931	7.0	TGCTTCAGTATGGAGCAACCTCCACCAATCAATGAGCCAGAGTTGCTGCAGGCCAAAAAAGATATGTTGCTCGTCCTCGCCGATATCGAGCTTGCTCAGGCCTTGCAGGCAGTCGAGGAGCAGGAAAAAGAGGTCGAAGAGGTTCCACATCCTTTGGACCGCGATTACCAACTTTTGAAATGCCAGTTGCAGCTTCTCGACGAGGGGGCTCCTGAATACAAAGTCATTCAAGAGTACCTCGAACAGGAGGGTGAGTCTAGCGGAGGATCTAGCGGAGG	TGCTTCAGTATGGAGcaacctccaccaatcaatGAGccagagttgctgcaggccaaaaaagatatgttgctcgtcctcgccgatatcgagcttgctcaggccttgcaggcagtcGAGgagcaggaaaaaGAGgtcgaagaggttccacatcctttggaccgcgattaccaacttttgaaatgccagttgcagcttctcgacGAGggggctcctgaatacaaagtcattcaaGAGtacctcgaacagGAGggtGAG	TGCTTCAGTATG	ATCCACCGGTACCATGGCTAGCTGCTTCAGTATGGAGcaacctccaccaatcaatGAGccagagttgctgcaggccaaaaaagatatgttgctcgtcctcgccgatatcgagcttgctcaggccttgcaggcagtcGAGgagcaggaaaaaGAGgtcgaagaggttccacatcctttggaccgcgattaccaacttttgaaatgccagttgcagcttctcgacGAGggggctcctgaatacaaagtcattcaaGAGtacctcgaacagGAGggtGAGTCTAGCGGAGGATCTAGCGGAGG	3_4778_st_to_e_dna_repair_peptides_9NATG	PARP3	3711.0	0.2815952573430342	0.9904889522948261
72	0.0	458.0	984.0	0.0	3.0	458.0	hblOligo85951_Cat2	72	NM_1003931	7.0	AACTTTGGCCACAGTCAACCTCCACCAATCAATTCTCCAGAGTTGCTGCAGGCCAAAAAAGATATGTTGCTCGTCCTCGCCGATATCGAGCTTGCTCAGGCCTTGCAGGCAGTCAGTGAGCAGGAAAAAACAGTCGAAGAGGTTCCACATCCTTTGGACCGCGATTACCAACTTTTGAAATGCCAGTTGCAGCTTCTCGACAGTGGGGCTCCTGAATACAAAGTCATTCAAACTTACCTCGAACAGACCGGTTCATCTAGCGGAGGATCTAGCGGAGG	aactttggccacagtcaacctccaccaatcaattctccagagttgctgcaggccaaaaaagatatgttgctcgtcctcgccgatatcgagcttgctcaggccttgcaggcagtcagtgagcaggaaaaaacagtcgaagaggttccacatcctttggaccgcgattaccaacttttgaaatgccagttgcagcttctcgacagtggggctcctgaatacaaagtcattcaaacttacctcgaacagaccggttca		ATCCACCGGTACCATGGCTAGCaactttggccacagtcaacctccaccaatcaattctccagagttgctgcaggccaaaaaagatatgttgctcgtcctcgccgatatcgagcttgctcaggccttgcaggcagtcagtgagcaggaaaaaacagtcgaagaggttccacatcctttggaccgcgattaccaacttttgaaatgccagttgcagcttctcgacagtggggctcctgaatacaaagtcattcaaacttacctcgaacagaccggttcaTCTAGCGGAGGATCTAGCGGAGG	2_wt_dna_repair_peptides	PARP3	1442.0	0.31761442441054094	1.1622945756965004
73	0.0	0.0	89.0	0.0	1.0	0.0	hblOligo209511_Cat3	73	NM_1003931	8.0	CTTGACATTATGCATCCTTTGGACCGCGATTACCAACTTTTGAAATGCCAGTTGCAGCTTCTCGACGAGGGGGCTCCTGAATACAAAGTCATTCAAGAGTACCTCGAACAGGAGGGTGAGAATCACCGCTGCCCTGAGCTTCAACATATTTGGAAGGTCAACCAGGAAGGTGAAGAGGACCGCTTCCAAGCACATGAGAAACTTGGCAACCGCAAGTTGCTCTGGCACGGTGAGAACATGGCAGTCGTTGCAGCATCTAGCGGAGGATCTAGCGGAGG	CTTGACATTATGcatcctttggaccgcgattaccaacttttgaaatgccagttgcagcttctcgacGAGggggctcctgaatacaaagtcattcaaGAGtacctcgaacagGAGggtGAGaatcaccgctgccctGAGcttcaacatatttggaaggtcaaccaggaaggtgaagaggaccgcttccaagcacatGAGaaacttggcaaccgcaagttgctctggcacggtGAGaacatggcagtcgttgcagca	CTTGACATTATG	ATCCACCGGTACCATGGCTAGCCTTGACATTATGcatcctttggaccgcgattaccaacttttgaaatgccagttgcagcttctcgacGAGggggctcctgaatacaaagtcattcaaGAGtacctcgaacagGAGggtGAGaatcaccgctgccctGAGcttcaacatatttggaaggtcaaccaggaaggtgaagaggaccgcttccaagcacatGAGaaacttggcaaccgcaagttgctctggcacggtGAGaacatggcagtcgttgcagcaTCTAGCGGAGGATCTAGCGGAGG	3_4778_st_to_e_dna_repair_peptides_9NATG	PARP3	89.0	0.0
75	0.0	231.0	1402.0	106.0	3.0	231.0	hblOligo85952_Cat3	75	NM_1003931	9.0	AGTTATCTCATGATTTGGAAGGTCAACCAGGAAGGTGAAGAGGACCGCTTCCAAGCACATGAGAAACTTGGCAACCGCAAGTTGCTCTGGCACGGTGAGAACATGGCAGTCGTTGCAGCAATTCTCGAGGAGGGTCTTCGCATTATGCCACATGAGGGTGGCCGCGTCGGCAAGGGGATCTACTTTGCTGAGGAAAACGAGAAGGAGGCTGGGTACGTCATTGGGATGAAGTGTGGTGCACACCATGTTGGGTATTCTAGCGGAGGATCTAGCGGAGG	AGTTATCTCATGatttggaaggtcaaccaggaaggtgaagaggaccgcttccaagcacatGAGaaacttggcaaccgcaagttgctctggcacggtGAGaacatggcagtcgttgcagcaattctcGAGGAGggtcttcgcattatgccacatGAGggtggccgcgtcggcaaggggatctactttgctGAGgaaaacGAGaagGAGgctgggtacgtcattgggatgaagtgtggtgcacaccatgttgggtat	AGTTATCTCATG	ATCCACCGGTACCATGGCTAGCAGTTATCTCATGatttggaaggtcaaccaggaaggtgaagaggaccgcttccaagcacatGAGaaacttggcaaccgcaagttgctctggcacggtGAGaacatggcagtcgttgcagcaattctcGAGGAGggtcttcgcattatgccacatGAGggtggccgcgtcggcaaggggatctactttgctGAGgaaaacGAGaagGAGgctgggtacgtcattgggatgaagtgtggtgcacaccatgttgggtatTCTAGCGGAGGATCTAGCGGAGG	3_4778_st_to_e_dna_repair_peptides_9NATG	PARP3	1633.0	0.14145744029393753	0.12381393156182674
76	0.0	1263.0	4325.0	1.0	15.0	1263.0	hblOligo85952_Cat2	76	NM_1003931	9.0	ACACTTCAACATATTTGGAAGGTCAACCAGGAAGGTGAAGAGGACCGCTTCCAAGCACATAGCAAACTTGGCAACCGCAAGTTGCTCTGGCACGGTACCAACATGGCAGTCGTTGCAGCAATTCTCACTTCTGGTCTTCGCATTATGCCACATAGCGGTGGCCGCGTCGGCAAGGGGATCTACTTTGCTTCAGAAAACAGCAAGAGTGCTGGGTACGTCATTGGGATGAAGTGTGGTGCACACCATGTTGGGTATTCTAGCGGAGGATCTAGCGGAGG	acacttcaacatatttggaaggtcaaccaggaaggtgaagaggaccgcttccaagcacatagcaaacttggcaaccgcaagttgctctggcacggtaccaacatggcagtcgttgcagcaattctcacttctggtcttcgcattatgccacatagcggtggccgcgtcggcaaggggatctactttgcttcagaaaacagcaagagtgctgggtacgtcattgggatgaagtgtggtgcacaccatgttgggtat		ATCCACCGGTACCATGGCTAGCacacttcaacatatttggaaggtcaaccaggaaggtgaagaggaccgcttccaagcacatagcaaacttggcaaccgcaagttgctctggcacggtaccaacatggcagtcgttgcagcaattctcacttctggtcttcgcattatgccacatagcggtggccgcgtcggcaaggggatctactttgcttcagaaaacagcaagagtgctgggtacgtcattgggatgaagtgtggtgcacaccatgttgggtatTCTAGCGGAGGATCTAGCGGAGG	2_wt_dna_repair_peptides	PARP3	5588.0	0.2260200429491768	0.69612899161908
77	0.0	77.0	1092.0	0.0	479.0	77.0	hblOligo209512_Cat3	77	NM_1003931	10.0	AGCTCCGGCATGCCACATGAGGGTGGCCGCGTCGGCAAGGGGATCTACTTTGCTGAGGAAAACGAGAAGGAGGCTGGGTACGTCATTGGGATGAAGTGTGGTGCACACCATGTTGGGTATATGTTCTTGGGCGAAGTTGCATTGGGTCGCGAGCATCATATCAACGAGGATAACCCTGAGCTCAAGGAGCCACCACCTGGCTTCGACGAGGTTATCGCACGCGGTCACGAGGAGCCAGACCCAGAGCAAGACGAGTCTAGCGGAGGATCTAGCGGAGG	AGCTCCGGCATGccacatGAGggtggccgcgtcggcaaggggatctactttgctGAGgaaaacGAGaagGAGgctgggtacgtcattgggatgaagtgtggtgcacaccatgttgggtatatgttcttgggcgaagttgcattgggtcgcgagcatcatatcaacGAGgataaccctGAGctcaagGAGccaccacctggcttcgacGAGgttatcgcacgcggtcacGAGgagccagacccaGAGcaagacGAG	AGCTCCGGCATG	ATCCACCGGTACCATGGCTAGCAGCTCCGGCATGccacatGAGggtggccgcgtcggcaaggggatctactttgctGAGgaaaacGAGaagGAGgctgggtacgtcattgggatgaagtgtggtgcacaccatgttgggtatatgttcttgggcgaagttgcattgggtcgcgagcatcatatcaacGAGgataaccctGAGctcaagGAGccaccacctggcttcgacGAGgttatcgcacgcggtcacGAGgagccagacccaGAGcaagacGAGTCTAGCGGAGGATCTAGCGGAGG	3_4778_st_to_e_dna_repair_peptides_9NATG	PARP3	1169.0	0.0658682634730539	-0.7249094458165977
78	0.0	42.0	23.0	0.0	0.0	42.0	hblOligo209512_Cat2	78	NM_1003931	10.0	CTTCGCATTATGCCACATAGCGGTGGCCGCGTCGGCAAGGGGATCTACTTTGCTTCAGAAAACAGCAAGAGTGCTGGGTACGTCATTGGGATGAAGTGTGGTGCACACCATGTTGGGTATATGTTCTTGGGCGAAGTTGCATTGGGTCGCGAGCATCATATCAACACCGATAACCCTAGCCTCAAGTCACCACCACCTGGCTTCGACAGTGTTATCGCACGCGGTCACACTGAGCCAGACCCAACACAAGACACATCTAGCGGAGGATCTAGCGGAGG	cttcgcattatgccacatagcggtggccgcgtcggcaaggggatctactttgcttcagaaaacagcaagagtgctgggtacgtcattgggatgaagtgtggtgcacaccatgttgggtatatgttcttgggcgaagttgcattgggtcgcgagcatcatatcaacaccgataaccctagcctcaagtcaccaccacctggcttcgacagtgttatcgcacgcggtcacactgagccagacccaacacaagacaca		ATCCACCGGTACCATGGCTAGCcttcgcattatgccacatagcggtggccgcgtcggcaaggggatctactttgcttcagaaaacagcaagagtgctgggtacgtcattgggatgaagtgtggtgcacaccatgttgggtatatgttcttgggcgaagttgcattgggtcgcgagcatcatatcaacaccgataaccctagcctcaagtcaccaccacctggcttcgacagtgttatcgcacgcggtcacactgagccagacccaacacaagacacaTCTAGCGGAGGATCTAGCGGAGG	2_wt_dna_repair_peptides	PARP3	65.0	0.6461538461538462	2.5292266909887875
80	0.0	310.0	1234.0	0.0	5.0	310.0	hblOligo85953_Cat2	80	NM_1003931	11.0	GTTGCATTGGGTCGCGAGCATCATATCAACACCGATAACCCTAGCCTCAAGTCACCACCACCTGGCTTCGACAGTGTTATCGCACGCGGTCACACTGAGCCAGACCCAACACAAGACACAGAACTCGAACTTGATGGCCAGCAGGTTGTTGTCCCTCAAGGCCAACCTGTTCCTTGTCCTGAGTTCTCTTCATCAACATTCTCACAATCCGAGTACCTCATCTATCAGGAAAGCCAATGCCGCCTTCGCTACCTTTCTAGCGGAGGATCTAGCGGAGG	gttgcattgggtcgcgagcatcatatcaacaccgataaccctagcctcaagtcaccaccacctggcttcgacagtgttatcgcacgcggtcacactgagccagacccaacacaagacacagaactcgaacttgatggccagcaggttgttgtccctcaaggccaacctgttccttgtcctgagttctcttcatcaacattctcacaatccgagtacctcatctatcaggaaagccaatgccgccttcgctacctt		ATCCACCGGTACCATGGCTAGCgttgcattgggtcgcgagcatcatatcaacaccgataaccctagcctcaagtcaccaccacctggcttcgacagtgttatcgcacgcggtcacactgagccagacccaacacaagacacagaactcgaacttgatggccagcaggttgttgtccctcaaggccaacctgttccttgtcctgagttctcttcatcaacattctcacaatccgagtacctcatctatcaggaaagccaatgccgccttcgctaccttTCTAGCGGAGGATCTAGCGGAGG	2_wt_dna_repair_peptides	PARP3	1544.0	0.20077720207253885	0.5456073816484277
81	0.0	320.0	4337.0	1.0	16.0	320.0	hblOligo209513_Cat3	81	NM_1003931	12.0	GACACGTCCATGAACGAGGATAACCCTGAGCTCAAGGAGCCACCACCTGGCTTCGACGAGGTTATCGCACGCGGTCACGAGGAGCCAGACCCAGAGCAAGACGAGGAACTCGAACTTGATGGCCAGCAGGTTGTTGTCCCTCAAGGCCAACCTGTTCCTTGTCCTGAGTTCGAGGAGGAGGAGTTCGAGCAAGAGGAGTACCTCATCTATCAGGAAGAGCAATGCCGCCTTCGCTACCTTCTTGAAGTGCACCTGTCTAGCGGAGGATCTAGCGGAGG	GACACGTCCATGaacGAGgataaccctGAGctcaagGAGccaccacctggcttcgacGAGgttatcgcacgcggtcacGAGgagccagacccaGAGcaagacGAGgaactcgaacttgatggccagcaggttgttgtccctcaaggccaacctgttccttgtcctgagttcGAGGAGGAGGAGttcGAGcaaGAGgagtacctcatctatcaggaaGAGcaatgccgccttcgctaccttcttgaagtgcacctg	GACACGTCCATG	ATCCACCGGTACCATGGCTAGCGACACGTCCATGaacGAGgataaccctGAGctcaagGAGccaccacctggcttcgacGAGgttatcgcacgcggtcacGAGgagccagacccaGAGcaagacGAGgaactcgaacttgatggccagcaggttgttgtccctcaaggccaacctgttccttgtcctgagttcGAGGAGGAGGAGttcGAGcaaGAGgagtacctcatctatcaggaaGAGcaatgccgccttcgctaccttcttgaagtgcacctgTCTAGCGGAGGATCTAGCGGAGG	3_4778_st_to_e_dna_repair_peptides_9NATG	PARP3	4657.0	0.0687137642258965	-0.6795658594070253
83	0.0	202.0	799.0	1.0	2.0	202.0	hblOligo130381_Cat7	83	NM_1004304	1.0	CCCGTGGATATGGAGCTTCTCGCCTGCGAGGGGCTGGCCGGTGTCGAGCTCGTGCCAGAGGCAGCAGAGAAAAAAATGATGCTGGAGCAAATTGCCGAGAAACAGGCAGAGAATGGCGAGCGCGCAGGCGAGCCTGATGTTTTGCGCTGTGAGGAGCAGGGCCATCGCAAAGATGAGGACAAAGAGCGCGAGCGCAAGGATGATGACGAGCTGGAGGAAGCAGAGCACGAGAAGAAGGAGGTCAAAAAAGTTGTCTCTAGCGGAGGATCTAGCGGAGG	CCCGTGGATATGGAGcttctcgcctgcgaggggctggccggtgtcGAGctcgtgccaGAGgcagcaGAGaaaaaaatgatgctgGAGcaaattgccGAGaaacaggcagagaatggcgagcgcgcaggcGAGcctgatgttttgcgctgtGAGGAGcagggccatcgcaaagatGAGgacaaaGAGcgcGAGcgcaaggatgatgacGAGctgGAGgaagcaGAGcacGAGaagaagGAGgtcaaaaaagttgtc	CCCGTGGATATG	ATCCACCGGTACCATGGCTAGCCCCGTGGATATGGAGcttctcgcctgcgaggggctggccggtgtcGAGctcgtgccaGAGgcagcaGAGaaaaaaatgatgctgGAGcaaattgccGAGaaacaggcagagaatggcgagcgcgcaggcGAGcctgatgttttgcgctgtGAGGAGcagggccatcgcaaagatGAGgacaaaGAGcgcGAGcgcaaggatgatgacGAGctgGAGgaagcaGAGcacGAGaagaagGAGgtcaaaaaagttgtcTCTAGCGGAGGATCTAGCGGAGG	7_sampled_680_from_cat6	ZNF740	1001.0	0.2017982017982018	0.5519580402694988
84	0.0	100.0	224.0	0.0	3.0	100.0	hblOligo130381_Cat6	84	NM_1004304	1.0	ATGGCCCAAGCCAGCCTTCTCGCCTGCGAGGGGCTGGCCGGTGTCTCCCTCGTGCCAACCGCAGCATCAAAAAAAATGATGCTGTCACAAATTGCCAGCAAACAGGCAGAGAATGGCGAGCGCGCAGGCTCCCCTGATGTTTTGCGCTGTTCAAGCCAGGGCCATCGCAAAGATTCAGACAAAAGTCGCTCACGCAAGGATGATGACAGTCTGTCCGAAGCAAGCCACAGCAAGAAGACAGTCAAAAAAGTTGTCTCTAGCGGAGGATCTAGCGGAGG	atggcccaagccagccttctcgcctgcgaggggctggccggtgtctccctcgtgccaaccgcagcatcaaaaaaaatgatgctgtcacaaattgccagcaaacaggcagagaatggcgagcgcgcaggctcccctgatgttttgcgctgttcaagccagggccatcgcaaagattcagacaaaagtcgctcacgcaaggatgatgacagtctgtccgaagcaagccacagcaagaagacagtcaaaaaagttgtc		ATCCACCGGTACCATGGCTAGCatggcccaagccagccttctcgcctgcgaggggctggccggtgtctccctcgtgccaaccgcagcatcaaaaaaaatgatgctgtcacaaattgccagcaaacaggcagagaatggcgagcgcgcaggctcccctgatgttttgcgctgttcaagccagggccatcgcaaagattcagacaaaagtcgctcacgcaaggatgatgacagtctgtccgaagcaagccacagcaagaagacagtcaaaaaagttgtcTCTAGCGGAGGATCTAGCGGAGG	6_phosphoprotein_peptides	ZNF740	324.0	0.30864197530864196	1.1205754227676203
85	0.0	1065.0	13919.0	2.0	41.0	1065.0	hblOligo250576_Cat6	85	NM_1004304	2.0	GATGTTTTGCGCTGTTCAAGCCAGGGCCATCGCAAAGATTCAGACAAAAGTCGCTCACGCAAGGATGATGACAGTCTGTCCGAAGCAAGCCACAGCAAGAAGACAGTCAAAAAAGTTGTCGTGGTTGAGCAAAACGGTAGTTTTCAAGTGAAAATTCCAAAGAATTTTGTTTGTGAGCACTGTTTCGGGGCTTTCCGCTCTAGTTATCATCTGAAGCGCCACATTCTCATCCACACCGGGGAAAAGCCTTTCGAGTCTAGCGGAGGATCTAGCGGAGG	gatgttttgcgctgttcaagccagggccatcgcaaagattcagacaaaagtcgctcacgcaaggatgatgacagtctgtccgaagcaagccacagcaagaagacagtcaaaaaagttgtcgtggttgagcaaaacggtagttttcaagtgaaaattccaaagaattttgtttgtgagcactgtttcggggctttccgctctagttatcatctgaagcgccacattctcatccacaccggggaaaagcctttcgag		ATCCACCGGTACCATGGCTAGCgatgttttgcgctgttcaagccagggccatcgcaaagattcagacaaaagtcgctcacgcaaggatgatgacagtctgtccgaagcaagccacagcaagaagacagtcaaaaaagttgtcgtggttgagcaaaacggtagttttcaagtgaaaattccaaagaattttgtttgtgagcactgtttcggggctttccgctctagttatcatctgaagcgccacattctcatccacaccggggaaaagcctttcgagTCTAGCGGAGGATCTAGCGGAGG	6_phosphoprotein_peptides	ZNF740	14984.0	0.07107581420181527	-0.6432287254493061
87	0.0	223.0	778.0	0.0	4.0	223.0	hblOligo250577_Cat7	87	NM_1004304	4.0	TCTCATACTATGGAGTATCATCTGAAGCGCCACATTCTCATCCACGAGGGGGAAAAGCCTTTCGAGTGTGATATCTGTGACATGCGCTTCATTCAGAAATACCACCTGGAGCGCCATAAGCGCGTGCACGAGGGGGAGAAGCCTTACCAGTGCGAGCGCTGTCATCAGTGCTTTGAGCGCGAGGATCGCCTTTTGCGCCATAAGCGCATGTGTCAGGGGTGTCAAGAGAAGGAGGAGGACGGGCAGTTTGAGTTGTCTAGCGGAGGATCTAGCGGAGG	TCTCATACTATGGAGtatcatctgaagcgccacattctcatccacGAGggggaaaagcctttcgagtgtgatatctgtgacatgcgcttcattcagaaataccacctggagcgccataagcgcgtgcacGAGggggagaagccttaccagtgcgagcgctgtcatcagtgctttGAGcgcGAGgatcgccttttgcgccataagcgcatgtgtcaggggtgtcaaGAGaagGAGGAGgacgggcagtttGAGttg	TCTCATACTATG	ATCCACCGGTACCATGGCTAGCTCTCATACTATGGAGtatcatctgaagcgccacattctcatccacGAGggggaaaagcctttcgagtgtgatatctgtgacatgcgcttcattcagaaataccacctggagcgccataagcgcgtgcacGAGggggagaagccttaccagtgcgagcgctgtcatcagtgctttGAGcgcGAGgatcgccttttgcgccataagcgcatgtgtcaggggtgtcaaGAGaagGAGGAGgacgggcagtttGAGttgTCTAGCGGAGGATCTAGCGGAGG	7_sampled_680_from_cat6	ZNF740	1001.0	0.22277722277722278	0.6774965359162959
90	0.0	314.0	725.0	0.0	3.0	314.0	hblOligo21693_Cat2	90	NM_1005735	1.0	AGTCGCGAATCCGATGTTGAGGCTCAACAATCTCACGGGTCAAGCGCATGTAGCCAGCCACATGGCAGCGTTACCCAATCCCAGGGCAGTAGTAGTCAGTCCCAGGGCATTAGCTCAAGTAGTACCTCAACCATGCCAAATTCAAGCCAATCATCACACAGCAGTTCTGGTACACTGTCTAGCCTGGAGACTGTCAGCACTCAGGAATTGTACTCCATCCCTGAAGATCAAGAGCCAGAAGATCAAGAGCCAGAGTCTAGCGGAGGATCTAGCGGAGG	agtcgcgaatccgatgttgaggctcaacaatctcacgggtcaagcgcatgtagccagccacatggcagcgttacccaatcccagggcagtagtagtcagtcccagggcattagctcaagtagtacctcaaccatgccaaattcaagccaatcatcacacagcagttctggtacactgtctagcctggagactgtcagcactcaggaattgtactccatccctgaagatcaagagccagaagatcaagagccagag		ATCCACCGGTACCATGGCTAGCagtcgcgaatccgatgttgaggctcaacaatctcacgggtcaagcgcatgtagccagccacatggcagcgttacccaatcccagggcagtagtagtcagtcccagggcattagctcaagtagtacctcaaccatgccaaattcaagccaatcatcacacagcagttctggtacactgtctagcctggagactgtcagcactcaggaattgtactccatccctgaagatcaagagccagaagatcaagagccagagTCTAGCGGAGGATCTAGCGGAGG	2_wt_dna_repair_peptides	CHEK2	1039.0	0.30221366698748797	1.0902726196881474
91	0.0	3.0	76.0	0.0	0.0	3.0	hblOligo151325_Cat3	91	NM_1005735	2.0	CTGGCGATAATGCAAGAGGAGCACGAGGAGGAGGGTGAGCTGGAGGAGCTGGAGGAGGTCGAGGAGCAGGAATTGTACGAGATCCCTGAAGATCAAGAGCCAGAAGATCAAGAGCCAGAGGAACCAGAGCCAGCTCCATGGGCACGCCTGTGGGCACTCCAGGACGGTTTTGCAAATCTGGAAGAGGAAGAGGGGCACGTGGAGCAAGAGGACTTGGAGCTCCTGTTGGAGGAGGACCCTCCAGCTGAGGCCGAGTCTAGCGGAGGATCTAGCGGAGG	CTGGCGATAATGcaaGAGGAGcacGAGGAGGAGggtGAGctgGAGGAGctggagGAGgtcGAGGAGcaggaattgtacGAGatccctgaagatcaagagccagaagatcaagagccagaggaaccaGAGccagctccatgggcacgcctgtgggcactccaggacggttttgcaaatctggaaGAGgaaGAGgggcacgtgGAGcaaGAGgacttggagctcctgttgGAGGAGgaccctccagctGAGgccGAG	CTGGCGATAATG	ATCCACCGGTACCATGGCTAGCCTGGCGATAATGcaaGAGGAGcacGAGGAGGAGggtGAGctgGAGGAGctggagGAGgtcGAGGAGcaggaattgtacGAGatccctgaagatcaagagccagaagatcaagagccagaggaaccaGAGccagctccatgggcacgcctgtgggcactccaggacggttttgcaaatctggaaGAGgaaGAGgggcacgtgGAGcaaGAGgacttggagctcctgttgGAGGAGgaccctccagctGAGgccGAGTCTAGCGGAGGATCTAGCGGAGG	3_4778_st_to_e_dna_repair_peptides_9NATG	CHEK2	79.0	0.0379746835443038	-1.3050697629836527
92	0.0	1151.0	1606.0	0.0	14.0	1151.0	hblOligo151325_Cat2	92	NM_1005735	2.0	CCAAATTCAAGCCAATCATCACACAGCAGTTCTGGTACACTGTCTAGCCTGGAGACTGTCAGCACTCAGGAATTGTACTCCATCCCTGAAGATCAAGAGCCAGAAGATCAAGAGCCAGAGGAACCAACACCAGCTCCATGGGCACGCCTGTGGGCACTCCAGGACGGTTTTGCAAATCTGGAAACCGAAAGCGGGCACGTGACTCAAAGCGACTTGGAGCTCCTGTTGAGCTCTGACCCTCCAGCTTCTGCCAGCTCTAGCGGAGGATCTAGCGGAGG	ccaaattcaagccaatcatcacacagcagttctggtacactgtctagcctggagactgtcagcactcaggaattgtactccatccctgaagatcaagagccagaagatcaagagccagaggaaccaacaccagctccatgggcacgcctgtgggcactccaggacggttttgcaaatctggaaaccgaaagcgggcacgtgactcaaagcgacttggagctcctgttgagctctgaccctccagcttctgccagc		ATCCACCGGTACCATGGCTAGCccaaattcaagccaatcatcacacagcagttctggtacactgtctagcctggagactgtcagcactcaggaattgtactccatccctgaagatcaagagccagaagatcaagagccagaggaaccaacaccagctccatgggcacgcctgtgggcactccaggacggttttgcaaatctggaaaccgaaagcgggcacgtgactcaaagcgacttggagctcctgttgagctctgaccctccagcttctgccagcTCTAGCGGAGGATCTAGCGGAGG	2_wt_dna_repair_peptides	CHEK2	2757.0	0.4174827711280377	1.5939358028497446
93	0.0	0.0	222.0	0.0	0.0	0.0	hblOligo21694_Cat3	93	NM_1005735	3.0	GCTACCAGGATGCGCCTGTGGGCACTCCAGGACGGTTTTGCAAATCTGGAAGAGGAAGAGGGGCACGTGGAGCAAGAGGACTTGGAGCTCCTGTTGGAGGAGGACCCTCCAGCTGAGGCCGAGCAGGAGGCTGGGATTCGCGGCGTCCGCCATCATCCTCGCCCAGTGTGCGAGCTCAAATGCGTGAATGACAACTATTGGTTTGGTCGCGACAAAGAGTGCGAGTATTGCTTTGACGAGCCTCTCCTTAAGCGCTCTAGCGGAGGATCTAGCGGAGG	GCTACCAGGATGcgcctgtgggcactccaggacggttttgcaaatctggaaGAGgaaGAGgggcacgtgGAGcaaGAGgacttggagctcctgttgGAGGAGgaccctccagctGAGgccGAGcagGAGgctgggattcgcggcgtccgccatcatcctcgcccagtgtgcGAGctcaaatgcgtgaatgacaactattggtttggtcgcgacaaaGAGtgcgagtattgctttgacgagcctctccttaagcgc	GCTACCAGGATG	ATCCACCGGTACCATGGCTAGCGCTACCAGGATGcgcctgtgggcactccaggacggttttgcaaatctggaaGAGgaaGAGgggcacgtgGAGcaaGAGgacttggagctcctgttgGAGGAGgaccctccagctGAGgccGAGcagGAGgctgggattcgcggcgtccgccatcatcctcgcccagtgtgcGAGctcaaatgcgtgaatgacaactattggtttggtcgcgacaaaGAGtgcgagtattgctttgacgagcctctccttaagcgcTCTAGCGGAGGATCTAGCGGAGG	3_4778_st_to_e_dna_repair_peptides_9NATG	CHEK2	222.0	0.0
94	0.0	1089.0	4032.0	0.0	21.0	1089.0	hblOligo21694_Cat2	94	NM_1005735	3.0	GCTCCATGGGCACGCCTGTGGGCACTCCAGGACGGTTTTGCAAATCTGGAAACCGAAAGCGGGCACGTGACTCAAAGCGACTTGGAGCTCCTGTTGAGCTCTGACCCTCCAGCTTCTGCCAGCCAGTCTGCTGGGATTCGCGGCGTCCGCCATCATCCTCGCCCAGTGTGCTCTCTCAAATGCGTGAATGACAACTATTGGTTTGGTCGCGACAAATCATGCGAGTATTGCTTTGACGAGCCTCTCCTTAAGCGCTCTAGCGGAGGATCTAGCGGAGG	gctccatgggcacgcctgtgggcactccaggacggttttgcaaatctggaaaccgaaagcgggcacgtgactcaaagcgacttggagctcctgttgagctctgaccctccagcttctgccagccagtctgctgggattcgcggcgtccgccatcatcctcgcccagtgtgctctctcaaatgcgtgaatgacaactattggtttggtcgcgacaaatcatgcgagtattgctttgacgagcctctccttaagcgc		ATCCACCGGTACCATGGCTAGCgctccatgggcacgcctgtgggcactccaggacggttttgcaaatctggaaaccgaaagcgggcacgtgactcaaagcgacttggagctcctgttgagctctgaccctccagcttctgccagccagtctgctgggattcgcggcgtccgccatcatcctcgcccagtgtgctctctcaaatgcgtgaatgacaactattggtttggtcgcgacaaatcatgcgagtattgctttgacgagcctctccttaagcgcTCTAGCGGAGGATCTAGCGGAGG	2_wt_dna_repair_peptides	CHEK2	5121.0	0.2126537785588752	0.6180486018163247
95	0.0	2.0	932.0	1.0	3.0	2.0	hblOligo151326_Cat3	95	NM_1005735	4.0	TGTCGACTAATGCGCCATCATCCTCGCCCAGTGTGCGAGCTCAAATGCGTGAATGACAACTATTGGTTTGGTCGCGACAAAGAGTGCGAGTATTGCTTTGACGAGCCTCTCCTTAAGCGCGAGGATAAATACCGCGAGTATGAGAAGAAACACTTCCGCATCTTTCGCGAGGTGGGCCCAAAGAACGAGTACATCGCTTATATTGAAGATCATGAGGGTAATGGGGAGTTCGTTAACGAGGAGCTGGTTGGGAAGTCTAGCGGAGGATCTAGCGGAGG	TGTCGACTAATGcgccatcatcctcgcccagtgtgcGAGctcaaatgcgtgaatgacaactattggtttggtcgcgacaaaGAGtgcgagtattgctttgacgagcctctccttaagcgcGAGgataaataccgcGAGtatGAGaagaaacacttccgcatctttcgcgaggtgggcccaaagaacGAGtacatcgcttatattgaagatcatGAGggtaatgggGAGttcgttaacGAGgagctggttgggaag	TGTCGACTAATG	ATCCACCGGTACCATGGCTAGCTGTCGACTAATGcgccatcatcctcgcccagtgtgcGAGctcaaatgcgtgaatgacaactattggtttggtcgcgacaaaGAGtgcgagtattgctttgacgagcctctccttaagcgcGAGgataaataccgcGAGtatGAGaagaaacacttccgcatctttcgcgaggtgggcccaaagaacGAGtacatcgcttatattgaagatcatGAGggtaatgggGAGttcgttaacGAGgagctggttgggaagTCTAGCGGAGGATCTAGCGGAGG	3_4778_st_to_e_dna_repair_peptides_9NATG	CHEK2	934.0	0.0021413276231263384	-4.217134345491077
96	0.0	4029.0	8978.0	85.0	42.0	4029.0	hblOligo151326_Cat2	96	NM_1005735	4.0	ATTCGCGGCGTCCGCCATCATCCTCGCCCAGTGTGCTCTCTCAAATGCGTGAATGACAACTATTGGTTTGGTCGCGACAAATCATGCGAGTATTGCTTTGACGAGCCTCTCCTTAAGCGCACCGATAAATACCGCACATATTCCAAGAAACACTTCCGCATCTTTCGCGAGGTGGGCCCAAAGAACAGTTACATCGCTTATATTGAAGATCATAGCGGTAATGGGACCTTCGTTAACACAGAGCTGGTTGGGAAGTCTAGCGGAGGATCTAGCGGAGG	attcgcggcgtccgccatcatcctcgcccagtgtgctctctcaaatgcgtgaatgacaactattggtttggtcgcgacaaatcatgcgagtattgctttgacgagcctctccttaagcgcaccgataaataccgcacatattccaagaaacacttccgcatctttcgcgaggtgggcccaaagaacagttacatcgcttatattgaagatcatagcggtaatgggaccttcgttaacacagagctggttgggaag		ATCCACCGGTACCATGGCTAGCattcgcggcgtccgccatcatcctcgcccagtgtgctctctcaaatgcgtgaatgacaactattggtttggtcgcgacaaatcatgcgagtattgctttgacgagcctctccttaagcgcaccgataaataccgcacatattccaagaaacacttccgcatctttcgcgaggtgggcccaaagaacagttacatcgcttatattgaagatcatagcggtaatgggaccttcgttaacacagagctggttgggaagTCTAGCGGAGGATCTAGCGGAGG	2_wt_dna_repair_peptides	CHEK2	13007.0	0.3097562850772661	1.1257923544840387
97	0.0	74.0	88.0	0.0	0.0	74.0	hblOligo21695_Cat3	97	NM_1005735	5.0	ACTTCGGCTATGAAACACTTCCGCATCTTTCGCGAGGTGGGCCCAAAGAACGAGTACATCGCTTATATTGAAGATCATGAGGGTAATGGGGAGTTCGTTAACGAGGAGCTGGTTGGGAAGGGGAAGCGCCGCCCTCTCAACAACAACGAGGAAATTGCTCTGGAGTTGGAGCGCAACAAAGTTTTCGTGTTCTTTGACCTGGAGGTCGACGATCAGGAGGTCTACCCTAAGGCATTGCGCGATGAATACATCATGTCTAGCGGAGGATCTAGCGGAGG	ACTTCGGCTATGaaacacttccgcatctttcgcgaggtgggcccaaagaacGAGtacatcgcttatattgaagatcatGAGggtaatgggGAGttcgttaacGAGgagctggttgggaaggggaagcgccgccctctcaacaacaacGAGgaaattgctctgGAGttgGAGcgcaacaaagttttcgtgttctttgacctgGAGgtcgacgatcagGAGgtctaccctaaggcattgcgcgatgaatacatcatg	ACTTCGGCTATG	ATCCACCGGTACCATGGCTAGCACTTCGGCTATGaaacacttccgcatctttcgcgaggtgggcccaaagaacGAGtacatcgcttatattgaagatcatGAGggtaatgggGAGttcgttaacGAGgagctggttgggaaggggaagcgccgccctctcaacaacaacGAGgaaattgctctgGAGttgGAGcgcaacaaagttttcgtgttctttgacctgGAGgtcgacgatcagGAGgtctaccctaaggcattgcgcgatgaatacatcatgTCTAGCGGAGGATCTAGCGGAGG	3_4778_st_to_e_dna_repair_peptides_9NATG	CHEK2	162.0	0.4567901234567901	1.753779567360532
98	0.0	235.0	599.0	0.0	1.0	235.0	hblOligo21695_Cat2	98	NM_1005735	5.0	ACATATTCCAAGAAACACTTCCGCATCTTTCGCGAGGTGGGCCCAAAGAACAGTTACATCGCTTATATTGAAGATCATAGCGGTAATGGGACCTTCGTTAACACAGAGCTGGTTGGGAAGGGGAAGCGCCGCCCTCTCAACAACAACTCCGAAATTGCTCTGTCCTTGTCTCGCAACAAAGTTTTCGTGTTCTTTGACCTGACTGTCGACGATCAGAGTGTCTACCCTAAGGCATTGCGCGATGAATACATCATGTCTAGCGGAGGATCTAGCGGAGG	acatattccaagaaacacttccgcatctttcgcgaggtgggcccaaagaacagttacatcgcttatattgaagatcatagcggtaatgggaccttcgttaacacagagctggttgggaaggggaagcgccgccctctcaacaacaactccgaaattgctctgtccttgtctcgcaacaaagttttcgtgttctttgacctgactgtcgacgatcagagtgtctaccctaaggcattgcgcgatgaatacatcatg		ATCCACCGGTACCATGGCTAGCacatattccaagaaacacttccgcatctttcgcgaggtgggcccaaagaacagttacatcgcttatattgaagatcatagcggtaatgggaccttcgttaacacagagctggttgggaaggggaagcgccgccctctcaacaacaactccgaaattgctctgtccttgtctcgcaacaaagttttcgtgttctttgacctgactgtcgacgatcagagtgtctaccctaaggcattgcgcgatgaatacatcatgTCTAGCGGAGGATCTAGCGGAGG	2_wt_dna_repair_peptides	CHEK2	834.0	0.28177458033573144	0.9913752046632784
99	0.0	86.0	74.0	0.0	1.0	86.0	hblOligo151327_Cat3	99	NM_1005735	6.0	GGCCCCGCTATGGAGGAAATTGCTCTGGAGTTGGAGCGCAACAAAGTTTTCGTGTTCTTTGACCTGGAGGTCGACGATCAGGAGGTCTACCCTAAGGCATTGCGCGATGAATACATCATGGAGAAGGAGCTGGGGGAGGGGGCATGTGGCGAGGTCAAGTTGGCATTCGAGCGCAAGGAGTGTAAAAAAGTCGCCATTAAGATCATTGAGAAGCGCAAATTTGCCATCGGCGAGGCCCGCGAGGCTGACCCAGCATCTAGCGGAGGATCTAGCGGAGG	GGCCCCGCTATGGAGgaaattgctctgGAGttgGAGcgcaacaaagttttcgtgttctttgacctgGAGgtcgacgatcagGAGgtctaccctaaggcattgcgcgatgaatacatcatgGAGaagGAGctggggGAGggggcatgtggcgaggtcaagttggcattcgagcgcaagGAGtgtaaaaaagtcgccattaagatcattGAGaagcgcaaatttgccatcggcGAGgcccgcgaggctgacccagca	GGCCCCGCTATG	ATCCACCGGTACCATGGCTAGCGGCCCCGCTATGGAGgaaattgctctgGAGttgGAGcgcaacaaagttttcgtgttctttgacctgGAGgtcgacgatcagGAGgtctaccctaaggcattgcgcgatgaatacatcatgGAGaagGAGctggggGAGggggcatgtggcgaggtcaagttggcattcgagcgcaagGAGtgtaaaaaagtcgccattaagatcattGAGaagcgcaaatttgccatcggcGAGgcccgcgaggctgacccagcaTCTAGCGGAGGATCTAGCGGAGG	3_4778_st_to_e_dna_repair_peptides_9NATG	CHEK2	160.0	0.5375	2.077333491683907
100	0.0	23.0	2627.0	1.0	6.0	23.0	hblOligo151327_Cat2	100	NM_1005735	6.0	CTCAACAACAACTCCGAAATTGCTCTGTCCTTGTCTCGCAACAAAGTTTTCGTGTTCTTTGACCTGACTGTCGACGATCAGAGTGTCTACCCTAAGGCATTGCGCGATGAATACATCATGAGTAAGACCCTGGGGTCCGGGGCATGTGGCGAGGTCAAGTTGGCATTCGAGCGCAAGACTTGTAAAAAAGTCGCCATTAAGATCATTTCTAAGCGCAAATTTGCCATCGGCAGCGCCCGCGAGGCTGACCCAGCATCTAGCGGAGGATCTAGCGGAGG	ctcaacaacaactccgaaattgctctgtccttgtctcgcaacaaagttttcgtgttctttgacctgactgtcgacgatcagagtgtctaccctaaggcattgcgcgatgaatacatcatgagtaagaccctggggtccggggcatgtggcgaggtcaagttggcattcgagcgcaagacttgtaaaaaagtcgccattaagatcatttctaagcgcaaatttgccatcggcagcgcccgcgaggctgacccagca		ATCCACCGGTACCATGGCTAGCctcaacaacaactccgaaattgctctgtccttgtctcgcaacaaagttttcgtgttctttgacctgactgtcgacgatcagagtgtctaccctaaggcattgcgcgatgaatacatcatgagtaagaccctggggtccggggcatgtggcgaggtcaagttggcattcgagcgcaagacttgtaaaaaagtcgccattaagatcatttctaagcgcaaatttgccatcggcagcgcccgcgaggctgacccagcaTCTAGCGGAGGATCTAGCGGAGG	2_wt_dna_repair_peptides	CHEK2	2650.0	0.008679245283018867	-2.811052285121822
101	0.0	0.0	157.0	0.0	0.0	0.0	hblOligo21696_Cat3	101	NM_1005735	7.0	CGAAAACGTATGGGCGAGGTCAAGTTGGCATTCGAGCGCAAGGAGTGTAAAAAAGTCGCCATTAAGATCATTGAGAAGCGCAAATTTGCCATCGGCGAGGCCCGCGAGGCTGACCCAGCACTGAACGTTGAAGAGGAAATTGAAATCCTTAAGAAGCTGAATCACCCTTGTATCATCAAGATCAAGAATTTTTTCGACGCCGAAGATTATTACATTGTGTTGGAATTGATGGAGGGTGGGGAACTTTTTGACAAATCTAGCGGAGGATCTAGCGGAGG	CGAAAACGTATGggcgaggtcaagttggcattcgagcgcaagGAGtgtaaaaaagtcgccattaagatcattGAGaagcgcaaatttgccatcggcGAGgcccgcgaggctgacccagcactgaacgttgaaGAGgaaattgaaatccttaagaagctgaatcacccttgtatcatcaagatcaagaattttttcgacgccgaagattattacattgtgttggaattgatggagggtggggaactttttgacaaa	CGAAAACGTATG	ATCCACCGGTACCATGGCTAGCCGAAAACGTATGggcgaggtcaagttggcattcgagcgcaagGAGtgtaaaaaagtcgccattaagatcattGAGaagcgcaaatttgccatcggcGAGgcccgcgaggctgacccagcactgaacgttgaaGAGgaaattgaaatccttaagaagctgaatcacccttgtatcatcaagatcaagaattttttcgacgccgaagattattacattgtgttggaattgatggagggtggggaactttttgacaaaTCTAGCGGAGGATCTAGCGGAGG	3_4778_st_to_e_dna_repair_peptides_9NATG	CHEK2	157.0	0.0
102	0.0	374.0	1162.0	0.0	3.0	374.0	hblOligo21696_Cat2	102	NM_1005735	7.0	TCCGGGGCATGTGGCGAGGTCAAGTTGGCATTCGAGCGCAAGACTTGTAAAAAAGTCGCCATTAAGATCATTTCTAAGCGCAAATTTGCCATCGGCAGCGCCCGCGAGGCTGACCCAGCACTGAACGTTGAAACCGAAATTGAAATCCTTAAGAAGCTGAATCACCCTTGTATCATCAAGATCAAGAATTTTTTCGACGCCGAAGATTATTACATTGTGTTGGAATTGATGGAGGGTGGGGAACTTTTTGACAAATCTAGCGGAGGATCTAGCGGAGG	tccggggcatgtggcgaggtcaagttggcattcgagcgcaagacttgtaaaaaagtcgccattaagatcatttctaagcgcaaatttgccatcggcagcgcccgcgaggctgacccagcactgaacgttgaaaccgaaattgaaatccttaagaagctgaatcacccttgtatcatcaagatcaagaattttttcgacgccgaagattattacattgtgttggaattgatggagggtggggaactttttgacaaa		ATCCACCGGTACCATGGCTAGCtccggggcatgtggcgaggtcaagttggcattcgagcgcaagacttgtaaaaaagtcgccattaagatcatttctaagcgcaaatttgccatcggcagcgcccgcgaggctgacccagcactgaacgttgaaaccgaaattgaaatccttaagaagctgaatcacccttgtatcatcaagatcaagaattttttcgacgccgaagattattacattgtgttggaattgatggagggtggggaactttttgacaaaTCTAGCGGAGGATCTAGCGGAGG	2_wt_dna_repair_peptides	CHEK2	1536.0	0.24348958333333334	0.7934091486372443
107	0.0	97.0	7412.0	1.0	29.0	97.0	hblOligo151329_Cat3	107	NM_1005735	10.0	GCTGGGCTCATGGAGGACTTTGGTCACGAGAAGATTTTGGGCGAAGAGGAGCTTATGCGCGAGCTCTGTGGCGAGCCTGAGTATCTCGCACCAGAAGTCTTGGTGGAGGTCGGTGAGGCTGGCTATAATCGCGCAGTCGACTGTTGGGAGTTGGGGGTTATTCTGTTTATTTGCCTCGAGGGGTATCCTCCTTTTGAGGAACACCGCGAGCAGGTGGAGCTGAAAGATCAAATTGAGGAGGGCAAGTACAATTTCTCTAGCGGAGGATCTAGCGGAGG	GCTGGGCTCATGGAGgactttggtcacGAGaagattttgggcgaaGAGGAGcttatgcgcGAGctctgtggcGAGcctGAGtatctcgcaccagaagtcttggtgGAGgtcggtGAGgctggctataatcgcgcagtcgactgttggGAGttgggggttattctgtttatttgcctcGAGgggtatcctccttttGAGgaacaccgcGAGcaggtgGAGctgaaagatcaaattGAGGAGggcaagtacaatttc	GCTGGGCTCATG	ATCCACCGGTACCATGGCTAGCGCTGGGCTCATGGAGgactttggtcacGAGaagattttgggcgaaGAGGAGcttatgcgcGAGctctgtggcGAGcctGAGtatctcgcaccagaagtcttggtgGAGgtcggtGAGgctggctataatcgcgcagtcgactgttggGAGttgggggttattctgtttatttgcctcGAGgggtatcctccttttGAGgaacaccgcGAGcaggtgGAGctgaaagatcaaattGAGGAGggcaagtacaatttcTCTAGCGGAGGATCTAGCGGAGG	3_4778_st_to_e_dna_repair_peptides_9NATG	CHEK2	7509.0	0.01291783193501132	-2.409093320267299
108	0.0	133.0	492.0	1.0	1.0	133.0	hblOligo151329_Cat2	108	NM_1005735	10.0	TTGATTAAAATTACAGACTTTGGTCACTCAAAGATTTTGGGCGAAACAAGCCTTATGCGCACCCTCTGTGGCACTCCTACATATCTCGCACCAGAAGTCTTGGTGTCAGTCGGTACCGCTGGCTATAATCGCGCAGTCGACTGTTGGTCTTTGGGGGTTATTCTGTTTATTTGCCTCTCAGGGTATCCTCCTTTTTCCGAACACCGCACTCAGGTGAGTCTGAAAGATCAAATTACCTCAGGCAAGTACAATTTCTCTAGCGGAGGATCTAGCGGAGG	ttgattaaaattacagactttggtcactcaaagattttgggcgaaacaagccttatgcgcaccctctgtggcactcctacatatctcgcaccagaagtcttggtgtcagtcggtaccgctggctataatcgcgcagtcgactgttggtctttgggggttattctgtttatttgcctctcagggtatcctcctttttccgaacaccgcactcaggtgagtctgaaagatcaaattacctcaggcaagtacaatttc		ATCCACCGGTACCATGGCTAGCttgattaaaattacagactttggtcactcaaagattttgggcgaaacaagccttatgcgcaccctctgtggcactcctacatatctcgcaccagaagtcttggtgtcagtcggtaccgctggctataatcgcgcagtcgactgttggtctttgggggttattctgtttatttgcctctcagggtatcctcctttttccgaacaccgcactcaggtgagtctgaaagatcaaattacctcaggcaagtacaatttcTCTAGCGGAGGATCTAGCGGAGG	2_wt_dna_repair_peptides	CHEK2	625.0	0.2128	0.6189217003640144
109	0.0	0.0	383.0	0.0	1.0	0.0	hblOligo21698_Cat3	109	NM_1005735	11.0	ACACACGCAATGGAGTTGGGGGTTATTCTGTTTATTTGCCTCGAGGGGTATCCTCCTTTTGAGGAACACCGCGAGCAGGTGGAGCTGAAAGATCAAATTGAGGAGGGCAAGTACAATTTCATCCCTGAGGTCTGGGCTGAGGTCGAGGAAAAAGCCCTTGACCTGGTGAAGAAATTGTTGGTGGTCGATCCAAAAGCACGCTTTGAGGAGGAGGAAGCACTTCGCCACCCTTGGCTCCAAGACGAGGATATGAAATCTAGCGGAGGATCTAGCGGAGG	ACACACGCAATGGAGttgggggttattctgtttatttgcctcGAGgggtatcctccttttGAGgaacaccgcGAGcaggtgGAGctgaaagatcaaattGAGGAGggcaagtacaatttcatccctgaggtctgggctgaggtcGAGgaaaaagcccttgacctggtgaagaaattgttggtggtcgatccaaaagcacgctttGAGGAGgaggaagcacttcgccacccttggctccaagacgaggatatgaaa	ACACACGCAATG	ATCCACCGGTACCATGGCTAGCACACACGCAATGGAGttgggggttattctgtttatttgcctcGAGgggtatcctccttttGAGgaacaccgcGAGcaggtgGAGctgaaagatcaaattGAGGAGggcaagtacaatttcatccctgaggtctgggctgaggtcGAGgaaaaagcccttgacctggtgaagaaattgttggtggtcgatccaaaagcacgctttGAGGAGgaggaagcacttcgccacccttggctccaagacgaggatatgaaaTCTAGCGGAGGATCTAGCGGAGG	3_4778_st_to_e_dna_repair_peptides_9NATG	CHEK2	383.0	0.0
110	0.0	1.0	425.0	0.0	0.0	1.0	hblOligo21698_Cat2	110	NM_1005735	11.0	GTCGACTGTTGGTCTTTGGGGGTTATTCTGTTTATTTGCCTCTCAGGGTATCCTCCTTTTTCCGAACACCGCACTCAGGTGAGTCTGAAAGATCAAATTACCTCAGGCAAGTACAATTTCATCCCTGAGGTCTGGGCTGAGGTCTCAGAAAAAGCCCTTGACCTGGTGAAGAAATTGTTGGTGGTCGATCCAAAAGCACGCTTTACCACAGAGGAAGCACTTCGCCACCCTTGGCTCCAAGACGAGGATATGAAATCTAGCGGAGGATCTAGCGGAGG	gtcgactgttggtctttgggggttattctgtttatttgcctctcagggtatcctcctttttccgaacaccgcactcaggtgagtctgaaagatcaaattacctcaggcaagtacaatttcatccctgaggtctgggctgaggtctcagaaaaagcccttgacctggtgaagaaattgttggtggtcgatccaaaagcacgctttaccacagaggaagcacttcgccacccttggctccaagacgaggatatgaaa		ATCCACCGGTACCATGGCTAGCgtcgactgttggtctttgggggttattctgtttatttgcctctcagggtatcctcctttttccgaacaccgcactcaggtgagtctgaaagatcaaattacctcaggcaagtacaatttcatccctgaggtctgggctgaggtctcagaaaaagcccttgacctggtgaagaaattgttggtggtcgatccaaaagcacgctttaccacagaggaagcacttcgccacccttggctccaagacgaggatatgaaaTCTAGCGGAGGATCTAGCGGAGG	2_wt_dna_repair_peptides	CHEK2	426.0	0.002347417840375587	-4.125037880289849
113	0.0	100.0	430.0	0.0	1.0	100.0	hblOligo21699_Cat3	113	NM_1005735	13.0	TTTGCACCTATGGTGAAGAAATTGTTGGTGGTCGATCCAAAAGCACGCTTTGAGGAGGAGGAAGCACTTCGCCACCCTTGGCTCCAAGACGAGGATATGAAACGCAAGTTTCAAGACCTGCTCGAGGAAGAAAATGAAGAGGAGGCCCTGCCTCAAGTGTTGGCACAGCCAGAGGAGGAGCGCAAACGCCCACGCGAGGGTGAGGCCGAGGGTGCCGAGGAGGAGAAACGCCCTGCCGTCTGTGCTGCTGTGCTCTCTAGCGGAGGATCTAGCGGAGG	TTTGCACCTATGgtgaagaaattgttggtggtcgatccaaaagcacgctttGAGGAGgaggaagcacttcgccacccttggctccaagacgaggatatgaaacgcaagtttcaagacctgctcGAGgaagaaaatgaaGAGGAGgccctgcctcaagtgttggcacagccaGAGGAGGAGcgcaaacgcccacgcgagggtgaggccgagggtgccgagGAGGAGaaacgccctgccgtctgtgctgctgtgctc	TTTGCACCTATG	ATCCACCGGTACCATGGCTAGCTTTGCACCTATGgtgaagaaattgttggtggtcgatccaaaagcacgctttGAGGAGgaggaagcacttcgccacccttggctccaagacgaggatatgaaacgcaagtttcaagacctgctcGAGgaagaaaatgaaGAGGAGgccctgcctcaagtgttggcacagccaGAGGAGGAGcgcaaacgcccacgcgagggtgaggccgagggtgccgagGAGGAGaaacgccctgccgtctgtgctgctgtgctcTCTAGCGGAGGATCTAGCGGAGG	3_4778_st_to_e_dna_repair_peptides_9NATG	CHEK2	530.0	0.18867924528301888	0.46843626593505205
116	0.0	923.0	1686.0	1.0	90.0	923.0	hblOligo15080_Cat6	116	NM_1006109	1.0	ATGTGTGGGCGCACCAGTTGTCACCTGCCACGCGATGTCTTGACACGCGCCTGCGCTTACCAGGATCGCCGCGGCCAACAACGCCTTCCTGAGTGGCGCGATCCAGATAAATATTGTCCTAGCTACAATAAGAGCCCTCAGTCCAATTCCCCTGTGCTCCTCTCCCGCCTCCATTTTGAAAAAGATGCTGATAGCAGCGAGCGCATTATCGCTCCTATGCGCTGGGGGCTTGTGCCTAGTTGGTTCAAGGAGAGTTCTAGCGGAGGATCTAGCGGAGG	atgtgtgggcgcaccagttgtcacctgccacgcgatgtcttgacacgcgcctgcgcttaccaggatcgccgcggccaacaacgccttcctgagtggcgcgatccagataaatattgtcctagctacaataagagccctcagtccaattcccctgtgctcctctcccgcctccattttgaaaaagatgctgatagcagcgagcgcattatcgctcctatgcgctgggggcttgtgcctagttggttcaaggagagt		ATCCACCGGTACCATGGCTAGCatgtgtgggcgcaccagttgtcacctgccacgcgatgtcttgacacgcgcctgcgcttaccaggatcgccgcggccaacaacgccttcctgagtggcgcgatccagataaatattgtcctagctacaataagagccctcagtccaattcccctgtgctcctctcccgcctccattttgaaaaagatgctgatagcagcgagcgcattatcgctcctatgcgctgggggcttgtgcctagttggttcaaggagagtTCTAGCGGAGGATCTAGCGGAGG	6_phosphoprotein_peptides	HMCES	2609.0	0.35377539287083176	1.3245663845756201
117	0.0	63.0	745.0	0.0	1.0	63.0	hblOligo145286_Cat6	117	NM_1006109	2.0	CCTCAGTCCAATTCCCCTGTGCTCCTCTCCCGCCTCCATTTTGAAAAAGATGCTGATAGCAGCGAGCGCATTATCGCTCCTATGCGCTGGGGGCTTGTGCCTAGTTGGTTCAAGGAGAGTGACCCTTCAAAACTCCAATTTAACACTACAAATTGTCGCAGCGATACTGTCATGGAGAAACGCAGTTTTAAAGTTCCATTGGGCAAAGGCCGCCGCTGCGTTGTTTTGGCTGACGGGTTTTACGAGTGGCAGCGCTCTAGCGGAGGATCTAGCGGAGG	cctcagtccaattcccctgtgctcctctcccgcctccattttgaaaaagatgctgatagcagcgagcgcattatcgctcctatgcgctgggggcttgtgcctagttggttcaaggagagtgacccttcaaaactccaatttaacactacaaattgtcgcagcgatactgtcatggagaaacgcagttttaaagttccattgggcaaaggccgccgctgcgttgttttggctgacgggttttacgagtggcagcgc		ATCCACCGGTACCATGGCTAGCcctcagtccaattcccctgtgctcctctcccgcctccattttgaaaaagatgctgatagcagcgagcgcattatcgctcctatgcgctgggggcttgtgcctagttggttcaaggagagtgacccttcaaaactccaatttaacactacaaattgtcgcagcgatactgtcatggagaaacgcagttttaaagttccattgggcaaaggccgccgctgcgttgttttggctgacgggttttacgagtggcagcgcTCTAGCGGAGGATCTAGCGGAGG	6_phosphoprotein_peptides	HMCES	808.0	0.07797029702970297	-0.5431982033534584
118	0.0	362.0	1593.0	0.0	10.0	362.0	hblOligo15081_Cat7	118	NM_1006109	3.0	TCTCCTCGTATGGAGAATTGTCGCGAGGATGAGGTCATGGAGAAACGCGAGTTTAAAGTTCCATTGGGCAAAGGCCGCCGCTGCGTTGTTTTGGCTGACGGGTTTTACGAGTGGCAGCGCTGTCAAGGGGAGAATCAGCGCCAACCATATTTCATCTACTTCCCACAGATCAAGGAGGAAAAAGAGGGTGAGATTGGCGCAGCAGATGAGCCTGAGAATTGGGAGAAAGTTTGGGATAACTGGCGCCTGCTTGAGTCTAGCGGAGGATCTAGCGGAGG	TCTCCTCGTATGGAGaattgtcgcGAGgatGAGgtcatggagaaacgcGAGtttaaagttccattgggcaaaggccgccgctgcgttgttttggctgacgggttttacgagtggcagcgctgtcaagggGAGaatcagcgccaaccatatttcatctacttcccacagatcaagGAGgaaaaaGAGggtGAGattggcgcagcagatGAGcctgagaattgggagaaagtttgggataactggcgcctgcttGAG	TCTCCTCGTATG	ATCCACCGGTACCATGGCTAGCTCTCCTCGTATGGAGaattgtcgcGAGgatGAGgtcatggagaaacgcGAGtttaaagttccattgggcaaaggccgccgctgcgttgttttggctgacgggttttacgagtggcagcgctgtcaagggGAGaatcagcgccaaccatatttcatctacttcccacagatcaagGAGgaaaaaGAGggtGAGattggcgcagcagatGAGcctgagaattgggagaaagtttgggataactggcgcctgcttGAGTCTAGCGGAGGATCTAGCGGAGG	7_sampled_680_from_cat6	HMCES	1955.0	0.18516624040920715	0.4453211905502912
119	0.0	1482.0	1369.0	2.0	9.0	1482.0	hblOligo15081_Cat6	119	NM_1006109	3.0	CAATTTAACACTACAAATTGTCGCAGCGATACTGTCATGGAGAAACGCAGTTTTAAAGTTCCATTGGGCAAAGGCCGCCGCTGCGTTGTTTTGGCTGACGGGTTTTACGAGTGGCAGCGCTGTCAAGGGACTAATCAGCGCCAACCATATTTCATCTACTTCCCACAGATCAAGACAGAAAAAAGCGGTAGTATTGGCGCAGCAGATTCCCCTGAGAATTGGGAGAAAGTTTGGGATAACTGGCGCCTGCTTACCTCTAGCGGAGGATCTAGCGGAGG	caatttaacactacaaattgtcgcagcgatactgtcatggagaaacgcagttttaaagttccattgggcaaaggccgccgctgcgttgttttggctgacgggttttacgagtggcagcgctgtcaagggactaatcagcgccaaccatatttcatctacttcccacagatcaagacagaaaaaagcggtagtattggcgcagcagattcccctgagaattgggagaaagtttgggataactggcgcctgcttacc		ATCCACCGGTACCATGGCTAGCcaatttaacactacaaattgtcgcagcgatactgtcatggagaaacgcagttttaaagttccattgggcaaaggccgccgctgcgttgttttggctgacgggttttacgagtggcagcgctgtcaagggactaatcagcgccaaccatatttcatctacttcccacagatcaagacagaaaaaagcggtagtattggcgcagcagattcccctgagaattgggagaaagtttgggataactggcgcctgcttaccTCTAGCGGAGGATCTAGCGGAGG	6_phosphoprotein_peptides	HMCES	2851.0	0.5198176078568923	2.0063632692021525
120	0.0	420.0	1256.0	0.0	4.0	420.0	hblOligo145287_Cat7	120	NM_1006109	4.0	ATTACTGCGATGTATTTCATCTACTTCCCACAGATCAAGGAGGAAAAAGAGGGTGAGATTGGCGCAGCAGATGAGCCTGAGAATTGGGAGAAAGTTTGGGATAACTGGCGCCTGCTTGAGATGGCTGGCATTTTTGATTGTTGGGAGCCTCCAGAGGGCGGCGATGTGCTCTATGAGTATGAGATCATCGAGGTCGATGAGTGCAAAGGGCTGGAGGATATCCACCATCGCATGCCTGCAATCCTGGACGGGGAATCTAGCGGAGGATCTAGCGGAGG	ATTACTGCGATGtatttcatctacttcccacagatcaagGAGgaaaaaGAGggtGAGattggcgcagcagatGAGcctgagaattgggagaaagtttgggataactggcgcctgcttGAGatggctggcatttttgattgttgggagcctccagagggcggcgatgtgctctatGAGtatGAGatcatcGAGgtcgatGAGtgcaaagggctgGAGgatatccaccatcgcatgcctgcaatcctggacggggaa	ATTACTGCGATG	ATCCACCGGTACCATGGCTAGCATTACTGCGATGtatttcatctacttcccacagatcaagGAGgaaaaaGAGggtGAGattggcgcagcagatGAGcctgagaattgggagaaagtttgggataactggcgcctgcttGAGatggctggcatttttgattgttgggagcctccagagggcggcgatgtgctctatGAGtatGAGatcatcGAGgtcgatGAGtgcaaagggctgGAGgatatccaccatcgcatgcctgcaatcctggacggggaaTCTAGCGGAGGATCTAGCGGAGG	7_sampled_680_from_cat6	HMCES	1676.0	0.25059665871121717	0.8316186528838387
125	0.0	353.0	203.0	0.0	0.0	353.0	hblOligo15083_Cat7	125	NM_1006109	7.0	CTCAACATTATGGTGAAGAAAGAGCTTCGCGCAGAGGGTGAGGAGCAACGCATGCTCCAGTGGTTGGCAGAGAAGGAGCCAAAAAAGGAGGATGAGAAAGAGCCACAAAAAGAGGAGGAGGACGTGCCTCAATGGGAGGAGCAGTTTCTGCAAAAAGAGCCTTTGCCAGAGAAGCGCGGCGAGGCCGGTTTGCTTGAACAGTGGCTGAAGCGCGAGAAAGAAGAGGAACCAGTCGCAAAACGCCCTTATGAGCAATCTAGCGGAGGATCTAGCGGAGG	CTCAACATTATGgtgaagaaagagcttcgcgcaGAGggtGAGGAGcaacgcatgctccagtggttggcaGAGaagGAGccaaaaaaggaggatGAGaaaGAGccacaaaaagaggagGAGgacgtgcctcaatggGAGGAGcagtttctgcaaaaaGAGcctttgccaGAGaagcgcggcGAGgccggtttgcttgaacagtggctgaagcgcgagaaagaagaggaaccagtcgcaaaacgcccttatGAGcaa	CTCAACATTATG	ATCCACCGGTACCATGGCTAGCCTCAACATTATGgtgaagaaagagcttcgcgcaGAGggtGAGGAGcaacgcatgctccagtggttggcaGAGaagGAGccaaaaaaggaggatGAGaaaGAGccacaaaaagaggagGAGgacgtgcctcaatggGAGGAGcagtttctgcaaaaaGAGcctttgccaGAGaagcgcggcGAGgccggtttgcttgaacagtggctgaagcgcgagaaagaagaggaaccagtcgcaaaacgcccttatGAGcaaTCTAGCGGAGGATCTAGCGGAGG	7_sampled_680_from_cat6	HMCES	556.0	0.6348920863309353	2.4803133665260786
126	0.0	54927.0	256360.0	147.0	1449.0	54927.0	hblOligo15083_Cat6	126	NM_1006109	7.0	GTTGATCTTGTTGTGAAGAAAGAGCTTCGCGCAAGCGGTAGCTCACAACGCATGCTCCAGTGGTTGGCAACAAAGAGCCCAAAAAAGGAGGATTCTAAAACCCCACAAAAAGAGGAGTCTGACGTGCCTCAATGGAGCTCCCAGTTTCTGCAAAAATCTCCTTTGCCAACAAAGCGCGGCACAGCCGGTTTGCTTGAACAGTGGCTGAAGCGCGAGAAAGAAGAGGAACCAGTCGCAAAACGCCCTTATAGCCAATCTAGCGGAGGATCTAGCGGAGG	gttgatcttgttgtgaagaaagagcttcgcgcaagcggtagctcacaacgcatgctccagtggttggcaacaaagagcccaaaaaaggaggattctaaaaccccacaaaaagaggagtctgacgtgcctcaatggagctcccagtttctgcaaaaatctcctttgccaacaaagcgcggcacagccggtttgcttgaacagtggctgaagcgcgagaaagaagaggaaccagtcgcaaaacgcccttatagccaa		ATCCACCGGTACCATGGCTAGCgttgatcttgttgtgaagaaagagcttcgcgcaagcggtagctcacaacgcatgctccagtggttggcaacaaagagcccaaaaaaggaggattctaaaaccccacaaaaagaggagtctgacgtgcctcaatggagctcccagtttctgcaaaaatctcctttgccaacaaagcgcggcacagccggtttgcttgaacagtggctgaagcgcgagaaagaagaggaaccagtcgcaaaacgcccttatagccaaTCTAGCGGAGGATCTAGCGGAGG	6_phosphoprotein_peptides	HMCES	311287.0	0.17645131341816395	0.38647361289712
127	0.0	19689.0	61398.0	725.0	400.0	19689.0	hblOligo104223_Cat3	127	NM_1006610	1.0	GGAGCCAACATGGAGCCACCTGAGTTGTACGAGTGGCGCGGTGTCCTCTTTGAGTGTCTTCCTGCCGCCCGCGAGCGCAAACGCAAGGAGATGGAGCGCCAGGAGGCAGAGGCCCTCCCTGAGGGCGAGGAGAAATGTCCACCAGAGCAACGCGTCCCTGCACTTGAGGGGGAGGAGGCCGAGAATAATGATCTGGCTGAGTTGTTTGAATGCCCTGTGTGTTTCGACTATGTCCTGCCACCAATTCTCCAATGTTCTAGCGGAGGATCTAGCGGAGG	GGAGCCAACATGGAGccacctGAGttgtacGAGtggcgcggtgtcctctttGAGtgtcttcctgccgcccgcGAGcgcaaacgcaaggagatgGAGcgccagGAGgcaGAGgccctccctGAGggcGAGGAGaaatgtccaccaGAGcaacgcgtccctgcacttGAGgggGAGGAGgccGAGaataatgatctggctGAGttgtttgaatgccctgtgtgtttcgactatgtcctgccaccaattctccaatgt	GGAGCCAACATG	ATCCACCGGTACCATGGCTAGCGGAGCCAACATGGAGccacctGAGttgtacGAGtggcgcggtgtcctctttGAGtgtcttcctgccgcccgcGAGcgcaaacgcaaggagatgGAGcgccagGAGgcaGAGgccctccctGAGggcGAGGAGaaatgtccaccaGAGcaacgcgtccctgcacttGAGgggGAGGAGgccGAGaataatgatctggctGAGttgtttgaatgccctgtgtgtttcgactatgtcctgccaccaattctccaatgtTCTAGCGGAGGATCTAGCGGAGG	3_4778_st_to_e_dna_repair_peptides_9NATG	Siah1	81087.0	0.24281327463095195	0.7897341314615909
130	0.0	3359.0	8621.0	18.0	187.0	3359.0	hblOligo226392_Cat2	130	NM_1006610	2.0	AAATGTCCACCATCCCAACGCGTCCCTGCACTTACTGGGACCACAGCCAGTAATAATGATCTGGCTAGCTTGTTTGAATGCCCTGTGTGTTTCGACTATGTCCTGCCACCAATTCTCCAATGTCAGTCCGGTCACCTCGTCTGCTCTAATTGCCGCCCAAAATTGACTTGCTGCCCAACATGTCGCGGCCCTCTTGGCAGTATCCGCAATCTTGCTATGGAAAAGGTCGCCAATAGTGTTTTGTTCCCATGCAAGTCTAGCGGAGGATCTAGCGGAGG	aaatgtccaccatcccaacgcgtccctgcacttactgggaccacagccagtaataatgatctggctagcttgtttgaatgccctgtgtgtttcgactatgtcctgccaccaattctccaatgtcagtccggtcacctcgtctgctctaattgccgcccaaaattgacttgctgcccaacatgtcgcggccctcttggcagtatccgcaatcttgctatggaaaaggtcgccaatagtgttttgttcccatgcaag		ATCCACCGGTACCATGGCTAGCaaatgtccaccatcccaacgcgtccctgcacttactgggaccacagccagtaataatgatctggctagcttgtttgaatgccctgtgtgtttcgactatgtcctgccaccaattctccaatgtcagtccggtcacctcgtctgctctaattgccgcccaaaattgacttgctgcccaacatgtcgcggccctcttggcagtatccgcaatcttgctatggaaaaggtcgccaatagtgttttgttcccatgcaagTCTAGCGGAGGATCTAGCGGAGG	2_wt_dna_repair_peptides	Siah1	11980.0	0.2803839732888147	0.9844935120369365
131	0.0	244.0	314.0	0.0	2.0	244.0	hblOligo104224_Cat3	131	NM_1006610	3.0	TTGGAACCGATGAATTGCCGCCCAAAATTGGAGTGCTGCCCAGAGTGTCGCGGCCCTCTTGGCGAGATCCGCAATCTTGCTATGGAAAAGGTCGCCAATGAGGTTTTGTTCCCATGCAAGTACGCCGAGGAGGGTTGCGAGATCGAGCTTCCTCACGAGGAAAAGGCTGACCACGAAGAATTGTGTGAATTTCGCCCATATGAGTGCCCATGCCCAGGGGCTGAGTGCAAGTGGCAAGGCGAGCTGGACGCCGTGTCTAGCGGAGGATCTAGCGGAGG	TTGGAACCGATGaattgccgcccaaaattgGAGtgctgcccaGAGtgtcgcggccctcttggcGAGatccgcaatcttgctatggaaaaggtcgccaatGAGgttttgttcccatgcaagtacgccGAGGAGggttgcgagatcGAGcttcctcacGAGgaaaaggctgaccacgaagaattgtgtgaatttcgcccatatGAGtgcccatgcccaggggctGAGtgcaagtggcaaggcGAGctggacgccgtg	TTGGAACCGATG	ATCCACCGGTACCATGGCTAGCTTGGAACCGATGaattgccgcccaaaattgGAGtgctgcccaGAGtgtcgcggccctcttggcGAGatccgcaatcttgctatggaaaaggtcgccaatGAGgttttgttcccatgcaagtacgccGAGGAGggttgcgagatcGAGcttcctcacGAGgaaaaggctgaccacgaagaattgtgtgaatttcgcccatatGAGtgcccatgcccaggggctGAGtgcaagtggcaaggcGAGctggacgccgtgTCTAGCGGAGGATCTAGCGGAGG	3_4778_st_to_e_dna_repair_peptides_9NATG	Siah1	558.0	0.43727598566308246	1.6748265280195174
133	0.0	1132.0	1672.0	2.0	7.0	1132.0	hblOligo226393_Cat3	133	NM_1006610	4.0	GCATTAACGATGCTTCCTCACGAGGAAAAGGCTGACCACGAAGAATTGTGTGAATTTCGCCCATATGAGTGCCCATGCCCAGGGGCTGAGTGCAAGTGGCAAGGCGAGCTGGACGCCGTGATGCCACACCTGATGCACCAGCACAAGGAGATTGAGGAGCTGCAAGGTGAGGATATTGTCTTTCTTGCTGAGGACATCAATCTCCCTGGTGCTGTGGACTGGGTCATGATGCAGGAGTGCTTTGGCTTTCACTTCTCTAGCGGAGGATCTAGCGGAGG	GCATTAACGATGcttcctcacGAGgaaaaggctgaccacgaagaattgtgtgaatttcgcccatatGAGtgcccatgcccaggggctGAGtgcaagtggcaaggcGAGctggacgccgtgatgccacacctgatgcaccagcacaagGAGattGAGGAGctgcaaggtgaggatattgtctttcttgctGAGgacatcaatctccctggtgctgtggactgggtcatgatgcagGAGtgctttggctttcacttc	GCATTAACGATG	ATCCACCGGTACCATGGCTAGCGCATTAACGATGcttcctcacGAGgaaaaggctgaccacgaagaattgtgtgaatttcgcccatatGAGtgcccatgcccaggggctGAGtgcaagtggcaaggcGAGctggacgccgtgatgccacacctgatgcaccagcacaagGAGattGAGGAGctgcaaggtgaggatattgtctttcttgctGAGgacatcaatctccctggtgctgtggactgggtcatgatgcagGAGtgctttggctttcacttcTCTAGCGGAGGATCTAGCGGAGG	3_4778_st_to_e_dna_repair_peptides_9NATG	Siah1	2804.0	0.4037089871611983	1.5370167537530501
134	0.0	1647.0	8988.0	0.0	27.0	1647.0	hblOligo226393_Cat2	134	NM_1006610	4.0	TGCGAGATCACCCTTCCTCACACAGAAAAGGCTGACCACGAAGAATTGTGTGAATTTCGCCCATATAGCTGCCCATGCCCAGGGGCTAGTTGCAAGTGGCAAGGCTCTCTGGACGCCGTGATGCCACACCTGATGCACCAGCACAAGTCTATTACTACTCTGCAAGGTGAGGATATTGTCTTTCTTGCTACTGACATCAATCTCCCTGGTGCTGTGGACTGGGTCATGATGCAGAGCTGCTTTGGCTTTCACTTCTCTAGCGGAGGATCTAGCGGAGG	tgcgagatcacccttcctcacacagaaaaggctgaccacgaagaattgtgtgaatttcgcccatatagctgcccatgcccaggggctagttgcaagtggcaaggctctctggacgccgtgatgccacacctgatgcaccagcacaagtctattactactctgcaaggtgaggatattgtctttcttgctactgacatcaatctccctggtgctgtggactgggtcatgatgcagagctgctttggctttcacttc		ATCCACCGGTACCATGGCTAGCtgcgagatcacccttcctcacacagaaaaggctgaccacgaagaattgtgtgaatttcgcccatatagctgcccatgcccaggggctagttgcaagtggcaaggctctctggacgccgtgatgccacacctgatgcaccagcacaagtctattactactctgcaaggtgaggatattgtctttcttgctactgacatcaatctccctggtgctgtggactgggtcatgatgcagagctgctttggctttcacttcTCTAGCGGAGGATCTAGCGGAGG	2_wt_dna_repair_peptides	Siah1	10635.0	0.1548660084626234	0.23011638550698943
135	0.0	313.0	3177.0	1.0	6.0	313.0	hblOligo104225_Cat3	135	NM_1006610	5.0	TATGCGGGAATGGAGATTGAGGAGCTGCAAGGTGAGGATATTGTCTTTCTTGCTGAGGACATCAATCTCCCTGGTGCTGTGGACTGGGTCATGATGCAGGAGTGCTTTGGCTTTCACTTCATGCTCGTTCTTGAAAAACAGGAGAAGTATGATGGCCACCAGCAATTTTTTGCTATCGTCCAGCTCATTGGGGAGCGCAAGCAAGCTGAGAATTTTGCTTACCGCTTGGAGCTGAACGGGCATCGCCGCCGCCTTTCTAGCGGAGGATCTAGCGGAGG	TATGCGGGAATGGAGattGAGGAGctgcaaggtgaggatattgtctttcttgctGAGgacatcaatctccctggtgctgtggactgggtcatgatgcagGAGtgctttggctttcacttcatgctcgttcttgaaaaacaggagaagtatgatggccaccagcaattttttgctatcgtccagctcattgggGAGcgcaagcaagctgagaattttgcttaccgcttggagctgaacgggcatcgccgccgcctt	TATGCGGGAATG	ATCCACCGGTACCATGGCTAGCTATGCGGGAATGGAGattGAGGAGctgcaaggtgaggatattgtctttcttgctGAGgacatcaatctccctggtgctgtggactgggtcatgatgcagGAGtgctttggctttcacttcatgctcgttcttgaaaaacaggagaagtatgatggccaccagcaattttttgctatcgtccagctcattgggGAGcgcaagcaagctgagaattttgcttaccgcttggagctgaacgggcatcgccgccgccttTCTAGCGGAGGATCTAGCGGAGG	3_4778_st_to_e_dna_repair_peptides_9NATG	Siah1	3490.0	0.08968481375358166	-0.3904381550947944
137	0.0	59.0	0.0	0.0	0.0	59.0	hblOligo226394_Cat3	137	NM_1006610	6.0	ATCGAAATAATGTATGATGGCCACCAGCAATTTTTTGCTATCGTCCAGCTCATTGGGGAGCGCAAGCAAGCTGAGAATTTTGCTTACCGCTTGGAGCTGAACGGGCATCGCCGCCGCCTTGAGTGGGAAGCCGAGCCACGCGAGATCCACGAGGGGATTGCCGAGGCCATCATGAATGAGGATTGCTTGGTCTTCGATGAGGAGATCGCTCAGCTTTTTGCAGAAAATGGGAACCTTGGGATTAATGTTGAGATTTCTAGCGGAGGATCTAGCGGAGG	ATCGAAATAATGtatgatggccaccagcaattttttgctatcgtccagctcattgggGAGcgcaagcaagctgagaattttgcttaccgcttggagctgaacgggcatcgccgccgccttGAGtgggaagccGAGccacgcGAGatccacgaggggattgccGAGgccatcatgaatGAGgattgcttggtcttcgatGAGGAGatcgctcagctttttgcagaaaatgggaaccttgggattaatgttGAGatt	ATCGAAATAATG	ATCCACCGGTACCATGGCTAGCATCGAAATAATGtatgatggccaccagcaattttttgctatcgtccagctcattgggGAGcgcaagcaagctgagaattttgcttaccgcttggagctgaacgggcatcgccgccgccttGAGtgggaagccGAGccacgcGAGatccacgaggggattgccGAGgccatcatgaatGAGgattgcttggtcttcgatGAGGAGatcgctcagctttttgcagaaaatgggaaccttgggattaatgttGAGattTCTAGCGGAGGATCTAGCGGAGG	3_4778_st_to_e_dna_repair_peptides_9NATG	Siah1	59.0	1.0
138	0.0	447.0	2473.0	0.0	8.0	447.0	hblOligo226394_Cat2	138	NM_1006610	6.0	AAACAGGAGAAGTATGATGGCCACCAGCAATTTTTTGCTATCGTCCAGCTCATTGGGACTCGCAAGCAAGCTGAGAATTTTGCTTACCGCTTGGAGCTGAACGGGCATCGCCGCCGCCTTACCTGGGAAGCCACCCCACGCTCTATCCACGAGGGGATTGCCACCGCCATCATGAATAGCGATTGCTTGGTCTTCGATACTTCTATCGCTCAGCTTTTTGCAGAAAATGGGAACCTTGGGATTAATGTTACTATTTCTAGCGGAGGATCTAGCGGAGG	aaacaggagaagtatgatggccaccagcaattttttgctatcgtccagctcattgggactcgcaagcaagctgagaattttgcttaccgcttggagctgaacgggcatcgccgccgccttacctgggaagccaccccacgctctatccacgaggggattgccaccgccatcatgaatagcgattgcttggtcttcgatacttctatcgctcagctttttgcagaaaatgggaaccttgggattaatgttactatt		ATCCACCGGTACCATGGCTAGCaaacaggagaagtatgatggccaccagcaattttttgctatcgtccagctcattgggactcgcaagcaagctgagaattttgcttaccgcttggagctgaacgggcatcgccgccgccttacctgggaagccaccccacgctctatccacgaggggattgccaccgccatcatgaatagcgattgcttggtcttcgatacttctatcgctcagctttttgcagaaaatgggaaccttgggattaatgttactattTCTAGCGGAGGATCTAGCGGAGG	2_wt_dna_repair_peptides	Siah1	2920.0	0.1530821917808219	0.21642261572672128
140	0.0	180.0	171.0	0.0	1.0	180.0	hblOligo21344_Cat6	140	NM_1008390	1.0	ATGGAGCGCTTTGTTGTGACAGCCCCACCAGCTCGCAATCGCTCAAAAACTGCCTTGTATGTCACTCCTCTTGATCGCGTTACAGAGTTTGGGGGGGAACTGCACGAGGACGGTGGTAAACTTTTCTGCACATCTTGCAATGTTGTGCTCAATCATGTCCGCAAGAGTGCTATCTCCGATCATCTGAAGAGTAAGACCCACACTAAACGCAAAGCTGAATTTGAGGAACAAAACGTGCGCAAAAAACAACGCCCATCTAGCGGAGGATCTAGCGGAGG	atggagcgctttgttgtgacagccccaccagctcgcaatcgctcaaaaactgccttgtatgtcactcctcttgatcgcgttacagagtttgggggggaactgcacgaggacggtggtaaacttttctgcacatcttgcaatgttgtgctcaatcatgtccgcaagagtgctatctccgatcatctgaagagtaagacccacactaaacgcaaagctgaatttgaggaacaaaacgtgcgcaaaaaacaacgccca		ATCCACCGGTACCATGGCTAGCatggagcgctttgttgtgacagccccaccagctcgcaatcgctcaaaaactgccttgtatgtcactcctcttgatcgcgttacagagtttgggggggaactgcacgaggacggtggtaaacttttctgcacatcttgcaatgttgtgctcaatcatgtccgcaagagtgctatctccgatcatctgaagagtaagacccacactaaacgcaaagctgaatttgaggaacaaaacgtgcgcaaaaaacaacgcccaTCTAGCGGAGGATCTAGCGGAGG	6_phosphoprotein_peptides	CGGBP1	351.0	0.5128205128205128	1.9783445830221191
142	0.0	223.0	2359.0	9.0	4.0	223.0	hblOligo21345_Cat6	142	NM_1008390	3.0	CAACGCCCACTTACTGCAAGTCTCCAGTGCAACAGCACAGCCCAAACAGAGAAGGTCAGTGTGATCCAAGACTTCGTGAAGATGTGTCTTGAGGCTAATATCCCTCTCGAAAAGGCCGACCATCCAGCAGTTCGCGCTTTCCTCTCTCGCCATGTCAAAAACGGCGGGAGTATTCCTAAAAGTGACCAGCTGCGCCGCGCCTATTTGCCAGATGGGTATGAGAACGAAAACCAGTTGTTGAACAGCCAGGATTGCTCTAGCGGAGGATCTAGCGGAGG	caacgcccacttactgcaagtctccagtgcaacagcacagcccaaacagagaaggtcagtgtgatccaagacttcgtgaagatgtgtcttgaggctaatatccctctcgaaaaggccgaccatccagcagttcgcgctttcctctctcgccatgtcaaaaacggcgggagtattcctaaaagtgaccagctgcgccgcgcctatttgccagatgggtatgagaacgaaaaccagttgttgaacagccaggattgc		ATCCACCGGTACCATGGCTAGCcaacgcccacttactgcaagtctccagtgcaacagcacagcccaaacagagaaggtcagtgtgatccaagacttcgtgaagatgtgtcttgaggctaatatccctctcgaaaaggccgaccatccagcagttcgcgctttcctctctcgccatgtcaaaaacggcgggagtattcctaaaagtgaccagctgcgccgcgcctatttgccagatgggtatgagaacgaaaaccagttgttgaacagccaggattgcTCTAGCGGAGGATCTAGCGGAGG	6_phosphoprotein_peptides	CGGBP1	2582.0	0.08636715724244771	-0.4317700193129874
145	0.0	160.0	2340.0	0.0	4.0	160.0	hblOligo161757_Cat3	145	NM_1008394	2.0	TTAAAAGGCATGTGTGTTCGCCAAAATCGCGAGGACATTGTTGAGGAGGCCAATAATGAGCTTGAGGAGGCCCTGGAAGAAGCAAATGTGTTGTTCGACGGGGTCGAGCGCGAGCGCGAGGCTGCACTTGACGCACGCTTCCTCGTTATGGCCGAGGATCTGGGGAAAGAGAAGGCCAAGCAGTTGAATGAGGATATGAATTTCTTCAACCAACTTGCCTTCTGCGACTTTCTGTTTCTTTTTGTGGGCCTGAACTCTAGCGGAGGATCTAGCGGAGG	TTAAAAGGCATGtgtgttcgccaaaatcgcgaggacattgttGAGGAGgccaataatGAGcttGAGgaggccctggaagaagcaaatgtgttgttcgacggggtcGAGcgcGAGcgcgaggctgcacttgacgcacgcttcctcgttatggccGAGgatctggggaaagagaaggccaagcagttgaatGAGgatatgaatttcttcaaccaacttgccttctgcgactttctgtttctttttgtgggcctgaac	TTAAAAGGCATG	ATCCACCGGTACCATGGCTAGCTTAAAAGGCATGtgtgttcgccaaaatcgcgaggacattgttGAGGAGgccaataatGAGcttGAGgaggccctggaagaagcaaatgtgttgttcgacggggtcGAGcgcGAGcgcgaggctgcacttgacgcacgcttcctcgttatggccGAGgatctggggaaagagaaggccaagcagttgaatGAGgatatgaatttcttcaaccaacttgccttctgcgactttctgtttctttttgtgggcctgaacTCTAGCGGAGGATCTAGCGGAGG	3_4778_st_to_e_dna_repair_peptides_9NATG	EID3	2500.0	0.064	-0.7556811044833514
146	0.0	220.0	614.0	0.0	0.0	220.0	hblOligo161757_Cat2	146	NM_1008394	2.0	CAGTTGATGTATTGTGTTCGCCAAAATCGCGAGGACATTGTTAGCTCAGCCAATAATTCTCTTACAGAGGCCCTGGAAGAAGCAAATGTGTTGTTCGACGGGGTCTCTCGCACTCGCGAGGCTGCACTTGACGCACGCTTCCTCGTTATGGCCAGCGATCTGGGGAAAGAGAAGGCCAAGCAGTTGAATAGCGATATGAATTTCTTCAACCAACTTGCCTTCTGCGACTTTCTGTTTCTTTTTGTGGGCCTGAACTCTAGCGGAGGATCTAGCGGAGG	cagttgatgtattgtgttcgccaaaatcgcgaggacattgttagctcagccaataattctcttacagaggccctggaagaagcaaatgtgttgttcgacggggtctctcgcactcgcgaggctgcacttgacgcacgcttcctcgttatggccagcgatctggggaaagagaaggccaagcagttgaatagcgatatgaatttcttcaaccaacttgccttctgcgactttctgtttctttttgtgggcctgaac		ATCCACCGGTACCATGGCTAGCcagttgatgtattgtgttcgccaaaatcgcgaggacattgttagctcagccaataattctcttacagaggccctggaagaagcaaatgtgttgttcgacggggtctctcgcactcgcgaggctgcacttgacgcacgcttcctcgttatggccagcgatctggggaaagagaaggccaagcagttgaatagcgatatgaatttcttcaaccaacttgccttctgcgactttctgtttctttttgtgggcctgaacTCTAGCGGAGGATCTAGCGGAGG	2_wt_dna_repair_peptides	EID3	834.0	0.2637889688249401	0.900683906839788
147	0.0	1.0	327.0	0.0	0.0	1.0	hblOligo32981_Cat3	147	NM_1008394	3.0	TTGACTCCCATGATGGCCGAGGATCTGGGGAAAGAGAAGGCCAAGCAGTTGAATGAGGATATGAATTTCTTCAACCAACTTGCCTTCTGCGACTTTCTGTTTCTTTTTGTGGGCCTGAACTGGATGGAAGGCGACCCTGACAAGCTGGAGGATTGCGATGATGAGATTGCCTTGGAGTTTTGGAAGGCCATTGAAAAGGAAGCTGAGGAGTGGATGGTGAAAGCAGAGGAGTTTCACTTCGTCTTTGGTGAGTTCTCTAGCGGAGGATCTAGCGGAGG	TTGACTCCCATGatggccGAGgatctggggaaagagaaggccaagcagttgaatGAGgatatgaatttcttcaaccaacttgccttctgcgactttctgtttctttttgtgggcctgaactggatggaaggcgaccctgacaagctgGAGgattgcgatgatGAGattgccttgGAGttttggaaggccattgaaaaggaagctGAGGAGtggatggtgaaagcagagGAGtttcacttcgtctttggtGAGttc	TTGACTCCCATG	ATCCACCGGTACCATGGCTAGCTTGACTCCCATGatggccGAGgatctggggaaagagaaggccaagcagttgaatGAGgatatgaatttcttcaaccaacttgccttctgcgactttctgtttctttttgtgggcctgaactggatggaaggcgaccctgacaagctgGAGgattgcgatgatGAGattgccttgGAGttttggaaggccattgaaaaggaagctGAGGAGtggatggtgaaagcagagGAGtttcacttcgtctttggtGAGttcTCTAGCGGAGGATCTAGCGGAGG	3_4778_st_to_e_dna_repair_peptides_9NATG	EID3	328.0	0.003048780487804878	-3.8629088822626847
148	0.0	34.0	78.0	0.0	0.0	34.0	hblOligo32981_Cat2	148	NM_1008394	3.0	CGCTTCCTCGTTATGGCCAGCGATCTGGGGAAAGAGAAGGCCAAGCAGTTGAATAGCGATATGAATTTCTTCAACCAACTTGCCTTCTGCGACTTTCTGTTTCTTTTTGTGGGCCTGAACTGGATGGAAGGCGACCCTGACAAGCTGTCCGATTGCGATGATTCTATTGCCTTGTCTTTTTGGAAGGCCATTGAAAAGGAAGCTACCTCTTGGATGGTGAAAGCAGAGACTTTTCACTTCGTCTTTGGTTCTTTCTCTAGCGGAGGATCTAGCGGAGG	cgcttcctcgttatggccagcgatctggggaaagagaaggccaagcagttgaatagcgatatgaatttcttcaaccaacttgccttctgcgactttctgtttctttttgtgggcctgaactggatggaaggcgaccctgacaagctgtccgattgcgatgattctattgccttgtctttttggaaggccattgaaaaggaagctacctcttggatggtgaaagcagagacttttcacttcgtctttggttctttc		ATCCACCGGTACCATGGCTAGCcgcttcctcgttatggccagcgatctggggaaagagaaggccaagcagttgaatagcgatatgaatttcttcaaccaacttgccttctgcgactttctgtttctttttgtgggcctgaactggatggaaggcgaccctgacaagctgtccgattgcgatgattctattgccttgtctttttggaaggccattgaaaaggaagctacctcttggatggtgaaagcagagacttttcacttcgtctttggttctttcTCTAGCGGAGGATCTAGCGGAGG	2_wt_dna_repair_peptides	EID3	112.0	0.30357142857142855	1.0967029865611384
149	0.0	231.0	999.0	0.0	5.0	231.0	hblOligo161758_Cat3	149	NM_1008394	4.0	GCGAGAGGAATGGAGGATTGCGATGATGAGATTGCCTTGGAGTTTTGGAAGGCCATTGAAAAGGAAGCTGAGGAGTGGATGGTGAAAGCAGAGGAGTTTCACTTCGTCTTTGGTGAGTTCAAATTGGAGCGCGAGGCACCTAAACCTCGCCTTGAGCATCAGAAAAAGGTGCGCAAGATGGAAGAGAACGGGAACATGCCTGAGAAGCTTCAAAAGCTCGATTTGGAGGAGTACCCAGAAGCCGAGGAGAAGAATTCTAGCGGAGGATCTAGCGGAGG	GCGAGAGGAATGGAGgattgcgatgatGAGattgccttgGAGttttggaaggccattgaaaaggaagctGAGGAGtggatggtgaaagcagagGAGtttcacttcgtctttggtGAGttcaaattggagcgcGAGgcacctaaacctcgccttgagcatcagaaaaaggtgcgcaagatggaagagaacgggaacatgcctGAGaagcttcaaaagctcgatttgGAGGAGtacccagaagccGAGgagaagaat	GCGAGAGGAATG	ATCCACCGGTACCATGGCTAGCGCGAGAGGAATGGAGgattgcgatgatGAGattgccttgGAGttttggaaggccattgaaaaggaagctGAGGAGtggatggtgaaagcagagGAGtttcacttcgtctttggtGAGttcaaattggagcgcGAGgcacctaaacctcgccttgagcatcagaaaaaggtgcgcaagatggaagagaacgggaacatgcctGAGaagcttcaaaagctcgatttgGAGGAGtacccagaagccGAGgagaagaatTCTAGCGGAGGATCTAGCGGAGG	3_4778_st_to_e_dna_repair_peptides_9NATG	EID3	1230.0	0.1878048780487805	0.46271422050780875
151	0.0	110.0	110.0	0.0	0.0	110.0	hblOligo32982_Cat3	151	NM_1008394	5.0	GCTTCCTCGATGCGCCTTGAGCATCAGAAAAAGGTGCGCAAGATGGAAGAGAACGGGAACATGCCTGAGAAGCTTCAAAAGCTCGATTTGGAGGAGTACCCAGAAGCCGAGGAGAAGAATGTGGAACGCATTCTGGGCCTTTTGCAGGAGTACTTTCGCAAATATCCTGACGAGCCTGTGGAGTACTTTGAGTTTGTGATTGATCCTAACGAGTTCGAGCGCGAGGTCGAAAATATCTTTTACGTCGAGTTCATCTCTAGCGGAGGATCTAGCGGAGG	GCTTCCTCGATGcgccttgagcatcagaaaaaggtgcgcaagatggaagagaacgggaacatgcctGAGaagcttcaaaagctcgatttgGAGGAGtacccagaagccGAGgagaagaatgtggaacgcattctgggccttttgcagGAGtactttcgcaaatatcctgacGAGcctgtgGAGtactttgagtttgtgattgatcctaacGAGttcGAGcgcGAGgtcgaaaatatcttttacgtcGAGttcatc	GCTTCCTCGATG	ATCCACCGGTACCATGGCTAGCGCTTCCTCGATGcgccttgagcatcagaaaaaggtgcgcaagatggaagagaacgggaacatgcctGAGaagcttcaaaagctcgatttgGAGGAGtacccagaagccGAGgagaagaatgtggaacgcattctgggccttttgcagGAGtactttcgcaaatatcctgacGAGcctgtgGAGtactttgagtttgtgattgatcctaacGAGttcGAGcgcGAGgtcgaaaatatcttttacgtcGAGttcatcTCTAGCGGAGGATCTAGCGGAGG	3_4778_st_to_e_dna_repair_peptides_9NATG	EID3	220.0	0.5	1.9270512886345688
152	0.0	37.0	6468.0	1.0	19.0	37.0	hblOligo32982_Cat2	152	NM_1008394	5.0	GCACCTAAACCTCGCCTTGAGCATCAGAAAAAGGTGCGCAAGATGGAAGAGAACGGGAACATGCCTACAAAGCTTCAAAAGCTCGATTTGTCTAGCTACCCAGAAGCCACCGAGAAGAATGTGGAACGCATTCTGGGCCTTTTGCAGACATACTTTCGCAAATATCCTGACACCCCTGTGAGTTACTTTGAGTTTGTGATTGATCCTAACAGTTTCTCCCGCACTGTCGAAAATATCTTTTACGTCTCATTCATCTCTAGCGGAGGATCTAGCGGAGG	gcacctaaacctcgccttgagcatcagaaaaaggtgcgcaagatggaagagaacgggaacatgcctacaaagcttcaaaagctcgatttgtctagctacccagaagccaccgagaagaatgtggaacgcattctgggccttttgcagacatactttcgcaaatatcctgacacccctgtgagttactttgagtttgtgattgatcctaacagtttctcccgcactgtcgaaaatatcttttacgtctcattcatc		ATCCACCGGTACCATGGCTAGCgcacctaaacctcgccttgagcatcagaaaaaggtgcgcaagatggaagagaacgggaacatgcctacaaagcttcaaaagctcgatttgtctagctacccagaagccaccgagaagaatgtggaacgcattctgggccttttgcagacatactttcgcaaatatcctgacacccctgtgagttactttgagtttgtgattgatcctaacagtttctcccgcactgtcgaaaatatcttttacgtctcattcatcTCTAGCGGAGGATCTAGCGGAGG	2_wt_dna_repair_peptides	EID3	6505.0	0.00568793235972329	-3.236653019418204
153	0.0	5.0	1192.0	0.0	2.0	5.0	hblOligo161759_Cat3	153	NM_1008394	6.0	CGGAGCTGCATGGAGTACTTTCGCAAATATCCTGACGAGCCTGTGGAGTACTTTGAGTTTGTGATTGATCCTAACGAGTTCGAGCGCGAGGTCGAAAATATCTTTTACGTCGAGTTCATCGTTCGCGATGGTTTCGCACGCATTCGCTTGGATGAGGATCGCTTGCCAATTCTTGAACCAATGAACGTGAATCAGATGGGTGAGGGCAACGACGAGGAGTGCCATGGGCGCAAGCAGGGTGTCATTGAGCTGGAGTCTAGCGGAGGATCTAGCGGAGG	CGGAGCTGCATGGAGtactttcgcaaatatcctgacGAGcctgtgGAGtactttgagtttgtgattgatcctaacGAGttcGAGcgcGAGgtcgaaaatatcttttacgtcGAGttcatcgttcgcgatggtttcgcacgcattcgcttggatgaggatcgcttgccaattcttgaaccaatgaacgtgaatcagatgggtgagggcaacgacGAGGAGtgccatgggcgcaagcagggtgtcattGAGctgGAG	CGGAGCTGCATG	ATCCACCGGTACCATGGCTAGCCGGAGCTGCATGGAGtactttcgcaaatatcctgacGAGcctgtgGAGtactttgagtttgtgattgatcctaacGAGttcGAGcgcGAGgtcgaaaatatcttttacgtcGAGttcatcgttcgcgatggtttcgcacgcattcgcttggatgaggatcgcttgccaattcttgaaccaatgaacgtgaatcagatgggtgagggcaacgacGAGGAGtgccatgggcgcaagcagggtgtcattGAGctgGAGTCTAGCGGAGGATCTAGCGGAGG	3_4778_st_to_e_dna_repair_peptides_9NATG	EID3	1197.0	0.004177109440267335	-3.546898646556626
155	0.0	230.0	87.0	0.0	0.0	230.0	hblOligo32983_Cat3	155	NM_1008394	7.0	CACCTGCAGATGGAGCGCGAGGTCGAAAATATCTTTTACGTCGAGTTCATCGTTCGCGATGGTTTCGCACGCATTCGCTTGGATGAGGATCGCTTGCCAATTCTTGAACCAATGAACGTGAATCAGATGGGTGAGGGCAACGACGAGGAGTGCCATGGGCGCAAGCAGGGTGTCATTGAGCTGGAGTTGCAGGAGTGGAAAAATATTGTTGCCGCCTTCGAAATTGAGGAGGCCATGATTGAGTATGAGGAGTATTCTAGCGGAGGATCTAGCGGAGG	CACCTGCAGATGGAGcgcGAGgtcgaaaatatcttttacgtcGAGttcatcgttcgcgatggtttcgcacgcattcgcttggatgaggatcgcttgccaattcttgaaccaatgaacgtgaatcagatgggtgagggcaacgacGAGGAGtgccatgggcgcaagcagggtgtcattGAGctgGAGttgcaggagtggaaaaatattgttgccgccttcgaaattGAGgaggccatgattGAGtatGAGGAGtat	CACCTGCAGATG	ATCCACCGGTACCATGGCTAGCCACCTGCAGATGGAGcgcGAGgtcgaaaatatcttttacgtcGAGttcatcgttcgcgatggtttcgcacgcattcgcttggatgaggatcgcttgccaattcttgaaccaatgaacgtgaatcagatgggtgagggcaacgacGAGGAGtgccatgggcgcaagcagggtgtcattGAGctgGAGttgcaggagtggaaaaatattgttgccgccttcgaaattGAGgaggccatgattGAGtatGAGGAGtatTCTAGCGGAGGATCTAGCGGAGG	3_4778_st_to_e_dna_repair_peptides_9NATG	EID3	317.0	0.7255520504731862	2.8992224789031806
156	0.0	177.0	1747.0	0.0	2.0	177.0	hblOligo32983_Cat2	156	NM_1008394	7.0	CCTAACAGTTTCTCCCGCACTGTCGAAAATATCTTTTACGTCTCATTCATCGTTCGCGATGGTTTCGCACGCATTCGCTTGGATGAGGATCGCTTGCCAATTCTTGAACCAATGAACGTGAATCAGATGGGTGAGGGCAACGACTCCAGTTGCCATGGGCGCAAGCAGGGTGTCATTTCTCTGACATTGCAGGAGTGGAAAAATATTGTTGCCGCCTTCGAAATTTCAGAGGCCATGATTACCTATAGCTCCTATTCTAGCGGAGGATCTAGCGGAGG	cctaacagtttctcccgcactgtcgaaaatatcttttacgtctcattcatcgttcgcgatggtttcgcacgcattcgcttggatgaggatcgcttgccaattcttgaaccaatgaacgtgaatcagatgggtgagggcaacgactccagttgccatgggcgcaagcagggtgtcatttctctgacattgcaggagtggaaaaatattgttgccgccttcgaaatttcagaggccatgattacctatagctcctat		ATCCACCGGTACCATGGCTAGCcctaacagtttctcccgcactgtcgaaaatatcttttacgtctcattcatcgttcgcgatggtttcgcacgcattcgcttggatgaggatcgcttgccaattcttgaaccaatgaacgtgaatcagatgggtgagggcaacgactccagttgccatgggcgcaagcagggtgtcatttctctgacattgcaggagtggaaaaatattgttgccgccttcgaaatttcagaggccatgattacctatagctcctatTCTAGCGGAGGATCTAGCGGAGG	2_wt_dna_repair_peptides	EID3	1924.0	0.091995841995842	-0.36245428892565856
157	0.0	485.0	1114.0	2.0	3.0	485.0	hblOligo113660_Cat3	157	NM_1008744	1.0	TTTTTGGCCATGGACTATGGCCGCTGGGAGATCGAGGAGGAGGACGAAGAGGAGGAAGAAAAGCCAAAGCCTGATAAGCCTGAGGAGGAGGAGTTGCTCTGTGCCCGCCAAGGCGCAGCTAATGAACCACGCTACGAGTGTGAGGAGGCACAAAAGGCCGCCCATAAGCGCAAAATTGAGCCAGTCAAGTTTGAGAACGAGGACGAGGTCCTTCCTCCTAAACGCCAGAAAGAGGGTGAGCAAGAAGACCTCGGGTCTAGCGGAGGATCTAGCGGAGG	TTTTTGGCCATGgactatggccgctggGAGatcGAGGAGGAGgacgaaGAGgaggaagaaaagccaaagcctgataagcctGAGGAGGAGGAGttgctctgtgcccgccaaggcgcagctaatgaaccacgctacGAGtgtGAGgaggcacaaaaggccgcccataagcgcaaaattGAGccagtcaagtttGAGaacGAGgacGAGgtccttcctcctaaacgccagaaaGAGggtGAGcaagaagacctcggg	TTTTTGGCCATG	ATCCACCGGTACCATGGCTAGCTTTTTGGCCATGgactatggccgctggGAGatcGAGGAGGAGgacgaaGAGgaggaagaaaagccaaagcctgataagcctGAGGAGGAGGAGttgctctgtgcccgccaaggcgcagctaatgaaccacgctacGAGtgtGAGgaggcacaaaaggccgcccataagcgcaaaattGAGccagtcaagtttGAGaacGAGgacGAGgtccttcctcctaaacgccagaaaGAGggtGAGcaagaagacctcgggTCTAGCGGAGGATCTAGCGGAGG	3_4778_st_to_e_dna_repair_peptides_9NATG	TDP1	1599.0	0.30331457160725456	1.0954877590848227
158	0.0	402.0	1667.0	0.0	5.0	402.0	hblOligo113660_Cat2	158	NM_1008744	1.0	TCTCAAGAGGGGGACTATGGCCGCTGGACAATCAGTTCTAGTGACGAATCAGAGGAAGAAAAGCCAAAGCCTGATAAGCCTTCCACAAGCTCTTTGCTCTGTGCCCGCCAAGGCGCAGCTAATGAACCACGCTACACCTGTAGTGAGGCACAAAAGGCCGCCCATAAGCGCAAAATTTCACCAGTCAAGTTTTCCAACACCGACTCCGTCCTTCCTCCTAAACGCCAGAAATCAGGTTCCCAAGAAGACCTCGGGTCTAGCGGAGGATCTAGCGGAGG	tctcaagagggggactatggccgctggacaatcagttctagtgacgaatcagaggaagaaaagccaaagcctgataagccttccacaagctctttgctctgtgcccgccaaggcgcagctaatgaaccacgctacacctgtagtgaggcacaaaaggccgcccataagcgcaaaatttcaccagtcaagttttccaacaccgactccgtccttcctcctaaacgccagaaatcaggttcccaagaagacctcggg		ATCCACCGGTACCATGGCTAGCtctcaagagggggactatggccgctggacaatcagttctagtgacgaatcagaggaagaaaagccaaagcctgataagccttccacaagctctttgctctgtgcccgccaaggcgcagctaatgaaccacgctacacctgtagtgaggcacaaaaggccgcccataagcgcaaaatttcaccagtcaagttttccaacaccgactccgtccttcctcctaaacgccagaaatcaggttcccaagaagacctcgggTCTAGCGGAGGATCTAGCGGAGG	2_wt_dna_repair_peptides	TDP1	2069.0	0.19429676172063798	0.5047224945027957
162	0.0	0.0	69.0	0.0	0.0	0.0	hblOligo113661_Cat2	162	NM_1008744	3.0	AGTTCCGACGATGAGCTTCAGCCTGAGATGCCTCAGAAACAGGCCGAGAAGGTCGTGATCAAGAAAGAGAAGGATATTAGCGCACCTAATGATGGCACAGCTCAACGCACTGAGAACCACGGGGCTCCTGCTTGCCACCGCCTTAAAGAAGAAGAGGATGAGTACGAGACTAGCGGTGAGGGGCAGGACATTTGGGATATGTTGGATAAAGGTAATCCATTCCAGTTCTACCTTACCCGCGTTAGTGGGGTTAAATCTAGCGGAGGATCTAGCGGAGG	agttccgacgatgagcttcagcctgagatgcctcagaaacaggccgagaaggtcgtgatcaagaaagagaaggatattagcgcacctaatgatggcacagctcaacgcactgagaaccacggggctcctgcttgccaccgccttaaagaagaagaggatgagtacgagactagcggtgaggggcaggacatttgggatatgttggataaaggtaatccattccagttctaccttacccgcgttagtggggttaaa		ATCCACCGGTACCATGGCTAGCagttccgacgatgagcttcagcctgagatgcctcagaaacaggccgagaaggtcgtgatcaagaaagagaaggatattagcgcacctaatgatggcacagctcaacgcactgagaaccacggggctcctgcttgccaccgccttaaagaagaagaggatgagtacgagactagcggtgaggggcaggacatttgggatatgttggataaaggtaatccattccagttctaccttacccgcgttagtggggttaaaTCTAGCGGAGGATCTAGCGGAGG	2_wt_dna_repair_peptides	TDP1	69.0	0.0
164	0.0	258.0	396.0	1.0	3.0	258.0	hblOligo235100_Cat2	164	NM_1008744	4.0	CACCGCCTTAAAGAAGAAGAGGATGAGTACGAGACTAGCGGTGAGGGGCAGGACATTTGGGATATGTTGGATAAAGGTAATCCATTCCAGTTCTACCTTACCCGCGTTAGTGGGGTTAAACCTAAATACAATTCAGGTGCATTGCACATCAAAGATATCCTTAGCCCTCTGTTCGGCACCCTTGTCTCCAGTGCCCAGTTTAATTATTGCTTCGACGTCGACTGGCTCGTGAAACAATACCCTCCAGAGTTCCGCTCTAGCGGAGGATCTAGCGGAGG	caccgccttaaagaagaagaggatgagtacgagactagcggtgaggggcaggacatttgggatatgttggataaaggtaatccattccagttctaccttacccgcgttagtggggttaaacctaaatacaattcaggtgcattgcacatcaaagatatccttagccctctgttcggcacccttgtctccagtgcccagtttaattattgcttcgacgtcgactggctcgtgaaacaataccctccagagttccgc		ATCCACCGGTACCATGGCTAGCcaccgccttaaagaagaagaggatgagtacgagactagcggtgaggggcaggacatttgggatatgttggataaaggtaatccattccagttctaccttacccgcgttagtggggttaaacctaaatacaattcaggtgcattgcacatcaaagatatccttagccctctgttcggcacccttgtctccagtgcccagtttaattattgcttcgacgtcgactggctcgtgaaacaataccctccagagttccgcTCTAGCGGAGGATCTAGCGGAGG	2_wt_dna_repair_peptides	TDP1	654.0	0.3944954128440367	1.4985966623017057
168	0.0	587.0	991.0	1.0	3.0	587.0	hblOligo235101_Cat2	168	NM_1008744	6.0	CTCGTGCACGGTGATAAGCGCGAGGCCAAAGCACACCTTCACGCACAGGCCAAGCCATATGAGAATATTAGCTTGTGCCAAGCCAAACTCGACATCGCATTTGGCACACATCATACCAAAATGATGCTCCTCCTCTATGAAGAAGGGTTGCGCGTCGTCATTCACACAAGTAACCTCATTCATGCTGATTGGCACCAGAAGACTCAGGGCATCTGGCTTTCACCACTTTATCCTCGCATTGCTGATGGTACACATTCTAGCGGAGGATCTAGCGGAGG	ctcgtgcacggtgataagcgcgaggccaaagcacaccttcacgcacaggccaagccatatgagaatattagcttgtgccaagccaaactcgacatcgcatttggcacacatcataccaaaatgatgctcctcctctatgaagaagggttgcgcgtcgtcattcacacaagtaacctcattcatgctgattggcaccagaagactcagggcatctggctttcaccactttatcctcgcattgctgatggtacacat		ATCCACCGGTACCATGGCTAGCctcgtgcacggtgataagcgcgaggccaaagcacaccttcacgcacaggccaagccatatgagaatattagcttgtgccaagccaaactcgacatcgcatttggcacacatcataccaaaatgatgctcctcctctatgaagaagggttgcgcgtcgtcattcacacaagtaacctcattcatgctgattggcaccagaagactcagggcatctggctttcaccactttatcctcgcattgctgatggtacacatTCTAGCGGAGGATCTAGCGGAGG	2_wt_dna_repair_peptides	TDP1	1578.0	0.3719898605830165	1.4033615741326773
169	0.0	2.0	82.0	0.0	0.0	2.0	hblOligo113663_Cat3	169	NM_1008744	7.0	ATTTTCGATATGTTGCGCGTCGTCATTCACGAGGAGAACCTCATTCATGCTGATTGGCACCAGAAGGAGCAGGGCATCTGGCTTGAGCCACTTTATCCTCGCATTGCTGATGGTGAGCATAAAGAGGGTGAAGAGCCTGAGCATTTCAAGGCCGATTTGATCGAGTATTTGATGGCTTATAATGCACCTGAGTTGAAGGAATGGATCGATGTCATTCACAAGCACGACTTGGAGGAGGAGAATGTGTACCTCATCTCTAGCGGAGGATCTAGCGGAGG	ATTTTCGATATGttgcgcgtcgtcattcacGAGGAGaacctcattcatgctgattggcaccagaagGAGcagggcatctggcttGAGccactttatcctcgcattgctgatggtGAGcataaaGAGggtgaaGAGcctGAGcatttcaaggccgatttgatcGAGtatttgatggcttataatgcacctGAGttgaaggaatggatcgatgtcattcacaagcacgacttgGAGgagGAGaatgtgtacctcatc	ATTTTCGATATG	ATCCACCGGTACCATGGCTAGCATTTTCGATATGttgcgcgtcgtcattcacGAGGAGaacctcattcatgctgattggcaccagaagGAGcagggcatctggcttGAGccactttatcctcgcattgctgatggtGAGcataaaGAGggtgaaGAGcctGAGcatttcaaggccgatttgatcGAGtatttgatggcttataatgcacctGAGttgaaggaatggatcgatgtcattcacaagcacgacttgGAGgagGAGaatgtgtacctcatcTCTAGCGGAGGATCTAGCGGAGG	3_4778_st_to_e_dna_repair_peptides_9NATG	TDP1	84.0	0.023809523809523808	-1.7865207780697392
171	0.0	1102.0	3883.0	1.0	12.0	1102.0	hblOligo235102_Cat3	171	NM_1008744	8.0	GAGTATACCATGAAGGCCGATTTGATCGAGTATTTGATGGCTTATAATGCACCTGAGTTGAAGGAATGGATCGATGTCATTCACAAGCACGACTTGGAGGAGGAGAATGTGTACCTCATCGGGGAGGAGCCAGGCCGCTTCCAAGGGGAGCAAAAGGATAACTGGGGGCATTTCCGCTTGAAGAAGTTGTTGAAGGACCATGCCGAGGAGATGCCTAACGCAGAAGAGTGGCCAGTGGTTGGGCAGTTTGAGGAGTCTAGCGGAGGATCTAGCGGAGG	GAGTATACCATGaaggccgatttgatcGAGtatttgatggcttataatgcacctGAGttgaaggaatggatcgatgtcattcacaagcacgacttgGAGgagGAGaatgtgtacctcatcgggGAGGAGccaggccgcttccaagggGAGcaaaaggataactgggggcatttccgcttgaagaagttgttgaaggaccatgccGAGGAGatgcctaacgcagaaGAGtggccagtggttgggcagtttGAGGAG	GAGTATACCATG	ATCCACCGGTACCATGGCTAGCGAGTATACCATGaaggccgatttgatcGAGtatttgatggcttataatgcacctGAGttgaaggaatggatcgatgtcattcacaagcacgacttgGAGgagGAGaatgtgtacctcatcgggGAGGAGccaggccgcttccaagggGAGcaaaaggataactgggggcatttccgcttgaagaagttgttgaaggaccatgccGAGGAGatgcctaacgcagaaGAGtggccagtggttgggcagtttGAGGAGTCTAGCGGAGGATCTAGCGGAGG	3_4778_st_to_e_dna_repair_peptides_9NATG	TDP1	4985.0	0.22106318956870613	0.6675699486157611
172	0.0	36.0	78.0	0.0	0.0	36.0	hblOligo235102_Cat2	172	NM_1008744	8.0	CCTACCCATTTCAAGGCCGATTTGATCTCCTATTTGATGGCTTATAATGCACCTAGTTTGAAGGAATGGATCGATGTCATTCACAAGCACGACTTGAGTGAGACAAATGTGTACCTCATCGGGTCTACCCCAGGCCGCTTCCAAGGGTCACAAAAGGATAACTGGGGGCATTTCCGCTTGAAGAAGTTGTTGAAGGACCATGCCTCATCAATGCCTAACGCAGAATCTTGGCCAGTGGTTGGGCAGTTTAGTTCCTCTAGCGGAGGATCTAGCGGAGG	cctacccatttcaaggccgatttgatctcctatttgatggcttataatgcacctagtttgaaggaatggatcgatgtcattcacaagcacgacttgagtgagacaaatgtgtacctcatcgggtctaccccaggccgcttccaagggtcacaaaaggataactgggggcatttccgcttgaagaagttgttgaaggaccatgcctcatcaatgcctaacgcagaatcttggccagtggttgggcagtttagttcc		ATCCACCGGTACCATGGCTAGCcctacccatttcaaggccgatttgatctcctatttgatggcttataatgcacctagtttgaaggaatggatcgatgtcattcacaagcacgacttgagtgagacaaatgtgtacctcatcgggtctaccccaggccgcttccaagggtcacaaaaggataactgggggcatttccgcttgaagaagttgttgaaggaccatgcctcatcaatgcctaacgcagaatcttggccagtggttgggcagtttagttccTCTAGCGGAGGATCTAGCGGAGG	2_wt_dna_repair_peptides	TDP1	114.0	0.3157894736842105	1.153861400401087
175	0.0	16.0	29.0	0.0	2.0	16.0	hblOligo235103_Cat3	175	NM_1008744	10.0	GGTCAAGCCATGAAATGGTTGTGCGAGGAGTTTAAAGAGGAGATGTTGGAGCTTGGTAAAGAGGAGAAAGAGCCTGGTAAAGAGGAGGTGCCACTCTACTTGATCTATCCAGAGGTTGAAAACGTGCGCGAGGAGCTGGAAGGGTACCCAGCTGGTGGCGAGCTCCCTTACGAGATTCAAGAGGCAGAAAAACAAAATTGGCTGCACGAGTATTTCCATAAGTGGGAGGCCGAGGAGGAGGGGCGCGAGAACGCATCTAGCGGAGGATCTAGCGGAGG	GGTCAAGCCATGaaatggttgtgcGAGgagtttaaagagGAGatgttgGAGcttggtaaagagGAGaaaGAGcctggtaaaGAGGAGgtgccactctacttgatctatccaGAGgttgaaaacgtgcgcGAGGAGctggaagggtacccagctggtggcGAGctcccttacGAGattcaaGAGgcagaaaaacaaaattggctgcacGAGtatttccataagtggGAGgccgagGAGGAGgggcgcGAGaacgca	GGTCAAGCCATG	ATCCACCGGTACCATGGCTAGCGGTCAAGCCATGaaatggttgtgcGAGgagtttaaagagGAGatgttgGAGcttggtaaagagGAGaaaGAGcctggtaaaGAGGAGgtgccactctacttgatctatccaGAGgttgaaaacgtgcgcGAGGAGctggaagggtacccagctggtggcGAGctcccttacGAGattcaaGAGgcagaaaaacaaaattggctgcacGAGtatttccataagtggGAGgccgagGAGGAGgggcgcGAGaacgcaTCTAGCGGAGGATCTAGCGGAGG	3_4778_st_to_e_dna_repair_peptides_9NATG	TDP1	45.0	0.35555555555555557	1.3323441808878762
177	0.0	69.0	28.0	0.0	0.0	69.0	hblOligo113665_Cat3	177	NM_1008744	11.0	AAGCCTTCCATGCCAGCTGGTGGCGAGCTCCCTTACGAGATTCAAGAGGCAGAAAAACAAAATTGGCTGCACGAGTATTTCCATAAGTGGGAGGCCGAGGAGGAGGGGCGCGAGAACGCAATGCCACACATCAAGGAGTACATGCGCCCTGAGCCTGACTTTGAGAAAATTGCTTGGTTTCTCGTTGAGGAGGCAAACCTCGAGAAAGCCGCCTGGGGGGCTTTGGAGAAAAATGGTGAGCAACTCATGATCCGCTCTAGCGGAGGATCTAGCGGAGG	AAGCCTTCCATGccagctggtggcGAGctcccttacGAGattcaaGAGgcagaaaaacaaaattggctgcacGAGtatttccataagtggGAGgccgagGAGGAGgggcgcGAGaacgcaatgccacacatcaagGAGtacatgcgccctGAGcctgactttGAGaaaattgcttggtttctcgttGAGGAGgcaaacctcGAGaaagccgcctggggggctttggagaaaaatggtGAGcaactcatgatccgc	AAGCCTTCCATG	ATCCACCGGTACCATGGCTAGCAAGCCTTCCATGccagctggtggcGAGctcccttacGAGattcaaGAGgcagaaaaacaaaattggctgcacGAGtatttccataagtggGAGgccgagGAGGAGgggcgcGAGaacgcaatgccacacatcaagGAGtacatgcgccctGAGcctgactttGAGaaaattgcttggtttctcgttGAGGAGgcaaacctcGAGaaagccgcctggggggctttggagaaaaatggtGAGcaactcatgatccgcTCTAGCGGAGGATCTAGCGGAGG	3_4778_st_to_e_dna_repair_peptides_9NATG	TDP1	97.0	0.711340206185567	2.828953283056624
178	0.0	53.0	2451.0	0.0	5.0	53.0	hblOligo113665_Cat2	178	NM_1008744	11.0	CTGGAAGGGTACCCAGCTGGTGGCTCCCTCCCTTACTCAATTCAAACAGCAGAAAAACAAAATTGGCTGCACTCCTATTTCCATAAGTGGAGCGCCGAGACAAGCGGGCGCAGTAACGCAATGCCACACATCAAGACATACATGCGCCCTTCACCTGACTTTTCCAAAATTGCTTGGTTTCTCGTTACTTCAGCAAACCTCTCAAAAGCCGCCTGGGGGGCTTTGGAGAAAAATGGTACCCAACTCATGATCCGCTCTAGCGGAGGATCTAGCGGAGG	ctggaagggtacccagctggtggctccctcccttactcaattcaaacagcagaaaaacaaaattggctgcactcctatttccataagtggagcgccgagacaagcgggcgcagtaacgcaatgccacacatcaagacatacatgcgcccttcacctgacttttccaaaattgcttggtttctcgttacttcagcaaacctctcaaaagccgcctggggggctttggagaaaaatggtacccaactcatgatccgc		ATCCACCGGTACCATGGCTAGCctggaagggtacccagctggtggctccctcccttactcaattcaaacagcagaaaaacaaaattggctgcactcctatttccataagtggagcgccgagacaagcgggcgcagtaacgcaatgccacacatcaagacatacatgcgcccttcacctgacttttccaaaattgcttggtttctcgttacttcagcaaacctctcaaaagccgcctggggggctttggagaaaaatggtacccaactcatgatccgcTCTAGCGGAGGATCTAGCGGAGG	2_wt_dna_repair_peptides	TDP1	2504.0	0.021166134185303515	-1.906908181341422
180	0.0	906.0	3442.0	3.0	9.0	906.0	hblOligo235104_Cat2	180	NM_1008744	12.0	ACATACATGCGCCCTTCACCTGACTTTTCCAAAATTGCTTGGTTTCTCGTTACTTCAGCAAACCTCTCAAAAGCCGCCTGGGGGGCTTTGGAGAAAAATGGTACCCAACTCATGATCCGCAGCTACGAGTTGGGTGTCTTGTTTCTCCCTAGTGCTTTTGGCCTGGATTCATTCAAGGTGAAACAGAAGTTCTTCGCTGGCAGTCAGGAACCTATGGCTACCTTCCCAGTCCCATATGATCTGCCACCTGAACTCTCTAGCGGAGGATCTAGCGGAGG	acatacatgcgcccttcacctgacttttccaaaattgcttggtttctcgttacttcagcaaacctctcaaaagccgcctggggggctttggagaaaaatggtacccaactcatgatccgcagctacgagttgggtgtcttgtttctccctagtgcttttggcctggattcattcaaggtgaaacagaagttcttcgctggcagtcaggaacctatggctaccttcccagtcccatatgatctgccacctgaactc		ATCCACCGGTACCATGGCTAGCacatacatgcgcccttcacctgacttttccaaaattgcttggtttctcgttacttcagcaaacctctcaaaagccgcctggggggctttggagaaaaatggtacccaactcatgatccgcagctacgagttgggtgtcttgtttctccctagtgcttttggcctggattcattcaaggtgaaacagaagttcttcgctggcagtcaggaacctatggctaccttcccagtcccatatgatctgccacctgaactcTCTAGCGGAGGATCTAGCGGAGG	2_wt_dna_repair_peptides	TDP1	4348.0	0.20837166513339467	0.5922826179060634
181	0.0	0.0	588.0	0.0	1.0	0.0	hblOligo113666_Cat3	181	NM_1008744	13.0	GAGCCGGGCATGAATGGTGAGCAACTCATGATCCGCGAGTACGAGTTGGGTGTCTTGTTTCTCCCTGAGGCTTTTGGCCTGGATGAGTTCAAGGTGAAACAGAAGTTCTTCGCTGGCGAGCAGGAACCTATGGCTGAGTTCCCAGTCCCATATGATCTGCCACCTGAACTCTACGGGGAGAAGGATCGCCCTTGGATCTGGAATATCCCATATGTGAAGGCTCCTGATGAGCATGGGAACATGTGGGTGCCAGAGTCTAGCGGAGGATCTAGCGGAGG	GAGCCGGGCATGaatggtGAGcaactcatgatccgcGAGtacgagttgggtgtcttgtttctccctGAGgcttttggcctggatGAGttcaaggtgaaacagaagttcttcgctggcGAGcaggaacctatggctGAGttcccagtcccatatgatctgccacctgaactctacgggGAGaaggatcgcccttggatctggaatatcccatatgtgaaggctcctgatGAGcatgggaacatgtgggtgccaGAG	GAGCCGGGCATG	ATCCACCGGTACCATGGCTAGCGAGCCGGGCATGaatggtGAGcaactcatgatccgcGAGtacgagttgggtgtcttgtttctccctGAGgcttttggcctggatGAGttcaaggtgaaacagaagttcttcgctggcGAGcaggaacctatggctGAGttcccagtcccatatgatctgccacctgaactctacgggGAGaaggatcgcccttggatctggaatatcccatatgtgaaggctcctgatGAGcatgggaacatgtgggtgccaGAGTCTAGCGGAGGATCTAGCGGAGG	3_4778_st_to_e_dna_repair_peptides_9NATG	TDP1	588.0	0.0
183	0.0	53.0	80.0	0.0	1.0	53.0	hblOligo26266_Cat3	183	NM_1008895	1.0	GACCTCTGGATGCCACGCAAGGGGGAGTTCGAGGCCTTGGTTGGCCGCGAGAATGGTTTGGAGAAGCCAGCAGCACTCGCTGCTGCACCTGCAAAACCAGGTGGGGCTGGGGGCGAGAAAAAACTCGTGATTAAAAACTTCCGCGATCGCCCACGCTTGCCTGACAATTATGAGCAAGACGAGTGGCGCAAGCTCCACGAGGCCGTCCGCGCTGTGCAGGAGGAGGAGGAGATCCGCTATAATCTTGAAGAACTTTCTAGCGGAGGATCTAGCGGAGG	GACCTCTGGATGccacgcaaggggGAGttcGAGgccttggttggccgcGAGaatggtttgGAGaagccagcagcactcgctgctgcacctgcaaaaccaggtggggctgggggcGAGaaaaaactcgtgattaaaaacttccgcgatcgcccacgcttgcctgacaattatGAGcaagacGAGtggcgcaagctccacgaggccgtccgcgctgtgcagGAGGAGGAGGAGatccgctataatcttgaagaactt	GACCTCTGGATG	ATCCACCGGTACCATGGCTAGCGACCTCTGGATGccacgcaaggggGAGttcGAGgccttggttggccgcGAGaatggtttgGAGaagccagcagcactcgctgctgcacctgcaaaaccaggtggggctgggggcGAGaaaaaactcgtgattaaaaacttccgcgatcgcccacgcttgcctgacaattatGAGcaagacGAGtggcgcaagctccacgaggccgtccgcgctgtgcagGAGGAGGAGGAGatccgctataatcttgaagaacttTCTAGCGGAGGATCTAGCGGAGG	3_4778_st_to_e_dna_repair_peptides_9NATG	CUL4A	133.0	0.39849624060150374	1.515316567512809
185	0.0	1.0	451.0	1.0	0.0	1.0	hblOligo155522_Cat3	185	NM_1008895	2.0	CAGCCATGTATGGATCGCCCACGCTTGCCTGACAATTATGAGCAAGACGAGTGGCGCAAGCTCCACGAGGCCGTCCGCGCTGTGCAGGAGGAGGAGGAGATCCGCTATAATCTTGAAGAACTTTACCAGGCTGTCGAAAATCTCTGTGAGCATAAAGTGGAGCCAATGCTTTACAAACAGCTGCGCCAAGCTTGCGAAGATCATGTGCAAGCACAAATCTTGCCTTTCCGCGAGGATGAGCTTGATGAGGTCCTCTCTAGCGGAGGATCTAGCGGAGG	CAGCCATGTATGgatcgcccacgcttgcctgacaattatGAGcaagacGAGtggcgcaagctccacgaggccgtccgcgctgtgcagGAGGAGGAGGAGatccgctataatcttgaagaactttaccaggctgtcgaaaatctctgtGAGcataaagtgGAGccaatgctttacaaacagctgcgccaagcttgcgaagatcatgtgcaagcacaaatcttgcctttccgcgaggatGAGcttgatGAGgtcctc	CAGCCATGTATG	ATCCACCGGTACCATGGCTAGCCAGCCATGTATGgatcgcccacgcttgcctgacaattatGAGcaagacGAGtggcgcaagctccacgaggccgtccgcgctgtgcagGAGGAGGAGGAGatccgctataatcttgaagaactttaccaggctgtcgaaaatctctgtGAGcataaagtgGAGccaatgctttacaaacagctgcgccaagcttgcgaagatcatgtgcaagcacaaatcttgcctttccgcgaggatGAGcttgatGAGgtcctcTCTAGCGGAGGATCTAGCGGAGG	3_4778_st_to_e_dna_repair_peptides_9NATG	CUL4A	452.0	0.0022123893805309734	-4.18441605086811
186	0.0	165.0	1853.0	0.0	7.0	165.0	hblOligo155522_Cat2	186	NM_1008895	2.0	AAAAACTTCCGCGATCGCCCACGCTTGCCTGACAATTATACACAAGACACTTGGCGCAAGCTCCACGAGGCCGTCCGCGCTGTGCAGAGCTCAACTTCCATCCGCTATAATCTTGAAGAACTTTACCAGGCTGTCGAAAATCTCTGTTCTCATAAAGTGTCTCCAATGCTTTACAAACAGCTGCGCCAAGCTTGCGAAGATCATGTGCAAGCACAAATCTTGCCTTTCCGCGAGGATTCTCTTGATTCTGTCCTCTCTAGCGGAGGATCTAGCGGAGG	aaaaacttccgcgatcgcccacgcttgcctgacaattatacacaagacacttggcgcaagctccacgaggccgtccgcgctgtgcagagctcaacttccatccgctataatcttgaagaactttaccaggctgtcgaaaatctctgttctcataaagtgtctccaatgctttacaaacagctgcgccaagcttgcgaagatcatgtgcaagcacaaatcttgcctttccgcgaggattctcttgattctgtcctc		ATCCACCGGTACCATGGCTAGCaaaaacttccgcgatcgcccacgcttgcctgacaattatacacaagacacttggcgcaagctccacgaggccgtccgcgctgtgcagagctcaacttccatccgctataatcttgaagaactttaccaggctgtcgaaaatctctgttctcataaagtgtctccaatgctttacaaacagctgcgccaagcttgcgaagatcatgtgcaagcacaaatcttgcctttccgcgaggattctcttgattctgtcctcTCTAGCGGAGGATCTAGCGGAGG	2_wt_dna_repair_peptides	CUL4A	2018.0	0.0817641228939544	-0.49156446375021057
187	0.0	286.0	1815.0	1.0	4.0	286.0	hblOligo26267_Cat3	187	NM_1008895	3.0	GCGAAAGGTATGGAGCATAAAGTGGAGCCAATGCTTTACAAACAGCTGCGCCAAGCTTGCGAAGATCATGTGCAAGCACAAATCTTGCCTTTCCGCGAGGATGAGCTTGATGAGGTCCTCTTCCTTAAGAAGATCAATGAGTGTTGGCAAGACCATTGCCGCCAAATGATTATGATTCGCGAGATTTTTCTGTTCCTCGATCGCGAGTATGTGCTTCAGAATGAGGAGCTGCCTGAGATTTGGGATATGGGCCTGTCTAGCGGAGGATCTAGCGGAGG	GCGAAAGGTATGGAGcataaagtgGAGccaatgctttacaaacagctgcgccaagcttgcgaagatcatgtgcaagcacaaatcttgcctttccgcgaggatGAGcttgatGAGgtcctcttccttaagaagatcaatGAGtgttggcaagaccattgccgccaaatgattatgattcgcGAGatttttctgttcctcgatcgcGAGtatgtgcttcagaatGAGGAGctgcctGAGatttgggatatgggcctg	GCGAAAGGTATG	ATCCACCGGTACCATGGCTAGCGCGAAAGGTATGGAGcataaagtgGAGccaatgctttacaaacagctgcgccaagcttgcgaagatcatgtgcaagcacaaatcttgcctttccgcgaggatGAGcttgatGAGgtcctcttccttaagaagatcaatGAGtgttggcaagaccattgccgccaaatgattatgattcgcGAGatttttctgttcctcgatcgcGAGtatgtgcttcagaatGAGGAGctgcctGAGatttgggatatgggcctgTCTAGCGGAGGATCTAGCGGAGG	3_4778_st_to_e_dna_repair_peptides_9NATG	CUL4A	2101.0	0.13612565445026178	0.07920235275547038
188	0.0	538.0	1453.0	0.0	9.0	538.0	hblOligo26267_Cat2	188	NM_1008895	3.0	GAAAATCTCTGTTCTCATAAAGTGTCTCCAATGCTTTACAAACAGCTGCGCCAAGCTTGCGAAGATCATGTGCAAGCACAAATCTTGCCTTTCCGCGAGGATTCTCTTGATTCTGTCCTCTTCCTTAAGAAGATCAATACATGTTGGCAAGACCATTGCCGCCAAATGATTATGATTCGCTCTATTTTTCTGTTCCTCGATCGCACTTATGTGCTTCAGAATAGTACCCTGCCTAGTATTTGGGATATGGGCCTGTCTAGCGGAGGATCTAGCGGAGG	gaaaatctctgttctcataaagtgtctccaatgctttacaaacagctgcgccaagcttgcgaagatcatgtgcaagcacaaatcttgcctttccgcgaggattctcttgattctgtcctcttccttaagaagatcaatacatgttggcaagaccattgccgccaaatgattatgattcgctctatttttctgttcctcgatcgcacttatgtgcttcagaatagtaccctgcctagtatttgggatatgggcctg		ATCCACCGGTACCATGGCTAGCgaaaatctctgttctcataaagtgtctccaatgctttacaaacagctgcgccaagcttgcgaagatcatgtgcaagcacaaatcttgcctttccgcgaggattctcttgattctgtcctcttccttaagaagatcaatacatgttggcaagaccattgccgccaaatgattatgattcgctctatttttctgttcctcgatcgcacttatgtgcttcagaatagtaccctgcctagtatttgggatatgggcctgTCTAGCGGAGGATCTAGCGGAGG	2_wt_dna_repair_peptides	CUL4A	1991.0	0.27021597187343044	0.9335241852260704
189	0.0	10272.0	21316.0	124.0	195.0	10272.0	hblOligo155523_Cat3	189	NM_1008895	4.0	GGAGTCAAAATGCAAGACCATTGCCGCCAAATGATTATGATTCGCGAGATTTTTCTGTTCCTCGATCGCGAGTATGTGCTTCAGAATGAGGAGCTGCCTGAGATTTGGGATATGGGCCTGGAGTTGTTTCGCGAGCACATTATCGAGGATAAGATGGTCCAGGAGAAAGAGATCGACGGCATCCTTTTGCTCATCGAGCGCGAACGCGAGGGTGAGGCTGTCGATCGCGAGTTGCTCCGCGAGCTGTTGGGCATGTCTAGCGGAGGATCTAGCGGAGG	GGAGTCAAAATGcaagaccattgccgccaaatgattatgattcgcGAGatttttctgttcctcgatcgcGAGtatgtgcttcagaatGAGGAGctgcctGAGatttgggatatgggcctggagttgtttcgcGAGcacattatcGAGgataagatggtccagGAGaaaGAGatcgacggcatccttttgctcatcgagcgcgaacgcGAGggtgaggctgtcgatcgcGAGttgctccgcGAGctgttgggcatg	GGAGTCAAAATG	ATCCACCGGTACCATGGCTAGCGGAGTCAAAATGcaagaccattgccgccaaatgattatgattcgcGAGatttttctgttcctcgatcgcGAGtatgtgcttcagaatGAGGAGctgcctGAGatttgggatatgggcctggagttgtttcgcGAGcacattatcGAGgataagatggtccagGAGaaaGAGatcgacggcatccttttgctcatcgagcgcgaacgcGAGggtgaggctgtcgatcgcGAGttgctccgcGAGctgttgggcatgTCTAGCGGAGGATCTAGCGGAGG	3_4778_st_to_e_dna_repair_peptides_9NATG	CUL4A	31588.0	0.3251867797897936	1.1970150711476384
190	0.0	620.0	6373.0	2.0	17.0	620.0	hblOligo155523_Cat2	190	NM_1008895	4.0	AATACATGTTGGCAAGACCATTGCCGCCAAATGATTATGATTCGCTCTATTTTTCTGTTCCTCGATCGCACTTATGTGCTTCAGAATAGTACCCTGCCTAGTATTTGGGATATGGGCCTGGAGTTGTTTCGCACACACATTATCTCTGATAAGATGGTCCAGTCTAAAACCATCGACGGCATCCTTTTGCTCATCGAGCGCGAACGCAGCGGTGAGGCTGTCGATCGCTCCTTGCTCCGCTCCCTGTTGGGCATGTCTAGCGGAGGATCTAGCGGAGG	aatacatgttggcaagaccattgccgccaaatgattatgattcgctctatttttctgttcctcgatcgcacttatgtgcttcagaatagtaccctgcctagtatttgggatatgggcctggagttgtttcgcacacacattatctctgataagatggtccagtctaaaaccatcgacggcatccttttgctcatcgagcgcgaacgcagcggtgaggctgtcgatcgctccttgctccgctccctgttgggcatg		ATCCACCGGTACCATGGCTAGCaatacatgttggcaagaccattgccgccaaatgattatgattcgctctatttttctgttcctcgatcgcacttatgtgcttcagaatagtaccctgcctagtatttgggatatgggcctggagttgtttcgcacacacattatctctgataagatggtccagtctaaaaccatcgacggcatccttttgctcatcgagcgcgaacgcagcggtgaggctgtcgatcgctccttgctccgctccctgttgggcatgTCTAGCGGAGGATCTAGCGGAGG	2_wt_dna_repair_peptides	CUL4A	6993.0	0.08866008866008866	-0.40305482864058817
191	0.0	60.0	49.0	0.0	1.0	60.0	hblOligo26268_Cat3	191	NM_1008895	5.0	TTGAATAGCATGGATAAGATGGTCCAGGAGAAAGAGATCGACGGCATCCTTTTGCTCATCGAGCGCGAACGCGAGGGTGAGGCTGTCGATCGCGAGTTGCTCCGCGAGCTGTTGGGCATGCTTGAGGATCTGCAAGTGTATAAGGATGAGTTTGAATTGAAATTTCTTGAGGAAGAGAATTGCCTTTATGCTGCTGAAGGTCAGCGCCTGATGCAAGAGCGCGAGGTCCCAGAGTATTTGAATCACGTCGAGAAGTCTAGCGGAGGATCTAGCGGAGG	TTGAATAGCATGgataagatggtccagGAGaaaGAGatcgacggcatccttttgctcatcgagcgcgaacgcGAGggtgaggctgtcgatcgcGAGttgctccgcGAGctgttgggcatgcttGAGgatctgcaagtgtataaggatGAGtttgaattgaaatttcttgaggaaGAGaattgcctttatgctgctgaaggtcagcgcctgatgcaagagcgcgaggtcccagagtatttgaatcacgtcGAGaag	TTGAATAGCATG	ATCCACCGGTACCATGGCTAGCTTGAATAGCATGgataagatggtccagGAGaaaGAGatcgacggcatccttttgctcatcgagcgcgaacgcGAGggtgaggctgtcgatcgcGAGttgctccgcGAGctgttgggcatgcttGAGgatctgcaagtgtataaggatGAGtttgaattgaaatttcttgaggaaGAGaattgcctttatgctgctgaaggtcagcgcctgatgcaagagcgcgaggtcccagagtatttgaatcacgtcGAGaagTCTAGCGGAGGATCTAGCGGAGG	3_4778_st_to_e_dna_repair_peptides_9NATG	CUL4A	109.0	0.5504587155963303	2.129575552746043
192	0.0	86.0	2672.0	0.0	11.0	86.0	hblOligo26268_Cat2	192	NM_1008895	5.0	CACATTATCTCTGATAAGATGGTCCAGTCTAAAACCATCGACGGCATCCTTTTGCTCATCGAGCGCGAACGCAGCGGTGAGGCTGTCGATCGCTCCTTGCTCCGCTCCCTGTTGGGCATGCTTAGCGATCTGCAAGTGTATAAGGATTCTTTTGAATTGAAATTTCTTGAGGAAACTAATTGCCTTTATGCTGCTGAAGGTCAGCGCCTGATGCAAGAGCGCGAGGTCCCAGAGTATTTGAATCACGTCAGTAAGTCTAGCGGAGGATCTAGCGGAGG	cacattatctctgataagatggtccagtctaaaaccatcgacggcatccttttgctcatcgagcgcgaacgcagcggtgaggctgtcgatcgctccttgctccgctccctgttgggcatgcttagcgatctgcaagtgtataaggattcttttgaattgaaatttcttgaggaaactaattgcctttatgctgctgaaggtcagcgcctgatgcaagagcgcgaggtcccagagtatttgaatcacgtcagtaag		ATCCACCGGTACCATGGCTAGCcacattatctctgataagatggtccagtctaaaaccatcgacggcatccttttgctcatcgagcgcgaacgcagcggtgaggctgtcgatcgctccttgctccgctccctgttgggcatgcttagcgatctgcaagtgtataaggattcttttgaattgaaatttcttgaggaaactaattgcctttatgctgctgaaggtcagcgcctgatgcaagagcgcgaggtcccagagtatttgaatcacgtcagtaagTCTAGCGGAGGATCTAGCGGAGG	2_wt_dna_repair_peptides	CUL4A	2758.0	0.03118201595358956	-1.5091839497684596
193	0.0	2.0	19.0	0.0	0.0	2.0	hblOligo155524_Cat3	193	NM_1008895	6.0	CGAAGAAGAATGGAGTTTGAATTGAAATTTCTTGAGGAAGAGAATTGCCTTTATGCTGCTGAAGGTCAGCGCCTGATGCAAGAGCGCGAGGTCCCAGAGTATTTGAATCACGTCGAGAAGCGCCTGGAGGAGGAGGGTGATCGCGTGATCGAGTATCTTGATCACGAGGAGCAGAAGCCTCTCATCGCCTGCGTCGAAAAACAGCTCCTGGGGGAGCATTTGGAGGCCATTCTCCAGAAAGGGCTCGATCATCTGTCTAGCGGAGGATCTAGCGGAGG	CGAAGAAGAATGGAGtttgaattgaaatttcttgaggaaGAGaattgcctttatgctgctgaaggtcagcgcctgatgcaagagcgcgaggtcccagagtatttgaatcacgtcGAGaagcgcctggaggaggagggtgatcgcgtgatcGAGtatcttgatcacGAGGAGcagaagcctctcatcgcctgcgtcgaaaaacagctcctgggggagcatttgGAGgccattctccagaaagggctcgatcatctg	CGAAGAAGAATG	ATCCACCGGTACCATGGCTAGCCGAAGAAGAATGGAGtttgaattgaaatttcttgaggaaGAGaattgcctttatgctgctgaaggtcagcgcctgatgcaagagcgcgaggtcccagagtatttgaatcacgtcGAGaagcgcctggaggaggagggtgatcgcgtgatcGAGtatcttgatcacGAGGAGcagaagcctctcatcgcctgcgtcgaaaaacagctcctgggggagcatttgGAGgccattctccagaaagggctcgatcatctgTCTAGCGGAGGATCTAGCGGAGG	3_4778_st_to_e_dna_repair_peptides_9NATG	CUL4A	21.0	0.09523809523809523	-0.32424050997192655
195	0.0	256.0	765.0	0.0	2.0	256.0	hblOligo26269_Cat3	195	NM_1008895	7.0	TCGTGGGGGATGATCGAGTATCTTGATCACGAGGAGCAGAAGCCTCTCATCGCCTGCGTCGAAAAACAGCTCCTGGGGGAGCATTTGGAGGCCATTCTCCAGAAAGGGCTCGATCATCTGTTGGATGAAAACCGCGTGCCAGACCTCGCCCAAATGTACCAGCTCTTTGAGCGCGTCCGCGGTGGCCAACAGGCCCTGTTGCAGCACTGGGAGGAGTACATCAAAGAGTTCGGGGAGGCCATCGTCATCAATCCATCTAGCGGAGGATCTAGCGGAGG	TCGTGGGGGATGatcGAGtatcttgatcacGAGGAGcagaagcctctcatcgcctgcgtcgaaaaacagctcctgggggagcatttgGAGgccattctccagaaagggctcgatcatctgttggatgaaaaccgcgtgccagacctcgcccaaatgtaccagctctttGAGcgcgtccgcggtggccaacaggccctgttgcagcactggGAGgagtacatcaaaGAGttcgggGAGgccatcgtcatcaatcca	TCGTGGGGGATG	ATCCACCGGTACCATGGCTAGCTCGTGGGGGATGatcGAGtatcttgatcacGAGGAGcagaagcctctcatcgcctgcgtcgaaaaacagctcctgggggagcatttgGAGgccattctccagaaagggctcgatcatctgttggatgaaaaccgcgtgccagacctcgcccaaatgtaccagctctttGAGcgcgtccgcggtggccaacaggccctgttgcagcactggGAGgagtacatcaaaGAGttcgggGAGgccatcgtcatcaatccaTCTAGCGGAGGATCTAGCGGAGG	3_4778_st_to_e_dna_repair_peptides_9NATG	CUL4A	1021.0	0.2507345739471107	0.8323528992875955
196	0.0	3937.0	19220.0	5.0	61.0	3937.0	hblOligo26269_Cat2	196	NM_1008895	7.0	GGTGATCGCGTGATCACATATCTTGATCACAGCACACAGAAGCCTCTCATCGCCTGCGTCGAAAAACAGCTCCTGGGGGAGCATTTGACTGCCATTCTCCAGAAAGGGCTCGATCATCTGTTGGATGAAAACCGCGTGCCAGACCTCGCCCAAATGTACCAGCTCTTTAGTCGCGTCCGCGGTGGCCAACAGGCCCTGTTGCAGCACTGGTCTGAGTACATCAAAACCTTCGGGACTGCCATCGTCATCAATCCATCTAGCGGAGGATCTAGCGGAGG	ggtgatcgcgtgatcacatatcttgatcacagcacacagaagcctctcatcgcctgcgtcgaaaaacagctcctgggggagcatttgactgccattctccagaaagggctcgatcatctgttggatgaaaaccgcgtgccagacctcgcccaaatgtaccagctctttagtcgcgtccgcggtggccaacaggccctgttgcagcactggtctgagtacatcaaaaccttcgggactgccatcgtcatcaatcca		ATCCACCGGTACCATGGCTAGCggtgatcgcgtgatcacatatcttgatcacagcacacagaagcctctcatcgcctgcgtcgaaaaacagctcctgggggagcatttgactgccattctccagaaagggctcgatcatctgttggatgaaaaccgcgtgccagacctcgcccaaatgtaccagctctttagtcgcgtccgcggtggccaacaggccctgttgcagcactggtctgagtacatcaaaaccttcgggactgccatcgtcatcaatccaTCTAGCGGAGGATCTAGCGGAGG	2_wt_dna_repair_peptides	CUL4A	23157.0	0.17001338688085676	0.34151889705402283
197	0.0	79.0	425.0	0.0	0.0	79.0	hblOligo155525_Cat3	197	NM_1008895	8.0	ACAGGCAGCATGGCCCAAATGTACCAGCTCTTTGAGCGCGTCCGCGGTGGCCAACAGGCCCTGTTGCAGCACTGGGAGGAGTACATCAAAGAGTTCGGGGAGGCCATCGTCATCAATCCAGAAAAAGACAAAGATATGGTTCAAGATCTGCTTGATTTTAAGGATAAGGTCGATCACGTTATCGAAGTTTGTTTTCAAAAAAATGAACGCTTCGTGAACCTGATGAAGGAAGAGTTCGAGGAGTTCATCAATAAATCTAGCGGAGGATCTAGCGGAGG	ACAGGCAGCATGgcccaaatgtaccagctctttGAGcgcgtccgcggtggccaacaggccctgttgcagcactggGAGgagtacatcaaaGAGttcgggGAGgccatcgtcatcaatccagaaaaagacaaagatatggttcaagatctgcttgattttaaggataaggtcgatcacgttatcgaagtttgttttcaaaaaaatgaacgcttcgtgaacctgatgaaggaaGAGttcgagGAGttcatcaataaa	ACAGGCAGCATG	ATCCACCGGTACCATGGCTAGCACAGGCAGCATGgcccaaatgtaccagctctttGAGcgcgtccgcggtggccaacaggccctgttgcagcactggGAGgagtacatcaaaGAGttcgggGAGgccatcgtcatcaatccagaaaaagacaaagatatggttcaagatctgcttgattttaaggataaggtcgatcacgttatcgaagtttgttttcaaaaaaatgaacgcttcgtgaacctgatgaaggaaGAGttcgagGAGttcatcaataaaTCTAGCGGAGGATCTAGCGGAGG	3_4778_st_to_e_dna_repair_peptides_9NATG	CUL4A	504.0	0.15674603174603174	0.24440997217717353
199	0.0	129.0	223.0	0.0	0.0	129.0	hblOligo26270_Cat3	199	NM_1008895	9.0	GTAGAGGAGATGCTTGATTTTAAGGATAAGGTCGATCACGTTATCGAAGTTTGTTTTCAAAAAAATGAACGCTTCGTGAACCTGATGAAGGAAGAGTTCGAGGAGTTCATCAATAAACGCCCTAACAAGCCTGCTGAGTTGATTGCAAAACACGTGGATGAGAAATTGCGCGCTGGGAATAAGGAAGCAGAGGACGAAGAATTGGAGCGCGAGCTCGATAAGATTATGATTCTCTTCCGCTTCATTCACGGTAAATCTAGCGGAGGATCTAGCGGAGG	GTAGAGGAGATGcttgattttaaggataaggtcgatcacgttatcgaagtttgttttcaaaaaaatgaacgcttcgtgaacctgatgaaggaaGAGttcgagGAGttcatcaataaacgccctaacaagcctgctgagttgattgcaaaacacgtggatGAGaaattgcgcgctgggaataaggaagcaGAGgacgaagaattggagcgcGAGctcgataagattatgattctcttccgcttcattcacggtaaa	GTAGAGGAGATG	ATCCACCGGTACCATGGCTAGCGTAGAGGAGATGcttgattttaaggataaggtcgatcacgttatcgaagtttgttttcaaaaaaatgaacgcttcgtgaacctgatgaaggaaGAGttcgagGAGttcatcaataaacgccctaacaagcctgctgagttgattgcaaaacacgtggatGAGaaattgcgcgctgggaataaggaagcaGAGgacgaagaattggagcgcGAGctcgataagattatgattctcttccgcttcattcacggtaaaTCTAGCGGAGGATCTAGCGGAGG	3_4778_st_to_e_dna_repair_peptides_9NATG	CUL4A	352.0	0.3664772727272727	1.379691921536122
202	0.0	30.0	121.0	1.0	0.0	30.0	hblOligo155526_Cat2	202	NM_1008895	10.0	GCTGAGTTGATTGCAAAACACGTGGATAGTAAATTGCGCGCTGGGAATAAGGAAGCAACCGACGAAGAATTGGAGCGCACCCTCGATAAGATTATGATTCTCTTCCGCTTCATTCACGGTAAAGATGTGTTCGAAGCATTCTATAAAAAAGATCTGGCAAAGCGCCTGCTCGTGGGGAAAAGCGCATCAGTGGACGCTGAAAAGAGTATGTTGAGTAAGTTGAAACATGAGTGTGGCGCTGCTTTCACATCTAAGTCTAGCGGAGGATCTAGCGGAGG	gctgagttgattgcaaaacacgtggatagtaaattgcgcgctgggaataaggaagcaaccgacgaagaattggagcgcaccctcgataagattatgattctcttccgcttcattcacggtaaagatgtgttcgaagcattctataaaaaagatctggcaaagcgcctgctcgtggggaaaagcgcatcagtggacgctgaaaagagtatgttgagtaagttgaaacatgagtgtggcgctgctttcacatctaag		ATCCACCGGTACCATGGCTAGCgctgagttgattgcaaaacacgtggatagtaaattgcgcgctgggaataaggaagcaaccgacgaagaattggagcgcaccctcgataagattatgattctcttccgcttcattcacggtaaagatgtgttcgaagcattctataaaaaagatctggcaaagcgcctgctcgtggggaaaagcgcatcagtggacgctgaaaagagtatgttgagtaagttgaaacatgagtgtggcgctgctttcacatctaagTCTAGCGGAGGATCTAGCGGAGG	2_wt_dna_repair_peptides	CUL4A	151.0	0.1986754966887417	0.5324581246999829
203	0.0	97.0	1322.0	2.0	2.0	97.0	hblOligo26271_Cat3	203	NM_1008895	11.0	TACCCGCACATGAAAGATCTGGCAAAGCGCCTGCTCGTGGGGAAAGAGGCAGAGGTGGACGCTGAAAAGGAGATGTTGGAGAAGTTGAAACATGAGTGTGGCGCTGCTTTCGAGGAGAAGCTTGAGGGGATGTTTAAAGATATGGAACTTGAGAAAGATATCATGGTCCATTTCAAGCAGCATATGCAGAATCAAGAGGATGAGGGTCCTATCGACCTGGAGGTTAATATCCTGGAGATGGGTTACTGGCCTGAGTCTAGCGGAGGATCTAGCGGAGG	TACCCGCACATGaaagatctggcaaagcgcctgctcgtggggaaaGAGgcaGAGgtggacgctgaaaagGAGatgttgGAGaagttgaaacatgagtgtggcgctgctttcGAGGAGaagcttgaggggatgtttaaagatatggaacttGAGaaagatatcatggtccatttcaagcagcatatgcagaatcaaGAGgatGAGggtcctatcgacctgGAGgttaatatcctgGAGatgggttactggcctGAG	TACCCGCACATG	ATCCACCGGTACCATGGCTAGCTACCCGCACATGaaagatctggcaaagcgcctgctcgtggggaaaGAGgcaGAGgtggacgctgaaaagGAGatgttgGAGaagttgaaacatgagtgtggcgctgctttcGAGGAGaagcttgaggggatgtttaaagatatggaacttGAGaaagatatcatggtccatttcaagcagcatatgcagaatcaaGAGgatGAGggtcctatcgacctgGAGgttaatatcctgGAGatgggttactggcctGAGTCTAGCGGAGGATCTAGCGGAGG	3_4778_st_to_e_dna_repair_peptides_9NATG	CUL4A	1419.0	0.06835799859055673	-0.6851387532736801
204	0.0	322.0	1852.0	1.0	6.0	322.0	hblOligo26271_Cat2	204	NM_1008895	11.0	GCATTCTATAAAAAAGATCTGGCAAAGCGCCTGCTCGTGGGGAAAAGCGCATCAGTGGACGCTGAAAAGAGTATGTTGAGTAAGTTGAAACATGAGTGTGGCGCTGCTTTCACATCTAAGCTTGAGGGGATGTTTAAAGATATGGAACTTTCTAAAGATATCATGGTCCATTTCAAGCAGCATATGCAGAATCAATCAGATTCTGGTCCTATCGACCTGACTGTTAATATCCTGACTATGGGTTACTGGCCTACATCTAGCGGAGGATCTAGCGGAGG	gcattctataaaaaagatctggcaaagcgcctgctcgtggggaaaagcgcatcagtggacgctgaaaagagtatgttgagtaagttgaaacatgagtgtggcgctgctttcacatctaagcttgaggggatgtttaaagatatggaactttctaaagatatcatggtccatttcaagcagcatatgcagaatcaatcagattctggtcctatcgacctgactgttaatatcctgactatgggttactggcctaca		ATCCACCGGTACCATGGCTAGCgcattctataaaaaagatctggcaaagcgcctgctcgtggggaaaagcgcatcagtggacgctgaaaagagtatgttgagtaagttgaaacatgagtgtggcgctgctttcacatctaagcttgaggggatgtttaaagatatggaactttctaaagatatcatggtccatttcaagcagcatatgcagaatcaatcagattctggtcctatcgacctgactgttaatatcctgactatgggttactggcctacaTCTAGCGGAGGATCTAGCGGAGG	2_wt_dna_repair_peptides	CUL4A	2174.0	0.14811407543698252	0.1775814189728524
205	0.0	26.0	5.0	0.0	0.0	26.0	hblOligo155527_Cat3	205	NM_1008895	12.0	AGAAGAGCAATGCTTGAGAAAGATATCATGGTCCATTTCAAGCAGCATATGCAGAATCAAGAGGATGAGGGTCCTATCGACCTGGAGGTTAATATCCTGGAGATGGGTTACTGGCCTGAGTATGAGCCTATGGAGGTTCACCTTGAGCCTGAGATGATTAAACTTCAAGAAGTTTTTAAGGCCTTCTATCTGGGGAAACATGAGGGCCGCAAATTGCAATGGCAAGAGGAGCTGGGTCATGCTGTTTTGAAAGCATCTAGCGGAGGATCTAGCGGAGG	AGAAGAGCAATGcttGAGaaagatatcatggtccatttcaagcagcatatgcagaatcaaGAGgatGAGggtcctatcgacctgGAGgttaatatcctgGAGatgggttactggcctGAGtatGAGcctatggaggttcaccttGAGcctgagatgattaaacttcaagaagtttttaaggccttctatctggggaaacatGAGggccgcaaattgcaatggcaaGAGGAGctgggtcatgctgttttgaaagca	AGAAGAGCAATG	ATCCACCGGTACCATGGCTAGCAGAAGAGCAATGcttGAGaaagatatcatggtccatttcaagcagcatatgcagaatcaaGAGgatGAGggtcctatcgacctgGAGgttaatatcctgGAGatgggttactggcctGAGtatGAGcctatggaggttcaccttGAGcctgagatgattaaacttcaagaagtttttaaggccttctatctggggaaacatGAGggccgcaaattgcaatggcaaGAGGAGctgggtcatgctgttttgaaagcaTCTAGCGGAGGATCTAGCGGAGG	3_4778_st_to_e_dna_repair_peptides_9NATG	CUL4A	31.0	0.8387096774193549	3.5757099142219504
207	0.0	101.0	1514.0	0.0	3.0	101.0	hblOligo26272_Cat3	207	NM_1008895	13.0	TCTGACGTGATGCCTGAGATGATTAAACTTCAAGAAGTTTTTAAGGCCTTCTATCTGGGGAAACATGAGGGCCGCAAATTGCAATGGCAAGAGGAGCTGGGTCATGCTGTTTTGAAAGCAGAGTTTAAGGAGGGGAAAAAAGAGTTTCAGGTGGAGTTGTTCCAGGAGTTGGTCCTGCTCATGTTTAACGAGGGCGATGGCTTCGAGTTTGAGGAAATTAAGATGGCAGAGGGCATTGAAGACGAGGAGCTGCGCTCTAGCGGAGGATCTAGCGGAGG	TCTGACGTGATGcctgagatgattaaacttcaagaagtttttaaggccttctatctggggaaacatGAGggccgcaaattgcaatggcaaGAGGAGctgggtcatgctgttttgaaagcagagtttaaggaggggaaaaaagagtttcaggtgGAGttgttccagGAGttggtcctgctcatgtttaacgagggcgatggcttcGAGtttgaggaaattaagatggcaGAGggcattgaagacGAGgagctgcgc	TCTGACGTGATG	ATCCACCGGTACCATGGCTAGCTCTGACGTGATGcctgagatgattaaacttcaagaagtttttaaggccttctatctggggaaacatGAGggccgcaaattgcaatggcaaGAGGAGctgggtcatgctgttttgaaagcagagtttaaggaggggaaaaaagagtttcaggtgGAGttgttccagGAGttggtcctgctcatgtttaacgagggcgatggcttcGAGtttgaggaaattaagatggcaGAGggcattgaagacGAGgagctgcgcTCTAGCGGAGGATCTAGCGGAGG	3_4778_st_to_e_dna_repair_peptides_9NATG	CUL4A	1615.0	0.06253869969040247	-0.7803386285215659
208	0.0	64.0	48.0	2.0	0.0	64.0	hblOligo26272_Cat2	208	NM_1008895	13.0	GTTCACCTTACACCTGAGATGATTAAACTTCAAGAAGTTTTTAAGGCCTTCTATCTGGGGAAACATTCTGGCCGCAAATTGCAATGGCAAACTACTCTGGGTCATGCTGTTTTGAAAGCAGAGTTTAAGGAGGGGAAAAAAGAGTTTCAGGTGTCCTTGTTCCAGACCTTGGTCCTGCTCATGTTTAACGAGGGCGATGGCTTCTCCTTTGAGGAAATTAAGATGGCAACAGGCATTGAAGACTCTGAGCTGCGCTCTAGCGGAGGATCTAGCGGAGG	gttcaccttacacctgagatgattaaacttcaagaagtttttaaggccttctatctggggaaacattctggccgcaaattgcaatggcaaactactctgggtcatgctgttttgaaagcagagtttaaggaggggaaaaaagagtttcaggtgtccttgttccagaccttggtcctgctcatgtttaacgagggcgatggcttctcctttgaggaaattaagatggcaacaggcattgaagactctgagctgcgc		ATCCACCGGTACCATGGCTAGCgttcaccttacacctgagatgattaaacttcaagaagtttttaaggccttctatctggggaaacattctggccgcaaattgcaatggcaaactactctgggtcatgctgttttgaaagcagagtttaaggaggggaaaaaagagtttcaggtgtccttgttccagaccttggtcctgctcatgtttaacgagggcgatggcttctcctttgaggaaattaagatggcaacaggcattgaagactctgagctgcgcTCTAGCGGAGGATCTAGCGGAGG	2_wt_dna_repair_peptides	CUL4A	112.0	0.5714285714285714	2.2147333610863496
209	0.0	162.0	6583.0	0.0	20.0	162.0	hblOligo155528_Cat3	209	NM_1008895	14.0	AGGAGCTGCATGCAGGTGGAGTTGTTCCAGGAGTTGGTCCTGCTCATGTTTAACGAGGGCGATGGCTTCGAGTTTGAGGAAATTAAGATGGCAGAGGGCATTGAAGACGAGGAGCTGCGCCGCGAGCTGCAGGAGCTCGCCTGTGGCAAGGCACGCGTCCTTATCAAAGAGCCAAAGGGCAAGGAGGTGGAAGACGGGGATAAGTTCATCTTTAACGGCGAGTTTAAACACAAGCTCTTTCGCATTAAAATTAATTCTAGCGGAGGATCTAGCGGAGG	AGGAGCTGCATGcaggtgGAGttgttccagGAGttggtcctgctcatgtttaacgagggcgatggcttcGAGtttgaggaaattaagatggcaGAGggcattgaagacGAGgagctgcgccgcGAGctgcagGAGctcgcctgtggcaaggcacgcgtccttatcaaaGAGccaaagggcaaggaggtggaagacggggataagttcatctttaacggcgagtttaaacacaagctctttcgcattaaaattaat	AGGAGCTGCATG	ATCCACCGGTACCATGGCTAGCAGGAGCTGCATGcaggtgGAGttgttccagGAGttggtcctgctcatgtttaacgagggcgatggcttcGAGtttgaggaaattaagatggcaGAGggcattgaagacGAGgagctgcgccgcGAGctgcagGAGctcgcctgtggcaaggcacgcgtccttatcaaaGAGccaaagggcaaggaggtggaagacggggataagttcatctttaacggcgagtttaaacacaagctctttcgcattaaaattaatTCTAGCGGAGGATCTAGCGGAGG	3_4778_st_to_e_dna_repair_peptides_9NATG	CUL4A	6745.0	0.0240177909562639	-1.7775982236009238
210	0.0	585.0	1350.0	0.0	5.0	585.0	hblOligo155528_Cat2	210	NM_1008895	14.0	AAAAAAGAGTTTCAGGTGTCCTTGTTCCAGACCTTGGTCCTGCTCATGTTTAACGAGGGCGATGGCTTCTCCTTTGAGGAAATTAAGATGGCAACAGGCATTGAAGACTCTGAGCTGCGCCGCACCCTGCAGTCTCTCGCCTGTGGCAAGGCACGCGTCCTTATCAAATCCCCAAAGGGCAAGGAGGTGGAAGACGGGGATAAGTTCATCTTTAACGGCGAGTTTAAACACAAGCTCTTTCGCATTAAAATTAATTCTAGCGGAGGATCTAGCGGAGG	aaaaaagagtttcaggtgtccttgttccagaccttggtcctgctcatgtttaacgagggcgatggcttctcctttgaggaaattaagatggcaacaggcattgaagactctgagctgcgccgcaccctgcagtctctcgcctgtggcaaggcacgcgtccttatcaaatccccaaagggcaaggaggtggaagacggggataagttcatctttaacggcgagtttaaacacaagctctttcgcattaaaattaat		ATCCACCGGTACCATGGCTAGCaaaaaagagtttcaggtgtccttgttccagaccttggtcctgctcatgtttaacgagggcgatggcttctcctttgaggaaattaagatggcaacaggcattgaagactctgagctgcgccgcaccctgcagtctctcgcctgtggcaaggcacgcgtccttatcaaatccccaaagggcaaggaggtggaagacggggataagttcatctttaacggcgagtttaaacacaagctctttcgcattaaaattaatTCTAGCGGAGGATCTAGCGGAGG	2_wt_dna_repair_peptides	CUL4A	1935.0	0.3023255813953488	1.09080326443395
217	0.0	0.0	104.0	0.0	0.0	0.0	hblOligo251909_Cat3	217	NM_1010984	1.0	GCGCTTAGAATGTGGTGGCGCTGTAATGGCCCTTGCCAACACCGCCCTCCATATTATGGCTATGTGAAGCGCGCTGAGAACCGCGAACCAGAGGCCCATGACTATTGGTGGGCTGAACACCAGAAAGAGTGCGGCGGTGAGTATATCAAGATTAAAGAACCAGAAAACTATGAGAAAAAGGGTAAGGGTAAGGCTAAGCTCGGGAAGGAGCCAGTCTTGGCCGCTGAAAATAAAGGCGAGTTCGTCTATATTCTCTCTAGCGGAGGATCTAGCGGAGG	GCGCTTAGAATGtggtggcgctgtaatggcccttgccaacaccgccctccatattatggctatgtgaagcgcgctGAGaaccgcgaaccaGAGgcccatgactattggtgggctgaacaccagaaaGAGtgcggcggtGAGtatatcaagattaaagaaccagaaaactatGAGaaaaagggtaagggtaaggctaagctcgggaaggagccagtcttggccgctgaaaataaaggcGAGttcgtctatattctc	GCGCTTAGAATG	ATCCACCGGTACCATGGCTAGCGCGCTTAGAATGtggtggcgctgtaatggcccttgccaacaccgccctccatattatggctatgtgaagcgcgctGAGaaccgcgaaccaGAGgcccatgactattggtgggctgaacaccagaaaGAGtgcggcggtGAGtatatcaagattaaagaaccagaaaactatGAGaaaaagggtaagggtaaggctaagctcgggaaggagccagtcttggccgctgaaaataaaggcGAGttcgtctatattctcTCTAGCGGAGGATCTAGCGGAGG	3_4778_st_to_e_dna_repair_peptides_9NATG	SPRTN	104.0	0.0
218	0.0	67.0	160.0	0.0	0.0	67.0	hblOligo251909_Cat2	218	NM_1010984	1.0	TATCGCCGCCACTGGTGGCGCTGTAATGGCCCTTGCCAACACCGCCCTCCATATTATGGCTATGTGAAGCGCGCTACAAACCGCGAACCATCCGCCCATGACTATTGGTGGGCTGAACACCAGAAAACCTGCGGCGGTACATATATCAAGATTAAAGAACCAGAAAACTATTCCAAAAAGGGTAAGGGTAAGGCTAAGCTCGGGAAGGAGCCAGTCTTGGCCGCTGAAAATAAAGGCACATTCGTCTATATTCTCTCTAGCGGAGGATCTAGCGGAGG	tatcgccgccactggtggcgctgtaatggcccttgccaacaccgccctccatattatggctatgtgaagcgcgctacaaaccgcgaaccatccgcccatgactattggtgggctgaacaccagaaaacctgcggcggtacatatatcaagattaaagaaccagaaaactattccaaaaagggtaagggtaaggctaagctcgggaaggagccagtcttggccgctgaaaataaaggcacattcgtctatattctc		ATCCACCGGTACCATGGCTAGCtatcgccgccactggtggcgctgtaatggcccttgccaacaccgccctccatattatggctatgtgaagcgcgctacaaaccgcgaaccatccgcccatgactattggtgggctgaacaccagaaaacctgcggcggtacatatatcaagattaaagaaccagaaaactattccaaaaagggtaagggtaaggctaagctcgggaaggagccagtcttggccgctgaaaataaaggcacattcgtctatattctcTCTAGCGGAGGATCTAGCGGAGG	2_wt_dna_repair_peptides	SPRTN	227.0	0.29515418502202645	1.056570092791708
219	0.0	807.0	4142.0	1.0	18.0	807.0	hblOligo49429_Cat3	219	NM_1013398	1.0	TCTACCGCGATGCCAGAGTTGTGGGCCGCAGCCCTTGAGCTCCTGGTCCTTTTGCGCGGGCCTCCAGTCGCTCGCGCTGGGGCCGAGGAGGCCGGTCTTGGTCCTGTCGTCCGCTGTGAACCTTGCGATGCACGCGCCCTCGCCCAGTGCGCACCTCCACCAGCCGTTTGTGCTGAACTTGTCCGCGAACCTGGTTGCGGTTGTTGCTTGGAGTGTGCTTTGGAGGAGGGTCAGCCTTGCGGGATCTATGAGGAGTCTAGCGGAGGATCTAGCGGAGG	TCTACCGCGATGccaGAGttgtgggccgcagcccttGAGctcctggtccttttgcgcgggcctccagtcgctcgcgctggggccGAGGAGgccggtcttggtcctgtcgtccgctgtgaaccttgcgatgcacgcgccctcgcccagtgcgcacctccaccagccgtttgtgctgaacttgtccgcgaacctggttgcggttgttgcttgGAGtgtgctttgGAGgagggtcagccttgcgggatctatGAGgag	TCTACCGCGATG	ATCCACCGGTACCATGGCTAGCTCTACCGCGATGccaGAGttgtgggccgcagcccttGAGctcctggtccttttgcgcgggcctccagtcgctcgcgctggggccGAGGAGgccggtcttggtcctgtcgtccgctgtgaaccttgcgatgcacgcgccctcgcccagtgcgcacctccaccagccgtttgtgctgaacttgtccgcgaacctggttgcggttgttgcttgGAGtgtgctttgGAGgagggtcagccttgcgggatctatGAGgagTCTAGCGGAGGATCTAGCGGAGG	3_4778_st_to_e_dna_repair_peptides_9NATG	Igfbp3	4949.0	0.1630632451000202	0.29144091494898805
223	0.0	956.0	10027.0	2.0	29.0	956.0	hblOligo49430_Cat3	223	NM_1013398	3.0	AGCGAGGGGATGCAACCTGAGCCAGATGAAGCTCGCCCTCTTCAAGCACTTCTGGACGGTCGCGGCCTCTGCGTCAACGCTGAGGCCGTTGAGCGCCTTCGCGCTTATCTTTTGCCAGCCCCTCCTGCACCAGGTGAACCACCAGCACCAGGCAATGCAGAGGAGGAGGAAGAGGATCGCGAGGCTGGGGAGGTGGAGGAGCCTGAGGTTGAGGAGGAGCATCGCGTCGAGGACCCAAAATTCCATCCTCTTCACTCTAGCGGAGGATCTAGCGGAGG	AGCGAGGGGATGcaacctGAGccagatgaagctcgccctcttcaagcacttctggacggtcgcggcctctgcgtcaacgctGAGgccgttGAGcgccttcgcgcttatcttttgccagcccctcctgcaccaggtgaaccaccagcaccaggcaatgcaGAGgagGAGgaagaggatcgcGAGgctgggGAGgtggagGAGcctGAGgttGAGGAGGAGcatcgcgtcGAGgacccaaaattccatcctcttcac	AGCGAGGGGATG	ATCCACCGGTACCATGGCTAGCAGCGAGGGGATGcaacctGAGccagatgaagctcgccctcttcaagcacttctggacggtcgcggcctctgcgtcaacgctGAGgccgttGAGcgccttcgcgcttatcttttgccagcccctcctgcaccaggtgaaccaccagcaccaggcaatgcaGAGgagGAGgaagaggatcgcGAGgctgggGAGgtggagGAGcctGAGgttGAGGAGGAGcatcgcgtcGAGgacccaaaattccatcctcttcacTCTAGCGGAGGATCTAGCGGAGG	3_4778_st_to_e_dna_repair_peptides_9NATG	Igfbp3	10983.0	0.08704361285623236	-0.42322753183795525
224	0.0	164.0	433.0	1.0	0.0	164.0	hblOligo49430_Cat2	224	NM_1013398	3.0	GGGTTGCGCTGTCAACCTTCCCCAGATGAAGCTCGCCCTCTTCAAGCACTTCTGGACGGTCGCGGCCTCTGCGTCAACGCTTCCGCCGTTAGCCGCCTTCGCGCTTATCTTTTGCCAGCCCCTCCTGCACCAGGTGAACCACCAGCACCAGGCAATGCATCTGAGTCAGAAGAGGATCGCTCAGCTGGGTCTGTGGAGAGTCCTTCCGTTTCCTCCACTCATCGCGTCAGCGACCCAAAATTCCATCCTCTTCACTCTAGCGGAGGATCTAGCGGAGG	gggttgcgctgtcaaccttccccagatgaagctcgccctcttcaagcacttctggacggtcgcggcctctgcgtcaacgcttccgccgttagccgccttcgcgcttatcttttgccagcccctcctgcaccaggtgaaccaccagcaccaggcaatgcatctgagtcagaagaggatcgctcagctgggtctgtggagagtccttccgtttcctccactcatcgcgtcagcgacccaaaattccatcctcttcac		ATCCACCGGTACCATGGCTAGCgggttgcgctgtcaaccttccccagatgaagctcgccctcttcaagcacttctggacggtcgcggcctctgcgtcaacgcttccgccgttagccgccttcgcgcttatcttttgccagcccctcctgcaccaggtgaaccaccagcaccaggcaatgcatctgagtcagaagaggatcgctcagctgggtctgtggagagtccttccgtttcctccactcatcgcgtcagcgacccaaaattccatcctcttcacTCTAGCGGAGGATCTAGCGGAGG	2_wt_dna_repair_peptides	Igfbp3	597.0	0.2747068676716918	0.9561799884562772
225	0.0	78.0	291.0	0.0	3.0	78.0	hblOligo176912_Cat3	225	NM_1013398	4.0	CCCCCGCATATGCCAGGCAATGCAGAGGAGGAGGAAGAGGATCGCGAGGCTGGGGAGGTGGAGGAGCCTGAGGTTGAGGAGGAGCATCGCGTCGAGGACCCAAAATTCCATCCTCTTCACGAGAAAATTATTATCATCAAGAAAGGCCATGCTAAGGATGAGCAGCGCTACAAAGTTGACTACGAGGAGCAGGAGGAGGACGAGCAAAACTTTGAGGAGGAGGAGAAGCGCGAGGAGGAGTATGGTCCTTGCCGCTCTAGCGGAGGATCTAGCGGAGG	CCCCCGCATATGccaggcaatgcaGAGgagGAGgaagaggatcgcGAGgctgggGAGgtggagGAGcctGAGgttGAGGAGGAGcatcgcgtcGAGgacccaaaattccatcctcttcacGAGaaaattattatcatcaagaaaggccatgctaaggatGAGcagcgctacaaagttgactacgagGAGcagGAGGAGgacGAGcaaaactttGAGGAGgagGAGaagcgcgagGAGgagtatggtccttgccgc	CCCCCGCATATG	ATCCACCGGTACCATGGCTAGCCCCCCGCATATGccaggcaatgcaGAGgagGAGgaagaggatcgcGAGgctgggGAGgtggagGAGcctGAGgttGAGGAGGAGcatcgcgtcGAGgacccaaaattccatcctcttcacGAGaaaattattatcatcaagaaaggccatgctaaggatGAGcagcgctacaaagttgactacgagGAGcagGAGGAGgacGAGcaaaactttGAGGAGgagGAGaagcgcgagGAGgagtatggtccttgccgcTCTAGCGGAGGATCTAGCGGAGG	3_4778_st_to_e_dna_repair_peptides_9NATG	Igfbp3	369.0	0.21138211382113822	0.6104368481526681
226	0.0	3113.0	10513.0	3.0	48.0	3113.0	hblOligo176912_Cat2	226	NM_1013398	4.0	GAACCACCAGCACCAGGCAATGCATCTGAGTCAGAAGAGGATCGCTCAGCTGGGTCTGTGGAGAGTCCTTCCGTTTCCTCCACTCATCGCGTCAGCGACCCAAAATTCCATCCTCTTCACTCAAAAATTATTATCATCAAGAAAGGCCATGCTAAGGATAGTCAGCGCTACAAAGTTGACTACGAGAGTCAGAGTACCGACACCCAAAACTTTAGTTCAGAGTCCAAGCGCGAGACCGAGTATGGTCCTTGCCGCTCTAGCGGAGGATCTAGCGGAGG	gaaccaccagcaccaggcaatgcatctgagtcagaagaggatcgctcagctgggtctgtggagagtccttccgtttcctccactcatcgcgtcagcgacccaaaattccatcctcttcactcaaaaattattatcatcaagaaaggccatgctaaggatagtcagcgctacaaagttgactacgagagtcagagtaccgacacccaaaactttagttcagagtccaagcgcgagaccgagtatggtccttgccgc		ATCCACCGGTACCATGGCTAGCgaaccaccagcaccaggcaatgcatctgagtcagaagaggatcgctcagctgggtctgtggagagtccttccgtttcctccactcatcgcgtcagcgacccaaaattccatcctcttcactcaaaaattattatcatcaagaaaggccatgctaaggatagtcagcgctacaaagttgactacgagagtcagagtaccgacacccaaaactttagttcagagtccaagcgcgagaccgagtatggtccttgccgcTCTAGCGGAGGATCTAGCGGAGG	2_wt_dna_repair_peptides	Igfbp3	13626.0	0.2284602964920006	0.7100255935003461
229	0.0	15.0	1534.0	1.0	1.0	15.0	hblOligo176913_Cat3	229	NM_1013398	6.0	AAGTGCGGGATGGGTCCTTGCCGCCGCGAAATGGAAGATGAGTTGAACCATCTTAAGTTTCTGAACGTCCTCGAGCCACGCGGTGTCCATATTCCAAATTGTGACAAGAAGGGCTTTTATAAGAAGAAACAATGTCGCCCTGAGAAAGGGCGCAAGCGCGGGTTCTGCTGGTGCGTCGACAAATACGGTCAGCCATTGCCAGGCTATGAGGAGAAGGGGAAAGAAGACGTGCATTGCTACGAGATGCAGGAGAAATCTAGCGGAGGATCTAGCGGAGG	AAGTGCGGGATGggtccttgccgccgcgaaatggaagatGAGttgaaccatcttaagtttctgaacgtcctcGAGccacgcggtgtccatattccaaattgtgacaagaagggcttttataagaagaaacaatgtcgccctGAGaaagggcgcaagcgcgggttctgctggtgcgtcgacaaatacggtcagccattgccaggctatGAGGAGaaggggaaagaagacgtgcattgctacGAGatgcagGAGaaa	AAGTGCGGGATG	ATCCACCGGTACCATGGCTAGCAAGTGCGGGATGggtccttgccgccgcgaaatggaagatGAGttgaaccatcttaagtttctgaacgtcctcGAGccacgcggtgtccatattccaaattgtgacaagaagggcttttataagaagaaacaatgtcgccctGAGaaagggcgcaagcgcgggttctgctggtgcgtcgacaaatacggtcagccattgccaggctatGAGGAGaaggggaaagaagacgtgcattgctacGAGatgcagGAGaaaTCTAGCGGAGGATCTAGCGGAGG	3_4778_st_to_e_dna_repair_peptides_9NATG	Igfbp3	1549.0	0.009683666881859263	-2.700532492190423
230	0.0	1431.0	5446.0	1.0	31.0	1431.0	hblOligo176913_Cat2	230	NM_1013398	6.0	GAGACCGAGTATGGTCCTTGCCGCCGCGAAATGGAAGATACCTTGAACCATCTTAAGTTTCTGAACGTCCTCTCACCACGCGGTGTCCATATTCCAAATTGTGACAAGAAGGGCTTTTATAAGAAGAAACAATGTCGCCCTTCTAAAGGGCGCAAGCGCGGGTTCTGCTGGTGCGTCGACAAATACGGTCAGCCATTGCCAGGCTATACTACCAAGGGGAAAGAAGACGTGCATTGCTACAGCATGCAGAGCAAATCTAGCGGAGGATCTAGCGGAGG	gagaccgagtatggtccttgccgccgcgaaatggaagataccttgaaccatcttaagtttctgaacgtcctctcaccacgcggtgtccatattccaaattgtgacaagaagggcttttataagaagaaacaatgtcgcccttctaaagggcgcaagcgcgggttctgctggtgcgtcgacaaatacggtcagccattgccaggctatactaccaaggggaaagaagacgtgcattgctacagcatgcagagcaaa		ATCCACCGGTACCATGGCTAGCgagaccgagtatggtccttgccgccgcgaaatggaagataccttgaaccatcttaagtttctgaacgtcctctcaccacgcggtgtccatattccaaattgtgacaagaagggcttttataagaagaaacaatgtcgcccttctaaagggcgcaagcgcgggttctgctggtgcgtcgacaaatacggtcagccattgccaggctatactaccaaggggaaagaagacgtgcattgctacagcatgcagagcaaaTCTAGCGGAGGATCTAGCGGAGG	2_wt_dna_repair_peptides	Igfbp3	6877.0	0.20808492075032717	0.5905433949573147
231	0.0	0.0	59.0	0.0	0.0	0.0	hblOligo251999_Cat3	231	NM_1015052	1.0	TCAGGGGCAATGGGCGCACAGTTTTGTCGCCGCATGGGCCAAAAGAAGCAGCGCCCTGCCCGCGCCGGGCAACCTCACGAGGAGGAGGACGCTGCACAAGCCCCTGCTGAGCAGCCTCATGAGGAGGAGGACGCAGCTCAAGCTCCTTGCCCACGCGAGCGCTGCCTCGGCCCACCAGAGGAGCCAGGCCCATACCGCGAGATCTATTTTGAGGAGCCAAAAGGGCACCTCGAGCGCCTCGGTCTGGAGTTTTTTTCTAGCGGAGGATCTAGCGGAGG	TCAGGGGCAATGggcgcacagttttgtcgccgcatgggccaaaagaagcagcgccctgcccgcgccgggcaacctcacGAGGAGGAGgacgctgcacaagcccctgctgagcagcctcatGAGGAGGAGgacgcagctcaagctccttgcccacgcgagcgctgcctcggcccaccaGAGGAGccaggcccataccgcGAGatctattttGAGGAGccaaaagggcacctcGAGcgcctcggtctggagtttttt	TCAGGGGCAATG	ATCCACCGGTACCATGGCTAGCTCAGGGGCAATGggcgcacagttttgtcgccgcatgggccaaaagaagcagcgccctgcccgcgccgggcaacctcacGAGGAGGAGgacgctgcacaagcccctgctgagcagcctcatGAGGAGGAGgacgcagctcaagctccttgcccacgcgagcgctgcctcggcccaccaGAGGAGccaggcccataccgcGAGatctattttGAGGAGccaaaagggcacctcGAGcgcctcggtctggagttttttTCTAGCGGAGGATCTAGCGGAGG	3_4778_st_to_e_dna_repair_peptides_9NATG	MPG	59.0	0.0
232	0.0	7245.0	34041.0	55.0	118.0	7245.0	hblOligo251999_Cat2	232	NM_1015052	1.0	CCTGCTCGCTCCGGCGCACAGTTTTGTCGCCGCATGGGCCAAAAGAAGCAGCGCCCTGCCCGCGCCGGGCAACCTCACTCAAGCTCCGACGCTGCACAAGCCCCTGCTGAGCAGCCTCATAGCTCAAGTGACGCAGCTCAAGCTCCTTGCCCACGCGAGCGCTGCCTCGGCCCACCAACCACTCCAGGCCCATACCGCTCCATCTATTTTAGTAGTCCAAAAGGGCACCTCACACGCCTCGGTCTGGAGTTTTTTTCTAGCGGAGGATCTAGCGGAGG	cctgctcgctccggcgcacagttttgtcgccgcatgggccaaaagaagcagcgccctgcccgcgccgggcaacctcactcaagctccgacgctgcacaagcccctgctgagcagcctcatagctcaagtgacgcagctcaagctccttgcccacgcgagcgctgcctcggcccaccaaccactccaggcccataccgctccatctattttagtagtccaaaagggcacctcacacgcctcggtctggagtttttt		ATCCACCGGTACCATGGCTAGCcctgctcgctccggcgcacagttttgtcgccgcatgggccaaaagaagcagcgccctgcccgcgccgggcaacctcactcaagctccgacgctgcacaagcccctgctgagcagcctcatagctcaagtgacgcagctcaagctccttgcccacgcgagcgctgcctcggcccaccaaccactccaggcccataccgctccatctattttagtagtccaaaagggcacctcacacgcctcggtctggagttttttTCTAGCGGAGGATCTAGCGGAGG	2_wt_dna_repair_peptides	MPG	41286.0	0.17548321464903358	0.3797971839302525
238	0.0	79.0	335.0	0.0	0.0	79.0	hblOligo122103_Cat3	238	NM_1017415	1.0	GCCTACCGCATGCCAGAGGAGGAGAATGGGCTGGAGCGCGGGGAGCCAGAGAAGAAGAACCGCCTTGAGTTGAAGTTCTTTCAGAAAAAGGAAGAGAAGCGCGCTCTCGACTTCGAGGATGAGCAAGAGAACGAAGAGAAAGCCGAGGAGTATCGCGCCGAGGAAATCGATCAGGTTGTCCCTGCAGCCCAAGAGGAGCCTATTAATTGTGAAAAGCGCGAAAATCTCCTTCCTTTTGTGGGCCTGAATAACCTCTCTAGCGGAGGATCTAGCGGAGG	GCCTACCGCATGccaGAGgagGAGaatgggctgGAGcgcgggGAGccaGAGaagaagaaccgccttGAGttgaagttctttcagaaaaaggaaGAGaagcgcgctctcgacttcGAGgatGAGcaagagaacgaagagaaagccGAGgagtatcgcgccGAGgaaatcgatcaggttgtccctgcagcccaaGAGGAGcctattaattgtgaaaagcgcgaaaatctccttccttttgtgggcctgaataacctc	GCCTACCGCATG	ATCCACCGGTACCATGGCTAGCGCCTACCGCATGccaGAGgagGAGaatgggctgGAGcgcgggGAGccaGAGaagaagaaccgccttGAGttgaagttctttcagaaaaaggaaGAGaagcgcgctctcgacttcGAGgatGAGcaagagaacgaagagaaagccGAGgagtatcgcgccGAGgaaatcgatcaggttgtccctgcagcccaaGAGGAGcctattaattgtgaaaagcgcgaaaatctccttccttttgtgggcctgaataacctcTCTAGCGGAGGATCTAGCGGAGG	3_4778_st_to_e_dna_repair_peptides_9NATG	USP1	414.0	0.19082125603864733	0.4823686092765236
240	0.0	110.0	79.0	0.0	53.0	110.0	hblOligo242881_Cat3	240	NM_1017415	2.0	GAGACCGGGATGGAGGAGTATCGCGCCGAGGAAATCGATCAGGTTGTCCCTGCAGCCCAAGAGGAGCCTATTAATTGTGAAAAGCGCGAAAATCTCCTTCCTTTTGTGGGCCTGAATAACCTCGGGAACGAGTGCTACCTTAATGAGATTCTTCAAGTGTTGTATTTTTGCCCTGGTTTTAAAGAGGGCGTTAAGCACTTGTTCAATATCATTGAGCGCAAGAAGGAGGCCCTGAAAGATGAAGCCAACCAGAAGTCTAGCGGAGGATCTAGCGGAGG	GAGACCGGGATGGAGgagtatcgcgccGAGgaaatcgatcaggttgtccctgcagcccaaGAGGAGcctattaattgtgaaaagcgcgaaaatctccttccttttgtgggcctgaataacctcgggaacGAGtgctaccttaatGAGattcttcaagtgttgtatttttgccctggttttaaaGAGggcgttaagcacttgttcaatatcattGAGcgcaagaaggaggccctgaaagatgaagccaaccagaag	GAGACCGGGATG	ATCCACCGGTACCATGGCTAGCGAGACCGGGATGGAGgagtatcgcgccGAGgaaatcgatcaggttgtccctgcagcccaaGAGGAGcctattaattgtgaaaagcgcgaaaatctccttccttttgtgggcctgaataacctcgggaacGAGtgctaccttaatGAGattcttcaagtgttgtatttttgccctggttttaaaGAGggcgttaagcacttgttcaatatcattGAGcgcaagaaggaggccctgaaagatgaagccaaccagaagTCTAGCGGAGGATCTAGCGGAGG	3_4778_st_to_e_dna_repair_peptides_9NATG	USP1	189.0	0.582010582010582	2.2580838019599634
242	0.0	172.0	419.0	0.0	2.0	172.0	hblOligo122104_Cat3	242	NM_1017415	3.0	AGACACACGATGATTCTTCAAGTGTTGTATTTTTGCCCTGGTTTTAAAGAGGGCGTTAAGCACTTGTTCAATATCATTGAGCGCAAGAAGGAGGCCCTGAAAGATGAAGCCAACCAGAAGGACAAGGGCAATTGTAAAGAGGATGAGTTGGCTGAGTACGAGCTGATCTGCGAGCTGCAAGAGCTCATCATCGAGGTTGAGCAGCTCCAGGCCGAGTTTCTTCTCAATCCTGAAAAATACGAGGATGAATTGGCCTCTAGCGGAGGATCTAGCGGAGG	AGACACACGATGattcttcaagtgttgtatttttgccctggttttaaaGAGggcgttaagcacttgttcaatatcattGAGcgcaagaaggaggccctgaaagatgaagccaaccagaaggacaagggcaattgtaaagaggatGAGttggctGAGtacgagctgatctgcGAGctgcaaGAGctcatcatcGAGgttgagcagctccaggccGAGtttcttctcaatcctgaaaaatacGAGgatgaattggcc	AGACACACGATG	ATCCACCGGTACCATGGCTAGCAGACACACGATGattcttcaagtgttgtatttttgccctggttttaaaGAGggcgttaagcacttgttcaatatcattGAGcgcaagaaggaggccctgaaagatgaagccaaccagaaggacaagggcaattgtaaagaggatGAGttggctGAGtacgagctgatctgcGAGctgcaaGAGctcatcatcGAGgttgagcagctccaggccGAGtttcttctcaatcctgaaaaatacGAGgatgaattggccTCTAGCGGAGGATCTAGCGGAGG	3_4778_st_to_e_dna_repair_peptides_9NATG	USP1	591.0	0.2910321489001692	1.036674845525884
244	0.0	356.0	3799.0	1.0	8.0	356.0	hblOligo242882_Cat3	244	NM_1017415	4.0	TATTTTTCGATGTTGGCTGAGTACGAGCTGATCTGCGAGCTGCAAGAGCTCATCATCGAGGTTGAGCAGCTCCAGGCCGAGTTTCTTCTCAATCCTGAAAAATACGAGGATGAATTGGCCGAGCAACCTCGCCGCCTCCTTAATGAGCTCCGCGAGCTCAACCCTATGTACGAAGGTTATTTGCAGCACGACGCTCAGGAGGTCCTTCAGTGCATCCTGGGCAATATTCAGGAGGAGTGTCAATTGCTCAAGAAGTCTAGCGGAGGATCTAGCGGAGG	TATTTTTCGATGttggctGAGtacgagctgatctgcGAGctgcaaGAGctcatcatcGAGgttgagcagctccaggccGAGtttcttctcaatcctgaaaaatacGAGgatgaattggccGAGcaacctcgccgcctccttaatGAGctccgcgagctcaaccctatgtacgaaggttatttgcagcacgacgctcaggaggtccttcagtgcatcctgggcaatattcaggagGAGtgtcaattgctcaagaag	TATTTTTCGATG	ATCCACCGGTACCATGGCTAGCTATTTTTCGATGttggctGAGtacgagctgatctgcGAGctgcaaGAGctcatcatcGAGgttgagcagctccaggccGAGtttcttctcaatcctgaaaaatacGAGgatgaattggccGAGcaacctcgccgcctccttaatGAGctccgcgagctcaaccctatgtacgaaggttatttgcagcacgacgctcaggaggtccttcagtgcatcctgggcaatattcaggagGAGtgtcaattgctcaagaagTCTAGCGGAGGATCTAGCGGAGG	3_4778_st_to_e_dna_repair_peptides_9NATG	USP1	4155.0	0.08567990373044525	-0.44051113370102657
246	0.0	1011.0	2601.0	5.0	1.0	1011.0	hblOligo122105_Cat3	246	NM_1017415	5.0	TCGCACCAAATGCTCCGCGAGCTCAACCCTATGTACGAAGGTTATTTGCAGCACGACGCTCAGGAGGTCCTTCAGTGCATCCTGGGCAATATTCAGGAGGAGTGTCAATTGCTCAAGAAGGAGGAGGTCAAGAACGTTGCAGAGCTTCCAGAGAAGGTGGAGGAAATTCCACATCCAAAGGAGGAGATGAATGGCATCAATGAGATCGAAATGGACGAGATGCGCCACGAGGAGGATTTCAAAGAAAAATTGCCTTCTAGCGGAGGATCTAGCGGAGG	TCGCACCAAATGctccgcgagctcaaccctatgtacgaaggttatttgcagcacgacgctcaggaggtccttcagtgcatcctgggcaatattcaggagGAGtgtcaattgctcaagaaggaggaggtcaagaacgttgcagagcttccaGAGaaggtggaggaaattccacatccaaaggaggagatgaatggcatcaatGAGatcgaaatggacGAGatgcgccacGAGgaggatttcaaagaaaaattgcct	TCGCACCAAATG	ATCCACCGGTACCATGGCTAGCTCGCACCAAATGctccgcgagctcaaccctatgtacgaaggttatttgcagcacgacgctcaggaggtccttcagtgcatcctgggcaatattcaggagGAGtgtcaattgctcaagaaggaggaggtcaagaacgttgcagagcttccaGAGaaggtggaggaaattccacatccaaaggaggagatgaatggcatcaatGAGatcgaaatggacGAGatgcgccacGAGgaggatttcaaagaaaaattgcctTCTAGCGGAGGATCTAGCGGAGG	3_4778_st_to_e_dna_repair_peptides_9NATG	USP1	3612.0	0.2799003322259136	0.9820952422063884
247	0.0	7078.0	13909.0	85.0	165.0	7078.0	hblOligo122105_Cat2	247	NM_1017415	5.0	CTCCTTAATACCCTCCGCGAGCTCAACCCTATGTACGAAGGTTATTTGCAGCACGACGCTCAGGAGGTCCTTCAGTGCATCCTGGGCAATATTCAGGAGACTTGTCAATTGCTCAAGAAGGAGGAGGTCAAGAACGTTGCAGAGCTTCCAACTAAGGTGGAGGAAATTCCACATCCAAAGGAGGAGATGAATGGCATCAATTCAATCGAAATGGACAGTATGCGCCACTCTGAGGATTTCAAAGAAAAATTGCCTTCTAGCGGAGGATCTAGCGGAGG	ctccttaataccctccgcgagctcaaccctatgtacgaaggttatttgcagcacgacgctcaggaggtccttcagtgcatcctgggcaatattcaggagacttgtcaattgctcaagaaggaggaggtcaagaacgttgcagagcttccaactaaggtggaggaaattccacatccaaaggaggagatgaatggcatcaattcaatcgaaatggacagtatgcgccactctgaggatttcaaagaaaaattgcct		ATCCACCGGTACCATGGCTAGCctccttaataccctccgcgagctcaaccctatgtacgaaggttatttgcagcacgacgctcaggaggtccttcagtgcatcctgggcaatattcaggagacttgtcaattgctcaagaaggaggaggtcaagaacgttgcagagcttccaactaaggtggaggaaattccacatccaaaggaggagatgaatggcatcaattcaatcgaaatggacagtatgcgccactctgaggatttcaaagaaaaattgcctTCTAGCGGAGGATCTAGCGGAGG	2_wt_dna_repair_peptides	USP1	20987.0	0.33725639681707725	1.2515065579328473
249	0.0	0.0	270.0	0.0	0.0	0.0	hblOligo242883_Cat2	249	NM_1017415	6.0	GTTGCAGAGCTTCCAACTAAGGTGGAGGAAATTCCACATCCAAAGGAGGAGATGAATGGCATCAATTCAATCGAAATGGACAGTATGCGCCACTCTGAGGATTTCAAAGAAAAATTGCCTAAGGGTAATGGCAAACGCAAGTCTGATACCGAATTTGGGAATATGAAGAAAAAGGTGAAACTCTCCAAAGAACACCAAAGTCTCGAAGAGAACCAGCGCCAAACCCGCAGCAAGCGCAAAGCAACCAGTGATACTTCTAGCGGAGGATCTAGCGGAGG	gttgcagagcttccaactaaggtggaggaaattccacatccaaaggaggagatgaatggcatcaattcaatcgaaatggacagtatgcgccactctgaggatttcaaagaaaaattgcctaagggtaatggcaaacgcaagtctgataccgaatttgggaatatgaagaaaaaggtgaaactctccaaagaacaccaaagtctcgaagagaaccagcgccaaacccgcagcaagcgcaaagcaaccagtgatact		ATCCACCGGTACCATGGCTAGCgttgcagagcttccaactaaggtggaggaaattccacatccaaaggaggagatgaatggcatcaattcaatcgaaatggacagtatgcgccactctgaggatttcaaagaaaaattgcctaagggtaatggcaaacgcaagtctgataccgaatttgggaatatgaagaaaaaggtgaaactctccaaagaacaccaaagtctcgaagagaaccagcgccaaacccgcagcaagcgcaaagcaaccagtgatactTCTAGCGGAGGATCTAGCGGAGG	2_wt_dna_repair_peptides	USP1	270.0	0.0
251	0.0	123.0	514.0	0.0	2.0	123.0	hblOligo122106_Cat2	251	NM_1017415	7.0	CGCAAGTCTGATACCGAATTTGGGAATATGAAGAAAAAGGTGAAACTCTCCAAAGAACACCAAAGTCTCGAAGAGAACCAGCGCCAAACCCGCAGCAAGCGCAAAGCAACCAGTGATACTCTCGAAAGTCCTCCTAAAATTATTCCAAAATACATCTCCGAAAATGAGTCCCCACGCCCTTCACAAAAAAAGAGCCGCGTCAAAATCAACTGGCTTAAGTCTGCAACTAAGCAGCCATCCATTCTTAGTAAATTTTCTAGCGGAGGATCTAGCGGAGG	cgcaagtctgataccgaatttgggaatatgaagaaaaaggtgaaactctccaaagaacaccaaagtctcgaagagaaccagcgccaaacccgcagcaagcgcaaagcaaccagtgatactctcgaaagtcctcctaaaattattccaaaatacatctccgaaaatgagtccccacgcccttcacaaaaaaagagccgcgtcaaaatcaactggcttaagtctgcaactaagcagccatccattcttagtaaattt		ATCCACCGGTACCATGGCTAGCcgcaagtctgataccgaatttgggaatatgaagaaaaaggtgaaactctccaaagaacaccaaagtctcgaagagaaccagcgccaaacccgcagcaagcgcaaagcaaccagtgatactctcgaaagtcctcctaaaattattccaaaatacatctccgaaaatgagtccccacgcccttcacaaaaaaagagccgcgtcaaaatcaactggcttaagtctgcaactaagcagccatccattcttagtaaatttTCTAGCGGAGGATCTAGCGGAGG	2_wt_dna_repair_peptides	USP1	637.0	0.19309262166405022	0.49701237855182123
252	0.0	159.0	337.0	1.0	1.0	159.0	hblOligo242884_Cat3	252	NM_1017415	8.0	ATAGCCGCGATGAAATACATCGAGGAAAATGAGGAGCCACGCCCTGAGCAAAAAAAGGAGCGCGTCAAAATCAACTGGCTTAAGGAGGCAGAGAAGCAGCCAGAGATTCTTGAGAAATTTTGTGAGCTGGGGAAAATCGAGGAGAACCAGGGTGTGAAGGGGCAAGAGAAAGAAAACGAGTGCGATCCTGAAGAGGACCTCGGTAAATGTGAGGAGGACAATGAGGAGAACGGTTGTGGGCTTGAGGAGCCAGGCTCTAGCGGAGGATCTAGCGGAGG	ATAGCCGCGATGaaatacatcGAGgaaaatgagGAGccacgccctGAGcaaaaaaagGAGcgcgtcaaaatcaactggcttaagGAGgcaGAGaagcagccaGAGattcttGAGaaattttgtGAGctggggaaaatcGAGGAGaaccagggtgtgaaggggcaaGAGaaagaaaacgagtgcgatcctgaagaggacctcggtaaatgtgagGAGgacaatGAGGAGaacggttgtgggcttgagGAGccaggc	ATAGCCGCGATG	ATCCACCGGTACCATGGCTAGCATAGCCGCGATGaaatacatcGAGgaaaatgagGAGccacgccctGAGcaaaaaaagGAGcgcgtcaaaatcaactggcttaagGAGgcaGAGaagcagccaGAGattcttGAGaaattttgtGAGctggggaaaatcGAGGAGaaccagggtgtgaaggggcaaGAGaaagaaaacgagtgcgatcctgaagaggacctcggtaaatgtgagGAGgacaatGAGGAGaacggttgtgggcttgagGAGccaggcTCTAGCGGAGGATCTAGCGGAGG	3_4778_st_to_e_dna_repair_peptides_9NATG	USP1	496.0	0.32056451612903225	1.1758725605024385
254	0.0	84.0	1292.0	1.0	7.0	84.0	hblOligo122107_Cat3	254	NM_1017415	9.0	CCCAAAACTATGCAGGGTGTGAAGGGGCAAGAGAAAGAAAACGAGTGCGATCCTGAAGAGGACCTCGGTAAATGTGAGGAGGACAATGAGGAGAACGGTTGTGGGCTTGAGGAGCCAGGCAATGAGGTGGAGCCAGTCAATGTCAATGAGGTTAAGCCAATCAACAAGGGCGAAGAACAAATTGGGTTTGAACTGGTGGAAAAACTTTTCCAAGGTCAACTGGTGTTGCGCGAGCGCTGCCTTGAGTGTGAGGAGTCTAGCGGAGGATCTAGCGGAGG	CCCAAAACTATGcagggtgtgaaggggcaaGAGaaagaaaacgagtgcgatcctgaagaggacctcggtaaatgtgagGAGgacaatGAGGAGaacggttgtgggcttgagGAGccaggcaatGAGgtgGAGccagtcaatgtcaatgaggttaagccaatcaacaagggcgaagaacaaattgggtttgaactggtggaaaaacttttccaaggtcaactggtgttgcgcGAGcgctgccttgagtgtgagGAG	CCCAAAACTATG	ATCCACCGGTACCATGGCTAGCCCCAAAACTATGcagggtgtgaaggggcaaGAGaaagaaaacgagtgcgatcctgaagaggacctcggtaaatgtgagGAGgacaatGAGGAGaacggttgtgggcttgagGAGccaggcaatGAGgtgGAGccagtcaatgtcaatgaggttaagccaatcaacaagggcgaagaacaaattgggtttgaactggtggaaaaacttttccaaggtcaactggtgttgcgcGAGcgctgccttgagtgtgagGAGTCTAGCGGAGGATCTAGCGGAGG	3_4778_st_to_e_dna_repair_peptides_9NATG	USP1	1376.0	0.061046511627906974	-0.8060785968646647
255	0.0	3.0	219.0	0.0	0.0	3.0	hblOligo122107_Cat2	255	NM_1017415	9.0	ATCACTACAAACCAGGGTGTGAAGGGGCAATCCAAAGAAAACGAGTGCGATCCTGAAGAGGACCTCGGTAAATGTGAGTCTGACAATACAACAAACGGTTGTGGGCTTGAGTCTCCAGGCAATACAGTGACCCCAGTCAATGTCAATGAGGTTAAGCCAATCAACAAGGGCGAAGAACAAATTGGGTTTGAACTGGTGGAAAAACTTTTCCAAGGTCAACTGGTGTTGCGCACTCGCTGCCTTGAGTGTGAGAGTTCTAGCGGAGGATCTAGCGGAGG	atcactacaaaccagggtgtgaaggggcaatccaaagaaaacgagtgcgatcctgaagaggacctcggtaaatgtgagtctgacaatacaacaaacggttgtgggcttgagtctccaggcaatacagtgaccccagtcaatgtcaatgaggttaagccaatcaacaagggcgaagaacaaattgggtttgaactggtggaaaaacttttccaaggtcaactggtgttgcgcactcgctgccttgagtgtgagagt		ATCCACCGGTACCATGGCTAGCatcactacaaaccagggtgtgaaggggcaatccaaagaaaacgagtgcgatcctgaagaggacctcggtaaatgtgagtctgacaatacaacaaacggttgtgggcttgagtctccaggcaatacagtgaccccagtcaatgtcaatgaggttaagccaatcaacaagggcgaagaacaaattgggtttgaactggtggaaaaacttttccaaggtcaactggtgttgcgcactcgctgccttgagtgtgagagtTCTAGCGGAGGATCTAGCGGAGG	2_wt_dna_repair_peptides	USP1	222.0	0.013513513513513514	-2.363408152513822
259	0.0	1.0	24.0	0.0	0.0	1.0	hblOligo122108_Cat2	259	NM_1017415	11.0	GAGGACTTCCAAGACATCAGCGTTCCAGTCCAAGAGGATGAATTGTCAAAGGTGGAAGAAAGTTCAGAAATCTCCCCTGAGCCTAAAACTGAGATGAAGACTCTGCGCTGGGCTATTAGTCAATTTGCTTCTGTTGAACGCATCGTCGGGGAAGATAAATATTTTTGTGAAAATTGCCATCATTACACAGAAGCTGAGCGCTCTCTGCTGTTTGATAAAATGCCAGAGGTCATCACAATCCATCTTAAGTGCTTCTCTAGCGGAGGATCTAGCGGAGG	gaggacttccaagacatcagcgttccagtccaagaggatgaattgtcaaaggtggaagaaagttcagaaatctcccctgagcctaaaactgagatgaagactctgcgctgggctattagtcaatttgcttctgttgaacgcatcgtcggggaagataaatatttttgtgaaaattgccatcattacacagaagctgagcgctctctgctgtttgataaaatgccagaggtcatcacaatccatcttaagtgcttc		ATCCACCGGTACCATGGCTAGCgaggacttccaagacatcagcgttccagtccaagaggatgaattgtcaaaggtggaagaaagttcagaaatctcccctgagcctaaaactgagatgaagactctgcgctgggctattagtcaatttgcttctgttgaacgcatcgtcggggaagataaatatttttgtgaaaattgccatcattacacagaagctgagcgctctctgctgtttgataaaatgccagaggtcatcacaatccatcttaagtgcttcTCTAGCGGAGGATCTAGCGGAGG	2_wt_dna_repair_peptides	USP1	25.0	0.04	-1.2510025417133765
263	0.0	349.0	448.0	0.0	5.0	349.0	hblOligo122109_Cat2	263	NM_1017415	13.0	GAGTTCGATTGTTATGGTGGCGGTTTGAGCAAGATTAACACACCTCTCCTGACTCCTCTCAAGTTGAGCTTGGAGGAGTGGTCAACCAAACCTACAAATGATAGCTACGGCCTGTTCGCCGTGGTCATGCACTCAGGCATCACCATCTCATCAGGTCATTACACCGCATCTGTCAAAGTGACCGATTTGAACAGCTTGGAGCTTGACAAGGGTAACTTTGTTGTGGACCAAATGTGTGAGATTGGGAAGCCTGAATCTAGCGGAGGATCTAGCGGAGG	gagttcgattgttatggtggcggtttgagcaagattaacacacctctcctgactcctctcaagttgagcttggaggagtggtcaaccaaacctacaaatgatagctacggcctgttcgccgtggtcatgcactcaggcatcaccatctcatcaggtcattacaccgcatctgtcaaagtgaccgatttgaacagcttggagcttgacaagggtaactttgttgtggaccaaatgtgtgagattgggaagcctgaa		ATCCACCGGTACCATGGCTAGCgagttcgattgttatggtggcggtttgagcaagattaacacacctctcctgactcctctcaagttgagcttggaggagtggtcaaccaaacctacaaatgatagctacggcctgttcgccgtggtcatgcactcaggcatcaccatctcatcaggtcattacaccgcatctgtcaaagtgaccgatttgaacagcttggagcttgacaagggtaactttgttgtggaccaaatgtgtgagattgggaagcctgaaTCTAGCGGAGGATCTAGCGGAGG	2_wt_dna_repair_peptides	USP1	797.0	0.437892095357591	1.6773299784220108
264	0.0	124.0	1118.0	0.0	4.0	124.0	hblOligo242887_Cat3	264	NM_1017415	14.0	CGGCGTTGCATGGAGGAGGGTCATTACGAGGCAGAGGTCAAAGTGGAGGATTTGAACGAGTTGGAGCTTGACAAGGGTAACTTTGTTGTGGACCAAATGTGTGAGATTGGGAAGCCTGAACCACTGAACGAGGAAGAGGCTCGCGGCGTTGTCGAGAATTATAATGATGAAGAAGTCGAGATTCGCGTCGGGGGCAATGAGCAACCTGAGAAGGTTCTTAATAAAAAGAACGTGGAAGCAATCGGTTTGCTTGGCTCTAGCGGAGGATCTAGCGGAGG	CGGCGTTGCATGGAGGAGggtcattacGAGgcaGAGgtcaaagtgGAGgatttgaacGAGttggagcttgacaagggtaactttgttgtggaccaaatgtgtgagattgggaagcctgaaccactgaacgaggaagaggctcgcggcgttgtcgagaattataatgatgaagaagtcGAGattcgcgtcgggggcaatGAGcaacctGAGaaggttcttaataaaaagaacgtggaagcaatcggtttgcttggc	CGGCGTTGCATG	ATCCACCGGTACCATGGCTAGCCGGCGTTGCATGGAGGAGggtcattacGAGgcaGAGgtcaaagtgGAGgatttgaacGAGttggagcttgacaagggtaactttgttgtggaccaaatgtgtgagattgggaagcctgaaccactgaacgaggaagaggctcgcggcgttgtcgagaattataatgatgaagaagtcGAGattcgcgtcgggggcaatGAGcaacctGAGaaggttcttaataaaaagaacgtggaagcaatcggtttgcttggcTCTAGCGGAGGATCTAGCGGAGG	3_4778_st_to_e_dna_repair_peptides_9NATG	USP1	1242.0	0.0998389694041868	-0.2719637994754387
266	0.0	2.0	249.0	0.0	0.0	2.0	hblOligo122110_Cat3	266	NM_1017415	15.0	CTCACTAACATGGTTGTCGAGAATTATAATGATGAAGAAGTCGAGATTCGCGTCGGGGGCAATGAGCAACCTGAGAAGGTTCTTAATAAAAAGAACGTGGAAGCAATCGGTTTGCTTGGCGGGCAGAAAGAGAAGGCAGATTACGAACTTTATAATAAAGCTGAGAACCCAGATAAGGTGGCCGAGGAGGCATTCGCCGAGAACCGCAACGAGGAGGAGGAGGATGAGGAGGGTGAGCACGAAGAGGACCGCAACTCTAGCGGAGGATCTAGCGGAGG	CTCACTAACATGgttgtcgagaattataatgatgaagaagtcGAGattcgcgtcgggggcaatGAGcaacctGAGaaggttcttaataaaaagaacgtggaagcaatcggtttgcttggcgggcagaaaGAGaaggcagattacgaactttataataaagctGAGaacccagataaggtggccGAGGAGgcattcgccgagaaccgcaacGAGgagGAGGAGgatGAGGAGggtGAGcacgaaGAGgaccgcaac	CTCACTAACATG	ATCCACCGGTACCATGGCTAGCCTCACTAACATGgttgtcgagaattataatgatgaagaagtcGAGattcgcgtcgggggcaatGAGcaacctGAGaaggttcttaataaaaagaacgtggaagcaatcggtttgcttggcgggcagaaaGAGaaggcagattacgaactttataataaagctGAGaacccagataaggtggccGAGGAGgcattcgccgagaaccgcaacGAGgagGAGGAGgatGAGGAGggtGAGcacgaaGAGgaccgcaacTCTAGCGGAGGATCTAGCGGAGG	3_4778_st_to_e_dna_repair_peptides_9NATG	USP1	251.0	0.00796812749003984	-2.8972544272701932
267	0.0	1145.0	707.0	0.0	9.0	1145.0	hblOligo122110_Cat2	267	NM_1017415	15.0	GAGGCTCGCGGCGTTGTCGAGAATTATAATGATGAAGAAGTCAGCATTCGCGTCGGGGGCAATACACAACCTAGCAAGGTTCTTAATAAAAAGAACGTGGAAGCAATCGGTTTGCTTGGCGGGCAGAAAAGCAAGGCAGATTACGAACTTTATAATAAAGCTTCTAACCCAGATAAGGTGGCCTCTACTGCATTCGCCGAGAACCGCAACTCAGAGACATCTGATACTACTGGTACACACGAAAGCGACCGCAACTCTAGCGGAGGATCTAGCGGAGG	gaggctcgcggcgttgtcgagaattataatgatgaagaagtcagcattcgcgtcgggggcaatacacaacctagcaaggttcttaataaaaagaacgtggaagcaatcggtttgcttggcgggcagaaaagcaaggcagattacgaactttataataaagcttctaacccagataaggtggcctctactgcattcgccgagaaccgcaactcagagacatctgatactactggtacacacgaaagcgaccgcaac		ATCCACCGGTACCATGGCTAGCgaggctcgcggcgttgtcgagaattataatgatgaagaagtcagcattcgcgtcgggggcaatacacaacctagcaaggttcttaataaaaagaacgtggaagcaatcggtttgcttggcgggcagaaaagcaaggcagattacgaactttataataaagcttctaacccagataaggtggcctctactgcattcgccgagaaccgcaactcagagacatctgatactactggtacacacgaaagcgaccgcaacTCTAGCGGAGGATCTAGCGGAGG	2_wt_dna_repair_peptides	USP1	1852.0	0.6182505399568035	2.409180538726336
270	0.0	125.0	15.0	0.0	2.0	125.0	hblOligo122111_Cat3	270	NM_1017415	17.0	AGCATTAGTATGGATGAGGAGGGTGAGCACGAAGAGGACCGCAACAAAGAAGAGGAGGATCAAGAGGGTATCAATATCGAGGGGTTCGAAAATAAAATCGAGTATGTGGTGCAAGAGTTGAAAGAGTACGAGGGGAAGTGGCTGCTCTTTGACGATGAGGAAGTCAAAGTCGAGGAAGAGAAAGATTTTCTCAATGAGCTCGAGCCAGAGGAGGAGCCTGAGGAGGAGCCATACCTTCTTTTTTATAAGAAGCTTTCTAGCGGAGGATCTAGCGGAGG	AGCATTAGTATGgatGAGGAGggtGAGcacgaaGAGgaccgcaacaaagaaGAGGAGgatcaaGAGggtatcaatatcGAGgggttcgaaaataaaatcGAGtatgtggtgcaaGAGttgaaagagtacgaggggaagtggctgctctttgacgatGAGgaagtcaaagtcGAGgaagagaaagattttctcaatGAGctcGAGccaGAGGAGGAGcctGAGGAGGAGccataccttcttttttataagaagctt	AGCATTAGTATG	ATCCACCGGTACCATGGCTAGCAGCATTAGTATGgatGAGGAGggtGAGcacgaaGAGgaccgcaacaaagaaGAGGAGgatcaaGAGggtatcaatatcGAGgggttcgaaaataaaatcGAGtatgtggtgcaaGAGttgaaagagtacgaggggaagtggctgctctttgacgatGAGgaagtcaaagtcGAGgaagagaaagattttctcaatGAGctcGAGccaGAGGAGGAGcctGAGGAGGAGccataccttcttttttataagaagcttTCTAGCGGAGGATCTAGCGGAGG	3_4778_st_to_e_dna_repair_peptides_9NATG	USP1	140.0	0.8928571428571429	4.04731482483466
271	0.0	78.0	185.0	0.0	1.0	78.0	hblOligo122111_Cat2	271	NM_1017415	17.0	TCAGAGACATCTGATACTACTGGTACACACGAAAGCGACCGCAACAAAGAATCCAGTGATCAAACAGGTATCAATATCAGCGGGTTCGAAAATAAAATCAGCTATGTGGTGCAATCTTTGAAAGAGTACGAGGGGAAGTGGCTGCTCTTTGACGATTCTGAAGTCAAAGTCACAGAAGAGAAAGATTTTCTCAATAGTCTCTCACCATCTACATCCCCTACATCAACTCCATACCTTCTTTTTTATAAGAAGCTTTCTAGCGGAGGATCTAGCGGAGG	tcagagacatctgatactactggtacacacgaaagcgaccgcaacaaagaatccagtgatcaaacaggtatcaatatcagcgggttcgaaaataaaatcagctatgtggtgcaatctttgaaagagtacgaggggaagtggctgctctttgacgattctgaagtcaaagtcacagaagagaaagattttctcaatagtctctcaccatctacatcccctacatcaactccataccttcttttttataagaagctt		ATCCACCGGTACCATGGCTAGCtcagagacatctgatactactggtacacacgaaagcgaccgcaacaaagaatccagtgatcaaacaggtatcaatatcagcgggttcgaaaataaaatcagctatgtggtgcaatctttgaaagagtacgaggggaagtggctgctctttgacgattctgaagtcaaagtcacagaagagaaagattttctcaatagtctctcaccatctacatcccctacatcaactccataccttcttttttataagaagcttTCTAGCGGAGGATCTAGCGGAGG	2_wt_dna_repair_peptides	USP1	263.0	0.2965779467680608	1.0634042902458356
272	0.0	746.0	3569.0	1.0	50.0	746.0	hblOligo7056_Cat7	272	NM_1017526	1.0	GCCCTACCAATGGATCCTGCCCTTGAGGAGGAGCACCCATTCTATGACGTTGCCCGCCATGGGATTCTCCAGGTCGCAGGCGATGACCGCTTCGGTCGCCGCGTTGTTGAGTTCGAGTGTTGCCGCATGCCTCCTGAGCATGAGTTGGATCATCAGCGCTTGTTGGAGTACCTTAAATATGAGCTCGACCAATACGTCGAAAACGATTATGAGATTGTTTACTTCCACTATGGTCTGAACGAGCGCAACAAGCCTTCTAGCGGAGGATCTAGCGGAGG	GCCCTACCAATGgatcctgcccttGAGGAGGAGcacccattctatgacgttgcccgccatgggattctccaggtcgcaggcgatgaccgcttcggtcgccgcgttgttGAGttcGAGtgttgccgcatgcctcctGAGcatgagttggatcatcagcgcttgttggagtaccttaaatatGAGctcgaccaatacgtcgaaaacgattatGAGattgtttacttccactatggtctgaacGAGcgcaacaagcct	GCCCTACCAATG	ATCCACCGGTACCATGGCTAGCGCCCTACCAATGgatcctgcccttGAGGAGGAGcacccattctatgacgttgcccgccatgggattctccaggtcgcaggcgatgaccgcttcggtcgccgcgttgttGAGttcGAGtgttgccgcatgcctcctGAGcatgagttggatcatcagcgcttgttggagtaccttaaatatGAGctcgaccaatacgtcgaaaacgattatGAGattgtttacttccactatggtctgaacGAGcgcaacaagcctTCTAGCGGAGGATCTAGCGGAGG	7_sampled_680_from_cat6	ARHGAP8	4315.0	0.17288528389339514	0.3617361653481692
280	0.0	367.0	586.0	0.0	2.0	367.0	hblOligo7058_Cat7	280	NM_1017526	5.0	GGACGTGGCATGCTGGTCATCCCTCCTGAGGTTTTGCGCTATGATGAGAAACTGCAAGAGTTGCATGAAGGGCGCGAGCCTCCTCCAGAGAAGGAGCCTCCACCTCGCCCTCCTCTCCCAGAGCAACAATTTGGTGTGGAGCTCCAATACCTTAAGGATAAAAATCAGGGTGAGCTTATCCCACCAGTGCTGCGCTTTGAGGTGGAGTACCTTCGCGAGAAAGGGCTGCGCGAGGAAGGTTTGTTCCGCCGCGAGTCTAGCGGAGGATCTAGCGGAGG	GGACGTGGCATGctggtcatccctcctgaggttttgcgctatgatgagaaactgcaaGAGttgcatgaagggcgcGAGcctcctccaGAGaagGAGcctccacctcgccctcctctcccaGAGcaacaatttggtgtgGAGctccaataccttaaggataaaaatcagggtgagcttatcccaccagtgctgcgctttGAGgtgGAGtaccttcgcgagaaagggctgcgcGAGgaaggtttgttccgccgcGAG	GGACGTGGCATG	ATCCACCGGTACCATGGCTAGCGGACGTGGCATGctggtcatccctcctgaggttttgcgctatgatgagaaactgcaaGAGttgcatgaagggcgcGAGcctcctccaGAGaagGAGcctccacctcgccctcctctcccaGAGcaacaatttggtgtgGAGctccaataccttaaggataaaaatcagggtgagcttatcccaccagtgctgcgctttGAGgtgGAGtaccttcgcgagaaagggctgcgcGAGgaaggtttgttccgccgcGAGTCTAGCGGAGGATCTAGCGGAGG	7_sampled_680_from_cat6	ARHGAP8	953.0	0.385099685204617	1.4590933471121263
281	0.0	8.0	8957.0	1.0	31.0	8.0	hblOligo7058_Cat6	281	NM_1017526	5.0	AAATATGACCAACTGGTCATCCCTCCTGAGGTTTTGCGCTATGATGAGAAACTGCAATCATTGCATGAAGGGCGCACTCCTCCTCCAACCAAGACTCCTCCACCTCGCCCTCCTCTCCCAACCCAACAATTTGGTGTGAGTCTCCAATACCTTAAGGATAAAAATCAGGGTGAGCTTATCCCACCAGTGCTGCGCTTTACCGTGACTTACCTTCGCGAGAAAGGGCTGCGCACAGAAGGTTTGTTCCGCCGCTCTTCTAGCGGAGGATCTAGCGGAGG	aaatatgaccaactggtcatccctcctgaggttttgcgctatgatgagaaactgcaatcattgcatgaagggcgcactcctcctccaaccaagactcctccacctcgccctcctctcccaacccaacaatttggtgtgagtctccaataccttaaggataaaaatcagggtgagcttatcccaccagtgctgcgctttaccgtgacttaccttcgcgagaaagggctgcgcacagaaggtttgttccgccgctct		ATCCACCGGTACCATGGCTAGCaaatatgaccaactggtcatccctcctgaggttttgcgctatgatgagaaactgcaatcattgcatgaagggcgcactcctcctccaaccaagactcctccacctcgccctcctctcccaacccaacaatttggtgtgagtctccaataccttaaggataaaaatcagggtgagcttatcccaccagtgctgcgctttaccgtgacttaccttcgcgagaaagggctgcgcacagaaggtttgttccgccgctctTCTAGCGGAGGATCTAGCGGAGG	6_phosphoprotein_peptides	ARHGAP8	8965.0	0.0008923591745677636	-5.093697798160791
282	0.0	516.0	275.0	0.0	0.0	516.0	hblOligo137989_Cat6	282	NM_1017526	6.0	GTGAGTCTCCAATACCTTAAGGATAAAAATCAGGGTGAGCTTATCCCACCAGTGCTGCGCTTTACCGTGACTTACCTTCGCGAGAAAGGGCTGCGCACAGAAGGTTTGTTCCGCCGCTCTGCTAGTGTTCAAACAGTCCGCGAGATCCAACGCCTCTATAACCAAGGTAAGCCTGTCAACTTTGACGATTATGGGGATATTCATATCCCAGCAGTCATTCTCAAGACCTTCCTCCGCGAGCTTCCTCAGCCACTTTCTAGCGGAGGATCTAGCGGAGG	gtgagtctccaataccttaaggataaaaatcagggtgagcttatcccaccagtgctgcgctttaccgtgacttaccttcgcgagaaagggctgcgcacagaaggtttgttccgccgctctgctagtgttcaaacagtccgcgagatccaacgcctctataaccaaggtaagcctgtcaactttgacgattatggggatattcatatcccagcagtcattctcaagaccttcctccgcgagcttcctcagccactt		ATCCACCGGTACCATGGCTAGCgtgagtctccaataccttaaggataaaaatcagggtgagcttatcccaccagtgctgcgctttaccgtgacttaccttcgcgagaaagggctgcgcacagaaggtttgttccgccgctctgctagtgttcaaacagtccgcgagatccaacgcctctataaccaaggtaagcctgtcaactttgacgattatggggatattcatatcccagcagtcattctcaagaccttcctccgcgagcttcctcagccacttTCTAGCGGAGGATCTAGCGGAGG	6_phosphoprotein_peptides	ARHGAP8	791.0	0.6523388116308471	2.5563869564495603
283	0.0	428.0	3013.0	0.0	10.0	428.0	hblOligo7059_Cat7	283	NM_1017526	7.0	TGGCTCGGGATGCAACGCCTCTATAACCAAGGTAAGCCTGTCAACTTTGACGATTATGGGGATATTCATATCCCAGCAGTCATTCTCAAGGAGTTCCTCCGCGAGCTTCCTCAGCCACTTCTTGAGTTCCAGGCATACGAGCAAATTCTGGGGATCGAGTGCGTCGAAGAGGAGCTGCGCGTGGAGGGTTGTCGCCAAATCTTGCGCGAGCTTCCAGAACATAACTATGTGGTCTTGCGCTATCTCATGGGCTTTTCTAGCGGAGGATCTAGCGGAGG	TGGCTCGGGATGcaacgcctctataaccaaggtaagcctgtcaactttgacgattatggggatattcatatcccagcagtcattctcaagGAGttcctccgcgagcttcctcagccacttcttGAGttccaggcatacgagcaaattctggggatcGAGtgcgtcgaaGAGGAGctgcgcgtgGAGggttgtcgccaaatcttgcgcGAGcttccagaacataactatgtggtcttgcgctatctcatgggcttt	TGGCTCGGGATG	ATCCACCGGTACCATGGCTAGCTGGCTCGGGATGcaacgcctctataaccaaggtaagcctgtcaactttgacgattatggggatattcatatcccagcagtcattctcaagGAGttcctccgcgagcttcctcagccacttcttGAGttccaggcatacgagcaaattctggggatcGAGtgcgtcgaaGAGGAGctgcgcgtgGAGggttgtcgccaaatcttgcgcGAGcttccagaacataactatgtggtcttgcgctatctcatgggctttTCTAGCGGAGGATCTAGCGGAGG	7_sampled_680_from_cat6	ARHGAP8	3441.0	0.12438244696309213	-0.024517054913935743
285	0.0	762.0	8669.0	0.0	23.0	762.0	hblOligo137990_Cat6	285	NM_1017526	8.0	TACGAGCAAATTCTGGGGATCACCTGCGTCGAAAGCTCTCTGCGCGTGACAGGTTGTCGCCAAATCTTGCGCTCCCTTCCAGAACATAACTATGTGGTCTTGCGCTATCTCATGGGCTTTCTGCATGCCGTCTCTCGCGAAAGTATCTTTAACAAAATGAACTCCTCTAATCTGGCCTGTGTGTTTGGGCTGAACCTCATCTGGCCATCACAAGGCGTGAGCTCATTGAGCGCTCTGGTGCCTCTCAACATGTTCTCTAGCGGAGGATCTAGCGGAGG	tacgagcaaattctggggatcacctgcgtcgaaagctctctgcgcgtgacaggttgtcgccaaatcttgcgctcccttccagaacataactatgtggtcttgcgctatctcatgggctttctgcatgccgtctctcgcgaaagtatctttaacaaaatgaactcctctaatctggcctgtgtgtttgggctgaacctcatctggccatcacaaggcgtgagctcattgagcgctctggtgcctctcaacatgttc		ATCCACCGGTACCATGGCTAGCtacgagcaaattctggggatcacctgcgtcgaaagctctctgcgcgtgacaggttgtcgccaaatcttgcgctcccttccagaacataactatgtggtcttgcgctatctcatgggctttctgcatgccgtctctcgcgaaagtatctttaacaaaatgaactcctctaatctggcctgtgtgtttgggctgaacctcatctggccatcacaaggcgtgagctcattgagcgctctggtgcctctcaacatgttcTCTAGCGGAGGATCTAGCGGAGG	6_phosphoprotein_peptides	ARHGAP8	9431.0	0.08079737037429753	-0.5045108785474253
286	0.0	2656.0	7439.0	1.0	136.0	2656.0	hblOligo7060_Cat6	286	NM_1017526	9.0	CGCGAAAGTATCTTTAACAAAATGAACTCCTCTAATCTGGCCTGTGTGTTTGGGCTGAACCTCATCTGGCCATCACAAGGCGTGAGCTCATTGAGCGCTCTGGTGCCTCTCAACATGTTCACTGAGTTGCTCATCGAATATTATGAGAAGATCTTTTCTACACCTGAGGCCCCAGGTGAACATGGCCTTGCACCTTGGGAGCAAGGCTCACGCGCCGCTCCACTTCAAGAAGCCGTCCCTCGCACACAGGCCACTTCTAGCGGAGGATCTAGCGGAGG	cgcgaaagtatctttaacaaaatgaactcctctaatctggcctgtgtgtttgggctgaacctcatctggccatcacaaggcgtgagctcattgagcgctctggtgcctctcaacatgttcactgagttgctcatcgaatattatgagaagatcttttctacacctgaggccccaggtgaacatggccttgcaccttgggagcaaggctcacgcgccgctccacttcaagaagccgtccctcgcacacaggccact		ATCCACCGGTACCATGGCTAGCcgcgaaagtatctttaacaaaatgaactcctctaatctggcctgtgtgtttgggctgaacctcatctggccatcacaaggcgtgagctcattgagcgctctggtgcctctcaacatgttcactgagttgctcatcgaatattatgagaagatcttttctacacctgaggccccaggtgaacatggccttgcaccttgggagcaaggctcacgcgccgctccacttcaagaagccgtccctcgcacacaggccactTCTAGCGGAGGATCTAGCGGAGG	6_phosphoprotein_peptides	ARHGAP8	10095.0	0.2631005448241704	0.8971360890395519
287	0.0	1888.0	7212.0	2.0	27.0	1888.0	hblOligo137991_Cat6	287	NM_1017526	10.0	AACCTCATCTGGCCATCACAAGGCGTGAGCTCATTGAGCGCTCTGGTGCCTCTCAACATGTTCACTGAGTTGCTCATCGAATATTATGAGAAGATCTTTTCTACACCTGAGGCCCCAGGTGAACATGGCCTTGCACCTTGGGAGCAAGGCTCACGCGCCGCTCCACTTCAAGAAGCCGTCCCTCGCACACAGGCCACTGGTCTTACAAAACCAACCTTGCCACCATCACCTCTCATGGCAGCCCGCCGCCGCCTCTCTAGCGGAGGATCTAGCGGAGG	aacctcatctggccatcacaaggcgtgagctcattgagcgctctggtgcctctcaacatgttcactgagttgctcatcgaatattatgagaagatcttttctacacctgaggccccaggtgaacatggccttgcaccttgggagcaaggctcacgcgccgctccacttcaagaagccgtccctcgcacacaggccactggtcttacaaaaccaaccttgccaccatcacctctcatggcagcccgccgccgcctc		ATCCACCGGTACCATGGCTAGCaacctcatctggccatcacaaggcgtgagctcattgagcgctctggtgcctctcaacatgttcactgagttgctcatcgaatattatgagaagatcttttctacacctgaggccccaggtgaacatggccttgcaccttgggagcaaggctcacgcgccgctccacttcaagaagccgtccctcgcacacaggccactggtcttacaaaaccaaccttgccaccatcacctctcatggcagcccgccgccgcctcTCTAGCGGAGGATCTAGCGGAGG	6_phosphoprotein_peptides	ARHGAP8	9100.0	0.20747252747252748	0.5868230510168071
289	0.0	1.0	103.0	0.0	0.0	1.0	hblOligo46863_Cat2	289	NM_1017975	1.0	CTCAAATCAAACGATTGTCTTTTCTCCCTCGAAAACCTCTTCTTTGAAAAGCCTGATGAAGTTGAAAATCATCCTGATAATGAAAAGTCTCTTGATTGGTTCCTTCCACCTGCCCCACTGATCAGTGAAATCCCTGATACACAGGAGCTTGAAGAGGAGCTGGAGTCTCATAAGCTTCTCGGTCAGGAGAAGCGCCCAAAAATGCTGACCTCCAACCTCAAGATTACCAACGAGGATACCAATTATATTTCATTGTCTAGCGGAGGATCTAGCGGAGG	ctcaaatcaaacgattgtcttttctccctcgaaaacctcttctttgaaaagcctgatgaagttgaaaatcatcctgataatgaaaagtctcttgattggttccttccacctgccccactgatcagtgaaatccctgatacacaggagcttgaagaggagctggagtctcataagcttctcggtcaggagaagcgcccaaaaatgctgacctccaacctcaagattaccaacgaggataccaattatatttcattg		ATCCACCGGTACCATGGCTAGCctcaaatcaaacgattgtcttttctccctcgaaaacctcttctttgaaaagcctgatgaagttgaaaatcatcctgataatgaaaagtctcttgattggttccttccacctgccccactgatcagtgaaatccctgatacacaggagcttgaagaggagctggagtctcataagcttctcggtcaggagaagcgcccaaaaatgctgacctccaacctcaagattaccaacgaggataccaattatatttcattgTCTAGCGGAGGATCTAGCGGAGG	2_wt_dna_repair_peptides	HFM1	104.0	0.009615384615384616	-2.707677699595067
292	0.0	3988.0	10445.0	1.0	45.0	3988.0	hblOligo46864_Cat3	292	NM_1017975	3.0	GTAATGATGATGCCAGAGGACAAATACGAACAAGACGATCTCAATCTGGAGGGGGTGGGCAACAACGATCTCGAGCACATTGCTGGCAAACTGGAGTATGCAGAGCAAAAATACAAAAACCATATCGGGGAGGAAATTGCACCTGAGAAAGAGGTCCCTGATGATGAGAAATTGGTCAATTTCGCAGAGGATAAGGGGGAGGAGGAGGAGGTGTTCCGCAAACGCCTTTTTAAAATCGAGGACAACATCCATGGTTCTAGCGGAGGATCTAGCGGAGG	GTAATGATGATGccaGAGgacaaatacgaacaagacgatctcaatctggagggggtgggcaacaacgatctcGAGcacattgctggcaaactgGAGtatgcaGAGcaaaaatacaaaaaccatatcgggGAGgaaattgcacctgagaaaGAGgtccctgatgatGAGaaattggtcaatttcgcagaggataagggggagGAGGAGGAGgtgttccgcaaacgcctttttaaaatcGAGgacaacatccatggt	GTAATGATGATG	ATCCACCGGTACCATGGCTAGCGTAATGATGATGccaGAGgacaaatacgaacaagacgatctcaatctggagggggtgggcaacaacgatctcGAGcacattgctggcaaactgGAGtatgcaGAGcaaaaatacaaaaaccatatcgggGAGgaaattgcacctgagaaaGAGgtccctgatgatGAGaaattggtcaatttcgcagaggataagggggagGAGGAGGAGgtgttccgcaaacgcctttttaaaatcGAGgacaacatccatggtTCTAGCGGAGGATCTAGCGGAGG	3_4778_st_to_e_dna_repair_peptides_9NATG	HFM1	14433.0	0.27631123120626344	0.9642177457256317
294	0.0	2.0	98.0	0.0	2.0	2.0	hblOligo174549_Cat3	294	NM_1017975	4.0	CTCCTAGAAATGAAAGAGGTCCCTGATGATGAGAAATTGGTCAATTTCGCAGAGGATAAGGGGGAGGAGGAGGAGGTGTTCCGCAAACGCCTTTTTAAAATCGAGGACAACATCCATGGTGAGGCTTATGAGAATGACAATGAATTGGACGAGCACATTGGTGAGGTCAAAATCGTTCAAGAGGAAATGAACAAAGGTAAGGAGCGCAATTATGAGAATGAGAAGCAAAAGTTTCAATACGAGGCAAATGTCTTCTCTAGCGGAGGATCTAGCGGAGG	CTCCTAGAAATGaaaGAGgtccctgatgatGAGaaattggtcaatttcgcagaggataagggggagGAGGAGGAGgtgttccgcaaacgcctttttaaaatcGAGgacaacatccatggtGAGgcttatGAGaatgacaatgaattggacGAGcacattggtGAGgtcaaaatcgttcaaGAGgaaatgaacaaaggtaagGAGcgcaattatGAGaatGAGaagcaaaagtttcaatacGAGgcaaatgtcttc	CTCCTAGAAATG	ATCCACCGGTACCATGGCTAGCCTCCTAGAAATGaaaGAGgtccctgatgatGAGaaattggtcaatttcgcagaggataagggggagGAGGAGGAGgtgttccgcaaacgcctttttaaaatcGAGgacaacatccatggtGAGgcttatGAGaatgacaatgaattggacGAGcacattggtGAGgtcaaaatcgttcaaGAGgaaatgaacaaaggtaagGAGcgcaattatGAGaatGAGaagcaaaagtttcaatacGAGgcaaatgtcttcTCTAGCGGAGGATCTAGCGGAGG	3_4778_st_to_e_dna_repair_peptides_9NATG	HFM1	100.0	0.02	-1.9647690094760577
296	0.0	57.0	605.0	0.0	2.0	57.0	hblOligo46865_Cat3	296	NM_1017975	5.0	GCCCCTCCAATGGACGAGCACATTGGTGAGGTCAAAATCGTTCAAGAGGAAATGAACAAAGGTAAGGAGCGCAATTATGAGAATGAGAAGCAAAAGTTTCAATACGAGGCAAATGTCTTCGAGGCCAACAACGCTTTTGAGGCCGAGGAAATTGGGGAAGGTATGTTCAAGGCACCTGAGTTCGAGGTGGCTTTTCAGCCACATGATATCCAGGAAGTTGAGGAAAACGGCCTCGGCGAGTTGAAGGCTGTTGAGTCTAGCGGAGGATCTAGCGGAGG	GCCCCTCCAATGgacGAGcacattggtGAGgtcaaaatcgttcaaGAGgaaatgaacaaaggtaagGAGcgcaattatGAGaatGAGaagcaaaagtttcaatacGAGgcaaatgtcttcGAGgccaacaacgcttttGAGgccGAGgaaattggggaaggtatgttcaaggcacctGAGttcGAGgtggcttttcagccacatgatatccaggaagttGAGgaaaacggcctcggcGAGttgaaggctgttGAG	GCCCCTCCAATG	ATCCACCGGTACCATGGCTAGCGCCCCTCCAATGgacGAGcacattggtGAGgtcaaaatcgttcaaGAGgaaatgaacaaaggtaagGAGcgcaattatGAGaatGAGaagcaaaagtttcaatacGAGgcaaatgtcttcGAGgccaacaacgcttttGAGgccGAGgaaattggggaaggtatgttcaaggcacctGAGttcGAGgtggcttttcagccacatgatatccaggaagttGAGgaaaacggcctcggcGAGttgaaggctgttGAGTCTAGCGGAGGATCTAGCGGAGG	3_4778_st_to_e_dna_repair_peptides_9NATG	HFM1	662.0	0.08610271903323263	-0.4351259015617224
302	0.0	1104.0	1079.0	1.0	8.0	1104.0	hblOligo174551_Cat3	302	NM_1017975	8.0	GTTTCGTTGATGCTCCTTATGGAAGTGCCACTTCCATGGCTCAACATCAAGATTGTCTATATGGCCCCAATTAAGGCTCTTTGCGAGCAACGCTTTGACGATTGGAAAGAAAAGTTCGGGCCAATCGGGCTGAATTGCAAAGAGTTGGAGGGCGATGAGGTGATGGATGACCTGTTTGAAATCCAGCATGCCCATATTATCATGGAGGAGCCTGAGAAATGGGATGAGATGGAGCGCAAGTGGCGCGACAATGAGTCTAGCGGAGGATCTAGCGGAGG	GTTTCGTTGATGctccttatggaagtgccacttccatggctcaacatcaagattgtctatatggccccaattaaggctctttgcGAGcaacgctttgacgattggaaagaaaagttcgggccaatcgggctgaattgcaaagagttgGAGggcgatGAGgtgatggatgacctgtttgaaatccagcatgcccatattatcatgGAGGAGcctgagaaatgggatGAGatgGAGcgcaagtggcgcgacaatGAG	GTTTCGTTGATG	ATCCACCGGTACCATGGCTAGCGTTTCGTTGATGctccttatggaagtgccacttccatggctcaacatcaagattgtctatatggccccaattaaggctctttgcGAGcaacgctttgacgattggaaagaaaagttcgggccaatcgggctgaattgcaaagagttgGAGggcgatGAGgtgatggatgacctgtttgaaatccagcatgcccatattatcatgGAGGAGcctgagaaatgggatGAGatgGAGcgcaagtggcgcgacaatGAGTCTAGCGGAGGATCTAGCGGAGG	3_4778_st_to_e_dna_repair_peptides_9NATG	HFM1	2183.0	0.5057260650480989	1.9499565502134746
304	0.0	790.0	4159.0	1.0	11.0	790.0	hblOligo46867_Cat3	304	NM_1017975	9.0	CGCCGGGCAATGGAGGGCGATGAGGTGATGGATGACCTGTTTGAAATCCAGCATGCCCATATTATCATGGAGGAGCCTGAGAAATGGGATGAGATGGAGCGCAAGTGGCGCGACAATGAGTTGGTCCAATTGGTTCGCCTCTTCCTCATCGACGAGGTCCATATCGTCAAAGATGAGAACCGCGGGCCTGAGCTTGAGGTCGTCGTTGAGCGCATGAAGGAGGTTCAAGAGGTTGAGCAGGAGCTTAAGAATGAGTCTAGCGGAGGATCTAGCGGAGG	CGCCGGGCAATGGAGggcgatGAGgtgatggatgacctgtttgaaatccagcatgcccatattatcatgGAGGAGcctgagaaatgggatGAGatgGAGcgcaagtggcgcgacaatGAGttggtccaattggttcgcctcttcctcatcgacgaggtccatatcgtcaaagatgagaaccgcgggcctGAGcttgaggtcgtcgttGAGcgcatgaagGAGgttcaaGAGgttGAGcagGAGcttaagaatGAG	CGCCGGGCAATG	ATCCACCGGTACCATGGCTAGCCGCCGGGCAATGGAGggcgatGAGgtgatggatgacctgtttgaaatccagcatgcccatattatcatgGAGGAGcctgagaaatgggatGAGatgGAGcgcaagtggcgcgacaatGAGttggtccaattggttcgcctcttcctcatcgacgaggtccatatcgtcaaagatgagaaccgcgggcctGAGcttgaggtcgtcgttGAGcgcatgaagGAGgttcaaGAGgttGAGcagGAGcttaagaatGAGTCTAGCGGAGGATCTAGCGGAGG	3_4778_st_to_e_dna_repair_peptides_9NATG	HFM1	4949.0	0.15962820771873107	0.26605429435272443
305	0.0	20.0	2079.0	0.0	9.0	20.0	hblOligo46867_Cat2	305	NM_1017975	9.0	TGCAAAGAGTTGACAGGCGATACCGTGATGGATGACCTGTTTGAAATCCAGCATGCCCATATTATCATGACAACCCCTGAGAAATGGGATAGTATGACTCGCAAGTGGCGCGACAATTCCTTGGTCCAATTGGTTCGCCTCTTCCTCATCGACGAGGTCCATATCGTCAAAGATGAGAACCGCGGGCCTACTCTTGAGGTCGTCGTTAGTCGCATGAAGACCGTTCAAAGTGTTTCTCAGACTCTTAAGAATACATCTAGCGGAGGATCTAGCGGAGG	tgcaaagagttgacaggcgataccgtgatggatgacctgtttgaaatccagcatgcccatattatcatgacaacccctgagaaatgggatagtatgactcgcaagtggcgcgacaattccttggtccaattggttcgcctcttcctcatcgacgaggtccatatcgtcaaagatgagaaccgcgggcctactcttgaggtcgtcgttagtcgcatgaagaccgttcaaagtgtttctcagactcttaagaataca		ATCCACCGGTACCATGGCTAGCtgcaaagagttgacaggcgataccgtgatggatgacctgtttgaaatccagcatgcccatattatcatgacaacccctgagaaatgggatagtatgactcgcaagtggcgcgacaattccttggtccaattggttcgcctcttcctcatcgacgaggtccatatcgtcaaagatgagaaccgcgggcctactcttgaggtcgtcgttagtcgcatgaagaccgttcaaagtgtttctcagactcttaagaatacaTCTAGCGGAGGATCTAGCGGAGG	2_wt_dna_repair_peptides	HFM1	2099.0	0.009528346831824679	-2.716858725669453
306	0.0	2817.0	4978.0	1.0	22.0	2817.0	hblOligo174552_Cat3	306	NM_1017975	10.0	TATACTGCAATGATCGACGAGGTCCATATCGTCAAAGATGAGAACCGCGGGCCTGAGCTTGAGGTCGTCGTTGAGCGCATGAAGGAGGTTCAAGAGGTTGAGCAGGAGCTTAAGAATGAGGAGGAGGCAATTCCTATGCGCTTTGTTGCCGTCGAGGCTGAGATTCCAAATGCCGAAGACATCGCCGAGTGGCTCGAGGATGGTGAGCGCCCAGCTGTTTGCCTGAAGATGGATGAAGAGCATCGCCCTGTGAAGTCTAGCGGAGGATCTAGCGGAGG	TATACTGCAATGatcgacgaggtccatatcgtcaaagatgagaaccgcgggcctGAGcttgaggtcgtcgttGAGcgcatgaagGAGgttcaaGAGgttGAGcagGAGcttaagaatGAGGAGGAGgcaattcctatgcgctttgttgccgtcGAGgctGAGattccaaatgccgaagacatcgccgagtggctcGAGgatggtgagcgcccagctgtttgcctgaagatggatgaaGAGcatcgccctgtgaag	TATACTGCAATG	ATCCACCGGTACCATGGCTAGCTATACTGCAATGatcgacgaggtccatatcgtcaaagatgagaaccgcgggcctGAGcttgaggtcgtcgttGAGcgcatgaagGAGgttcaaGAGgttGAGcagGAGcttaagaatGAGGAGGAGgcaattcctatgcgctttgttgccgtcGAGgctGAGattccaaatgccgaagacatcgccgagtggctcGAGgatggtgagcgcccagctgtttgcctgaagatggatgaaGAGcatcgccctgtgaagTCTAGCGGAGGATCTAGCGGAGG	3_4778_st_to_e_dna_repair_peptides_9NATG	HFM1	7795.0	0.3613855035279025	1.357695573583404
309	0.0	326.0	94.0	0.0	2.0	326.0	hblOligo46868_Cat2	309	NM_1017975	11.0	CGCTTTGTTGCCGTCTCCGCTACTATTCCAAATGCCGAAGACATCGCCGAGTGGCTCTCCGATGGTGAGCGCCCAGCTGTTTGCCTGAAGATGGATGAAAGTCATCGCCCTGTGAAGCTGCAGAAGGTCGTTCTGGGGTTCCCATGTTCCTCCAATCAAACCGAGTTTAAATTCGATCTTACCCTGAACTACAAAATTGCCAGCGTGATTCAAATGTATAGCGACCAGAAGCCAACTCTCGTGTTCTGTGCTACTTCTAGCGGAGGATCTAGCGGAGG	cgctttgttgccgtctccgctactattccaaatgccgaagacatcgccgagtggctctccgatggtgagcgcccagctgtttgcctgaagatggatgaaagtcatcgccctgtgaagctgcagaaggtcgttctggggttcccatgttcctccaatcaaaccgagtttaaattcgatcttaccctgaactacaaaattgccagcgtgattcaaatgtatagcgaccagaagccaactctcgtgttctgtgctact		ATCCACCGGTACCATGGCTAGCcgctttgttgccgtctccgctactattccaaatgccgaagacatcgccgagtggctctccgatggtgagcgcccagctgtttgcctgaagatggatgaaagtcatcgccctgtgaagctgcagaaggtcgttctggggttcccatgttcctccaatcaaaccgagtttaaattcgatcttaccctgaactacaaaattgccagcgtgattcaaatgtatagcgaccagaagccaactctcgtgttctgtgctactTCTAGCGGAGGATCTAGCGGAGG	2_wt_dna_repair_peptides	HFM1	420.0	0.7761904761904762	3.1706538877312727
310	0.0	0.0	283.0	0.0	0.0	0.0	hblOligo174553_Cat3	310	NM_1017975	12.0	AAGGGCTCCATGTGTGAGGAGAATCAAGAGGAGTTTAAATTCGATCTTGAGCTGAACTACAAAATTGCCGAGGTGATTCAAATGTATGAGGACCAGAAGCCAGAGCTCGTGTTCTGTGCTGAGCGCAAGGGTGTTCAGCAGGCAGCAGAGGTGCTCGTGAAGGATGCAAAATTCATTATGGAGGTTGAGCAAAAACAGCGCTTGCAGAAATACGCATATGAGGTCCGCGACGAGAAGCTCCGCGATATTCTGAAGTCTAGCGGAGGATCTAGCGGAGG	AAGGGCTCCATGtgtGAGGAGaatcaaGAGgagtttaaattcgatcttGAGctgaactacaaaattgccGAGgtgattcaaatgtatGAGgaccagaagccaGAGctcgtgttctgtgctGAGcgcaagggtgttcagcaggcagcaGAGgtgctcgtgaaggatgcaaaattcattatgGAGgttgagcaaaaacagcgcttgcagaaatacgcatatGAGgtccgcgacGAGaagctccgcgatattctgaag	AAGGGCTCCATG	ATCCACCGGTACCATGGCTAGCAAGGGCTCCATGtgtGAGGAGaatcaaGAGgagtttaaattcgatcttGAGctgaactacaaaattgccGAGgtgattcaaatgtatGAGgaccagaagccaGAGctcgtgttctgtgctGAGcgcaagggtgttcagcaggcagcaGAGgtgctcgtgaaggatgcaaaattcattatgGAGgttgagcaaaaacagcgcttgcagaaatacgcatatGAGgtccgcgacGAGaagctccgcgatattctgaagTCTAGCGGAGGATCTAGCGGAGG	3_4778_st_to_e_dna_repair_peptides_9NATG	HFM1	283.0	0.0
311	0.0	250.0	198.0	0.0	0.0	250.0	hblOligo174553_Cat2	311	NM_1017975	12.0	CTGGGGTTCCCATGTTCCTCCAATCAAACCGAGTTTAAATTCGATCTTACCCTGAACTACAAAATTGCCAGCGTGATTCAAATGTATAGCGACCAGAAGCCAACTCTCGTGTTCTGTGCTACTCGCAAGGGTGTTCAGCAGGCAGCAAGCGTGCTCGTGAAGGATGCAAAATTCATTATGACAGTTGAGCAAAAACAGCGCTTGCAGAAATACGCATATTCCGTCCGCGACTCAAAGCTCCGCGATATTCTGAAGTCTAGCGGAGGATCTAGCGGAGG	ctggggttcccatgttcctccaatcaaaccgagtttaaattcgatcttaccctgaactacaaaattgccagcgtgattcaaatgtatagcgaccagaagccaactctcgtgttctgtgctactcgcaagggtgttcagcaggcagcaagcgtgctcgtgaaggatgcaaaattcattatgacagttgagcaaaaacagcgcttgcagaaatacgcatattccgtccgcgactcaaagctccgcgatattctgaag		ATCCACCGGTACCATGGCTAGCctggggttcccatgttcctccaatcaaaccgagtttaaattcgatcttaccctgaactacaaaattgccagcgtgattcaaatgtatagcgaccagaagccaactctcgtgttctgtgctactcgcaagggtgttcagcaggcagcaagcgtgctcgtgaaggatgcaaaattcattatgacagttgagcaaaaacagcgcttgcagaaatacgcatattccgtccgcgactcaaagctccgcgatattctgaagTCTAGCGGAGGATCTAGCGGAGG	2_wt_dna_repair_peptides	HFM1	448.0	0.5580357142857143	2.16024517580228
312	0.0	7.0	4385.0	0.0	15.0	7.0	hblOligo46869_Cat3	312	NM_1017975	13.0	TTCATCTCCATGGAGGTGCTCGTGAAGGATGCAAAATTCATTATGGAGGTTGAGCAAAAACAGCGCTTGCAGAAATACGCATATGAGGTCCGCGACGAGAAGCTCCGCGATATTCTGAAGGACGGCGCCGCCTACCATCATGCCGGGATGGAACTGGAGGATCGCAAAGTTGTCGAAGGCGCATTTGAGGTCGGTGATTTGCCTGTTCTTTTCGAGGAGGAGGAGCTGGCCATGGGGGTCAATCTGCCAGCCCATTCTAGCGGAGGATCTAGCGGAGG	TTCATCTCCATGGAGgtgctcgtgaaggatgcaaaattcattatgGAGgttgagcaaaaacagcgcttgcagaaatacgcatatGAGgtccgcgacGAGaagctccgcgatattctgaaggacggcgccgcctaccatcatgccgggatggaactgGAGgatcgcaaagttgtcgaaggcgcatttGAGgtcggtgatttgcctgttcttttcGAGGAGGAGGAGctggccatgggggtcaatctgccagcccat	TTCATCTCCATG	ATCCACCGGTACCATGGCTAGCTTCATCTCCATGGAGgtgctcgtgaaggatgcaaaattcattatgGAGgttgagcaaaaacagcgcttgcagaaatacgcatatGAGgtccgcgacGAGaagctccgcgatattctgaaggacggcgccgcctaccatcatgccgggatggaactgGAGgatcgcaaagttgtcgaaggcgcatttGAGgtcggtgatttgcctgttcttttcGAGGAGGAGGAGctggccatgggggtcaatctgccagcccatTCTAGCGGAGGATCTAGCGGAGG	3_4778_st_to_e_dna_repair_peptides_9NATG	HFM1	4392.0	0.0015938069216757742	-4.512983467116401
314	0.0	408.0	356.0	0.0	3.0	408.0	hblOligo174554_Cat3	314	NM_1017975	14.0	AGTCTTATGATGATGGAACTGGAGGATCGCAAAGTTGTCGAAGGCGCATTTGAGGTCGGTGATTTGCCTGTTCTTTTCGAGGAGGAGGAGCTGGCCATGGGGGTCAATCTGCCAGCCCATCTGGTTGTCATTAAGGAGGAGATGCACTACGCCGGCGGTCTCTTCGAAGAATACGAGGAGGAGGACATTCTGCAAATGATCGGTCGCGCTGGCCGCCCTCAATTTGATGAGGAGGCTGAGGCCGTGATCATGGAGTCTAGCGGAGGATCTAGCGGAGG	AGTCTTATGATGatggaactgGAGgatcgcaaagttgtcgaaggcgcatttGAGgtcggtgatttgcctgttcttttcGAGGAGGAGGAGctggccatgggggtcaatctgccagcccatctggttgtcattaagGAGGAGatgcactacgccggcggtctcttcgaagaatacGAGgagGAGgacattctgcaaatgatcggtcgcgctggccgccctcaatttgatGAGGAGgctGAGgccgtgatcatgGAG	AGTCTTATGATG	ATCCACCGGTACCATGGCTAGCAGTCTTATGATGatggaactgGAGgatcgcaaagttgtcgaaggcgcatttGAGgtcggtgatttgcctgttcttttcGAGGAGGAGGAGctggccatgggggtcaatctgccagcccatctggttgtcattaagGAGGAGatgcactacgccggcggtctcttcgaagaatacGAGgagGAGgacattctgcaaatgatcggtcgcgctggccgccctcaatttgatGAGGAGgctGAGgccgtgatcatgGAGTCTAGCGGAGGATCTAGCGGAGG	3_4778_st_to_e_dna_repair_peptides_9NATG	HFM1	764.0	0.5340314136125655	2.0633877321867002
315	0.0	1012.0	6642.0	2.0	25.0	1012.0	hblOligo174554_Cat2	315	NM_1017975	14.0	CATCATGCCGGGATGGAACTGAGTGATCGCAAAGTTGTCGAAGGCGCATTTACTGTCGGTGATTTGCCTGTTCTTTTCACTACCAGCACCCTGGCCATGGGGGTCAATCTGCCAGCCCATCTGGTTGTCATTAAGTCAACAATGCACTACGCCGGCGGTCTCTTCGAAGAATACTCTGAGACCGACATTCTGCAAATGATCGGTCGCGCTGGCCGCCCTCAATTTGATACAACCGCTACTGCCGTGATCATGACATCTAGCGGAGGATCTAGCGGAGG	catcatgccgggatggaactgagtgatcgcaaagttgtcgaaggcgcatttactgtcggtgatttgcctgttcttttcactaccagcaccctggccatgggggtcaatctgccagcccatctggttgtcattaagtcaacaatgcactacgccggcggtctcttcgaagaatactctgagaccgacattctgcaaatgatcggtcgcgctggccgccctcaatttgatacaaccgctactgccgtgatcatgaca		ATCCACCGGTACCATGGCTAGCcatcatgccgggatggaactgagtgatcgcaaagttgtcgaaggcgcatttactgtcggtgatttgcctgttcttttcactaccagcaccctggccatgggggtcaatctgccagcccatctggttgtcattaagtcaacaatgcactacgccggcggtctcttcgaagaatactctgagaccgacattctgcaaatgatcggtcgcgctggccgccctcaatttgatacaaccgctactgccgtgatcatgacaTCTAGCGGAGGATCTAGCGGAGG	2_wt_dna_repair_peptides	HFM1	7654.0	0.13221844787039458	0.04556673654528787
316	0.0	278.0	2671.0	2.0	10.0	278.0	hblOligo46870_Cat3	316	NM_1017975	15.0	CGAGTGATTATGTACGCCGGCGGTCTCTTCGAAGAATACGAGGAGGAGGACATTCTGCAAATGATCGGTCGCGCTGGCCGCCCTCAATTTGATGAGGAGGCTGAGGCCGTGATCATGGAGCGCCTCGAGGAGCGCGATAAGTACATTCAAATGCTCGCATGCCGCGACGAGGTTGAAGAGGAGCTCCATCGCCATCTGATCGAGCATTTGAATGCCGAGATCGTCCTGCACGAGATCGAGGATGTGAATATTGCCTCTAGCGGAGGATCTAGCGGAGG	CGAGTGATTATGtacgccggcggtctcttcgaagaatacGAGgagGAGgacattctgcaaatgatcggtcgcgctggccgccctcaatttgatGAGGAGgctGAGgccgtgatcatgGAGcgcctcGAGGAGcgcgataagtacattcaaatgctcgcatgccgcgacGAGgttgaaGAGGAGctccatcgccatctgatcgagcatttgaatgccgagatcgtcctgcacGAGatcGAGgatgtgaatattgcc	CGAGTGATTATG	ATCCACCGGTACCATGGCTAGCCGAGTGATTATGtacgccggcggtctcttcgaagaatacGAGgagGAGgacattctgcaaatgatcggtcgcgctggccgccctcaatttgatGAGGAGgctGAGgccgtgatcatgGAGcgcctcGAGGAGcgcgataagtacattcaaatgctcgcatgccgcgacGAGgttgaaGAGGAGctccatcgccatctgatcgagcatttgaatgccgagatcgtcctgcacGAGatcGAGgatgtgaatattgccTCTAGCGGAGGATCTAGCGGAGG	3_4778_st_to_e_dna_repair_peptides_9NATG	HFM1	2949.0	0.09426924381146151	-0.33553581078475503
318	0.0	188.0	125.0	0.0	1.0	188.0	hblOligo174555_Cat3	318	NM_1017975	16.0	TTGGCGACCATGCAAATGCTCGCATGCCGCGACGAGGTTGAAGAGGAGCTCCATCGCCATCTGATCGAGCATTTGAATGCCGAGATCGTCCTGCACGAGATCGAGGATGTGAATATTGCCGTGGAGTGGATCCGCGAGGAGCTCCTCTATATCCGCGCTCTGAAGAATCCTGAGCATTACGGGTTTGCTGAGGGCTTGAATAAAGATGGCATTGAAGCCAAACTTCAAGAGCTGTGTTTGAAGAATCTGAACGATTCTAGCGGAGGATCTAGCGGAGG	TTGGCGACCATGcaaatgctcgcatgccgcgacGAGgttgaaGAGGAGctccatcgccatctgatcgagcatttgaatgccgagatcgtcctgcacGAGatcGAGgatgtgaatattgccgtggagtggatccgcGAGGAGctcctctatatccgcgctctgaagaatcctGAGcattacgggtttgctGAGggcttgaataaagatggcattgaagccaaacttcaagagctgtgtttgaagaatctgaacgat	TTGGCGACCATG	ATCCACCGGTACCATGGCTAGCTTGGCGACCATGcaaatgctcgcatgccgcgacGAGgttgaaGAGGAGctccatcgccatctgatcgagcatttgaatgccgagatcgtcctgcacGAGatcGAGgatgtgaatattgccgtggagtggatccgcGAGGAGctcctctatatccgcgctctgaagaatcctGAGcattacgggtttgctGAGggcttgaataaagatggcattgaagccaaacttcaagagctgtgtttgaagaatctgaacgatTCTAGCGGAGGATCTAGCGGAGG	3_4778_st_to_e_dna_repair_peptides_9NATG	HFM1	313.0	0.6006389776357828	2.335179514162217
324	0.0	218.0	473.0	0.0	5.0	218.0	hblOligo46872_Cat3	324	NM_1017975	19.0	TGGATCACCATGGGTTGCAAGGAGTTCTTGGATATCCAGCTGCGCATCAATGAAAAAAAAGAGTTGAACGAGCTTAACAAGGACCCTAACCGCATTGAGATTCGCTTCCCTATGGAAGGGCGCATCAAGGAGCGCGAAATGAAGGTTAACTGTCTCATTCAGGCCCAGCTGGGTTGCATTCCAATCCAAGATTTTGCCCTGGAGCAGGATGAGGCAAAAATTTTCCGCCACGGTGAGCGCATTGAGCGCTGGCTTTCTAGCGGAGGATCTAGCGGAGG	TGGATCACCATGggttgcaaggagttcttggatatccagctgcgcatcaatgaaaaaaaaGAGttgaacGAGcttaacaaggaccctaaccgcattGAGattcgcttccctatggaagggcgcatcaagGAGcgcgaaatgaaggttaactgtctcattcaggcccagctgggttgcattccaatccaagattttgccctgGAGcaggatGAGgcaaaaattttccgccacggtGAGcgcattGAGcgctggctt	TGGATCACCATG	ATCCACCGGTACCATGGCTAGCTGGATCACCATGggttgcaaggagttcttggatatccagctgcgcatcaatgaaaaaaaaGAGttgaacGAGcttaacaaggaccctaaccgcattGAGattcgcttccctatggaagggcgcatcaagGAGcgcgaaatgaaggttaactgtctcattcaggcccagctgggttgcattccaatccaagattttgccctgGAGcaggatGAGgcaaaaattttccgccacggtGAGcgcattGAGcgctggcttTCTAGCGGAGGATCTAGCGGAGG	3_4778_st_to_e_dna_repair_peptides_9NATG	HFM1	691.0	0.3154848046309696	1.1524509629317248
325	0.0	58.0	136.0	0.0	0.0	58.0	hblOligo46872_Cat2	325	NM_1017975	19.0	ACTCTCATCGCCGGTTGCAAGGAGTTCTTGGATATCCAGCTGCGCATCAATGAAAAAAAAACATTGAACACTCTTAACAAGGACCCTAACCGCATTACTATTCGCTTCCCTATGGAAGGGCGCATCAAGACTCGCGAAATGAAGGTTAACTGTCTCATTCAGGCCCAGCTGGGTTGCATTCCAATCCAAGATTTTGCCCTGACTCAGGATACTGCAAAAATTTTCCGCCACGGTTCACGCATTACACGCTGGCTTTCTAGCGGAGGATCTAGCGGAGG	actctcatcgccggttgcaaggagttcttggatatccagctgcgcatcaatgaaaaaaaaacattgaacactcttaacaaggaccctaaccgcattactattcgcttccctatggaagggcgcatcaagactcgcgaaatgaaggttaactgtctcattcaggcccagctgggttgcattccaatccaagattttgccctgactcaggatactgcaaaaattttccgccacggttcacgcattacacgctggctt		ATCCACCGGTACCATGGCTAGCactctcatcgccggttgcaaggagttcttggatatccagctgcgcatcaatgaaaaaaaaacattgaacactcttaacaaggaccctaaccgcattactattcgcttccctatggaagggcgcatcaagactcgcgaaatgaaggttaactgtctcattcaggcccagctgggttgcattccaatccaagattttgccctgactcaggatactgcaaaaattttccgccacggttcacgcattacacgctggcttTCTAGCGGAGGATCTAGCGGAGG	2_wt_dna_repair_peptides	HFM1	194.0	0.29896907216494845	1.0748394134449362
326	0.0	2.0	73.0	0.0	0.0	2.0	hblOligo174557_Cat3	326	NM_1017975	20.0	TCTATGCGTATGAACTGTCTCATTCAGGCCCAGCTGGGTTGCATTCCAATCCAAGATTTTGCCCTGGAGCAGGATGAGGCAAAAATTTTCCGCCACGGTGAGCGCATTGAGCGCTGGCTTGAGGACTTTGTGGCTGCACAGGAGAAAAAGTTTGCTGTCCTGCTCAACGAGCTCATTTTGGCAAAGTGTTTCCGCTGCAAACTCTGGGAAAATGAGCTTCACGTTGAGAAACAACTCGAAAAAATCGGCATTGAGTCTAGCGGAGGATCTAGCGGAGG	TCTATGCGTATGaactgtctcattcaggcccagctgggttgcattccaatccaagattttgccctgGAGcaggatGAGgcaaaaattttccgccacggtGAGcgcattGAGcgctggcttGAGgactttgtggctgcacaggagaaaaagtttgctgtcctgctcaacGAGctcattttggcaaagtgtttccgctgcaaactctgggaaaatGAGcttcacgttGAGaaacaactcgaaaaaatcggcattGAG	TCTATGCGTATG	ATCCACCGGTACCATGGCTAGCTCTATGCGTATGaactgtctcattcaggcccagctgggttgcattccaatccaagattttgccctgGAGcaggatGAGgcaaaaattttccgccacggtGAGcgcattGAGcgctggcttGAGgactttgtggctgcacaggagaaaaagtttgctgtcctgctcaacGAGctcattttggcaaagtgtttccgctgcaaactctgggaaaatGAGcttcacgttGAGaaacaactcgaaaaaatcggcattGAGTCTAGCGGAGGATCTAGCGGAGG	3_4778_st_to_e_dna_repair_peptides_9NATG	HFM1	75.0	0.02666666666666667	-1.6702609719538768
328	0.0	474.0	1525.0	0.0	7.0	474.0	hblOligo46873_Cat3	328	NM_1017975	21.0	GTCATGCTCATGAAGTTTGCTGTCCTGCTCAACGAGCTCATTTTGGCAAAGTGTTTCCGCTGCAAACTCTGGGAAAATGAGCTTCACGTTGAGAAACAACTCGAAAAAATCGGCATTGAGTTGGAGAACGCTATCGTTAACGCTGGCCTGGAGGAGTTTAAAAAAATCGAAGAGGAGGACGCCCGCGAACTCGAACTTATCTTGAACCGCCACCCTCCTTTCGGTGAGCAGATCAAAGAAGAGGTTATGTATCTGTCTAGCGGAGGATCTAGCGGAGG	GTCATGCTCATGaagtttgctgtcctgctcaacGAGctcattttggcaaagtgtttccgctgcaaactctgggaaaatGAGcttcacgttGAGaaacaactcgaaaaaatcggcattGAGttgGAGaacgctatcgttaacgctggcctgGAGGAGtttaaaaaaatcgaagagGAGgacgcccgcgaactcgaacttatcttgaaccgccaccctcctttcggtGAGcagatcaaagaaGAGgttatgtatctg	GTCATGCTCATG	ATCCACCGGTACCATGGCTAGCGTCATGCTCATGaagtttgctgtcctgctcaacGAGctcattttggcaaagtgtttccgctgcaaactctgggaaaatGAGcttcacgttGAGaaacaactcgaaaaaatcggcattGAGttgGAGaacgctatcgttaacgctggcctgGAGGAGtttaaaaaaatcgaagagGAGgacgcccgcgaactcgaacttatcttgaaccgccaccctcctttcggtGAGcagatcaaagaaGAGgttatgtatctgTCTAGCGGAGGATCTAGCGGAGG	3_4778_st_to_e_dna_repair_peptides_9NATG	HFM1	1999.0	0.23711855927963982	0.7585089212881333
329	0.0	838.0	767.0	0.0	2.0	838.0	hblOligo46873_Cat2	329	NM_1017975	21.0	GCACAGGAGAAAAAGTTTGCTGTCCTGCTCAACTCTCTCATTTTGGCAAAGTGTTTCCGCTGCAAACTCTGGGAAAATTCCCTTCACGTTAGTAAACAACTCGAAAAAATCGGCATTACTTTGAGTAACGCTATCGTTAACGCTGGCCTGACTTCATTTAAAAAAATCGAAGAGACAGACGCCCGCGAACTCGAACTTATCTTGAACCGCCACCCTCCTTTCGGTACACAGATCAAAGAAACTGTTATGTATCTGTCTAGCGGAGGATCTAGCGGAGG	gcacaggagaaaaagtttgctgtcctgctcaactctctcattttggcaaagtgtttccgctgcaaactctgggaaaattcccttcacgttagtaaacaactcgaaaaaatcggcattactttgagtaacgctatcgttaacgctggcctgacttcatttaaaaaaatcgaagagacagacgcccgcgaactcgaacttatcttgaaccgccaccctcctttcggtacacagatcaaagaaactgttatgtatctg		ATCCACCGGTACCATGGCTAGCgcacaggagaaaaagtttgctgtcctgctcaactctctcattttggcaaagtgtttccgctgcaaactctgggaaaattcccttcacgttagtaaacaactcgaaaaaatcggcattactttgagtaacgctatcgttaacgctggcctgacttcatttaaaaaaatcgaagagacagacgcccgcgaactcgaacttatcttgaaccgccaccctcctttcggtacacagatcaaagaaactgttatgtatctgTCTAGCGGAGGATCTAGCGGAGG	2_wt_dna_repair_peptides	HFM1	1605.0	0.5221183800623053	2.0155825877493956
330	0.0	0.0	193.0	0.0	1.0	0.0	hblOligo174558_Cat3	330	NM_1017975	22.0	GGAATAGCTATGCTGGAGGAGTTTAAAAAAATCGAAGAGGAGGACGCCCGCGAACTCGAACTTATCTTGAACCGCCACCCTCCTTTCGGTGAGCAGATCAAAGAAGAGGTTATGTATCTGCCTAAATACGAACTTAAGGTGGAACAAATTGAGCGCTACGAGGACGAGGAGGCTGAAATCCTTGTTGAGGTCATCTTGCGCAACTTTGAACAATTGCAGGAGAAACGCGAGGCCGAGGATGAGCACTATGTGGAGTCTAGCGGAGGATCTAGCGGAGG	GGAATAGCTATGctgGAGGAGtttaaaaaaatcgaagagGAGgacgcccgcgaactcgaacttatcttgaaccgccaccctcctttcggtGAGcagatcaaagaaGAGgttatgtatctgcctaaatacgaacttaaggtggaacaaattGAGcgctacGAGgacGAGGAGgctgaaatccttgttGAGgtcatcttgcgcaactttgaacaattgcagGAGaaacgcGAGgccGAGgatGAGcactatgtgGAG	GGAATAGCTATG	ATCCACCGGTACCATGGCTAGCGGAATAGCTATGctgGAGGAGtttaaaaaaatcgaagagGAGgacgcccgcgaactcgaacttatcttgaaccgccaccctcctttcggtGAGcagatcaaagaaGAGgttatgtatctgcctaaatacgaacttaaggtggaacaaattGAGcgctacGAGgacGAGGAGgctgaaatccttgttGAGgtcatcttgcgcaactttgaacaattgcagGAGaaacgcGAGgccGAGgatGAGcactatgtgGAGTCTAGCGGAGGATCTAGCGGAGG	3_4778_st_to_e_dna_repair_peptides_9NATG	HFM1	193.0	0.0
331	0.0	2156.0	11294.0	1.0	42.0	2156.0	hblOligo174558_Cat2	331	NM_1017975	22.0	GTTAACGCTGGCCTGACTTCATTTAAAAAAATCGAAGAGACAGACGCCCGCGAACTCGAACTTATCTTGAACCGCCACCCTCCTTTCGGTACACAGATCAAAGAAACTGTTATGTATCTGCCTAAATACGAACTTAAGGTGGAACAAATTACACGCTACAGCGACACAACTGCTGAAATCCTTGTTACCGTCATCTTGCGCAACTTTGAACAATTGCAGACCAAACGCACCGCCTCCGATTCACACTATGTGACTTCTAGCGGAGGATCTAGCGGAGG	gttaacgctggcctgacttcatttaaaaaaatcgaagagacagacgcccgcgaactcgaacttatcttgaaccgccaccctcctttcggtacacagatcaaagaaactgttatgtatctgcctaaatacgaacttaaggtggaacaaattacacgctacagcgacacaactgctgaaatccttgttaccgtcatcttgcgcaactttgaacaattgcagaccaaacgcaccgcctccgattcacactatgtgact		ATCCACCGGTACCATGGCTAGCgttaacgctggcctgacttcatttaaaaaaatcgaagagacagacgcccgcgaactcgaacttatcttgaaccgccaccctcctttcggtacacagatcaaagaaactgttatgtatctgcctaaatacgaacttaaggtggaacaaattacacgctacagcgacacaactgctgaaatccttgttaccgtcatcttgcgcaactttgaacaattgcagaccaaacgcaccgcctccgattcacactatgtgactTCTAGCGGAGGATCTAGCGGAGG	2_wt_dna_repair_peptides	HFM1	13450.0	0.16029739776951674	0.2710343304306746
332	0.0	0.0	50.0	0.0	1.0	0.0	hblOligo46874_Cat3	332	NM_1017975	23.0	GCGACTTGGATGATTGAGCGCTACGAGGACGAGGAGGCTGAAATCCTTGTTGAGGTCATCTTGCGCAACTTTGAACAATTGCAGGAGAAACGCGAGGCCGAGGATGAGCACTATGTGGAGCTGATCATCGGGGACGCTGATAATCAAGTGGTCTACCTCCATAAAATCGAGGATGAGGTCCTGTTGAAAGCCGGCGAGTGGGCTAAGAAAATTGCTGTGAAGCGCGCATTGAAGGAGGAAGATTTGGAGATTAACTCTAGCGGAGGATCTAGCGGAGG	GCGACTTGGATGattGAGcgctacGAGgacGAGGAGgctgaaatccttgttGAGgtcatcttgcgcaactttgaacaattgcagGAGaaacgcGAGgccGAGgatGAGcactatgtgGAGctgatcatcggggacgctgataatcaagtggtctacctccataaaatcGAGgatGAGgtcctgttgaaagccggcGAGtgggctaagaaaattgctgtgaagcgcgcattgaagGAGgaagatttgGAGattaac	GCGACTTGGATG	ATCCACCGGTACCATGGCTAGCGCGACTTGGATGattGAGcgctacGAGgacGAGGAGgctgaaatccttgttGAGgtcatcttgcgcaactttgaacaattgcagGAGaaacgcGAGgccGAGgatGAGcactatgtgGAGctgatcatcggggacgctgataatcaagtggtctacctccataaaatcGAGgatGAGgtcctgttgaaagccggcGAGtgggctaagaaaattgctgtgaagcgcgcattgaagGAGgaagatttgGAGattaacTCTAGCGGAGGATCTAGCGGAGG	3_4778_st_to_e_dna_repair_peptides_9NATG	HFM1	50.0	0.0
333	0.0	1.0	203.0	0.0	0.0	1.0	hblOligo46874_Cat2	333	NM_1017975	23.0	AAGGTGGAACAAATTACACGCTACAGCGACACAACTGCTGAAATCCTTGTTACCGTCATCTTGCGCAACTTTGAACAATTGCAGACCAAACGCACCGCCTCCGATTCACACTATGTGACTCTGATCATCGGGGACGCTGATAATCAAGTGGTCTACCTCCATAAAATCACTGATTCTGTCCTGTTGAAAGCCGGCTCTTGGGCTAAGAAAATTGCTGTGAAGCGCGCATTGAAGAGTGAAGATTTGTCAATTAACTCTAGCGGAGGATCTAGCGGAGG	aaggtggaacaaattacacgctacagcgacacaactgctgaaatccttgttaccgtcatcttgcgcaactttgaacaattgcagaccaaacgcaccgcctccgattcacactatgtgactctgatcatcggggacgctgataatcaagtggtctacctccataaaatcactgattctgtcctgttgaaagccggctcttgggctaagaaaattgctgtgaagcgcgcattgaagagtgaagatttgtcaattaac		ATCCACCGGTACCATGGCTAGCaaggtggaacaaattacacgctacagcgacacaactgctgaaatccttgttaccgtcatcttgcgcaactttgaacaattgcagaccaaacgcaccgcctccgattcacactatgtgactctgatcatcggggacgctgataatcaagtggtctacctccataaaatcactgattctgtcctgttgaaagccggctcttgggctaagaaaattgctgtgaagcgcgcattgaagagtgaagatttgtcaattaacTCTAGCGGAGGATCTAGCGGAGG	2_wt_dna_repair_peptides	HFM1	204.0	0.004901960784313725	-3.3861546904072184
334	0.0	26.0	277.0	0.0	0.0	26.0	hblOligo174559_Cat3	334	NM_1017975	24.0	CTGAGAGTCATGGTGGTCTACCTCCATAAAATCGAGGATGAGGTCCTGTTGAAAGCCGGCGAGTGGGCTAAGAAAATTGCTGTGAAGCGCGCATTGAAGGAGGAAGATTTGGAGATTAACTTGATTGAGGAGGAATTTGTTGGTTTGGATATTCAGCAAAAGCTCGAGGTTTTTTATCTTGAGCCTAAACGCTTCGGGAACCAGATTGAGATGCAGCGCAAGGAGGAGGAGCAAATCGAGCACGAGAAGCACGAGTCTAGCGGAGGATCTAGCGGAGG	CTGAGAGTCATGgtggtctacctccataaaatcGAGgatGAGgtcctgttgaaagccggcGAGtgggctaagaaaattgctgtgaagcgcgcattgaagGAGgaagatttgGAGattaacttgattGAGGAGgaatttgttggtttggatattcagcaaaagctcGAGgttttttatcttgagcctaaacgcttcgggaaccagattGAGatgcagcgcaagGAGgagGAGcaaatcGAGcacGAGaagcacGAG	CTGAGAGTCATG	ATCCACCGGTACCATGGCTAGCCTGAGAGTCATGgtggtctacctccataaaatcGAGgatGAGgtcctgttgaaagccggcGAGtgggctaagaaaattgctgtgaagcgcgcattgaagGAGgaagatttgGAGattaacttgattGAGGAGgaatttgttggtttggatattcagcaaaagctcGAGgttttttatcttgagcctaaacgcttcgggaaccagattGAGatgcagcgcaagGAGgagGAGcaaatcGAGcacGAGaagcacGAGTCTAGCGGAGGATCTAGCGGAGG	3_4778_st_to_e_dna_repair_peptides_9NATG	HFM1	303.0	0.0858085808580858	-0.43886967953128764
335	0.0	1791.0	1369.0	20.0	8.0	1791.0	hblOligo174559_Cat2	335	NM_1017975	24.0	GCTGATAATCAAGTGGTCTACCTCCATAAAATCACTGATTCTGTCCTGTTGAAAGCCGGCTCTTGGGCTAAGAAAATTGCTGTGAAGCGCGCATTGAAGAGTGAAGATTTGTCAATTAACTTGATTAGTTCTGAATTTGTTGGTTTGGATATTCAGCAAAAGCTCACCGTTTTTTATCTTGAGCCTAAACGCTTCGGGAACCAGATTACTATGCAGCGCAAGTCAGAGACCCAAATCAGTCACAGCAAGCACTCCTCTAGCGGAGGATCTAGCGGAGG	gctgataatcaagtggtctacctccataaaatcactgattctgtcctgttgaaagccggctcttgggctaagaaaattgctgtgaagcgcgcattgaagagtgaagatttgtcaattaacttgattagttctgaatttgttggtttggatattcagcaaaagctcaccgttttttatcttgagcctaaacgcttcgggaaccagattactatgcagcgcaagtcagagacccaaatcagtcacagcaagcactcc		ATCCACCGGTACCATGGCTAGCgctgataatcaagtggtctacctccataaaatcactgattctgtcctgttgaaagccggctcttgggctaagaaaattgctgtgaagcgcgcattgaagagtgaagatttgtcaattaacttgattagttctgaatttgttggtttggatattcagcaaaagctcaccgttttttatcttgagcctaaacgcttcgggaaccagattactatgcagcgcaagtcagagacccaaatcagtcacagcaagcactccTCTAGCGGAGGATCTAGCGGAGG	2_wt_dna_repair_peptides	HFM1	3160.0	0.5667721518987342	2.195744865406832
337	0.0	0.0	84.0	0.0	0.0	0.0	hblOligo46875_Cat2	337	NM_1017975	25.0	TTTGTTGGTTTGGATATTCAGCAAAAGCTCACCGTTTTTTATCTTGAGCCTAAACGCTTCGGGAACCAGATTACTATGCAGCGCAAGTCAGAGACCCAAATCAGTCACAGCAAGCACTCCGATATTAGTACAATTGCTGGCCCAAACAAGGGCACTACCGCAAGTAAAAAGCCTGGCAACCGCGAATGCAATCACCTCTGCAAATCAAAGCACACCTGTGGTCATGACTGCTGCAAGATCGGTGTGGCACAAAAATCTAGCGGAGGATCTAGCGGAGG	tttgttggtttggatattcagcaaaagctcaccgttttttatcttgagcctaaacgcttcgggaaccagattactatgcagcgcaagtcagagacccaaatcagtcacagcaagcactccgatattagtacaattgctggcccaaacaagggcactaccgcaagtaaaaagcctggcaaccgcgaatgcaatcacctctgcaaatcaaagcacacctgtggtcatgactgctgcaagatcggtgtggcacaaaaa		ATCCACCGGTACCATGGCTAGCtttgttggtttggatattcagcaaaagctcaccgttttttatcttgagcctaaacgcttcgggaaccagattactatgcagcgcaagtcagagacccaaatcagtcacagcaagcactccgatattagtacaattgctggcccaaacaagggcactaccgcaagtaaaaagcctggcaaccgcgaatgcaatcacctctgcaaatcaaagcacacctgtggtcatgactgctgcaagatcggtgtggcacaaaaaTCTAGCGGAGGATCTAGCGGAGG	2_wt_dna_repair_peptides	HFM1	84.0	0.0
338	0.0	0.0	115.0	0.0	2.0	0.0	hblOligo174560_Cat3	338	NM_1017975	26.0	CCGTCGCAGATGAAGGGCGAGGAGGCAGAGAAAAAGCCTGGCAACCGCGAATGCAATCACCTCTGCAAAGAGAAGCACGAGTGTGGTCATGACTGCTGCAAGATCGGTGTGGCACAAAAAGAGGAAATTAAGGAGGAGGAGATTGAGGAGTACCTTGAGGACTTGCGCAACCGCAACGCTGTTGAGGAGGTTCCACCTGTTAAGCGCTTGAAGATCCAGATGAACAAAGAGCAGGAGGTCGACTTGAAAGAATTTTCTAGCGGAGGATCTAGCGGAGG	CCGTCGCAGATGaagggcGAGGAGgcaGAGaaaaagcctggcaaccgcgaatgcaatcacctctgcaaaGAGaagcacGAGtgtggtcatgactgctgcaagatcggtgtggcacaaaaaGAGgaaattaaggagGAGGAGattGAGGAGtaccttGAGgacttgcgcaaccgcaacgctgttGAGGAGgttccacctgttaagcgcttgaagatccagatgaacaaaGAGcagGAGgtcgacttgaaagaattt	CCGTCGCAGATG	ATCCACCGGTACCATGGCTAGCCCGTCGCAGATGaagggcGAGGAGgcaGAGaaaaagcctggcaaccgcgaatgcaatcacctctgcaaaGAGaagcacGAGtgtggtcatgactgctgcaagatcggtgtggcacaaaaaGAGgaaattaaggagGAGGAGattGAGGAGtaccttGAGgacttgcgcaaccgcaacgctgttGAGGAGgttccacctgttaagcgcttgaagatccagatgaacaaaGAGcagGAGgtcgacttgaaagaatttTCTAGCGGAGGATCTAGCGGAGG	3_4778_st_to_e_dna_repair_peptides_9NATG	HFM1	115.0	0.0
339	0.0	394.0	835.0	16.0	5.0	394.0	hblOligo174560_Cat2	339	NM_1017975	26.0	GCTGGCCCAAACAAGGGCACTACCGCAAGTAAAAAGCCTGGCAACCGCGAATGCAATCACCTCTGCAAATCAAAGCACACCTGTGGTCATGACTGCTGCAAGATCGGTGTGGCACAAAAAAGTGAAATTAAGGAGTCTACCATTTCCTCTTACCTTAGTGACTTGCGCAACCGCAACGCTGTTTCTTCCGTTCCACCTGTTAAGCGCTTGAAGATCCAGATGAACAAATCTCAGTCTGTCGACTTGAAAGAATTTTCTAGCGGAGGATCTAGCGGAGG	gctggcccaaacaagggcactaccgcaagtaaaaagcctggcaaccgcgaatgcaatcacctctgcaaatcaaagcacacctgtggtcatgactgctgcaagatcggtgtggcacaaaaaagtgaaattaaggagtctaccatttcctcttaccttagtgacttgcgcaaccgcaacgctgtttcttccgttccacctgttaagcgcttgaagatccagatgaacaaatctcagtctgtcgacttgaaagaattt		ATCCACCGGTACCATGGCTAGCgctggcccaaacaagggcactaccgcaagtaaaaagcctggcaaccgcgaatgcaatcacctctgcaaatcaaagcacacctgtggtcatgactgctgcaagatcggtgtggcacaaaaaagtgaaattaaggagtctaccatttcctcttaccttagtgacttgcgcaaccgcaacgctgtttcttccgttccacctgttaagcgcttgaagatccagatgaacaaatctcagtctgtcgacttgaaagaatttTCTAGCGGAGGATCTAGCGGAGG	2_wt_dna_repair_peptides	HFM1	1229.0	0.3205858421480879	1.1759704730816471
340	0.0	0.0	175.0	0.0	0.0	0.0	hblOligo46876_Cat3	340	NM_1017975	27.0	ACGTCACTCATGGAGTACCTTGAGGACTTGCGCAACCGCAACGCTGTTGAGGAGGTTCCACCTGTTAAGCGCTTGAAGATCCAGATGAACAAAGAGCAGGAGGTCGACTTGAAAGAATTTGGCTTTGAGCCAAAACCAGAGCTGCCAGAGATCGAGCGCGAGGAGTACCTGAACATCGAGGAACTCCCAATCATGGAACAATGGGACCAACCTGAAATTTATGGGAAGGTGCGCCAAGAGCCAGAGGAGTACCAATCTAGCGGAGGATCTAGCGGAGG	ACGTCACTCATGGAGtaccttGAGgacttgcgcaaccgcaacgctgttGAGGAGgttccacctgttaagcgcttgaagatccagatgaacaaaGAGcagGAGgtcgacttgaaagaatttggctttGAGccaaaaccaGAGctgccaGAGatcGAGcgcGAGgagtacctgaacatcGAGgaactcccaatcatggaacaatgggaccaacctgaaatttatgggaaggtgcgccaagagccaGAGgagtaccaa	ACGTCACTCATG	ATCCACCGGTACCATGGCTAGCACGTCACTCATGGAGtaccttGAGgacttgcgcaaccgcaacgctgttGAGGAGgttccacctgttaagcgcttgaagatccagatgaacaaaGAGcagGAGgtcgacttgaaagaatttggctttGAGccaaaaccaGAGctgccaGAGatcGAGcgcGAGgagtacctgaacatcGAGgaactcccaatcatggaacaatgggaccaacctgaaatttatgggaaggtgcgccaagagccaGAGgagtaccaaTCTAGCGGAGGATCTAGCGGAGG	3_4778_st_to_e_dna_repair_peptides_9NATG	HFM1	175.0	0.0
342	0.0	421.0	450.0	0.0	3.0	421.0	hblOligo174561_Cat3	342	NM_1017975	28.0	CGTTGTTCCATGGAGATCGAGCGCGAGGAGTACCTGAACATCGAGGAACTCCCAATCATGGAACAATGGGACCAACCTGAAATTTATGGGAAGGTGCGCCAAGAGCCAGAGGAGTACCAAGATAAGGAGGTTCTCAACGTCAACTTCGAATTGGGGAACGAAGTGTGGGATGACTTTGATGACGAGAACCTTGAAGTGGAGGAGTTCGAGGAGGATGAGGAAAAAGAGAAAATCGAGGGTTTCGGCAACGAGCTCTCTAGCGGAGGATCTAGCGGAGG	CGTTGTTCCATGGAGatcGAGcgcGAGgagtacctgaacatcGAGgaactcccaatcatggaacaatgggaccaacctgaaatttatgggaaggtgcgccaagagccaGAGgagtaccaagataaggaggttctcaacgtcaacttcgaattggggaacgaagtgtgggatgactttgatgacgagaaccttgaagtgGAGGAGttcGAGGAGgatGAGgaaaaaGAGaaaatcGAGggtttcggcaacGAGctc	CGTTGTTCCATG	ATCCACCGGTACCATGGCTAGCCGTTGTTCCATGGAGatcGAGcgcGAGgagtacctgaacatcGAGgaactcccaatcatggaacaatgggaccaacctgaaatttatgggaaggtgcgccaagagccaGAGgagtaccaagataaggaggttctcaacgtcaacttcgaattggggaacgaagtgtgggatgactttgatgacgagaaccttgaagtgGAGGAGttcGAGGAGgatGAGgaaaaaGAGaaaatcGAGggtttcggcaacGAGctcTCTAGCGGAGGATCTAGCGGAGG	3_4778_st_to_e_dna_repair_peptides_9NATG	HFM1	871.0	0.4833524684270953	1.8604365395525848
343	0.0	82.0	329.0	0.0	0.0	82.0	hblOligo174561_Cat2	343	NM_1017975	28.0	CCAAGCCTGCCATCTATCAGTCGCAGCGAGTACCTGAACATCAGCGAACTCCCAATCATGGAACAATGGGACCAACCTGAAATTTATGGGAAGGTGCGCCAAGAGCCATCCGAGTACCAAGATAAGGAGGTTCTCAACGTCAACTTCGAATTGGGGAACGAAGTGTGGGATGACTTTGATGACGAGAACCTTGAAGTGACAAGCTTCAGTACAGATACCGAAAAAACCAAAATCTCCGGTTTCGGCAACACCCTCTCTAGCGGAGGATCTAGCGGAGG	ccaagcctgccatctatcagtcgcagcgagtacctgaacatcagcgaactcccaatcatggaacaatgggaccaacctgaaatttatgggaaggtgcgccaagagccatccgagtaccaagataaggaggttctcaacgtcaacttcgaattggggaacgaagtgtgggatgactttgatgacgagaaccttgaagtgacaagcttcagtacagataccgaaaaaaccaaaatctccggtttcggcaacaccctc		ATCCACCGGTACCATGGCTAGCccaagcctgccatctatcagtcgcagcgagtacctgaacatcagcgaactcccaatcatggaacaatgggaccaacctgaaatttatgggaaggtgcgccaagagccatccgagtaccaagataaggaggttctcaacgtcaacttcgaattggggaacgaagtgtgggatgactttgatgacgagaaccttgaagtgacaagcttcagtacagataccgaaaaaaccaaaatctccggtttcggcaacaccctcTCTAGCGGAGGATCTAGCGGAGG	2_wt_dna_repair_peptides	HFM1	411.0	0.19951338199513383	0.53771278513345
345	0.0	1.0	95.0	0.0	0.0	1.0	hblOligo46877_Cat2	345	NM_1017975	29.0	AACGTCAACTTCGAATTGGGGAACGAAGTGTGGGATGACTTTGATGACGAGAACCTTGAAGTGACAAGCTTCAGTACAGATACCGAAAAAACCAAAATCTCCGGTTTCGGCAACACCCTCTCCTCTTCCACACGCGGGTCCAAACTCCCACTTCAGGAGTCTAAATCCAAGTTCCAACGCGAAATGTCTAATAGCTTCGTGTCCTCCCACGAGATGTCAGATATCAGCCTCTCAAATTCAGCCATGCCAAAATTCTCTAGCGGAGGATCTAGCGGAGG	aacgtcaacttcgaattggggaacgaagtgtgggatgactttgatgacgagaaccttgaagtgacaagcttcagtacagataccgaaaaaaccaaaatctccggtttcggcaacaccctctcctcttccacacgcgggtccaaactcccacttcaggagtctaaatccaagttccaacgcgaaatgtctaatagcttcgtgtcctcccacgagatgtcagatatcagcctctcaaattcagccatgccaaaattc		ATCCACCGGTACCATGGCTAGCaacgtcaacttcgaattggggaacgaagtgtgggatgactttgatgacgagaaccttgaagtgacaagcttcagtacagataccgaaaaaaccaaaatctccggtttcggcaacaccctctcctcttccacacgcgggtccaaactcccacttcaggagtctaaatccaagttccaacgcgaaatgtctaatagcttcgtgtcctcccacgagatgtcagatatcagcctctcaaattcagccatgccaaaattcTCTAGCGGAGGATCTAGCGGAGG	2_wt_dna_repair_peptides	HFM1	96.0	0.010416666666666666	-2.626825602965972
347	0.0	63.0	415.0	0.0	0.0	63.0	hblOligo174562_Cat2	347	NM_1017975	30.0	GGGTCCAAACTCCCACTTCAGGAGTCTAAATCCAAGTTCCAACGCGAAATGTCTAATAGCTTCGTGTCCTCCCACGAGATGTCAGATATCAGCCTCTCAAATTCAGCCATGCCAAAATTCTCTGCTTCATCCATGACTAAGCTCCCACAACAGGCCGGCAATGCCGTGATCGTTCACTTTCAAGAACGCAAACCTCAAAACCTTAGCCCAGAGATCGAGAAGCAATGCTTCACTTTCTCTGAGAAGAACCCAAATTCTAGCGGAGGATCTAGCGGAGG	gggtccaaactcccacttcaggagtctaaatccaagttccaacgcgaaatgtctaatagcttcgtgtcctcccacgagatgtcagatatcagcctctcaaattcagccatgccaaaattctctgcttcatccatgactaagctcccacaacaggccggcaatgccgtgatcgttcactttcaagaacgcaaacctcaaaaccttagcccagagatcgagaagcaatgcttcactttctctgagaagaacccaaat		ATCCACCGGTACCATGGCTAGCgggtccaaactcccacttcaggagtctaaatccaagttccaacgcgaaatgtctaatagcttcgtgtcctcccacgagatgtcagatatcagcctctcaaattcagccatgccaaaattctctgcttcatccatgactaagctcccacaacaggccggcaatgccgtgatcgttcactttcaagaacgcaaacctcaaaaccttagcccagagatcgagaagcaatgcttcactttctctgagaagaacccaaatTCTAGCGGAGGATCTAGCGGAGG	2_wt_dna_repair_peptides	HFM1	478.0	0.13179916317991633	0.04190749479540323
348	0.0	173.0	2558.0	1.0	11.0	173.0	hblOligo46878_Cat3	348	NM_1017975	31.0	AGTTGCGGAATGCAACAGGCCGGCAATGCCGTGATCGTTCACTTTCAAGAACGCAAACCTCAAAACCTTGAGCCAGAGATCGAGAAGCAATGCTTCGAGTTCGAGGAGAAGAACCCAAATGAGGAGAATTATAAAAAAGTCGACTTCTTCATTCGCAACGAGGAATGCAAAAAGGAGGTTGACTTTGAGATGTACCACCCTGATGACGAAGCAGACGAGATGAAAGAGCTCTTGGGCATCTTTGACGGGATTTTCTCTAGCGGAGGATCTAGCGGAGG	AGTTGCGGAATGcaacaggccggcaatgccgtgatcgttcactttcaagaacgcaaacctcaaaaccttGAGccagagatcgagaagcaatgcttcGAGttcGAGgagaagaacccaaatGAGGAGaattataaaaaagtcgacttcttcattcgcaacGAGgaatgcaaaaaggaggttgactttGAGatgtaccaccctgatgacgaagcagacgagatgaaaGAGctcttgggcatctttgacgggattttc	AGTTGCGGAATG	ATCCACCGGTACCATGGCTAGCAGTTGCGGAATGcaacaggccggcaatgccgtgatcgttcactttcaagaacgcaaacctcaaaaccttGAGccagagatcgagaagcaatgcttcGAGttcGAGgagaagaacccaaatGAGGAGaattataaaaaagtcgacttcttcattcgcaacGAGgaatgcaaaaaggaggttgactttGAGatgtaccaccctgatgacgaagcagacgagatgaaaGAGctcttgggcatctttgacgggattttcTCTAGCGGAGGATCTAGCGGAGG	3_4778_st_to_e_dna_repair_peptides_9NATG	HFM1	2731.0	0.06334675942878067	-0.7666380990064403
349	0.0	679.0	1332.0	1.0	5.0	679.0	hblOligo46878_Cat2	349	NM_1017975	31.0	ACTAAGCTCCCACAACAGGCCGGCAATGCCGTGATCGTTCACTTTCAAGAACGCAAACCTCAAAACCTTAGCCCAGAGATCGAGAAGCAATGCTTCACTTTCTCTGAGAAGAACCCAAATTCATCTAATTATAAAAAAGTCGACTTCTTCATTCGCAACAGTGAATGCAAAAAGGAGGTTGACTTTTCAATGTACCACCCTGATGACGAAGCAGACGAGATGAAAAGCCTCTTGGGCATCTTTGACGGGATTTTCTCTAGCGGAGGATCTAGCGGAGG	actaagctcccacaacaggccggcaatgccgtgatcgttcactttcaagaacgcaaacctcaaaaccttagcccagagatcgagaagcaatgcttcactttctctgagaagaacccaaattcatctaattataaaaaagtcgacttcttcattcgcaacagtgaatgcaaaaaggaggttgacttttcaatgtaccaccctgatgacgaagcagacgagatgaaaagcctcttgggcatctttgacgggattttc		ATCCACCGGTACCATGGCTAGCactaagctcccacaacaggccggcaatgccgtgatcgttcactttcaagaacgcaaacctcaaaaccttagcccagagatcgagaagcaatgcttcactttctctgagaagaacccaaattcatctaattataaaaaagtcgacttcttcattcgcaacagtgaatgcaaaaaggaggttgacttttcaatgtaccaccctgatgacgaagcagacgagatgaaaagcctcttgggcatctttgacgggattttcTCTAGCGGAGGATCTAGCGGAGG	2_wt_dna_repair_peptides	HFM1	2011.0	0.3376429636996519	1.2532355650929303
351	0.0	1507.0	1201.0	0.0	11.0	1507.0	hblOligo252047_Cat2	351	NM_1018112	1.0	TGGCTGTTTCGCAATTTGTGCTGCCTGTGCGAACAAATGGAAGCTTCTTGTCAGCACGCAGACGTGGCACGCGCAATGCTCAGCGATTTTGTTCAAATGTTCGTCCTCCGCGGCTTTCAGAAAAATAGCGACCTCCGCCGCACTGTGGAACCTGAGAAGATGCCTCAGGTTACTGTGGACGTCCTTCAACGCATGCTCATTTTTGCTCTCGACGCACTGGCTGCCGGGGTGCAAGAAGAGTCCTCAACTCATAAGTCTAGCGGAGGATCTAGCGGAGG	tggctgtttcgcaatttgtgctgcctgtgcgaacaaatggaagcttcttgtcagcacgcagacgtggcacgcgcaatgctcagcgattttgttcaaatgttcgtcctccgcggctttcagaaaaatagcgacctccgccgcactgtggaacctgagaagatgcctcaggttactgtggacgtccttcaacgcatgctcatttttgctctcgacgcactggctgccggggtgcaagaagagtcctcaactcataag		ATCCACCGGTACCATGGCTAGCtggctgtttcgcaatttgtgctgcctgtgcgaacaaatggaagcttcttgtcagcacgcagacgtggcacgcgcaatgctcagcgattttgttcaaatgttcgtcctccgcggctttcagaaaaatagcgacctccgccgcactgtggaacctgagaagatgcctcaggttactgtggacgtccttcaacgcatgctcatttttgctctcgacgcactggctgccggggtgcaagaagagtcctcaactcataagTCTAGCGGAGGATCTAGCGGAGG	2_wt_dna_repair_peptides	FANCA	2708.0	0.5564992614475628	2.1540176651810805
352	0.0	2202.0	3489.0	1.0	17.0	2202.0	hblOligo37539_Cat3	352	NM_1018113	1.0	CTCCAATCAATGGCAATGGAGGAGAATGAACAGGAACGCCTCCTTTGTTACAACGGGGAGGTGCTGGTTTTCCAACTTGAGAAGGGTAATTTCGCTGACAAAGAGCCTGAGAAAGAGCCTATTCTGCACGTGCGCCGCATGGTGTTTGATCGCGGTGAGAAGGTCTTTGTCCAGAAGGAGGAGGGGTTCTTCGAGATTAAGGAAGAGAACGAGCATCTTAAGATCATGTGCTGTAATTGTGTTGAGGATTTTCGCTCTAGCGGAGGATCTAGCGGAGG	CTCCAATCAATGgcaatgGAGGAGaatgaacaggaacgcctcctttgttacaacggggaggtgctggttttccaacttGAGaagggtaatttcgctgacaaagagcctGAGaaaGAGcctattctgcacgtgcgccgcatggtgtttgatcgcggtGAGaaggtctttgtccagaagGAGGAGgggttcttcGAGattaaggaagagaacGAGcatcttaagatcatgtgctgtaattgtgttGAGgattttcgc	CTCCAATCAATG	ATCCACCGGTACCATGGCTAGCCTCCAATCAATGgcaatgGAGGAGaatgaacaggaacgcctcctttgttacaacggggaggtgctggttttccaacttGAGaagggtaatttcgctgacaaagagcctGAGaaaGAGcctattctgcacgtgcgccgcatggtgtttgatcgcggtGAGaaggtctttgtccagaagGAGGAGgggttcttcGAGattaaggaagagaacGAGcatcttaagatcatgtgctgtaattgtgttGAGgattttcgcTCTAGCGGAGGATCTAGCGGAGG	3_4778_st_to_e_dna_repair_peptides_9NATG	FANCB	5691.0	0.38692672641012127	1.46680216473042
356	0.0	1.0	67.0	0.0	0.0	1.0	hblOligo37540_Cat3	356	NM_1018113	3.0	TATCGCCCTATGGTCATTGAGAAAAACAAAAAAAATAACGTCTTTGAATATTTTCTCCTGATTCTTCATGAGGAGAACAAGTTCGAGATGCGCTTGGAGTTTAAGTTGGGTTATGAGATGAAAGATGGTCTCCGCGTCCTGAACGGGCCTCTTATTCTCTGGCGCCACGTGAAGGCCTTCTTTTTCATTGAGGAGCAAGAGGGTAAAGTGGTGGAGGTCGAGGGCAACTTCGAGGAGATCCAGTGGGCAGGCGAGTCTAGCGGAGGATCTAGCGGAGG	TATCGCCCTATGgtcattgagaaaaacaaaaaaaataacgtctttgaatattttctcctgattcttcatGAGGAGaacaagttcgagatgcgcttgGAGtttaagttgggttatgagatgaaagatggtctccgcgtcctgaacgggcctcttattctctggcgccacgtgaaggccttctttttcattGAGGAGcaaGAGggtaaagtggtgGAGgtcGAGggcaacttcGAGGAGatccagtgggcaggcgag	TATCGCCCTATG	ATCCACCGGTACCATGGCTAGCTATCGCCCTATGgtcattgagaaaaacaaaaaaaataacgtctttgaatattttctcctgattcttcatGAGGAGaacaagttcgagatgcgcttgGAGtttaagttgggttatgagatgaaagatggtctccgcgtcctgaacgggcctcttattctctggcgccacgtgaaggccttctttttcattGAGGAGcaaGAGggtaaagtggtgGAGgtcGAGggcaacttcGAGGAGatccagtgggcaggcgagTCTAGCGGAGGATCTAGCGGAGG	3_4778_st_to_e_dna_repair_peptides_9NATG	FANCB	68.0	0.014705882352941176	-2.277641330756397
360	0.0	22.0	235.0	0.0	0.0	22.0	hblOligo37541_Cat3	360	NM_1018113	5.0	AACAACGTGATGCTCAAGGAGTGTTGTTTGGAGGAAGAGGAGTGTGAGCAAGAACCTGAGAAGGAGGATTACGCCATTTGGAATGAGAAGTTTTGCGTCTATGAGTTGGAGGAGCAGGAGGTGCTTGAGGACATCTACATCATTCCTCCAGCTTATGAGGAGGTTGTTGAGTACGTCCATATTTGTGCCGAGGAGATCATTAAGAACCAGCTGCGCATCGAGCTCATTGCTCTGGAGCGCAAAAACCAACTCATCTCTAGCGGAGGATCTAGCGGAGG	AACAACGTGATGctcaaggagtgttgtttgGAGgaagaggagtgtGAGcaagaacctGAGaagGAGgattacgccatttggaatGAGaagttttgcgtctatGAGttggagGAGcaggaggtgcttGAGgacatctacatcattcctccagcttatGAGGAGgttgttGAGtacgtccatatttgtgccGAGgagatcattaagaaccagctgcgcatcGAGctcattgctctgGAGcgcaaaaaccaactcatc	AACAACGTGATG	ATCCACCGGTACCATGGCTAGCAACAACGTGATGctcaaggagtgttgtttgGAGgaagaggagtgtGAGcaagaacctGAGaagGAGgattacgccatttggaatGAGaagttttgcgtctatGAGttggagGAGcaggaggtgcttGAGgacatctacatcattcctccagcttatGAGGAGgttgttGAGtacgtccatatttgtgccGAGgagatcattaagaaccagctgcgcatcGAGctcattgctctgGAGcgcaaaaaccaactcatcTCTAGCGGAGGATCTAGCGGAGG	3_4778_st_to_e_dna_repair_peptides_9NATG	FANCB	257.0	0.08560311284046693	-0.4414917721512741
361	0.0	1.0	79.0	0.0	0.0	1.0	hblOligo37541_Cat2	361	NM_1018113	5.0	GTTCTTTTGGGTCTCAAGGAGTGTTGTTTGTCAGAAGAGGAGTGTACACAAGAACCTAGCAAGTCAGATTACGCCATTTGGAATACTAAGTTTTGCGTCTATAGCTTGGAGAGCCAGGAGGTGCTTTCAGACATCTACATCATTCCTCCAGCTTATTCCTCTGTTGTTACATACGTCCATATTTGTGCCACCGAGATCATTAAGAACCAGCTGCGCATCTCCCTCATTGCTCTGACTCGCAAAAACCAACTCATCTCTAGCGGAGGATCTAGCGGAGG	gttcttttgggtctcaaggagtgttgtttgtcagaagaggagtgtacacaagaacctagcaagtcagattacgccatttggaatactaagttttgcgtctatagcttggagagccaggaggtgctttcagacatctacatcattcctccagcttattcctctgttgttacatacgtccatatttgtgccaccgagatcattaagaaccagctgcgcatctccctcattgctctgactcgcaaaaaccaactcatc		ATCCACCGGTACCATGGCTAGCgttcttttgggtctcaaggagtgttgtttgtcagaagaggagtgtacacaagaacctagcaagtcagattacgccatttggaatactaagttttgcgtctatagcttggagagccaggaggtgctttcagacatctacatcattcctccagcttattcctctgttgttacatacgtccatatttgtgccaccgagatcattaagaaccagctgcgcatctccctcattgctctgactcgcaaaaaccaactcatcTCTAGCGGAGGATCTAGCGGAGG	2_wt_dna_repair_peptides	FANCB	80.0	0.0125	-2.4423965638324527
362	0.0	1496.0	7456.0	4.0	25.0	1496.0	hblOligo165952_Cat3	362	NM_1018113	6.0	TTTGACGTTATGCCTCCAGCTTATGAGGAGGTTGTTGAGTACGTCCATATTTGTGCCGAGGAGATCATTAAGAACCAGCTGCGCATCGAGCTCATTGCTCTGGAGCGCAAAAACCAACTCATCGAGTTCCAGAACGGCGAGCCTAAGAACGTCTGCCAACTTCCTTTTGGCGATCCATGTGCTGTGCAACTGATGGATGAGGGTGGTGGGAACTTGTTCTTTGTTGTGGAGTTCATTGAGAATAATGCATGCGCATCTAGCGGAGGATCTAGCGGAGG	TTTGACGTTATGcctccagcttatGAGGAGgttgttGAGtacgtccatatttgtgccGAGgagatcattaagaaccagctgcgcatcGAGctcattgctctgGAGcgcaaaaaccaactcatcGAGttccagaacggcGAGcctaagaacgtctgccaacttccttttggcgatccatgtgctgtgcaactgatggatGAGggtggtgggaacttgttctttgttgtgGAGttcattGAGaataatgcatgcgca	TTTGACGTTATG	ATCCACCGGTACCATGGCTAGCTTTGACGTTATGcctccagcttatGAGGAGgttgttGAGtacgtccatatttgtgccGAGgagatcattaagaaccagctgcgcatcGAGctcattgctctgGAGcgcaaaaaccaactcatcGAGttccagaacggcGAGcctaagaacgtctgccaacttccttttggcgatccatgtgctgtgcaactgatggatGAGggtggtgggaacttgttctttgttgtgGAGttcattGAGaataatgcatgcgcaTCTAGCGGAGGATCTAGCGGAGG	3_4778_st_to_e_dna_repair_peptides_9NATG	FANCB	8952.0	0.1671134941912422	0.3208270908035644
364	0.0	0.0	22.0	0.0	0.0	0.0	hblOligo37542_Cat3	364	NM_1018113	7.0	TCATACTCTATGAACGTCTGCCAACTTCCTTTTGGCGATCCATGTGCTGTGCAACTGATGGATGAGGGTGGTGGGAACTTGTTCTTTGTTGTGGAGTTCATTGAGAATAATGCATGCGCAGTCTGGAAAGAAGAGTTTCAGGTTGCTGCTAAATGGGAGAAACTCGAGCTTGTCCTGATTGACGACTTTATTGGCGAGGGGGAGGAGCAAGTCCTTCTCCTGTTCAAAGATGAGCTTAATGAGGATTGTCTTGAGTCTAGCGGAGGATCTAGCGGAGG	TCATACTCTATGaacgtctgccaacttccttttggcgatccatgtgctgtgcaactgatggatGAGggtggtgggaacttgttctttgttgtgGAGttcattGAGaataatgcatgcgcagtctggaaagaaGAGtttcaggttgctgctaaatgggagaaactcGAGcttgtcctgattgacgactttattggcGAGgggGAGgagcaagtccttctcctgttcaaagatGAGcttaatGAGgattgtcttGAG	TCATACTCTATG	ATCCACCGGTACCATGGCTAGCTCATACTCTATGaacgtctgccaacttccttttggcgatccatgtgctgtgcaactgatggatGAGggtggtgggaacttgttctttgttgtgGAGttcattGAGaataatgcatgcgcagtctggaaagaaGAGtttcaggttgctgctaaatgggagaaactcGAGcttgtcctgattgacgactttattggcGAGgggGAGgagcaagtccttctcctgttcaaagatGAGcttaatGAGgattgtcttGAGTCTAGCGGAGGATCTAGCGGAGG	3_4778_st_to_e_dna_repair_peptides_9NATG	FANCB	22.0	0.0
365	0.0	3.0	1071.0	0.0	7.0	3.0	hblOligo37542_Cat2	365	NM_1018113	7.0	GGCACCCCTAAGAACGTCTGCCAACTTCCTTTTGGCGATCCATGTGCTGTGCAACTGATGGATTCAGGTGGTGGGAACTTGTTCTTTGTTGTGTCCTTCATTAGCAATAATGCATGCGCAGTCTGGAAAGAAAGCTTTCAGGTTGCTGCTAAATGGGAGAAACTCAGCCTTGTCCTGATTGACGACTTTATTGGCTCAGGGACTGAGCAAGTCCTTCTCCTGTTCAAAGATAGTCTTAATTCCGATTGTCTTACCTCTAGCGGAGGATCTAGCGGAGG	ggcacccctaagaacgtctgccaacttccttttggcgatccatgtgctgtgcaactgatggattcaggtggtgggaacttgttctttgttgtgtccttcattagcaataatgcatgcgcagtctggaaagaaagctttcaggttgctgctaaatgggagaaactcagccttgtcctgattgacgactttattggctcagggactgagcaagtccttctcctgttcaaagatagtcttaattccgattgtcttacc		ATCCACCGGTACCATGGCTAGCggcacccctaagaacgtctgccaacttccttttggcgatccatgtgctgtgcaactgatggattcaggtggtgggaacttgttctttgttgtgtccttcattagcaataatgcatgcgcagtctggaaagaaagctttcaggttgctgctaaatgggagaaactcagccttgtcctgattgacgactttattggctcagggactgagcaagtccttctcctgttcaaagatagtcttaattccgattgtcttaccTCTAGCGGAGGATCTAGCGGAGG	2_wt_dna_repair_peptides	FANCB	1074.0	0.002793296089385475	-3.95068449314507
366	0.0	228.0	1408.0	0.0	6.0	228.0	hblOligo165953_Cat3	366	NM_1018113	8.0	CCCTATTGTATGGCTAAATGGGAGAAACTCGAGCTTGTCCTGATTGACGACTTTATTGGCGAGGGGGAGGAGCAAGTCCTTCTCCTGTTCAAAGATGAGCTTAATGAGGATTGTCTTGAGGAGTTCAAAATTGAGGATCTGGGTAAGATCAATTACGAGGAGGAACCTGAGGACTGTAACGAAGATGATCTTTTCGAAGACAAACAAGAAAATCGCTACCTCGTTGTCCCACCTCTTGAGGAGGGGTTGAAGGTGTCTAGCGGAGGATCTAGCGGAGG	CCCTATTGTATGgctaaatgggagaaactcGAGcttgtcctgattgacgactttattggcGAGgggGAGgagcaagtccttctcctgttcaaagatGAGcttaatGAGgattgtcttGAGGAGttcaaaattGAGgatctgggtaagatcaattacGAGGAGgaacctGAGgactgtaacgaagatgatcttttcgaagacaaacaagaaaatcgctacctcgttgtcccacctcttgagGAGgggttgaaggtg	CCCTATTGTATG	ATCCACCGGTACCATGGCTAGCCCCTATTGTATGgctaaatgggagaaactcGAGcttgtcctgattgacgactttattggcGAGgggGAGgagcaagtccttctcctgttcaaagatGAGcttaatGAGgattgtcttGAGGAGttcaaaattGAGgatctgggtaagatcaattacGAGGAGgaacctGAGgactgtaacgaagatgatcttttcgaagacaaacaagaaaatcgctacctcgttgtcccacctcttgagGAGgggttgaaggtgTCTAGCGGAGGATCTAGCGGAGG	3_4778_st_to_e_dna_repair_peptides_9NATG	FANCB	1636.0	0.1393643031784841	0.10647138087102204
368	0.0	670.0	1296.0	1.0	2.0	670.0	hblOligo37543_Cat3	368	NM_1018113	9.0	ATTCACCCAATGATCAATTACGAGGAGGAACCTGAGGACTGTAACGAAGATGATCTTTTCGAAGACAAACAAGAAAATCGCTACCTCGTTGTCCCACCTCTTGAGGAGGGGTTGAAGGTGTGTTTCGAGGAGTTTCGCGAGCTGCGCCAGCACCTCTTGCTCAAGGAGAAGATTATTGAGAAAGAGTACAAGGCCCTCATTAACTTGGTTCAGGGTAAGGACGACAACGAGGAGGAGGCTGAGGAGAAGGAATGCTCTAGCGGAGGATCTAGCGGAGG	ATTCACCCAATGatcaattacGAGGAGgaacctGAGgactgtaacgaagatgatcttttcgaagacaaacaagaaaatcgctacctcgttgtcccacctcttgagGAGgggttgaaggtgtgtttcGAGGAGtttcgcgagctgcgccagcacctcttgctcaaggagaagattattGAGaaaGAGtacaaggccctcattaacttggttcagggtaaggacgacaacGAGGAGGAGgctgaggagaaggaatgc	ATTCACCCAATG	ATCCACCGGTACCATGGCTAGCATTCACCCAATGatcaattacGAGGAGgaacctGAGgactgtaacgaagatgatcttttcgaagacaaacaagaaaatcgctacctcgttgtcccacctcttgagGAGgggttgaaggtgtgtttcGAGGAGtttcgcgagctgcgccagcacctcttgctcaaggagaagattattGAGaaaGAGtacaaggccctcattaacttggttcagggtaaggacgacaacGAGGAGGAGgctgaggagaaggaatgcTCTAGCGGAGGATCTAGCGGAGG	3_4778_st_to_e_dna_repair_peptides_9NATG	FANCB	1966.0	0.340793489318413	1.2672911241073606
369	0.0	85.0	797.0	0.0	2.0	85.0	hblOligo37543_Cat2	369	NM_1018113	9.0	GATCTGGGTAAGATCAATTACAGTTCTGAACCTTCAGACTGTAACGAAGATGATCTTTTCGAAGACAAACAAGAAAATCGCTACCTCGTTGTCCCACCTCTTGAGACCGGGTTGAAGGTGTGTTTCTCAAGCTTTCGCGAGCTGCGCCAGCACCTCTTGCTCAAGGAGAAGATTATTTCAAAATCTTACAAGGCCCTCATTAACTTGGTTCAGGGTAAGGACGACAACACCTCATCAGCTGAGGAGAAGGAATGCTCTAGCGGAGGATCTAGCGGAGG	gatctgggtaagatcaattacagttctgaaccttcagactgtaacgaagatgatcttttcgaagacaaacaagaaaatcgctacctcgttgtcccacctcttgagaccgggttgaaggtgtgtttctcaagctttcgcgagctgcgccagcacctcttgctcaaggagaagattatttcaaaatcttacaaggccctcattaacttggttcagggtaaggacgacaacacctcatcagctgaggagaaggaatgc		ATCCACCGGTACCATGGCTAGCgatctgggtaagatcaattacagttctgaaccttcagactgtaacgaagatgatcttttcgaagacaaacaagaaaatcgctacctcgttgtcccacctcttgagaccgggttgaaggtgtgtttctcaagctttcgcgagctgcgccagcacctcttgctcaaggagaagattatttcaaaatcttacaaggccctcattaacttggttcagggtaaggacgacaacacctcatcagctgaggagaaggaatgcTCTAGCGGAGGATCTAGCGGAGG	2_wt_dna_repair_peptides	FANCB	882.0	0.0963718820861678	-0.3111521336653298
372	0.0	88.0	957.0	0.0	1.0	88.0	hblOligo37544_Cat3	372	NM_1018113	11.0	GATCGTAAGATGAACGAGGTGCATATCTTGGATGAGAAACTTGAGGATAATTTTCAGGATGAGGAACAGCTTGTGGAGAAAATCTGGTATCGCGTCATCGATGACGAGTTGGTTGTCGGGGTCAAGGAGGAGGAGGAGCTCAAACTTGAGCTCAACGATGTTGAGCTTGAGTTGCTTATGGATCAGGCACACGACGAGCGCTTCCGCTTGCTTAAATGTCAAAACCGCGTCATTAAACTGGAGGAGAATCCTTTTTCTAGCGGAGGATCTAGCGGAGG	GATCGTAAGATGaacGAGgtgcatatcttggatgagaaacttGAGgataattttcaggatGAGgaacagcttgtggagaaaatctggtatcgcgtcatcgatgacGAGttggttgtcggggtcaagGAGGAGGAGGAGctcaaacttGAGctcaacgatgttGAGcttGAGttgcttatggatcaggcacacgacGAGcgcttccgcttgcttaaatgtcaaaaccgcgtcattaaactgGAGGAGaatcctttt	GATCGTAAGATG	ATCCACCGGTACCATGGCTAGCGATCGTAAGATGaacGAGgtgcatatcttggatgagaaacttGAGgataattttcaggatGAGgaacagcttgtggagaaaatctggtatcgcgtcatcgatgacGAGttggttgtcggggtcaagGAGGAGGAGGAGctcaaacttGAGctcaacgatgttGAGcttGAGttgcttatggatcaggcacacgacGAGcgcttccgcttgcttaaatgtcaaaaccgcgtcattaaactgGAGGAGaatccttttTCTAGCGGAGGATCTAGCGGAGG	3_4778_st_to_e_dna_repair_peptides_9NATG	FANCB	1045.0	0.08421052631578947	-0.4594152883401792
374	0.0	110.0	491.0	100.0	1.0	110.0	hblOligo165955_Cat3	374	NM_1018113	12.0	GGCATCTGGATGGAGCTCAACGATGTTGAGCTTGAGTTGCTTATGGATCAGGCACACGACGAGCGCTTCCGCTTGCTTAAATGTCAAAACCGCGTCATTAAACTGGAGGAGAATCCTTTTCCTGCCCCATATTTGATGCCTTGCGAAATTGGCCTTGAAGCCAAGCGCGTGGAGCTGGAGCCTGACGAGAAGAAAGAGGAAGAGTTTGTGTGCGAGCATCCAGAGAAGAAGGAATGTGTTCAGATCATTGAGGCCTCTAGCGGAGGATCTAGCGGAGG	GGCATCTGGATGGAGctcaacgatgttGAGcttGAGttgcttatggatcaggcacacgacGAGcgcttccgcttgcttaaatgtcaaaaccgcgtcattaaactgGAGGAGaatccttttcctgccccatatttgatgccttgcgaaattggccttgaagccaagcgcgtgGAGctgGAGcctgacGAGaagaaagaggaaGAGtttgtgtgcgagcatccaGAGaagaaggaatgtgttcagatcattGAGgcc	GGCATCTGGATG	ATCCACCGGTACCATGGCTAGCGGCATCTGGATGGAGctcaacgatgttGAGcttGAGttgcttatggatcaggcacacgacGAGcgcttccgcttgcttaaatgtcaaaaccgcgtcattaaactgGAGGAGaatccttttcctgccccatatttgatgccttgcgaaattggccttgaagccaagcgcgtgGAGctgGAGcctgacGAGaagaaagaggaaGAGtttgtgtgcgagcatccaGAGaagaaggaatgtgttcagatcattGAGgccTCTAGCGGAGGATCTAGCGGAGG	3_4778_st_to_e_dna_repair_peptides_9NATG	FANCB	601.0	0.18302828618968386	0.4310875266324645
380	0.0	119.0	88.0	0.0	1.0	119.0	hblOligo37546_Cat3	380	NM_1018113	15.0	TCATTGATAATGGAGTTCCCAAAAAAGAAACCTATTGAGCACATGGAAGATCTTTTTGCCTTGCTCGCAGCTTTTCATAAGGAGTGTTTTCAAATCGAGGAGCCTGGGTACGCATTGAACGAGATGAAGGTCTGGTTGTTGGAACATATGAAATGCGAAATTATCAAAGAGTTCCCTGAAGTGTATTTCTGCGAGCGCCCAGGCGAGTTCTACGGCGAGCTTTTCGAGTGGAAACAGCGCGAGCCTTTCGAGGGTTCTAGCGGAGGATCTAGCGGAGG	TCATTGATAATGGAGttcccaaaaaagaaacctattgagcacatggaagatctttttgccttgctcgcagcttttcataagGAGtgttttcaaatcGAGGAGcctgggtacgcattgaacGAGatgaaggtctggttgttggaacatatgaaatgcgaaattatcaaagagttccctgaagtgtatttctgcgagcgcccaggcGAGttctacggcGAGcttttcGAGtggaaacagcgcGAGcctttcgagggt	TCATTGATAATG	ATCCACCGGTACCATGGCTAGCTCATTGATAATGGAGttcccaaaaaagaaacctattgagcacatggaagatctttttgccttgctcgcagcttttcataagGAGtgttttcaaatcGAGGAGcctgggtacgcattgaacGAGatgaaggtctggttgttggaacatatgaaatgcgaaattatcaaagagttccctgaagtgtatttctgcgagcgcccaggcGAGttctacggcGAGcttttcGAGtggaaacagcgcGAGcctttcgagggtTCTAGCGGAGGATCTAGCGGAGG	3_4778_st_to_e_dna_repair_peptides_9NATG	FANCB	207.0	0.5748792270531401	2.2288379672678915
383	0.0	1.0	187.0	0.0	1.0	1.0	hblOligo165957_Cat2	383	NM_1018113	16.0	TTGTTGGAACATATGAAATGCGAAATTATCAAAGAGTTCCCTGAAGTGTATTTCTGCGAGCGCCCAGGCAGTTTCTACGGCACACTTTTCACCTGGAAACAGCGCACACCTTTCGAGGGTATCCTCATCATCTATAGTCGCAATCAAACCGTCATGTTCCAATGTTTGCACAATCTGATCCGCATCTTGCCTATCAATTGTTTTCTGAAGAACCTTAAGTCTGGCTCTGAGAATTTTCTCATTGATAATATGGCCTCTAGCGGAGGATCTAGCGGAGG	ttgttggaacatatgaaatgcgaaattatcaaagagttccctgaagtgtatttctgcgagcgcccaggcagtttctacggcacacttttcacctggaaacagcgcacacctttcgagggtatcctcatcatctatagtcgcaatcaaaccgtcatgttccaatgtttgcacaatctgatccgcatcttgcctatcaattgttttctgaagaaccttaagtctggctctgagaattttctcattgataatatggcc		ATCCACCGGTACCATGGCTAGCttgttggaacatatgaaatgcgaaattatcaaagagttccctgaagtgtatttctgcgagcgcccaggcagtttctacggcacacttttcacctggaaacagcgcacacctttcgagggtatcctcatcatctatagtcgcaatcaaaccgtcatgttccaatgtttgcacaatctgatccgcatcttgcctatcaattgttttctgaagaaccttaagtctggctctgagaattttctcattgataatatggccTCTAGCGGAGGATCTAGCGGAGG	2_wt_dna_repair_peptides	FANCB	188.0	0.005319148936170213	-3.304057328220018
384	0.0	89.0	862.0	1.0	6.0	89.0	hblOligo37547_Cat3	384	NM_1018113	17.0	AAACGCCAGATGGAGGTCATGTTCCAATGTTTGCACAATCTGATCCGCATCTTGCCTATCAATTGTTTTCTGAAGAACCTTAAGGAGGGCGAGGAGAATTTTCTCATTGATAATATGGCCTTTGAGCTCGAAAAGGAACTCGTTGAGTTGGAGGAGTTGGAGGAGGCAATCGCTAAACACGAGGAGAACTTTATGCAACGCTGCGAGGTCGAGAAGGGCAAAGAGGAGGTTGTTGCCGCTGCACTCGAGGATCGCTCTAGCGGAGGATCTAGCGGAGG	AAACGCCAGATGGAGgtcatgttccaatgtttgcacaatctgatccgcatcttgcctatcaattgttttctgaagaaccttaagGAGggcGAGgagaattttctcattgataatatggcctttGAGctcgaaaaggaactcgttGAGttgGAGGAGttgGAGGAGgcaatcgctaaacacgagGAGaactttatgcaacgctgcgaggtcGAGaagggcaaaGAGGAGgttgttgccgctgcactcGAGgatcgc	AAACGCCAGATG	ATCCACCGGTACCATGGCTAGCAAACGCCAGATGGAGgtcatgttccaatgtttgcacaatctgatccgcatcttgcctatcaattgttttctgaagaaccttaagGAGggcGAGgagaattttctcattgataatatggcctttGAGctcgaaaaggaactcgttGAGttgGAGGAGttgGAGGAGgcaatcgctaaacacgagGAGaactttatgcaacgctgcgaggtcGAGaagggcaaaGAGGAGgttgttgccgctgcactcGAGgatcgcTCTAGCGGAGGATCTAGCGGAGG	3_4778_st_to_e_dna_repair_peptides_9NATG	FANCB	951.0	0.0935856992639327	-0.3435676122969844
385	0.0	747.0	3014.0	0.0	8.0	747.0	hblOligo37547_Cat2	385	NM_1018113	17.0	AGTCGCAATCAAACCGTCATGTTCCAATGTTTGCACAATCTGATCCGCATCTTGCCTATCAATTGTTTTCTGAAGAACCTTAAGTCTGGCTCTGAGAATTTTCTCATTGATAATATGGCCTTTACCCTCGAAAAGGAACTCGTTACCTTGTCATCATTGTCCTCAGCAATCGCTAAACACGAGTCTAACTTTATGCAACGCTGCGAGGTCTCCAAGGGCAAAAGCTCCGTTGTTGCCGCTGCACTCTCAGATCGCTCTAGCGGAGGATCTAGCGGAGG	agtcgcaatcaaaccgtcatgttccaatgtttgcacaatctgatccgcatcttgcctatcaattgttttctgaagaaccttaagtctggctctgagaattttctcattgataatatggcctttaccctcgaaaaggaactcgttaccttgtcatcattgtcctcagcaatcgctaaacacgagtctaactttatgcaacgctgcgaggtctccaagggcaaaagctccgttgttgccgctgcactctcagatcgc		ATCCACCGGTACCATGGCTAGCagtcgcaatcaaaccgtcatgttccaatgtttgcacaatctgatccgcatcttgcctatcaattgttttctgaagaaccttaagtctggctctgagaattttctcattgataatatggcctttaccctcgaaaaggaactcgttaccttgtcatcattgtcctcagcaatcgctaaacacgagtctaactttatgcaacgctgcgaggtctccaagggcaaaagctccgttgttgccgctgcactctcagatcgcTCTAGCGGAGGATCTAGCGGAGG	2_wt_dna_repair_peptides	FANCB	3761.0	0.19861738899228928	0.5320930945809452
386	0.0	357.0	1106.0	0.0	5.0	357.0	hblOligo165958_Cat3	386	NM_1018113	18.0	TCCGGATTTATGTTGGAGGAGTTGGAGGAGGCAATCGCTAAACACGAGGAGAACTTTATGCAACGCTGCGAGGTCGAGAAGGGCAAAGAGGAGGTTGTTGCCGCTGCACTCGAGGATCGCCGCGAGAATATTCATCCTTACCGCAAAGAGTTGCAACGCGAAAAAAAAAAAATGTTGCAAGAGAATCTGAAGGTGGAGGGGGCCCTTTATCGCGAGATTGAGCTCAAAGTTGCAGAGGTCCAGCTTAAGGAGGACTCTAGCGGAGGATCTAGCGGAGG	TCCGGATTTATGttgGAGGAGttgGAGGAGgcaatcgctaaacacgagGAGaactttatgcaacgctgcgaggtcGAGaagggcaaaGAGGAGgttgttgccgctgcactcGAGgatcgccgcgagaatattcatccttaccgcaaagagttgcaacgcgaaaaaaaaaaaatgttgcaaGAGaatctgaaggtgGAGggggccctttatcgcgagattGAGctcaaagttgcagaggtccagcttaagGAGgac	TCCGGATTTATG	ATCCACCGGTACCATGGCTAGCTCCGGATTTATGttgGAGGAGttgGAGGAGgcaatcgctaaacacgagGAGaactttatgcaacgctgcgaggtcGAGaagggcaaaGAGGAGgttgttgccgctgcactcGAGgatcgccgcgagaatattcatccttaccgcaaagagttgcaacgcgaaaaaaaaaaaatgttgcaaGAGaatctgaaggtgGAGggggccctttatcgcgagattGAGctcaaagttgcagaggtccagcttaagGAGgacTCTAGCGGAGGATCTAGCGGAGG	3_4778_st_to_e_dna_repair_peptides_9NATG	FANCB	1463.0	0.24401913875598086	0.7962818883319278
387	0.0	1012.0	15352.0	58.0	9.0	1012.0	hblOligo165958_Cat2	387	NM_1018113	18.0	GAACTCGTTACCTTGTCATCATTGTCCTCAGCAATCGCTAAACACGAGTCTAACTTTATGCAACGCTGCGAGGTCTCCAAGGGCAAAAGCTCCGTTGTTGCCGCTGCACTCTCAGATCGCCGCGAGAATATTCATCCTTACCGCAAAGAGTTGCAACGCGAAAAAAAAAAAATGTTGCAAACTAATCTGAAGGTGTCCGGGGCCCTTTATCGCGAGATTACCCTCAAAGTTGCAGAGGTCCAGCTTAAGTCCGACTCTAGCGGAGGATCTAGCGGAGG	gaactcgttaccttgtcatcattgtcctcagcaatcgctaaacacgagtctaactttatgcaacgctgcgaggtctccaagggcaaaagctccgttgttgccgctgcactctcagatcgccgcgagaatattcatccttaccgcaaagagttgcaacgcgaaaaaaaaaaaatgttgcaaactaatctgaaggtgtccggggccctttatcgcgagattaccctcaaagttgcagaggtccagcttaagtccgac		ATCCACCGGTACCATGGCTAGCgaactcgttaccttgtcatcattgtcctcagcaatcgctaaacacgagtctaactttatgcaacgctgcgaggtctccaagggcaaaagctccgttgttgccgctgcactctcagatcgccgcgagaatattcatccttaccgcaaagagttgcaacgcgaaaaaaaaaaaatgttgcaaactaatctgaaggtgtccggggccctttatcgcgagattaccctcaaagttgcagaggtccagcttaagtccgacTCTAGCGGAGGATCTAGCGGAGG	2_wt_dna_repair_peptides	FANCB	16364.0	0.06184307015399658	-0.7922658992055562
388	0.0	0.0	57.0	0.0	0.0	0.0	hblOligo37548_Cat3	388	NM_1018113	19.0	CGGTCTCTGATGAAACACGAGGAGAACTTTATGCAACGCTGCGAGGTCGAGAAGGGCAAAGAGGAGGTTGTTGCCGCTGCACTCGAGGATCGCCGCGAGAATATTCATCCTTACCGCAAAGAGTTGCAACGCGAAAAAAAAAAAATGTTGCAAGAGAATCTGAAGGTGGAGGGGGCCCTTTATCGCGAGATTGAGCTCAAAGTTGCAGAGGTCCAGCTTAAGGAGGACTTCGCTGCTCAGAAGTTGGAGAACCTCTCTAGCGGAGGATCTAGCGGAGG	CGGTCTCTGATGaaacacgagGAGaactttatgcaacgctgcgaggtcGAGaagggcaaaGAGGAGgttgttgccgctgcactcGAGgatcgccgcgagaatattcatccttaccgcaaagagttgcaacgcgaaaaaaaaaaaatgttgcaaGAGaatctgaaggtgGAGggggccctttatcgcgagattGAGctcaaagttgcagaggtccagcttaagGAGgacttcgctgctcagaagttgGAGaacctc	CGGTCTCTGATG	ATCCACCGGTACCATGGCTAGCCGGTCTCTGATGaaacacgagGAGaactttatgcaacgctgcgaggtcGAGaagggcaaaGAGGAGgttgttgccgctgcactcGAGgatcgccgcgagaatattcatccttaccgcaaagagttgcaacgcgaaaaaaaaaaaatgttgcaaGAGaatctgaaggtgGAGggggccctttatcgcgagattGAGctcaaagttgcagaggtccagcttaagGAGgacttcgctgctcagaagttgGAGaacctcTCTAGCGGAGGATCTAGCGGAGG	3_4778_st_to_e_dna_repair_peptides_9NATG	FANCB	57.0	0.0
389	0.0	117.0	3370.0	2.0	10.0	117.0	hblOligo37548_Cat2	389	NM_1018113	19.0	TCAGCAATCGCTAAACACGAGTCTAACTTTATGCAACGCTGCGAGGTCTCCAAGGGCAAAAGCTCCGTTGTTGCCGCTGCACTCTCAGATCGCCGCGAGAATATTCATCCTTACCGCAAAGAGTTGCAACGCGAAAAAAAAAAAATGTTGCAAACTAATCTGAAGGTGTCCGGGGCCCTTTATCGCGAGATTACCCTCAAAGTTGCAGAGGTCCAGCTTAAGTCCGACTTCGCTGCTCAGAAGTTGAGTAACCTCTCTAGCGGAGGATCTAGCGGAGG	tcagcaatcgctaaacacgagtctaactttatgcaacgctgcgaggtctccaagggcaaaagctccgttgttgccgctgcactctcagatcgccgcgagaatattcatccttaccgcaaagagttgcaacgcgaaaaaaaaaaaatgttgcaaactaatctgaaggtgtccggggccctttatcgcgagattaccctcaaagttgcagaggtccagcttaagtccgacttcgctgctcagaagttgagtaacctc		ATCCACCGGTACCATGGCTAGCtcagcaatcgctaaacacgagtctaactttatgcaacgctgcgaggtctccaagggcaaaagctccgttgttgccgctgcactctcagatcgccgcgagaatattcatccttaccgcaaagagttgcaacgcgaaaaaaaaaaaatgttgcaaactaatctgaaggtgtccggggccctttatcgcgagattaccctcaaagttgcagaggtccagcttaagtccgacttcgctgctcagaagttgagtaacctcTCTAGCGGAGGATCTAGCGGAGG	2_wt_dna_repair_peptides	FANCB	3487.0	0.03355319759105248	-1.4334427999140824
396	0.0	25.0	460.0	0.0	1.0	25.0	hblOligo252076_Cat2	396	NM_1024844	1.0	ATCAGCGTGCTGCAAACATCAAGCAGCTCCCTTCGCATGGGCGCATACGTTTTCATTGGGGTGGGCGCCGTGACAATGTTGATGGGGTTTCTTGGTTGTATCGGCGCTGTGAACGAAGTGCGCTGTCTCCTCGGTTTGTTGAAGCAGGAGATGGGCGGCATCGTGACTGAACTCATTCGCGACTATAATAGTTCCCGCGAGGACTCTCTGCAAGACGCCTGGGATTACGTGCAAGCCCAAGTCAAATGCTGCGGGTCTAGCGGAGGATCTAGCGGAGG	atcagcgtgctgcaaacatcaagcagctcccttcgcatgggcgcatacgttttcattggggtgggcgccgtgacaatgttgatggggtttcttggttgtatcggcgctgtgaacgaagtgcgctgtctcctcggtttgttgaagcaggagatgggcggcatcgtgactgaactcattcgcgactataatagttcccgcgaggactctctgcaagacgcctgggattacgtgcaagcccaagtcaaatgctgcggg		ATCCACCGGTACCATGGCTAGCatcagcgtgctgcaaacatcaagcagctcccttcgcatgggcgcatacgttttcattggggtgggcgccgtgacaatgttgatggggtttcttggttgtatcggcgctgtgaacgaagtgcgctgtctcctcggtttgttgaagcaggagatgggcggcatcgtgactgaactcattcgcgactataatagttcccgcgaggactctctgcaagacgcctgggattacgtgcaagcccaagtcaaatgctgcgggTCTAGCGGAGGATCTAGCGGAGG	2_wt_dna_repair_peptides	CD82	485.0	0.05154639175257732	-0.9852993759803712
397	0.0	893.0	7564.0	1.0	27.0	893.0	hblOligo31944_Cat3	397	NM_1025248	1.0	AGGCTTTACATGCCTCGCCCTGCCCTGTGTTATCATTTTTTGGAGGAGTTGCTCCGCGAGGCCATGCAAAACGCTCGCGGGGCACGCCAACGCGCTGAAGCAGCAGTCTTGGAGGGGCCAGGGCCTCCATTGGGTCGCGCTGCACAACATGGTATTCCTCGCCCACTGGAGGAGGCAGGGCGCCTTGAGCAAGGTTGCCGCGGTGCAGAGGAGGTGGGGGCCGCCGGTTGGAAGGGGGAACTCCCTAAAGCTGGTTCTAGCGGAGGATCTAGCGGAGG	AGGCTTTACATGcctcgccctgccctgtgttatcattttttgGAGGAGttgctccgcGAGgccatgcaaaacgctcgcggggcacgccaacgcgctgaagcagcagtcttgGAGgggccagggcctccattgggtcgcgctgcacaacatggtattcctcgcccactgGAGGAGgcagggcgccttGAGcaaggttgccgcggtgcaGAGGAGgtgggggccgccggttggaagggggaactccctaaagctggt	AGGCTTTACATG	ATCCACCGGTACCATGGCTAGCAGGCTTTACATGcctcgccctgccctgtgttatcattttttgGAGGAGttgctccgcGAGgccatgcaaaacgctcgcggggcacgccaacgcgctgaagcagcagtcttgGAGgggccagggcctccattgggtcgcgctgcacaacatggtattcctcgcccactgGAGGAGgcagggcgccttGAGcaaggttgccgcggtgcaGAGGAGgtgggggccgccggttggaagggggaactccctaaagctggtTCTAGCGGAGGATCTAGCGGAGG	3_4778_st_to_e_dna_repair_peptides_9NATG	DUT	8457.0	0.10559299988175476	-0.20951756026728052
399	0.0	55.0	462.0	0.0	2.0	55.0	hblOligo160806_Cat3	399	NM_1025248	2.0	GAGTTAGTCATGCAACATGGTATTCCTCGCCCACTGGAGGAGGCAGGGCGCCTTGAGCAAGGTTGCCGCGGTGCAGAGGAGGTGGGGGCCGCCGGTTGGAAGGGGGAACTCCCTAAAGCTGGTGGCGAGCCAGCTCCTGGCCCAGAAGAGCCAGCAATTGAGCCAGAGAAGCGCGCCCGCCCAGCTGAAGTGGGGGGTATGCAGTTGCGCTTTGCCCGCCTTGAGGAACACGCCGAGGCCCCAGAGCGCGGTGAGTCTAGCGGAGGATCTAGCGGAGG	GAGTTAGTCATGcaacatggtattcctcgcccactgGAGGAGgcagggcgccttGAGcaaggttgccgcggtgcaGAGGAGgtgggggccgccggttggaagggggaactccctaaagctggtggcGAGccagctcctggcccagaaGAGccagcaattGAGccaGAGaagcgcgcccgcccagctgaagtggggggtatgcagttgcgctttgcccgccttGAGgaacacgccGAGgccccaGAGcgcggtGAG	GAGTTAGTCATG	ATCCACCGGTACCATGGCTAGCGAGTTAGTCATGcaacatggtattcctcgcccactgGAGGAGgcagggcgccttGAGcaaggttgccgcggtgcaGAGGAGgtgggggccgccggttggaagggggaactccctaaagctggtggcGAGccagctcctggcccagaaGAGccagcaattGAGccaGAGaagcgcgcccgcccagctgaagtggggggtatgcagttgcgctttgcccgccttGAGgaacacgccGAGgccccaGAGcgcggtGAGTCTAGCGGAGGATCTAGCGGAGG	3_4778_st_to_e_dna_repair_peptides_9NATG	DUT	517.0	0.10638297872340426	-0.20118041721469915
400	0.0	2161.0	9360.0	0.0	29.0	2161.0	hblOligo160806_Cat2	400	NM_1025248	2.0	GGTCGCGCTGCACAACATGGTATTCCTCGCCCACTGAGTTCAGCAGGGCGCCTTTCACAAGGTTGCCGCGGTGCATCCACTGTGGGGGCCGCCGGTTGGAAGGGGGAACTCCCTAAAGCTGGTGGCTCCCCAGCTCCTGGCCCAGAAACACCAGCAATTTCACCAAGTAAGCGCGCCCGCCCAGCTGAAGTGGGGGGTATGCAGTTGCGCTTTGCCCGCCTTAGTGAACACGCCACAGCCCCAACCCGCGGTAGCTCTAGCGGAGGATCTAGCGGAGG	ggtcgcgctgcacaacatggtattcctcgcccactgagttcagcagggcgcctttcacaaggttgccgcggtgcatccactgtgggggccgccggttggaagggggaactccctaaagctggtggctccccagctcctggcccagaaacaccagcaatttcaccaagtaagcgcgcccgcccagctgaagtggggggtatgcagttgcgctttgcccgccttagtgaacacgccacagccccaacccgcggtagc		ATCCACCGGTACCATGGCTAGCggtcgcgctgcacaacatggtattcctcgcccactgagttcagcagggcgcctttcacaaggttgccgcggtgcatccactgtgggggccgccggttggaagggggaactccctaaagctggtggctccccagctcctggcccagaaacaccagcaatttcaccaagtaagcgcgcccgcccagctgaagtggggggtatgcagttgcgctttgcccgccttagtgaacacgccacagccccaacccgcggtagcTCTAGCGGAGGATCTAGCGGAGG	2_wt_dna_repair_peptides	DUT	11521.0	0.18757052339206667	0.46117707566981725
401	0.0	621.0	506.0	0.0	3.0	621.0	hblOligo31945_Cat3	401	NM_1025248	3.0	CGGTTCTGGATGGAGCCAGCAATTGAGCCAGAGAAGCGCGCCCGCCCAGCTGAAGTGGGGGGTATGCAGTTGCGCTTTGCCCGCCTTGAGGAACACGCCGAGGCCCCAGAGCGCGGTGAGGCTCGCGCTGCCGGGTACGATCTGTACGAGGCATATGACTACGAGATTCCACCAATGGAAAAGGCCGTGGTTAAAGAGGACATTCAGATCGCATTGCCTGAGGGGTGTTACGGGCGCGTCGCACCTCGCGAGGGCTCTAGCGGAGGATCTAGCGGAGG	CGGTTCTGGATGGAGccagcaattGAGccaGAGaagcgcgcccgcccagctgaagtggggggtatgcagttgcgctttgcccgccttGAGgaacacgccGAGgccccaGAGcgcggtGAGgctcgcgctgccgggtacgatctgtacGAGgcatatgactacGAGattccaccaatggaaaaggccgtggttaaaGAGgacattcagatcgcattgcctGAGgggtgttacgggcgcgtcgcacctcgcGAGggc	CGGTTCTGGATG	ATCCACCGGTACCATGGCTAGCCGGTTCTGGATGGAGccagcaattGAGccaGAGaagcgcgcccgcccagctgaagtggggggtatgcagttgcgctttgcccgccttGAGgaacacgccGAGgccccaGAGcgcggtGAGgctcgcgctgccgggtacgatctgtacGAGgcatatgactacGAGattccaccaatggaaaaggccgtggttaaaGAGgacattcagatcgcattgcctGAGgggtgttacgggcgcgtcgcacctcgcGAGggcTCTAGCGGAGGATCTAGCGGAGG	3_4778_st_to_e_dna_repair_peptides_9NATG	DUT	1127.0	0.5510204081632653	2.131845701280582
402	0.0	189.0	674.0	0.0	3.0	189.0	hblOligo31945_Cat2	402	NM_1025248	3.0	CCTGGCCCAGAAACACCAGCAATTTCACCAAGTAAGCGCGCCCGCCCAGCTGAAGTGGGGGGTATGCAGTTGCGCTTTGCCCGCCTTAGTGAACACGCCACAGCCCCAACCCGCGGTAGCGCTCGCGCTGCCGGGTACGATCTGTACTCCGCATATGACTACACCATTCCACCAATGGAAAAGGCCGTGGTTAAAACTGACATTCAGATCGCATTGCCTTCCGGGTGTTACGGGCGCGTCGCACCTCGCTCCGGCTCTAGCGGAGGATCTAGCGGAGG	cctggcccagaaacaccagcaatttcaccaagtaagcgcgcccgcccagctgaagtggggggtatgcagttgcgctttgcccgccttagtgaacacgccacagccccaacccgcggtagcgctcgcgctgccgggtacgatctgtactccgcatatgactacaccattccaccaatggaaaaggccgtggttaaaactgacattcagatcgcattgccttccgggtgttacgggcgcgtcgcacctcgctccggc		ATCCACCGGTACCATGGCTAGCcctggcccagaaacaccagcaatttcaccaagtaagcgcgcccgcccagctgaagtggggggtatgcagttgcgctttgcccgccttagtgaacacgccacagccccaacccgcggtagcgctcgcgctgccgggtacgatctgtactccgcatatgactacaccattccaccaatggaaaaggccgtggttaaaactgacattcagatcgcattgccttccgggtgttacgggcgcgtcgcacctcgctccggcTCTAGCGGAGGATCTAGCGGAGG	2_wt_dna_repair_peptides	DUT	863.0	0.2190034762456547	0.6555681927819041
403	0.0	46.0	179.0	0.0	0.0	46.0	hblOligo160807_Cat3	403	NM_1025248	4.0	CTAATTGGCATGGAGGCATATGACTACGAGATTCCACCAATGGAAAAGGCCGTGGTTAAAGAGGACATTCAGATCGCATTGCCTGAGGGGTGTTACGGGCGCGTCGCACCTCGCGAGGGCTTGGCAGCAAAGCACTTCATTGACGTGGGCGCAGGGGTGATTGATGAAGACTACCGCGGCAACGTTGGTGTTGTGCTGTTCAACTTTGGTAAAGAGAAGTTTGAGGTTAAGAAGGGTGATCGCATCGCACAGCTTTCTAGCGGAGGATCTAGCGGAGG	CTAATTGGCATGGAGgcatatgactacGAGattccaccaatggaaaaggccgtggttaaaGAGgacattcagatcgcattgcctGAGgggtgttacgggcgcgtcgcacctcgcGAGggcttggcagcaaagcacttcattgacgtgggcgcaggggtgattgatgaagactaccgcggcaacgttggtgttgtgctgttcaactttggtaaagagaagtttgaggttaagaagggtgatcgcatcgcacagctt	CTAATTGGCATG	ATCCACCGGTACCATGGCTAGCCTAATTGGCATGGAGgcatatgactacGAGattccaccaatggaaaaggccgtggttaaaGAGgacattcagatcgcattgcctGAGgggtgttacgggcgcgtcgcacctcgcGAGggcttggcagcaaagcacttcattgacgtgggcgcaggggtgattgatgaagactaccgcggcaacgttggtgttgtgctgttcaactttggtaaagagaagtttgaggttaagaagggtgatcgcatcgcacagcttTCTAGCGGAGGATCTAGCGGAGG	3_4778_st_to_e_dna_repair_peptides_9NATG	DUT	225.0	0.20444444444444446	0.5683068792829087
404	0.0	322.0	3580.0	0.0	7.0	322.0	hblOligo160807_Cat2	404	NM_1025248	4.0	TACGATCTGTACTCCGCATATGACTACACCATTCCACCAATGGAAAAGGCCGTGGTTAAAACTGACATTCAGATCGCATTGCCTTCCGGGTGTTACGGGCGCGTCGCACCTCGCTCCGGCTTGGCAGCAAAGCACTTCATTGACGTGGGCGCAGGGGTGATTGATGAAGACTACCGCGGCAACGTTGGTGTTGTGCTGTTCAACTTTGGTAAAGAGAAGTTTGAGGTTAAGAAGGGTGATCGCATCGCACAGCTTTCTAGCGGAGGATCTAGCGGAGG	tacgatctgtactccgcatatgactacaccattccaccaatggaaaaggccgtggttaaaactgacattcagatcgcattgccttccgggtgttacgggcgcgtcgcacctcgctccggcttggcagcaaagcacttcattgacgtgggcgcaggggtgattgatgaagactaccgcggcaacgttggtgttgtgctgttcaactttggtaaagagaagtttgaggttaagaagggtgatcgcatcgcacagctt		ATCCACCGGTACCATGGCTAGCtacgatctgtactccgcatatgactacaccattccaccaatggaaaaggccgtggttaaaactgacattcagatcgcattgccttccgggtgttacgggcgcgtcgcacctcgctccggcttggcagcaaagcacttcattgacgtgggcgcaggggtgattgatgaagactaccgcggcaacgttggtgttgtgctgttcaactttggtaaagagaagtttgaggttaagaagggtgatcgcatcgcacagcttTCTAGCGGAGGATCTAGCGGAGG	2_wt_dna_repair_peptides	DUT	3902.0	0.08252178370066633	-0.48151524521576894
405	0.0	360.0	507.0	0.0	5.0	360.0	hblOligo31946_Cat3	405	NM_1025248	5.0	AGCTCTCGTATGCCTCGCGAGGGCTTGGCAGCAAAGCACTTCATTGACGTGGGCGCAGGGGTGATTGATGAAGACTACCGCGGCAACGTTGGTGTTGTGCTGTTCAACTTTGGTAAAGAGAAGTTTGAGGTTAAGAAGGGTGATCGCATCGCACAGCTTATTTGTGAACGCATCTTCTATCCTGAGATTGAGGAGGTCCAAGCCTTGGACGATGAGGAGCGCGGCGAGGGCGGGTTCGGCGAGGAGGGCAAGAACTCTAGCGGAGGATCTAGCGGAGG	AGCTCTCGTATGcctcgcGAGggcttggcagcaaagcacttcattgacgtgggcgcaggggtgattgatgaagactaccgcggcaacgttggtgttgtgctgttcaactttggtaaagagaagtttgaggttaagaagggtgatcgcatcgcacagcttatttgtgaacgcatcttctatcctgagattgaggaggtccaagccttggacgatGAGgagcgcggcGAGggcgggttcggcGAGGAGggcaagaac	AGCTCTCGTATG	ATCCACCGGTACCATGGCTAGCAGCTCTCGTATGcctcgcGAGggcttggcagcaaagcacttcattgacgtgggcgcaggggtgattgatgaagactaccgcggcaacgttggtgttgtgctgttcaactttggtaaagagaagtttgaggttaagaagggtgatcgcatcgcacagcttatttgtgaacgcatcttctatcctgagattgaggaggtccaagccttggacgatGAGgagcgcggcGAGggcgggttcggcGAGGAGggcaagaacTCTAGCGGAGGATCTAGCGGAGG	3_4778_st_to_e_dna_repair_peptides_9NATG	DUT	867.0	0.41522491349480967	1.584644316493541
406	0.0	245.0	589.0	0.0	6.0	245.0	hblOligo31946_Cat2	406	NM_1025248	5.0	GGGCGCGTCGCACCTCGCTCCGGCTTGGCAGCAAAGCACTTCATTGACGTGGGCGCAGGGGTGATTGATGAAGACTACCGCGGCAACGTTGGTGTTGTGCTGTTCAACTTTGGTAAAGAGAAGTTTGAGGTTAAGAAGGGTGATCGCATCGCACAGCTTATTTGTGAACGCATCTTCTATCCTGAGATTGAGGAGGTCCAAGCCTTGGACGATACAGAGCGCGGCAGCGGCGGGTTCGGCAGCACTGGCAAGAACTCTAGCGGAGGATCTAGCGGAGG	gggcgcgtcgcacctcgctccggcttggcagcaaagcacttcattgacgtgggcgcaggggtgattgatgaagactaccgcggcaacgttggtgttgtgctgttcaactttggtaaagagaagtttgaggttaagaagggtgatcgcatcgcacagcttatttgtgaacgcatcttctatcctgagattgaggaggtccaagccttggacgatacagagcgcggcagcggcgggttcggcagcactggcaagaac		ATCCACCGGTACCATGGCTAGCgggcgcgtcgcacctcgctccggcttggcagcaaagcacttcattgacgtgggcgcaggggtgattgatgaagactaccgcggcaacgttggtgttgtgctgttcaactttggtaaagagaagtttgaggttaagaagggtgatcgcatcgcacagcttatttgtgaacgcatcttctatcctgagattgaggaggtccaagccttggacgatacagagcgcggcagcggcgggttcggcagcactggcaagaacTCTAGCGGAGGATCTAGCGGAGG	2_wt_dna_repair_peptides	DUT	834.0	0.29376498800959233	1.049883315527709
408	0.0	3428.0	8748.0	2.0	34.0	3428.0	hblOligo134487_Cat6	408	NM_1029882	2.0	TCCCCACCAGATAAAGCCTTTAGTACACATGCTTTTAGCGAGAACCCACGCCCACCACCACGCCGCGACCCTTCAACTCGCCGCCCTCCAGTCCTCGCAAAGGGTGACGACCCATTGCCACCTCGCGCCGCACGCCCTGTCTCTCAGGCACGCTGCCCTACCCCTGTCGGTGATGGTTCCTCATCACGCCGCTGTTGGGATAACGGTCGCGTGAATCTTCGCCCTGTCGTTCAACTGATCGATATTATGAAGGACTCTAGCGGAGGATCTAGCGGAGG	tccccaccagataaagcctttagtacacatgcttttagcgagaacccacgcccaccaccacgccgcgacccttcaactcgccgccctccagtcctcgcaaagggtgacgacccattgccacctcgcgccgcacgccctgtctctcaggcacgctgccctacccctgtcggtgatggttcctcatcacgccgctgttgggataacggtcgcgtgaatcttcgccctgtcgttcaactgatcgatattatgaaggac		ATCCACCGGTACCATGGCTAGCtccccaccagataaagcctttagtacacatgcttttagcgagaacccacgcccaccaccacgccgcgacccttcaactcgccgccctccagtcctcgcaaagggtgacgacccattgccacctcgcgccgcacgccctgtctctcaggcacgctgccctacccctgtcggtgatggttcctcatcacgccgctgttgggataacggtcgcgtgaatcttcgccctgtcgttcaactgatcgatattatgaaggacTCTAGCGGAGGATCTAGCGGAGG	6_phosphoprotein_peptides	AHDC1	12176.0	0.28153745072273323	0.9902031865555807
409	0.0	1024.0	3631.0	0.0	17.0	1024.0	hblOligo3303_Cat6	409	NM_1029882	3.0	CCTGTCTCTCAGGCACGCTGCCCTACCCCTGTCGGTGATGGTTCCTCATCACGCCGCTGTTGGGATAACGGTCGCGTGAATCTTCGCCCTGTCGTTCAACTGATCGATATTATGAAGGACCTTACTCGCTTGAGCCAGGATCTGCAACACAGCGGGGTGCATCTGGATTGTGGCGGCCTGCGCTTGTCACGCCCTCCTGCTCCACCACCAGGTGATCTGCAGTACTCCTTCTTCAGCTCTCCTTCTCTTGCCAATTCTAGCGGAGGATCTAGCGGAGG	cctgtctctcaggcacgctgccctacccctgtcggtgatggttcctcatcacgccgctgttgggataacggtcgcgtgaatcttcgccctgtcgttcaactgatcgatattatgaaggaccttactcgcttgagccaggatctgcaacacagcggggtgcatctggattgtggcggcctgcgcttgtcacgccctcctgctccaccaccaggtgatctgcagtactccttcttcagctctccttctcttgccaat		ATCCACCGGTACCATGGCTAGCcctgtctctcaggcacgctgccctacccctgtcggtgatggttcctcatcacgccgctgttgggataacggtcgcgtgaatcttcgccctgtcgttcaactgatcgatattatgaaggaccttactcgcttgagccaggatctgcaacacagcggggtgcatctggattgtggcggcctgcgcttgtcacgccctcctgctccaccaccaggtgatctgcagtactccttcttcagctctccttctcttgccaatTCTAGCGGAGGATCTAGCGGAGG	6_phosphoprotein_peptides	AHDC1	4655.0	0.21997851772287863	0.6612597228196859
411	0.0	1149.0	2149.0	33.0	9.0	1149.0	hblOligo134488_Cat6	411	NM_1029882	4.0	CAGGATCTGCAACACAGCGGGGTGCATCTGGATTGTGGCGGCCTGCGCTTGTCACGCCCTCCTGCTCCACCACCAGGTGATCTGCAGTACTCCTTCTTCAGCTCTCCTTCTCTTGCCAATAGCATCCGCTCACCTGAGGAGCGCGCCACTCCACACGCAAAATCCGAGCGCCCTTCCCATCCACTTTATGAACCTGAACCTGAGCCTCGCGATTCCCCTCAGCCAGGGCAAGGTCATTCCCCTGGGGCCACCGCTTCTAGCGGAGGATCTAGCGGAGG	caggatctgcaacacagcggggtgcatctggattgtggcggcctgcgcttgtcacgccctcctgctccaccaccaggtgatctgcagtactccttcttcagctctccttctcttgccaatagcatccgctcacctgaggagcgcgccactccacacgcaaaatccgagcgcccttcccatccactttatgaacctgaacctgagcctcgcgattcccctcagccagggcaaggtcattcccctggggccaccgct		ATCCACCGGTACCATGGCTAGCcaggatctgcaacacagcggggtgcatctggattgtggcggcctgcgcttgtcacgccctcctgctccaccaccaggtgatctgcagtactccttcttcagctctccttctcttgccaatagcatccgctcacctgaggagcgcgccactccacacgcaaaatccgagcgcccttcccatccactttatgaacctgaacctgagcctcgcgattcccctcagccagggcaaggtcattcccctggggccaccgctTCTAGCGGAGGATCTAGCGGAGG	6_phosphoprotein_peptides	AHDC1	3298.0	0.3483929654335961	1.3009406698408137
412	0.0	2615.0	4810.0	33.0	24.0	2615.0	hblOligo3304_Cat7	412	NM_1029882	5.0	TATGTCCTTATGGAGCCACACGCAAAAGAGGAGCGCCCTGAGCATCCACTTTATGAACCTGAACCTGAGCCTCGCGATGAGCCTCAGCCAGGGCAAGGTCATGAGCCTGGGGCCGAGGCTGCCGCAGAGGGGCTGCCACCAGAACCAGAGCCAGACGAGGAGGACTATGAGGAGCTTGCAGACGCTGACATTCTGGAGGAATTGGCCGAGCTGGAGTGTCCAGAGGCACAGCTTTTGGAAGCACAGGCACTGGAGTCTAGCGGAGGATCTAGCGGAGG	TATGTCCTTATGGAGccacacgcaaaaGAGgagcgccctGAGcatccactttatgaacctgaacctgagcctcgcgatGAGcctcagccagggcaaggtcatGAGcctggggccGAGgctgccgcaGAGgggctgccaccagaaccagagccagacGAGGAGgactatGAGgagcttgcagacgctgacattctgGAGgaattggccGAGctgGAGtgtccagaggcacagcttttggaagcacaggcactggag	TATGTCCTTATG	ATCCACCGGTACCATGGCTAGCTATGTCCTTATGGAGccacacgcaaaaGAGgagcgccctGAGcatccactttatgaacctgaacctgagcctcgcgatGAGcctcagccagggcaaggtcatGAGcctggggccGAGgctgccgcaGAGgggctgccaccagaaccagagccagacGAGGAGgactatGAGgagcttgcagacgctgacattctgGAGgaattggccGAGctgGAGtgtccagaggcacagcttttggaagcacaggcactggagTCTAGCGGAGGATCTAGCGGAGG	7_sampled_680_from_cat6	AHDC1	7425.0	0.35218855218855216	1.317618302033785
414	0.0	1750.0	3381.0	1.0	18.0	1750.0	hblOligo134489_Cat7	414	NM_1029882	6.0	GGGTGGGTCATGGAGCCAGACGAGGAGGACTATGAGGAGCTTGCAGACGCTGACATTCTGGAGGAATTGGCCGAGCTGGAGTGTCCAGAGGCACAGCTTTTGGAAGCACAGGCACTGGAGCCTCCAGAGCCAGAGCCAGAACCTCAGCTTCTCGATCCACAACCTCGCTTCCTCGACCCTCAGGCACTCGAACCTCTTGGCGAAGCCTTGGAGCTTCCACCTCTCCAGCCTCTGGCAGACCCACTTGGCCTTCCTTCTAGCGGAGGATCTAGCGGAGG	GGGTGGGTCATGgagccagacGAGGAGgactatGAGgagcttgcagacgctgacattctgGAGgaattggccGAGctgGAGtgtccagaggcacagcttttggaagcacaggcactggagcctccaGAGccagagccagaacctcagcttctcgatccacaacctcgcttcctcgaccctcaggcactcgaacctcttggcgaagccttggagcttccacctctccagcctctggcagacccacttggccttcct	GGGTGGGTCATG	ATCCACCGGTACCATGGCTAGCGGGTGGGTCATGgagccagacGAGGAGgactatGAGgagcttgcagacgctgacattctgGAGgaattggccGAGctgGAGtgtccagaggcacagcttttggaagcacaggcactggagcctccaGAGccagagccagaacctcagcttctcgatccacaacctcgcttcctcgaccctcaggcactcgaacctcttggcgaagccttggagcttccacctctccagcctctggcagacccacttggccttcctTCTAGCGGAGGATCTAGCGGAGG	7_sampled_680_from_cat6	AHDC1	5131.0	0.34106412005457026	1.2684955528442425
415	0.0	8386.0	19661.0	113.0	2.0	8386.0	hblOligo134489_Cat6	415	NM_1029882	6.0	CCACCAGAACCAGAGCCAGACAGCACAGACTATAGTGAGCTTGCAGACGCTGACATTCTGTCTGAATTGGCCAGTCTGACATGTCCAGAGGCACAGCTTTTGGAAGCACAGGCACTGGAGCCTCCAAGTCCAGAGCCAGAACCTCAGCTTCTCGATCCACAACCTCGCTTCCTCGACCCTCAGGCACTCGAACCTCTTGGCGAAGCCTTGGAGCTTCCACCTCTCCAGCCTCTGGCAGACCCACTTGGCCTTCCTTCTAGCGGAGGATCTAGCGGAGG	ccaccagaaccagagccagacagcacagactatagtgagcttgcagacgctgacattctgtctgaattggccagtctgacatgtccagaggcacagcttttggaagcacaggcactggagcctccaagtccagagccagaacctcagcttctcgatccacaacctcgcttcctcgaccctcaggcactcgaacctcttggcgaagccttggagcttccacctctccagcctctggcagacccacttggccttcct		ATCCACCGGTACCATGGCTAGCccaccagaaccagagccagacagcacagactatagtgagcttgcagacgctgacattctgtctgaattggccagtctgacatgtccagaggcacagcttttggaagcacaggcactggagcctccaagtccagagccagaacctcagcttctcgatccacaacctcgcttcctcgaccctcaggcactcgaacctcttggcgaagccttggagcttccacctctccagcctctggcagacccacttggccttcctTCTAGCGGAGGATCTAGCGGAGG	6_phosphoprotein_peptides	AHDC1	28047.0	0.2989981103148287	1.074977959257786
416	0.0	90.0	379.0	0.0	1.0	90.0	hblOligo3305_Cat6	416	NM_1029882	7.0	CCAGAACCTCAGCTTCTCGATCCACAACCTCGCTTCCTCGACCCTCAGGCACTCGAACCTCTTGGCGAAGCCTTGGAGCTTCCACCTCTCCAGCCTCTGGCAGACCCACTTGGCCTTCCTGGCCTGGCCCTTCAGGCTCTGGACACTCTGCCAGATTCCTTGGAGAGTCAGCTTCTTGACCCTCAGGCTTTGGACCCATTGCCAAAACTTCTGGACGTTCCAGGTCGCCGCCTCGAACCTCAGCAGCCTTTGGGGTCTAGCGGAGGATCTAGCGGAGG	ccagaacctcagcttctcgatccacaacctcgcttcctcgaccctcaggcactcgaacctcttggcgaagccttggagcttccacctctccagcctctggcagacccacttggccttcctggcctggcccttcaggctctggacactctgccagattccttggagagtcagcttcttgaccctcaggctttggacccattgccaaaacttctggacgttccaggtcgccgcctcgaacctcagcagcctttgggg		ATCCACCGGTACCATGGCTAGCccagaacctcagcttctcgatccacaacctcgcttcctcgaccctcaggcactcgaacctcttggcgaagccttggagcttccacctctccagcctctggcagacccacttggccttcctggcctggcccttcaggctctggacactctgccagattccttggagagtcagcttcttgaccctcaggctttggacccattgccaaaacttctggacgttccaggtcgccgcctcgaacctcagcagcctttggggTCTAGCGGAGGATCTAGCGGAGG	6_phosphoprotein_peptides	AHDC1	469.0	0.19189765458422176	0.4893247538824075
418	0.0	2887.0	11169.0	1.0	38.0	2887.0	hblOligo3306_Cat7	418	NM_1029882	9.0	CTTGATTTTATGCTGGATTTGTGTGAGCCTCATGGGCCTCCTGGGCCTGAAGGCCATCCAAAGTACGCTCTCCGCCGCGAGGATCGCCCAAAGATCCTGTGCCGCCGCCGCAAAGCTGGCCGCGGTCGCAAAGCTGACGCCGGTCCAGAAGGCCGCCTCCTCCCACTCCCTATGCCTGAGGGGCTCGTCGCAGCATTGGCAGAGCCTCCTCCTCCTCCTCCACCTCCTCCTCCTGCCCTTCCAGGGCCAGGGCCTTCTAGCGGAGGATCTAGCGGAGG	CTTGATTTTATGctggatttgtgtGAGcctcatgggcctcctgggcctgaaggccatccaaagtacgctctccgccgcGAGgatcgcccaaagatcctgtgccgccgccgcaaagctggccgcggtcgcaaagctgacgccggtccagaaggccgcctcctcccactccctatgcctGAGgggctcgtcgcagcattggcagagcctcctcctcctcctccacctcctcctcctgcccttccagggccagggcct	CTTGATTTTATG	ATCCACCGGTACCATGGCTAGCCTTGATTTTATGctggatttgtgtGAGcctcatgggcctcctgggcctgaaggccatccaaagtacgctctccgccgcGAGgatcgcccaaagatcctgtgccgccgccgcaaagctggccgcggtcgcaaagctgacgccggtccagaaggccgcctcctcccactccctatgcctGAGgggctcgtcgcagcattggcagagcctcctcctcctcctccacctcctcctcctgcccttccagggccagggcctTCTAGCGGAGGATCTAGCGGAGG	7_sampled_680_from_cat6	AHDC1	14056.0	0.20539271485486624	0.574127105756677
419	0.0	1753.0	5423.0	0.0	24.0	1753.0	hblOligo3306_Cat6	419	NM_1029882	9.0	GAGCCATTGCGCCTGGATTTGTGTTCACCTCATGGGCCTCCTGGGCCTGAAGGCCATCCAAAGTACGCTCTCCGCCGCACAGATCGCCCAAAGATCCTGTGCCGCCGCCGCAAAGCTGGCCGCGGTCGCAAAGCTGACGCCGGTCCAGAAGGCCGCCTCCTCCCACTCCCTATGCCTACCGGGCTCGTCGCAGCATTGGCAGAGCCTCCTCCTCCTCCTCCACCTCCTCCTCCTGCCCTTCCAGGGCCAGGGCCTTCTAGCGGAGGATCTAGCGGAGG	gagccattgcgcctggatttgtgttcacctcatgggcctcctgggcctgaaggccatccaaagtacgctctccgccgcacagatcgcccaaagatcctgtgccgccgccgcaaagctggccgcggtcgcaaagctgacgccggtccagaaggccgcctcctcccactccctatgcctaccgggctcgtcgcagcattggcagagcctcctcctcctcctccacctcctcctcctgcccttccagggccagggcct		ATCCACCGGTACCATGGCTAGCgagccattgcgcctggatttgtgttcacctcatgggcctcctgggcctgaaggccatccaaagtacgctctccgccgcacagatcgcccaaagatcctgtgccgccgccgcaaagctggccgcggtcgcaaagctgacgccggtccagaaggccgcctcctcccactccctatgcctaccgggctcgtcgcagcattggcagagcctcctcctcctcctccacctcctcctcctgcccttccagggccagggcctTCTAGCGGAGGATCTAGCGGAGG	6_phosphoprotein_peptides	AHDC1	7176.0	0.24428651059085843	0.7977307267147429
420	0.0	96.0	268.0	0.0	0.0	96.0	hblOligo134491_Cat6	420	NM_1029882	10.0	GACGCCGGTCCAGAAGGCCGCCTCCTCCCACTCCCTATGCCTACCGGGCTCGTCGCAGCATTGGCAGAGCCTCCTCCTCCTCCTCCACCTCCTCCTCCTGCCCTTCCAGGGCCAGGGCCTGTCAGTGTGCCAGAGCTGAAGCCTGAATCCTCACAGACACCAGTTGTGTCTACACGCAAAGGCAAATGCCGCGGCGTCCGCCGCATGGTCGTCAAGATGGCTAAGATCCCTGTCTCTCTGGGCCGCCGCAACAAATCTAGCGGAGGATCTAGCGGAGG	gacgccggtccagaaggccgcctcctcccactccctatgcctaccgggctcgtcgcagcattggcagagcctcctcctcctcctccacctcctcctcctgcccttccagggccagggcctgtcagtgtgccagagctgaagcctgaatcctcacagacaccagttgtgtctacacgcaaaggcaaatgccgcggcgtccgccgcatggtcgtcaagatggctaagatccctgtctctctgggccgccgcaacaaa		ATCCACCGGTACCATGGCTAGCgacgccggtccagaaggccgcctcctcccactccctatgcctaccgggctcgtcgcagcattggcagagcctcctcctcctcctccacctcctcctcctgcccttccagggccagggcctgtcagtgtgccagagctgaagcctgaatcctcacagacaccagttgtgtctacacgcaaaggcaaatgccgcggcgtccgccgcatggtcgtcaagatggctaagatccctgtctctctgggccgccgcaacaaaTCTAGCGGAGGATCTAGCGGAGG	6_phosphoprotein_peptides	AHDC1	364.0	0.26373626373626374	0.9004124995915483
421	0.0	1.0	81.0	0.0	0.0	1.0	hblOligo3307_Cat7	421	NM_1029882	11.0	TTTTACCGAATGGAGGAGCAGGAGCCAGTTGTGGAGGAGCGCAAAGGCAAATGCCGCGGCGTCCGCCGCATGGTCGTCAAGATGGCTAAGATCCCTGTCGAGCTGGGCCGCCGCAACAAAGAGGAGTACAAAGTCGAGGAGCTGGAGGAGGAGCTCGAGGTGGAAGGCAAAGAACTGGGCCTGCGCGTGGAGGCAGAACCTGAGCCTCTTTTGAAAATGAAAAACAATGGGCGCAATGTCGTCGTGGTTTTTCCATCTAGCGGAGGATCTAGCGGAGG	TTTTACCGAATGGAGGAGcagGAGccagttgtgGAGGAGcgcaaaggcaaatgccgcggcgtccgccgcatggtcgtcaagatggctaagatccctgtcGAGctgggccgccgcaacaaaGAGGAGtacaaagtcGAGGAGctgGAGGAGGAGctcGAGgtggaaggcaaagaactgggcctgcgcgtgGAGgcagaacctGAGcctcttttgaaaatgaaaaacaatgggcgcaatgtcgtcgtggtttttcca	TTTTACCGAATG	ATCCACCGGTACCATGGCTAGCTTTTACCGAATGGAGGAGcagGAGccagttgtgGAGGAGcgcaaaggcaaatgccgcggcgtccgccgcatggtcgtcaagatggctaagatccctgtcGAGctgggccgccgcaacaaaGAGGAGtacaaagtcGAGGAGctgGAGGAGGAGctcGAGgtggaaggcaaagaactgggcctgcgcgtgGAGgcagaacctGAGcctcttttgaaaatgaaaaacaatgggcgcaatgtcgtcgtggtttttccaTCTAGCGGAGGATCTAGCGGAGG	7_sampled_680_from_cat6	AHDC1	82.0	0.012195121951219513	-2.4673978660378695
423	0.0	97.0	1.0	0.0	0.0	97.0	hblOligo134492_Cat6	423	NM_1029882	12.0	AGCTCCCTGTCTTCCAGCCTCAGCGTGGAAGGCAAAGAACTGGGCCTGCGCGTGTCAGCAGAACCTACACCTCTTTTGAAAATGAAAAACAATGGGCGCAATGTCGTCGTGGTTTTTCCACCAGGGGAGATGCCAATTATTCTTAAGCGCAAACGCGGCCGCCCACCAAAAAATCTGCTTTTGGGCCCAGGTAAGCCAAAGGAGCCTGCCGTTGTTGCAGCTGAAGCAGCTACAGTCGCCGCCGCAACAATGGCCTCTAGCGGAGGATCTAGCGGAGG	agctccctgtcttccagcctcagcgtggaaggcaaagaactgggcctgcgcgtgtcagcagaacctacacctcttttgaaaatgaaaaacaatgggcgcaatgtcgtcgtggtttttccaccaggggagatgccaattattcttaagcgcaaacgcggccgcccaccaaaaaatctgcttttgggcccaggtaagccaaaggagcctgccgttgttgcagctgaagcagctacagtcgccgccgcaacaatggcc		ATCCACCGGTACCATGGCTAGCagctccctgtcttccagcctcagcgtggaaggcaaagaactgggcctgcgcgtgtcagcagaacctacacctcttttgaaaatgaaaaacaatgggcgcaatgtcgtcgtggtttttccaccaggggagatgccaattattcttaagcgcaaacgcggccgcccaccaaaaaatctgcttttgggcccaggtaagccaaaggagcctgccgttgttgcagctgaagcagctacagtcgccgccgcaacaatggccTCTAGCGGAGGATCTAGCGGAGG	6_phosphoprotein_peptides	AHDC1	98.0	0.9897959183673469	6.50176226713795
428	0.0	645.0	2553.0	0.0	19.0	645.0	hblOligo134494_Cat6	428	NM_1029882	16.0	GGTGGTCGCGGCGGTGGTCACGCTGCTAAGTCTGCACGCTGCTCATTTAGCGACTTTTTCGAAGGTATTGGGAAGAAGAAAAAGGTTGTTGCCGTTGCCGCTGCTGGGGTCGGTGGTCCAGGTCTGACAGAGTTGGGTCATCCACGCAAACGCGGTCGCGGCGAAGTCGACGCTGTCACCGGTAAACCTAAGCGCAAGCGCCGCTCCCGCAAGAACGGGACACTCTTCCCTGAACAGGTGCCAAGTGGCCCTGGGTCTAGCGGAGGATCTAGCGGAGG	ggtggtcgcggcggtggtcacgctgctaagtctgcacgctgctcatttagcgactttttcgaaggtattgggaagaagaaaaaggttgttgccgttgccgctgctggggtcggtggtccaggtctgacagagttgggtcatccacgcaaacgcggtcgcggcgaagtcgacgctgtcaccggtaaacctaagcgcaagcgccgctcccgcaagaacgggacactcttccctgaacaggtgccaagtggccctggg		ATCCACCGGTACCATGGCTAGCggtggtcgcggcggtggtcacgctgctaagtctgcacgctgctcatttagcgactttttcgaaggtattgggaagaagaaaaaggttgttgccgttgccgctgctggggtcggtggtccaggtctgacagagttgggtcatccacgcaaacgcggtcgcggcgaagtcgacgctgtcaccggtaaacctaagcgcaagcgccgctcccgcaagaacgggacactcttccctgaacaggtgccaagtggccctgggTCTAGCGGAGGATCTAGCGGAGG	6_phosphoprotein_peptides	AHDC1	3198.0	0.20168855534709193	0.5512771881888574
429	0.0	501.0	700.0	0.0	2.0	501.0	hblOligo3310_Cat6	429	NM_1029882	17.0	GGTCATCCACGCAAACGCGGTCGCGGCGAAGTCGACGCTGTCACCGGTAAACCTAAGCGCAAGCGCCGCTCCCGCAAGAACGGGACACTCTTCCCTGAACAGGTGCCAAGTGGCCCTGGGTTCGGTGAGGCTGGCGCTGAGTGGGCAGGCGATAAGGGGGGCGGGTGGGCCCCTCACCATGGGCATCCTGGCGGTCAAGCTGGGCGCAATTGTGGGTTTCAGGGGACCGAAGCTCGCGCATTTGCCTCAACAGGCTCTAGCGGAGGATCTAGCGGAGG	ggtcatccacgcaaacgcggtcgcggcgaagtcgacgctgtcaccggtaaacctaagcgcaagcgccgctcccgcaagaacgggacactcttccctgaacaggtgccaagtggccctgggttcggtgaggctggcgctgagtgggcaggcgataaggggggcgggtgggcccctcaccatgggcatcctggcggtcaagctgggcgcaattgtgggtttcaggggaccgaagctcgcgcatttgcctcaacaggc		ATCCACCGGTACCATGGCTAGCggtcatccacgcaaacgcggtcgcggcgaagtcgacgctgtcaccggtaaacctaagcgcaagcgccgctcccgcaagaacgggacactcttccctgaacaggtgccaagtggccctgggttcggtgaggctggcgctgagtgggcaggcgataaggggggcgggtgggcccctcaccatgggcatcctggcggtcaagctgggcgcaattgtgggtttcaggggaccgaagctcgcgcatttgcctcaacaggcTCTAGCGGAGGATCTAGCGGAGG	6_phosphoprotein_peptides	AHDC1	1201.0	0.41715237302248126	1.592577054676029
430	0.0	0.0	682.0	0.0	5.0	0.0	hblOligo134495_Cat7	430	NM_1029882	18.0	GTCGACGAGATGGGCGATAAGGGGGGCGGGTGGGCCCCTCACCATGGGCATCCTGGCGGTCAAGCTGGGCGCAATTGTGGGTTTCAGGGGGAGGAAGCTCGCGCATTTGCCGAGGAGGGCCTGGAAGAGGGGGCAGAGGGCCGCGGGGAGTACTATGAGGAGGGTGCTCCAGAGGGGCAAGAGGAACTCGAGCAAGAGCGCCAGAACCTTTTCGAGGGCTATTTTCGCGAGCTTCTTGACGAGGACGATGAGGAGTCTAGCGGAGGATCTAGCGGAGG	GTCGACGAGATGggcgataaggggggcgggtgggcccctcaccatgggcatcctggcggtcaagctgggcgcaattgtgggtttcaggggGAGgaagctcgcgcatttgccGAGGAGggcctggaaGAGggggcaGAGggccgcgggGAGtactatGAGGAGggtgctccaGAGgggcaaGAGgaactcGAGcaagagcgccagaaccttttcGAGggctattttcgcGAGcttcttgacGAGgacgatGAGGAG	GTCGACGAGATG	ATCCACCGGTACCATGGCTAGCGTCGACGAGATGggcgataaggggggcgggtgggcccctcaccatgggcatcctggcggtcaagctgggcgcaattgtgggtttcaggggGAGgaagctcgcgcatttgccGAGGAGggcctggaaGAGggggcaGAGggccgcgggGAGtactatGAGGAGggtgctccaGAGgggcaaGAGgaactcGAGcaagagcgccagaaccttttcGAGggctattttcgcGAGcttcttgacGAGgacgatGAGGAGTCTAGCGGAGGATCTAGCGGAGG	7_sampled_680_from_cat6	AHDC1	682.0	0.0
431	0.0	303.0	613.0	0.0	2.0	303.0	hblOligo134495_Cat6	431	NM_1029882	18.0	GCTGAGTGGGCAGGCGATAAGGGGGGCGGGTGGGCCCCTCACCATGGGCATCCTGGCGGTCAAGCTGGGCGCAATTGTGGGTTTCAGGGGACCGAAGCTCGCGCATTTGCCTCAACAGGCCTGGAAAGTGGGGCATCAGGCCGCGGGTCCTACTATAGTACCGGTGCTCCAAGTGGGCAAACTGAACTCTCTCAAGAGCGCCAGAACCTTTTCACTGGCTATTTTCGCTCTCTTCTTGACAGTGACGATAGTAGCTCTAGCGGAGGATCTAGCGGAGG	gctgagtgggcaggcgataaggggggcgggtgggcccctcaccatgggcatcctggcggtcaagctgggcgcaattgtgggtttcaggggaccgaagctcgcgcatttgcctcaacaggcctggaaagtggggcatcaggccgcgggtcctactatagtaccggtgctccaagtgggcaaactgaactctctcaagagcgccagaaccttttcactggctattttcgctctcttcttgacagtgacgatagtagc		ATCCACCGGTACCATGGCTAGCgctgagtgggcaggcgataaggggggcgggtgggcccctcaccatgggcatcctggcggtcaagctgggcgcaattgtgggtttcaggggaccgaagctcgcgcatttgcctcaacaggcctggaaagtggggcatcaggccgcgggtcctactatagtaccggtgctccaagtgggcaaactgaactctctcaagagcgccagaaccttttcactggctattttcgctctcttcttgacagtgacgatagtagcTCTAGCGGAGGATCTAGCGGAGG	6_phosphoprotein_peptides	AHDC1	916.0	0.3307860262008734	1.2224191582077266
432	0.0	1366.0	1412.0	1.0	8.0	1366.0	hblOligo3311_Cat6	432	NM_1029882	19.0	TCAGGCCGCGGGTCCTACTATAGTACCGGTGCTCCAAGTGGGCAAACTGAACTCTCTCAAGAGCGCCAGAACCTTTTCACTGGCTATTTTCGCTCTCTTCTTGACAGTGACGATAGTAGCGATTTGCTGGATTTCGCACTGTCTGCATCCCGCCCTGAGAGTCGCAAGGCAAGCGGTACTTATGCTGGGCCTCCAACTAGCGCTCTCCCAGCTCAACGCGGCCTGGCCACATTTCCATCACGCGGTGCAAAAGCCTCTAGCGGAGGATCTAGCGGAGG	tcaggccgcgggtcctactatagtaccggtgctccaagtgggcaaactgaactctctcaagagcgccagaaccttttcactggctattttcgctctcttcttgacagtgacgatagtagcgatttgctggatttcgcactgtctgcatcccgccctgagagtcgcaaggcaagcggtacttatgctgggcctccaactagcgctctcccagctcaacgcggcctggccacatttccatcacgcggtgcaaaagcc		ATCCACCGGTACCATGGCTAGCtcaggccgcgggtcctactatagtaccggtgctccaagtgggcaaactgaactctctcaagagcgccagaaccttttcactggctattttcgctctcttcttgacagtgacgatagtagcgatttgctggatttcgcactgtctgcatcccgccctgagagtcgcaaggcaagcggtacttatgctgggcctccaactagcgctctcccagctcaacgcggcctggccacatttccatcacgcggtgcaaaagccTCTAGCGGAGGATCTAGCGGAGG	6_phosphoprotein_peptides	AHDC1	2778.0	0.4917206623470122	1.8939309107121167
433	0.0	2412.0	7376.0	0.0	23.0	2412.0	hblOligo134496_Cat7	433	NM_1029882	20.0	CGCACCGGTATGGAGCGCCCTGAGGAGCGCAAGGCAGAGGGTGAGTATGCTGGGCCTCCAGAGGAGGCTCTCCCAGCTCAACGCGGCCTGGCCGAGTTTCCAGAGCGCGGTGCAAAAGCCGAGCCAGTTGCTGTGGGGGAGGAGGGCGCTGGGGCCGATCCAGAGTTCCAGCCAGTTCTGGAGGCCCGCCAGGAGTTTCCACCTGGTCGCGCAGCCGAGTATGGTCTGGAGCCAGCCGCCGAGGACTGCCGCGCATCTAGCGGAGGATCTAGCGGAGG	CGCACCGGTATGGAGcgccctgagGAGcgcaaggcaGAGggtGAGtatgctgggcctccaGAGGAGgctctcccagctcaacgcggcctggccGAGtttccaGAGcgcggtgcaaaagccGAGccagttgctgtggggGAGGAGggcgctggggccgatccaGAGttccagccagttctgGAGgcccgccagGAGtttccacctggtcgcgcagccGAGtatggtctgGAGccagccgccGAGgactgccgcgca	CGCACCGGTATG	ATCCACCGGTACCATGGCTAGCCGCACCGGTATGGAGcgccctgagGAGcgcaaggcaGAGggtGAGtatgctgggcctccaGAGGAGgctctcccagctcaacgcggcctggccGAGtttccaGAGcgcggtgcaaaagccGAGccagttgctgtggggGAGGAGggcgctggggccgatccaGAGttccagccagttctgGAGgcccgccagGAGtttccacctggtcgcgcagccGAGtatggtctgGAGccagccgccGAGgactgccgcgcaTCTAGCGGAGGATCTAGCGGAGG	7_sampled_680_from_cat6	AHDC1	9788.0	0.24642419288925216	0.8092760812452151
435	0.0	3904.0	5512.0	94.0	120.0	3904.0	hblOligo3312_Cat6	435	NM_1029882	21.0	GGGAGTAGTGGCGCTGGGGCCGATCCATCTTTCCAGCCAGTTCTGAGCGCCCGCCAGACATTTCCACCTGGTCGCGCAGCCAGCTATGGTCTGACCCCAGCCGCCTCAGACTGCCGCGCAGCCGAGACTTTCCCAAAGCTCGTGCCACCACCTAGTGCTATGGCCCGCAGTCCTACAACTCATCCTCCTGCAAATACCTACCTTCCACAGTATGGGGGTTACGGGGCCGGTCAGAGTGTTTTCGCTCCAACTAAGTCTAGCGGAGGATCTAGCGGAGG	gggagtagtggcgctggggccgatccatctttccagccagttctgagcgcccgccagacatttccacctggtcgcgcagccagctatggtctgaccccagccgcctcagactgccgcgcagccgagactttcccaaagctcgtgccaccacctagtgctatggcccgcagtcctacaactcatcctcctgcaaatacctaccttccacagtatgggggttacggggccggtcagagtgttttcgctccaactaag		ATCCACCGGTACCATGGCTAGCgggagtagtggcgctggggccgatccatctttccagccagttctgagcgcccgccagacatttccacctggtcgcgcagccagctatggtctgaccccagccgcctcagactgccgcgcagccgagactttcccaaagctcgtgccaccacctagtgctatggcccgcagtcctacaactcatcctcctgcaaatacctaccttccacagtatgggggttacggggccggtcagagtgttttcgctccaactaagTCTAGCGGAGGATCTAGCGGAGG	6_phosphoprotein_peptides	AHDC1	9416.0	0.41461342395921835	1.5821254234740572
436	0.0	589.0	3458.0	2.0	19.0	589.0	hblOligo134497_Cat7	436	NM_1029882	22.0	CCTGGGCGTATGCCACCTGAGGCTATGGCCCGCGAGCCTGAGGAGCATCCTCCTGCAAATGAGTACCTTCCACAGTATGGGGGTTACGGGGCCGGTCAGGAGGTTTTCGCTCCAGAGAAGCCATTCGAGGGTCAGGACTGTGCCAATGAGAAAGACTGCGAGTTCGCCTATGGGGAGGGCAATGAGCTCCCTGCCGAGCCAGAGGAGGCTCATGAGGCTGGTTACGCACCTCCTCCAGAGGGTGGTCCTTGTCTGTCTAGCGGAGGATCTAGCGGAGG	CCTGGGCGTATGccacctGAGgctatggcccgcGAGcctGAGGAGcatcctcctgcaaatGAGtaccttccacagtatgggggttacggggccggtcagGAGgttttcgctccaGAGaagccattcGAGggtcaggactgtgccaatGAGaaagactgcGAGttcgcctatgggGAGggcaatGAGctccctgccGAGccaGAGGAGgctcatGAGgctggttacgcacctcctccaGAGggtggtccttgtctg	CCTGGGCGTATG	ATCCACCGGTACCATGGCTAGCCCTGGGCGTATGccacctGAGgctatggcccgcGAGcctGAGGAGcatcctcctgcaaatGAGtaccttccacagtatgggggttacggggccggtcagGAGgttttcgctccaGAGaagccattcGAGggtcaggactgtgccaatGAGaaagactgcGAGttcgcctatgggGAGggcaatGAGctccctgccGAGccaGAGGAGgctcatGAGgctggttacgcacctcctccaGAGggtggtccttgtctgTCTAGCGGAGGATCTAGCGGAGG	7_sampled_680_from_cat6	AHDC1	4047.0	0.14553990610328638	0.15703180604291944
438	0.0	364.0	2556.0	0.0	4.0	364.0	hblOligo3313_Cat6	438	NM_1029882	23.0	GACTGTGCCAATTCTAAAGACTGCAGCTTCGCCTATGGGTCCGGCAATTCTCTCCCTGCCTCTCCATCCTCTGCTCATAGTGCTGGTTACGCACCTCCTCCAACTGGTGGTCCTTGTCTGCCTCCTTCCAAAGCATCTTTCTTCTCTTCTTCCGAAGGTGCACCTTTTTCTGGCTCAGCTCCTACCCCTCTGCGCTGTGATTCCCGCGCAAGCACTGTCAGCCCTGGGGGTTATATGGTGCCAAAAGGGACCACATCTAGCGGAGGATCTAGCGGAGG	gactgtgccaattctaaagactgcagcttcgcctatgggtccggcaattctctccctgcctctccatcctctgctcatagtgctggttacgcacctcctccaactggtggtccttgtctgcctccttccaaagcatctttcttctcttcttccgaaggtgcacctttttctggctcagctcctacccctctgcgctgtgattcccgcgcaagcactgtcagccctgggggttatatggtgccaaaagggaccaca		ATCCACCGGTACCATGGCTAGCgactgtgccaattctaaagactgcagcttcgcctatgggtccggcaattctctccctgcctctccatcctctgctcatagtgctggttacgcacctcctccaactggtggtccttgtctgcctccttccaaagcatctttcttctcttcttccgaaggtgcacctttttctggctcagctcctacccctctgcgctgtgattcccgcgcaagcactgtcagccctgggggttatatggtgccaaaagggaccacaTCTAGCGGAGGATCTAGCGGAGG	6_phosphoprotein_peptides	AHDC1	2920.0	0.12465753424657534	-0.02199365922611607
439	0.0	308.0	1428.0	0.0	5.0	308.0	hblOligo134498_Cat7	439	NM_1029882	24.0	ACTACTTTGATGGAGGAGGAAGGTGCACCTTTTGAGGGCGAGGCTCCTGAGCCTCTGCGCTGTGATGAGCGCGCAGAGGAGGTCGAGCCTGGGGGTTATATGGTGCCAAAAGGGGAGGAGGCAGAGGCCGAGGAGGCCGCAGAGGCCGCTGAGGAGGAGGAGGAGGAGTTTCAGCCAGAGCCTGAAAATTGCCGCCAGTTTGCAGGCGCCGAGCAGTGGCCTTTCCGCCAAGGGTACGGCGGGCTCGACTGGGCCTCTAGCGGAGGATCTAGCGGAGG	ACTACTTTGATGGAGGAGgaaggtgcaccttttGAGggcGAGgctcctGAGcctctgcgctgtgatGAGcgcgcaGAGGAGgtcGAGcctgggggttatatggtgccaaaagggGAGGAGgcaGAGgccGAGGAGgccgcaGAGgccgctGAGGAGGAGGAGGAGGAGtttcagccaGAGcctgaaaattgccgccagtttgcaggcgccGAGcagtggcctttccgccaagggtacggcgggctcgactgggcc	ACTACTTTGATG	ATCCACCGGTACCATGGCTAGCACTACTTTGATGGAGGAGgaaggtgcaccttttGAGggcGAGgctcctGAGcctctgcgctgtgatGAGcgcgcaGAGGAGgtcGAGcctgggggttatatggtgccaaaagggGAGGAGgcaGAGgccGAGGAGgccgcaGAGgccgctGAGGAGGAGGAGGAGGAGtttcagccaGAGcctgaaaattgccgccagtttgcaggcgccGAGcagtggcctttccgccaagggtacggcgggctcgactgggccTCTAGCGGAGGATCTAGCGGAGG	7_sampled_680_from_cat6	AHDC1	1736.0	0.1774193548387097	0.3931209287086137
440	0.0	85.0	485.0	0.0	2.0	85.0	hblOligo134498_Cat6	440	NM_1029882	24.0	TCTTTCTTCTCTTCTTCCGAAGGTGCACCTTTTTCTGGCTCAGCTCCTACCCCTCTGCGCTGTGATTCCCGCGCAAGCACTGTCAGCCCTGGGGGTTATATGGTGCCAAAAGGGACCACAGCATCCGCCACATCAGCCGCATCAGCCGCTAGTTCCTCAAGCTCCTCCTTTCAGCCATCACCTGAAAATTGCCGCCAGTTTGCAGGCGCCAGCCAGTGGCCTTTCCGCCAAGGGTACGGCGGGCTCGACTGGGCCTCTAGCGGAGGATCTAGCGGAGG	tctttcttctcttcttccgaaggtgcacctttttctggctcagctcctacccctctgcgctgtgattcccgcgcaagcactgtcagccctgggggttatatggtgccaaaagggaccacagcatccgccacatcagccgcatcagccgctagttcctcaagctcctcctttcagccatcacctgaaaattgccgccagtttgcaggcgccagccagtggcctttccgccaagggtacggcgggctcgactgggcc		ATCCACCGGTACCATGGCTAGCtctttcttctcttcttccgaaggtgcacctttttctggctcagctcctacccctctgcgctgtgattcccgcgcaagcactgtcagccctgggggttatatggtgccaaaagggaccacagcatccgccacatcagccgcatcagccgctagttcctcaagctcctcctttcagccatcacctgaaaattgccgccagtttgcaggcgccagccagtggcctttccgccaagggtacggcgggctcgactgggccTCTAGCGGAGGATCTAGCGGAGG	6_phosphoprotein_peptides	AHDC1	570.0	0.14912280701754385	0.18555365418740188
442	0.0	199.0	1221.0	0.0	4.0	199.0	hblOligo134499_Cat6	442	NM_1029882	26.0	CAGCTCTATAACCCTAGTTTTGACTGTCACGTTTCTGAGCCTAATGTGATTCTCGACATTTCAAACTATACCCCTCAGAAGGTGAAGCAGCAAACTGCTGTCTCTGAAACTTTCAGCGAATCTAGTTCCGATTCAACTCAATTCAATCAGCCTGTTGGCGGGGGGGGTTTCCGCCGCGCTAATTCCGAAGCTAGTAGTTCCGAAGGTCAAAGCAGCCTCAGTTCTTTGGAGAAGCTGATGATGGATTGGAATGAGTCTAGCGGAGGATCTAGCGGAGG	cagctctataaccctagttttgactgtcacgtttctgagcctaatgtgattctcgacatttcaaactatacccctcagaaggtgaagcagcaaactgctgtctctgaaactttcagcgaatctagttccgattcaactcaattcaatcagcctgttggcggggggggtttccgccgcgctaattccgaagctagtagttccgaaggtcaaagcagcctcagttctttggagaagctgatgatggattggaatgag		ATCCACCGGTACCATGGCTAGCcagctctataaccctagttttgactgtcacgtttctgagcctaatgtgattctcgacatttcaaactatacccctcagaaggtgaagcagcaaactgctgtctctgaaactttcagcgaatctagttccgattcaactcaattcaatcagcctgttggcggggggggtttccgccgcgctaattccgaagctagtagttccgaaggtcaaagcagcctcagttctttggagaagctgatgatggattggaatgagTCTAGCGGAGGATCTAGCGGAGG	6_phosphoprotein_peptides	AHDC1	1420.0	0.14014084507042254	0.11293063924835667
443	0.0	683.0	4600.0	0.0	12.0	683.0	hblOligo3315_Cat7	443	NM_1029882	27.0	CTCAGTTATATGCAGCCTGTTGGCGGGGGGGGTTTCCGCCGCGCTAATGAGGAAGCTGAGGAGGAGGAAGGTCAAGAGGAGCTCGAGGAGTTGGAGAAGCTGATGATGGATTGGAATGAGGCCGAGGAGGCACCAGGCTACAACTGGAACCAGGAGGTGCTGTTCCAAGAGGAGGAGAAGCCAGGGCGCGGCCGCCGCAAAAAGGTTGATCTTTTCGAAGCAGAGCATCTTGGTTTTCCTGAGGAGGCAGAGGCTTCTAGCGGAGGATCTAGCGGAGG	CTCAGTTATATGcagcctgttggcggggggggtttccgccgcgctaatGAGgaagctGAGGAGGAGgaaggtcaaGAGGAGctcGAGGAGttggagaagctgatgatggattggaatgaggccGAGGAGgcaccaggctacaactggaaccagGAGgtgctgttccaaGAGGAGGAGaagccagggcgcggccgccgcaaaaaggttgatcttttcgaagcaGAGcatcttggttttcctGAGGAGgcaGAGgct	CTCAGTTATATG	ATCCACCGGTACCATGGCTAGCCTCAGTTATATGcagcctgttggcggggggggtttccgccgcgctaatGAGgaagctGAGGAGGAGgaaggtcaaGAGGAGctcGAGGAGttggagaagctgatgatggattggaatgaggccGAGGAGgcaccaggctacaactggaaccagGAGgtgctgttccaaGAGGAGGAGaagccagggcgcggccgccgcaaaaaggttgatcttttcgaagcaGAGcatcttggttttcctGAGGAGgcaGAGgctTCTAGCGGAGGATCTAGCGGAGG	7_sampled_680_from_cat6	AHDC1	5283.0	0.12928260458073065	0.01973456572817245
444	0.0	236.0	335.0	0.0	0.0	236.0	hblOligo3315_Cat6	444	NM_1029882	27.0	ACTCAATTCAATCAGCCTGTTGGCGGGGGGGGTTTCCGCCGCGCTAATTCCGAAGCTAGTAGTTCCGAAGGTCAAAGCAGCCTCAGTTCTTTGGAGAAGCTGATGATGGATTGGAATGAGGCCTCTAGCGCACCAGGCTACAACTGGAACCAGTCAGTGCTGTTCCAAAGTTCAAGTAAGCCAGGGCGCGGCCGCCGCAAAAAGGTTGATCTTTTCGAAGCAAGTCATCTTGGTTTTCCTACATCTGCAAGTGCTTCTAGCGGAGGATCTAGCGGAGG	actcaattcaatcagcctgttggcggggggggtttccgccgcgctaattccgaagctagtagttccgaaggtcaaagcagcctcagttctttggagaagctgatgatggattggaatgaggcctctagcgcaccaggctacaactggaaccagtcagtgctgttccaaagttcaagtaagccagggcgcggccgccgcaaaaaggttgatcttttcgaagcaagtcatcttggttttcctacatctgcaagtgct		ATCCACCGGTACCATGGCTAGCactcaattcaatcagcctgttggcggggggggtttccgccgcgctaattccgaagctagtagttccgaaggtcaaagcagcctcagttctttggagaagctgatgatggattggaatgaggcctctagcgcaccaggctacaactggaaccagtcagtgctgttccaaagttcaagtaagccagggcgcggccgccgcaaaaaggttgatcttttcgaagcaagtcatcttggttttcctacatctgcaagtgctTCTAGCGGAGGATCTAGCGGAGG	6_phosphoprotein_peptides	AHDC1	571.0	0.4133099824868651	1.5767525618351124
446	0.0	605.0	1229.0	1.0	5.0	605.0	hblOligo134500_Cat6	446	NM_1029882	28.0	GGCTACAACTGGAACCAGTCAGTGCTGTTCCAAAGTTCAAGTAAGCCAGGGCGCGGCCGCCGCAAAAAGGTTGATCTTTTCGAAGCAAGTCATCTTGGTTTTCCTACATCTGCAAGTGCTGCAGCATCCGGCTACCCTAGCAAGCGCTCCACCGGGCCTCGCCAGCCTCGCGGTGGCCGCGGTGGGGGGGCCTGCTCAGCAAAGAAAGAACGCGGGGGTGCTGCAGCCAAAGCAAAGTTTATCCCAAAGCCACAGTCTAGCGGAGGATCTAGCGGAGG	ggctacaactggaaccagtcagtgctgttccaaagttcaagtaagccagggcgcggccgccgcaaaaaggttgatcttttcgaagcaagtcatcttggttttcctacatctgcaagtgctgcagcatccggctaccctagcaagcgctccaccgggcctcgccagcctcgcggtggccgcggtgggggggcctgctcagcaaagaaagaacgcgggggtgctgcagccaaagcaaagtttatcccaaagccacag		ATCCACCGGTACCATGGCTAGCggctacaactggaaccagtcagtgctgttccaaagttcaagtaagccagggcgcggccgccgcaaaaaggttgatcttttcgaagcaagtcatcttggttttcctacatctgcaagtgctgcagcatccggctaccctagcaagcgctccaccgggcctcgccagcctcgcggtggccgcggtgggggggcctgctcagcaaagaaagaacgcgggggtgctgcagccaaagcaaagtttatcccaaagccacagTCTAGCGGAGGATCTAGCGGAGG	6_phosphoprotein_peptides	AHDC1	1834.0	0.32988004362050166	1.2183236370993753
449	0.0	168.0	435.0	0.0	2.0	168.0	hblOligo134501_Cat6	449	NM_1029882	30.0	TTTCAAGATTCACCTGATCTGGGTTTGGACTACTATTCAGGGGACTCAAGCATGAGTCCTTTGCCATCACAAAGTCGCGCCTTCGGTGTTGGCGAGCGCGACCCATGCGACTTCATTGGGCCATACAGTATGAACCCATCCACACCAAGCGATGGTACATTTGGTCAAGGGTTCCATTGCGATTCTCCTTCCCTCGGGGCCCCTGAGCTGGACGGTAAACATTTCCCACCTCTGGCACATCCACCTACTGTCTTTTCTAGCGGAGGATCTAGCGGAGG	tttcaagattcacctgatctgggtttggactactattcaggggactcaagcatgagtcctttgccatcacaaagtcgcgccttcggtgttggcgagcgcgacccatgcgacttcattgggccatacagtatgaacccatccacaccaagcgatggtacatttggtcaagggttccattgcgattctccttccctcggggcccctgagctggacggtaaacatttcccacctctggcacatccacctactgtcttt		ATCCACCGGTACCATGGCTAGCtttcaagattcacctgatctgggtttggactactattcaggggactcaagcatgagtcctttgccatcacaaagtcgcgccttcggtgttggcgagcgcgacccatgcgacttcattgggccatacagtatgaacccatccacaccaagcgatggtacatttggtcaagggttccattgcgattctccttccctcggggcccctgagctggacggtaaacatttcccacctctggcacatccacctactgtctttTCTAGCGGAGGATCTAGCGGAGG	6_phosphoprotein_peptides	AHDC1	603.0	0.27860696517412936	0.9756692369491438
450	0.0	3982.0	8212.0	21.0	36.0	3982.0	hblOligo3317_Cat6	450	NM_1029882	31.0	CCATCCACACCAAGCGATGGTACATTTGGTCAAGGGTTCCATTGCGATTCTCCTTCCCTCGGGGCCCCTGAGCTGGACGGTAAACATTTCCCACCTCTGGCACATCCACCTACTGTCTTTGATGCAGGCTTGCAAAAAGCATATTCACCAACATGTAGCCCTACTCTCGGTTTCAAAGAGGAACTTCGCCCTCCACCTACTAAGCTCGCCGCTTGCGAACCATTGAAACATGGCCTGCAGGGTGCATCCCTCGGGTCTAGCGGAGGATCTAGCGGAGG	ccatccacaccaagcgatggtacatttggtcaagggttccattgcgattctccttccctcggggcccctgagctggacggtaaacatttcccacctctggcacatccacctactgtctttgatgcaggcttgcaaaaagcatattcaccaacatgtagccctactctcggtttcaaagaggaacttcgccctccacctactaagctcgccgcttgcgaaccattgaaacatggcctgcagggtgcatccctcggg		ATCCACCGGTACCATGGCTAGCccatccacaccaagcgatggtacatttggtcaagggttccattgcgattctccttccctcggggcccctgagctggacggtaaacatttcccacctctggcacatccacctactgtctttgatgcaggcttgcaaaaagcatattcaccaacatgtagccctactctcggtttcaaagaggaacttcgccctccacctactaagctcgccgcttgcgaaccattgaaacatggcctgcagggtgcatccctcgggTCTAGCGGAGGATCTAGCGGAGG	6_phosphoprotein_peptides	AHDC1	12194.0	0.3265540429719534	1.2032389951198859
451	0.0	244.0	302.0	0.0	3.0	244.0	hblOligo134502_Cat6	451	NM_1029882	32.0	AAAGCATATTCACCAACATGTAGCCCTACTCTCGGTTTCAAAGAGGAACTTCGCCCTCCACCTACTAAGCTCGCCGCTTGCGAACCATTGAAACATGGCCTGCAGGGTGCATCCCTCGGGCATGCAGCCGCCGCCCAAGCTCACCTTTCTTGCCGCGACTTGCCTCTCGGTCAGCCACATTATGACTCCCCTAGCTGCAAAGGTACAGCTTATTGGTACCCACCTGGTTCAGCAGCTCGCTCACCTCCATACGAGTCTAGCGGAGGATCTAGCGGAGG	aaagcatattcaccaacatgtagccctactctcggtttcaaagaggaacttcgccctccacctactaagctcgccgcttgcgaaccattgaaacatggcctgcagggtgcatccctcgggcatgcagccgccgcccaagctcacctttcttgccgcgacttgcctctcggtcagccacattatgactcccctagctgcaaaggtacagcttattggtacccacctggttcagcagctcgctcacctccatacgag		ATCCACCGGTACCATGGCTAGCaaagcatattcaccaacatgtagccctactctcggtttcaaagaggaacttcgccctccacctactaagctcgccgcttgcgaaccattgaaacatggcctgcagggtgcatccctcgggcatgcagccgccgcccaagctcacctttcttgccgcgacttgcctctcggtcagccacattatgactcccctagctgcaaaggtacagcttattggtacccacctggttcagcagctcgctcacctccatacgagTCTAGCGGAGGATCTAGCGGAGG	6_phosphoprotein_peptides	AHDC1	546.0	0.4468864468864469	1.713792496552901
452	0.0	858.0	2525.0	0.0	11.0	858.0	hblOligo3318_Cat6	452	NM_1029882	33.0	CAAGCTCACCTTTCTTGCCGCGACTTGCCTCTCGGTCAGCCACATTATGACTCCCCTAGCTGCAAAGGTACAGCTTATTGGTACCCACCTGGTTCAGCAGCTCGCTCACCTCCATACGAGGGGAAAGTTGGGACTGGCCTTCTGGCAGACTTCTTGGGCCGCACCGAGGCTGCCTGTCTCAGCGCACCTCACCTCGCTTCCCCTCCTGCCACCCCTAAAGCCGACAAAGAGCCATTGGAGATGGCTCGCCCTCCATCTAGCGGAGGATCTAGCGGAGG	caagctcacctttcttgccgcgacttgcctctcggtcagccacattatgactcccctagctgcaaaggtacagcttattggtacccacctggttcagcagctcgctcacctccatacgaggggaaagttgggactggccttctggcagacttcttgggccgcaccgaggctgcctgtctcagcgcacctcacctcgcttcccctcctgccacccctaaagccgacaaagagccattggagatggctcgccctcca		ATCCACCGGTACCATGGCTAGCcaagctcacctttcttgccgcgacttgcctctcggtcagccacattatgactcccctagctgcaaaggtacagcttattggtacccacctggttcagcagctcgctcacctccatacgaggggaaagttgggactggccttctggcagacttcttgggccgcaccgaggctgcctgtctcagcgcacctcacctcgcttcccctcctgccacccctaaagccgacaaagagccattggagatggctcgccctccaTCTAGCGGAGGATCTAGCGGAGG	6_phosphoprotein_peptides	AHDC1	3383.0	0.25362104640851313	0.8476590464130707
453	0.0	1258.0	2950.0	0.0	10.0	1258.0	hblOligo134503_Cat7	453	NM_1029882	34.0	AGTGGAGTCATGGACTTCTTGGGCCGCGAGGAGGCTGCCTGTCTCGAGGCACCTCACCTCGCTGAGCCTCCTGCCGAGCCTAAAGCCGACAAAGAGCCATTGGAGATGGCTCGCCCTCCAGGGCCACCTCGCGGGCCAGCCGCAGCCGCAGCTGGTTATGGGTGCCCTCTTCTGGAGGACCTTGAGTTGGAGCCTGTTCCACGCGATGAGCTCTTGCCTCTTCAGGACGAGGCATACCGCTATCCTGGCTTCATGTCTAGCGGAGGATCTAGCGGAGG	AGTGGAGTCATGgacttcttgggccgcGAGgaggctgcctgtctcGAGgcacctcacctcgctGAGcctcctgccGAGcctaaagccgacaaagagccattggagatggctcgccctccagggccacctcgcgggccagccgcagccgcagctggttatgggtgccctcttctgGAGgaccttGAGttgGAGcctgttccacgcgatGAGctcttgcctcttcaggacGAGgcataccgctatcctggcttcatg	AGTGGAGTCATG	ATCCACCGGTACCATGGCTAGCAGTGGAGTCATGgacttcttgggccgcGAGgaggctgcctgtctcGAGgcacctcacctcgctGAGcctcctgccGAGcctaaagccgacaaagagccattggagatggctcgccctccagggccacctcgcgggccagccgcagccgcagctggttatgggtgccctcttctgGAGgaccttGAGttgGAGcctgttccacgcgatGAGctcttgcctcttcaggacGAGgcataccgctatcctggcttcatgTCTAGCGGAGGATCTAGCGGAGG	7_sampled_680_from_cat6	AHDC1	4208.0	0.29895437262357416	1.0747692765610892
454	0.0	1350.0	3496.0	1.0	10.0	1350.0	hblOligo134503_Cat6	454	NM_1029882	34.0	GGCCTTCTGGCAGACTTCTTGGGCCGCACCGAGGCTGCCTGTCTCAGCGCACCTCACCTCGCTTCCCCTCCTGCCACCCCTAAAGCCGACAAAGAGCCATTGGAGATGGCTCGCCCTCCAGGGCCACCTCGCGGGCCAGCCGCAGCCGCAGCTGGTTATGGGTGCCCTCTTCTGAGTGACCTTACTTTGTCCCCTGTTCCACGCGATTCTCTCTTGCCTCTTCAGGACACCGCATACCGCTATCCTGGCTTCATGTCTAGCGGAGGATCTAGCGGAGG	ggccttctggcagacttcttgggccgcaccgaggctgcctgtctcagcgcacctcacctcgcttcccctcctgccacccctaaagccgacaaagagccattggagatggctcgccctccagggccacctcgcgggccagccgcagccgcagctggttatgggtgccctcttctgagtgaccttactttgtcccctgttccacgcgattctctcttgcctcttcaggacaccgcataccgctatcctggcttcatg		ATCCACCGGTACCATGGCTAGCggccttctggcagacttcttgggccgcaccgaggctgcctgtctcagcgcacctcacctcgcttcccctcctgccacccctaaagccgacaaagagccattggagatggctcgccctccagggccacctcgcgggccagccgcagccgcagctggttatgggtgccctcttctgagtgaccttactttgtcccctgttccacgcgattctctcttgcctcttcaggacaccgcataccgctatcctggcttcatgTCTAGCGGAGGATCTAGCGGAGG	6_phosphoprotein_peptides	AHDC1	4846.0	0.27858027238959965	0.9755364232916177
455	0.0	5264.0	24949.0	2.0	191.0	5264.0	hblOligo3319_Cat6	455	NM_1029882	35.0	TTGGAGATGGCTCGCCCTCCAGGGCCACCTCGCGGGCCAGCCGCAGCCGCAGCTGGTTATGGGTGCCCTCTTCTGAGTGACCTTACTTTGTCCCCTGTTCCACGCGATTCTCTCTTGCCTCTTCAGGACACCGCATACCGCTATCCTGGCTTCATGCCACAAGCTCACCCAGGCCTCGGTGGCGGCCCTAAAAGCGGGTTCCTGGGCCCAATGGCAGAGCCACATCCAGAAGATACCTTTACCGTCACTTCCCTTTCTAGCGGAGGATCTAGCGGAGG	ttggagatggctcgccctccagggccacctcgcgggccagccgcagccgcagctggttatgggtgccctcttctgagtgaccttactttgtcccctgttccacgcgattctctcttgcctcttcaggacaccgcataccgctatcctggcttcatgccacaagctcacccaggcctcggtggcggccctaaaagcgggttcctgggcccaatggcagagccacatccagaagatacctttaccgtcacttccctt		ATCCACCGGTACCATGGCTAGCttggagatggctcgccctccagggccacctcgcgggccagccgcagccgcagctggttatgggtgccctcttctgagtgaccttactttgtcccctgttccacgcgattctctcttgcctcttcaggacaccgcataccgctatcctggcttcatgccacaagctcacccaggcctcggtggcggccctaaaagcgggttcctgggcccaatggcagagccacatccagaagatacctttaccgtcacttcccttTCTAGCGGAGGATCTAGCGGAGG	6_phosphoprotein_peptides	AHDC1	30213.0	0.17422963624929666	0.37110874142360895
457	0.0	45.0	177.0	0.0	1.0	45.0	hblOligo128860_Cat7	457	NM_1031623	1.0	CCCGTCCTCATGGGGGAGGAAATTATTGAGGAGGTTCCTCCTGCAGGTCCAGAAGCAGAGGAGGAGGAGGAGGACGAAAATGAGGACGACATCCAGTTCGTGGAGGAGGGTCCACTTCGCCCAGTGTTGGAATACATCGACCTGGTGGAGGAGGATGACGAGGAGCCAGAGGAGGAGTACGAGGATGAGAACATTAAGCGCAAAGATCATATTGACTACCAAAAGGATAAGGTTGCTCTCGAGTTGGCCCGCCTTTCTAGCGGAGGATCTAGCGGAGG	CCCGTCCTCATGgggGAGgaaattattgagGAGgttcctcctgcaggtccagaagcaGAGgagGAGGAGGAGgacgaaaatgaggacgacatccagttcgtgGAGgagggtccacttcgcccagtgttggaatacatcgacctggtgGAGGAGgatgacgaggagccaGAGGAGGAGtacGAGgatgagaacattaagcgcaaagatcatattgactaccaaaaggataaggttgctctcGAGttggcccgcctt	CCCGTCCTCATG	ATCCACCGGTACCATGGCTAGCCCCGTCCTCATGgggGAGgaaattattgagGAGgttcctcctgcaggtccagaagcaGAGgagGAGGAGGAGgacgaaaatgaggacgacatccagttcgtgGAGgagggtccacttcgcccagtgttggaatacatcgacctggtgGAGGAGgatgacgaggagccaGAGGAGGAGtacGAGgatgagaacattaagcgcaaagatcatattgactaccaaaaggataaggttgctctcGAGttggcccgccttTCTAGCGGAGGATCTAGCGGAGG	7_sampled_680_from_cat6	ZNF451	222.0	0.20270270270270271	0.5575640458310596
461	0.0	528.0	250.0	0.0	1.0	528.0	hblOligo128861_Cat7	461	NM_1031623	3.0	TACATGGCTATGCAAAAGGAGGAAAAAAACCGCGCATTTCGCGAGAAGATTGATTTTCAACACGCTCATGGGTTGCAAGAACTGGAGTTCATTCGCGGTCATGAGGACGAGGAAGCAGCCCGCCTGTGCGTTGACCAATGGCTCAAGATGCCTGGTCTCAAAGAGGGCGAGATTAATTGTGGTGAGAAAGAGGAGTTCCGCCGCGGTGGGCACGAGTGGGTTGAGGGCAAACCAATTCTGTGTCCAATCATGCATTCTAGCGGAGGATCTAGCGGAGG	TACATGGCTATGcaaaaggaggaaaaaaaccgcgcatttcgcgagaagattgattttcaacacgctcatgggttgcaagaactggagttcattcgcggtcatGAGgacGAGgaagcagcccgcctgtgcgttgaccaatggctcaagatgcctggtctcaaaGAGggcGAGattaattgtggtGAGaaaGAGGAGttccgccgcggtgggcacGAGtgggttGAGggcaaaccaattctgtgtccaatcatgcat	TACATGGCTATG	ATCCACCGGTACCATGGCTAGCTACATGGCTATGcaaaaggaggaaaaaaaccgcgcatttcgcgagaagattgattttcaacacgctcatgggttgcaagaactggagttcattcgcggtcatGAGgacGAGgaagcagcccgcctgtgcgttgaccaatggctcaagatgcctggtctcaaaGAGggcGAGattaattgtggtGAGaaaGAGGAGttccgccgcggtgggcacGAGtgggttGAGggcaaaccaattctgtgtccaatcatgcatTCTAGCGGAGGATCTAGCGGAGG	7_sampled_680_from_cat6	ZNF451	778.0	0.6786632390745502	2.674686654478584
464	0.0	361.0	1470.0	0.0	1.0	361.0	hblOligo128862_Cat7	464	NM_1031623	5.0	CACGATGTGATGTTGTTGCTTGGCCACCTTAAACGCTTTGACCACGAGCCATGTGATCCAGAGATTGAGCTCCACGGGCCTTTTTTCGAGGAGTTCGCCTGCGTGGTGTGCTATAAGAAGTTCGTGGAGCAACAGCAGTACCGCGATCATTTGTTCGATAAAGAGGCAGAGGACGATGGTCACAACAACAATCTGCTTCCTCAAATTATCCAATGTTTCGCCTGCCCTAACTGCTTTCTTCTCTTCGAGCGCAAATCTAGCGGAGGATCTAGCGGAGG	CACGATGTGATGttgttgcttggccaccttaaacgctttgaccacGAGccatgtgatccaGAGattGAGctccacgggccttttttcGAGGAGttcgcctgcgtggtgtgctataagaagttcgtgGAGcaacagcagtaccgcgatcatttgttcgataaagaggcaGAGgacgatggtcacaacaacaatctgcttcctcaaattatccaatgtttcgcctgccctaactgctttcttctcttcGAGcgcaaa	CACGATGTGATG	ATCCACCGGTACCATGGCTAGCCACGATGTGATGttgttgcttggccaccttaaacgctttgaccacGAGccatgtgatccaGAGattGAGctccacgggccttttttcGAGGAGttcgcctgcgtggtgtgctataagaagttcgtgGAGcaacagcagtaccgcgatcatttgttcgataaagaggcaGAGgacgatggtcacaacaacaatctgcttcctcaaattatccaatgtttcgcctgccctaactgctttcttctcttcGAGcgcaaaTCTAGCGGAGGATCTAGCGGAGG	7_sampled_680_from_cat6	ZNF451	1831.0	0.1971600218459858	0.5229115671946678
465	0.0	482.0	1432.0	0.0	7.0	482.0	hblOligo128862_Cat6	465	NM_1031623	5.0	GACAACGGCCATTTGTTGCTTGGCCACCTTAAACGCTTTGACCACTCCCCATGTGATCCAACAATTACACTCCACGGGCCTTTTTTCTCTAGCTTCGCCTGCGTGGTGTGCTATAAGAAGTTCGTGACACAACAGCAGTACCGCGATCATTTGTTCGATAAAGAGGCAACAGACGATGGTCACAACAACAATCTGCTTCCTCAAATTATCCAATGTTTCGCCTGCCCTAACTGCTTTCTTCTCTTCAGCCGCAAATCTAGCGGAGGATCTAGCGGAGG	gacaacggccatttgttgcttggccaccttaaacgctttgaccactccccatgtgatccaacaattacactccacgggccttttttctctagcttcgcctgcgtggtgtgctataagaagttcgtgacacaacagcagtaccgcgatcatttgttcgataaagaggcaacagacgatggtcacaacaacaatctgcttcctcaaattatccaatgtttcgcctgccctaactgctttcttctcttcagccgcaaa		ATCCACCGGTACCATGGCTAGCgacaacggccatttgttgcttggccaccttaaacgctttgaccactccccatgtgatccaacaattacactccacgggccttttttctctagcttcgcctgcgtggtgtgctataagaagttcgtgacacaacagcagtaccgcgatcatttgttcgataaagaggcaacagacgatggtcacaacaacaatctgcttcctcaaattatccaatgtttcgcctgccctaactgctttcttctcttcagccgcaaaTCTAGCGGAGGATCTAGCGGAGG	6_phosphoprotein_peptides	ZNF451	1914.0	0.25182863113897597	0.838168055164578
466	0.0	151.0	1298.0	0.0	2.0	151.0	hblOligo249178_Cat7	466	NM_1031623	6.0	CGATTCCCAATGCATTTGTTCGATAAAGAGGCAGAGGACGATGGTCACAACAACAATCTGCTTCCTCAAATTATCCAATGTTTCGCCTGCCCTAACTGCTTTCTTCTCTTCGAGCGCAAAGAAGAGTGTGAGAAACACATGGAGGGCAAAAATCATTTTCACCAAGAGTTCAAGCTGGGGGATAATAAAGGCATTGCACACCCTATTGAGTTCCCTGAGTTTGCTAAGAAGTTGCTTATTGAGCTCTGTAAGGACTCTAGCGGAGGATCTAGCGGAGG	CGATTCCCAATGcatttgttcgataaagaggcaGAGgacgatggtcacaacaacaatctgcttcctcaaattatccaatgtttcgcctgccctaactgctttcttctcttcGAGcgcaaagaagagtgtGAGaaacacatgGAGggcaaaaatcattttcaccaaGAGttcaagctgggggataataaaggcattgcacaccctattGAGttccctGAGtttgctaagaagttgcttattGAGctctgtaaggac	CGATTCCCAATG	ATCCACCGGTACCATGGCTAGCCGATTCCCAATGcatttgttcgataaagaggcaGAGgacgatggtcacaacaacaatctgcttcctcaaattatccaatgtttcgcctgccctaactgctttcttctcttcGAGcgcaaagaagagtgtGAGaaacacatgGAGggcaaaaatcattttcaccaaGAGttcaagctgggggataataaaggcattgcacaccctattGAGttccctGAGtttgctaagaagttgcttattGAGctctgtaaggacTCTAGCGGAGGATCTAGCGGAGG	7_sampled_680_from_cat6	ZNF451	1449.0	0.10420979986197378	-0.22424877181454228
469	0.0	927.0	2329.0	0.0	10.0	927.0	hblOligo128863_Cat6	469	NM_1031623	7.0	CACATGTCAGGCAAAAATCATTTTCACCAATCATTCAAGCTGGGGGATAATAAAGGCATTGCACACCCTATTTCATTCCCTAGCTTTGCTAAGAAGTTGCTTATTTCTCTCTGTAAGGACGTCCCTTTTCAGGTTAAATGTGTTGCCTGCCATAAGACCTTGCGCAGTCACATGGAGCTGACTGCCCACTTCCGCGTGCATTGCCGCAATGCCGGTCCAGTTGCAGTTGCTGAAAAGAGCATTACCCAAGTCGCATCTAGCGGAGGATCTAGCGGAGG	cacatgtcaggcaaaaatcattttcaccaatcattcaagctgggggataataaaggcattgcacaccctatttcattccctagctttgctaagaagttgcttatttctctctgtaaggacgtcccttttcaggttaaatgtgttgcctgccataagaccttgcgcagtcacatggagctgactgcccacttccgcgtgcattgccgcaatgccggtccagttgcagttgctgaaaagagcattacccaagtcgca		ATCCACCGGTACCATGGCTAGCcacatgtcaggcaaaaatcattttcaccaatcattcaagctgggggataataaaggcattgcacaccctatttcattccctagctttgctaagaagttgcttatttctctctgtaaggacgtcccttttcaggttaaatgtgttgcctgccataagaccttgcgcagtcacatggagctgactgcccacttccgcgtgcattgccgcaatgccggtccagttgcagttgctgaaaagagcattacccaagtcgcaTCTAGCGGAGGATCTAGCGGAGG	6_phosphoprotein_peptides	ZNF451	3256.0	0.2847051597051597	1.005810584316083
470	0.0	270.0	1020.0	1.0	1.0	270.0	hblOligo249179_Cat6	470	NM_1031623	8.0	AAATGTGTTGCCTGCCATAAGACCTTGCGCAGTCACATGGAGCTGACTGCCCACTTCCGCGTGCATTGCCGCAATGCCGGTCCAGTTGCAGTTGCTGAAAAGAGCATTACCCAAGTCGCAGAAAAGTTCATCCTCCGCGGCTACTGTCCAGACTGTAATCAGGTTTTCGTCGACGAAACATCCACTCAAAATCACAAACAGAACAGCGGTCATAAAGTGCGCGTGATCAACTCCGTCGAGGAGTCTGTCCTCCTCTCTAGCGGAGGATCTAGCGGAGG	aaatgtgttgcctgccataagaccttgcgcagtcacatggagctgactgcccacttccgcgtgcattgccgcaatgccggtccagttgcagttgctgaaaagagcattacccaagtcgcagaaaagttcatcctccgcggctactgtccagactgtaatcaggttttcgtcgacgaaacatccactcaaaatcacaaacagaacagcggtcataaagtgcgcgtgatcaactccgtcgaggagtctgtcctcctc		ATCCACCGGTACCATGGCTAGCaaatgtgttgcctgccataagaccttgcgcagtcacatggagctgactgcccacttccgcgtgcattgccgcaatgccggtccagttgcagttgctgaaaagagcattacccaagtcgcagaaaagttcatcctccgcggctactgtccagactgtaatcaggttttcgtcgacgaaacatccactcaaaatcacaaacagaacagcggtcataaagtgcgcgtgatcaactccgtcgaggagtctgtcctcctcTCTAGCGGAGGATCTAGCGGAGG	6_phosphoprotein_peptides	ZNF451	1290.0	0.20930232558139536	0.5979153413546268
472	0.0	0.0	147.0	1.0	0.0	0.0	hblOligo249180_Cat7	472	NM_1031623	10.0	ATGTGCCCGATGGATCCAGAGGAGGATTTGCACTTGCTGCTTGACCAGGAGAAATTCGAGGAGCTGAAACGCGAGATGGAGATCAAAGAGGAGGAGGAGCTTGAATGCATTGCTATCCCAAAGAAAAAAATGAACCTTAAGGATAAGGAGCACGAAGGGGTTGCTTGTGTTCAGAAGGAGAAGGAGGTGGTGAAAGAGTGGTTCTGTGAATGTAATCAGCGCTTCCCAGAGGAAGATGCAGTCGAGAAACACGTCTCTAGCGGAGGATCTAGCGGAGG	ATGTGCCCGATGgatccaGAGGAGgatttgcacttgctgcttgaccagGAGaaattcGAGGAGctgaaacgcGAGatgGAGatcaaagagGAGGAGGAGcttgaatgcattgctatcccaaagaaaaaaatgaaccttaaggataagGAGcacgaaggggttgcttgtgttcagaaggagaagGAGgtggtgaaaGAGtggttctgtgaatgtaatcagcgcttcccaGAGgaagatgcagtcgagaaacacgtc	ATGTGCCCGATG	ATCCACCGGTACCATGGCTAGCATGTGCCCGATGgatccaGAGGAGgatttgcacttgctgcttgaccagGAGaaattcGAGGAGctgaaacgcGAGatgGAGatcaaagagGAGGAGGAGcttgaatgcattgctatcccaaagaaaaaaatgaaccttaaggataagGAGcacgaaggggttgcttgtgttcagaaggagaagGAGgtggtgaaaGAGtggttctgtgaatgtaatcagcgcttcccaGAGgaagatgcagtcgagaaacacgtcTCTAGCGGAGGATCTAGCGGAGG	7_sampled_680_from_cat6	ZNF451	147.0	0.0
477	0.0	26.0	44.0	1.0	0.0	26.0	hblOligo128866_Cat7	477	NM_1031623	13.0	GAGGGTTCCATGGAGATTATGGCTCACGTTGAGGAATTTCACAACGGCCACCGCTATTTCTACGAAATGGATGAGGTTGAAGGTGAAGAGTTGCCAGAGGAGGAGGAGGAGCTTGACAATCTTGAGGCCAACAAGCCTGAGGAGGCTATCGAGGTGATCGACCACGAGCCAGCTAATGAGGAGCCACGCGGGAAGTGGCAATGCCGCATTTGCGAGGACATGTTTGATGAGCAGGAATACGTTAAGCAACACTGTTCTAGCGGAGGATCTAGCGGAGG	GAGGGTTCCATGGAGattatggctcacgttGAGgaatttcacaacggccaccgctatttctacgaaatggatgaggttgaaggtgaaGAGttgccaGAGGAGGAGGAGGAGcttgacaatcttGAGgccaacaagcctGAGGAGgctatcGAGgtgatcgaccacGAGccagctaatGAGGAGccacgcgggaagtggcaatgccgcatttgcgaggacatgtttgatGAGcaggaatacgttaagcaacactgt	GAGGGTTCCATG	ATCCACCGGTACCATGGCTAGCGAGGGTTCCATGGAGattatggctcacgttGAGgaatttcacaacggccaccgctatttctacgaaatggatgaggttgaaggtgaaGAGttgccaGAGGAGGAGGAGGAGcttgacaatcttGAGgccaacaagcctGAGGAGgctatcGAGgtgatcgaccacGAGccagctaatGAGGAGccacgcgggaagtggcaatgccgcatttgcgaggacatgtttgatGAGcaggaatacgttaagcaacactgtTCTAGCGGAGGATCTAGCGGAGG	7_sampled_680_from_cat6	ZNF451	70.0	0.37142857142857144	1.4009581927377897
479	0.0	648.0	1640.0	3.0	8.0	648.0	hblOligo249182_Cat7	479	NM_1031623	14.0	TTCAGAGAAATGATCGAGGTGATCGACCACGAGCCAGCTAATGAGGAGCCACGCGGGAAGTGGCAATGCCGCATTTGCGAGGACATGTTTGATGAGCAGGAATACGTTAAGCAACACTGTATGGAGCTTGCCGAGCATAAATTTCACCGCTATGAGTGTGCACACTGTCGCAAACCTTTTCACAAAATTGAGGAGCTCTACCGCCATTGCCAAGATGAGCATGACAATGAGATTAAGATCAAATACTTTTGTGGGTCTAGCGGAGGATCTAGCGGAGG	TTCAGAGAAATGatcGAGgtgatcgaccacGAGccagctaatGAGGAGccacgcgggaagtggcaatgccgcatttgcgaggacatgtttgatGAGcaggaatacgttaagcaacactgtatgGAGcttgccGAGcataaatttcaccgctatGAGtgtgcacactgtcgcaaaccttttcacaaaattgagGAGctctaccgccattgccaagatgagcatgacaatgagattaagatcaaatacttttgtggg	TTCAGAGAAATG	ATCCACCGGTACCATGGCTAGCTTCAGAGAAATGatcGAGgtgatcgaccacGAGccagctaatGAGGAGccacgcgggaagtggcaatgccgcatttgcgaggacatgtttgatGAGcaggaatacgttaagcaacactgtatgGAGcttgccGAGcataaatttcaccgctatGAGtgtgcacactgtcgcaaaccttttcacaaaattgagGAGctctaccgccattgccaagatgagcatgacaatgagattaagatcaaatacttttgtgggTCTAGCGGAGGATCTAGCGGAGG	7_sampled_680_from_cat6	ZNF451	2288.0	0.28321678321678323	0.9984904641685994
480	0.0	0.0	69.0	0.0	0.0	0.0	hblOligo249182_Cat6	480	NM_1031623	14.0	CCTAGTTCTGCTATCACAGTGATCGACCACTCCCCAGCTAATTCTAGTCCACGCGGGAAGTGGCAATGCCGCATTTGCGAGGACATGTTTGATAGTCAGGAATACGTTAAGCAACACTGTATGTCTCTTGCCTCACATAAATTTCACCGCTATTCCTGTGCACACTGTCGCAAACCTTTTCACAAAATTGAGACCCTCTACCGCCATTGCCAAGATGAGCATGACAATGAGATTAAGATCAAATACTTTTGTGGGTCTAGCGGAGGATCTAGCGGAGG	cctagttctgctatcacagtgatcgaccactccccagctaattctagtccacgcgggaagtggcaatgccgcatttgcgaggacatgtttgatagtcaggaatacgttaagcaacactgtatgtctcttgcctcacataaatttcaccgctattcctgtgcacactgtcgcaaaccttttcacaaaattgagaccctctaccgccattgccaagatgagcatgacaatgagattaagatcaaatacttttgtggg		ATCCACCGGTACCATGGCTAGCcctagttctgctatcacagtgatcgaccactccccagctaattctagtccacgcgggaagtggcaatgccgcatttgcgaggacatgtttgatagtcaggaatacgttaagcaacactgtatgtctcttgcctcacataaatttcaccgctattcctgtgcacactgtcgcaaaccttttcacaaaattgagaccctctaccgccattgccaagatgagcatgacaatgagattaagatcaaatacttttgtgggTCTAGCGGAGGATCTAGCGGAGG	6_phosphoprotein_peptides	ZNF451	69.0	0.0
481	0.0	13.0	50.0	0.0	2.0	13.0	hblOligo128867_Cat6	481	NM_1031623	15.0	CATAAATTTCACCGCTATTCCTGTGCACACTGTCGCAAACCTTTTCACAAAATTGAGACCCTCTACCGCCATTGCCAAGATGAGCATGACAATGAGATTAAGATCAAATACTTTTGTGGGCTGTGTGACCTCATTTTTAATGTTGAGGAGGCATTCCTGTCTCATTACGAAGAACATCACAGCATCGACTATGTGTTTGTTAGCGAAAAAACCGAGACTAGCATCAAAACCGAAGACGACTTTCCAGTCATCGAGTCTAGCGGAGGATCTAGCGGAGG	cataaatttcaccgctattcctgtgcacactgtcgcaaaccttttcacaaaattgagaccctctaccgccattgccaagatgagcatgacaatgagattaagatcaaatacttttgtgggctgtgtgacctcatttttaatgttgaggaggcattcctgtctcattacgaagaacatcacagcatcgactatgtgtttgttagcgaaaaaaccgagactagcatcaaaaccgaagacgactttccagtcatcgag		ATCCACCGGTACCATGGCTAGCcataaatttcaccgctattcctgtgcacactgtcgcaaaccttttcacaaaattgagaccctctaccgccattgccaagatgagcatgacaatgagattaagatcaaatacttttgtgggctgtgtgacctcatttttaatgttgaggaggcattcctgtctcattacgaagaacatcacagcatcgactatgtgtttgttagcgaaaaaaccgagactagcatcaaaaccgaagacgactttccagtcatcgagTCTAGCGGAGGATCTAGCGGAGG	6_phosphoprotein_peptides	ZNF451	63.0	0.20634920634920634	0.5799776406679593
482	0.0	644.0	499.0	14.0	8.0	644.0	hblOligo249183_Cat6	482	NM_1031623	16.0	TTTAATGTTGAGGAGGCATTCCTGTCTCATTACGAAGAACATCACAGCATCGACTATGTGTTTGTTAGCGAAAAAACCGAGACTAGCATCAAAACCGAAGACGACTTTCCAGTCATCGAGACCTCCAACCAACTGACATGTGGTTGTCGCGAGAGCTATATTTGCAAAGTGAATCGCAAAGAAGACTATAGTCGCTGCTTGCAGATTATGCTGGATAAGGGCAAACTGTGGTTCCGCTGCAGCCTTTGCTCAGCCTCTAGCGGAGGATCTAGCGGAGG	tttaatgttgaggaggcattcctgtctcattacgaagaacatcacagcatcgactatgtgtttgttagcgaaaaaaccgagactagcatcaaaaccgaagacgactttccagtcatcgagacctccaaccaactgacatgtggttgtcgcgagagctatatttgcaaagtgaatcgcaaagaagactatagtcgctgcttgcagattatgctggataagggcaaactgtggttccgctgcagcctttgctcagcc		ATCCACCGGTACCATGGCTAGCtttaatgttgaggaggcattcctgtctcattacgaagaacatcacagcatcgactatgtgtttgttagcgaaaaaaccgagactagcatcaaaaccgaagacgactttccagtcatcgagacctccaaccaactgacatgtggttgtcgcgagagctatatttgcaaagtgaatcgcaaagaagactatagtcgctgcttgcagattatgctggataagggcaaactgtggttccgctgcagcctttgctcagccTCTAGCGGAGGATCTAGCGGAGG	6_phosphoprotein_peptides	ZNF451	1143.0	0.5634295713035871	2.1821439189874035
484	0.0	0.0	988.0	0.0	4.0	0.0	hblOligo249184_Cat7	484	NM_1031623	18.0	TTGTTTGTAATGGAGCATATTCATCAGGTGCACAAGGAAAAGGAGGATGAGGAGGAGCAACAGTATGTGATCAAGTGCGGCGAGTGTGAGAAAGCTTTTCACGACCCAGAAGAGGCACAGCAGCACTTCCACCGCAAACATTGCTTCCTGCAAAAACCTGAGGTCGCCCATTTTGGCGAGGAGAAAGAGAACTTGTATAAGTTTGAGGCAGAGGCAGAGCACGAGGAACGCAAATTGAAACAAGCAATTAATTATTCTAGCGGAGGATCTAGCGGAGG	TTGTTTGTAATGGAGcatattcatcaggtgcacaaggaaaagGAGgatgaggaggagcaacagtatgtgatcaagtgcggcGAGtgtGAGaaagcttttcacgacccagaaGAGgcacagcagcacttccaccgcaaacattgcttcctgcaaaaacctGAGgtcgcccattttggcGAGgagaaaGAGaacttgtataagtttGAGgcaGAGgcaGAGcacGAGgaacgcaaattgaaacaagcaattaattat	TTGTTTGTAATG	ATCCACCGGTACCATGGCTAGCTTGTTTGTAATGGAGcatattcatcaggtgcacaaggaaaagGAGgatgaggaggagcaacagtatgtgatcaagtgcggcGAGtgtGAGaaagcttttcacgacccagaaGAGgcacagcagcacttccaccgcaaacattgcttcctgcaaaaacctGAGgtcgcccattttggcGAGgagaaaGAGaacttgtataagtttGAGgcaGAGgcaGAGcacGAGgaacgcaaattgaaacaagcaattaattatTCTAGCGGAGGATCTAGCGGAGG	7_sampled_680_from_cat6	ZNF451	988.0	0.0
486	0.0	1.0	29.0	0.0	0.0	1.0	hblOligo128869_Cat7	486	NM_1031623	19.0	ACCCCCGTTATGCTGCAAAAACCTGAGGTCGCCCATTTTGGCGAGGAGAAAGAGAACTTGTATAAGTTTGAGGCAGAGGCAGAGCACGAGGAACGCAAATTGAAACAAGCAATTAATTATGAGAAGGAGTTGGATATGGAAAAGGGGGTGGAGAACGACCTGGAGTATCAGAACATCGAAGAAGAAATTGTTGAATTGCCTGATTTGGATTATCTGCGCGAGATGGAGCACATTGTTTTTGTGGATTTTGACAACTCTAGCGGAGGATCTAGCGGAGG	ACCCCCGTTATGctgcaaaaacctGAGgtcgcccattttggcGAGgagaaaGAGaacttgtataagtttGAGgcaGAGgcaGAGcacGAGgaacgcaaattgaaacaagcaattaattatGAGaagGAGttggatatggaaaagggggtggagaacgacctgGAGtatcagaacatcgaagaagaaattgttgaattgcctgatttggattatctgcgcGAGatgGAGcacattgtttttgtggattttgacaac	ACCCCCGTTATG	ATCCACCGGTACCATGGCTAGCACCCCCGTTATGctgcaaaaacctGAGgtcgcccattttggcGAGgagaaaGAGaacttgtataagtttGAGgcaGAGgcaGAGcacGAGgaacgcaaattgaaacaagcaattaattatGAGaagGAGttggatatggaaaagggggtggagaacgacctgGAGtatcagaacatcgaagaagaaattgttgaattgcctgatttggattatctgcgcGAGatgGAGcacattgtttttgtggattttgacaacTCTAGCGGAGGATCTAGCGGAGG	7_sampled_680_from_cat6	ZNF451	30.0	0.03333333333333333	-1.4402445413519054
487	0.0	119.0	7397.0	0.0	20.0	119.0	hblOligo128869_Cat6	487	NM_1031623	19.0	AAACATTGCTTCCTGCAAAAACCTAGTGTCGCCCATTTTGGCTCAGAGAAAAGCAACTTGTATAAGTTTACTGCATCCGCATCCCACACCGAACGCAAATTGAAACAAGCAATTAATTATTCAAAGTCATTGGATATGGAAAAGGGGGTGGAGAACGACCTGTCATATCAGAACATCGAAGAAGAAATTGTTGAATTGCCTGATTTGGATTATCTGCGCACAATGACCCACATTGTTTTTGTGGATTTTGACAACTCTAGCGGAGGATCTAGCGGAGG	aaacattgcttcctgcaaaaacctagtgtcgcccattttggctcagagaaaagcaacttgtataagtttactgcatccgcatcccacaccgaacgcaaattgaaacaagcaattaattattcaaagtcattggatatggaaaagggggtggagaacgacctgtcatatcagaacatcgaagaagaaattgttgaattgcctgatttggattatctgcgcacaatgacccacattgtttttgtggattttgacaac		ATCCACCGGTACCATGGCTAGCaaacattgcttcctgcaaaaacctagtgtcgcccattttggctcagagaaaagcaacttgtataagtttactgcatccgcatcccacaccgaacgcaaattgaaacaagcaattaattattcaaagtcattggatatggaaaagggggtggagaacgacctgtcatatcagaacatcgaagaagaaattgttgaattgcctgatttggattatctgcgcacaatgacccacattgtttttgtggattttgacaacTCTAGCGGAGGATCTAGCGGAGG	6_phosphoprotein_peptides	ZNF451	7516.0	0.015832889835018626	-2.2026550098417697
488	0.0	62.0	43.0	0.0	0.0	62.0	hblOligo249185_Cat7	488	NM_1031623	20.0	GGAGATGGTATGGTGGAGAACGACCTGGAGTATCAGAACATCGAAGAAGAAATTGTTGAATTGCCTGATTTGGATTATCTGCGCGAGATGGAGCACATTGTTTTTGTGGATTTTGACAACTGGGAGAACTTTTTTGGGCACCTTCCAGGGCACCTGAACCAGGGTGAGTTTATTTGGGGCTTTCAAGGTGGTAATGAGAACTGGAAGCCTCCACTTAACTGTAAAATCTATAATTACCTCAATCGCATCGGCTGTTCTAGCGGAGGATCTAGCGGAGG	GGAGATGGTATGgtggagaacgacctgGAGtatcagaacatcgaagaagaaattgttgaattgcctgatttggattatctgcgcGAGatgGAGcacattgtttttgtggattttgacaactggGAGaacttttttgggcaccttccagggcacctgaaccagggtGAGtttatttggggctttcaaggtggtaatGAGaactggaagcctccacttaactgtaaaatctataattacctcaatcgcatcggctgt	GGAGATGGTATG	ATCCACCGGTACCATGGCTAGCGGAGATGGTATGgtggagaacgacctgGAGtatcagaacatcgaagaagaaattgttgaattgcctgatttggattatctgcgcGAGatgGAGcacattgtttttgtggattttgacaactggGAGaacttttttgggcaccttccagggcacctgaaccagggtGAGtttatttggggctttcaaggtggtaatGAGaactggaagcctccacttaactgtaaaatctataattacctcaatcgcatcggctgtTCTAGCGGAGGATCTAGCGGAGG	7_sampled_680_from_cat6	ZNF451	105.0	0.5904761904761905	2.292985557986098
490	0.0	19.0	419.0	1.0	0.0	19.0	hblOligo128870_Cat7	490	NM_1031623	21.0	CAAGGATCGATGGGGCACCTGAACCAGGGTGAGTTTATTTGGGGCTTTCAAGGTGGTAATGAGAACTGGAAGCCTCCACTTAACTGTAAAATCTATAATTACCTCAATCGCATCGGCTGTTTCTTTCTTCACCCACGCTGTGAGAAACGCAAAGATGCAGCCGACTTCGCTATTTGTATGCATGCAGGTCGCCTTGACGAGCAACTCCCAAAACAGATTCCTTTTGAGATTCTGGAGGGGGACCAAGGCTTTCTCTCTAGCGGAGGATCTAGCGGAGG	CAAGGATCGATGgggcacctgaaccagggtGAGtttatttggggctttcaaggtggtaatGAGaactggaagcctccacttaactgtaaaatctataattacctcaatcgcatcggctgtttctttcttcacccacgctgtGAGaaacgcaaagatgcagccgacttcgctatttgtatgcatgcaggtcgccttgacgagcaactcccaaaacagattccttttGAGattctgGAGggggaccaaggctttctc	CAAGGATCGATG	ATCCACCGGTACCATGGCTAGCCAAGGATCGATGgggcacctgaaccagggtGAGtttatttggggctttcaaggtggtaatGAGaactggaagcctccacttaactgtaaaatctataattacctcaatcgcatcggctgtttctttcttcacccacgctgtGAGaaacgcaaagatgcagccgacttcgctatttgtatgcatgcaggtcgccttgacgagcaactcccaaaacagattccttttGAGattctgGAGggggaccaaggctttctcTCTAGCGGAGGATCTAGCGGAGG	7_sampled_680_from_cat6	ZNF451	438.0	0.04337899543378995	-1.1663806521211284
491	0.0	8103.0	12965.0	1.0	154.0	8103.0	hblOligo128870_Cat6	491	NM_1031623	21.0	GGGCACCTTCCAGGGCACCTGAACCAGGGTACTTTTATTTGGGGCTTTCAAGGTGGTAATACAAACTGGAAGCCTCCACTTAACTGTAAAATCTATAATTACCTCAATCGCATCGGCTGTTTCTTTCTTCACCCACGCTGTTCAAAACGCAAAGATGCAGCCGACTTCGCTATTTGTATGCATGCAGGTCGCCTTGACGAGCAACTCCCAAAACAGATTCCTTTTACTATTCTGTCCGGGGACCAAGGCTTTCTCTCTAGCGGAGGATCTAGCGGAGG	gggcaccttccagggcacctgaaccagggtacttttatttggggctttcaaggtggtaatacaaactggaagcctccacttaactgtaaaatctataattacctcaatcgcatcggctgtttctttcttcacccacgctgttcaaaacgcaaagatgcagccgacttcgctatttgtatgcatgcaggtcgccttgacgagcaactcccaaaacagattccttttactattctgtccggggaccaaggctttctc		ATCCACCGGTACCATGGCTAGCgggcaccttccagggcacctgaaccagggtacttttatttggggctttcaaggtggtaatacaaactggaagcctccacttaactgtaaaatctataattacctcaatcgcatcggctgtttctttcttcacccacgctgttcaaaacgcaaagatgcagccgacttcgctatttgtatgcatgcaggtcgccttgacgagcaactcccaaaacagattccttttactattctgtccggggaccaaggctttctcTCTAGCGGAGGATCTAGCGGAGG	6_phosphoprotein_peptides	ZNF451	21068.0	0.38461173343459276	1.4570322331225292
492	0.0	2.0	126.0	0.0	0.0	2.0	hblOligo249186_Cat7	492	NM_1031623	22.0	TTAACAATCATGCGCAAAGATGCAGCCGACTTCGCTATTTGTATGCATGCAGGTCGCCTTGACGAGCAACTCCCAAAACAGATTCCTTTTGAGATTCTGGAGGGGGACCAAGGCTTTCTCGAACTGGAAAATCAATTCAAGAAGGAGCAGCGCCCAGCTCATATCCTCAACCCACACCACTTGGAAGGTGACATGATGTGTGCCCTCCTTAACGAGATTGAGGATGAGGAGAAAGAATGCGACGAGGACGATAACTCTAGCGGAGGATCTAGCGGAGG	TTAACAATCATGcgcaaagatgcagccgacttcgctatttgtatgcatgcaggtcgccttgacgagcaactcccaaaacagattccttttGAGattctgGAGggggaccaaggctttctcgaactggaaaatcaattcaagaagGAGcagcgcccagctcatatcctcaacccacaccacttggaaggtgacatgatgtgtgccctccttaacGAGattGAGgatGAGGAGaaagaatgcgacGAGgacgataac	TTAACAATCATG	ATCCACCGGTACCATGGCTAGCTTAACAATCATGcgcaaagatgcagccgacttcgctatttgtatgcatgcaggtcgccttgacgagcaactcccaaaacagattccttttGAGattctgGAGggggaccaaggctttctcgaactggaaaatcaattcaagaagGAGcagcgcccagctcatatcctcaacccacaccacttggaaggtgacatgatgtgtgccctccttaacGAGattGAGgatGAGGAGaaagaatgcgacGAGgacgataacTCTAGCGGAGGATCTAGCGGAGG	7_sampled_680_from_cat6	ZNF451	128.0	0.015625	-2.216083437756964
494	0.0	90.0	441.0	1.0	2.0	90.0	hblOligo128871_Cat6	494	NM_1031623	23.0	ATTCTGTCCGGGGACCAAGGCTTTCTCGAACTGGAAAATCAATTCAAGAAGACCCAGCGCCCAGCTCATATCCTCAACCCACACCACTTGGAAGGTGACATGATGTGTGCCCTCCTTAACTCTATTTCAGATACCACTAAAGAATGCGACAGTGACGATAACATGGGTGCCAAGAATACAAGTATTGGGGAGGAATTTATCAGCACAGAAGACGTTGAACTTGAAGAGGCAATCCGCCGCTCCTTGGAGGAAATGTCTAGCGGAGGATCTAGCGGAGG	attctgtccggggaccaaggctttctcgaactggaaaatcaattcaagaagacccagcgcccagctcatatcctcaacccacaccacttggaaggtgacatgatgtgtgccctccttaactctatttcagataccactaaagaatgcgacagtgacgataacatgggtgccaagaatacaagtattggggaggaatttatcagcacagaagacgttgaacttgaagaggcaatccgccgctccttggaggaaatg		ATCCACCGGTACCATGGCTAGCattctgtccggggaccaaggctttctcgaactggaaaatcaattcaagaagacccagcgcccagctcatatcctcaacccacaccacttggaaggtgacatgatgtgtgccctccttaactctatttcagataccactaaagaatgcgacagtgacgataacatgggtgccaagaatacaagtattggggaggaatttatcagcacagaagacgttgaacttgaagaggcaatccgccgctccttggaggaaatgTCTAGCGGAGGATCTAGCGGAGG	6_phosphoprotein_peptides	ZNF451	531.0	0.1694915254237288	0.33781608351798775
495	0.0	0.0	89.0	0.0	1.0	0.0	hblOligo82787_Cat3	495	NM_1031716	1.0	AATGACCCGATGGACCCTCTTATCTTTATCCGCGACATCAAGCCAGGGCTGAAGAACCTCAACGTCGTTTTCATCGTGCTCGAAATTGGCCGCGTGGAGAAAGAGAAGGACGGGCACGAGGTTCGCGAGTGCAAAGTTGCAGATAAAGAGGGGGAGATTGAGATCGAGGTCTGGGACGAGATCGGGGGTCTGATCCAACCAGGGGACATTATTCGCCTTGAGCGCGGGTATGCTGAGATGTGGAAAGGCTGTCTTTCTAGCGGAGGATCTAGCGGAGG	AATGACCCGATGgaccctcttatctttatccgcgacatcaagccagggctgaagaacctcaacgtcgttttcatcgtgctcgaaattggccgcgtgGAGaaaGAGaaggacgggcacgaggttcgcGAGtgcaaagttgcagataaaGAGgggGAGattGAGatcGAGgtctgggacgagatcgggggtctgatccaaccaggggacattattcgccttGAGcgcgggtatgctGAGatgtggaaaggctgtctt	AATGACCCGATG	ATCCACCGGTACCATGGCTAGCAATGACCCGATGgaccctcttatctttatccgcgacatcaagccagggctgaagaacctcaacgtcgttttcatcgtgctcgaaattggccgcgtgGAGaaaGAGaaggacgggcacgaggttcgcGAGtgcaaagttgcagataaaGAGgggGAGattGAGatcGAGgtctgggacgagatcgggggtctgatccaaccaggggacattattcgccttGAGcgcgggtatgctGAGatgtggaaaggctgtcttTCTAGCGGAGGATCTAGCGGAGG	3_4778_st_to_e_dna_repair_peptides_9NATG	NABP1	89.0	0.0
496	0.0	76.0	114.0	0.0	0.0	76.0	hblOligo82787_Cat2	496	NM_1031716	1.0	AACCGCGTTAACGACCCTCTTATCTTTATCCGCGACATCAAGCCAGGGCTGAAGAACCTCAACGTCGTTTTCATCGTGCTCGAAATTGGCCGCGTGACCAAAACCAAGGACGGGCACGAGGTTCGCTCTTGCAAAGTTGCAGATAAAACAGGGTCTATTACAATCAGTGTCTGGGACGAGATCGGGGGTCTGATCCAACCAGGGGACATTATTCGCCTTACACGCGGGTATGCTAGCATGTGGAAAGGCTGTCTTTCTAGCGGAGGATCTAGCGGAGG	aaccgcgttaacgaccctcttatctttatccgcgacatcaagccagggctgaagaacctcaacgtcgttttcatcgtgctcgaaattggccgcgtgaccaaaaccaaggacgggcacgaggttcgctcttgcaaagttgcagataaaacagggtctattacaatcagtgtctgggacgagatcgggggtctgatccaaccaggggacattattcgccttacacgcgggtatgctagcatgtggaaaggctgtctt		ATCCACCGGTACCATGGCTAGCaaccgcgttaacgaccctcttatctttatccgcgacatcaagccagggctgaagaacctcaacgtcgttttcatcgtgctcgaaattggccgcgtgaccaaaaccaaggacgggcacgaggttcgctcttgcaaagttgcagataaaacagggtctattacaatcagtgtctgggacgagatcgggggtctgatccaaccaggggacattattcgccttacacgcgggtatgctagcatgtggaaaggctgtcttTCTAGCGGAGGATCTAGCGGAGG	2_wt_dna_repair_peptides	NABP1	190.0	0.4	1.5215861805264046
499	0.0	2.0	317.0	0.0	0.0	2.0	hblOligo82788_Cat3	499	NM_1031716	3.0	AACTGTAATATGGAACTTCAGAAAATCGGGGAGTTCTGCATGGTCTACGAGGAAGTCCCAAATTTCGAGGAGCCAAACCCTGACTATCGCGGTCAGCAAAATAAAGGCGCACAAGAGGAGCAAAAAAACAATGAGATGAATGAGAACATGGGGGAGGGTGAGTTCGGTCCTGTGGGCAACGGCGTCCATGAGGGGCCAGAAGAGCGCGAACACCAATTTGAGCATGCCGGTCGCGAGAACGGGCGCGGGCTGATTTCTAGCGGAGGATCTAGCGGAGG	AACTGTAATATGgaacttcagaaaatcggggagttctgcatggtctacGAGgaagtcccaaatttcGAGgagccaaaccctgactatcgcggtcagcaaaataaaggcgcacaaGAGgagcaaaaaaacaatGAGatgaatGAGaacatggggGAGggtGAGttcggtcctgtgggcaacggcgtccatGAGgggccagaaGAGcgcgaacaccaatttGAGcatgccggtcgcGAGaacgggcgcgggctgatt	AACTGTAATATG	ATCCACCGGTACCATGGCTAGCAACTGTAATATGgaacttcagaaaatcggggagttctgcatggtctacGAGgaagtcccaaatttcGAGgagccaaaccctgactatcgcggtcagcaaaataaaggcgcacaaGAGgagcaaaaaaacaatGAGatgaatGAGaacatggggGAGggtGAGttcggtcctgtgggcaacggcgtccatGAGgggccagaaGAGcgcgaacaccaatttGAGcatgccggtcgcGAGaacgggcgcgggctgattTCTAGCGGAGGATCTAGCGGAGG	3_4778_st_to_e_dna_repair_peptides_9NATG	NABP1	319.0	0.006269592476489028	-3.138703304682766
500	0.0	3446.0	12324.0	1.0	131.0	3446.0	hblOligo82788_Cat2	500	NM_1031716	3.0	GGGCGCGGGGGGGAACTTCAGAAAATCGGGGAGTTCTGCATGGTCTACTCAGAAGTCCCAAATTTCAGCGAGCCAAACCCTGACTATCGCGGTCAGCAAAATAAAGGCGCACAATCTGAGCAAAAAAACAATAGTATGAATAGTAACATGGGGACCGGTACCTTCGGTCCTGTGGGCAACGGCGTCCATACCGGGCCAGAATCCCGCGAACACCAATTTTCTCATGCCGGTCGCTCCAACGGGCGCGGGCTGATTTCTAGCGGAGGATCTAGCGGAGG	gggcgcgggggggaacttcagaaaatcggggagttctgcatggtctactcagaagtcccaaatttcagcgagccaaaccctgactatcgcggtcagcaaaataaaggcgcacaatctgagcaaaaaaacaatagtatgaatagtaacatggggaccggtaccttcggtcctgtgggcaacggcgtccataccgggccagaatcccgcgaacaccaattttctcatgccggtcgctccaacgggcgcgggctgatt		ATCCACCGGTACCATGGCTAGCgggcgcgggggggaacttcagaaaatcggggagttctgcatggtctactcagaagtcccaaatttcagcgagccaaaccctgactatcgcggtcagcaaaataaaggcgcacaatctgagcaaaaaaacaatagtatgaatagtaacatggggaccggtaccttcggtcctgtgggcaacggcgtccataccgggccagaatcccgcgaacaccaattttctcatgccggtcgctccaacgggcgcgggctgattTCTAGCGGAGGATCTAGCGGAGG	2_wt_dna_repair_peptides	NABP1	15770.0	0.2185161699429296	0.6527168460058852
504	0.0	480.0	1235.0	0.0	7.0	480.0	hblOligo45329_Cat6	504	NM_1031720	1.0	ATGAAAGCAATCAAGAAAAGCTTGACTGAGGAAGAGTACCTCTACCTGGATTTTTCACATCAAACAGAGGGTTGTATCTTCCCTCTCCACACCTCTGTCACTCTGTTTCTTTTGTCCTACTGTGACTGTAAAATTTTCAAAATCTGCCTCGTGGTTACAAAAGAGGTGAGTCGCGACTCTTCACTTCTCCGCGATGATCTTATTCAGGATGTCGAAATCCAGATTATCTCTCGCCAGGAACTCCCACCTATCGTGTCTAGCGGAGGATCTAGCGGAGG	atgaaagcaatcaagaaaagcttgactgaggaagagtacctctacctggatttttcacatcaaacagagggttgtatcttccctctccacacctctgtcactctgtttcttttgtcctactgtgactgtaaaattttcaaaatctgcctcgtggttacaaaagaggtgagtcgcgactcttcacttctccgcgatgatcttattcaggatgtcgaaatccagattatctctcgccaggaactcccacctatcgtg		ATCCACCGGTACCATGGCTAGCatgaaagcaatcaagaaaagcttgactgaggaagagtacctctacctggatttttcacatcaaacagagggttgtatcttccctctccacacctctgtcactctgtttcttttgtcctactgtgactgtaaaattttcaaaatctgcctcgtggttacaaaagaggtgagtcgcgactcttcacttctccgcgatgatcttattcaggatgtcgaaatccagattatctctcgccaggaactcccacctatcgtgTCTAGCGGAGGATCTAGCGGAGG	6_phosphoprotein_peptides	GSTCD	1715.0	0.27988338192419826	0.9820111434744279
505	0.0	133.0	835.0	0.0	2.0	133.0	hblOligo173135_Cat6	505	NM_1031720	2.0	TTCAAAATCTGCCTCGTGGTTACAAAAGAGGTGAGTCGCGACTCTTCACTTCTCCGCGATGATCTTATTCAGGATGTCGAAATCCAGATTATCTCTCGCCAGGAACTCCCACCTATCGTGCAAAACTGTTGTTTGCCTGCCGTGGTCGAACGCAGCGATAATTTTTGCCGCGCTGGTTTGGCCGTCGTGCTCCGCCACATCATCCAGAAAAGTTACGAAGCCGATCCTCTCAAGAAAGAACTTCTGGAGTTGCTGTCTAGCGGAGGATCTAGCGGAGG	ttcaaaatctgcctcgtggttacaaaagaggtgagtcgcgactcttcacttctccgcgatgatcttattcaggatgtcgaaatccagattatctctcgccaggaactcccacctatcgtgcaaaactgttgtttgcctgccgtggtcgaacgcagcgataatttttgccgcgctggtttggccgtcgtgctccgccacatcatccagaaaagttacgaagccgatcctctcaagaaagaacttctggagttgctg		ATCCACCGGTACCATGGCTAGCttcaaaatctgcctcgtggttacaaaagaggtgagtcgcgactcttcacttctccgcgatgatcttattcaggatgtcgaaatccagattatctctcgccaggaactcccacctatcgtgcaaaactgttgtttgcctgccgtggtcgaacgcagcgataatttttgccgcgctggtttggccgtcgtgctccgccacatcatccagaaaagttacgaagccgatcctctcaagaaagaacttctggagttgctgTCTAGCGGAGGATCTAGCGGAGG	6_phosphoprotein_peptides	GSTCD	968.0	0.13739669421487602	0.08996869200546698
506	0.0	877.0	3936.0	1.0	18.0	877.0	hblOligo45330_Cat7	506	NM_1031720	3.0	AGCGACCGGATGGAACGCGAGGATAATTTTTGCCGCGCTGGTTTGGCCGTCGTGCTCCGCCACATCATCCAGAAAGAGTACGAAGCCGATCCTCTCAAGAAAGAACTTCTGGAGTTGCTGGGGTTCAAAAAGGAGTGTCTTAAGGCCTGTGCTGAGGTGGAGCAATGGGAGCGCCTCTGTGAACTCGAGATCCCACTTGCAATTGAGAACTTTCTCCGCGAAGAGGAGGATCAGCCTCCTGAGATCCCTGTGGAATCTAGCGGAGGATCTAGCGGAGG	AGCGACCGGATGgaacgcGAGgataatttttgccgcgctggtttggccgtcgtgctccgccacatcatccagaaaGAGtacgaagccgatcctctcaagaaagaacttctggagttgctggggttcaaaaagGAGtgtcttaaggcctgtgctgaggtgGAGcaatggGAGcgcctctgtgaactcGAGatcccacttgcaattgagaactttctccgcgaaGAGGAGgatcagcctcctGAGatccctgtggaa	AGCGACCGGATG	ATCCACCGGTACCATGGCTAGCAGCGACCGGATGgaacgcGAGgataatttttgccgcgctggtttggccgtcgtgctccgccacatcatccagaaaGAGtacgaagccgatcctctcaagaaagaacttctggagttgctggggttcaaaaagGAGtgtcttaaggcctgtgctgaggtgGAGcaatggGAGcgcctctgtgaactcGAGatcccacttgcaattgagaactttctccgcgaaGAGGAGgatcagcctcctGAGatccctgtggaaTCTAGCGGAGGATCTAGCGGAGG	7_sampled_680_from_cat6	GSTCD	4813.0	0.18221483482235612	0.4256380228346077
507	0.0	1249.0	3139.0	1.0	11.0	1249.0	hblOligo45330_Cat6	507	NM_1031720	3.0	CCTGCCGTGGTCGAACGCAGCGATAATTTTTGCCGCGCTGGTTTGGCCGTCGTGCTCCGCCACATCATCCAGAAAAGTTACGAAGCCGATCCTCTCAAGAAAGAACTTCTGGAGTTGCTGGGGTTCAAAAAGACCTGTCTTAAGGCCTGTGCTGAGGTGAGTCAATGGACTCGCCTCTGTGAACTCACTATCCCACTTGCAATTGAGAACTTTCTCCGCGAATCAAGCGATCAGCCTCCTACAATCCCTGTGGAATCTAGCGGAGGATCTAGCGGAGG	cctgccgtggtcgaacgcagcgataatttttgccgcgctggtttggccgtcgtgctccgccacatcatccagaaaagttacgaagccgatcctctcaagaaagaacttctggagttgctggggttcaaaaagacctgtcttaaggcctgtgctgaggtgagtcaatggactcgcctctgtgaactcactatcccacttgcaattgagaactttctccgcgaatcaagcgatcagcctcctacaatccctgtggaa		ATCCACCGGTACCATGGCTAGCcctgccgtggtcgaacgcagcgataatttttgccgcgctggtttggccgtcgtgctccgccacatcatccagaaaagttacgaagccgatcctctcaagaaagaacttctggagttgctggggttcaaaaagacctgtcttaaggcctgtgctgaggtgagtcaatggactcgcctctgtgaactcactatcccacttgcaattgagaactttctccgcgaatcaagcgatcagcctcctacaatccctgtggaaTCTAGCGGAGGATCTAGCGGAGG	6_phosphoprotein_peptides	GSTCD	4388.0	0.28463992707383773	1.005490241918193
509	0.0	0.0	83.0	0.0	1.0	0.0	hblOligo173136_Cat6	509	NM_1031720	4.0	TGTCTTAAGGCCTGTGCTGAGGTGAGTCAATGGACTCGCCTCTGTGAACTCACTATCCCACTTGCAATTGAGAACTTTCTCCGCGAATCAAGCGATCAGCCTCCTACAATCCCTGTGGAAATTCTCCAGTTGGAGAAGAAGCTCTCTGAACCTGTTCGCGTCCATAACGATGACAAACTTCGCCGCCAGAAACTTAAGCAACAAAAGGCAGATGGTGTGGGCCCTCCACTTACTAAGGGTAAGGCAAAAAGCAAGTCTAGCGGAGGATCTAGCGGAGG	tgtcttaaggcctgtgctgaggtgagtcaatggactcgcctctgtgaactcactatcccacttgcaattgagaactttctccgcgaatcaagcgatcagcctcctacaatccctgtggaaattctccagttggagaagaagctctctgaacctgttcgcgtccataacgatgacaaacttcgccgccagaaacttaagcaacaaaaggcagatggtgtgggccctccacttactaagggtaaggcaaaaagcaag		ATCCACCGGTACCATGGCTAGCtgtcttaaggcctgtgctgaggtgagtcaatggactcgcctctgtgaactcactatcccacttgcaattgagaactttctccgcgaatcaagcgatcagcctcctacaatccctgtggaaattctccagttggagaagaagctctctgaacctgttcgcgtccataacgatgacaaacttcgccgccagaaacttaagcaacaaaaggcagatggtgtgggccctccacttactaagggtaaggcaaaaagcaagTCTAGCGGAGGATCTAGCGGAGG	6_phosphoprotein_peptides	GSTCD	83.0	0.0
511	0.0	6.0	593.0	0.0	2.0	6.0	hblOligo45331_Cat6	511	NM_1031720	5.0	AAGAAGCTCTCTGAACCTGTTCGCGTCCATAACGATGACAAACTTCGCCGCCAGAAACTTAAGCAACAAAAGGCAGATGGTGTGGGCCCTCCACTTACTAAGGGTAAGGCAAAAAGCAAGGTTCACACTCAGGAGACCTCCGAAGGGCTGGACTCCAGTAGCAAAAGCTTGGAACTCAAAGTGGCTTTCAGCAAGCTTACCGTCCAGGAGGAACCTGCAACTACAAATCGCGAACCTTCTCACATCCGCAAAGCCTCTAGCGGAGGATCTAGCGGAGG	aagaagctctctgaacctgttcgcgtccataacgatgacaaacttcgccgccagaaacttaagcaacaaaaggcagatggtgtgggccctccacttactaagggtaaggcaaaaagcaaggttcacactcaggagacctccgaagggctggactccagtagcaaaagcttggaactcaaagtggctttcagcaagcttaccgtccaggaggaacctgcaactacaaatcgcgaaccttctcacatccgcaaagcc		ATCCACCGGTACCATGGCTAGCaagaagctctctgaacctgttcgcgtccataacgatgacaaacttcgccgccagaaacttaagcaacaaaaggcagatggtgtgggccctccacttactaagggtaaggcaaaaagcaaggttcacactcaggagacctccgaagggctggactccagtagcaaaagcttggaactcaaagtggctttcagcaagcttaccgtccaggaggaacctgcaactacaaatcgcgaaccttctcacatccgcaaagccTCTAGCGGAGGATCTAGCGGAGG	6_phosphoprotein_peptides	GSTCD	599.0	0.01001669449081803	-2.6663836411351016
513	0.0	155.0	4120.0	2.0	18.0	155.0	hblOligo45332_Cat6	513	NM_1031720	7.0	CCTCCACTGGAGCATGTGTTTGCCGAAGGGCTGTACTTCACTCTCGCCGATATCGTGCTGTTGCCTTGCATTCATCACTTTCTGGTCATTATTTCCCGCAAGTTTAGCGAAAAACTTGTTGAATTTCCTCTGTTGGCCAGCTGGTATCAACGCATCCAGGAAGTGCCAGGGGTGAAAACTGCTGCCTCTAAATGCGGTATCCAGTTCCTTCATCTGCCTAAATTGCTGACCACATCAACAGAACAGCATCCAAATTCTAGCGGAGGATCTAGCGGAGG	cctccactggagcatgtgtttgccgaagggctgtacttcactctcgccgatatcgtgctgttgccttgcattcatcactttctggtcattatttcccgcaagtttagcgaaaaacttgttgaatttcctctgttggccagctggtatcaacgcatccaggaagtgccaggggtgaaaactgctgcctctaaatgcggtatccagttccttcatctgcctaaattgctgaccacatcaacagaacagcatccaaat		ATCCACCGGTACCATGGCTAGCcctccactggagcatgtgtttgccgaagggctgtacttcactctcgccgatatcgtgctgttgccttgcattcatcactttctggtcattatttcccgcaagtttagcgaaaaacttgttgaatttcctctgttggccagctggtatcaacgcatccaggaagtgccaggggtgaaaactgctgcctctaaatgcggtatccagttccttcatctgcctaaattgctgaccacatcaacagaacagcatccaaatTCTAGCGGAGGATCTAGCGGAGG	6_phosphoprotein_peptides	GSTCD	4275.0	0.03625730994152047	-1.3531320367897566
514	0.0	340.0	2212.0	1.0	11.0	340.0	hblOligo173138_Cat6	514	NM_1031720	8.0	GCCAGCTGGTATCAACGCATCCAGGAAGTGCCAGGGGTGAAAACTGCTGCCTCTAAATGCGGTATCCAGTTCCTTCATCTGCCTAAATTGCTGACCACATCAACAGAACAGCATCCAAATTTGTGCGAAGTCCCTGGGGTGGAGGAGCAGTCCGATCCACTTTTCATCGGTGGCCCACGCCCAACCATGGCAAAGCTGATGGAAAAAGGGATTGAAGTTATGTTTTCTCCACACCCATGCCCAACTTGGACACTCTCTAGCGGAGGATCTAGCGGAGG	gccagctggtatcaacgcatccaggaagtgccaggggtgaaaactgctgcctctaaatgcggtatccagttccttcatctgcctaaattgctgaccacatcaacagaacagcatccaaatttgtgcgaagtccctggggtggaggagcagtccgatccacttttcatcggtggcccacgcccaaccatggcaaagctgatggaaaaagggattgaagttatgttttctccacacccatgcccaacttggacactc		ATCCACCGGTACCATGGCTAGCgccagctggtatcaacgcatccaggaagtgccaggggtgaaaactgctgcctctaaatgcggtatccagttccttcatctgcctaaattgctgaccacatcaacagaacagcatccaaatttgtgcgaagtccctggggtggaggagcagtccgatccacttttcatcggtggcccacgcccaaccatggcaaagctgatggaaaaagggattgaagttatgttttctccacacccatgcccaacttggacactcTCTAGCGGAGGATCTAGCGGAGG	6_phosphoprotein_peptides	GSTCD	2552.0	0.13322884012539185	0.054344543602550255
516	0.0	761.0	1766.0	0.0	10.0	761.0	hblOligo173139_Cat7	516	NM_1031720	10.0	ATACGAGCTATGGAGCCAAAGGAAGGGAAAATGGAGGAGGATCGCGCTCTCCGCAAACAGCAACAACTGAACAACTTGGTGTATGTCGTCGAGAACCAGGCAAAGCCAGGTGATCGCATCGTGGACTTCTGCGAGGGGGGTGGCCACGTCGGCATTGTCCTCGCTCACATGTTGCCAGAGTGTCAGGTTGAGTTGATCGAAAACAAAGAGCTCGAGCTCATTCGCGCTAAAAAGCGCGAGGACGAATTGGGCTTGTCTAGCGGAGGATCTAGCGGAGG	ATACGAGCTATGGAGccaaaggaagggaaaatgGAGGAGgatcgcgctctccgcaaacagcaacaactgaacaacttggtgtatgtcgtcGAGaaccaggcaaagccaggtgatcgcatcgtggacttctgcGAGgggggtggccacgtcggcattgtcctcgctcacatgttgccaGAGtgtcaggttGAGttgatcgaaaacaaagagctcGAGctcattcgcgctaaaaagcgcGAGgacgaattgggcttg	ATACGAGCTATG	ATCCACCGGTACCATGGCTAGCATACGAGCTATGGAGccaaaggaagggaaaatgGAGGAGgatcgcgctctccgcaaacagcaacaactgaacaacttggtgtatgtcgtcGAGaaccaggcaaagccaggtgatcgcatcgtggacttctgcGAGgggggtggccacgtcggcattgtcctcgctcacatgttgccaGAGtgtcaggttGAGttgatcgaaaacaaagagctcGAGctcattcgcgctaaaaagcgcGAGgacgaattgggcttgTCTAGCGGAGGATCTAGCGGAGG	7_sampled_680_from_cat6	GSTCD	2527.0	0.30114760585674716	1.0852122653323493
517	0.0	1472.0	25148.0	3.0	93.0	1472.0	hblOligo173139_Cat6	517	NM_1031720	10.0	CCTGCTGCCGTGTCACCAAAGGAAGGGAAAATGAGCTCTGATCGCGCTCTCCGCAAACAGCAACAACTGAACAACTTGGTGTATGTCGTCACCAACCAGGCAAAGCCAGGTGATCGCATCGTGGACTTCTGCTCAGGGGGTGGCCACGTCGGCATTGTCCTCGCTCACATGTTGCCAAGTTGTCAGGTTACTTTGATCGAAAACAAAGAGCTCTCTCTCATTCGCGCTAAAAAGCGCTCAGACGAATTGGGCTTGTCTAGCGGAGGATCTAGCGGAGG	cctgctgccgtgtcaccaaaggaagggaaaatgagctctgatcgcgctctccgcaaacagcaacaactgaacaacttggtgtatgtcgtcaccaaccaggcaaagccaggtgatcgcatcgtggacttctgctcagggggtggccacgtcggcattgtcctcgctcacatgttgccaagttgtcaggttactttgatcgaaaacaaagagctctctctcattcgcgctaaaaagcgctcagacgaattgggcttg		ATCCACCGGTACCATGGCTAGCcctgctgccgtgtcaccaaaggaagggaaaatgagctctgatcgcgctctccgcaaacagcaacaactgaacaacttggtgtatgtcgtcaccaaccaggcaaagccaggtgatcgcatcgtggacttctgctcagggggtggccacgtcggcattgtcctcgctcacatgttgccaagttgtcaggttactttgatcgaaaacaaagagctctctctcattcgcgctaaaaagcgctcagacgaattgggcttgTCTAGCGGAGGATCTAGCGGAGG	6_phosphoprotein_peptides	GSTCD	26620.0	0.05529676934635612	-0.9111050615795615
523	0.0	292.0	1639.0	0.0	3.0	292.0	hblOligo27643_Cat3	523	NM_1033855	1.0	TCCTCCATAATGGGGCAAATGGCAGAATATCCAGAGATCGAGATTGATCGCTTTGACCGCGAGAACTTGCGCGCCCGCGCCTACTTCTTGGAGCACTGTCATAAGGACCATATGAAAGGGCTGCGCGCACCAGAGTTGAAACGCCGCCTTGAATGTGAGTTGAAGGTTTATCTGTATTGCGAGCCTGTGGAGAAGGAACTTCTCTTGGAGGAGCCTAAGTACCGCTTTTGGAAGAAGCGCATCATCGAGATCGAGTCTAGCGGAGGATCTAGCGGAGG	TCCTCCATAATGgggcaaatggcagaatatccaGAGatcGAGattgatcgctttgaccgcgagaacttgcgcgcccgcgcctacttcttgGAGcactgtcataaggaccatatgaaagggctgcgcgcaccaGAGttgaaacgccgccttgaatgtGAGttgaaggtttatctgtattgcGAGcctgtgGAGaaggaacttctcttgGAGGAGcctaagtaccgcttttggaagaagcgcatcatcGAGatcgag	TCCTCCATAATG	ATCCACCGGTACCATGGCTAGCTCCTCCATAATGgggcaaatggcagaatatccaGAGatcGAGattgatcgctttgaccgcgagaacttgcgcgcccgcgcctacttcttgGAGcactgtcataaggaccatatgaaagggctgcgcgcaccaGAGttgaaacgccgccttgaatgtGAGttgaaggtttatctgtattgcGAGcctgtgGAGaaggaacttctcttgGAGGAGcctaagtaccgcttttggaagaagcgcatcatcGAGatcgagTCTAGCGGAGGATCTAGCGGAGG	3_4778_st_to_e_dna_repair_peptides_9NATG	DCLRE1C	1931.0	0.15121698601760747	0.20196351215902086
524	0.0	452.0	2249.0	0.0	8.0	452.0	hblOligo27643_Cat2	524	NM_1033855	1.0	AGTTCTTTTGAGGGGCAAATGGCAGAATATCCAACCATCAGTATTGATCGCTTTGACCGCGAGAACTTGCGCGCCCGCGCCTACTTCTTGAGCCACTGTCATAAGGACCATATGAAAGGGCTGCGCGCACCAACTTTGAAACGCCGCCTTGAATGTAGTTTGAAGGTTTATCTGTATTGCTCCCCTGTGACCAAGGAACTTCTCTTGACTTCCCCTAAGTACCGCTTTTGGAAGAAGCGCATCATCTCAATCGAGTCTAGCGGAGGATCTAGCGGAGG	agttcttttgaggggcaaatggcagaatatccaaccatcagtattgatcgctttgaccgcgagaacttgcgcgcccgcgcctacttcttgagccactgtcataaggaccatatgaaagggctgcgcgcaccaactttgaaacgccgccttgaatgtagtttgaaggtttatctgtattgctcccctgtgaccaaggaacttctcttgacttcccctaagtaccgcttttggaagaagcgcatcatctcaatcgag		ATCCACCGGTACCATGGCTAGCagttcttttgaggggcaaatggcagaatatccaaccatcagtattgatcgctttgaccgcgagaacttgcgcgcccgcgcctacttcttgagccactgtcataaggaccatatgaaagggctgcgcgcaccaactttgaaacgccgccttgaatgtagtttgaaggtttatctgtattgctcccctgtgaccaaggaacttctcttgacttcccctaagtaccgcttttggaagaagcgcatcatctcaatcgagTCTAGCGGAGGATCTAGCGGAGG	2_wt_dna_repair_peptides	DCLRE1C	2701.0	0.16734542761940022	0.3224925165074841
525	0.0	61.0	539.0	0.0	1.0	61.0	hblOligo156768_Cat3	525	NM_1033855	2.0	TTCTTACCTATGCGCCTTGAATGTGAGTTGAAGGTTTATCTGTATTGCGAGCCTGTGGAGAAGGAACTTCTCTTGGAGGAGCCTAAGTACCGCTTTTGGAAGAAGCGCATCATCGAGATCGAGATCGAAGAGCCAGAGCAAATTGAGCTGGTGGACGAGGCCGAGGGTGAGAAAGAGGAAATCGTCGTCGAGTTGCTGCCTGCTGGGCATTGCCCTGGGGAGGTTATGTTTCTGTTTCAGGGTAATAACGGGGAGTCTAGCGGAGGATCTAGCGGAGG	TTCTTACCTATGcgccttgaatgtGAGttgaaggtttatctgtattgcGAGcctgtgGAGaaggaacttctcttgGAGGAGcctaagtaccgcttttggaagaagcgcatcatcGAGatcgagatcgaaGAGccaGAGcaaattGAGctggtggacgaggccGAGggtgagaaagaggaaatcgtcgtcGAGttgctgcctgctgggcattgccctgggGAGgttatgtttctgtttcagggtaataacgggGAG	TTCTTACCTATG	ATCCACCGGTACCATGGCTAGCTTCTTACCTATGcgccttgaatgtGAGttgaaggtttatctgtattgcGAGcctgtgGAGaaggaacttctcttgGAGGAGcctaagtaccgcttttggaagaagcgcatcatcGAGatcgagatcgaaGAGccaGAGcaaattGAGctggtggacgaggccGAGggtgagaaagaggaaatcgtcgtcGAGttgctgcctgctgggcattgccctgggGAGgttatgtttctgtttcagggtaataacgggGAGTCTAGCGGAGGATCTAGCGGAGG	3_4778_st_to_e_dna_repair_peptides_9NATG	DCLRE1C	600.0	0.10166666666666667	-0.251790418101117
526	0.0	704.0	1369.0	0.0	84.0	704.0	hblOligo156768_Cat2	526	NM_1033855	2.0	ACTTTGAAACGCCGCCTTGAATGTAGTTTGAAGGTTTATCTGTATTGCTCCCCTGTGACCAAGGAACTTCTCTTGACTTCCCCTAAGTACCGCTTTTGGAAGAAGCGCATCATCTCAATCGAGATCGAAACACCAACCCAAATTTCCCTGGTGGACGAGGCCTCTGGTGAGAAAGAGGAAATCGTCGTCACCTTGCTGCCTGCTGGGCATTGCCCTGGGTCAGTTATGTTTCTGTTTCAGGGTAATAACGGGACATCTAGCGGAGGATCTAGCGGAGG	actttgaaacgccgccttgaatgtagtttgaaggtttatctgtattgctcccctgtgaccaaggaacttctcttgacttcccctaagtaccgcttttggaagaagcgcatcatctcaatcgagatcgaaacaccaacccaaatttccctggtggacgaggcctctggtgagaaagaggaaatcgtcgtcaccttgctgcctgctgggcattgccctgggtcagttatgtttctgtttcagggtaataacgggaca		ATCCACCGGTACCATGGCTAGCactttgaaacgccgccttgaatgtagtttgaaggtttatctgtattgctcccctgtgaccaaggaacttctcttgacttcccctaagtaccgcttttggaagaagcgcatcatctcaatcgagatcgaaacaccaacccaaatttccctggtggacgaggcctctggtgagaaagaggaaatcgtcgtcaccttgctgcctgctgggcattgccctgggtcagttatgtttctgtttcagggtaataacgggacaTCTAGCGGAGGATCTAGCGGAGG	2_wt_dna_repair_peptides	DCLRE1C	2073.0	0.3396044380125422	1.2619938195041622
527	0.0	90.0	442.0	1.0	1.0	90.0	hblOligo27644_Cat3	527	NM_1033855	3.0	GCCTACATCATGCTGGTGGACGAGGCCGAGGGTGAGAAAGAGGAAATCGTCGTCGAGTTGCTGCCTGCTGGGCATTGCCCTGGGGAGGTTATGTTTCTGTTTCAGGGTAATAACGGGGAGGTTCTGTACGAGGGCGACTTCCGCCTGGCCCAAGGGGAAGCTGCACGCATGGAACTCCTGCACGAGGGGGGTCGCGTCAAAGACATTCAGGAGGTGTACTTGGACGAGGAGTTTTGCGACCCACGCTTCTATCAATCTAGCGGAGGATCTAGCGGAGG	GCCTACATCATGctggtggacgaggccGAGggtgagaaagaggaaatcgtcgtcGAGttgctgcctgctgggcattgccctgggGAGgttatgtttctgtttcagggtaataacgggGAGgttctgtacGAGggcgacttccgcctggcccaaggggaagctgcacgcatggaactcctgcacGAGgggggtcgcgtcaaagacattcagGAGgtgtacttggacGAGGAGttttgcgacccacgcttctatcaa	GCCTACATCATG	ATCCACCGGTACCATGGCTAGCGCCTACATCATGctggtggacgaggccGAGggtgagaaagaggaaatcgtcgtcGAGttgctgcctgctgggcattgccctgggGAGgttatgtttctgtttcagggtaataacgggGAGgttctgtacGAGggcgacttccgcctggcccaaggggaagctgcacgcatggaactcctgcacGAGgggggtcgcgtcaaagacattcagGAGgtgtacttggacGAGGAGttttgcgacccacgcttctatcaaTCTAGCGGAGGATCTAGCGGAGG	3_4778_st_to_e_dna_repair_peptides_9NATG	DCLRE1C	532.0	0.16917293233082706	0.3355510768871357
528	0.0	1700.0	2751.0	0.0	11.0	1700.0	hblOligo27644_Cat2	528	NM_1033855	3.0	ACCCAAATTTCCCTGGTGGACGAGGCCTCTGGTGAGAAAGAGGAAATCGTCGTCACCTTGCTGCCTGCTGGGCATTGCCCTGGGTCAGTTATGTTTCTGTTTCAGGGTAATAACGGGACAGTTCTGTACACTGGCGACTTCCGCCTGGCCCAAGGGGAAGCTGCACGCATGGAACTCCTGCACTCTGGGGGTCGCGTCAAAGACATTCAGTCAGTGTACTTGGACACCACATTTTGCGACCCACGCTTCTATCAATCTAGCGGAGGATCTAGCGGAGG	acccaaatttccctggtggacgaggcctctggtgagaaagaggaaatcgtcgtcaccttgctgcctgctgggcattgccctgggtcagttatgtttctgtttcagggtaataacgggacagttctgtacactggcgacttccgcctggcccaaggggaagctgcacgcatggaactcctgcactctgggggtcgcgtcaaagacattcagtcagtgtacttggacaccacattttgcgacccacgcttctatcaa		ATCCACCGGTACCATGGCTAGCacccaaatttccctggtggacgaggcctctggtgagaaagaggaaatcgtcgtcaccttgctgcctgctgggcattgccctgggtcagttatgtttctgtttcagggtaataacgggacagttctgtacactggcgacttccgcctggcccaaggggaagctgcacgcatggaactcctgcactctgggggtcgcgtcaaagacattcagtcagtgtacttggacaccacattttgcgacccacgcttctatcaaTCTAGCGGAGGATCTAGCGGAGG	2_wt_dna_repair_peptides	DCLRE1C	4451.0	0.3819366434509099	1.4457150577543016
529	0.0	259.0	2308.0	1.0	8.0	259.0	hblOligo156769_Cat3	529	NM_1033855	4.0	AAGCCGTCGATGGCCCAAGGGGAAGCTGCACGCATGGAACTCCTGCACGAGGGGGGTCGCGTCAAAGACATTCAGGAGGTGTACTTGGACGAGGAGTTTTGCGACCCACGCTTCTATCAAATTCCAGAGCGCGAAGAATGTCTTGAGGGGGTTCTGGAGCTTGTCCGCGAGTGGATCGAGCGCGAGCCATATCACGTGGTTTGGCTCAACTGTAAGGCTGCCTACGGTTATGAGTATCTCTTCGAGAACCTCGAGTCTAGCGGAGGATCTAGCGGAGG	AAGCCGTCGATGgcccaaggggaagctgcacgcatggaactcctgcacGAGgggggtcgcgtcaaagacattcagGAGgtgtacttggacGAGGAGttttgcgacccacgcttctatcaaattccaGAGcgcgaagaatgtcttGAGggggttctggagcttgtccgcGAGtggatcGAGcgcGAGccatatcacgtggtttggctcaactgtaaggctgcctacggttatgagtatctcttcGAGaacctcGAG	AAGCCGTCGATG	ATCCACCGGTACCATGGCTAGCAAGCCGTCGATGgcccaaggggaagctgcacgcatggaactcctgcacGAGgggggtcgcgtcaaagacattcagGAGgtgtacttggacGAGGAGttttgcgacccacgcttctatcaaattccaGAGcgcgaagaatgtcttGAGggggttctggagcttgtccgcGAGtggatcGAGcgcGAGccatatcacgtggtttggctcaactgtaaggctgcctacggttatgagtatctcttcGAGaacctcGAGTCTAGCGGAGGATCTAGCGGAGG	3_4778_st_to_e_dna_repair_peptides_9NATG	DCLRE1C	2567.0	0.10089598753408648	-0.2602572772938836
530	0.0	1411.0	19695.0	26.0	52.0	1411.0	hblOligo156769_Cat2	530	NM_1033855	4.0	GACTTCCGCCTGGCCCAAGGGGAAGCTGCACGCATGGAACTCCTGCACTCTGGGGGTCGCGTCAAAGACATTCAGTCAGTGTACTTGGACACCACATTTTGCGACCCACGCTTCTATCAAATTCCATCTCGCGAAGAATGTCTTTCAGGGGTTCTGGAGCTTGTCCGCTCTTGGATCACACGCTCACCATATCACGTGGTTTGGCTCAACTGTAAGGCTGCCTACGGTTATGAGTATCTCTTCACCAACCTCTCCTCTAGCGGAGGATCTAGCGGAGG	gacttccgcctggcccaaggggaagctgcacgcatggaactcctgcactctgggggtcgcgtcaaagacattcagtcagtgtacttggacaccacattttgcgacccacgcttctatcaaattccatctcgcgaagaatgtctttcaggggttctggagcttgtccgctcttggatcacacgctcaccatatcacgtggtttggctcaactgtaaggctgcctacggttatgagtatctcttcaccaacctctcc		ATCCACCGGTACCATGGCTAGCgacttccgcctggcccaaggggaagctgcacgcatggaactcctgcactctgggggtcgcgtcaaagacattcagtcagtgtacttggacaccacattttgcgacccacgcttctatcaaattccatctcgcgaagaatgtctttcaggggttctggagcttgtccgctcttggatcacacgctcaccatatcacgtggtttggctcaactgtaaggctgcctacggttatgagtatctcttcaccaacctctccTCTAGCGGAGGATCTAGCGGAGG	2_wt_dna_repair_peptides	DCLRE1C	21106.0	0.06685302757509713	-0.7090148349176233
533	0.0	411.0	694.0	0.0	0.0	411.0	hblOligo156770_Cat3	533	NM_1033855	6.0	ATTATCCGAATGAATAAACTCGACATGTTCCGCAATATGCCTGAAATTCTGCACCATTTGGAGGAGGACCGCAACGAGCAAATCCACGCTTGCCGCCATCCTAAAGCAGAAGAGTACTTTCAATGGGAGAAATTGCCTTGCGGTATTGAGGAGCGCAACCGCATTCCTCTTCATATCATCGAGATCAAGCCTGAGGAGATGTGGTTTGGCGAGCGCGAGCGCAAGGAGAACGTCATTGTCCGCGAGGGCGAGGAGTCTAGCGGAGGATCTAGCGGAGG	ATTATCCGAATGaataaactcgacatgttccgcaatatgcctgaaattctgcaccatttgGAGGAGgaccgcaacGAGcaaatccacgcttgccgccatcctaaagcagaagagtactttcaatggGAGaaattgccttgcggtattGAGGAGcgcaaccgcattcctcttcatatcatcGAGatcaagcctGAGGAGatgtggtttggcgagcgcGAGcgcaagGAGaacgtcattgtccgcGAGggcgagGAG	ATTATCCGAATG	ATCCACCGGTACCATGGCTAGCATTATCCGAATGaataaactcgacatgttccgcaatatgcctgaaattctgcaccatttgGAGGAGgaccgcaacGAGcaaatccacgcttgccgccatcctaaagcagaagagtactttcaatggGAGaaattgccttgcggtattGAGGAGcgcaaccgcattcctcttcatatcatcGAGatcaagcctGAGGAGatgtggtttggcgagcgcGAGcgcaagGAGaacgtcattgtccgcGAGggcgagGAGTCTAGCGGAGGATCTAGCGGAGG	3_4778_st_to_e_dna_repair_peptides_9NATG	DCLRE1C	1105.0	0.3719457013574661	1.403172542623999
534	0.0	478.0	198.0	0.0	3.0	478.0	hblOligo156770_Cat2	534	NM_1033855	6.0	CAAGTCCATGTCAATAAACTCGACATGTTCCGCAATATGCCTGAAATTCTGCACCATTTGACAACAGACCGCAACACTCAAATCCACGCTTGCCGCCATCCTAAAGCAGAAGAGTACTTTCAATGGAGCAAATTGCCTTGCGGTATTACTTCCCGCAACCGCATTCCTCTTCATATCATCAGTATCAAGCCTTCAACAATGTGGTTTGGCGAGCGCTCCCGCAAGACCAACGTCATTGTCCGCACCGGCGAGTCCTCTAGCGGAGGATCTAGCGGAGG	caagtccatgtcaataaactcgacatgttccgcaatatgcctgaaattctgcaccatttgacaacagaccgcaacactcaaatccacgcttgccgccatcctaaagcagaagagtactttcaatggagcaaattgccttgcggtattacttcccgcaaccgcattcctcttcatatcatcagtatcaagccttcaacaatgtggtttggcgagcgctcccgcaagaccaacgtcattgtccgcaccggcgagtcc		ATCCACCGGTACCATGGCTAGCcaagtccatgtcaataaactcgacatgttccgcaatatgcctgaaattctgcaccatttgacaacagaccgcaacactcaaatccacgcttgccgccatcctaaagcagaagagtactttcaatggagcaaattgccttgcggtattacttcccgcaaccgcattcctcttcatatcatcagtatcaagccttcaacaatgtggtttggcgagcgctcccgcaagaccaacgtcattgtccgcaccggcgagtccTCTAGCGGAGGATCTAGCGGAGG	2_wt_dna_repair_peptides	DCLRE1C	676.0	0.7071005917159763	2.808394990431489
536	0.0	104.0	4.0	248.0	0.0	104.0	hblOligo27646_Cat2	536	NM_1033855	7.0	CCTTGCGGTATTACTTCCCGCAACCGCATTCCTCTTCATATCATCAGTATCAAGCCTTCAACAATGTGGTTTGGCGAGCGCTCCCGCAAGACCAACGTCATTGTCCGCACCGGCGAGTCCAGTTATCGCGCTTGCTTTTCCTTCCATTCTAGCTATAGTGAGATCAAGGATTTCTTGTCCTATTTGTGCCCTGTCAATGCATACCCAAACGTCATTCCAGTGGGGACCACAATGGACAAGGTCGTCGAAATCTTGTCTAGCGGAGGATCTAGCGGAGG	ccttgcggtattacttcccgcaaccgcattcctcttcatatcatcagtatcaagccttcaacaatgtggtttggcgagcgctcccgcaagaccaacgtcattgtccgcaccggcgagtccagttatcgcgcttgcttttccttccattctagctatagtgagatcaaggatttcttgtcctatttgtgccctgtcaatgcatacccaaacgtcattccagtggggaccacaatggacaaggtcgtcgaaatcttg		ATCCACCGGTACCATGGCTAGCccttgcggtattacttcccgcaaccgcattcctcttcatatcatcagtatcaagccttcaacaatgtggtttggcgagcgctcccgcaagaccaacgtcattgtccgcaccggcgagtccagttatcgcgcttgcttttccttccattctagctatagtgagatcaaggatttcttgtcctatttgtgccctgtcaatgcatacccaaacgtcattccagtggggaccacaatggacaaggtcgtcgaaatcttgTCTAGCGGAGGATCTAGCGGAGG	2_wt_dna_repair_peptides	DCLRE1C	108.0	0.9629629629629629	5.185147826656049
537	0.0	237.0	500.0	0.0	3.0	237.0	hblOligo156771_Cat3	537	NM_1033855	8.0	TTTTATTGCATGGAGGAGTATGAGGAGATCAAGGATTTCTTGGAGTATTTGTGCCCTGTCAATGCATACCCAAACGTCATTCCAGTGGGGGAGGAGATGGACAAGGTCGTCGAAATCTTGAAACCTCTGTGCCGCGAGGAGCAAGAGGAGGAACCTAAATACAAACCTCTTGGCAAGCTGAAGCGCGCCCGCGAGGTGCATCGCGACGAGGAGGAAGAGGATGACTATCTCTTCGACGACCCTCTCCCTATCCCATCTAGCGGAGGATCTAGCGGAGG	TTTTATTGCATGGAGGAGtatGAGgagatcaaggatttcttgGAGtatttgtgccctgtcaatgcatacccaaacgtcattccagtggggGAGGAGatggacaaggtcgtcgaaatcttgaaacctctgtgccgcGAGGAGcaaGAGGAGgaacctaaatacaaacctcttggcaagctgaagcgcgcccgcGAGgtgcatcgcgacGAGgaggaagaggatgactatctcttcgacgaccctctccctatccca	TTTTATTGCATG	ATCCACCGGTACCATGGCTAGCTTTTATTGCATGGAGGAGtatGAGgagatcaaggatttcttgGAGtatttgtgccctgtcaatgcatacccaaacgtcattccagtggggGAGGAGatggacaaggtcgtcgaaatcttgaaacctctgtgccgcGAGGAGcaaGAGGAGgaacctaaatacaaacctcttggcaagctgaagcgcgcccgcGAGgtgcatcgcgacGAGgaggaagaggatgactatctcttcgacgaccctctccctatcccaTCTAGCGGAGGATCTAGCGGAGG	3_4778_st_to_e_dna_repair_peptides_9NATG	DCLRE1C	737.0	0.32157394843962006	1.1805033313475082
538	0.0	137.0	448.0	0.0	5.0	137.0	hblOligo156771_Cat2	538	NM_1033855	8.0	TTTTCCTTCCATTCTAGCTATAGTGAGATCAAGGATTTCTTGTCCTATTTGTGCCCTGTCAATGCATACCCAAACGTCATTCCAGTGGGGACCACAATGGACAAGGTCGTCGAAATCTTGAAACCTCTGTGCCGCAGTTCACAATCCACTGAACCTAAATACAAACCTCTTGGCAAGCTGAAGCGCGCCCGCACAGTGCATCGCGACAGCGAGGAAGAGGATGACTATCTCTTCGACGACCCTCTCCCTATCCCATCTAGCGGAGGATCTAGCGGAGG	ttttccttccattctagctatagtgagatcaaggatttcttgtcctatttgtgccctgtcaatgcatacccaaacgtcattccagtggggaccacaatggacaaggtcgtcgaaatcttgaaacctctgtgccgcagttcacaatccactgaacctaaatacaaacctcttggcaagctgaagcgcgcccgcacagtgcatcgcgacagcgaggaagaggatgactatctcttcgacgaccctctccctatccca		ATCCACCGGTACCATGGCTAGCttttccttccattctagctatagtgagatcaaggatttcttgtcctatttgtgccctgtcaatgcatacccaaacgtcattccagtggggaccacaatggacaaggtcgtcgaaatcttgaaacctctgtgccgcagttcacaatccactgaacctaaatacaaacctcttggcaagctgaagcgcgcccgcacagtgcatcgcgacagcgaggaagaggatgactatctcttcgacgaccctctccctatcccaTCTAGCGGAGGATCTAGCGGAGG	2_wt_dna_repair_peptides	DCLRE1C	585.0	0.2341880341880342	0.7422389820477087
541	0.0	287.0	283.0	808.0	1.0	287.0	hblOligo156772_Cat3	541	NM_1033855	10.0	GCGAATTTTATGGAGTTCCATCCTGAGGTTTTTGAGATGGAGGCTGTTGAGGAAAAGCAACCAGAAAAATTGCGCCAGGAGCCTGGCTGTTGCCGCGCCGAATGCATGCAAGAGGAGCGCTTTGAGAACTTCGTTGATTGTGAGGAGGAGAATGAGGAAGAGGAGGAGGAAGTCGGGATCCCAGCAGAGCTCCAAGGGGATCTTGGCGAGGTTCTTCATCTCCAAAAAGCAGATGGCGACGTCCCTCAATGGGAGTCTAGCGGAGGATCTAGCGGAGG	GCGAATTTTATGGAGttccatcctgaggtttttGAGatgGAGgctgttGAGgaaaagcaaccagaaaaattgcgccagGAGcctggctgttgccgcgccgaatgcatgcaaGAGGAGcgctttGAGaacttcgttgattgtgaggagGAGaatGAGgaaGAGgaggaggaagtcgggatcccagcaGAGctccaaggggatcttggcGAGgttcttcatctccaaaaagcagatggcgacgtccctcaatgggag	GCGAATTTTATG	ATCCACCGGTACCATGGCTAGCGCGAATTTTATGGAGttccatcctgaggtttttGAGatgGAGgctgttGAGgaaaagcaaccagaaaaattgcgccagGAGcctggctgttgccgcgccgaatgcatgcaaGAGGAGcgctttGAGaacttcgttgattgtgaggagGAGaatGAGgaaGAGgaggaggaagtcgggatcccagcaGAGctccaaggggatcttggcGAGgttcttcatctccaaaaagcagatggcgacgtccctcaatgggagTCTAGCGGAGGATCTAGCGGAGG	3_4778_st_to_e_dna_repair_peptides_9NATG	DCLRE1C	570.0	0.5035087719298246	1.9410866067509522
543	0.0	832.0	1561.0	0.0	9.0	832.0	hblOligo27648_Cat3	543	NM_1033855	11.0	TACTCAGTAATGGAGAATGAGGAAGAGGAGGAGGAAGTCGGGATCCCAGCAGAGCTCCAAGGGGATCTTGGCGAGGTTCTTCATCTCCAAAAAGCAGATGGCGACGTCCCTCAATGGGAGGTCTTCTTCAAACGCAACGATGAGATCGAGGACGAAGAGCTTGAAAACTTCCCTGAGGAGGAGGTGGCAGGGGGCGAGCAAGAGCCAAAACTGTTCGAGGACGAGGACGGTGAAGAGGAGCACATTGAGGAGCAGTCTAGCGGAGGATCTAGCGGAGG	TACTCAGTAATGGAGaatGAGgaaGAGgaggaggaagtcgggatcccagcaGAGctccaaggggatcttggcGAGgttcttcatctccaaaaagcagatggcgacgtccctcaatgggaggtcttcttcaaacgcaacgatgagatcGAGgacgaaGAGcttgaaaacttccctGAGGAGGAGgtggcagggggcGAGcaaGAGccaaaactgttcGAGgacGAGgacggtgaaGAGGAGcacattGAGGAGcag	TACTCAGTAATG	ATCCACCGGTACCATGGCTAGCTACTCAGTAATGGAGaatGAGgaaGAGgaggaggaagtcgggatcccagcaGAGctccaaggggatcttggcGAGgttcttcatctccaaaaagcagatggcgacgtccctcaatgggaggtcttcttcaaacgcaacgatgagatcGAGgacgaaGAGcttgaaaacttccctGAGGAGGAGgtggcagggggcGAGcaaGAGccaaaactgttcGAGgacGAGgacggtgaaGAGGAGcacattGAGGAGcagTCTAGCGGAGGATCTAGCGGAGG	3_4778_st_to_e_dna_repair_peptides_9NATG	DCLRE1C	2393.0	0.3476807354784789	1.2978018089403451
544	0.0	600.0	1526.0	0.0	7.0	600.0	hblOligo27648_Cat2	544	NM_1033855	11.0	GATTGTGAGGAGTCTAATTCAGAATCTGAGGAGGAAGTCGGGATCCCAGCAAGCCTCCAAGGGGATCTTGGCTCTGTTCTTCATCTCCAAAAAGCAGATGGCGACGTCCCTCAATGGGAGGTCTTCTTCAAACGCAACGATGAGATCACAGACGAATCACTTGAAAACTTCCCTAGTAGTACCGTGGCAGGGGGCTCCCAATCTCCAAAACTGTTCAGCGACTCCGACGGTGAAAGCACCCACATTTCCAGCCAGTCTAGCGGAGGATCTAGCGGAGG	gattgtgaggagtctaattcagaatctgaggaggaagtcgggatcccagcaagcctccaaggggatcttggctctgttcttcatctccaaaaagcagatggcgacgtccctcaatgggaggtcttcttcaaacgcaacgatgagatcacagacgaatcacttgaaaacttccctagtagtaccgtggcagggggctcccaatctccaaaactgttcagcgactccgacggtgaaagcacccacatttccagccag		ATCCACCGGTACCATGGCTAGCgattgtgaggagtctaattcagaatctgaggaggaagtcgggatcccagcaagcctccaaggggatcttggctctgttcttcatctccaaaaagcagatggcgacgtccctcaatgggaggtcttcttcaaacgcaacgatgagatcacagacgaatcacttgaaaacttccctagtagtaccgtggcagggggctcccaatctccaaaactgttcagcgactccgacggtgaaagcacccacatttccagccagTCTAGCGGAGGATCTAGCGGAGG	2_wt_dna_repair_peptides	DCLRE1C	2126.0	0.28222013170272814	0.993575732006313
545	0.0	744.0	13355.0	3.0	46.0	744.0	hblOligo156773_Cat3	545	NM_1033855	12.0	TGTAAACAGATGGAGGACGAAGAGCTTGAAAACTTCCCTGAGGAGGAGGTGGCAGGGGGCGAGCAAGAGCCAAAACTGTTCGAGGACGAGGACGGTGAAGAGGAGCACATTGAGGAGCAGAACGAGGAGCAGGAGGAGCACATCGAGGAGCAAGGCGAGCAGGGTTGGGACGAGCAAGAGGACGAGGTCCTTCTTGAGGAGCAAGAACGCAACGAGGGGGACATCGAGGAGCTCGACAAGGCTGACTACCGCCCATCTAGCGGAGGATCTAGCGGAGG	TGTAAACAGATGGAGgacgaaGAGcttgaaaacttccctGAGGAGGAGgtggcagggggcGAGcaaGAGccaaaactgttcGAGgacGAGgacggtgaaGAGGAGcacattGAGGAGcagaacGAGGAGcagGAGGAGcacatcGAGgagcaaggcGAGcagggttgggacGAGcaaGAGgacGAGgtccttcttGAGGAGcaagaacgcaacGAGggggacatcGAGGAGctcgacaaggctgactaccgccca	TGTAAACAGATG	ATCCACCGGTACCATGGCTAGCTGTAAACAGATGGAGgacgaaGAGcttgaaaacttccctGAGGAGGAGgtggcagggggcGAGcaaGAGccaaaactgttcGAGgacGAGgacggtgaaGAGGAGcacattGAGGAGcagaacGAGGAGcagGAGGAGcacatcGAGgagcaaggcGAGcagggttgggacGAGcaaGAGgacGAGgtccttcttGAGGAGcaagaacgcaacGAGggggacatcGAGGAGctcgacaaggctgactaccgcccaTCTAGCGGAGGATCTAGCGGAGG	3_4778_st_to_e_dna_repair_peptides_9NATG	DCLRE1C	14099.0	0.0527696999787219	-0.9605538020764004
546	0.0	92.0	170.0	0.0	2.0	92.0	hblOligo156773_Cat2	546	NM_1033855	12.0	AACGATGAGATCACAGACGAATCACTTGAAAACTTCCCTAGTAGTACCGTGGCAGGGGGCTCCCAATCTCCAAAACTGTTCAGCGACTCCGACGGTGAAAGCACCCACATTTCCAGCCAGAACTCTAGCCAGTCTACCCACATCACTGAGCAAGGCAGCCAGGGTTGGGACTCTCAATCTGACACTGTCCTTCTTTCTTCTCAAGAACGCAACTCAGGGGACATCACAAGTCTCGACAAGGCTGACTACCGCCCATCTAGCGGAGGATCTAGCGGAGG	aacgatgagatcacagacgaatcacttgaaaacttccctagtagtaccgtggcagggggctcccaatctccaaaactgttcagcgactccgacggtgaaagcacccacatttccagccagaactctagccagtctacccacatcactgagcaaggcagccagggttgggactctcaatctgacactgtccttctttcttctcaagaacgcaactcaggggacatcacaagtctcgacaaggctgactaccgccca		ATCCACCGGTACCATGGCTAGCaacgatgagatcacagacgaatcacttgaaaacttccctagtagtaccgtggcagggggctcccaatctccaaaactgttcagcgactccgacggtgaaagcacccacatttccagccagaactctagccagtctacccacatcactgagcaaggcagccagggttgggactctcaatctgacactgtccttctttcttctcaagaacgcaactcaggggacatcacaagtctcgacaaggctgactaccgcccaTCTAGCGGAGGATCTAGCGGAGG	2_wt_dna_repair_peptides	DCLRE1C	262.0	0.3511450381679389	1.3130414286333472
547	0.0	46.0	609.0	0.0	0.0	46.0	hblOligo27649_Cat3	547	NM_1033855	13.0	GGCCGTGCAATGGAGCAAGGCGAGCAGGGTTGGGACGAGCAAGAGGACGAGGTCCTTCTTGAGGAGCAAGAACGCAACGAGGGGGACATCGAGGAGCTCGACAAGGCTGACTACCGCCCAGAGATTAAAGAAAACATTCCTGCTGAGTTGATGGAACAGAATGTCATTTGTCCTAAGGACGAGTATGAGGACCTTAAAGAGCGCGACAAAGATGTGGAGATCGTGCCTGAGGAGGGTGAGCCTGAGGAGTTGGAGTCTAGCGGAGGATCTAGCGGAGG	GGCCGTGCAATGgagcaaggcGAGcagggttgggacGAGcaaGAGgacGAGgtccttcttGAGGAGcaagaacgcaacGAGggggacatcGAGGAGctcgacaaggctgactaccgcccaGAGattaaagaaaacattcctgctGAGttgatggaacagaatgtcatttgtcctaaggacGAGtatGAGgaccttaaaGAGcgcgacaaagatgtgGAGatcgtgcctGAGGAGggtgagcctGAGGAGttgGAG	GGCCGTGCAATG	ATCCACCGGTACCATGGCTAGCGGCCGTGCAATGgagcaaggcGAGcagggttgggacGAGcaaGAGgacGAGgtccttcttGAGGAGcaagaacgcaacGAGggggacatcGAGGAGctcgacaaggctgactaccgcccaGAGattaaagaaaacattcctgctGAGttgatggaacagaatgtcatttgtcctaaggacGAGtatGAGgaccttaaaGAGcgcgacaaagatgtgGAGatcgtgcctGAGGAGggtgagcctGAGGAGttgGAGTCTAGCGGAGGATCTAGCGGAGG	3_4778_st_to_e_dna_repair_peptides_9NATG	DCLRE1C	655.0	0.07022900763358779	-0.6561255825862333
549	0.0	32.0	34.0	0.0	2.0	32.0	hblOligo156774_Cat3	549	NM_1033855	14.0	GCACAGCGGATGTTGATGGAACAGAATGTCATTTGTCCTAAGGACGAGTATGAGGACCTTAAAGAGCGCGACAAAGATGTGGAGATCGTGCCTGAGGAGGGTGAGCCTGAGGAGTTGGAGGAGGAAGAGCACATCCCAGAGGAAAAGGAGTTGTTGAACCTGGAGGAGAATGCAGATGAGCAAGAGGAGGAGGATTTCGAAGTCCCAGAGGAGCCTGAGGCTGAACTTCCTAAGCGCGAGCACTTGCAGTACCTCTCTAGCGGAGGATCTAGCGGAGG	GCACAGCGGATGttgatggaacagaatgtcatttgtcctaaggacGAGtatGAGgaccttaaaGAGcgcgacaaagatgtgGAGatcgtgcctGAGGAGggtgagcctGAGGAGttgGAGGAGgaaGAGcacatcccagaggaaaagGAGttgttgaacctgGAGGAGaatgcagatGAGcaaGAGGAGGAGgatttcgaagtcccaGAGGAGcctgaggctgaacttcctaagcgcgagcacttgcagtacctc	GCACAGCGGATG	ATCCACCGGTACCATGGCTAGCGCACAGCGGATGttgatggaacagaatgtcatttgtcctaaggacGAGtatGAGgaccttaaaGAGcgcgacaaagatgtgGAGatcgtgcctGAGGAGggtgagcctGAGGAGttgGAGGAGgaaGAGcacatcccagaggaaaagGAGttgttgaacctgGAGGAGaatgcagatGAGcaaGAGGAGGAGgatttcgaagtcccaGAGGAGcctgaggctgaacttcctaagcgcgagcacttgcagtacctcTCTAGCGGAGGATCTAGCGGAGG	3_4778_st_to_e_dna_repair_peptides_9NATG	DCLRE1C	66.0	0.48484848484848486	1.866426666818134
550	0.0	183.0	353.0	0.0	1.0	183.0	hblOligo156774_Cat2	550	NM_1033855	14.0	ATTCCTGCTTCATTGATGGAACAGAATGTCATTTGTCCTAAGGACACCTATAGCGACCTTAAATCTCGCGACAAAGATGTGACCATCGTGCCTTCCACTGGTGAGCCTACCACTTTGTCCTCCGAAACCCACATCCCAGAGGAAAAGTCATTGTTGAACCTGTCAACAAATGCAGATAGCCAATCTAGTAGTGATTTCGAAGTCCCATCAACCCCTGAGGCTGAACTTCCTAAGCGCGAGCACTTGCAGTACCTCTCTAGCGGAGGATCTAGCGGAGG	attcctgcttcattgatggaacagaatgtcatttgtcctaaggacacctatagcgaccttaaatctcgcgacaaagatgtgaccatcgtgccttccactggtgagcctaccactttgtcctccgaaacccacatcccagaggaaaagtcattgttgaacctgtcaacaaatgcagatagccaatctagtagtgatttcgaagtcccatcaacccctgaggctgaacttcctaagcgcgagcacttgcagtacctc		ATCCACCGGTACCATGGCTAGCattcctgcttcattgatggaacagaatgtcatttgtcctaaggacacctatagcgaccttaaatctcgcgacaaagatgtgaccatcgtgccttccactggtgagcctaccactttgtcctccgaaacccacatcccagaggaaaagtcattgttgaacctgtcaacaaatgcagatagccaatctagtagtgatttcgaagtcccatcaacccctgaggctgaacttcctaagcgcgagcacttgcagtacctcTCTAGCGGAGGATCTAGCGGAGG	2_wt_dna_repair_peptides	DCLRE1C	536.0	0.3414179104477612	1.2700693845426931
553	0.0	633.0	493.0	1.0	7.0	633.0	hblOligo252228_Cat3	553	NM_1034836	1.0	TACCTGAATATGCTCCCAAAACAGGAGCTCAAATTCTTTTGTGCATTGGAGGTCGTGCTGCCAGAGTGCGATTGCCGCGAGCCAGGGATCGGCCTTGTTGAAGAACCAATGGACAAGGTTGAAGAAGGTCCACTCGAGTTTCTGATGAAGCGCAAGGAGGCCCAAAAACTTGCAATTCAGAAAGCACTCGAGGACGCCTTCCAAAAACTGCTTATCGTTGTCTTGGGCAAGGAGGTTCTCATCATCCTTGAAGTGTCTAGCGGAGGATCTAGCGGAGG	TACCTGAATATGctcccaaaacagGAGctcaaattcttttgtgcattggaggtcgtgctgccaGAGtgcgattgccgcGAGccagggatcggccttgttgaagaaccaatggacaaggttgaagaaggtccactcGAGtttctgatgaagcgcaagGAGgcccaaaaacttgcaattcagaaagcactcGAGgacgccttccaaaaactgcttatcgttgtcttgggcaagGAGgttctcatcatccttgaagtg	TACCTGAATATG	ATCCACCGGTACCATGGCTAGCTACCTGAATATGctcccaaaacagGAGctcaaattcttttgtgcattggaggtcgtgctgccaGAGtgcgattgccgcGAGccagggatcggccttgttgaagaaccaatggacaaggttgaagaaggtccactcGAGtttctgatgaagcgcaagGAGgcccaaaaacttgcaattcagaaagcactcGAGgacgccttccaaaaactgcttatcgttgtcttgggcaagGAGgttctcatcatccttgaagtgTCTAGCGGAGGATCTAGCGGAGG	3_4778_st_to_e_dna_repair_peptides_9NATG	RDM1	1126.0	0.5621669626998224	2.1770125367360547
554	0.0	0.0	397.0	0.0	4.0	0.0	hblOligo252228_Cat2	554	NM_1034836	1.0	TCAATGGTCCCACTCCCAAAACAGTCTCTCAAATTCTTTTGTGCATTGGAGGTCGTGCTGCCAAGTTGCGATTGCCGCTCTCCAGGGATCGGCCTTGTTGAAGAACCAATGGACAAGGTTGAAGAAGGTCCACTCTCTTTTCTGATGAAGCGCAAGACTGCCCAAAAACTTGCAATTCAGAAAGCACTCTCTGACGCCTTCCAAAAACTGCTTATCGTTGTCTTGGGCAAGACCGTTCTCATCATCCTTGAAGTGTCTAGCGGAGGATCTAGCGGAGG	tcaatggtcccactcccaaaacagtctctcaaattcttttgtgcattggaggtcgtgctgccaagttgcgattgccgctctccagggatcggccttgttgaagaaccaatggacaaggttgaagaaggtccactctcttttctgatgaagcgcaagactgcccaaaaacttgcaattcagaaagcactctctgacgccttccaaaaactgcttatcgttgtcttgggcaagaccgttctcatcatccttgaagtg		ATCCACCGGTACCATGGCTAGCtcaatggtcccactcccaaaacagtctctcaaattcttttgtgcattggaggtcgtgctgccaagttgcgattgccgctctccagggatcggccttgttgaagaaccaatggacaaggttgaagaaggtccactctcttttctgatgaagcgcaagactgcccaaaaacttgcaattcagaaagcactctctgacgccttccaaaaactgcttatcgttgtcttgggcaagaccgttctcatcatccttgaagtgTCTAGCGGAGGATCTAGCGGAGG	2_wt_dna_repair_peptides	RDM1	397.0	0.0
557	0.0	0.0	304.0	0.0	2.0	0.0	hblOligo101619_Cat7	557	NM_1037540	3.0	ACGTACGGAATGCGCGAGTTGTGGGAGAACCACAAGCGCTATGGCTACAAGAAGCATGAGTACCGCCTGGTCAAGAAATTGAAATTGCAAAAAATGAAAAAAAACGAGGTCTATGAGGAGTTCGAGTATCCAGAGGAGTACGAGCCTGAGTTGCCAGTCGAGCGCCGCGAGAACAACGAGCCAGAGAACTTGCCTCGCCCTGAGTTTTGTATGGAAGAGTATCAGCGCGCAGAATTGGAAGAGGACCCAATCTTGTCTAGCGGAGGATCTAGCGGAGG	ACGTACGGAATGcgcGAGttgtggGAGaaccacaagcgctatggctacaagaagcatGAGtaccgcctggtcaagaaattgaaattgcaaaaaatgaaaaaaaacgaggtctatgagGAGttcGAGtatccagagGAGtacGAGcctGAGttgccagtcGAGcgccgcgagaacaacGAGccaGAGaacttgcctcgccctGAGttttgtatggaagagtatcagcgcgcagaattggaagaggacccaatcttg	ACGTACGGAATG	ATCCACCGGTACCATGGCTAGCACGTACGGAATGcgcGAGttgtggGAGaaccacaagcgctatggctacaagaagcatGAGtaccgcctggtcaagaaattgaaattgcaaaaaatgaaaaaaaacgaggtctatgagGAGttcGAGtatccagagGAGtacGAGcctGAGttgccagtcGAGcgccgcgagaacaacGAGccaGAGaacttgcctcgccctGAGttttgtatggaagagtatcagcgcgcagaattggaagaggacccaatcttgTCTAGCGGAGGATCTAGCGGAGG	7_sampled_680_from_cat6	SCML1	304.0	0.0
558	0.0	589.0	421.0	0.0	5.0	589.0	hblOligo101619_Cat6	558	NM_1037540	3.0	CGCTTCCATGCACGCTCTTTGTGGACAAACCACAAGCGCTATGGCTACAAGAAGCATTCCTACCGCCTGGTCAAGAAATTGAAATTGCAAAAAATGAAAAAAAACGAGGTCTATGAGACCTTCTCTTATCCAGAGAGCTACAGCCCTACTTTGCCAGTCAGCCGCCGCGAGAACAACTCCCCAAGTAACTTGCCTCGCCCTTCCTTTTGTATGGAAGAGTATCAGCGCGCAGAATTGGAAGAGGACCCAATCTTGTCTAGCGGAGGATCTAGCGGAGG	cgcttccatgcacgctctttgtggacaaaccacaagcgctatggctacaagaagcattcctaccgcctggtcaagaaattgaaattgcaaaaaatgaaaaaaaacgaggtctatgagaccttctcttatccagagagctacagccctactttgccagtcagccgccgcgagaacaactccccaagtaacttgcctcgcccttccttttgtatggaagagtatcagcgcgcagaattggaagaggacccaatcttg		ATCCACCGGTACCATGGCTAGCcgcttccatgcacgctctttgtggacaaaccacaagcgctatggctacaagaagcattcctaccgcctggtcaagaaattgaaattgcaaaaaatgaaaaaaaacgaggtctatgagaccttctcttatccagagagctacagccctactttgccagtcagccgccgcgagaacaactccccaagtaacttgcctcgcccttccttttgtatggaagagtatcagcgcgcagaattggaagaggacccaatcttgTCTAGCGGAGGATCTAGCGGAGG	6_phosphoprotein_peptides	SCML1	1010.0	0.5831683168316831	2.2628446386037737
559	0.0	0.0	93.0	0.0	2.0	0.0	hblOligo223971_Cat7	559	NM_1037540	4.0	ACACAGTGTATGGAGTTGCCAGTCGAGCGCCGCGAGAACAACGAGCCAGAGAACTTGCCTCGCCCTGAGTTTTGTATGGAAGAGTATCAGCGCGCAGAATTGGAAGAGGACCCAATCTTGGAGCGCGAGCCTGAGCCTGTTCATCCTGAGGACTTTGAGGAACACAATTGCCAGCCATATTATGCAGAGGATGGTGCCGAGTATGGCGAGGAGGAGGGCTTGTGTCTCGGTAATCCACGCGCTGACGAGATCCATTCTAGCGGAGGATCTAGCGGAGG	ACACAGTGTATGGAGttgccagtcGAGcgccgcgagaacaacGAGccaGAGaacttgcctcgccctGAGttttgtatggaagagtatcagcgcgcagaattggaagaggacccaatcttgGAGcgcGAGcctGAGcctgttcatcctGAGgactttGAGgaacacaattgccagccatattatgcaGAGgatggtgccGAGtatggcGAGGAGGAGggcttgtgtctcggtaatccacgcgctgacGAGatccat	ACACAGTGTATG	ATCCACCGGTACCATGGCTAGCACACAGTGTATGGAGttgccagtcGAGcgccgcgagaacaacGAGccaGAGaacttgcctcgccctGAGttttgtatggaagagtatcagcgcgcagaattggaagaggacccaatcttgGAGcgcGAGcctGAGcctgttcatcctGAGgactttGAGgaacacaattgccagccatattatgcaGAGgatggtgccGAGtatggcGAGGAGGAGggcttgtgtctcggtaatccacgcgctgacGAGatccatTCTAGCGGAGGATCTAGCGGAGG	7_sampled_680_from_cat6	SCML1	93.0	0.0
568	0.0	91.0	719.0	0.0	5.0	91.0	hblOligo198511_Cat3	568	NM_1040108	2.0	CAGACGGTTATGTTTCAAGTTCAGGTCATCGACAACGGGTTCGGCATGGGGGAGGATGACGTTGAGAAAGTTGGCAATCGCTACTTCGAGGAGAAGTGCCATGAGGTCCAGGATTTGGAAAATCCACGCTTTTATGGCTTCCGCGGGGAGGCCCTTGCTAATATTGCCGACATGGCCGAGGCTGTCGAGATCGAGGAGAAAAAGAATCGCGAGATGAAGGAGTTCGTGAAACTGTTTCAGGAGGGCAAAGCCCTCTCTAGCGGAGGATCTAGCGGAGG	CAGACGGTTATGtttcaagttcaggtcatcgacaacgggttcggcatggggGAGgatgacgttgagaaagttggcaatcgctacttcGAGGAGaagtgccatGAGgtccaggatttggaaaatccacgcttttatggcttccgcggggaggcccttgctaatattgccgacatggccGAGgctgtcgagatcGAGGAGaaaaagaatcgcGAGatgaagGAGttcgtgaaactgtttcagGAGggcaaagccctc	CAGACGGTTATG	ATCCACCGGTACCATGGCTAGCCAGACGGTTATGtttcaagttcaggtcatcgacaacgggttcggcatggggGAGgatgacgttgagaaagttggcaatcgctacttcGAGGAGaagtgccatGAGgtccaggatttggaaaatccacgcttttatggcttccgcggggaggcccttgctaatattgccgacatggccGAGgctgtcgagatcGAGGAGaaaaagaatcgcGAGatgaagGAGttcgtgaaactgtttcagGAGggcaaagccctcTCTAGCGGAGGATCTAGCGGAGG	3_4778_st_to_e_dna_repair_peptides_9NATG	MLH3	810.0	0.11234567901234568	-0.13995056256962757
570	0.0	2246.0	5606.0	2.0	204.0	2246.0	hblOligo74038_Cat3	570	NM_1040108	3.0	TATAGTTTTATGGAGGCCCTTGCTAATATTGCCGACATGGCCGAGGCTGTCGAGATCGAGGAGAAAAAGAATCGCGAGATGAAGGAGTTCGTGAAACTGTTTCAGGAGGGCAAAGCCCTCAAAGCATGCGAAGCAGACGTCGAGCGCGCTGAGGCTGGCGAGGAGGTGGAGGTGTACAATCTTTTCTACCAGTTGCCTGTTCGCCGCAAGTGCATGGACCCACGCCTTGAGTTCGAAAAGGTGCGCCAACGCATCTCTAGCGGAGGATCTAGCGGAGG	TATAGTTTTATGgaggcccttgctaatattgccgacatggccGAGgctgtcgagatcGAGGAGaaaaagaatcgcGAGatgaagGAGttcgtgaaactgtttcagGAGggcaaagccctcaaagcatgcgaagcagacgtcGAGcgcgctGAGgctggcGAGGAGgtgGAGgtgtacaatcttttctaccagttgcctgttcgccgcaagtgcatggacccacgccttgagttcgaaaaggtgcgccaacgcatc	TATAGTTTTATG	ATCCACCGGTACCATGGCTAGCTATAGTTTTATGgaggcccttgctaatattgccgacatggccGAGgctgtcgagatcGAGGAGaaaaagaatcgcGAGatgaagGAGttcgtgaaactgtttcagGAGggcaaagccctcaaagcatgcgaagcagacgtcGAGcgcgctGAGgctggcGAGGAGgtgGAGgtgtacaatcttttctaccagttgcctgttcgccgcaagtgcatggacccacgccttgagttcgaaaaggtgcgccaacgcatcTCTAGCGGAGGATCTAGCGGAGG	3_4778_st_to_e_dna_repair_peptides_9NATG	MLH3	7852.0	0.2860417727967397	1.0123646922082237
571	0.0	287.0	152.0	0.0	2.0	287.0	hblOligo74038_Cat2	571	NM_1040108	3.0	GGCTTCCGCGGGGAGGCCCTTGCTAATATTGCCGACATGGCCAGTGCTGTCGAGATCAGCTCTAAAAAGAATCGCACAATGAAGACTTTCGTGAAACTGTTTCAGTCTGGCAAAGCCCTCAAAGCATGCGAAGCAGACGTCACACGCGCTTCTGCTGGCACTACTGTGACAGTGTACAATCTTTTCTACCAGTTGCCTGTTCGCCGCAAGTGCATGGACCCACGCCTTGAGTTCGAAAAGGTGCGCCAACGCATCTCTAGCGGAGGATCTAGCGGAGG	ggcttccgcggggaggcccttgctaatattgccgacatggccagtgctgtcgagatcagctctaaaaagaatcgcacaatgaagactttcgtgaaactgtttcagtctggcaaagccctcaaagcatgcgaagcagacgtcacacgcgcttctgctggcactactgtgacagtgtacaatcttttctaccagttgcctgttcgccgcaagtgcatggacccacgccttgagttcgaaaaggtgcgccaacgcatc		ATCCACCGGTACCATGGCTAGCggcttccgcggggaggcccttgctaatattgccgacatggccagtgctgtcgagatcagctctaaaaagaatcgcacaatgaagactttcgtgaaactgtttcagtctggcaaagccctcaaagcatgcgaagcagacgtcacacgcgcttctgctggcactactgtgacagtgtacaatcttttctaccagttgcctgttcgccgcaagtgcatggacccacgccttgagttcgaaaaggtgcgccaacgcatcTCTAGCGGAGGATCTAGCGGAGG	2_wt_dna_repair_peptides	MLH3	439.0	0.6537585421412301	2.5626529835479137
572	0.0	2.0	232.0	0.0	1.0	2.0	hblOligo198512_Cat3	572	NM_1040108	4.0	GAGATCCGCATGGCTGAGGCTGGCGAGGAGGTGGAGGTGTACAATCTTTTCTACCAGTTGCCTGTTCGCCGCAAGTGCATGGACCCACGCCTTGAGTTCGAAAAGGTGCGCCAACGCATCGAGGCACTCGAGTTGATGCACCCTGAGATTGAGTTTGAGTTGCGCAACGACGTCGAGGGCGAGATGGTCCTTCAGCTGCCTAAAGAGAAAGACGTGTGTGAGCGCTTTTGTCAAATTTACGGGCTTGGTAAAGAGTCTAGCGGAGGATCTAGCGGAGG	GAGATCCGCATGgctGAGgctggcGAGGAGgtgGAGgtgtacaatcttttctaccagttgcctgttcgccgcaagtgcatggacccacgccttgagttcgaaaaggtgcgccaacgcatcgaggcactcGAGttgatgcaccctGAGattGAGtttGAGttgcgcaacgacgtcGAGggcGAGatggtccttcagctgcctaaaGAGaaagacgtgtgtGAGcgcttttgtcaaatttacgggcttggtaaaGAG	GAGATCCGCATG	ATCCACCGGTACCATGGCTAGCGAGATCCGCATGgctGAGgctggcGAGGAGgtgGAGgtgtacaatcttttctaccagttgcctgttcgccgcaagtgcatggacccacgccttgagttcgaaaaggtgcgccaacgcatcgaggcactcGAGttgatgcaccctGAGattGAGtttGAGttgcgcaacgacgtcGAGggcGAGatggtccttcagctgcctaaaGAGaaagacgtgtgtGAGcgcttttgtcaaatttacgggcttggtaaaGAGTCTAGCGGAGGATCTAGCGGAGG	3_4778_st_to_e_dna_repair_peptides_9NATG	MLH3	234.0	0.008547008547008548	-2.8265389024717957
574	0.0	6.0	463.0	0.0	2.0	6.0	hblOligo74039_Cat3	574	NM_1040108	5.0	GTGGATGGTATGGAGTTTGAGTTGCGCAACGACGTCGAGGGCGAGATGGTCCTTCAGCTGCCTAAAGAGAAAGACGTGTGTGAGCGCTTTTGTCAAATTTACGGGCTTGGTAAAGAGCAGAAGCTCCGCGAAATTGAGTTCAAGTATAAGGAGTTCGAACTCGAGGGCTATATTGAGGAGGAGGCACACTATAACAAAAATATGCAGTTCCTGTTCGTGAACAAGCGCTTGGTTCTTCGCGAGAAATTGCATAAGTCTAGCGGAGGATCTAGCGGAGG	GTGGATGGTATGGAGtttGAGttgcgcaacgacgtcGAGggcGAGatggtccttcagctgcctaaaGAGaaagacgtgtgtGAGcgcttttgtcaaatttacgggcttggtaaaGAGcagaagctccgcgaaattGAGttcaagtataaggagttcgaactcGAGggctatattGAGGAGgaggcacactataacaaaaatatgcagttcctgttcgtgaacaagcgcttggttcttcgcGAGaaattgcataag	GTGGATGGTATG	ATCCACCGGTACCATGGCTAGCGTGGATGGTATGGAGtttGAGttgcgcaacgacgtcGAGggcGAGatggtccttcagctgcctaaaGAGaaagacgtgtgtGAGcgcttttgtcaaatttacgggcttggtaaaGAGcagaagctccgcgaaattGAGttcaagtataaggagttcgaactcGAGggctatattGAGGAGgaggcacactataacaaaaatatgcagttcctgttcgtgaacaagcgcttggttcttcgcGAGaaattgcataagTCTAGCGGAGGATCTAGCGGAGG	3_4778_st_to_e_dna_repair_peptides_9NATG	MLH3	469.0	0.01279317697228145	-2.41891629622361
575	0.0	0.0	86.0	0.0	0.0	0.0	hblOligo74039_Cat2	575	NM_1040108	5.0	CACCCTTCTATTTCCTTTTCATTGCGCAACGACGTCAGCGGCTCCATGGTCCTTCAGCTGCCTAAAACTAAAGACGTGTGTTCCCGCTTTTGTCAAATTTACGGGCTTGGTAAAAGCCAGAAGCTCCGCGAAATTTCTTTCAAGTATAAGGAGTTCGAACTCAGCGGCTATATTAGTTCAGAGGCACACTATAACAAAAATATGCAGTTCCTGTTCGTGAACAAGCGCTTGGTTCTTCGCACCAAATTGCATAAGTCTAGCGGAGGATCTAGCGGAGG	cacccttctatttccttttcattgcgcaacgacgtcagcggctccatggtccttcagctgcctaaaactaaagacgtgtgttcccgcttttgtcaaatttacgggcttggtaaaagccagaagctccgcgaaatttctttcaagtataaggagttcgaactcagcggctatattagttcagaggcacactataacaaaaatatgcagttcctgttcgtgaacaagcgcttggttcttcgcaccaaattgcataag		ATCCACCGGTACCATGGCTAGCcacccttctatttccttttcattgcgcaacgacgtcagcggctccatggtccttcagctgcctaaaactaaagacgtgtgttcccgcttttgtcaaatttacgggcttggtaaaagccagaagctccgcgaaatttctttcaagtataaggagttcgaactcagcggctatattagttcagaggcacactataacaaaaatatgcagttcctgttcgtgaacaagcgcttggttcttcgcaccaaattgcataagTCTAGCGGAGGATCTAGCGGAGG	2_wt_dna_repair_peptides	MLH3	86.0	0.0
577	0.0	1243.0	3106.0	0.0	13.0	1243.0	hblOligo198513_Cat2	577	NM_1040108	6.0	ATTTCTTTCAAGTATAAGGAGTTCGAACTCAGCGGCTATATTAGTTCAGAGGCACACTATAACAAAAATATGCAGTTCCTGTTCGTGAACAAGCGCTTGGTTCTTCGCACCAAATTGCATAAGCTTATTGATTTTCTGCTCCGCAAAGAGTCAATTATTTGTAAACCTAAAAACGGCCCAACCAGTCGCCAGATGAACTCAAGCTTGCGCCATCGCAGTACACCAGAACTTTATGGTATCTATGTGATCAATGTTTCTAGCGGAGGATCTAGCGGAGG	atttctttcaagtataaggagttcgaactcagcggctatattagttcagaggcacactataacaaaaatatgcagttcctgttcgtgaacaagcgcttggttcttcgcaccaaattgcataagcttattgattttctgctccgcaaagagtcaattatttgtaaacctaaaaacggcccaaccagtcgccagatgaactcaagcttgcgccatcgcagtacaccagaactttatggtatctatgtgatcaatgtt		ATCCACCGGTACCATGGCTAGCatttctttcaagtataaggagttcgaactcagcggctatattagttcagaggcacactataacaaaaatatgcagttcctgttcgtgaacaagcgcttggttcttcgcaccaaattgcataagcttattgattttctgctccgcaaagagtcaattatttgtaaacctaaaaacggcccaaccagtcgccagatgaactcaagcttgcgccatcgcagtacaccagaactttatggtatctatgtgatcaatgttTCTAGCGGAGGATCTAGCGGAGG	2_wt_dna_repair_peptides	MLH3	4349.0	0.28581283053575535	1.0112433764366475
578	0.0	23.0	1.0	0.0	0.0	23.0	hblOligo74040_Cat3	578	NM_1040108	7.0	CAAACGCGAATGGAGGAGATTATTTGTAAACCTAAAAACGGCCCAGAGGAGCGCCAGATGAACGAGGAGTTGCGCCATCGCGAGGAGCCAGAACTTTATGGTATCTATGTGATCAATGTTCAATGTCAATTCTGTGAATACGACGTCTGCATGGAGCCAGCCAAGGAGCTCATCGAATTTCAGAACTGGGATGAGCTTCTTTTCTGCATTCAAGAAGGTGTTAAAATGTTTCTTAAGCAGGAAAAACTGTTTGTGTCTAGCGGAGGATCTAGCGGAGG	CAAACGCGAATGgagGAGattatttgtaaacctaaaaacggcccaGAGGAGcgccagatgaacGAGGAGttgcgccatcgcGAGGAGccagaactttatggtatctatgtgatcaatgttcaatgtcaattctgtgaatacgacgtctgcatggagccagccaagGAGctcatcgaatttcagaactgggatGAGcttcttttctgcattcaagaaggtgttaaaatgtttcttaagcaggaaaaactgtttgtg	CAAACGCGAATG	ATCCACCGGTACCATGGCTAGCCAAACGCGAATGgagGAGattatttgtaaacctaaaaacggcccaGAGGAGcgccagatgaacGAGGAGttgcgccatcgcGAGGAGccagaactttatggtatctatgtgatcaatgttcaatgtcaattctgtgaatacgacgtctgcatggagccagccaagGAGctcatcgaatttcagaactgggatGAGcttcttttctgcattcaagaaggtgttaaaatgtttcttaagcaggaaaaactgtttgtgTCTAGCGGAGGATCTAGCGGAGG	3_4778_st_to_e_dna_repair_peptides_9NATG	MLH3	24.0	0.9583333333333334	5.062545504563719
580	0.0	82.0	811.0	0.0	4.0	82.0	hblOligo198514_Cat3	580	NM_1040108	8.0	CAGAGACTTATGTGCATGGAGCCAGCCAAGGAGCTCATCGAATTTCAGAACTGGGATGAGCTTCTTTTCTGCATTCAAGAAGGTGTTAAAATGTTTCTTAAGCAGGAAAAACTGTTTGTGGAGCTTGAGGGTGAAGATATCAAAGAGTTCGAGGAAGACAACGGGTTCGAGTTGTTCGATGCCGAGTTGCAAAAACGCGTCGAGGAGGATGAACGCGAGAATTTCCAGGAAGCATGTAATAATATCCTGGATGAGTCTAGCGGAGGATCTAGCGGAGG	CAGAGACTTATGtgcatggagccagccaagGAGctcatcgaatttcagaactgggatGAGcttcttttctgcattcaagaaggtgttaaaatgtttcttaagcaggaaaaactgtttgtggagcttGAGggtgaagatatcaaagagttcGAGgaagacaacgggttcGAGttgttcgatgccGAGttgcaaaaacgcgtcGAGGAGgatgaacgcGAGaatttccaggaagcatgtaataatatcctggatGAG	CAGAGACTTATG	ATCCACCGGTACCATGGCTAGCCAGAGACTTATGtgcatggagccagccaagGAGctcatcgaatttcagaactgggatGAGcttcttttctgcattcaagaaggtgttaaaatgtttcttaagcaggaaaaactgtttgtggagcttGAGggtgaagatatcaaagagttcGAGgaagacaacgggttcGAGttgttcgatgccGAGttgcaaaaacgcgtcGAGGAGgatgaacgcGAGaatttccaggaagcatgtaataatatcctggatGAGTCTAGCGGAGGATCTAGCGGAGG	3_4778_st_to_e_dna_repair_peptides_9NATG	MLH3	893.0	0.09182530795072788	-0.36449751821659104
585	0.0	278.0	1172.0	0.0	5.0	278.0	hblOligo198515_Cat2	585	NM_1040108	10.0	CTTCAAAGCAAGGCAGTCAAGCGCAAAACAACAGCAGAGAACGTGAATACTCAATCATCACGCGACTCTGAGGCTACTCGCAAGAACACAAACGATGCCTTTCTGTATATTTATGAATCTGGGGGCCCTGGGCACAGCAAAATGACCGAGCCTTCTCTCCAAAATAAGGACTCCTCATGCTCCGAATCTAAAATGTTGGAGCAAGAAACCATTGTCGCAAGCGAGGCCGGTGAGAATGAAAAGCATAAAAAGTCATCTAGCGGAGGATCTAGCGGAGG	cttcaaagcaaggcagtcaagcgcaaaacaacagcagagaacgtgaatactcaatcatcacgcgactctgaggctactcgcaagaacacaaacgatgcctttctgtatatttatgaatctgggggccctgggcacagcaaaatgaccgagccttctctccaaaataaggactcctcatgctccgaatctaaaatgttggagcaagaaaccattgtcgcaagcgaggccggtgagaatgaaaagcataaaaagtca		ATCCACCGGTACCATGGCTAGCcttcaaagcaaggcagtcaagcgcaaaacaacagcagagaacgtgaatactcaatcatcacgcgactctgaggctactcgcaagaacacaaacgatgcctttctgtatatttatgaatctgggggccctgggcacagcaaaatgaccgagccttctctccaaaataaggactcctcatgctccgaatctaaaatgttggagcaagaaaccattgtcgcaagcgaggccggtgagaatgaaaagcataaaaagtcaTCTAGCGGAGGATCTAGCGGAGG	2_wt_dna_repair_peptides	MLH3	1450.0	0.1917241379310345	0.48820543218824786
586	0.0	91.0	98.0	0.0	0.0	91.0	hblOligo74042_Cat3	586	NM_1040108	11.0	CATAGGTCCATGGAGCCTGAGCTCCAAAATAAGGACGAGGAGTGCGAGGAAGAGAAAATGTTGGAGCAAGAAGAGATTGTCGCAGAGGAGGCCGGTGAGAATGAAAAGCATAAAAAGGAGTTCCTTGAACATGAGGAGCTTGAAAATCCTTGTGGCGAGGAGTTGGAAATGTTCTTGGAGCCTTTCCAAGAGCCTTGCCACTTCGAGGAAGAGGGTCAAGACTTGGAGATCTGGAAAGAGGAGGAGGAGGTGAACTCTAGCGGAGGATCTAGCGGAGG	CATAGGTCCATGgagcctGAGctccaaaataaggacGAGGAGtgcGAGgaaGAGaaaatgttggagcaagaaGAGattgtcgcaGAGgaggccggtgagaatgaaaagcataaaaagGAGttccttgaacatGAGGAGcttgaaaatccttgtggcGAGGAGttggaaatgttcttgGAGcctttccaaGAGccttgccacttcgaggaaGAGggtcaagacttggagatctggaaagagGAGGAGGAGgtgaac	CATAGGTCCATG	ATCCACCGGTACCATGGCTAGCCATAGGTCCATGgagcctGAGctccaaaataaggacGAGGAGtgcGAGgaaGAGaaaatgttggagcaagaaGAGattgtcgcaGAGgaggccggtgagaatgaaaagcataaaaagGAGttccttgaacatGAGGAGcttgaaaatccttgtggcGAGGAGttggaaatgttcttgGAGcctttccaaGAGccttgccacttcgaggaaGAGggtcaagacttggagatctggaaagagGAGGAGGAGgtgaacTCTAGCGGAGGATCTAGCGGAGG	3_4778_st_to_e_dna_repair_peptides_9NATG	MLH3	189.0	0.48148148148148145	1.8529433164808466
589	0.0	136.0	509.0	0.0	3.0	136.0	hblOligo198516_Cat2	589	NM_1040108	12.0	AGCCTTGAAAATCCTTGTGGCACTTCATTGGAAATGTTCTTGAGCCCTTTCCAAACTCCTTGCCACTTCGAGGAATCTGGTCAAGACTTGGAGATCTGGAAAGAGAGTACAACCGTGAACGGGATGGCCGCTAATATCCTGAAGAATAATCGCATCCAGAACCAGCCAAAGCGCTTCAAGGACGCTACAGAAGTGGGGTGTCAGCCTTTGCCATTTGCCACAACCTTGTGGGGGGTCCATTCTGCCCAAACCGAATCTAGCGGAGGATCTAGCGGAGG	agccttgaaaatccttgtggcacttcattggaaatgttcttgagccctttccaaactccttgccacttcgaggaatctggtcaagacttggagatctggaaagagagtacaaccgtgaacgggatggccgctaatatcctgaagaataatcgcatccagaaccagccaaagcgcttcaaggacgctacagaagtggggtgtcagcctttgccatttgccacaaccttgtggggggtccattctgcccaaaccgaa		ATCCACCGGTACCATGGCTAGCagccttgaaaatccttgtggcacttcattggaaatgttcttgagccctttccaaactccttgccacttcgaggaatctggtcaagacttggagatctggaaagagagtacaaccgtgaacgggatggccgctaatatcctgaagaataatcgcatccagaaccagccaaagcgcttcaaggacgctacagaagtggggtgtcagcctttgccatttgccacaaccttgtggggggtccattctgcccaaaccgaaTCTAGCGGAGGATCTAGCGGAGG	2_wt_dna_repair_peptides	MLH3	645.0	0.21085271317829457	0.6072581578200982
590	0.0	112.0	394.0	1.0	3.0	112.0	hblOligo74043_Cat3	590	NM_1040108	13.0	GAAGGATCAATGAATCGCATCCAGAACCAGCCAAAGCGCTTCAAGGACGCTGAGGAAGTGGGGTGTCAGCCTTTGCCATTTGCCGAGGAGTTGTGGGGGGTCCATGAGGCCCAAGAGGAAAAGGAAAAAAAGAAAGAAGAGGAGAACTGTGGTCGCCGCAATGTTTTCGAGTACGGCCGCGTGAAACTTTGTGAGGAGGGTTTCATCGAGCATGTGGTTCAGAACGAGAAGGAGAAAGAGGAGGAGGAGGAGCACTCTAGCGGAGGATCTAGCGGAGG	GAAGGATCAATGaatcgcatccagaaccagccaaagcgcttcaaggacgctGAGgaagtggggtgtcagcctttgccatttgccGAGGAGttgtggggggtccatGAGgcccaaGAGgaaaaggaaaaaaagaaagaaGAGGAGaactgtggtcgccgcaatgttttcGAGtacggccgcgtgaaactttgtGAGGAGggtttcatcGAGcatgtggttcagaacgagaagGAGaaaGAGGAGgagGAGgagcac	GAAGGATCAATG	ATCCACCGGTACCATGGCTAGCGAAGGATCAATGaatcgcatccagaaccagccaaagcgcttcaaggacgctGAGgaagtggggtgtcagcctttgccatttgccGAGGAGttgtggggggtccatGAGgcccaaGAGgaaaaggaaaaaaagaaagaaGAGGAGaactgtggtcgccgcaatgttttcGAGtacggccgcgtgaaactttgtGAGGAGggtttcatcGAGcatgtggttcagaacgagaagGAGaaaGAGGAGgagGAGgagcacTCTAGCGGAGGATCTAGCGGAGG	3_4778_st_to_e_dna_repair_peptides_9NATG	MLH3	506.0	0.22134387351778656	0.6691992506317295
593	0.0	1.0	86.0	0.0	1.0	1.0	hblOligo198517_Cat2	593	NM_1040108	14.0	GAATCAAGCAACTGTGGTCGCCGCAATGTTTTCTCATACGGCCGCGTGAAACTTTGTAGCACTGGTTTCATCACTCATGTGGTTCAGAACGAGAAGACCAAATCTACCGAGACCGAGCACTCCTTCAAAAACTATGTTCGCCCAGGTCCAACTCGCGCACAAGAGACCTTTGGCAACCGCACCCGCCATTCTGTCGAGACTCCAGACATTAAAGATCTGGCAAGTACACTCAGTAAAGAATCTGGGCAATTGCCTTCTAGCGGAGGATCTAGCGGAGG	gaatcaagcaactgtggtcgccgcaatgttttctcatacggccgcgtgaaactttgtagcactggtttcatcactcatgtggttcagaacgagaagaccaaatctaccgagaccgagcactccttcaaaaactatgttcgcccaggtccaactcgcgcacaagagacctttggcaaccgcacccgccattctgtcgagactccagacattaaagatctggcaagtacactcagtaaagaatctgggcaattgcct		ATCCACCGGTACCATGGCTAGCgaatcaagcaactgtggtcgccgcaatgttttctcatacggccgcgtgaaactttgtagcactggtttcatcactcatgtggttcagaacgagaagaccaaatctaccgagaccgagcactccttcaaaaactatgttcgcccaggtccaactcgcgcacaagagacctttggcaaccgcacccgccattctgtcgagactccagacattaaagatctggcaagtacactcagtaaagaatctgggcaattgcctTCTAGCGGAGGATCTAGCGGAGG	2_wt_dna_repair_peptides	MLH3	87.0	0.011494252873563218	-2.5272960076189386
594	0.0	3.0	599.0	0.0	3.0	3.0	hblOligo74044_Cat3	594	NM_1040108	15.0	ACTTTGGTCATGCCAGAGCGCGCACAAGAGGAGTTTGGCAACCGCGAGCGCCATGAGGTCGAGGAGCCAGACATTAAAGATCTGGCAGAGGAGCTCGAGAAAGAAGAGGGGCAATTGCCTAATAAGAAGAACTGTCGCGAGAATATCGAGTATGGCCTGGAAAACGAACCTGAGGCTGAGTACGAGATGTTTGAGGCATTTCAAGAAGGCGAGAAAAAGGAGCAGGAGGACTGTATCCTCGAGGACGAGGAGCCATCTAGCGGAGGATCTAGCGGAGG	ACTTTGGTCATGccaGAGcgcgcacaagagGAGtttggcaaccgcGAGcgccatGAGgtcgagGAGccagacattaaagatctggcaGAGGAGctcGAGaaagaaGAGgggcaattgcctaataagaagaactgtcgcGAGaatatcGAGtatggcctggaaaacgaacctGAGgctGAGtacGAGatgtttGAGgcatttcaagaaggcGAGaaaaagGAGcagGAGgactgtatcctcGAGgacGAGGAGcca	ACTTTGGTCATG	ATCCACCGGTACCATGGCTAGCACTTTGGTCATGccaGAGcgcgcacaagagGAGtttggcaaccgcGAGcgccatGAGgtcgagGAGccagacattaaagatctggcaGAGGAGctcGAGaaagaaGAGgggcaattgcctaataagaagaactgtcgcGAGaatatcGAGtatggcctggaaaacgaacctGAGgctGAGtacGAGatgtttGAGgcatttcaagaaggcGAGaaaaagGAGcagGAGgactgtatcctcGAGgacGAGGAGccaTCTAGCGGAGGATCTAGCGGAGG	3_4778_st_to_e_dna_repair_peptides_9NATG	MLH3	602.0	0.0049833887043189366	-3.3695980208127705
598	0.0	117.0	312.0	0.0	1.0	117.0	hblOligo74045_Cat3	598	NM_1040108	17.0	CGGACTCATATGAATGACGAGCGCAAGGAGGATAAACTCATCGGCTTCGAGAAACCAATTGTGCGCAAAAAACTCGAGCTGGAGGAGCAATTGGGGGAGCTTGAAAAATTTAAACGCCAGTACGGGAAAGTTGAAAATCCTCTTGACGAGGAGGTGGAAGAGGAGAATGGGGTCGAGGAGAACCTGGAGTTGCAAGTTGAACCAGATATTTTGCTTAAAGATAAGAACCGCCTGGAAAATGAGGATGTGTGTAAGTCTAGCGGAGGATCTAGCGGAGG	CGGACTCATATGaatgacGAGcgcaagGAGgataaactcatcggcttcGAGaaaccaattgtgcgcaaaaaactcGAGctgGAGGAGcaattggggGAGcttgaaaaatttaaacgccagtacgggaaagttgaaaatcctcttgacGAGgaggtggaagagGAGaatggggtcGAGGAGaacctgGAGttgcaagttgaaccagatattttgcttaaagataagaaccgcctggaaaatGAGgatgtgtgtaag	CGGACTCATATG	ATCCACCGGTACCATGGCTAGCCGGACTCATATGaatgacGAGcgcaagGAGgataaactcatcggcttcGAGaaaccaattgtgcgcaaaaaactcGAGctgGAGGAGcaattggggGAGcttgaaaaatttaaacgccagtacgggaaagttgaaaatcctcttgacGAGgaggtggaagagGAGaatggggtcGAGGAGaacctgGAGttgcaagttgaaccagatattttgcttaaagataagaaccgcctggaaaatGAGgatgtgtgtaagTCTAGCGGAGGATCTAGCGGAGG	3_4778_st_to_e_dna_repair_peptides_9NATG	MLH3	429.0	0.2727272727272727	0.9462220356228424
599	0.0	134.0	1066.0	1.0	3.0	134.0	hblOligo74045_Cat2	599	NM_1040108	17.0	CGCCATGTGTCTAATGACAGCCGCAAGACCGATAAACTCATCGGCTTCTCAAAACCAATTGTGCGCAAAAAACTCTCTCTGAGTAGTCAATTGGGGAGTCTTGAAAAATTTAAACGCCAGTACGGGAAAGTTGAAAATCCTCTTGACACTGAGGTGGAAGAGTCCAATGGGGTCACAACTAACCTGTCTTTGCAAGTTGAACCAGATATTTTGCTTAAAGATAAGAACCGCCTGGAAAATTCAGATGTGTGTAAGTCTAGCGGAGGATCTAGCGGAGG	cgccatgtgtctaatgacagccgcaagaccgataaactcatcggcttctcaaaaccaattgtgcgcaaaaaactctctctgagtagtcaattggggagtcttgaaaaatttaaacgccagtacgggaaagttgaaaatcctcttgacactgaggtggaagagtccaatggggtcacaactaacctgtctttgcaagttgaaccagatattttgcttaaagataagaaccgcctggaaaattcagatgtgtgtaag		ATCCACCGGTACCATGGCTAGCcgccatgtgtctaatgacagccgcaagaccgataaactcatcggcttctcaaaaccaattgtgcgcaaaaaactctctctgagtagtcaattggggagtcttgaaaaatttaaacgccagtacgggaaagttgaaaatcctcttgacactgaggtggaagagtccaatggggtcacaactaacctgtctttgcaagttgaaccagatattttgcttaaagataagaaccgcctggaaaattcagatgtgtgtaagTCTAGCGGAGGATCTAGCGGAGG	2_wt_dna_repair_peptides	MLH3	1200.0	0.11166666666666666	-0.14677751614030976
600	0.0	11.0	17.0	0.0	0.0	11.0	hblOligo198519_Cat3	600	NM_1040108	18.0	GGTGGTACGATGGAGGAGGTGGAAGAGGAGAATGGGGTCGAGGAGAACCTGGAGTTGCAAGTTGAACCAGATATTTTGCTTAAAGATAAGAACCGCCTGGAAAATGAGGATGTGTGTAAGATTGAGGAGATGGAGCACGAGGACGAGGATGAGGAGTGCCAGCCTGCCGAGCATATTCTCAACGAGGAAAAATTTCCTTTTGAGAAGGACGAAGACTGTTTGGAGCAGCAGATGCCAGAGTTGCGCGAGGAGCCATCTAGCGGAGGATCTAGCGGAGG	GGTGGTACGATGGAGgaggtggaagagGAGaatggggtcGAGGAGaacctgGAGttgcaagttgaaccagatattttgcttaaagataagaaccgcctggaaaatGAGgatgtgtgtaagattGAGGAGatggagcacGAGgacGAGgatGAGGAGtgccagcctgccGAGcatattctcaacGAGgaaaaatttccttttGAGaaggacgaagactgtttggagcagcagatgccaGAGttgcgcgagGAGcca	GGTGGTACGATG	ATCCACCGGTACCATGGCTAGCGGTGGTACGATGGAGgaggtggaagagGAGaatggggtcGAGGAGaacctgGAGttgcaagttgaaccagatattttgcttaaagataagaaccgcctggaaaatGAGgatgtgtgtaagattGAGGAGatggagcacGAGgacGAGgatGAGGAGtgccagcctgccGAGcatattctcaacGAGgaaaaatttccttttGAGaaggacgaagactgtttggagcagcagatgccaGAGttgcgcgagGAGccaTCTAGCGGAGGATCTAGCGGAGG	3_4778_st_to_e_dna_repair_peptides_9NATG	MLH3	28.0	0.39285714285714285	1.491733217376723
602	0.0	634.0	2268.0	0.0	5.0	634.0	hblOligo74046_Cat3	602	NM_1040108	19.0	GTCAACGTTATGGATGAGGAGTGCCAGCCTGCCGAGCATATTCTCAACGAGGAAAAATTTCCTTTTGAGAAGGACGAAGACTGTTTGGAGCAGCAGATGCCAGAGTTGCGCGAGGAGCCAATGGAGCTGAAAGAGCTTGAGCTTTTCAATCGCAAGCCACTCGACCTGGAGAAGGAGGAGGAAGAGCTGGCAGAGAAGCTTGAGCGCCTGAAGGGTGAGGAGCGCGAAGAGCAAGAGATGGGCATGATGGAGCGCTCTAGCGGAGGATCTAGCGGAGG	GTCAACGTTATGgatGAGGAGtgccagcctgccGAGcatattctcaacGAGgaaaaatttccttttGAGaaggacgaagactgtttggagcagcagatgccaGAGttgcgcgagGAGccaatgGAGctgaaagagcttGAGcttttcaatcgcaagccactcgacctggagaagGAGGAGgaaGAGctggcaGAGaagcttGAGcgcctgaagggtGAGgagcgcgaaGAGcaaGAGatgggcatgatgGAGcgc	GTCAACGTTATG	ATCCACCGGTACCATGGCTAGCGTCAACGTTATGgatGAGGAGtgccagcctgccGAGcatattctcaacGAGgaaaaatttccttttGAGaaggacgaagactgtttggagcagcagatgccaGAGttgcgcgagGAGccaatgGAGctgaaagagcttGAGcttttcaatcgcaagccactcgacctggagaagGAGGAGgaaGAGctggcaGAGaagcttGAGcgcctgaagggtGAGgagcgcgaaGAGcaaGAGatgggcatgatgGAGcgcTCTAGCGGAGGATCTAGCGGAGG	3_4778_st_to_e_dna_repair_peptides_9NATG	MLH3	2902.0	0.21847002067539628	0.652446578224152
603	0.0	153.0	1486.0	0.0	4.0	153.0	hblOligo74046_Cat2	603	NM_1040108	19.0	CACTCCGACTCCGATTCATCCTGCCAGCCTGCCTCCCATATTCTCAACAGTGAAAAATTTCCTTTTTCAAAGGACGAAGACTGTTTGGAGCAGCAGATGCCATCATTGCGCGAGTCACCAATGACTCTGAAAGAGCTTTCCCTTTTCAATCGCAAGCCACTCGACCTGGAGAAGTCCAGCGAATCTCTGGCATCTAAGCTTTCTCGCCTGAAGGGTAGCGAGCGCGAAACCCAAACTATGGGCATGATGTCACGCTCTAGCGGAGGATCTAGCGGAGG	cactccgactccgattcatcctgccagcctgcctcccatattctcaacagtgaaaaatttcctttttcaaaggacgaagactgtttggagcagcagatgccatcattgcgcgagtcaccaatgactctgaaagagctttcccttttcaatcgcaagccactcgacctggagaagtccagcgaatctctggcatctaagctttctcgcctgaagggtagcgagcgcgaaacccaaactatgggcatgatgtcacgc		ATCCACCGGTACCATGGCTAGCcactccgactccgattcatcctgccagcctgcctcccatattctcaacagtgaaaaatttcctttttcaaaggacgaagactgtttggagcagcagatgccatcattgcgcgagtcaccaatgactctgaaagagctttcccttttcaatcgcaagccactcgacctggagaagtccagcgaatctctggcatctaagctttctcgcctgaagggtagcgagcgcgaaacccaaactatgggcatgatgtcacgcTCTAGCGGAGGATCTAGCGGAGG	2_wt_dna_repair_peptides	MLH3	1639.0	0.09334960341671751	-0.3463540152507001
604	0.0	16.0	112.0	0.0	1.0	16.0	hblOligo198520_Cat3	604	NM_1040108	20.0	TTATTGACGATGAATCGCAAGCCACTCGACCTGGAGAAGGAGGAGGAAGAGCTGGCAGAGAAGCTTGAGCGCCTGAAGGGTGAGGAGCGCGAAGAGCAAGAGATGGGCATGATGGAGCGCTTTAATGAGCTTCCAAACGAGGACGAGGAGCGCAAAGATGAGAAACTCTGCGAGGTGCTGGAGCAGGATTTTTGCATGCTTTTTAACAATAAGCACGAAAAGGAGGAAAATGGTGTCATTCCTGAGGAGGACGAGTCTAGCGGAGGATCTAGCGGAGG	TTATTGACGATGaatcgcaagccactcgacctggagaagGAGGAGgaaGAGctggcaGAGaagcttGAGcgcctgaagggtGAGgagcgcgaaGAGcaaGAGatgggcatgatgGAGcgctttaatgagcttccaaacGAGgacGAGGAGcgcaaagatGAGaaactctgcGAGgtgctgGAGcaggatttttgcatgctttttaacaataagcacgaaaagGAGgaaaatggtgtcattcctGAGGAGgacGAG	TTATTGACGATG	ATCCACCGGTACCATGGCTAGCTTATTGACGATGaatcgcaagccactcgacctggagaagGAGGAGgaaGAGctggcaGAGaagcttGAGcgcctgaagggtGAGgagcgcgaaGAGcaaGAGatgggcatgatgGAGcgctttaatgagcttccaaacGAGgacGAGGAGcgcaaagatGAGaaactctgcGAGgtgctgGAGcaggatttttgcatgctttttaacaataagcacgaaaagGAGgaaaatggtgtcattcctGAGGAGgacGAGTCTAGCGGAGGATCTAGCGGAGG	3_4778_st_to_e_dna_repair_peptides_9NATG	MLH3	128.0	0.125	-0.018858860420744694
606	0.0	0.0	613.0	0.0	0.0	0.0	hblOligo74047_Cat3	606	NM_1040108	21.0	CAGACACATATGGAGCGCAAAGATGAGAAACTCTGCGAGGTGCTGGAGCAGGATTTTTGCATGCTTTTTAACAATAAGCACGAAAAGGAGGAAAATGGTGTCATTCCTGAGGAGGACGAGGCAGAGCAGGACAACGAGTTTAACAAAAACGAGAAAGAGCATGAGAATGAGAATGAGGAGGAAAATTGCGTCATTGAGGAGGAGCCATTGGTCCTTCCATATAATAATGAGAAGGTCGAGGGCAAGGATGAGGACTCTAGCGGAGGATCTAGCGGAGG	CAGACACATATGGAGcgcaaagatGAGaaactctgcGAGgtgctgGAGcaggatttttgcatgctttttaacaataagcacgaaaagGAGgaaaatggtgtcattcctGAGGAGgacGAGgcaGAGcaggacaacGAGtttaacaaaaacGAGaaaGAGcatGAGaatGAGaatGAGGAGgaaaattgcgtcattGAGgagGAGccattggtccttccatataataatGAGaaggtcGAGggcaaggatGAGgac	CAGACACATATG	ATCCACCGGTACCATGGCTAGCCAGACACATATGGAGcgcaaagatGAGaaactctgcGAGgtgctgGAGcaggatttttgcatgctttttaacaataagcacgaaaagGAGgaaaatggtgtcattcctGAGGAGgacGAGgcaGAGcaggacaacGAGtttaacaaaaacGAGaaaGAGcatGAGaatGAGaatGAGGAGgaaaattgcgtcattGAGgagGAGccattggtccttccatataataatGAGaaggtcGAGggcaaggatGAGgacTCTAGCGGAGGATCTAGCGGAGG	3_4778_st_to_e_dna_repair_peptides_9NATG	MLH3	613.0	0.0
611	0.0	0.0	449.0	1.0	0.0	0.0	hblOligo74048_Cat2	611	NM_1040108	23.0	TCAGAGCAGCAAATTGGTTCCTTGGATAGCCCATCTGGGATGCTTATGAATCCAGTCGAAGATGCCACTGGTGACCAGAACGGGATCTGTTTCCAATCTGAAGAGTCAAAAGCCCGCGCATGTAGTGAGACCGAAGAGAGTAATACTTGCTGTTCCGATTGGCAACGCCATTTCGATGTCGCATTGGGTCGCATGGTCTACGTGAATAAAATGACCGGTCTTTCTACCTTTATCGCCCCAACCGAGGACATCCAATCTAGCGGAGGATCTAGCGGAGG	tcagagcagcaaattggttccttggatagcccatctgggatgcttatgaatccagtcgaagatgccactggtgaccagaacgggatctgtttccaatctgaagagtcaaaagcccgcgcatgtagtgagaccgaagagagtaatacttgctgttccgattggcaacgccatttcgatgtcgcattgggtcgcatggtctacgtgaataaaatgaccggtctttctacctttatcgccccaaccgaggacatccaa		ATCCACCGGTACCATGGCTAGCtcagagcagcaaattggttccttggatagcccatctgggatgcttatgaatccagtcgaagatgccactggtgaccagaacgggatctgtttccaatctgaagagtcaaaagcccgcgcatgtagtgagaccgaagagagtaatacttgctgttccgattggcaacgccatttcgatgtcgcattgggtcgcatggtctacgtgaataaaatgaccggtctttctacctttatcgccccaaccgaggacatccaaTCTAGCGGAGGATCTAGCGGAGG	2_wt_dna_repair_peptides	MLH3	449.0	0.0
612	0.0	1005.0	4979.0	0.0	14.0	1005.0	hblOligo198522_Cat3	612	NM_1040108	24.0	TCAAAAATGATGTGCTGTGAGGATTGGCAACGCCATTTCGATGTCGCATTGGGTCGCATGGTCTACGTGAATAAAATGGAGGGTCTTGAGGAGTTTATCGCCCCAGAGGAGGACATCCAAGCCGCCTGCGAGAAAGACTTGGAGGAGGTTGCTGTCGACGTGGTCTTGGAGAATGGCGAGCAGTATCGCTGCCAGCCATTCCGCGAGGACCTGGTGTTGCCTTTCCTGCCTCGCGCTCGCGCAGAACGCGAGGTTTCTAGCGGAGGATCTAGCGGAGG	TCAAAAATGATGtgctgtGAGgattggcaacgccatttcgatgtcgcattgggtcgcatggtctacgtgaataaaatgGAGggtcttGAGGAGtttatcgccccaGAGgaggacatccaagccgcctgcGAGaaagacttgGAGGAGgttgctgtcgacgtggtcttggagaatggcGAGcagtatcgctgccagccattccgcGAGgacctggtgttgcctttcctgcctcgcgctcgcgcagaacgcGAGgtt	TCAAAAATGATG	ATCCACCGGTACCATGGCTAGCTCAAAAATGATGtgctgtGAGgattggcaacgccatttcgatgtcgcattgggtcgcatggtctacgtgaataaaatgGAGggtcttGAGGAGtttatcgccccaGAGgaggacatccaagccgcctgcGAGaaagacttgGAGGAGgttgctgtcgacgtggtcttggagaatggcGAGcagtatcgctgccagccattccgcGAGgacctggtgttgcctttcctgcctcgcgctcgcgcagaacgcGAGgttTCTAGCGGAGGATCTAGCGGAGG	3_4778_st_to_e_dna_repair_peptides_9NATG	MLH3	5984.0	0.16794786096256684	0.32680976248556215
613	0.0	771.0	1491.0	0.0	5.0	771.0	hblOligo198522_Cat2	613	NM_1040108	24.0	GAGAGTAATACTTGCTGTTCCGATTGGCAACGCCATTTCGATGTCGCATTGGGTCGCATGGTCTACGTGAATAAAATGACCGGTCTTTCTACCTTTATCGCCCCAACCGAGGACATCCAAGCCGCCTGCACCAAAGACTTGACCACTGTTGCTGTCGACGTGGTCTTGGAGAATGGCTCACAGTATCGCTGCCAGCCATTCCGCAGCGACCTGGTGTTGCCTTTCCTGCCTCGCGCTCGCGCAGAACGCACCGTTTCTAGCGGAGGATCTAGCGGAGG	gagagtaatacttgctgttccgattggcaacgccatttcgatgtcgcattgggtcgcatggtctacgtgaataaaatgaccggtctttctacctttatcgccccaaccgaggacatccaagccgcctgcaccaaagacttgaccactgttgctgtcgacgtggtcttggagaatggctcacagtatcgctgccagccattccgcagcgacctggtgttgcctttcctgcctcgcgctcgcgcagaacgcaccgtt		ATCCACCGGTACCATGGCTAGCgagagtaatacttgctgttccgattggcaacgccatttcgatgtcgcattgggtcgcatggtctacgtgaataaaatgaccggtctttctacctttatcgccccaaccgaggacatccaagccgcctgcaccaaagacttgaccactgttgctgtcgacgtggtcttggagaatggctcacagtatcgctgccagccattccgcagcgacctggtgttgcctttcctgcctcgcgctcgcgcagaacgcaccgttTCTAGCGGAGGATCTAGCGGAGG	2_wt_dna_repair_peptides	MLH3	2262.0	0.34084880636604775	1.26753734743316
615	0.0	114.0	1715.0	105.0	7.0	114.0	hblOligo74049_Cat2	615	NM_1040108	25.0	GACTTGACCACTGTTGCTGTCGACGTGGTCTTGGAGAATGGCTCACAGTATCGCTGCCAGCCATTCCGCAGCGACCTGGTGTTGCCTTTCCTGCCTCGCGCTCGCGCAGAACGCACCGTTATGCGCCAGGACAACCGCGACACCGTGGATGACACAGTTTCAAGCGAAAGTCTTCAATCACTCTTCAGTGAATGGGATAATCCAGTCTTTGCACGCTATCCAGAAGTGGCCGTCGACGTCTCATCCGGCCAAGCATCTAGCGGAGGATCTAGCGGAGG	gacttgaccactgttgctgtcgacgtggtcttggagaatggctcacagtatcgctgccagccattccgcagcgacctggtgttgcctttcctgcctcgcgctcgcgcagaacgcaccgttatgcgccaggacaaccgcgacaccgtggatgacacagtttcaagcgaaagtcttcaatcactcttcagtgaatgggataatccagtctttgcacgctatccagaagtggccgtcgacgtctcatccggccaagca		ATCCACCGGTACCATGGCTAGCgacttgaccactgttgctgtcgacgtggtcttggagaatggctcacagtatcgctgccagccattccgcagcgacctggtgttgcctttcctgcctcgcgctcgcgcagaacgcaccgttatgcgccaggacaaccgcgacaccgtggatgacacagtttcaagcgaaagtcttcaatcactcttcagtgaatgggataatccagtctttgcacgctatccagaagtggccgtcgacgtctcatccggccaagcaTCTAGCGGAGGATCTAGCGGAGG	2_wt_dna_repair_peptides	MLH3	1829.0	0.06232914160743576	-0.783918622570976
618	0.0	530.0	1535.0	0.0	11.0	530.0	hblOligo74050_Cat3	618	NM_1040108	27.0	TTCGAAATTATGATCCTGTACCCATACCGCTTTGAGAAGGGGATGATCCACGAGATGCAGGTGCTTCAACAAGTGGATAACAAGTTCATTGCATGCCTGATGGAGGAGAAAGAGGAGGAGAACGGCGAAGCCGGTGGTAACTTGCTGGTTCTTGTTGATCAGCATGCTGCTCATGAGCGCATTCGCCTCGAACAACTTATCATTGACGAGTATGAAAAACAACAGGCTCAAGGCGAGGGGCGCAAGAAGTTGCTCTCTAGCGGAGGATCTAGCGGAGG	TTCGAAATTATGatcctgtacccataccgctttGAGaaggggatgatccacGAGatgcaggtgcttcaacaagtggataacaagttcattgcatgcctgatgGAGGAGaaaGAGgaggagaacggcgaagccggtggtaacttgctggttcttgttgatcagcatgctgctcatgagcgcattcgcctcgaacaacttatcattgacGAGtatgaaaaacaacaggctcaaggcGAGgggcgcaagaagttgctc	TTCGAAATTATG	ATCCACCGGTACCATGGCTAGCTTCGAAATTATGatcctgtacccataccgctttGAGaaggggatgatccacGAGatgcaggtgcttcaacaagtggataacaagttcattgcatgcctgatgGAGGAGaaaGAGgaggagaacggcgaagccggtggtaacttgctggttcttgttgatcagcatgctgctcatgagcgcattcgcctcgaacaacttatcattgacGAGtatgaaaaacaacaggctcaaggcGAGgggcgcaagaagttgctcTCTAGCGGAGGATCTAGCGGAGG	3_4778_st_to_e_dna_repair_peptides_9NATG	MLH3	2065.0	0.2566585956416465	0.8636426351594388
620	0.0	63.0	193.0	1.0	0.0	63.0	hblOligo198524_Cat3	620	NM_1040108	28.0	TGGATAAGGATGGTTCTTGTTGATCAGCATGCTGCTCATGAGCGCATTCGCCTCGAACAACTTATCATTGACGAGTATGAAAAACAACAGGCTCAAGGCGAGGGGCGCAAGAAGTTGCTCGAGGAGGAGCTCATCCCTCCTCTTGAAATCGAGGTTGAGGAAGAACAACGCCGCCTCCTCTGGTGCTACCATAAAAACTTGGAGGATCTCGGCTTGGAGTTCGTCTTCCCTGACGAGGAGGACGAGCTGGTCCTCTCTAGCGGAGGATCTAGCGGAGG	TGGATAAGGATGgttcttgttgatcagcatgctgctcatgagcgcattcgcctcgaacaacttatcattgacGAGtatgaaaaacaacaggctcaaggcGAGgggcgcaagaagttgctcGAGGAGGAGctcatccctcctcttgaaatcGAGgttGAGgaagaacaacgccgcctcctctggtgctaccataaaaacttggaggatctcggcttggagttcgtcttccctgacGAGGAGgacGAGctggtcctc	TGGATAAGGATG	ATCCACCGGTACCATGGCTAGCTGGATAAGGATGgttcttgttgatcagcatgctgctcatgagcgcattcgcctcgaacaacttatcattgacGAGtatgaaaaacaacaggctcaaggcGAGgggcgcaagaagttgctcGAGGAGGAGctcatccctcctcttgaaatcGAGgttGAGgaagaacaacgccgcctcctctggtgctaccataaaaacttggaggatctcggcttggagttcgtcttccctgacGAGGAGgacGAGctggtcctcTCTAGCGGAGGATCTAGCGGAGG	3_4778_st_to_e_dna_repair_peptides_9NATG	MLH3	256.0	0.24609375	0.807495826121216
621	0.0	69.0	457.0	0.0	1.0	69.0	hblOligo198524_Cat2	621	NM_1040108	28.0	GGTAACTTGCTGGTTCTTGTTGATCAGCATGCTGCTCATGAGCGCATTCGCCTCGAACAACTTATCATTGACAGCTATGAAAAACAACAGGCTCAAGGCTCCGGGCGCAAGAAGTTGCTCAGTTCAACTCTCATCCCTCCTCTTGAAATCACCGTTACCGAAGAACAACGCCGCCTCCTCTGGTGCTACCATAAAAACTTGGAGGATCTCGGCTTGGAGTTCGTCTTCCCTGACACCTCTGACTCTCTGGTCCTCTCTAGCGGAGGATCTAGCGGAGG	ggtaacttgctggttcttgttgatcagcatgctgctcatgagcgcattcgcctcgaacaacttatcattgacagctatgaaaaacaacaggctcaaggctccgggcgcaagaagttgctcagttcaactctcatccctcctcttgaaatcaccgttaccgaagaacaacgccgcctcctctggtgctaccataaaaacttggaggatctcggcttggagttcgtcttccctgacacctctgactctctggtcctc		ATCCACCGGTACCATGGCTAGCggtaacttgctggttcttgttgatcagcatgctgctcatgagcgcattcgcctcgaacaacttatcattgacagctatgaaaaacaacaggctcaaggctccgggcgcaagaagttgctcagttcaactctcatccctcctcttgaaatcaccgttaccgaagaacaacgccgcctcctctggtgctaccataaaaacttggaggatctcggcttggagttcgtcttccctgacacctctgactctctggtcctcTCTAGCGGAGGATCTAGCGGAGG	2_wt_dna_repair_peptides	MLH3	526.0	0.1311787072243346	0.03647440233762356
622	0.0	2027.0	3551.0	0.0	25.0	2027.0	hblOligo74051_Cat3	622	NM_1040108	29.0	AAAACGGCTATGATCGAGGTTGAGGAAGAACAACGCCGCCTCCTCTGGTGCTACCATAAAAACTTGGAGGATCTCGGCTTGGAGTTCGTCTTCCCTGACGAGGAGGACGAGCTGGTCCTCGTGGGCAAGGTCCCTCTGTGTTTTGTTGAACGCGAAGCTAATGAGCTGCGCCGCGGGCGCGAGGAGGTGGAGAAAGAGATCGTGGAAGAATTTATCCGCGAACAACTGGAGCTGTTGCAGGAGGAGGGTGGGATTTCTAGCGGAGGATCTAGCGGAGG	AAAACGGCTATGatcGAGgttGAGgaagaacaacgccgcctcctctggtgctaccataaaaacttggaggatctcggcttggagttcgtcttccctgacGAGGAGgacGAGctggtcctcgtgggcaaggtccctctgtgttttgttgaacgcgaagctaatgagctgcgccgcgggcgcGAGGAGgtgGAGaaaGAGatcgtggaagaatttatccgcgaacaactggagctgttgcagGAGGAGggtgggatt	AAAACGGCTATG	ATCCACCGGTACCATGGCTAGCAAAACGGCTATGatcGAGgttGAGgaagaacaacgccgcctcctctggtgctaccataaaaacttggaggatctcggcttggagttcgtcttccctgacGAGGAGgacGAGctggtcctcgtgggcaaggtccctctgtgttttgttgaacgcgaagctaatgagctgcgccgcgggcgcGAGGAGgtgGAGaaaGAGatcgtggaagaatttatccgcgaacaactggagctgttgcagGAGGAGggtgggattTCTAGCGGAGGATCTAGCGGAGG	3_4778_st_to_e_dna_repair_peptides_9NATG	MLH3	5578.0	0.3633918967371818	1.3663789021434811
623	0.0	355.0	538.0	0.0	2.0	355.0	hblOligo74051_Cat2	623	NM_1040108	29.0	CCTCCTCTTGAAATCACCGTTACCGAAGAACAACGCCGCCTCCTCTGGTGCTACCATAAAAACTTGGAGGATCTCGGCTTGGAGTTCGTCTTCCCTGACACCTCTGACTCTCTGGTCCTCGTGGGCAAGGTCCCTCTGTGTTTTGTTGAACGCGAAGCTAATGAGCTGCGCCGCGGGCGCTCAACCGTGACCAAATCTATCGTGGAAGAATTTATCCGCGAACAACTGGAGCTGTTGCAGACCACTGGTGGGATTTCTAGCGGAGGATCTAGCGGAGG	cctcctcttgaaatcaccgttaccgaagaacaacgccgcctcctctggtgctaccataaaaacttggaggatctcggcttggagttcgtcttccctgacacctctgactctctggtcctcgtgggcaaggtccctctgtgttttgttgaacgcgaagctaatgagctgcgccgcgggcgctcaaccgtgaccaaatctatcgtggaagaatttatccgcgaacaactggagctgttgcagaccactggtgggatt		ATCCACCGGTACCATGGCTAGCcctcctcttgaaatcaccgttaccgaagaacaacgccgcctcctctggtgctaccataaaaacttggaggatctcggcttggagttcgtcttccctgacacctctgactctctggtcctcgtgggcaaggtccctctgtgttttgttgaacgcgaagctaatgagctgcgccgcgggcgctcaaccgtgaccaaatctatcgtggaagaatttatccgcgaacaactggagctgttgcagaccactggtgggattTCTAGCGGAGGATCTAGCGGAGG	2_wt_dna_repair_peptides	MLH3	893.0	0.3975363941769317	1.5113105179482
624	0.0	7536.0	9490.0	4.0	46.0	7536.0	hblOligo198525_Cat3	624	NM_1040108	30.0	AAAGTTCTAATGGAACGCGAAGCTAATGAGCTGCGCCGCGGGCGCGAGGAGGTGGAGAAAGAGATCGTGGAAGAATTTATCCGCGAACAACTGGAGCTGTTGCAGGAGGAGGGTGGGATTCAAGGTGAGCTCCCACTTGAGGTTCAAAAGGTGTTGGCAGAGCAGGCATGCCACGGTGCTATTAAGTTCAATGACGGCCTGGAGTTGCAGGAAGAGTGTCGCCTTATCGAAGCACTTGAGGAGTGCCAGCTCCCTTCTAGCGGAGGATCTAGCGGAGG	AAAGTTCTAATGgaacgcgaagctaatgagctgcgccgcgggcgcGAGGAGgtgGAGaaaGAGatcgtggaagaatttatccgcgaacaactggagctgttgcagGAGGAGggtgggattcaaggtGAGctcccacttGAGgttcaaaaggtgttggcaGAGcaggcatgccacggtgctattaagttcaatgacggcctgGAGttgcaggaaGAGtgtcgccttatcgaagcacttGAGGAGtgccagctccct	AAAGTTCTAATG	ATCCACCGGTACCATGGCTAGCAAAGTTCTAATGgaacgcgaagctaatgagctgcgccgcgggcgcGAGGAGgtgGAGaaaGAGatcgtggaagaatttatccgcgaacaactggagctgttgcagGAGGAGggtgggattcaaggtGAGctcccacttGAGgttcaaaaggtgttggcaGAGcaggcatgccacggtgctattaagttcaatgacggcctgGAGttgcaggaaGAGtgtcgccttatcgaagcacttGAGGAGtgccagctccctTCTAGCGGAGGATCTAGCGGAGG	3_4778_st_to_e_dna_repair_peptides_9NATG	MLH3	17026.0	0.4426171737342887	1.6965042132867942
626	0.0	431.0	1346.0	0.0	3.0	431.0	hblOligo74052_Cat3	626	NM_1040108	31.0	TGCTGCAGAATGAAGGTGTTGGCAGAGCAGGCATGCCACGGTGCTATTAAGTTCAATGACGGCCTGGAGTTGCAGGAAGAGTGTCGCCTTATCGAAGCACTTGAGGAGTGCCAGCTCCCTTTTCAGTGTGCCCATGGTCGCCCAGAGATGCTTCCTCTTGCTGATATTGATCACCTTGAACAGGAGAAACAAATCAAGCCAAATTTGGAGAAACTTCGCAAAATGGCCCAAGCATGGCGCCTCTTCGGGAAAGCATCTAGCGGAGGATCTAGCGGAGG	TGCTGCAGAATGaaggtgttggcaGAGcaggcatgccacggtgctattaagttcaatgacggcctgGAGttgcaggaaGAGtgtcgccttatcgaagcacttGAGGAGtgccagctcccttttcagtgtgcccatggtcgcccaGAGatgcttcctcttgctgatattgatcaccttgaacaggagaaacaaatcaagccaaatttgGAGaaacttcgcaaaatggcccaagcatggcgcctcttcgggaaagca	TGCTGCAGAATG	ATCCACCGGTACCATGGCTAGCTGCTGCAGAATGaaggtgttggcaGAGcaggcatgccacggtgctattaagttcaatgacggcctgGAGttgcaggaaGAGtgtcgccttatcgaagcacttGAGGAGtgccagctcccttttcagtgtgcccatggtcgcccaGAGatgcttcctcttgctgatattgatcaccttgaacaggagaaacaaatcaagccaaatttgGAGaaacttcgcaaaatggcccaagcatggcgcctcttcgggaaagcaTCTAGCGGAGGATCTAGCGGAGG	3_4778_st_to_e_dna_repair_peptides_9NATG	MLH3	1777.0	0.2425436128306134	0.7882668685336436
627	0.0	0.0	193.0	0.0	0.0	0.0	hblOligo74052_Cat2	627	NM_1040108	31.0	CTTACAGTTCAAAAGGTGTTGGCAAGTCAGGCATGCCACGGTGCTATTAAGTTCAATGACGGCCTGAGCTTGCAGGAATCATGTCGCCTTATCGAAGCACTTAGTTCTTGCCAGCTCCCTTTTCAGTGTGCCCATGGTCGCCCAAGTATGCTTCCTCTTGCTGATATTGATCACCTTGAACAGGAGAAACAAATCAAGCCAAATTTGACTAAACTTCGCAAAATGGCCCAAGCATGGCGCCTCTTCGGGAAAGCATCTAGCGGAGGATCTAGCGGAGG	cttacagttcaaaaggtgttggcaagtcaggcatgccacggtgctattaagttcaatgacggcctgagcttgcaggaatcatgtcgccttatcgaagcacttagttcttgccagctcccttttcagtgtgcccatggtcgcccaagtatgcttcctcttgctgatattgatcaccttgaacaggagaaacaaatcaagccaaatttgactaaacttcgcaaaatggcccaagcatggcgcctcttcgggaaagca		ATCCACCGGTACCATGGCTAGCcttacagttcaaaaggtgttggcaagtcaggcatgccacggtgctattaagttcaatgacggcctgagcttgcaggaatcatgtcgccttatcgaagcacttagttcttgccagctcccttttcagtgtgcccatggtcgcccaagtatgcttcctcttgctgatattgatcaccttgaacaggagaaacaaatcaagccaaatttgactaaacttcgcaaaatggcccaagcatggcgcctcttcgggaaagcaTCTAGCGGAGGATCTAGCGGAGG	2_wt_dna_repair_peptides	MLH3	193.0	0.0
628	0.0	0.0	271.0	1.0	0.0	0.0	hblOligo198526_Cat3	628	NM_1040108	32.0	TTCATAACCATGGAGTTGCAGGAAGAGTGTCGCCTTATCGAAGCACTTGAGGAGTGCCAGCTCCCTTTTCAGTGTGCCCATGGTCGCCCAGAGATGCTTCCTCTTGCTGATATTGATCACCTTGAACAGGAGAAACAAATCAAGCCAAATTTGGAGAAACTTCGCAAAATGGCCCAAGCATGGCGCCTCTTCGGGAAAGCAGAGTGCGACGAGCGCCAAGAGTTGCAACAGGAGATGCCACCTTGCGAGCCACCATCTAGCGGAGGATCTAGCGGAGG	TTCATAACCATGGAGttgcaggaaGAGtgtcgccttatcgaagcacttGAGGAGtgccagctcccttttcagtgtgcccatggtcgcccaGAGatgcttcctcttgctgatattgatcaccttgaacaggagaaacaaatcaagccaaatttgGAGaaacttcgcaaaatggcccaagcatggcgcctcttcgggaaagcagagtgcgacGAGcgccaaGAGttgcaacagGAGatgccaccttgcgagccacca	TTCATAACCATG	ATCCACCGGTACCATGGCTAGCTTCATAACCATGGAGttgcaggaaGAGtgtcgccttatcgaagcacttGAGGAGtgccagctcccttttcagtgtgcccatggtcgcccaGAGatgcttcctcttgctgatattgatcaccttgaacaggagaaacaaatcaagccaaatttgGAGaaacttcgcaaaatggcccaagcatggcgcctcttcgggaaagcagagtgcgacGAGcgccaaGAGttgcaacagGAGatgccaccttgcgagccaccaTCTAGCGGAGGATCTAGCGGAGG	3_4778_st_to_e_dna_repair_peptides_9NATG	MLH3	271.0	0.0
629	0.0	1726.0	6091.0	0.0	141.0	1726.0	hblOligo198526_Cat2	629	NM_1040108	32.0	AATGACGGCCTGAGCTTGCAGGAATCATGTCGCCTTATCGAAGCACTTAGTTCTTGCCAGCTCCCTTTTCAGTGTGCCCATGGTCGCCCAAGTATGCTTCCTCTTGCTGATATTGATCACCTTGAACAGGAGAAACAAATCAAGCCAAATTTGACTAAACTTCGCAAAATGGCCCAAGCATGGCGCCTCTTCGGGAAAGCAGAGTGCGACACACGCCAAAGTTTGCAACAGTCTATGCCACCTTGCGAGCCACCATCTAGCGGAGGATCTAGCGGAGG	aatgacggcctgagcttgcaggaatcatgtcgccttatcgaagcacttagttcttgccagctcccttttcagtgtgcccatggtcgcccaagtatgcttcctcttgctgatattgatcaccttgaacaggagaaacaaatcaagccaaatttgactaaacttcgcaaaatggcccaagcatggcgcctcttcgggaaagcagagtgcgacacacgccaaagtttgcaacagtctatgccaccttgcgagccacca		ATCCACCGGTACCATGGCTAGCaatgacggcctgagcttgcaggaatcatgtcgccttatcgaagcacttagttcttgccagctcccttttcagtgtgcccatggtcgcccaagtatgcttcctcttgctgatattgatcaccttgaacaggagaaacaaatcaagccaaatttgactaaacttcgcaaaatggcccaagcatggcgcctcttcgggaaagcagagtgcgacacacgccaaagtttgcaacagtctatgccaccttgcgagccaccaTCTAGCGGAGGATCTAGCGGAGG	2_wt_dna_repair_peptides	MLH3	7817.0	0.22080081872841242	0.6660456094414573
633	0.0	192.0	5272.0	0.0	12.0	192.0	hblOligo215751_Cat2	633	NM_1042388	2.0	ACACCACTTGGTCGCTTGGACAAATATGCCGCCTCAGAAAACATTTTTAATCGCCAGATGGTGGCCCGCAGTCTCCTCGATACACTTCGCGAAGTTTGTGATGACGAACGCGATTGTATTGCCGTGCTTGAACGCATCTCACGCTTGGCTGACGACTCCGAGCCTACAGTGCGCGCTGAGCTCATGGAACAAGTCCCACACATCGCCTTGTTTTGCCAAGAGAATCGCCCTTCAATCCCATATGCTTTCTCAAAGTCTAGCGGAGGATCTAGCGGAGG	acaccacttggtcgcttggacaaatatgccgcctcagaaaacatttttaatcgccagatggtggcccgcagtctcctcgatacacttcgcgaagtttgtgatgacgaacgcgattgtattgccgtgcttgaacgcatctcacgcttggctgacgactccgagcctacagtgcgcgctgagctcatggaacaagtcccacacatcgccttgttttgccaagagaatcgcccttcaatcccatatgctttctcaaag		ATCCACCGGTACCATGGCTAGCacaccacttggtcgcttggacaaatatgccgcctcagaaaacatttttaatcgccagatggtggcccgcagtctcctcgatacacttcgcgaagtttgtgatgacgaacgcgattgtattgccgtgcttgaacgcatctcacgcttggctgacgactccgagcctacagtgcgcgctgagctcatggaacaagtcccacacatcgccttgttttgccaagagaatcgcccttcaatcccatatgctttctcaaagTCTAGCGGAGGATCTAGCGGAGG	2_wt_dna_repair_peptides	PPP4R1	5464.0	0.03513909224011713	-1.3856184155199927
634	0.0	285.0	530.0	0.0	2.0	285.0	hblOligo92658_Cat3	634	NM_1042388	3.0	TTGAACAGCATGGCTGACGACGAGGAGCCTGAGGTGCGCGCTGAGCTCATGGAACAAGTCCCACACATCGCCTTGTTTTGCCAAGAGAATCGCCCTGAGATCCCATATGCTTTCGAGAAGTTTCTCTTGCCTATTGTGGTTCGCTATCTTGCAGATCAAAATAATCAGGTCCGCAAGGAGGAGCAAGCAGCCTTGCTGGCCCTCCTCGAACAGGAACTGATTGAGCGCTTTGATGTCGAAGAGAAAGTTTGCCCATCTAGCGGAGGATCTAGCGGAGG	TTGAACAGCATGgctgacgacGAGgagcctGAGgtgcgcgctgagctcatggaacaagtcccacacatcgccttgttttgccaagagaatcgccctGAGatcccatatgctttcGAGaagtttctcttgcctattgtggttcgctatcttgcagatcaaaataatcaggtccgcaagGAGGAGcaagcagccttgctggccctcctcgaacaggaactgattgagcgctttgatgtcgaaGAGaaagtttgccca	TTGAACAGCATG	ATCCACCGGTACCATGGCTAGCTTGAACAGCATGgctgacgacGAGgagcctGAGgtgcgcgctgagctcatggaacaagtcccacacatcgccttgttttgccaagagaatcgccctGAGatcccatatgctttcGAGaagtttctcttgcctattgtggttcgctatcttgcagatcaaaataatcaggtccgcaagGAGGAGcaagcagccttgctggccctcctcgaacaggaactgattgagcgctttgatgtcgaaGAGaaagtttgcccaTCTAGCGGAGGATCTAGCGGAGG	3_4778_st_to_e_dna_repair_peptides_9NATG	PPP4R1	815.0	0.3496932515337423	1.3066634623570517
635	0.0	1649.0	2811.0	2.0	119.0	1649.0	hblOligo92658_Cat2	635	NM_1042388	3.0	ATCTCACGCTTGGCTGACGACTCCGAGCCTACAGTGCGCGCTGAGCTCATGGAACAAGTCCCACACATCGCCTTGTTTTGCCAAGAGAATCGCCCTTCAATCCCATATGCTTTCTCAAAGTTTCTCTTGCCTATTGTGGTTCGCTATCTTGCAGATCAAAATAATCAGGTCCGCAAGACAAGCCAAGCAGCCTTGCTGGCCCTCCTCGAACAGGAACTGATTGAGCGCTTTGATGTCGAAACAAAAGTTTGCCCATCTAGCGGAGGATCTAGCGGAGG	atctcacgcttggctgacgactccgagcctacagtgcgcgctgagctcatggaacaagtcccacacatcgccttgttttgccaagagaatcgcccttcaatcccatatgctttctcaaagtttctcttgcctattgtggttcgctatcttgcagatcaaaataatcaggtccgcaagacaagccaagcagccttgctggccctcctcgaacaggaactgattgagcgctttgatgtcgaaacaaaagtttgccca		ATCCACCGGTACCATGGCTAGCatctcacgcttggctgacgactccgagcctacagtgcgcgctgagctcatggaacaagtcccacacatcgccttgttttgccaagagaatcgcccttcaatcccatatgctttctcaaagtttctcttgcctattgtggttcgctatcttgcagatcaaaataatcaggtccgcaagacaagccaagcagccttgctggccctcctcgaacaggaactgattgagcgctttgatgtcgaaacaaaagtttgcccaTCTAGCGGAGGATCTAGCGGAGG	2_wt_dna_repair_peptides	PPP4R1	4460.0	0.36973094170403586	1.3936800402876357
636	0.0	0.0	22.0	0.0	0.0	0.0	hblOligo215752_Cat3	636	NM_1042388	4.0	TCCTACGGCATGCTTGCAGATCAAAATAATCAGGTCCGCAAGGAGGAGCAAGCAGCCTTGCTGGCCCTCCTCGAACAGGAACTGATTGAGCGCTTTGATGTCGAAGAGAAAGTTTGCCCAGTTCTGATTGAACTTGAGGCCCCTGACGAGAATGATGACGTCAAAGAGGAGGCCGTGGCTATTATGTGTAAGATGGCACCTATGGTGGGCAAAGATATTGAGGAGCGCTTGATCCTTCCACGCTTTTGCGAAATGTCTAGCGGAGGATCTAGCGGAGG	TCCTACGGCATGcttgcagatcaaaataatcaggtccgcaagGAGGAGcaagcagccttgctggccctcctcgaacaggaactgattgagcgctttgatgtcgaaGAGaaagtttgcccagttctgattgaacttGAGgcccctgacGAGaatgatgacgtcaaaGAGgaggccgtggctattatgtgtaagatggcacctatggtgggcaaagatattGAGgagcgcttgatccttccacgcttttgcgaaatg	TCCTACGGCATG	ATCCACCGGTACCATGGCTAGCTCCTACGGCATGcttgcagatcaaaataatcaggtccgcaagGAGGAGcaagcagccttgctggccctcctcgaacaggaactgattgagcgctttgatgtcgaaGAGaaagtttgcccagttctgattgaacttGAGgcccctgacGAGaatgatgacgtcaaaGAGgaggccgtggctattatgtgtaagatggcacctatggtgggcaaagatattGAGgagcgcttgatccttccacgcttttgcgaaatgTCTAGCGGAGGATCTAGCGGAGG	3_4778_st_to_e_dna_repair_peptides_9NATG	PPP4R1	22.0	0.0
637	0.0	0.0	96.0	0.0	1.0	0.0	hblOligo215752_Cat2	637	NM_1042388	4.0	GTGGTTCGCTATCTTGCAGATCAAAATAATCAGGTCCGCAAGACAAGCCAAGCAGCCTTGCTGGCCCTCCTCGAACAGGAACTGATTGAGCGCTTTGATGTCGAAACAAAAGTTTGCCCAGTTCTGATTGAACTTACCGCCCCTGACTCTAATGATGACGTCAAAACTGAGGCCGTGGCTATTATGTGTAAGATGGCACCTATGGTGGGCAAAGATATTACTGAGCGCTTGATCCTTCCACGCTTTTGCGAAATGTCTAGCGGAGGATCTAGCGGAGG	gtggttcgctatcttgcagatcaaaataatcaggtccgcaagacaagccaagcagccttgctggccctcctcgaacaggaactgattgagcgctttgatgtcgaaacaaaagtttgcccagttctgattgaacttaccgcccctgactctaatgatgacgtcaaaactgaggccgtggctattatgtgtaagatggcacctatggtgggcaaagatattactgagcgcttgatccttccacgcttttgcgaaatg		ATCCACCGGTACCATGGCTAGCgtggttcgctatcttgcagatcaaaataatcaggtccgcaagacaagccaagcagccttgctggccctcctcgaacaggaactgattgagcgctttgatgtcgaaacaaaagtttgcccagttctgattgaacttaccgcccctgactctaatgatgacgtcaaaactgaggccgtggctattatgtgtaagatggcacctatggtgggcaaagatattactgagcgcttgatccttccacgcttttgcgaaatgTCTAGCGGAGGATCTAGCGGAGG	2_wt_dna_repair_peptides	PPP4R1	96.0	0.0
638	0.0	574.0	2136.0	0.0	12.0	574.0	hblOligo92659_Cat3	638	NM_1042388	5.0	ACGCATTGCATGGAGAATGATGACGTCAAAGAGGAGGCCGTGGCTATTATGTGTAAGATGGCACCTATGGTGGGCAAAGATATTGAGGAGCGCTTGATCCTTCCACGCTTTTGCGAAATGTGCTGCGACTGCCGCATGTTCCACGTTCGCAAAGTTTGTGCTGCAAATTTCGGGGACATTTGCGAGGTGGTTGGGCAGCAGGCTGAGGAGGAAATGCTTCTCCCACGCTTCTTTCAACTCTGCGAGGATAACGTGTCTAGCGGAGGATCTAGCGGAGG	ACGCATTGCATGGAGaatgatgacgtcaaaGAGgaggccgtggctattatgtgtaagatggcacctatggtgggcaaagatattGAGgagcgcttgatccttccacgcttttgcgaaatgtgctgcgactgccgcatgttccacgttcgcaaagtttgtgctgcaaatttcggggacatttgcGAGgtggttgggcagcaggctGAGgaggaaatgcttctcccacgcttctttcaactctgcGAGgataacgtg	ACGCATTGCATG	ATCCACCGGTACCATGGCTAGCACGCATTGCATGGAGaatgatgacgtcaaaGAGgaggccgtggctattatgtgtaagatggcacctatggtgggcaaagatattGAGgagcgcttgatccttccacgcttttgcgaaatgtgctgcgactgccgcatgttccacgttcgcaaagtttgtgctgcaaatttcggggacatttgcGAGgtggttgggcagcaggctGAGgaggaaatgcttctcccacgcttctttcaactctgcGAGgataacgtgTCTAGCGGAGGATCTAGCGGAGG	3_4778_st_to_e_dna_repair_peptides_9NATG	PPP4R1	2710.0	0.2118081180811808	0.6129904848740497
640	0.0	0.0	524.0	0.0	2.0	0.0	hblOligo215753_Cat3	640	NM_1042388	6.0	ATCAGTTCTATGAAAGTTTGTGCTGCAAATTTCGGGGACATTTGCGAGGTGGTTGGGCAGCAGGCTGAGGAGGAAATGCTTCTCCCACGCTTCTTTCAACTCTGCGAGGATAACGTGTGGGGGGTTCGCAAAGCCTGCGCCGAGTGTTTCATGGCCGTCGAGTGCGCAGAGTGTCAAGAGATTCGCCGCGAGAAGTTGGAGGCCTTGTTTATTAACCTTATTGAGGACCCTGAGCGCTGGGTTCGCCAAGCCGCCTCTAGCGGAGGATCTAGCGGAGG	ATCAGTTCTATGaaagtttgtgctgcaaatttcggggacatttgcGAGgtggttgggcagcaggctGAGgaggaaatgcttctcccacgcttctttcaactctgcGAGgataacgtgtggggggttcgcaaagcctgcgccgagtgtttcatggccgtcGAGtgcgcaGAGtgtcaagagattcgccgcGAGaagttgGAGgccttgtttattaaccttattGAGgaccctGAGcgctgggttcgccaagccgcc	ATCAGTTCTATG	ATCCACCGGTACCATGGCTAGCATCAGTTCTATGaaagtttgtgctgcaaatttcggggacatttgcGAGgtggttgggcagcaggctGAGgaggaaatgcttctcccacgcttctttcaactctgcGAGgataacgtgtggggggttcgcaaagcctgcgccgagtgtttcatggccgtcGAGtgcgcaGAGtgtcaagagattcgccgcGAGaagttgGAGgccttgtttattaaccttattGAGgaccctGAGcgctgggttcgccaagccgccTCTAGCGGAGGATCTAGCGGAGG	3_4778_st_to_e_dna_repair_peptides_9NATG	PPP4R1	524.0	0.0
641	0.0	5.0	2285.0	1.0	4.0	5.0	hblOligo215753_Cat2	641	NM_1042388	6.0	TTCCACGTTCGCAAAGTTTGTGCTGCAAATTTCGGGGACATTTGCTCTGTGGTTGGGCAGCAGGCTACAGAGGAAATGCTTCTCCCACGCTTCTTTCAACTCTGCTCTGATAACGTGTGGGGGGTTCGCAAAGCCTGCGCCGAGTGTTTCATGGCCGTCAGTTGCGCAACCTGTCAAGAGATTCGCCGCACAAAGTTGAGCGCCTTGTTTATTAACCTTATTAGCGACCCTAGTCGCTGGGTTCGCCAAGCCGCCTCTAGCGGAGGATCTAGCGGAGG	ttccacgttcgcaaagtttgtgctgcaaatttcggggacatttgctctgtggttgggcagcaggctacagaggaaatgcttctcccacgcttctttcaactctgctctgataacgtgtggggggttcgcaaagcctgcgccgagtgtttcatggccgtcagttgcgcaacctgtcaagagattcgccgcacaaagttgagcgccttgtttattaaccttattagcgaccctagtcgctgggttcgccaagccgcc		ATCCACCGGTACCATGGCTAGCttccacgttcgcaaagtttgtgctgcaaatttcggggacatttgctctgtggttgggcagcaggctacagaggaaatgcttctcccacgcttctttcaactctgctctgataacgtgtggggggttcgcaaagcctgcgccgagtgtttcatggccgtcagttgcgcaacctgtcaagagattcgccgcacaaagttgagcgccttgtttattaaccttattagcgaccctagtcgctgggttcgccaagccgccTCTAGCGGAGGATCTAGCGGAGG	2_wt_dna_repair_peptides	PPP4R1	2290.0	0.002183406113537118	-4.197632102259636
644	0.0	398.0	784.0	0.0	5.0	398.0	hblOligo215754_Cat3	644	NM_1042388	8.0	TCCCGTACAATGGAGGAGTTCGCCAATCCAGAGGAGGAGGGTCAATACTTTAAGGAGGAAGAGAAAGAGGAGGAGGAGATGGAGGTGGAAAACAAAAACCGCGAGCGCGACCAGGAGGCACCTGAGGATGTCCAGGTTCGCCCAGAAGACGAGCCAGAGGACCTTGAGGTCGAGAATGAGGAGGTTATTCTGGAGAACGAGATGGAGGATCATGCAGCAGAGGCCGAGGGTAAGCCATTGGGCGAAATTGAGGTTTCTAGCGGAGGATCTAGCGGAGG	TCCCGTACAATGGAGGAGttcgccaatccaGAGGAGGAGggtcaatactttaaggaggaaGAGaaaGAGGAGgaggagatgGAGgtggaaaacaaaaaccgcGAGcgcgaccaggaggcacctgaggatgtccaggttcgcccagaagacGAGccaGAGgaccttGAGgtcGAGaatGAGGAGgttattctggagaacGAGatggaggatcatgcagcagaggccGAGggtaagccattgggcgaaattGAGgtt	TCCCGTACAATG	ATCCACCGGTACCATGGCTAGCTCCCGTACAATGGAGGAGttcgccaatccaGAGGAGGAGggtcaatactttaaggaggaaGAGaaaGAGGAGgaggagatgGAGgtggaaaacaaaaaccgcGAGcgcgaccaggaggcacctgaggatgtccaggttcgcccagaagacGAGccaGAGgaccttGAGgtcGAGaatGAGGAGgttattctggagaacGAGatggaggatcatgcagcagaggccGAGggtaagccattgggcgaaattGAGgttTCTAGCGGAGGATCTAGCGGAGG	3_4778_st_to_e_dna_repair_peptides_9NATG	PPP4R1	1182.0	0.33671742808798644	1.2490942735685984
646	0.0	156.0	657.0	0.0	2.0	156.0	hblOligo92661_Cat3	646	NM_1042388	9.0	CCAACTTGTATGGACGAGCCAGAGGACCTTGAGGTCGAGAATGAGGAGGTTATTCTGGAGAACGAGATGGAGGATCATGCAGCAGAGGCCGAGGGTAAGCCATTGGGCGAAATTGAGGTTCCTCTGGACGAGGAGTTGCTGTGCGAGCTGGAGGAGGAGGAGCACCAGGAGGCTGCTGAGAACGAGAATGACAAAAAGCCAGGGAATTACAAAGAGATGTTGCGCCCTGAGGTCGGGGAGGAGGAGCAAGACGAGTCTAGCGGAGGATCTAGCGGAGG	CCAACTTGTATGgacGAGccaGAGgaccttGAGgtcGAGaatGAGGAGgttattctggagaacGAGatggaggatcatgcagcagaggccGAGggtaagccattgggcgaaattGAGgttcctctggacGAGGAGttgctgtgcGAGctgGAGGAGgagGAGcaccaggaggctgctGAGaacgagaatgacaaaaagccagggaattacaaaGAGatgttgcgccctgaggtcgggGAGGAGGAGcaagacGAG	CCAACTTGTATG	ATCCACCGGTACCATGGCTAGCCCAACTTGTATGgacGAGccaGAGgaccttGAGgtcGAGaatGAGGAGgttattctggagaacGAGatggaggatcatgcagcagaggccGAGggtaagccattgggcgaaattGAGgttcctctggacGAGGAGttgctgtgcGAGctgGAGGAGgagGAGcaccaggaggctgctGAGaacgagaatgacaaaaagccagggaattacaaaGAGatgttgcgccctgaggtcgggGAGGAGGAGcaagacGAGTCTAGCGGAGGATCTAGCGGAGG	3_4778_st_to_e_dna_repair_peptides_9NATG	PPP4R1	813.0	0.1918819188191882	0.48922327739949556
647	0.0	2049.0	4580.0	41.0	36.0	2049.0	hblOligo92661_Cat2	647	NM_1042388	9.0	GTTCGCCCAGAAGACACACCAAGTGACCTTTCCGTCTCCAATTCATCCGTTATTCTGGAGAACACCATGGAGGATCATGCAGCAGAGGCCTCAGGTAAGCCATTGGGCGAAATTAGTGTTCCTCTGGACAGTTCATTGCTGTGCACTCTGAGCTCCGAGTCACACCAGGAGGCTGCTAGTAACGAGAATGACAAAAAGCCAGGGAATTACAAAAGTATGTTGCGCCCTGAGGTCGGGACTACATCACAAGACTCTTCTAGCGGAGGATCTAGCGGAGG	gttcgcccagaagacacaccaagtgacctttccgtctccaattcatccgttattctggagaacaccatggaggatcatgcagcagaggcctcaggtaagccattgggcgaaattagtgttcctctggacagttcattgctgtgcactctgagctccgagtcacaccaggaggctgctagtaacgagaatgacaaaaagccagggaattacaaaagtatgttgcgccctgaggtcgggactacatcacaagactct		ATCCACCGGTACCATGGCTAGCgttcgcccagaagacacaccaagtgacctttccgtctccaattcatccgttattctggagaacaccatggaggatcatgcagcagaggcctcaggtaagccattgggcgaaattagtgttcctctggacagttcattgctgtgcactctgagctccgagtcacaccaggaggctgctagtaacgagaatgacaaaaagccagggaattacaaaagtatgttgcgccctgaggtcgggactacatcacaagactctTCTAGCGGAGGATCTAGCGGAGG	2_wt_dna_repair_peptides	PPP4R1	6629.0	0.30909639462965754	1.1227041597652379
648	0.0	14.0	54.0	0.0	0.0	14.0	hblOligo215755_Cat3	648	NM_1042388	10.0	CTTGCTGCTATGCTGGAGGAGGAGGAGCACCAGGAGGCTGCTGAGAACGAGAATGACAAAAAGCCAGGGAATTACAAAGAGATGTTGCGCCCTGAGGTCGGGGAGGAGGAGCAAGACGAGGCCTTGCTCGACCAGGAGCTCTATAATGAGTTTCATTTTTGGCGCGAGCCTTTGCCAGAGATCGATTTGGACATCGAACTGGAGCAAAACGAGGGCGGCAAGCCTGAGCCAGAGGGGCCTGAGGAAGAGGAGGAATCTAGCGGAGGATCTAGCGGAGG	CTTGCTGCTATGctgGAGGAGgagGAGcaccaggaggctgctGAGaacgagaatgacaaaaagccagggaattacaaaGAGatgttgcgccctgaggtcgggGAGGAGGAGcaagacGAGgccttgctcgaccaggagctctataatGAGtttcatttttggcgcGAGcctttgccagagatcgatttggacatcgaactggagcaaaacGAGggcggcaagcctGAGccagaggggcctgaggaagagGAGgaa	CTTGCTGCTATG	ATCCACCGGTACCATGGCTAGCCTTGCTGCTATGctgGAGGAGgagGAGcaccaggaggctgctGAGaacgagaatgacaaaaagccagggaattacaaaGAGatgttgcgccctgaggtcgggGAGGAGGAGcaagacGAGgccttgctcgaccaggagctctataatGAGtttcatttttggcgcGAGcctttgccagagatcgatttggacatcgaactggagcaaaacGAGggcggcaagcctGAGccagaggggcctgaggaagagGAGgaaTCTAGCGGAGGATCTAGCGGAGG	3_4778_st_to_e_dna_repair_peptides_9NATG	PPP4R1	68.0	0.20588235294117646	0.5771245716855529
649	0.0	0.0	88.0	0.0	0.0	0.0	hblOligo215755_Cat2	649	NM_1042388	10.0	TTGCTGTGCACTCTGAGCTCCGAGTCACACCAGGAGGCTGCTAGTAACGAGAATGACAAAAAGCCAGGGAATTACAAAAGTATGTTGCGCCCTGAGGTCGGGACTACATCACAAGACTCTGCCTTGCTCGACCAGGAGCTCTATAATTCCTTTCATTTTTGGCGCACTCCTTTGCCAGAGATCGATTTGGACATCGAACTGGAGCAAAACAGCGGCGGCAAGCCTAGCCCAGAGGGGCCTGAGGAAGAGTCCGAATCTAGCGGAGGATCTAGCGGAGG	ttgctgtgcactctgagctccgagtcacaccaggaggctgctagtaacgagaatgacaaaaagccagggaattacaaaagtatgttgcgccctgaggtcgggactacatcacaagactctgccttgctcgaccaggagctctataattcctttcatttttggcgcactcctttgccagagatcgatttggacatcgaactggagcaaaacagcggcggcaagcctagcccagaggggcctgaggaagagtccgaa		ATCCACCGGTACCATGGCTAGCttgctgtgcactctgagctccgagtcacaccaggaggctgctagtaacgagaatgacaaaaagccagggaattacaaaagtatgttgcgccctgaggtcgggactacatcacaagactctgccttgctcgaccaggagctctataattcctttcatttttggcgcactcctttgccagagatcgatttggacatcgaactggagcaaaacagcggcggcaagcctagcccagaggggcctgaggaagagtccgaaTCTAGCGGAGGATCTAGCGGAGG	2_wt_dna_repair_peptides	PPP4R1	88.0	0.0
650	0.0	5788.0	59352.0	15.0	255.0	5788.0	hblOligo92662_Cat3	650	NM_1042388	11.0	GCTATTTCAATGGAGTTTCATTTTTGGCGCGAGCCTTTGCCAGAGATCGATTTGGACATCGAACTGGAGCAAAACGAGGGCGGCAAGCCTGAGCCAGAGGGGCCTGAGGAAGAGGAGGAAGGGCCTGTTCCTGAGGAGCCAAACATCGAGATGGCCGAGCGCAAAGAATTGGAAGAAATGATTGAAAACTTGGAGCCACATATCGATGACCCTGACGTGAAGGCCCAAGTTGAGGTGTTGGAGGCTGCCTTGCGCTCTAGCGGAGGATCTAGCGGAGG	GCTATTTCAATGGAGtttcatttttggcgcGAGcctttgccagagatcgatttggacatcgaactggagcaaaacGAGggcggcaagcctGAGccagaggggcctgaggaagagGAGgaagggcctgttcctGAGGAGccaaacatcGAGatggccGAGcgcaaagaattggaagaaatgattgaaaacttggagccacatatcgatgaccctgacgtgaaggcccaagttgaggtgttgGAGgctgccttgcgc	GCTATTTCAATG	ATCCACCGGTACCATGGCTAGCGCTATTTCAATGGAGtttcatttttggcgcGAGcctttgccagagatcgatttggacatcgaactggagcaaaacGAGggcggcaagcctGAGccagaggggcctgaggaagagGAGgaagggcctgttcctGAGGAGccaaacatcGAGatggccGAGcgcaaagaattggaagaaatgattgaaaacttggagccacatatcgatgaccctgacgtgaaggcccaagttgaggtgttgGAGgctgccttgcgcTCTAGCGGAGGATCTAGCGGAGG	3_4778_st_to_e_dna_repair_peptides_9NATG	PPP4R1	65140.0	0.08885477433220755	-0.40064772148341854
652	0.0	156.0	1836.0	0.0	8.0	156.0	hblOligo215756_Cat3	652	NM_1042388	12.0	TCCTCTTGTATGGAGATGGCCGAGCGCAAAGAATTGGAAGAAATGATTGAAAACTTGGAGCCACATATCGATGACCCTGACGTGAAGGCCCAAGTTGAGGTGTTGGAGGCTGCCTTGCGCGCAGAGGAGTTGGACGCCCATGAAGAGGAGATTGAGATCGAAAAACGCGAGGATCTCCAGGACGAGCTTGATATCAACGAACTCCCTAACTGCAAAATCAATCAAGAAGACGAGGTTCCTCTCATCGAGGATGCCTCTAGCGGAGGATCTAGCGGAGG	TCCTCTTGTATGGAGatggccGAGcgcaaagaattggaagaaatgattgaaaacttggagccacatatcgatgaccctgacgtgaaggcccaagttgaggtgttgGAGgctgccttgcgcgcaGAGGAGttggacgcccatgaagagGAGattGAGatcgaaaaacgcGAGgatctccaggacgagcttgatatcaacgaactccctaactgcaaaatcaatcaagaagacGAGgttcctctcatcGAGgatgcc	TCCTCTTGTATG	ATCCACCGGTACCATGGCTAGCTCCTCTTGTATGGAGatggccGAGcgcaaagaattggaagaaatgattgaaaacttggagccacatatcgatgaccctgacgtgaaggcccaagttgaggtgttgGAGgctgccttgcgcgcaGAGGAGttggacgcccatgaagagGAGattGAGatcgaaaaacgcGAGgatctccaggacgagcttgatatcaacgaactccctaactgcaaaatcaatcaagaagacGAGgttcctctcatcGAGgatgccTCTAGCGGAGGATCTAGCGGAGG	3_4778_st_to_e_dna_repair_peptides_9NATG	PPP4R1	1992.0	0.0783132530120482	-0.5384372752963298
654	0.0	3.0	88.0	0.0	0.0	3.0	hblOligo92663_Cat3	654	NM_1042388	13.0	GAGGAGACGATGGAGATTGAGATCGAAAAACGCGAGGATCTCCAGGACGAGCTTGATATCAACGAACTCCCTAACTGCAAAATCAATCAAGAAGACGAGGTTCCTCTCATCGAGGATGCCGTTGAGAACATGGACGAGGAGTTGCACTACATTCACGAGGATGAGGACCTTGAGAATAACGAGGAGTTTGAGCCTGACGAAGAACGCCGCGAGAAAGTCCAGGACGTCGTGCCTCAGGCATTGCTCGATCAATACTCTAGCGGAGGATCTAGCGGAGG	GAGGAGACGATGGAGattGAGatcgaaaaacgcGAGgatctccaggacgagcttgatatcaacgaactccctaactgcaaaatcaatcaagaagacGAGgttcctctcatcGAGgatgccgttgagaacatggacGAGGAGttgcactacattcacGAGgatGAGgaccttGAGaataacGAGGAGtttGAGcctgacgaagaacgccgcGAGaaagtccaggacgtcgtgcctcaggcattgctcgatcaatac	GAGGAGACGATG	ATCCACCGGTACCATGGCTAGCGAGGAGACGATGGAGattGAGatcgaaaaacgcGAGgatctccaggacgagcttgatatcaacgaactccctaactgcaaaatcaatcaagaagacGAGgttcctctcatcGAGgatgccgttgagaacatggacGAGGAGttgcactacattcacGAGgatGAGgaccttGAGaataacGAGGAGtttGAGcctgacgaagaacgccgcGAGaaagtccaggacgtcgtgcctcaggcattgctcgatcaatacTCTAGCGGAGGATCTAGCGGAGG	3_4778_st_to_e_dna_repair_peptides_9NATG	PPP4R1	91.0	0.03296703296703297	-1.451673237175528
655	0.0	1475.0	3864.0	0.0	14.0	1475.0	hblOligo92663_Cat2	655	NM_1042388	13.0	GCCCATGAAGAGACCATTTCTATCGAAAAACGCTCAGATCTCCAGGACGAGCTTGATATCAACGAACTCCCTAACTGCAAAATCAATCAAGAAGACAGCGTTCCTCTCATCTCAGATGCCGTTGAGAACATGGACAGTACATTGCACTACATTCACTCAGATTCTGACCTTTCCAATAACTCTTCCTTTTCACCTGACGAAGAACGCCGCACTAAAGTCCAGGACGTCGTGCCTCAGGCATTGCTCGATCAATACTCTAGCGGAGGATCTAGCGGAGG	gcccatgaagagaccatttctatcgaaaaacgctcagatctccaggacgagcttgatatcaacgaactccctaactgcaaaatcaatcaagaagacagcgttcctctcatctcagatgccgttgagaacatggacagtacattgcactacattcactcagattctgacctttccaataactcttccttttcacctgacgaagaacgccgcactaaagtccaggacgtcgtgcctcaggcattgctcgatcaatac		ATCCACCGGTACCATGGCTAGCgcccatgaagagaccatttctatcgaaaaacgctcagatctccaggacgagcttgatatcaacgaactccctaactgcaaaatcaatcaagaagacagcgttcctctcatctcagatgccgttgagaacatggacagtacattgcactacattcactcagattctgacctttccaataactcttccttttcacctgacgaagaacgccgcactaaagtccaggacgtcgtgcctcaggcattgctcgatcaatacTCTAGCGGAGGATCTAGCGGAGG	2_wt_dna_repair_peptides	PPP4R1	5339.0	0.2762689642255104	0.9640063620760804
656	0.0	288.0	465.0	0.0	29.0	288.0	hblOligo215757_Cat3	656	NM_1042388	14.0	GTCCGAGCTATGTACATTCACGAGGATGAGGACCTTGAGAATAACGAGGAGTTTGAGCCTGACGAAGAACGCCGCGAGAAAGTCCAGGACGTCGTGCCTCAGGCATTGCTCGATCAATACCTGGAGATGGAGGATCCTGAGCGCGCCCAAGAGGTTGATGAGGAAATCGCCAAGCACTGTGCTTACGAGCTTCCTGGCGTTGCTTTGGAGCTTGGCCGCCAGAACTGGCATTGCCTGCGCGAGGAGTACGAGGAGTCTAGCGGAGGATCTAGCGGAGG	GTCCGAGCTATGtacattcacGAGgatGAGgaccttGAGaataacGAGGAGtttGAGcctgacgaagaacgccgcGAGaaagtccaggacgtcgtgcctcaggcattgctcgatcaatacctgGAGatgGAGgatcctGAGcgcgcccaaGAGgttgatGAGgaaatcgccaagcactgtgcttacGAGcttcctggcgttgctttgGAGcttggccgccagaactggcattgcctgcgcgagGAGtacgagGAG	GTCCGAGCTATG	ATCCACCGGTACCATGGCTAGCGTCCGAGCTATGtacattcacGAGgatGAGgaccttGAGaataacGAGGAGtttGAGcctgacgaagaacgccgcGAGaaagtccaggacgtcgtgcctcaggcattgctcgatcaatacctgGAGatgGAGgatcctGAGcgcgcccaaGAGgttgatGAGgaaatcgccaagcactgtgcttacGAGcttcctggcgttgctttgGAGcttggccgccagaactggcattgcctgcgcgagGAGtacgagGAGTCTAGCGGAGGATCTAGCGGAGG	3_4778_st_to_e_dna_repair_peptides_9NATG	PPP4R1	753.0	0.38247011952191234	1.4479743631831585
657	0.0	958.0	7887.0	1.0	29.0	958.0	hblOligo215757_Cat2	657	NM_1042388	14.0	AGTACATTGCACTACATTCACTCAGATTCTGACCTTTCCAATAACTCTTCCTTTTCACCTGACGAAGAACGCCGCACTAAAGTCCAGGACGTCGTGCCTCAGGCATTGCTCGATCAATACCTGAGTATGACCGATCCTAGCCGCGCCCAAACTGTTGATACAGAAATCGCCAAGCACTGTGCTTACAGTCTTCCTGGCGTTGCTTTGACTCTTGGCCGCCAGAACTGGCATTGCCTGCGCGAGACCTACGAGACATCTAGCGGAGGATCTAGCGGAGG	agtacattgcactacattcactcagattctgacctttccaataactcttccttttcacctgacgaagaacgccgcactaaagtccaggacgtcgtgcctcaggcattgctcgatcaatacctgagtatgaccgatcctagccgcgcccaaactgttgatacagaaatcgccaagcactgtgcttacagtcttcctggcgttgctttgactcttggccgccagaactggcattgcctgcgcgagacctacgagaca		ATCCACCGGTACCATGGCTAGCagtacattgcactacattcactcagattctgacctttccaataactcttccttttcacctgacgaagaacgccgcactaaagtccaggacgtcgtgcctcaggcattgctcgatcaatacctgagtatgaccgatcctagccgcgcccaaactgttgatacagaaatcgccaagcactgtgcttacagtcttcctggcgttgctttgactcttggccgccagaactggcattgcctgcgcgagacctacgagacaTCTAGCGGAGGATCTAGCGGAGG	2_wt_dna_repair_peptides	PPP4R1	8845.0	0.10830977953646127	-0.18107204679256172
658	0.0	1398.0	1097.0	0.0	14.0	1398.0	hblOligo92664_Cat3	658	NM_1042388	15.0	TTGGGCAATATGCAAGAGGTTGATGAGGAAATCGCCAAGCACTGTGCTTACGAGCTTCCTGGCGTTGCTTTGGAGCTTGGCCGCCAGAACTGGCATTGCCTGCGCGAGGAGTACGAGGAGCTGGCTGAGGATATGCAATGGAAGGTTCGCCGCGAGCTTGCTTTCGAGATCCACGAATTGGCCGTCATTCTTGGCGACCAGCTCGAGGCTGCAGACTTGGTTCCAATCTTCAACGGGTTTCTCAAGGACTTGGACTCTAGCGGAGGATCTAGCGGAGG	TTGGGCAATATGcaaGAGgttgatGAGgaaatcgccaagcactgtgcttacGAGcttcctggcgttgctttgGAGcttggccgccagaactggcattgcctgcgcgagGAGtacgagGAGctggctGAGgatatgcaatggaaggttcgccgcGAGcttgctttcGAGatccacgaattggccgtcattcttggcgaccagctcGAGgctgcagacttggttccaatcttcaacgggtttctcaaggacttggac	TTGGGCAATATG	ATCCACCGGTACCATGGCTAGCTTGGGCAATATGcaaGAGgttgatGAGgaaatcgccaagcactgtgcttacGAGcttcctggcgttgctttgGAGcttggccgccagaactggcattgcctgcgcgagGAGtacgagGAGctggctGAGgatatgcaatggaaggttcgccgcGAGcttgctttcGAGatccacgaattggccgtcattcttggcgaccagctcGAGgctgcagacttggttccaatcttcaacgggtttctcaaggacttggacTCTAGCGGAGGATCTAGCGGAGG	3_4778_st_to_e_dna_repair_peptides_9NATG	PPP4R1	2495.0	0.5603206412825651	2.169514751153094
659	0.0	1235.0	5663.0	0.0	25.0	1235.0	hblOligo92664_Cat2	659	NM_1042388	15.0	CCTAGCCGCGCCCAAACTGTTGATACAGAAATCGCCAAGCACTGTGCTTACAGTCTTCCTGGCGTTGCTTTGACTCTTGGCCGCCAGAACTGGCATTGCCTGCGCGAGACCTACGAGACACTGGCTTCTGATATGCAATGGAAGGTTCGCCGCACCCTTGCTTTCTCAATCCACGAATTGGCCGTCATTCTTGGCGACCAGCTCACCGCTGCAGACTTGGTTCCAATCTTCAACGGGTTTCTCAAGGACTTGGACTCTAGCGGAGGATCTAGCGGAGG	cctagccgcgcccaaactgttgatacagaaatcgccaagcactgtgcttacagtcttcctggcgttgctttgactcttggccgccagaactggcattgcctgcgcgagacctacgagacactggcttctgatatgcaatggaaggttcgccgcacccttgctttctcaatccacgaattggccgtcattcttggcgaccagctcaccgctgcagacttggttccaatcttcaacgggtttctcaaggacttggac		ATCCACCGGTACCATGGCTAGCcctagccgcgcccaaactgttgatacagaaatcgccaagcactgtgcttacagtcttcctggcgttgctttgactcttggccgccagaactggcattgcctgcgcgagacctacgagacactggcttctgatatgcaatggaaggttcgccgcacccttgctttctcaatccacgaattggccgtcattcttggcgaccagctcaccgctgcagacttggttccaatcttcaacgggtttctcaaggacttggacTCTAGCGGAGGATCTAGCGGAGG	2_wt_dna_repair_peptides	PPP4R1	6898.0	0.17903740214554945	0.4041684715828413
660	0.0	685.0	1466.0	0.0	8.0	685.0	hblOligo215758_Cat3	660	NM_1042388	16.0	AAGTTGAGTATGCGCCGCGAGCTTGCTTTCGAGATCCACGAATTGGCCGTCATTCTTGGCGACCAGCTCGAGGCTGCAGACTTGGTTCCAATCTTCAACGGGTTTCTCAAGGACTTGGACGAGGTTCGCATCGGGGTGCTCAAACACCTGCACGATTTTCTGAAGCTCCTCCATATCGACAAACGCCGCGAGTACCTGTACCAACTCCAGGAGTTCCTGGTGGAGGACAATGAGCGCAACTGGCGCTTCCGCGCTTCTAGCGGAGGATCTAGCGGAGG	AAGTTGAGTATGcgccgcGAGcttgctttcGAGatccacgaattggccgtcattcttggcgaccagctcGAGgctgcagacttggttccaatcttcaacgggtttctcaaggacttggacgaggttcgcatcggggtgctcaaacacctgcacgattttctgaagctcctccatatcgacaaacgccgcgagtacctgtaccaactccaggagttcctggtgGAGgacaatGAGcgcaactggcgcttccgcgct	AAGTTGAGTATG	ATCCACCGGTACCATGGCTAGCAAGTTGAGTATGcgccgcGAGcttgctttcGAGatccacgaattggccgtcattcttggcgaccagctcGAGgctgcagacttggttccaatcttcaacgggtttctcaaggacttggacgaggttcgcatcggggtgctcaaacacctgcacgattttctgaagctcctccatatcgacaaacgccgcgagtacctgtaccaactccaggagttcctggtgGAGgacaatGAGcgcaactggcgcttccgcgctTCTAGCGGAGGATCTAGCGGAGG	3_4778_st_to_e_dna_repair_peptides_9NATG	PPP4R1	2151.0	0.3184565318456532	1.1661772444501972
661	0.0	808.0	4207.0	0.0	19.0	808.0	hblOligo215758_Cat2	661	NM_1042388	16.0	CAATGGAAGGTTCGCCGCACCCTTGCTTTCTCAATCCACGAATTGGCCGTCATTCTTGGCGACCAGCTCACCGCTGCAGACTTGGTTCCAATCTTCAACGGGTTTCTCAAGGACTTGGACGAGGTTCGCATCGGGGTGCTCAAACACCTGCACGATTTTCTGAAGCTCCTCCATATCGACAAACGCCGCGAGTACCTGTACCAACTCCAGGAGTTCCTGGTGACCGACAATTCCCGCAACTGGCGCTTCCGCGCTTCTAGCGGAGGATCTAGCGGAGG	caatggaaggttcgccgcacccttgctttctcaatccacgaattggccgtcattcttggcgaccagctcaccgctgcagacttggttccaatcttcaacgggtttctcaaggacttggacgaggttcgcatcggggtgctcaaacacctgcacgattttctgaagctcctccatatcgacaaacgccgcgagtacctgtaccaactccaggagttcctggtgaccgacaattcccgcaactggcgcttccgcgct		ATCCACCGGTACCATGGCTAGCcaatggaaggttcgccgcacccttgctttctcaatccacgaattggccgtcattcttggcgaccagctcaccgctgcagacttggttccaatcttcaacgggtttctcaaggacttggacgaggttcgcatcggggtgctcaaacacctgcacgattttctgaagctcctccatatcgacaaacgccgcgagtacctgtaccaactccaggagttcctggtgaccgacaattcccgcaactggcgcttccgcgctTCTAGCGGAGGATCTAGCGGAGG	2_wt_dna_repair_peptides	PPP4R1	5015.0	0.16111665004985046	0.2771082635651432
663	0.0	1.0	86.0	1.0	0.0	1.0	hblOligo92665_Cat2	663	NM_1042388	17.0	GTGCTCAAACACCTGCACGATTTTCTGAAGCTCCTCCATATCGACAAACGCCGCGAGTACCTGTACCAACTCCAGGAGTTCCTGGTGACCGACAATTCCCGCAACTGGCGCTTCCGCGCTGAACTGGCAGAGCAGCTCATCCTTCTGCTTGAGCTCTATAGTCCACGCGACGTCTACGACTACCTGCGCCCAATCGCTCTTAACTTGTGTGCAGACAAAGTTAGTTCTGTGCGCTGGATCTCATACAAGCTTGTTTCTAGCGGAGGATCTAGCGGAGG	gtgctcaaacacctgcacgattttctgaagctcctccatatcgacaaacgccgcgagtacctgtaccaactccaggagttcctggtgaccgacaattcccgcaactggcgcttccgcgctgaactggcagagcagctcatccttctgcttgagctctatagtccacgcgacgtctacgactacctgcgcccaatcgctcttaacttgtgtgcagacaaagttagttctgtgcgctggatctcatacaagcttgtt		ATCCACCGGTACCATGGCTAGCgtgctcaaacacctgcacgattttctgaagctcctccatatcgacaaacgccgcgagtacctgtaccaactccaggagttcctggtgaccgacaattcccgcaactggcgcttccgcgctgaactggcagagcagctcatccttctgcttgagctctatagtccacgcgacgtctacgactacctgcgcccaatcgctcttaacttgtgtgcagacaaagttagttctgtgcgctggatctcatacaagcttgttTCTAGCGGAGGATCTAGCGGAGG	2_wt_dna_repair_peptides	PPP4R1	87.0	0.011494252873563218	-2.5272960076189386
665	0.0	215.0	4768.0	1.0	16.0	215.0	hblOligo215759_Cat2	665	NM_1042388	18.0	CTCATCCTTCTGCTTGAGCTCTATAGTCCACGCGACGTCTACGACTACCTGCGCCCAATCGCTCTTAACTTGTGTGCAGACAAAGTTAGTTCTGTGCGCTGGATCTCATACAAGCTTGTTTCAGAAATGGTGAAGAAACTTCATGCAGCCACACCACCTACCTTTGGCGTCGATCTCATTAATGAATTGGTCGAAAACTTCGGTCGCTGTCCTAAATGGTCTGGGCGCCAAGCCTTCGTGTTTGTGTGCCAAACTTCTAGCGGAGGATCTAGCGGAGG	ctcatccttctgcttgagctctatagtccacgcgacgtctacgactacctgcgcccaatcgctcttaacttgtgtgcagacaaagttagttctgtgcgctggatctcatacaagcttgtttcagaaatggtgaagaaacttcatgcagccacaccacctacctttggcgtcgatctcattaatgaattggtcgaaaacttcggtcgctgtcctaaatggtctgggcgccaagccttcgtgtttgtgtgccaaact		ATCCACCGGTACCATGGCTAGCctcatccttctgcttgagctctatagtccacgcgacgtctacgactacctgcgcccaatcgctcttaacttgtgtgcagacaaagttagttctgtgcgctggatctcatacaagcttgtttcagaaatggtgaagaaacttcatgcagccacaccacctacctttggcgtcgatctcattaatgaattggtcgaaaacttcggtcgctgtcctaaatggtctgggcgccaagccttcgtgtttgtgtgccaaactTCTAGCGGAGGATCTAGCGGAGG	2_wt_dna_repair_peptides	PPP4R1	4983.0	0.04314669877583785	-1.171992891982954
667	0.0	615.0	5586.0	3.0	15.0	615.0	hblOligo92666_Cat2	667	NM_1042388	19.0	AAACTTCATGCAGCCACACCACCTACCTTTGGCGTCGATCTCATTAATGAATTGGTCGAAAACTTCGGTCGCTGTCCTAAATGGTCTGGGCGCCAAGCCTTCGTGTTTGTGTGCCAAACTGTTATCGAAGATGACTGCTTGCCTATGGACCAATTTGCTGTGCACCTGATGCCACATCTGCTCACACTCGCAAACGATCGCGTTCCTAACGTTCGCGTTCTGCTTGCCAAAACACTCCGCCAGACCCTCCTTGAATCTAGCGGAGGATCTAGCGGAGG	aaacttcatgcagccacaccacctacctttggcgtcgatctcattaatgaattggtcgaaaacttcggtcgctgtcctaaatggtctgggcgccaagccttcgtgtttgtgtgccaaactgttatcgaagatgactgcttgcctatggaccaatttgctgtgcacctgatgccacatctgctcacactcgcaaacgatcgcgttcctaacgttcgcgttctgcttgccaaaacactccgccagaccctccttgaa		ATCCACCGGTACCATGGCTAGCaaacttcatgcagccacaccacctacctttggcgtcgatctcattaatgaattggtcgaaaacttcggtcgctgtcctaaatggtctgggcgccaagccttcgtgtttgtgtgccaaactgttatcgaagatgactgcttgcctatggaccaatttgctgtgcacctgatgccacatctgctcacactcgcaaacgatcgcgttcctaacgttcgcgttctgcttgccaaaacactccgccagaccctccttgaaTCTAGCGGAGGATCTAGCGGAGG	2_wt_dna_repair_peptides	PPP4R1	6201.0	0.09917755200774069	-0.27934519006403535
[truncated: 8,234 more rows]
