# Supplementary material for: Peptide fusion improves prime editing efficiency
Source: Nat Commun. 2022 Jun 18;13:3512. doi: 10.1038/s41467-022-31270-y (PMC9206660; doi:10.1038/s41467-022-31270-y)
Supplement: Supplementary file 13 — Source Data [file 41467_2022_31270_MOESM13_ESM.zip › Source Data/022820_mESC_PE_peptide_library_Rep1sum_control.csv]

	prime_edit	Wild-type	Name	Unnamed: 0	Protein	Peptide.number.within.gene	Sequence	BarcodedSeq	barcode	FinalSeq	Design category	Gene	Total	prime_edit fraction	prime_edit logit fraction
235	113	450	hblOligo99898_Cat1	235	NM_1017	1.0	GGTCGCATGCATGCTCCTGGTAAGGGGCTTTCTCAATCCGCACTCCCTTACCGCCGCAGCGTCCCAACCTGGCTTAAACTGACATCTGATGATGTTAAGGAACAAATCTACAAGCTCGCTAAGAAGGGTCTTACTCCTTCTCAAATTGGGGTCATTCTGCGCGACTCACACGGCGTGGCCCAAGTCCGCTTTGTTACAGGCAACAAAATTCTCCGCATCCTCAAGTCTAAGGGTCTTGCACCTGACCTCCCTGAGTCTAGCGGAGGATCTAGCGGAGG	ggtcgcatgcatgctcctggtaaggggctttctcaatccgcactcccttaccgccgcagcgtcccaacctggcttaaactgacatctgatgatgttaaggaacaaatctacaagctcgctaagaagggtcttactccttctcaaattggggtcattctgcgcgactcacacggcgtggcccaagtccgctttgttacaggcaacaaaattctccgcatcctcaagtctaagggtcttgcacctgacctccctgag		ATCCACCGGTACCATGGCTAGCggtcgcatgcatgctcctggtaaggggctttctcaatccgcactcccttaccgccgcagcgtcccaacctggcttaaactgacatctgatgatgttaaggaacaaatctacaagctcgctaagaagggtcttactccttctcaaattggggtcattctgcgcgactcacacggcgtggcccaagtccgctttgttacaggcaacaaaattctccgcatcctcaagtctaagggtcttgcacctgacctccctgagTCTAGCGGAGGATCTAGCGGAGG	1_wt_control_peptides	Rps13	563	0.20071047957371227	0.5224810562407214
236	1	637	hblOligo222383_Cat1	236	NM_1017	2.0	ACTCCTTCTCAAATTGGGGTCATTCTGCGCGACTCACACGGCGTGGCCCAAGTCCGCTTTGTTACAGGCAACAAAATTCTCCGCATCCTCAAGTCTAAGGGTCTTGCACCTGACCTCCCTGAGGATCTTTACCACCTCATCAAGAAAGCTGTGGCCGTTCGCAAGCACTTGGAGCGCAACCGCAAGGACAAGGATGCAAAATTCCGCCTGATTTTGATTGAGTCACGCATTCATCGCTTGGCTCGCTACTACAAGTCTAGCGGAGGATCTAGCGGAGG	actccttctcaaattggggtcattctgcgcgactcacacggcgtggcccaagtccgctttgttacaggcaacaaaattctccgcatcctcaagtctaagggtcttgcacctgacctccctgaggatctttaccacctcatcaagaaagctgtggccgttcgcaagcacttggagcgcaaccgcaaggacaaggatgcaaaattccgcctgattttgattgagtcacgcattcatcgcttggctcgctactacaag		ATCCACCGGTACCATGGCTAGCactccttctcaaattggggtcattctgcgcgactcacacggcgtggcccaagtccgctttgttacaggcaacaaaattctccgcatcctcaagtctaagggtcttgcacctgacctccctgaggatctttaccacctcatcaagaaagctgtggccgttcgcaagcacttggagcgcaaccgcaaggacaaggatgcaaaattccgcctgattttgattgagtcacgcattcatcgcttggctcgctactacaagTCTAGCGGAGGATCTAGCGGAGG	1_wt_control_peptides	Rps13	638	0.001567398119122257	-4.552428835279417
237	702	9695	hblOligo99899_Cat1	237	NM_1017	3.0	ACAGGCAACAAAATTCTCCGCATCCTCAAGTCTAAGGGTCTTGCACCTGACCTCCCTGAGGATCTTTACCACCTCATCAAGAAAGCTGTGGCCGTTCGCAAGCACTTGGAGCGCAACCGCAAGGACAAGGATGCAAAATTCCGCCTGATTTTGATTGAGTCACGCATTCATCGCTTGGCTCGCTACTACAAGACTAAGCGCGTCCTTCCACCTAATTGGAAATATGAGTCATCCACCGCTAGCGCCCTGGTCGCTTCTAGCGGAGGATCTAGCGGAGG	acaggcaacaaaattctccgcatcctcaagtctaagggtcttgcacctgacctccctgaggatctttaccacctcatcaagaaagctgtggccgttcgcaagcacttggagcgcaaccgcaaggacaaggatgcaaaattccgcctgattttgattgagtcacgcattcatcgcttggctcgctactacaagactaagcgcgtccttccacctaattggaaatatgagtcatccaccgctagcgccctggtcgct		ATCCACCGGTACCATGGCTAGCacaggcaacaaaattctccgcatcctcaagtctaagggtcttgcacctgacctccctgaggatctttaccacctcatcaagaaagctgtggccgttcgcaagcacttggagcgcaaccgcaaggacaaggatgcaaaattccgcctgattttgattgagtcacgcattcatcgcttggctcgctactacaagactaagcgcgtccttccacctaattggaaatatgagtcatccaccgctagcgccctggtcgctTCTAGCGGAGGATCTAGCGGAGG	1_wt_control_peptides	Rps13	10397	0.06751947677214581	-0.7210913433581945
392	300	1036	hblOligo99905_Cat1	392	NM_1020	1.0	CCTTCTAAGGGGCCTCTGCAAAGCGTGCAGGTTTTCGGGCGCAAAAAAACTGCCACCGCCGTGGCCCATTGCAAACGCGGTAACGGTCTTATCAAAGTCAATGGCCGCCCACTGGAGATGATTGAGCCTCGCACTCTCCAGTACAAGCTCTTGGAACCAGTCCTGCTGCTCGGCAAGGAGCGCTTCGCAGGGGTGGATATTCGCGTGCGCGTGAAGGGTGGGGGGCATGTCGCTCAGATTTACGCAATTCGCCAATCTAGCGGAGGATCTAGCGGAGG	ccttctaaggggcctctgcaaagcgtgcaggttttcgggcgcaaaaaaactgccaccgccgtggcccattgcaaacgcggtaacggtcttatcaaagtcaatggccgcccactggagatgattgagcctcgcactctccagtacaagctcttggaaccagtcctgctgctcggcaaggagcgcttcgcaggggtggatattcgcgtgcgcgtgaagggtggggggcatgtcgctcagatttacgcaattcgccaa		ATCCACCGGTACCATGGCTAGCccttctaaggggcctctgcaaagcgtgcaggttttcgggcgcaaaaaaactgccaccgccgtggcccattgcaaacgcggtaacggtcttatcaaagtcaatggccgcccactggagatgattgagcctcgcactctccagtacaagctcttggaaccagtcctgctgctcggcaaggagcgcttcgcaggggtggatattcgcgtgcgcgtgaagggtggggggcatgtcgctcagatttacgcaattcgccaaTCTAGCGGAGGATCTAGCGGAGG	1_wt_control_peptides	Rps16	1336	0.2245508982035928	0.6650008721295191
393	18186	23038	hblOligo222387_Cat1	393	NM_1020	2.0	ACTCTCCAGTACAAGCTCTTGGAACCAGTCCTGCTGCTCGGCAAGGAGCGCTTCGCAGGGGTGGATATTCGCGTGCGCGTGAAGGGTGGGGGGCATGTCGCTCAGATTTACGCAATTCGCCAAAGTATTAGTAAAGCCCTCGTGGCATATTATCAAAAGTATGTCGATGAGGCAAGTAAAAAGGAGATCAAAGATATTCTTATTCAGTATGATCGCACCCTGCTTGTTGCCGACCCACGCCGCTGCGAATCCAAATCTAGCGGAGGATCTAGCGGAGG	actctccagtacaagctcttggaaccagtcctgctgctcggcaaggagcgcttcgcaggggtggatattcgcgtgcgcgtgaagggtggggggcatgtcgctcagatttacgcaattcgccaaagtattagtaaagccctcgtggcatattatcaaaagtatgtcgatgaggcaagtaaaaaggagatcaaagatattcttattcagtatgatcgcaccctgcttgttgccgacccacgccgctgcgaatccaaa		ATCCACCGGTACCATGGCTAGCactctccagtacaagctcttggaaccagtcctgctgctcggcaaggagcgcttcgcaggggtggatattcgcgtgcgcgtgaagggtggggggcatgtcgctcagatttacgcaattcgccaaagtattagtaaagccctcgtggcatattatcaaaagtatgtcgatgaggcaagtaaaaaggagatcaaagatattcttattcagtatgatcgcaccctgcttgttgccgacccacgccgctgcgaatccaaaTCTAGCGGAGGATCTAGCGGAGG	1_wt_control_peptides	Rps16	41224	0.44115078594993207	1.6678478610921528
456	220	1161	hblOligo99932_Cat1	456	NM_1030001	1.0	CGCACCCTGCTTGTTGCCGACCCACGCCGCTGCGAATCCAAAAAATTTGGTGGGCCAGGGCATCAACAGCTCTATTGGTCTCACCCACGCAAGTTTGGCCAGGGCTCTCGCTCCTGTCGCGTGTGCAGCAATCGCCATGGTCTTATTCGCAAGTATGGTCTGAATATGTGCCGCCAATGCTTCCGCCAATACGCTAAAGACATTGGGTTCATCAAGAAAGACCTGAGTTGTCTCCCTTGGCACTGTTTGTGGCGCTCTAGCGGAGGATCTAGCGGAGG	cgcaccctgcttgttgccgacccacgccgctgcgaatccaaaaaatttggtgggccagggcatcaacagctctattggtctcacccacgcaagtttggccagggctctcgctcctgtcgcgtgtgcagcaatcgccatggtcttattcgcaagtatggtctgaatatgtgccgccaatgcttccgccaatacgctaaagacattgggttcatcaagaaagacctgagttgtctcccttggcactgtttgtggcgc		ATCCACCGGTACCATGGCTAGCcgcaccctgcttgttgccgacccacgccgctgcgaatccaaaaaatttggtgggccagggcatcaacagctctattggtctcacccacgcaagtttggccagggctctcgctcctgtcgcgtgtgcagcaatcgccatggtcttattcgcaagtatggtctgaatatgtgccgccaatgcttccgccaatacgctaaagacattgggttcatcaagaaagacctgagttgtctcccttggcactgtttgtggcgcTCTAGCGGAGGATCTAGCGGAGG	1_wt_control_peptides	Rps29	1381	0.15930485155684287	0.24093138494721655
950	2037	15972	hblOligo14187_Cat1	950	NM_1098616	1.0	GCTAGTGGCTCTAACTGGCTGAGTGGTGTCAACGTCGTCTTGGTGATGGCCTATGGTTCTTTGGTTTTCGTGTTGTTGTTCATTTTCGTCAAACGCCAGATCATGCGCTTCGCAATGAAGTCTCGCCGCGGTCCTCACGTCCCTGTGGGTCATAACGCTCCAAAAGATCTTAAAGAGGAGATCGACATTCGCTTGTCCCGCGTGCAAGACATTAAGTACGAGCCTCAACTCCTGGCAGATGACGACGCTCGCCTCTCTAGCGGAGGATCTAGCGGAGG	gctagtggctctaactggctgagtggtgtcaacgtcgtcttggtgatggcctatggttctttggttttcgtgttgttgttcattttcgtcaaacgccagatcatgcgcttcgcaatgaagtctcgccgcggtcctcacgtccctgtgggtcataacgctccaaaagatcttaaagaggagatcgacattcgcttgtcccgcgtgcaagacattaagtacgagcctcaactcctggcagatgacgacgctcgcctc		ATCCACCGGTACCATGGCTAGCgctagtggctctaactggctgagtggtgtcaacgtcgtcttggtgatggcctatggttctttggttttcgtgttgttgttcattttcgtcaaacgccagatcatgcgcttcgcaatgaagtctcgccgcggtcctcacgtccctgtgggtcataacgctccaaaagatcttaaagaggagatcgacattcgcttgtcccgcgtgcaagacattaagtacgagcctcaactcctggcagatgacgacgctcgcctcTCTAGCGGAGGATCTAGCGGAGG	1_wt_control_peptides	C1orf43	18009	0.11311011161086124	-0.15501823166355977
951	1918	5360	hblOligo144502_Cat1	951	NM_1098616	2.0	CCTCACGTCCCTGTGGGTCATAACGCTCCAAAAGATCTTAAAGAGGAGATCGACATTCGCTTGTCCCGCGTGCAAGACATTAAGTACGAGCCTCAACTCCTGGCAGATGACGACGCTCGCCTCCTCCAGTTGGAGACCCAAGGTAACCAGTCCTGCTATAATTACCTCTATCGCATGAAAGCCCTTGACGCCATCCGCACTTCCGAGATCCCATTCCACTCCGAAGGTCGCCACCCACGCAGCCTCATGGGCAAATCTAGCGGAGGATCTAGCGGAGG	cctcacgtccctgtgggtcataacgctccaaaagatcttaaagaggagatcgacattcgcttgtcccgcgtgcaagacattaagtacgagcctcaactcctggcagatgacgacgctcgcctcctccagttggagacccaaggtaaccagtcctgctataattacctctatcgcatgaaagcccttgacgccatccgcacttccgagatcccattccactccgaaggtcgccacccacgcagcctcatgggcaaa		ATCCACCGGTACCATGGCTAGCcctcacgtccctgtgggtcataacgctccaaaagatcttaaagaggagatcgacattcgcttgtcccgcgtgcaagacattaagtacgagcctcaactcctggcagatgacgacgctcgcctcctccagttggagacccaaggtaaccagtcctgctataattacctctatcgcatgaaagcccttgacgccatccgcacttccgagatcccattccactccgaaggtcgccacccacgcagcctcatgggcaaaTCTAGCGGAGGATCTAGCGGAGG	1_wt_control_peptides	C1orf43	7278	0.2635339378950261	0.8766598216712822
952	241	464	hblOligo14188_Cat1	952	NM_1098616	3.0	ACCCAAGGTAACCAGTCCTGCTATAATTACCTCTATCGCATGAAAGCCCTTGACGCCATCCGCACTTCCGAGATCCCATTCCACTCCGAAGGTCGCCACCCACGCAGCCTCATGGGCAAAAACTTCCGCTCTTATCTCCTTGATCTGCGCAACACTTCCACTCCTTTCAAAGGTGTTCGCAAGGCCCTTATTGACACCCTTCTCGACGGGTATGAAACTGCCCGCTATGGGACAGGGGTCTTTGGTCAGAACGAATCTAGCGGAGGATCTAGCGGAGG	acccaaggtaaccagtcctgctataattacctctatcgcatgaaagcccttgacgccatccgcacttccgagatcccattccactccgaaggtcgccacccacgcagcctcatgggcaaaaacttccgctcttatctccttgatctgcgcaacacttccactcctttcaaaggtgttcgcaaggcccttattgacacccttctcgacgggtatgaaactgcccgctatgggacaggggtctttggtcagaacgaa		ATCCACCGGTACCATGGCTAGCacccaaggtaaccagtcctgctataattacctctatcgcatgaaagcccttgacgccatccgcacttccgagatcccattccactccgaaggtcgccacccacgcagcctcatgggcaaaaacttccgctcttatctccttgatctgcgcaacacttccactcctttcaaaggtgttcgcaaggcccttattgacacccttctcgacgggtatgaaactgcccgctatgggacaggggtctttggtcagaacgaaTCTAGCGGAGGATCTAGCGGAGG	1_wt_control_peptides	C1orf43	705	0.34184397163120567	1.249253201557146
987	177	181	hblOligo132939_Cat1	987	NM_1101	2.0	GGCATGGGGCAAAAAGATTCTTATGTCGGTGATGAAGCCCAGTCTAAACGCGGGATCCTGACACTTAAATATCCAATCGAGCATGGGATCGTCACAAATTGGGACGATATGGAAAAGATCTGGCACCATACCTTCTATAATGAACTCCGCGTTGCCCCAGAGGAGCACCCAGTGCTCTTGACCGAAGCTCCTCTCAATCCTAAAGCAAACCGCGAAAAAATGACACAAATCATGTTTGAAACATTTAATACCCCATCTAGCGGAGGATCTAGCGGAGG	ggcatggggcaaaaagattcttatgtcggtgatgaagcccagtctaaacgcgggatcctgacacttaaatatccaatcgagcatgggatcgtcacaaattgggacgatatggaaaagatctggcaccataccttctataatgaactccgcgttgccccagaggagcacccagtgctcttgaccgaagctcctctcaatcctaaagcaaaccgcgaaaaaatgacacaaatcatgtttgaaacatttaatacccca		ATCCACCGGTACCATGGCTAGCggcatggggcaaaaagattcttatgtcggtgatgaagcccagtctaaacgcgggatcctgacacttaaatatccaatcgagcatgggatcgtcacaaattgggacgatatggaaaagatctggcaccataccttctataatgaactccgcgttgccccagaggagcacccagtgctcttgaccgaagctcctctcaatcctaaagcaaaccgcgaaaaaatgacacaaatcatgtttgaaacatttaataccccaTCTAGCGGAGGATCTAGCGGAGG	1_wt_control_peptides	Actb	358	0.49441340782122906	1.8819935216007497
988	404	3199	hblOligo1652_Cat1	988	NM_1101	3.0	TATAATGAACTCCGCGTTGCCCCAGAGGAGCACCCAGTGCTCTTGACCGAAGCTCCTCTCAATCCTAAAGCAAACCGCGAAAAAATGACACAAATCATGTTTGAAACATTTAATACCCCAGCCATGTATGTGGCAATCCAAGCTGTGTTGTCCCTCTATGCCTCCGGTCGCACTACCGGTATTGTTATGGATAGTGGCGACGGTGTTACTCATACAGTGCCAATCTACGAGGGGTACGCCCTTCCTCACGCCATCTCTAGCGGAGGATCTAGCGGAGG	tataatgaactccgcgttgccccagaggagcacccagtgctcttgaccgaagctcctctcaatcctaaagcaaaccgcgaaaaaatgacacaaatcatgtttgaaacatttaataccccagccatgtatgtggcaatccaagctgtgttgtccctctatgcctccggtcgcactaccggtattgttatggatagtggcgacggtgttactcatacagtgccaatctacgaggggtacgcccttcctcacgccatc		ATCCACCGGTACCATGGCTAGCtataatgaactccgcgttgccccagaggagcacccagtgctcttgaccgaagctcctctcaatcctaaagcaaaccgcgaaaaaatgacacaaatcatgtttgaaacatttaataccccagccatgtatgtggcaatccaagctgtgttgtccctctatgcctccggtcgcactaccggtattgttatggatagtggcgacggtgttactcatacagtgccaatctacgaggggtacgcccttcctcacgccatcTCTAGCGGAGGATCTAGCGGAGG	1_wt_control_peptides	Actb	3603	0.11212878157091313	-0.16483784169562177
989	85	491	hblOligo132940_Cat1	989	NM_1101	4.0	ATCCAAGCTGTGTTGTCCCTCTATGCCTCCGGTCGCACTACCGGTATTGTTATGGATAGTGGCGACGGTGTTACTCATACAGTGCCAATCTACGAGGGGTACGCCCTTCCTCACGCCATCCTCCGCCTCGATCTGGCCGGTCGCGACTTGACCGACTATTTGATGAAGATTCTCACTGAGCGCGGCTATAGCTTTACTACAACCGCCGAACGCGAGATTGTGCGCGATATTAAGGAAAAACTGTGCTATGTTGCTTCTAGCGGAGGATCTAGCGGAGG	atccaagctgtgttgtccctctatgcctccggtcgcactaccggtattgttatggatagtggcgacggtgttactcatacagtgccaatctacgaggggtacgcccttcctcacgccatcctccgcctcgatctggccggtcgcgacttgaccgactatttgatgaagattctcactgagcgcggctatagctttactacaaccgccgaacgcgagattgtgcgcgatattaaggaaaaactgtgctatgttgct		ATCCACCGGTACCATGGCTAGCatccaagctgtgttgtccctctatgcctccggtcgcactaccggtattgttatggatagtggcgacggtgttactcatacagtgccaatctacgaggggtacgcccttcctcacgccatcctccgcctcgatctggccggtcgcgacttgaccgactatttgatgaagattctcactgagcgcggctatagctttactacaaccgccgaacgcgagattgtgcgcgatattaaggaaaaactgtgctatgttgctTCTAGCGGAGGATCTAGCGGAGG	1_wt_control_peptides	Actb	576	0.14756944444444445	0.15054794898854218
990	481	506	hblOligo1653_Cat1	990	NM_1101	5.0	GCCGGTCGCGACTTGACCGACTATTTGATGAAGATTCTCACTGAGCGCGGCTATAGCTTTACTACAACCGCCGAACGCGAGATTGTGCGCGATATTAAGGAAAAACTGTGCTATGTTGCTCTGGACTTCGAGCAAGAGATGGCCACAGCTGCTAGTTCCAGTTCATTGGAGAAATCTTATGAGCTGCCTGACGGGCAGGTTATTACTATCGGGAACGAACGCTTTCGCTGTCCTGAAGCCCTGTTCCAACCTTCCTCTAGCGGAGGATCTAGCGGAGG	gccggtcgcgacttgaccgactatttgatgaagattctcactgagcgcggctatagctttactacaaccgccgaacgcgagattgtgcgcgatattaaggaaaaactgtgctatgttgctctggacttcgagcaagagatggccacagctgctagttccagttcattggagaaatcttatgagctgcctgacgggcaggttattactatcgggaacgaacgctttcgctgtcctgaagccctgttccaaccttcc		ATCCACCGGTACCATGGCTAGCgccggtcgcgacttgaccgactatttgatgaagattctcactgagcgcggctatagctttactacaaccgccgaacgcgagattgtgcgcgatattaaggaaaaactgtgctatgttgctctggacttcgagcaagagatggccacagctgctagttccagttcattggagaaatcttatgagctgcctgacgggcaggttattactatcgggaacgaacgctttcgctgtcctgaagccctgttccaaccttccTCTAGCGGAGGATCTAGCGGAGG	1_wt_control_peptides	Actb	987	0.48733535967578523	1.853671421111042
992	112	43	hblOligo1654_Cat1	992	NM_1101	7.0	TCATGTGGCATCCACGAAACCACATTTAACTCTATTATGAAGTGTGACGTGGACATCCGCAAGGATCTCTACGCAAACACTGTTTTGTCAGGTGGTACAACCATGTACCCAGGGATCGCAGACCGCATGCAGAAAGAAATTACCGCTCTTGCTCCATCCACAATGAAAATCAAAATTATTGCACCTCCAGAACGCAAGTATAGCGTCTGGATTGGGGGCAGTATCCTTGCAAGTTTGAGCACTTTTCAACAGATGTCTAGCGGAGGATCTAGCGGAGG	tcatgtggcatccacgaaaccacatttaactctattatgaagtgtgacgtggacatccgcaaggatctctacgcaaacactgttttgtcaggtggtacaaccatgtacccagggatcgcagaccgcatgcagaaagaaattaccgctcttgctccatccacaatgaaaatcaaaattattgcacctccagaacgcaagtatagcgtctggattgggggcagtatccttgcaagtttgagcacttttcaacagatg		ATCCACCGGTACCATGGCTAGCtcatgtggcatccacgaaaccacatttaactctattatgaagtgtgacgtggacatccgcaaggatctctacgcaaacactgttttgtcaggtggtacaaccatgtacccagggatcgcagaccgcatgcagaaagaaattaccgctcttgctccatccacaatgaaaatcaaaattattgcacctccagaacgcaagtatagcgtctggattgggggcagtatccttgcaagtttgagcacttttcaacagatgTCTAGCGGAGGATCTAGCGGAGG	1_wt_control_peptides	Actb	155	0.7225806451612903	2.8616395758942783
993	4	931	hblOligo132942_Cat1	993	NM_1101	8.0	AAGGATCTCTACGCAAACACTGTTTTGTCAGGTGGTACAACCATGTACCCAGGGATCGCAGACCGCATGCAGAAAGAAATTACCGCTCTTGCTCCATCCACAATGAAAATCAAAATTATTGCACCTCCAGAACGCAAGTATAGCGTCTGGATTGGGGGCAGTATCCTTGCAAGTTTGAGCACTTTTCAACAGATGTGGATTTCCAAACAAGAGTATGATGAATCAGGTCCAAGTATCGTTCATCGCAAGTGCTTTTCTAGCGGAGGATCTAGCGGAGG	aaggatctctacgcaaacactgttttgtcaggtggtacaaccatgtacccagggatcgcagaccgcatgcagaaagaaattaccgctcttgctccatccacaatgaaaatcaaaattattgcacctccagaacgcaagtatagcgtctggattgggggcagtatccttgcaagtttgagcacttttcaacagatgtggatttccaaacaagagtatgatgaatcaggtccaagtatcgttcatcgcaagtgcttt		ATCCACCGGTACCATGGCTAGCaaggatctctacgcaaacactgttttgtcaggtggtacaaccatgtacccagggatcgcagaccgcatgcagaaagaaattaccgctcttgctccatccacaatgaaaatcaaaattattgcacctccagaacgcaagtatagcgtctggattgggggcagtatccttgcaagtttgagcacttttcaacagatgtggatttccaaacaagagtatgatgaatcaggtccaagtatcgttcatcgcaagtgctttTCTAGCGGAGGATCTAGCGGAGG	1_wt_control_peptides	Actb	935	0.0042780748663101605	-3.5456240958644303
1707	0	87	hblOligo99918_Cat1	1707	NM_1146227	1.0	GCTTTCAAAGATACTGGTAAAACTCCTGTCGAGCCAGAAGTTGCTATTCACCGCATTCGCATCACTCTTACCTCACGCAATGTTAAGTCACTTGAAAAGGTGTGCGCTGACCTCATTCGCGGCGCCAAGGAGAAAAATCTCAAAGTTAAAGGGCCAGTTCGCATGCCAACAAAGACTTTGCGCATTACTACTCGCAAGACCCCTTGCGGTGAAGGGTCTAAAACATGGGACCGCTTCCAAATGCGCATTCATAAGTCTAGCGGAGGATCTAGCGGAGG	gctttcaaagatactggtaaaactcctgtcgagccagaagttgctattcaccgcattcgcatcactcttacctcacgcaatgttaagtcacttgaaaaggtgtgcgctgacctcattcgcggcgccaaggagaaaaatctcaaagttaaagggccagttcgcatgccaacaaagactttgcgcattactactcgcaagaccccttgcggtgaagggtctaaaacatgggaccgcttccaaatgcgcattcataag		ATCCACCGGTACCATGGCTAGCgctttcaaagatactggtaaaactcctgtcgagccagaagttgctattcaccgcattcgcatcactcttacctcacgcaatgttaagtcacttgaaaaggtgtgcgctgacctcattcgcggcgccaaggagaaaaatctcaaagttaaagggccagttcgcatgccaacaaagactttgcgcattactactcgcaagaccccttgcggtgaagggtctaaaacatgggaccgcttccaaatgcgcattcataagTCTAGCGGAGGATCTAGCGGAGG	1_wt_control_peptides	Rps20	87	0.0
1708	220	1173	hblOligo222395_Cat1	1708	NM_1146227	2.0	AAAAATCTCAAAGTTAAAGGGCCAGTTCGCATGCCAACAAAGACTTTGCGCATTACTACTCGCAAGACCCCTTGCGGTGAAGGGTCTAAAACATGGGACCGCTTCCAAATGCGCATTCATAAGCGCCTGATCGATCTCCACTCACCATCCGAGATTGTGAAACAGATTACTTCAATTTCCATTGAGCCAGGTGTCGAGCTCATTGAATCCACTGACGCTGAACCAATGGACACTGAAGGTCAACAATACACTTTGTCTAGCGGAGGATCTAGCGGAGG	aaaaatctcaaagttaaagggccagttcgcatgccaacaaagactttgcgcattactactcgcaagaccccttgcggtgaagggtctaaaacatgggaccgcttccaaatgcgcattcataagcgcctgatcgatctccactcaccatccgagattgtgaaacagattacttcaatttccattgagccaggtgtcgagctcattgaatccactgacgctgaaccaatggacactgaaggtcaacaatacactttg		ATCCACCGGTACCATGGCTAGCaaaaatctcaaagttaaagggccagttcgcatgccaacaaagactttgcgcattactactcgcaagaccccttgcggtgaagggtctaaaacatgggaccgcttccaaatgcgcattcataagcgcctgatcgatctccactcaccatccgagattgtgaaacagattacttcaatttccattgagccaggtgtcgagctcattgaatccactgacgctgaaccaatggacactgaaggtcaacaatacactttgTCTAGCGGAGGATCTAGCGGAGG	1_wt_control_peptides	Rps20	1393	0.15793251974156497	0.23064851799163244
2022	1946	5129	hblOligo43772_Cat1	2022	NM_1184722	1.0	GTTGCACTCTGTTCTCTCCAGCACCTGGGGTCTTCTGACCCTCGCGCTCTCCCAACATTGCCAACAGCCACATCTGGCCAACGCCCTGCAAAGCGCCGCCGCAAATCACCTGCAATGGCTGCCCTTACCCGCGATCCACAGTTCCAAAAACTCCAACAATGGTATCGCGAGCACCGCTCAGAGCTCAATCTGCGCCGCCTCTTTGATGCAAATAAGGATCGCTTTAACCATTTCAGTCTGACACTGAATACCAACTCTAGCGGAGGATCTAGCGGAGG	gttgcactctgttctctccagcacctggggtcttctgaccctcgcgctctcccaacattgccaacagccacatctggccaacgccctgcaaagcgccgccgcaaatcacctgcaatggctgcccttacccgcgatccacagttccaaaaactccaacaatggtatcgcgagcaccgctcagagctcaatctgcgccgcctctttgatgcaaataaggatcgctttaaccatttcagtctgacactgaataccaac		ATCCACCGGTACCATGGCTAGCgttgcactctgttctctccagcacctggggtcttctgaccctcgcgctctcccaacattgccaacagccacatctggccaacgccctgcaaagcgccgccgcaaatcacctgcaatggctgcccttacccgcgatccacagttccaaaaactccaacaatggtatcgcgagcaccgctcagagctcaatctgcgccgcctctttgatgcaaataaggatcgctttaaccatttcagtctgacactgaataccaacTCTAGCGGAGGATCTAGCGGAGG	1_wt_control_peptides	GPI	7075	0.27505300353356893	0.9352060956494285
2026	159	58	hblOligo43774_Cat1	2026	NM_1184722	5.0	GCCCTCAAGCCATATAGTAGCGGCGGCCCACGCGTGTGGTACGTTAGCAACATTGATGGCACTCACATTGCTAAAACACTCGCACAACTCAACCCTGAGTCCTCCCTGTTCATTATCGCTTCCAAGACATTTACCACTCAAGAAACAATTACAAACGCAGAGACTGCAAAGGAATGGTTCCTCCAGGCCGCAAAAGATCCTAGTGCCGTCGCTAAGCACTTTGTTGCTCTTAGCACTAACACTACAAAGGTGAAGTCTAGCGGAGGATCTAGCGGAGG	gccctcaagccatatagtagcggcggcccacgcgtgtggtacgttagcaacattgatggcactcacattgctaaaacactcgcacaactcaaccctgagtcctccctgttcattatcgcttccaagacatttaccactcaagaaacaattacaaacgcagagactgcaaaggaatggttcctccaggccgcaaaagatcctagtgccgtcgctaagcactttgttgctcttagcactaacactacaaaggtgaag		ATCCACCGGTACCATGGCTAGCgccctcaagccatatagtagcggcggcccacgcgtgtggtacgttagcaacattgatggcactcacattgctaaaacactcgcacaactcaaccctgagtcctccctgttcattatcgcttccaagacatttaccactcaagaaacaattacaaacgcagagactgcaaaggaatggttcctccaggccgcaaaagatcctagtgccgtcgctaagcactttgttgctcttagcactaacactacaaaggtgaagTCTAGCGGAGGATCTAGCGGAGG	1_wt_control_peptides	GPI	217	0.7327188940092166	2.9128020119665585
2027	156	6301	hblOligo171691_Cat1	2027	NM_1184722	6.0	ACTCAAGAAACAATTACAAACGCAGAGACTGCAAAGGAATGGTTCCTCCAGGCCGCAAAAGATCCTAGTGCCGTCGCTAAGCACTTTGTTGCTCTTAGCACTAACACTACAAAGGTGAAGGAGTTTGGGATCGACCCTCAAAATATGTTTGAGTTCTGGGACTGGGTTGGTGGGCGCTACAGTTTGTGGAGCGCCATCGGGCTGTCTATCGCATTGCATGTTGGTTTCGACAATTTTGAGCAGCTGCTTAGTGGCTCTAGCGGAGGATCTAGCGGAGG	actcaagaaacaattacaaacgcagagactgcaaaggaatggttcctccaggccgcaaaagatcctagtgccgtcgctaagcactttgttgctcttagcactaacactacaaaggtgaaggagtttgggatcgaccctcaaaatatgtttgagttctgggactgggttggtgggcgctacagtttgtggagcgccatcgggctgtctatcgcattgcatgttggtttcgacaattttgagcagctgcttagtggc		ATCCACCGGTACCATGGCTAGCactcaagaaacaattacaaacgcagagactgcaaaggaatggttcctccaggccgcaaaagatcctagtgccgtcgctaagcactttgttgctcttagcactaacactacaaaggtgaaggagtttgggatcgaccctcaaaatatgtttgagttctgggactgggttggtgggcgctacagtttgtggagcgccatcgggctgtctatcgcattgcatgttggtttcgacaattttgagcagctgcttagtggcTCTAGCGGAGGATCTAGCGGAGG	1_wt_control_peptides	GPI	6457	0.02415982654483506	-1.794266802399772
2028	755	7757	hblOligo43775_Cat1	2028	NM_1184722	7.0	CCTCAAAATATGTTTGAGTTCTGGGACTGGGTTGGTGGGCGCTACAGTTTGTGGAGCGCCATCGGGCTGTCTATCGCATTGCATGTTGGTTTCGACAATTTTGAGCAGCTGCTTAGTGGCGCCCACTGGATGGACCAACATTTCCGCACTACCCCATTGGAGAAGAACGCTCCTGTGTTGCTTGCCCTGTTGGGCATCTGGTATATCAACTGTTTCGGTTGCGAGACTCATGCTATGTTGCCTTACGATCAGTACTCTAGCGGAGGATCTAGCGGAGG	cctcaaaatatgtttgagttctgggactgggttggtgggcgctacagtttgtggagcgccatcgggctgtctatcgcattgcatgttggtttcgacaattttgagcagctgcttagtggcgcccactggatggaccaacatttccgcactaccccattggagaagaacgctcctgtgttgcttgccctgttgggcatctggtatatcaactgtttcggttgcgagactcatgctatgttgccttacgatcagtac		ATCCACCGGTACCATGGCTAGCcctcaaaatatgtttgagttctgggactgggttggtgggcgctacagtttgtggagcgccatcgggctgtctatcgcattgcatgttggtttcgacaattttgagcagctgcttagtggcgcccactggatggaccaacatttccgcactaccccattggagaagaacgctcctgtgttgcttgccctgttgggcatctggtatatcaactgtttcggttgcgagactcatgctatgttgccttacgatcagtacTCTAGCGGAGGATCTAGCGGAGG	1_wt_control_peptides	GPI	8512	0.08869830827067669	-0.4252923709491008
2029	795	1462	hblOligo171692_Cat1	2029	NM_1184722	8.0	CAACATTTCCGCACTACCCCATTGGAGAAGAACGCTCCTGTGTTGCTTGCCCTGTTGGGCATCTGGTATATCAACTGTTTCGGTTGCGAGACTCATGCTATGTTGCCTTACGATCAGTACCTCCACCGCTTTGCTGCCTACTTTCAACAGGGGGACATGGAGTCCAATGGGAAATATATTACCAAGTCAGGCACTCGCGTCGACCACCAAACAGGTCCAATCGTGTGGGGTGAACCAGGTACAAATGGCCAACATTCTAGCGGAGGATCTAGCGGAGG	caacatttccgcactaccccattggagaagaacgctcctgtgttgcttgccctgttgggcatctggtatatcaactgtttcggttgcgagactcatgctatgttgccttacgatcagtacctccaccgctttgctgcctactttcaacagggggacatggagtccaatgggaaatatattaccaagtcaggcactcgcgtcgaccaccaaacaggtccaatcgtgtggggtgaaccaggtacaaatggccaacat		ATCCACCGGTACCATGGCTAGCcaacatttccgcactaccccattggagaagaacgctcctgtgttgcttgccctgttgggcatctggtatatcaactgtttcggttgcgagactcatgctatgttgccttacgatcagtacctccaccgctttgctgcctactttcaacagggggacatggagtccaatgggaaatatattaccaagtcaggcactcgcgtcgaccaccaaacaggtccaatcgtgtggggtgaaccaggtacaaatggccaacatTCTAGCGGAGGATCTAGCGGAGG	1_wt_control_peptides	GPI	2257	0.35223748338502436	1.2951222946373544
2031	364	2564	hblOligo171693_Cat1	2031	NM_1184722	10.0	ATTCACCAGGGTACTAAGATGATTCCTTGCGATTTCCTTATCCCAGTTCAGACACAGCACCCTATCCGCAAAGGTCTCCATCATAAAATCCTTCTGGCCAATTTTCTGGCCCAAACAGAGGCACTTATGCGCGGCAAAAGCACAGAGGAAGCACGCAAGGAGCTCCAGGCAGCCGGGAAGTCCCCAGAAGACCTTGAGCGCCTGCTGCCTCATAAGGTGTTTGAGGGTAACCGCCCTACAAATTCTATTGTGTTTTCTAGCGGAGGATCTAGCGGAGG	attcaccagggtactaagatgattccttgcgatttccttatcccagttcagacacagcaccctatccgcaaaggtctccatcataaaatccttctggccaattttctggcccaaacagaggcacttatgcgcggcaaaagcacagaggaagcacgcaaggagctccaggcagccgggaagtccccagaagaccttgagcgcctgctgcctcataaggtgtttgagggtaaccgccctacaaattctattgtgttt		ATCCACCGGTACCATGGCTAGCattcaccagggtactaagatgattccttgcgatttccttatcccagttcagacacagcaccctatccgcaaaggtctccatcataaaatccttctggccaattttctggcccaaacagaggcacttatgcgcggcaaaagcacagaggaagcacgcaaggagctccaggcagccgggaagtccccagaagaccttgagcgcctgctgcctcataaggtgtttgagggtaaccgccctacaaattctattgtgtttTCTAGCGGAGGATCTAGCGGAGG	1_wt_control_peptides	GPI	2928	0.12431693989071038	-0.047829130111073814
2033	201	2045	hblOligo171694_Cat1	2033	NM_1184722	12.0	ACAAATTCTATTGTGTTTACTAAACTCACACCTTTTATGTTGGGTGCACTTGTCGCTATGTACGAACATAAGATCTTCGTGCAAGGCATTATTTGGGATATTAATAGTTTCGATCAATGGGGCGTTGAGCTTGGCAAACAACTTGCTAAGAAAATCGAGCCTGAGTTGGACGGCTCAGCACAAGTGACCTCCCATGACGCAAGCACAAACGGGCTGATCAACTTTATTAAGCAACAACGCGAGGCCCGCGTGCAGTCTAGCGGAGGATCTAGCGGAGG	acaaattctattgtgtttactaaactcacaccttttatgttgggtgcacttgtcgctatgtacgaacataagatcttcgtgcaaggcattatttgggatattaatagtttcgatcaatggggcgttgagcttggcaaacaacttgctaagaaaatcgagcctgagttggacggctcagcacaagtgacctcccatgacgcaagcacaaacgggctgatcaactttattaagcaacaacgcgaggcccgcgtgcag		ATCCACCGGTACCATGGCTAGCacaaattctattgtgtttactaaactcacaccttttatgttgggtgcacttgtcgctatgtacgaacataagatcttcgtgcaaggcattatttgggatattaatagtttcgatcaatggggcgttgagcttggcaaacaacttgctaagaaaatcgagcctgagttggacggctcagcacaagtgacctcccatgacgcaagcacaaacgggctgatcaactttattaagcaacaacgcgaggcccgcgtgcagTCTAGCGGAGGATCTAGCGGAGG	1_wt_control_peptides	GPI	2246	0.08949243098842387	-0.41550734012508017
2491	438	3578	hblOligo99746_Cat1	2491	NM_12423	1.0	GCAGAAGTTCAAGTGCTCGTTTTGGATGGTCGCGGTCATTTGCTGGGTCGCTTGGCCGCCATCGTTGCAAAACAAGTCCTGCTGGGGCGCAAAGTGGTTGTGGTCCGCTGCGAAGGGATCAACATTTCTGGCAACTTCTATCGCAATAAGCTGAAGTACCTTGCTTTTTTGCGCAAGCGCATGAACACCAACCCTTCCCGCGGTCCTTATCACTTTCGCGCACCTAGTCGCATTTTCTGGCGCACTGTTCGCGGTTCTAGCGGAGGATCTAGCGGAGG	gcagaagttcaagtgctcgttttggatggtcgcggtcatttgctgggtcgcttggccgccatcgttgcaaaacaagtcctgctggggcgcaaagtggttgtggtccgctgcgaagggatcaacatttctggcaacttctatcgcaataagctgaagtaccttgcttttttgcgcaagcgcatgaacaccaacccttcccgcggtccttatcactttcgcgcacctagtcgcattttctggcgcactgttcgcggt		ATCCACCGGTACCATGGCTAGCgcagaagttcaagtgctcgttttggatggtcgcggtcatttgctgggtcgcttggccgccatcgttgcaaaacaagtcctgctggggcgcaaagtggttgtggtccgctgcgaagggatcaacatttctggcaacttctatcgcaataagctgaagtaccttgcttttttgcgcaagcgcatgaacaccaacccttcccgcggtccttatcactttcgcgcacctagtcgcattttctggcgcactgttcgcggtTCTAGCGGAGGATCTAGCGGAGG	1_wt_control_peptides	Rpl13a	4016	0.10906374501992032	-0.19599953339947196
2492	1354	6038	hblOligo222263_Cat1	2492	NM_12423	2.0	AACTTCTATCGCAATAAGCTGAAGTACCTTGCTTTTTTGCGCAAGCGCATGAACACCAACCCTTCCCGCGGTCCTTATCACTTTCGCGCACCTAGTCGCATTTTCTGGCGCACTGTTCGCGGTATGTTGCCTCATAAGACTAAACGCGGGCAAGCCGCACTGGATCGCCTCAAGGTCTTTGACGGCATCCCACCACCTTATGACAAGAAAAAACGCATGGTTGTCCCAGCCGCACTCAAGGTCGTTCGCCTGAAGTCTAGCGGAGGATCTAGCGGAGG	aacttctatcgcaataagctgaagtaccttgcttttttgcgcaagcgcatgaacaccaacccttcccgcggtccttatcactttcgcgcacctagtcgcattttctggcgcactgttcgcggtatgttgcctcataagactaaacgcgggcaagccgcactggatcgcctcaaggtctttgacggcatcccaccaccttatgacaagaaaaaacgcatggttgtcccagccgcactcaaggtcgttcgcctgaag		ATCCACCGGTACCATGGCTAGCaacttctatcgcaataagctgaagtaccttgcttttttgcgcaagcgcatgaacaccaacccttcccgcggtccttatcactttcgcgcacctagtcgcattttctggcgcactgttcgcggtatgttgcctcataagactaaacgcgggcaagccgcactggatcgcctcaaggtctttgacggcatcccaccaccttatgacaagaaaaaacgcatggttgtcccagccgcactcaaggtcgttcgcctgaagTCTAGCGGAGGATCTAGCGGAGG	1_wt_control_peptides	Rpl13a	7392	0.18317099567099568	0.40933116349818266
3008	24	26	hblOligo32549_Cat1	3008	NM_1402	1.0	GGCAAAGAAAAAACCCACATTAATATCGTTGTGATCGGCCACGTTGATTCCGGGAAATCCACTACCACAGGGCATCTTATCTACAAATGCGGTGGCATTGATAAGCGCACAATCGAAAAATTCGAGAAGGAGGCTGCCGAAATGGGCAAAGGTTCATTTAAGTATGCCTGGGTTCTTGACAAGTTGAAAGCTGAGCGCGAACGCGGTATTACTATTGACATTTCACTCTGGAAGTTCGAAACTTCAAAGTACTATTCTAGCGGAGGATCTAGCGGAGG	ggcaaagaaaaaacccacattaatatcgttgtgatcggccacgttgattccgggaaatccactaccacagggcatcttatctacaaatgcggtggcattgataagcgcacaatcgaaaaattcgagaaggaggctgccgaaatgggcaaaggttcatttaagtatgcctgggttcttgacaagttgaaagctgagcgcgaacgcggtattactattgacatttcactctggaagttcgaaacttcaaagtactat		ATCCACCGGTACCATGGCTAGCggcaaagaaaaaacccacattaatatcgttgtgatcggccacgttgattccgggaaatccactaccacagggcatcttatctacaaatgcggtggcattgataagcgcacaatcgaaaaattcgagaaggaggctgccgaaatgggcaaaggttcatttaagtatgcctgggttcttgacaagttgaaagctgagcgcgaacgcggtattactattgacatttcactctggaagttcgaaacttcaaagtactatTCTAGCGGAGGATCTAGCGGAGG	1_wt_control_peptides	TBP	50	0.48	1.8242981126192097
3009	37	264	hblOligo161357_Cat1	3009	NM_1402	2.0	GCTGCCGAAATGGGCAAAGGTTCATTTAAGTATGCCTGGGTTCTTGACAAGTTGAAAGCTGAGCGCGAACGCGGTATTACTATTGACATTTCACTCTGGAAGTTCGAAACTTCAAAGTACTATGTTACAATTATCGACGCTCCAGGCCACCGCGATTTCATTAAGAATATGATCACCGGCACTAGCCAGGCCGATTGCGCTGTCCTTATTGTTGCAGCAGGCGTGGGCGAGTTTGAAGCTGGCATCAGCAAGAATTCTAGCGGAGGATCTAGCGGAGG	gctgccgaaatgggcaaaggttcatttaagtatgcctgggttcttgacaagttgaaagctgagcgcgaacgcggtattactattgacatttcactctggaagttcgaaacttcaaagtactatgttacaattatcgacgctccaggccaccgcgatttcattaagaatatgatcaccggcactagccaggccgattgcgctgtccttattgttgcagcaggcgtgggcgagtttgaagctggcatcagcaagaat		ATCCACCGGTACCATGGCTAGCgctgccgaaatgggcaaaggttcatttaagtatgcctgggttcttgacaagttgaaagctgagcgcgaacgcggtattactattgacatttcactctggaagttcgaaacttcaaagtactatgttacaattatcgacgctccaggccaccgcgatttcattaagaatatgatcaccggcactagccaggccgattgcgctgtccttattgttgcagcaggcgtgggcgagtttgaagctggcatcagcaagaatTCTAGCGGAGGATCTAGCGGAGG	1_wt_control_peptides	TBP	301	0.12292358803986711	-0.06069037020934531
3011	158	1289	hblOligo161358_Cat1	3011	NM_1402	4.0	CATGCACTCCTCGCTTACACACTCGGGGTGAAACAACTTATCGTCGGTGTGAATAAAATGGACAGTACTGAACCTCCTTACAGTCAAAAGCGCTACGAAGAGATTGTGAAGGAGGTGTCAACTTACATTAAGAAAATTGGCTACAATCCTGATACCGTGGCTTTTGTTCCAATTTCTGGCTGGAATGGCGACAATATGTTGGAACCATCCGCCAATATGCCATGGTTCAAAGGCTGGAAGGTCACACGCAAAGATTCTAGCGGAGGATCTAGCGGAGG	catgcactcctcgcttacacactcggggtgaaacaacttatcgtcggtgtgaataaaatggacagtactgaacctccttacagtcaaaagcgctacgaagagattgtgaaggaggtgtcaacttacattaagaaaattggctacaatcctgataccgtggcttttgttccaatttctggctggaatggcgacaatatgttggaaccatccgccaatatgccatggttcaaaggctggaaggtcacacgcaaagat		ATCCACCGGTACCATGGCTAGCcatgcactcctcgcttacacactcggggtgaaacaacttatcgtcggtgtgaataaaatggacagtactgaacctccttacagtcaaaagcgctacgaagagattgtgaaggaggtgtcaacttacattaagaaaattggctacaatcctgataccgtggcttttgttccaatttctggctggaatggcgacaatatgttggaaccatccgccaatatgccatggttcaaaggctggaaggtcacacgcaaagatTCTAGCGGAGGATCTAGCGGAGG	1_wt_control_peptides	TBP	1447	0.10919143054595715	-0.19468614961947428
3012	1	754	hblOligo32551_Cat1	3012	NM_1402	5.0	ATTGGCTACAATCCTGATACCGTGGCTTTTGTTCCAATTTCTGGCTGGAATGGCGACAATATGTTGGAACCATCCGCCAATATGCCATGGTTCAAAGGCTGGAAGGTCACACGCAAAGATGGGAATGCTTCAGGGACAACACTCCTGGAGGCCCTTGATTGTATTCTCCCACCTACCCGCCCTACTGATAAACCACTCCGCCTTCCTCTGCAGGACGTCTATAAAATTGGTGGTATCGGCACAGTGCCTGTTGGTTCTAGCGGAGGATCTAGCGGAGG	attggctacaatcctgataccgtggcttttgttccaatttctggctggaatggcgacaatatgttggaaccatccgccaatatgccatggttcaaaggctggaaggtcacacgcaaagatgggaatgcttcagggacaacactcctggaggcccttgattgtattctcccacctacccgccctactgataaaccactccgccttcctctgcaggacgtctataaaattggtggtatcggcacagtgcctgttggt		ATCCACCGGTACCATGGCTAGCattggctacaatcctgataccgtggcttttgttccaatttctggctggaatggcgacaatatgttggaaccatccgccaatatgccatggttcaaaggctggaaggtcacacgcaaagatgggaatgcttcagggacaacactcctggaggcccttgattgtattctcccacctacccgccctactgataaaccactccgccttcctctgcaggacgtctataaaattggtggtatcggcacagtgcctgttggtTCTAGCGGAGGATCTAGCGGAGG	1_wt_control_peptides	TBP	755	0.0013245033112582781	-4.72105154771521
3014	13	48	hblOligo32552_Cat1	3014	NM_1402	7.0	GTCCTGAAACCAGGTATGGTTGTCACCTTCGCCCCTGTGAACGTGACCACAGAGGTGAAGTCCGTCGAAATGCATCATGAGGCCCTGTCCGAGGCATTGCCAGGTGACAACGTTGGCTTTAATGTCAAAAATGTTAGCGTCAAAGATGTTCGCCGCGGTAATGTTGCTGGTGACAGTAAGAATGATCCACCTATGGAGGCAGCTGGTTTCACCGCCCAGGTCATTATTTTGAACCACCCTGGGCAGATTTCTGCATCTAGCGGAGGATCTAGCGGAGG	gtcctgaaaccaggtatggttgtcaccttcgcccctgtgaacgtgaccacagaggtgaagtccgtcgaaatgcatcatgaggccctgtccgaggcattgccaggtgacaacgttggctttaatgtcaaaaatgttagcgtcaaagatgttcgccgcggtaatgttgctggtgacagtaagaatgatccacctatggaggcagctggtttcaccgcccaggtcattattttgaaccaccctgggcagatttctgca		ATCCACCGGTACCATGGCTAGCgtcctgaaaccaggtatggttgtcaccttcgcccctgtgaacgtgaccacagaggtgaagtccgtcgaaatgcatcatgaggccctgtccgaggcattgccaggtgacaacgttggctttaatgtcaaaaatgttagcgtcaaagatgttcgccgcggtaatgttgctggtgacagtaagaatgatccacctatggaggcagctggtttcaccgcccaggtcattattttgaaccaccctgggcagatttctgcaTCTAGCGGAGGATCTAGCGGAGG	1_wt_control_peptides	TBP	61	0.21311475409836064	0.5980891668463921
3015	4	66	hblOligo161360_Cat1	3015	NM_1402	8.0	AGCGTCAAAGATGTTCGCCGCGGTAATGTTGCTGGTGACAGTAAGAATGATCCACCTATGGAGGCAGCTGGTTTCACCGCCCAGGTCATTATTTTGAACCACCCTGGGCAGATTTCTGCAGGGTACGCTCCAGTCCTCGATTGCCACACCGCTCACATCGCTTGCAAATTTGCTGAACTTAAGGAAAAAATTGACCGCCGCAGCGGTAAGAAATTGGAAGATGGTCCAAAATTCTTGAAAAGTGGGGATGCTGCATCTAGCGGAGGATCTAGCGGAGG	agcgtcaaagatgttcgccgcggtaatgttgctggtgacagtaagaatgatccacctatggaggcagctggtttcaccgcccaggtcattattttgaaccaccctgggcagatttctgcagggtacgctccagtcctcgattgccacaccgctcacatcgcttgcaaatttgctgaacttaaggaaaaaattgaccgccgcagcggtaagaaattggaagatggtccaaaattcttgaaaagtggggatgctgca		ATCCACCGGTACCATGGCTAGCagcgtcaaagatgttcgccgcggtaatgttgctggtgacagtaagaatgatccacctatggaggcagctggtttcaccgcccaggtcattattttgaaccaccctgggcagatttctgcagggtacgctccagtcctcgattgccacaccgctcacatcgcttgcaaatttgctgaacttaaggaaaaaattgaccgccgcagcggtaagaaattggaagatggtccaaaattcttgaaaagtggggatgctgcaTCTAGCGGAGGATCTAGCGGAGG	1_wt_control_peptides	TBP	70	0.05714285714285714	-0.8990195606137885
3016	109	4457	hblOligo32553_Cat1	3016	NM_1402	9.0	CTCGATTGCCACACCGCTCACATCGCTTGCAAATTTGCTGAACTTAAGGAAAAAATTGACCGCCGCAGCGGTAAGAAATTGGAAGATGGTCCAAAATTCTTGAAAAGTGGGGATGCTGCAATTGTCGATATGGTTCCAGGCAAACCAATGTGTGTGGAGTCCTTTTCCGACTATCCACCTCTGGGTCGCTTCGCTGTGCGCGACATGCGCCAAACAGTGGCTGTTGGTGTTATCAAAGCTGTGGACAAAAAAGCTTCTAGCGGAGGATCTAGCGGAGG	ctcgattgccacaccgctcacatcgcttgcaaatttgctgaacttaaggaaaaaattgaccgccgcagcggtaagaaattggaagatggtccaaaattcttgaaaagtggggatgctgcaattgtcgatatggttccaggcaaaccaatgtgtgtggagtccttttccgactatccacctctgggtcgcttcgctgtgcgcgacatgcgccaaacagtggctgttggtgttatcaaagctgtggacaaaaaagct		ATCCACCGGTACCATGGCTAGCctcgattgccacaccgctcacatcgcttgcaaatttgctgaacttaaggaaaaaattgaccgccgcagcggtaagaaattggaagatggtccaaaattcttgaaaagtggggatgctgcaattgtcgatatggttccaggcaaaccaatgtgtgtggagtccttttccgactatccacctctgggtcgcttcgctgtgcgcgacatgcgccaaacagtggctgttggtgttatcaaagctgtggacaaaaaagctTCTAGCGGAGGATCTAGCGGAGG	1_wt_control_peptides	TBP	4566	0.02387209811651336	-1.806542470424666
3017	154	555	hblOligo161361_Cat1	3017	NM_1402	10.0	AAAATTGACCGCCGCAGCGGTAAGAAATTGGAAGATGGTCCAAAATTCTTGAAAAGTGGGGATGCTGCAATTGTCGATATGGTTCCAGGCAAACCAATGTGTGTGGAGTCCTTTTCCGACTATCCACCTCTGGGTCGCTTCGCTGTGCGCGACATGCGCCAAACAGTGGCTGTTGGTGTTATCAAAGCTGTGGACAAAAAAGCTGCTGGGGCCGGCAAGGTCACTAAGTCCGCACAAAAAGCTCAGAAAGCAAAGTCTAGCGGAGGATCTAGCGGAGG	aaaattgaccgccgcagcggtaagaaattggaagatggtccaaaattcttgaaaagtggggatgctgcaattgtcgatatggttccaggcaaaccaatgtgtgtggagtccttttccgactatccacctctgggtcgcttcgctgtgcgcgacatgcgccaaacagtggctgttggtgttatcaaagctgtggacaaaaaagctgctggggccggcaaggtcactaagtccgcacaaaaagctcagaaagcaaag		ATCCACCGGTACCATGGCTAGCaaaattgaccgccgcagcggtaagaaattggaagatggtccaaaattcttgaaaagtggggatgctgcaattgtcgatatggttccaggcaaaccaatgtgtgtggagtccttttccgactatccacctctgggtcgcttcgctgtgcgcgacatgcgccaaacagtggctgttggtgttatcaaagctgtggacaaaaaagctgctggggccggcaaggtcactaagtccgcacaaaaagctcagaaagcaaagTCTAGCGGAGGATCTAGCGGAGG	1_wt_control_peptides	TBP	709	0.21720733427362482	0.622325308959941
3049	1133	1353	hblOligo21799_Cat1	3049	NM_14453	1.0	GATCTGCTCTTTGGCCGCCGCAAAACCCCAGAGGAGCTCTTGCGCCAAAATCAACGCGCTCTGAACCGCGCCATGCGCGAACTCGATCGCGAGCGCCAAAAGTTGGAAACACAAGAAAAAAAGATCATCGCAGATATTAAAAAAATGGCAAAGCAAGGTCAGATGGATGCTGTGCGCATTATGGCTAAGGATCTGGTTCGCACCCGCCGCTACGTTCGCAAATTCGTCCTCATGCGCGCCAATATCCAGGCCGTCTCTAGCGGAGGATCTAGCGGAGG	gatctgctctttggccgccgcaaaaccccagaggagctcttgcgccaaaatcaacgcgctctgaaccgcgccatgcgcgaactcgatcgcgagcgccaaaagttggaaacacaagaaaaaaagatcatcgcagatattaaaaaaatggcaaagcaaggtcagatggatgctgtgcgcattatggctaaggatctggttcgcacccgccgctacgttcgcaaattcgtcctcatgcgcgccaatatccaggccgtc		ATCCACCGGTACCATGGCTAGCgatctgctctttggccgccgcaaaaccccagaggagctcttgcgccaaaatcaacgcgctctgaaccgcgccatgcgcgaactcgatcgcgagcgccaaaagttggaaacacaagaaaaaaagatcatcgcagatattaaaaaaatggcaaagcaaggtcagatggatgctgtgcgcattatggctaaggatctggttcgcacccgccgctacgttcgcaaattcgtcctcatgcgcgccaatatccaggccgtcTCTAGCGGAGGATCTAGCGGAGG	1_wt_control_peptides	CHMP2A	2486	0.4557522123893805	1.7268854531499644
3050	2	187	hblOligo151425_Cat1	3050	NM_14453	2.0	GATATTAAAAAAATGGCAAAGCAAGGTCAGATGGATGCTGTGCGCATTATGGCTAAGGATCTGGTTCGCACCCGCCGCTACGTTCGCAAATTCGTCCTCATGCGCGCCAATATCCAGGCCGTCAGCTTGAAAATTCAAACACTGAAGTCAAATAATAGTATGGCCCAGGCAATGAAAGGCGTCACCAAGGCTATGGGCACAATGAATCGCCAACTCAAGCTGCCTCAGATTCAGAAAATTATGATGGAATTTGAATCTAGCGGAGGATCTAGCGGAGG	gatattaaaaaaatggcaaagcaaggtcagatggatgctgtgcgcattatggctaaggatctggttcgcacccgccgctacgttcgcaaattcgtcctcatgcgcgccaatatccaggccgtcagcttgaaaattcaaacactgaagtcaaataatagtatggcccaggcaatgaaaggcgtcaccaaggctatgggcacaatgaatcgccaactcaagctgcctcagattcagaaaattatgatggaatttgaa		ATCCACCGGTACCATGGCTAGCgatattaaaaaaatggcaaagcaaggtcagatggatgctgtgcgcattatggctaaggatctggttcgcacccgccgctacgttcgcaaattcgtcctcatgcgcgccaatatccaggccgtcagcttgaaaattcaaacactgaagtcaaataatagtatggcccaggcaatgaaaggcgtcaccaaggctatgggcacaatgaatcgccaactcaagctgcctcagattcagaaaattatgatggaatttgaaTCTAGCGGAGGATCTAGCGGAGG	1_wt_control_peptides	CHMP2A	189	0.010582010582010581	-2.6336206160018953
3052	347	2651	hblOligo151426_Cat1	3052	NM_14453	4.0	GACATGAAGGAGGAAATGATGAACGATGCCATTGACGATGCCATGGGTGACGAAGAAGACGAGGAAGAGAGTGACGCTGTGGTCTCACAGGTGCTCGACGAGCTTGGTCTGTCTCTTACTGACGAACTTAGTAACCTTCCAAGTACCGGTGGCTCACTGTCTGTTGCAGCTGGTGGGAAGAAGGCTGAGGCTGCAGCATCCGCACTGGCTGACGCAGATGCTGACTTGGAAGAACGCCTGAAGAACCTCCGCCGCTCTAGCGGAGGATCTAGCGGAGG	gacatgaaggaggaaatgatgaacgatgccattgacgatgccatgggtgacgaagaagacgaggaagagagtgacgctgtggtctcacaggtgctcgacgagcttggtctgtctcttactgacgaacttagtaaccttccaagtaccggtggctcactgtctgttgcagctggtgggaagaaggctgaggctgcagcatccgcactggctgacgcagatgctgacttggaagaacgcctgaagaacctccgccgc		ATCCACCGGTACCATGGCTAGCgacatgaaggaggaaatgatgaacgatgccattgacgatgccatgggtgacgaagaagacgaggaagagagtgacgctgtggtctcacaggtgctcgacgagcttggtctgtctcttactgacgaacttagtaaccttccaagtaccggtggctcactgtctgttgcagctggtgggaagaaggctgaggctgcagcatccgcactggctgacgcagatgctgacttggaagaacgcctgaagaacctccgccgcTCTAGCGGAGGATCTAGCGGAGG	1_wt_control_peptides	CHMP2A	2998	0.11574382921947965	-0.12902660604941985
5984	1868	2757	hblOligo13109_Cat1	5984	NM_20154	1.0	GCTGCAGCACTTTGGGGCTTTTTCCCAGTTCTCCTGCTTCTGCTGCTGTCAGGTGACGTGCAATCCAGCGAGGTTCCTGGCGCCGCTGCAGAAGGTTCAGGGGGTTCCGGCGTCGGTATCGGTGACCGCTTTAAAATCGAAGGGCGCGCCGTCGTCCCTGGGGTGAAGCCTCAGGACTGGATCAGCGCAGCACGCGTGTTGGTGGATGGGGAGGAGCATGTGGGTTTCTTGAAAACTGACGGCTCATTTGTTGTTTCTAGCGGAGGATCTAGCGGAGG	gctgcagcactttggggctttttcccagttctcctgcttctgctgctgtcaggtgacgtgcaatccagcgaggttcctggcgccgctgcagaaggttcagggggttccggcgtcggtatcggtgaccgctttaaaatcgaagggcgcgccgtcgtccctggggtgaagcctcaggactggatcagcgcagcacgcgtgttggtggatggggaggagcatgtgggtttcttgaaaactgacggctcatttgttgtt		ATCCACCGGTACCATGGCTAGCgctgcagcactttggggctttttcccagttctcctgcttctgctgctgtcaggtgacgtgcaatccagcgaggttcctggcgccgctgcagaaggttcagggggttccggcgtcggtatcggtgaccgctttaaaatcgaagggcgcgccgtcgtccctggggtgaagcctcaggactggatcagcgcagcacgcgtgttggtggatggggaggagcatgtgggtttcttgaaaactgacggctcatttgttgttTCTAGCGGAGGATCTAGCGGAGG	1_wt_control_peptides	EMC7	4625	0.4038918918918919	1.5150660280577375
5985	374	2189	hblOligo143564_Cat1	5985	NM_20154	2.0	AAAATCGAAGGGCGCGCCGTCGTCCCTGGGGTGAAGCCTCAGGACTGGATCAGCGCAGCACGCGTGTTGGTGGATGGGGAGGAGCATGTGGGTTTCTTGAAAACTGACGGCTCATTTGTTGTTCACGATATCCCAAGCGGCAGCTACGTGGTCGAAGTCGTGAGCCCAGCTTACCGCTTTGATCCTGTCCGCGTCGACATTACTAGCAAAGGGAAGATGCGCGCTCGCTACGTGAACTATATTAAGACCAGCGAATCTAGCGGAGGATCTAGCGGAGG	aaaatcgaagggcgcgccgtcgtccctggggtgaagcctcaggactggatcagcgcagcacgcgtgttggtggatggggaggagcatgtgggtttcttgaaaactgacggctcatttgttgttcacgatatcccaagcggcagctacgtggtcgaagtcgtgagcccagcttaccgctttgatcctgtccgcgtcgacattactagcaaagggaagatgcgcgctcgctacgtgaactatattaagaccagcgaa		ATCCACCGGTACCATGGCTAGCaaaatcgaagggcgcgccgtcgtccctggggtgaagcctcaggactggatcagcgcagcacgcgtgttggtggatggggaggagcatgtgggtttcttgaaaactgacggctcatttgttgttcacgatatcccaagcggcagctacgtggtcgaagtcgtgagcccagcttaccgctttgatcctgtccgcgtcgacattactagcaaagggaagatgcgcgctcgctacgtgaactatattaagaccagcgaaTCTAGCGGAGGATCTAGCGGAGG	1_wt_control_peptides	EMC7	2563	0.1459227467811159	0.1373965201844154
5986	1256	6593	hblOligo13110_Cat1	5986	NM_20154	3.0	AGCGGCAGCTACGTGGTCGAAGTCGTGAGCCCAGCTTACCGCTTTGATCCTGTCCGCGTCGACATTACTAGCAAAGGGAAGATGCGCGCTCGCTACGTGAACTATATTAAGACCAGCGAAGTCGTGCGCCTTCCATACCCTTTGCAGATGAAGTCCTCAGGTCCACCAAGTTATTTCATCAAGCGCGAAAGTTGGGGCTGGACAGATTTCCTCATGAACCCAATGGTCATGATGATGGTTCTGCCACTCCTTATTTCTAGCGGAGGATCTAGCGGAGG	agcggcagctacgtggtcgaagtcgtgagcccagcttaccgctttgatcctgtccgcgtcgacattactagcaaagggaagatgcgcgctcgctacgtgaactatattaagaccagcgaagtcgtgcgccttccataccctttgcagatgaagtcctcaggtccaccaagttatttcatcaagcgcgaaagttggggctggacagatttcctcatgaacccaatggtcatgatgatggttctgccactccttatt		ATCCACCGGTACCATGGCTAGCagcggcagctacgtggtcgaagtcgtgagcccagcttaccgctttgatcctgtccgcgtcgacattactagcaaagggaagatgcgcgctcgctacgtgaactatattaagaccagcgaagtcgtgcgccttccataccctttgcagatgaagtcctcaggtccaccaagttatttcatcaagcgcgaaagttggggctggacagatttcctcatgaacccaatggtcatgatgatggttctgccactccttattTCTAGCGGAGGATCTAGCGGAGG	1_wt_control_peptides	EMC7	7849	0.1600203847623901	0.24626440820759066
5987	2022	6395	hblOligo143565_Cat1	5987	NM_20154	4.0	TACCCTTTGCAGATGAAGTCCTCAGGTCCACCAAGTTATTTCATCAAGCGCGAAAGTTGGGGCTGGACAGATTTCCTCATGAACCCAATGGTCATGATGATGGTTCTGCCACTCCTTATTTTCGTTCTTCTTCCTAAGGTCGTCAATACTAGCGATCCAGACATGCGCCGCGAAATGGAACAGTCTATGAACATGCTGAACTCTAACCATGAATTGCCAGATGTCAGCGAGTTTATGACTCGCCTGTTTTCCTCATCTAGCGGAGGATCTAGCGGAGG	taccctttgcagatgaagtcctcaggtccaccaagttatttcatcaagcgcgaaagttggggctggacagatttcctcatgaacccaatggtcatgatgatggttctgccactccttattttcgttcttcttcctaaggtcgtcaatactagcgatccagacatgcgccgcgaaatggaacagtctatgaacatgctgaactctaaccatgaattgccagatgtcagcgagtttatgactcgcctgttttcctca		ATCCACCGGTACCATGGCTAGCtaccctttgcagatgaagtcctcaggtccaccaagttatttcatcaagcgcgaaagttggggctggacagatttcctcatgaacccaatggtcatgatgatggttctgccactccttattttcgttcttcttcctaaggtcgtcaatactagcgatccagacatgcgccgcgaaatggaacagtctatgaacatgctgaactctaaccatgaattgccagatgtcagcgagtttatgactcgcctgttttcctcaTCTAGCGGAGGATCTAGCGGAGG	1_wt_control_peptides	EMC7	8417	0.24022810977783057	0.75291150586022
6283	80	87	hblOligo92183_Cat1	6283	NM_21130	1.0	GTTAATCCTACAGTCTTTTTTGACATCGCAGTTGATGGTGAACCTTTGGGGCGCGTCTCTTTTGAACTTTTTGCAGACAAGGTTCCTAAGACCGCTGAAAACTTCCGCGCTCTCTCAACTGGCGAAAAAGGCTTTGGTTACAAGGGGAGCTGCTTCCATCGCATCATCCCTGGGTTTATGTGCCAAGGTGGGGACTTTACCCGCCATAACGGGACAGGGGGTAAGTCCATCTACGGGGAGAAATTTGAAGATGAGTCTAGCGGAGGATCTAGCGGAGG	gttaatcctacagtcttttttgacatcgcagttgatggtgaacctttggggcgcgtctcttttgaactttttgcagacaaggttcctaagaccgctgaaaacttccgcgctctctcaactggcgaaaaaggctttggttacaaggggagctgcttccatcgcatcatccctgggtttatgtgccaaggtggggactttacccgccataacgggacagggggtaagtccatctacggggagaaatttgaagatgag		ATCCACCGGTACCATGGCTAGCgttaatcctacagtcttttttgacatcgcagttgatggtgaacctttggggcgcgtctcttttgaactttttgcagacaaggttcctaagaccgctgaaaacttccgcgctctctcaactggcgaaaaaggctttggttacaaggggagctgcttccatcgcatcatccctgggtttatgtgccaaggtggggactttacccgccataacgggacagggggtaagtccatctacggggagaaatttgaagatgagTCTAGCGGAGGATCTAGCGGAGG	1_wt_control_peptides	PPIA	167	0.47904191616766467	1.8204593363120443
6284	241	5888	hblOligo215320_Cat1	6284	NM_21130	2.0	TTTGGTTACAAGGGGAGCTGCTTCCATCGCATCATCCCTGGGTTTATGTGCCAAGGTGGGGACTTTACCCGCCATAACGGGACAGGGGGTAAGTCCATCTACGGGGAGAAATTTGAAGATGAGAATTTTATCCTCAAACATACTGGTCCAGGCATTCTGTCCATGGCCAACGCAGGGCCTAATACCAATGGGAGCCAGTTTTTTATCTGCACAGCAAAGACAGAATGGCTGGATGGCAAGCATGTGGTTTTTGGTTCTAGCGGAGGATCTAGCGGAGG	tttggttacaaggggagctgcttccatcgcatcatccctgggtttatgtgccaaggtggggactttacccgccataacgggacagggggtaagtccatctacggggagaaatttgaagatgagaattttatcctcaaacatactggtccaggcattctgtccatggccaacgcagggcctaataccaatgggagccagttttttatctgcacagcaaagacagaatggctggatggcaagcatgtggtttttggt		ATCCACCGGTACCATGGCTAGCtttggttacaaggggagctgcttccatcgcatcatccctgggtttatgtgccaaggtggggactttacccgccataacgggacagggggtaagtccatctacggggagaaatttgaagatgagaattttatcctcaaacatactggtccaggcattctgtccatggccaacgcagggcctaataccaatgggagccagttttttatctgcacagcaaagacagaatggctggatggcaagcatgtggtttttggtTCTAGCGGAGGATCTAGCGGAGG	1_wt_control_peptides	PPIA	6129	0.039321259585576765	-1.2915339066253109
7396	3632	71559	hblOligo94249_Cat1	7396	NM_2794	1.0	GAGTACCTGATTGGTATTCAAGGCCCTGATTATGTTCTGGTGGCTTCAGATCGCGTGGCTGCATCTAACATTGTCCAGATGAAAGACGACCATGATAAAATGTTCAAAATGTCCGAAAAGATTCTTCTTCTTTGCGTGGGCGAAGCCGGGGACACAGTCCAATTTGCCGAATACATCCAGAAAAATGTCCAATTGTATAAAATGCGCAACGGCTACGAACTTAGCCCAACCGCCGCCGCCAACTTCACCCGCCGCTCTAGCGGAGGATCTAGCGGAGG	gagtacctgattggtattcaaggccctgattatgttctggtggcttcagatcgcgtggctgcatctaacattgtccagatgaaagacgaccatgataaaatgttcaaaatgtccgaaaagattcttcttctttgcgtgggcgaagccggggacacagtccaatttgccgaatacatccagaaaaatgtccaattgtataaaatgcgcaacggctacgaacttagcccaaccgccgccgccaacttcacccgccgc		ATCCACCGGTACCATGGCTAGCgagtacctgattggtattcaaggccctgattatgttctggtggcttcagatcgcgtggctgcatctaacattgtccagatgaaagacgaccatgataaaatgttcaaaatgtccgaaaagattcttcttctttgcgtgggcgaagccggggacacagtccaatttgccgaatacatccagaaaaatgtccaattgtataaaatgcgcaacggctacgaacttagcccaaccgccgccgccaacttcacccgccgcTCTAGCGGAGGATCTAGCGGAGG	1_wt_control_peptides	PSMB2	75191	0.04830365336276948	-1.0763980032237728
7397	152	623	hblOligo217192_Cat1	7397	NM_2794	2.0	TGCGTGGGCGAAGCCGGGGACACAGTCCAATTTGCCGAATACATCCAGAAAAATGTCCAATTGTATAAAATGCGCAACGGCTACGAACTTAGCCCAACCGCCGCCGCCAACTTCACCCGCCGCAACTTGGCAGACTGCCTCCGCTCACGCACTCCTTATCATGTGAATCTCCTCTTGGCTGGCTACGATGAGCACGAGGGTCCAGCCTTGTATTATATGGACTACCTGGCTGCCCTCGCTAAAGCACCTTTTGCTTCTAGCGGAGGATCTAGCGGAGG	tgcgtgggcgaagccggggacacagtccaatttgccgaatacatccagaaaaatgtccaattgtataaaatgcgcaacggctacgaacttagcccaaccgccgccgccaacttcacccgccgcaacttggcagactgcctccgctcacgcactccttatcatgtgaatctcctcttggctggctacgatgagcacgagggtccagccttgtattatatggactacctggctgccctcgctaaagcaccttttgct		ATCCACCGGTACCATGGCTAGCtgcgtgggcgaagccggggacacagtccaatttgccgaatacatccagaaaaatgtccaattgtataaaatgcgcaacggctacgaacttagcccaaccgccgccgccaacttcacccgccgcaacttggcagactgcctccgctcacgcactccttatcatgtgaatctcctcttggctggctacgatgagcacgagggtccagccttgtattatatggactacctggctgccctcgctaaagcaccttttgctTCTAGCGGAGGATCTAGCGGAGG	1_wt_control_peptides	PSMB2	775	0.19612903225806452	0.4936748223515697
7398	3	668	hblOligo94250_Cat1	7398	NM_2794	3.0	TGCCTCCGCTCACGCACTCCTTATCATGTGAATCTCCTCTTGGCTGGCTACGATGAGCACGAGGGTCCAGCCTTGTATTATATGGACTACCTGGCTGCCCTCGCTAAAGCACCTTTTGCTGCTCACGGGTACGGGGCTTTCCTCACCCTGTCAATTTTGGATCGCTACTACACTCCTACAATCAGCCGCGAGCGCGCAGTTGAACTGCTTCGCAAATGTCTCGAAGAACTGCAAAAACGCTTTATCTTGAATCTGTCTAGCGGAGGATCTAGCGGAGG	tgcctccgctcacgcactccttatcatgtgaatctcctcttggctggctacgatgagcacgagggtccagccttgtattatatggactacctggctgccctcgctaaagcaccttttgctgctcacgggtacggggctttcctcaccctgtcaattttggatcgctactacactcctacaatcagccgcgagcgcgcagttgaactgcttcgcaaatgtctcgaagaactgcaaaaacgctttatcttgaatctg		ATCCACCGGTACCATGGCTAGCtgcctccgctcacgcactccttatcatgtgaatctcctcttggctggctacgatgagcacgagggtccagccttgtattatatggactacctggctgccctcgctaaagcaccttttgctgctcacgggtacggggctttcctcaccctgtcaattttggatcgctactacactcctacaatcagccgcgagcgcgcagttgaactgcttcgcaaatgtctcgaagaactgcaaaaacgctttatcttgaatctgTCTAGCGGAGGATCTAGCGGAGG	1_wt_control_peptides	PSMB2	671	0.004470938897168405	-3.50133506457579
7399	2	1333	hblOligo217193_Cat1	7399	NM_2794	4.0	TATATGGACTACCTGGCTGCCCTCGCTAAAGCACCTTTTGCTGCTCACGGGTACGGGGCTTTCCTCACCCTGTCAATTTTGGATCGCTACTACACTCCTACAATCAGCCGCGAGCGCGCAGTTGAACTGCTTCGCAAATGTCTCGAAGAACTGCAAAAACGCTTTATCTTGAATCTGCCTACATTTTCAGTTCGCATTATCGATAAGAACGGCATTCATGATCTCGACAATATTTCCTTTCCAAAACAGGGTAGTTCTAGCGGAGGATCTAGCGGAGG	tatatggactacctggctgccctcgctaaagcaccttttgctgctcacgggtacggggctttcctcaccctgtcaattttggatcgctactacactcctacaatcagccgcgagcgcgcagttgaactgcttcgcaaatgtctcgaagaactgcaaaaacgctttatcttgaatctgcctacattttcagttcgcattatcgataagaacggcattcatgatctcgacaatatttcctttccaaaacagggtagt		ATCCACCGGTACCATGGCTAGCtatatggactacctggctgccctcgctaaagcaccttttgctgctcacgggtacggggctttcctcaccctgtcaattttggatcgctactacactcctacaatcagccgcgagcgcgcagttgaactgcttcgcaaatgtctcgaagaactgcaaaaacgctttatcttgaatctgcctacattttcagttcgcattatcgataagaacggcattcatgatctcgacaatatttcctttccaaaacagggtagtTCTAGCGGAGGATCTAGCGGAGG	1_wt_control_peptides	PSMB2	1335	0.00149812734082397	-4.597699319326018
7403	137	1234	hblOligo217197_Cat1	7403	NM_2796	4.0	TGGCTGACACGCGCCATGTACAGTCGCCGCAGTAAAATGAATCCACTCTGGAACACTATGGTTATTGGGGGGTATGCAGATGGGGAATCTTTTCTGGGGTACGTCGATATGTTGGGTGTTGCATATGAGGCACCTTCACTCGCTACCGGTTATGGCGCCTACCTGGCACAGCCTCTGCTGCGCGAGGTCCTGGAGAAACAGCCTGTTCTTTCACAGACAGAGGCTCGCGATCTGGTCGAGCGCTGCATGCGCGTCTCTAGCGGAGGATCTAGCGGAGG	tggctgacacgcgccatgtacagtcgccgcagtaaaatgaatccactctggaacactatggttattggggggtatgcagatggggaatcttttctggggtacgtcgatatgttgggtgttgcatatgaggcaccttcactcgctaccggttatggcgcctacctggcacagcctctgctgcgcgaggtcctggagaaacagcctgttctttcacagacagaggctcgcgatctggtcgagcgctgcatgcgcgtc		ATCCACCGGTACCATGGCTAGCtggctgacacgcgccatgtacagtcgccgcagtaaaatgaatccactctggaacactatggttattggggggtatgcagatggggaatcttttctggggtacgtcgatatgttgggtgttgcatatgaggcaccttcactcgctaccggttatggcgcctacctggcacagcctctgctgcgcgaggtcctggagaaacagcctgttctttcacagacagaggctcgcgatctggtcgagcgctgcatgcgcgtcTCTAGCGGAGGATCTAGCGGAGG	1_wt_control_peptides	PSMB4	1371	0.099927060539752	-0.29369445834446206
7404	265	1823	hblOligo94255_Cat1	7404	NM_2796	5.0	CCTTCACTCGCTACCGGTTATGGCGCCTACCTGGCACAGCCTCTGCTGCGCGAGGTCCTGGAGAAACAGCCTGTTCTTTCACAGACAGAGGCTCGCGATCTGGTCGAGCGCTGCATGCGCGTCTTGTACTACCGCGACGCACGCTCTTATAATCGCTTCCAGATTGCAACCGTTACCGAGAAAGGCGTGGAAATCGAAGGCCCATTGTCTACCGAAACAAACTGGGATATCGCTCACATGATTTCAGGGTTCGAATCTAGCGGAGGATCTAGCGGAGG	ccttcactcgctaccggttatggcgcctacctggcacagcctctgctgcgcgaggtcctggagaaacagcctgttctttcacagacagaggctcgcgatctggtcgagcgctgcatgcgcgtcttgtactaccgcgacgcacgctcttataatcgcttccagattgcaaccgttaccgagaaaggcgtggaaatcgaaggcccattgtctaccgaaacaaactgggatatcgctcacatgatttcagggttcgaa		ATCCACCGGTACCATGGCTAGCccttcactcgctaccggttatggcgcctacctggcacagcctctgctgcgcgaggtcctggagaaacagcctgttctttcacagacagaggctcgcgatctggtcgagcgctgcatgcgcgtcttgtactaccgcgacgcacgctcttataatcgcttccagattgcaaccgttaccgagaaaggcgtggaaatcgaaggcccattgtctaccgaaacaaactgggatatcgctcacatgatttcagggttcgaaTCTAGCGGAGGATCTAGCGGAGG	1_wt_control_peptides	PSMB4	2088	0.12691570881226052	-0.02416812839969462
7889	15	35	hblOligo109829_Cat1	7889	NM_3134	1.0	GTGTTGCTCGAATCAGAACAGTTCTTGACCGAGCTCACTCGCTTGTTTCAGAAATGTCGCACCTCAGGTAGTGTTTACATTACCTTGAAAAAATACGATGGGCGCACCAAACCAATCCCAAAAAAAGGTACCGTTGAGGGGTTTGAGCCTGCTGATAATAAATGTTTGCTTCGCGCTACCGATGGTAAGAAGAAAATTTCCACAGTCGTCAGCAGCAAGGAGGTTAACAAGTTCCAAATGGCCTATAGCAACCTGTCTAGCGGAGGATCTAGCGGAGG	gtgttgctcgaatcagaacagttcttgaccgagctcactcgcttgtttcagaaatgtcgcacctcaggtagtgtttacattaccttgaaaaaatacgatgggcgcaccaaaccaatcccaaaaaaaggtaccgttgaggggtttgagcctgctgataataaatgtttgcttcgcgctaccgatggtaagaagaaaatttccacagtcgtcagcagcaaggaggttaacaagttccaaatggcctatagcaacctg		ATCCACCGGTACCATGGCTAGCgtgttgctcgaatcagaacagttcttgaccgagctcactcgcttgtttcagaaatgtcgcacctcaggtagtgtttacattaccttgaaaaaatacgatgggcgcaccaaaccaatcccaaaaaaaggtaccgttgaggggtttgagcctgctgataataaatgtttgcttcgcgctaccgatggtaagaagaaaatttccacagtcgtcagcagcaaggaggttaacaagttccaaatggcctatagcaacctgTCTAGCGGAGGATCTAGCGGAGG	1_wt_control_peptides	Srp14	50	0.3	1.0570429599055426
7890	3468	11751	hblOligo231562_Cat1	7890	NM_3134	2.0	GTTGAGGGGTTTGAGCCTGCTGATAATAAATGTTTGCTTCGCGCTACCGATGGTAAGAAGAAAATTTCCACAGTCGTCAGCAGCAAGGAGGTTAACAAGTTCCAAATGGCCTATAGCAACCTGCTGCGCGCCAATATGGACGGGTTGAAGAAGCGCGACAAAAAAAATAAAACCAAGAAAACCAAAGCCGCCGCCGCTGCCGCTGCTGCAGCACCAGCTGCTGCAGCAACTGCCCCTACAACAGCAGCCACTACCTCTAGCGGAGGATCTAGCGGAGG	gttgaggggtttgagcctgctgataataaatgtttgcttcgcgctaccgatggtaagaagaaaatttccacagtcgtcagcagcaaggaggttaacaagttccaaatggcctatagcaacctgctgcgcgccaatatggacgggttgaagaagcgcgacaaaaaaaataaaaccaagaaaaccaaagccgccgccgctgccgctgctgcagcaccagctgctgcagcaactgcccctacaacagcagccactacc		ATCCACCGGTACCATGGCTAGCgttgaggggtttgagcctgctgataataaatgtttgcttcgcgctaccgatggtaagaagaaaatttccacagtcgtcagcagcaaggaggttaacaagttccaaatggcctatagcaacctgctgcgcgccaatatggacgggttgaagaagcgcgacaaaaaaaataaaaccaagaaaaccaaagccgccgccgctgccgctgctgcagcaccagctgctgcagcaactgcccctacaacagcagccactaccTCTAGCGGAGGATCTAGCGGAGG	1_wt_control_peptides	Srp14	15219	0.22787305342006703	0.6839805358592379
7891	682	3003	hblOligo109830_Cat1	7891	NM_3134	3.0	CCTGCTGATAATAAATGTTTGCTTCGCGCTACCGATGGTAAGAAGAAAATTTCCACAGTCGTCAGCAGCAAGGAGGTTAACAAGTTCCAAATGGCCTATAGCAACCTGCTGCGCGCCAATGACGGGTTGAAGAAGCGCGACAAAAAAAATAAAACCAAGAAAACCAAAGCCGCCGCCGCTGCCGCTGCTGCAGCACCAGCTGCTGCAGCAACTGCCCCTACAACAGCAGCCACTACCGCTGCAACCGCTGCTCAGTCTAGCGGAGGATCTAGCGGAGG	cctgctgataataaatgtttgcttcgcgctaccgatggtaagaagaaaatttccacagtcgtcagcagcaaggaggttaacaagttccaaatggcctatagcaacctgctgcgcgccaatgacgggttgaagaagcgcgacaaaaaaaataaaaccaagaaaaccaaagccgccgccgctgccgctgctgcagcaccagctgctgcagcaactgcccctacaacagcagccactaccgctgcaaccgctgctcag		ATCCACCGGTACCATGGCTAGCcctgctgataataaatgtttgcttcgcgctaccgatggtaagaagaaaatttccacagtcgtcagcagcaaggaggttaacaagttccaaatggcctatagcaacctgctgcgcgccaatgacgggttgaagaagcgcgacaaaaaaaataaaaccaagaaaaccaaagccgccgccgctgccgctgctgcagcaccagctgctgcagcaactgcccctacaacagcagccactaccgctgcaaccgctgctcagTCTAGCGGAGGATCTAGCGGAGG	1_wt_control_peptides	Srp14	3685	0.18507462686567164	0.42200341015287823
7949	672	1667	hblOligo234699_Cat1	7949	NM_3194	2.0	ACTAATAGCCTGAGCATCTTGGAGGAACAGCAGCGCCAACAACAACAGCAACAACAACAACAGCAGCAACAGCAGCAACAACAGCAGCAACAACAGCAGCAACAACAACAACAGCAACAACAACAGCAACAACAACAGCAGCAACAACAAGCCGTGGCTGCAGCTGCAGTCCAGCAGTCCACCAGCCAACAGGCCACTCAGGGGACTTCAGGCCAGGCCCCTCAGCTGTTTCACAGCCAGACACTTACTACAGCTTCTAGCGGAGGATCTAGCGGAGG	actaatagcctgagcatcttggaggaacagcagcgccaacaacaacagcaacaacaacaacagcagcaacagcagcaacaacagcagcaacaacagcagcaacaacaacaacagcaacaacaacagcaacaacaacagcagcaacaacaagccgtggctgcagctgcagtccagcagtccaccagccaacaggccactcaggggacttcaggccaggcccctcagctgtttcacagccagacacttactacagct		ATCCACCGGTACCATGGCTAGCactaatagcctgagcatcttggaggaacagcagcgccaacaacaacagcaacaacaacaacagcagcaacagcagcaacaacagcagcaacaacagcagcaacaacaacaacagcaacaacaacagcaacaacaacagcagcaacaacaagccgtggctgcagctgcagtccagcagtccaccagccaacaggccactcaggggacttcaggccaggcccctcagctgtttcacagccagacacttactacagctTCTAGCGGAGGATCTAGCGGAGG	1_wt_control_peptides	SDHA	2339	0.28730226592560926	0.995818278065102
7950	4488	12662	hblOligo113214_Cat1	7950	NM_3194	3.0	CAGCAGCAACAACAAGCCGTGGCTGCAGCTGCAGTCCAGCAGTCCACCAGCCAACAGGCCACTCAGGGGACTTCAGGCCAGGCCCCTCAGCTGTTTCACAGCCAGACACTTACTACAGCTCCACTTCCTGGCACTACTCCTCTCTACCCATCACCAATGACCCCTATGACCCCTATTACTCCTGCAACCCCTGCCAGCGAATCCTCCGGGATCGTCCCTCAATTGCAAAACATTGTTTCAACAGTCAATTTGGGCTCTAGCGGAGGATCTAGCGGAGG	cagcagcaacaacaagccgtggctgcagctgcagtccagcagtccaccagccaacaggccactcaggggacttcaggccaggcccctcagctgtttcacagccagacacttactacagctccacttcctggcactactcctctctacccatcaccaatgacccctatgacccctattactcctgcaacccctgccagcgaatcctccgggatcgtccctcaattgcaaaacattgtttcaacagtcaatttgggc		ATCCACCGGTACCATGGCTAGCcagcagcaacaacaagccgtggctgcagctgcagtccagcagtccaccagccaacaggccactcaggggacttcaggccaggcccctcagctgtttcacagccagacacttactacagctccacttcctggcactactcctctctacccatcaccaatgacccctatgacccctattactcctgcaacccctgccagcgaatcctccgggatcgtccctcaattgcaaaacattgtttcaacagtcaatttgggcTCTAGCGGAGGATCTAGCGGAGG	1_wt_control_peptides	SDHA	17150	0.26169096209912535	0.8671426063912067
7951	3591	11979	hblOligo234700_Cat1	7951	NM_3194	4.0	ACTCCTCTCTACCCATCACCAATGACCCCTATGACCCCTATTACTCCTGCAACCCCTGCCAGCGAATCCTCCGGGATCGTCCCTCAATTGCAAAACATTGTTTCAACAGTCAATTTGGGCTGCAAGCTGGACCTCAAAACTATCGCCCTGCGCGCACGCAACGCCGAATATAATCCAAAACGCTTTGCTGCTGTGATCATGCGCATCCGCGAGCCTCGCACCACAGCACTGATCTTTTCTAGTGGCAAAATGGTGTCTAGCGGAGGATCTAGCGGAGG	actcctctctacccatcaccaatgacccctatgacccctattactcctgcaacccctgccagcgaatcctccgggatcgtccctcaattgcaaaacattgtttcaacagtcaatttgggctgcaagctggacctcaaaactatcgccctgcgcgcacgcaacgccgaatataatccaaaacgctttgctgctgtgatcatgcgcatccgcgagcctcgcaccacagcactgatcttttctagtggcaaaatggtg		ATCCACCGGTACCATGGCTAGCactcctctctacccatcaccaatgacccctatgacccctattactcctgcaacccctgccagcgaatcctccgggatcgtccctcaattgcaaaacattgtttcaacagtcaatttgggctgcaagctggacctcaaaactatcgccctgcgcgcacgcaacgccgaatataatccaaaacgctttgctgctgtgatcatgcgcatccgcgagcctcgcaccacagcactgatcttttctagtggcaaaatggtgTCTAGCGGAGGATCTAGCGGAGG	1_wt_control_peptides	SDHA	15570	0.230635838150289	0.699616418787498
7952	19073	27056	hblOligo113215_Cat1	7952	NM_3194	5.0	AAAACTATCGCCCTGCGCGCACGCAACGCCGAATATAATCCAAAACGCTTTGCTGCTGTGATCATGCGCATCCGCGAGCCTCGCACCACAGCACTGATCTTTTCTAGTGGCAAAATGGTGTGCACCGGGGCCAAGTCAGAGGAACAGTCTCGCTTGGCCGCTCGCAAATACGCTCGCGTTGTTCAGAAACTTGGTTTTCCTGCTAAATTCCTTGACTTCAAGATCCAAAACATGGTCGGTTCATGTGATGTCAAATCTAGCGGAGGATCTAGCGGAGG	aaaactatcgccctgcgcgcacgcaacgccgaatataatccaaaacgctttgctgctgtgatcatgcgcatccgcgagcctcgcaccacagcactgatcttttctagtggcaaaatggtgtgcaccggggccaagtcagaggaacagtctcgcttggccgctcgcaaatacgctcgcgttgttcagaaacttggttttcctgctaaattccttgacttcaagatccaaaacatggtcggttcatgtgatgtcaaa		ATCCACCGGTACCATGGCTAGCaaaactatcgccctgcgcgcacgcaacgccgaatataatccaaaacgctttgctgctgtgatcatgcgcatccgcgagcctcgcaccacagcactgatcttttctagtggcaaaatggtgtgcaccggggccaagtcagaggaacagtctcgcttggccgctcgcaaatacgctcgcgttgttcagaaacttggttttcctgctaaattccttgacttcaagatccaaaacatggtcggttcatgtgatgtcaaaTCTAGCGGAGGATCTAGCGGAGG	1_wt_control_peptides	SDHA	46129	0.4134709185111318	1.5547057505308115
7953	163	15855	hblOligo234701_Cat1	7953	NM_3194	6.0	TCAGAGGAACAGTCTCGCTTGGCCGCTCGCAAATACGCTCGCGTTGTTCAGAAACTTGGTTTTCCTGCTAAATTCCTTGACTTCAAGATCCAAAACATGGTCGGTTCATGTGATGTCAAATTCCCAATTCGCTTGGAGGGGTTGGTTCTCACTCACCAGCAATTCTCATCATATGAACCTGAATTGTTTCCAGGTCTGATTTATCGCATGATTAAGCCTCGCATTGTGCTCCTTATCTTCGTCTCTGGTAAGGTTTCTAGCGGAGGATCTAGCGGAGG	tcagaggaacagtctcgcttggccgctcgcaaatacgctcgcgttgttcagaaacttggttttcctgctaaattccttgacttcaagatccaaaacatggtcggttcatgtgatgtcaaattcccaattcgcttggaggggttggttctcactcaccagcaattctcatcatatgaacctgaattgtttccaggtctgatttatcgcatgattaagcctcgcattgtgctccttatcttcgtctctggtaaggtt		ATCCACCGGTACCATGGCTAGCtcagaggaacagtctcgcttggccgctcgcaaatacgctcgcgttgttcagaaacttggttttcctgctaaattccttgacttcaagatccaaaacatggtcggttcatgtgatgtcaaattcccaattcgcttggaggggttggttctcactcaccagcaattctcatcatatgaacctgaattgtttccaggtctgatttatcgcatgattaagcctcgcattgtgctccttatcttcgtctctggtaaggttTCTAGCGGAGGATCTAGCGGAGG	1_wt_control_peptides	SDHA	16018	0.010176051941565739	-2.673149165872939
7954	279	604	hblOligo113216_Cat1	7954	NM_3194	7.0	ATCCAAAACATGGTCGGTTCATGTGATGTCAAATTCCCAATTCGCTTGGAGGGGTTGGTTCTCACTCACCAGCAATTCTCATCATATGAACCTGAATTGTTTCCAGGTCTGATTTATCGCATGATTAAGCCTCGCATTGTGCTCCTTATCTTCGTCTCTGGTAAGGTTGTTCTGACTGGTGCTAAGGTTCGCGCAGAGATTTATGAGGCATTCGAGAACATCTACCCAATCTTGAAAGGCTTTCGCAAAACCACCTCTAGCGGAGGATCTAGCGGAGG	atccaaaacatggtcggttcatgtgatgtcaaattcccaattcgcttggaggggttggttctcactcaccagcaattctcatcatatgaacctgaattgtttccaggtctgatttatcgcatgattaagcctcgcattgtgctccttatcttcgtctctggtaaggttgttctgactggtgctaaggttcgcgcagagatttatgaggcattcgagaacatctacccaatcttgaaaggctttcgcaaaaccacc		ATCCACCGGTACCATGGCTAGCatccaaaacatggtcggttcatgtgatgtcaaattcccaattcgcttggaggggttggttctcactcaccagcaattctcatcatatgaacctgaattgtttccaggtctgatttatcgcatgattaagcctcgcattgtgctccttatcttcgtctctggtaaggttgttctgactggtgctaaggttcgcgcagagatttatgaggcattcgagaacatctacccaatcttgaaaggctttcgcaaaaccaccTCTAGCGGAGGATCTAGCGGAGG	1_wt_control_peptides	SDHA	883	0.3159682899207248	1.1319784041792968
8982	148	367	hblOligo9651_Cat1	8982	NM_4048	1.0	TCCCGCAGCGTGGCACTTGCAGTTCTGGCTCTCCTGAGTCTCAGCGGTTTGGAGGCTATCCAGCGCACCCCTAAGATTCAGGTGTATTCTCGCCACCCAGCTGAAAATGGCAAATCTAATTTTTTGAACTGTTATGTTTCAGGGTTTCACCCATCCGACATTGAGGTCGATCTGCTGAAAAACGGGGAGCGCATCGAAAAAGTCGAACATTCAGATCTTAGCTTCAGCAAGGATTGGAGTTTCTATCTCTTGTATTCTAGCGGAGGATCTAGCGGAGG	tcccgcagcgtggcacttgcagttctggctctcctgagtctcagcggtttggaggctatccagcgcacccctaagattcaggtgtattctcgccacccagctgaaaatggcaaatctaattttttgaactgttatgtttcagggtttcacccatccgacattgaggtcgatctgctgaaaaacggggagcgcatcgaaaaagtcgaacattcagatcttagcttcagcaaggattggagtttctatctcttgtat		ATCCACCGGTACCATGGCTAGCtcccgcagcgtggcacttgcagttctggctctcctgagtctcagcggtttggaggctatccagcgcacccctaagattcaggtgtattctcgccacccagctgaaaatggcaaatctaattttttgaactgttatgtttcagggtttcacccatccgacattgaggtcgatctgctgaaaaacggggagcgcatcgaaaaagtcgaacattcagatcttagcttcagcaaggattggagtttctatctcttgtatTCTAGCGGAGGATCTAGCGGAGG	1_wt_control_peptides	EEF1A1	515	0.287378640776699	0.9961912460022909
9034	6498	16643	hblOligo102072_Cat1	9034	NM_4168	1.0	TCCGGTGTGCGCGGTCTTAGTCGCCTGCTCTCTGCTCGCCGCCTGGCACTTGCTAAAGCTTGGCCAACAGTGTTGCAAACTGGCACACGCGGTTTTCACTTTACTGTTGATGGCAATAAACGCGCAAGTGCCAAAGTTTCCGACTCTATTTCAGCCCAATATCCAGTGGTGGACCATGAATTTGATGCCGTCGTTGTTGGTGCCGGGGGCGCAGGGCTCCGCGCCGCATTCGGTTTGTCTGAGGCAGGGTTCAACTCTAGCGGAGGATCTAGCGGAGG	tccggtgtgcgcggtcttagtcgcctgctctctgctcgccgcctggcacttgctaaagcttggccaacagtgttgcaaactggcacacgcggttttcactttactgttgatggcaataaacgcgcaagtgccaaagtttccgactctatttcagcccaatatccagtggtggaccatgaatttgatgccgtcgttgttggtgccgggggcgcagggctccgcgccgcattcggtttgtctgaggcagggttcaac		ATCCACCGGTACCATGGCTAGCtccggtgtgcgcggtcttagtcgcctgctctctgctcgccgcctggcacttgctaaagcttggccaacagtgttgcaaactggcacacgcggttttcactttactgttgatggcaataaacgcgcaagtgccaaagtttccgactctatttcagcccaatatccagtggtggaccatgaatttgatgccgtcgttgttggtgccgggggcgcagggctccgcgccgcattcggtttgtctgaggcagggttcaacTCTAGCGGAGGATCTAGCGGAGG	1_wt_control_peptides	TFRC	23141	0.28080031113607884	0.9638455499350655
9035	109	840	hblOligo224400_Cat1	9035	NM_4168	2.0	AAAGTTTCCGACTCTATTTCAGCCCAATATCCAGTGGTGGACCATGAATTTGATGCCGTCGTTGTTGGTGCCGGGGGCGCAGGGCTCCGCGCCGCATTCGGTTTGTCTGAGGCAGGGTTCAACACCGCCTGTGTGACTAAACTGTTTCCTACTCGCAGCCATACCGTGGCAGCACAAGGCGGGATTAACGCAGCCCTGGGCAACATGGAGGAAGACAATTGGCGCTGGCATTTCTATGACACAGTCAAGGGTTCCTCTAGCGGAGGATCTAGCGGAGG	aaagtttccgactctatttcagcccaatatccagtggtggaccatgaatttgatgccgtcgttgttggtgccgggggcgcagggctccgcgccgcattcggtttgtctgaggcagggttcaacaccgcctgtgtgactaaactgtttcctactcgcagccataccgtggcagcacaaggcgggattaacgcagccctgggcaacatggaggaagacaattggcgctggcatttctatgacacagtcaagggttcc		ATCCACCGGTACCATGGCTAGCaaagtttccgactctatttcagcccaatatccagtggtggaccatgaatttgatgccgtcgttgttggtgccgggggcgcagggctccgcgccgcattcggtttgtctgaggcagggttcaacaccgcctgtgtgactaaactgtttcctactcgcagccataccgtggcagcacaaggcgggattaacgcagccctgggcaacatggaggaagacaattggcgctggcatttctatgacacagtcaagggttccTCTAGCGGAGGATCTAGCGGAGG	1_wt_control_peptides	TFRC	949	0.1148577449947313	-0.13771318931546905
9036	1	214	hblOligo102073_Cat1	9036	NM_4168	3.0	ACTAAACTGTTTCCTACTCGCAGCCATACCGTGGCAGCACAAGGCGGGATTAACGCAGCCCTGGGCAACATGGAGGAAGACAATTGGCGCTGGCATTTCTATGACACAGTCAAGGGTTCCGACTGGTTGGGGGACCAGGATGCAATCCACTACATGACTGAGCAAGCTCCAGCAGCTGTGGTTGAGTTGGAGAACTATGGGATGCCTTTTTCTCGCACAGAGGACGGCAAGATCTACCAGCGCGCCTTTGGCGGTTCTAGCGGAGGATCTAGCGGAGG	actaaactgtttcctactcgcagccataccgtggcagcacaaggcgggattaacgcagccctgggcaacatggaggaagacaattggcgctggcatttctatgacacagtcaagggttccgactggttgggggaccaggatgcaatccactacatgactgagcaagctccagcagctgtggttgagttggagaactatgggatgcctttttctcgcacagaggacggcaagatctaccagcgcgcctttggcggt		ATCCACCGGTACCATGGCTAGCactaaactgtttcctactcgcagccataccgtggcagcacaaggcgggattaacgcagccctgggcaacatggaggaagacaattggcgctggcatttctatgacacagtcaagggttccgactggttgggggaccaggatgcaatccactacatgactgagcaagctccagcagctgtggttgagttggagaactatgggatgcctttttctcgcacagaggacggcaagatctaccagcgcgcctttggcggtTCTAGCGGAGGATCTAGCGGAGG	1_wt_control_peptides	TFRC	215	0.004651162790697674	-3.461635194729105
9037	2789	8257	hblOligo224401_Cat1	9037	NM_4168	4.0	CAGGATGCAATCCACTACATGACTGAGCAAGCTCCAGCAGCTGTGGTTGAGTTGGAGAACTATGGGATGCCTTTTTCTCGCACAGAGGACGGCAAGATCTACCAGCGCGCCTTTGGCGGTCAGAGTCTCAAATTTGGGAAAGGCGGGCAGGCCCACCGCTGTTGTTGTGTCGCCGATCGCACTGGTCACAGCCTCCTCCACACACTTTATGGTCGCTCCTTGCGCTATGATACCTCCTATTTCGTGGAGTATTTCTCTAGCGGAGGATCTAGCGGAGG	caggatgcaatccactacatgactgagcaagctccagcagctgtggttgagttggagaactatgggatgcctttttctcgcacagaggacggcaagatctaccagcgcgcctttggcggtcagagtctcaaatttgggaaaggcgggcaggcccaccgctgttgttgtgtcgccgatcgcactggtcacagcctcctccacacactttatggtcgctccttgcgctatgatacctcctatttcgtggagtatttc		ATCCACCGGTACCATGGCTAGCcaggatgcaatccactacatgactgagcaagctccagcagctgtggttgagttggagaactatgggatgcctttttctcgcacagaggacggcaagatctaccagcgcgcctttggcggtcagagtctcaaatttgggaaaggcgggcaggcccaccgctgttgttgtgtcgccgatcgcactggtcacagcctcctccacacactttatggtcgctccttgcgctatgatacctcctatttcgtggagtatttcTCTAGCGGAGGATCTAGCGGAGG	1_wt_control_peptides	TFRC	11046	0.25248958899149015	0.8189626035028068
9038	2056	9430	hblOligo102074_Cat1	9038	NM_4168	5.0	GGGAAAGGCGGGCAGGCCCACCGCTGTTGTTGTGTCGCCGATCGCACTGGTCACAGCCTCCTCCACACACTTTATGGTCGCTCCTTGCGCTATGATACCTCCTATTTCGTGGAGTATTTCGCCCTTGATCTGCTCATGGAAAATGGGGAATGCCGCGGCGTGATTGCTCTTTGTATTGAAGATGGGAGTATTCACCGCATCCGCGCAAAGAACACTGTTGTCGCCACCGGCGGCTACGGCCGCACCTATTTTAGTTCTAGCGGAGGATCTAGCGGAGG	gggaaaggcgggcaggcccaccgctgttgttgtgtcgccgatcgcactggtcacagcctcctccacacactttatggtcgctccttgcgctatgatacctcctatttcgtggagtatttcgcccttgatctgctcatggaaaatggggaatgccgcggcgtgattgctctttgtattgaagatgggagtattcaccgcatccgcgcaaagaacactgttgtcgccaccggcggctacggccgcacctattttagt		ATCCACCGGTACCATGGCTAGCgggaaaggcgggcaggcccaccgctgttgttgtgtcgccgatcgcactggtcacagcctcctccacacactttatggtcgctccttgcgctatgatacctcctatttcgtggagtatttcgcccttgatctgctcatggaaaatggggaatgccgcggcgtgattgctctttgtattgaagatgggagtattcaccgcatccgcgcaaagaacactgttgtcgccaccggcggctacggccgcacctattttagtTCTAGCGGAGGATCTAGCGGAGG	1_wt_control_peptides	TFRC	11486	0.1790005223750653	0.38120707124029884
9039	1800	2379	hblOligo224402_Cat1	9039	NM_4168	6.0	GAAAATGGGGAATGCCGCGGCGTGATTGCTCTTTGTATTGAAGATGGGAGTATTCACCGCATCCGCGCAAAGAACACTGTTGTCGCCACCGGCGGCTACGGCCGCACCTATTTTAGTTGCACTTCCGCTCACACTAGCACTGGGGACGGCACCGCTATGATTACCCGCGCCGGCCTGCCATGTCAAGACTTGGAATTTGTGCAATTCCATCCAACCGGCATCTATGGTGCTGGTTGTCTGATCACAGAGGGCTGCTCTAGCGGAGGATCTAGCGGAGG	gaaaatggggaatgccgcggcgtgattgctctttgtattgaagatgggagtattcaccgcatccgcgcaaagaacactgttgtcgccaccggcggctacggccgcacctattttagttgcacttccgctcacactagcactggggacggcaccgctatgattacccgcgccggcctgccatgtcaagacttggaatttgtgcaattccatccaaccggcatctatggtgctggttgtctgatcacagagggctgc		ATCCACCGGTACCATGGCTAGCgaaaatggggaatgccgcggcgtgattgctctttgtattgaagatgggagtattcaccgcatccgcgcaaagaacactgttgtcgccaccggcggctacggccgcacctattttagttgcacttccgctcacactagcactggggacggcaccgctatgattacccgcgccggcctgccatgtcaagacttggaatttgtgcaattccatccaaccggcatctatggtgctggttgtctgatcacagagggctgcTCTAGCGGAGGATCTAGCGGAGG	1_wt_control_peptides	TFRC	4179	0.43072505384063176	1.6254472538740448
9040	285	1044	hblOligo102075_Cat1	9040	NM_4168	7.0	ACTAGCACTGGGGACGGCACCGCTATGATTACCCGCGCCGGCCTGCCATGTCAAGACTTGGAATTTGTGCAATTCCATCCAACCGGCATCTATGGTGCTGGTTGTCTGATCACAGAGGGCTGCCGCGGTGAGGGGGGCATCCTTATCAATTCTCAAGGTGAACGCTTCATGGAACGCTATGCTCCAGTGGCTAAGGATCTCGCCAGCCGCGATGTTGTGTCCCGCTCCATGACCCTTGAGATCCGCGAAGGGCGCTCTAGCGGAGGATCTAGCGGAGG	actagcactggggacggcaccgctatgattacccgcgccggcctgccatgtcaagacttggaatttgtgcaattccatccaaccggcatctatggtgctggttgtctgatcacagagggctgccgcggtgaggggggcatccttatcaattctcaaggtgaacgcttcatggaacgctatgctccagtggctaaggatctcgccagccgcgatgttgtgtcccgctccatgacccttgagatccgcgaagggcgc		ATCCACCGGTACCATGGCTAGCactagcactggggacggcaccgctatgattacccgcgccggcctgccatgtcaagacttggaatttgtgcaattccatccaaccggcatctatggtgctggttgtctgatcacagagggctgccgcggtgaggggggcatccttatcaattctcaaggtgaacgcttcatggaacgctatgctccagtggctaaggatctcgccagccgcgatgttgtgtcccgctccatgacccttgagatccgcgaagggcgcTCTAGCGGAGGATCTAGCGGAGG	1_wt_control_peptides	TFRC	1329	0.2144469525959368	0.6060152321188128
9041	6048	29382	hblOligo224403_Cat1	9041	NM_4168	8.0	GGCATCCTTATCAATTCTCAAGGTGAACGCTTCATGGAACGCTATGCTCCAGTGGCTAAGGATCTCGCCAGCCGCGATGTTGTGTCCCGCTCCATGACCCTTGAGATCCGCGAAGGGCGCGGTTGCGGTCCTGAGAAGGATCATGTCTACCTCCAACTCCATCATCTGCCTCCAGAACAATTGGCTACTCGCCTCCCAGGCATCAGCGAGACAGCAATGATCTTTGCAGGTGTTGACGTTACAAAAGAGCCTATCTCTAGCGGAGGATCTAGCGGAGG	ggcatccttatcaattctcaaggtgaacgcttcatggaacgctatgctccagtggctaaggatctcgccagccgcgatgttgtgtcccgctccatgacccttgagatccgcgaagggcgcggttgcggtcctgagaaggatcatgtctacctccaactccatcatctgcctccagaacaattggctactcgcctcccaggcatcagcgagacagcaatgatctttgcaggtgttgacgttacaaaagagcctatc		ATCCACCGGTACCATGGCTAGCggcatccttatcaattctcaaggtgaacgcttcatggaacgctatgctccagtggctaaggatctcgccagccgcgatgttgtgtcccgctccatgacccttgagatccgcgaagggcgcggttgcggtcctgagaaggatcatgtctacctccaactccatcatctgcctccagaacaattggctactcgcctcccaggcatcagcgagacagcaatgatctttgcaggtgttgacgttacaaaagagcctatcTCTAGCGGAGGATCTAGCGGAGG	1_wt_control_peptides	TFRC	35430	0.17070279424216767	0.32368621722174296
9042	89	578	hblOligo102076_Cat1	9042	NM_4168	9.0	AAGGATCATGTCTACCTCCAACTCCATCATCTGCCTCCAGAACAATTGGCTACTCGCCTCCCAGGCATCAGCGAGACAGCAATGATCTTTGCAGGTGTTGACGTTACAAAAGAGCCTATCCCAGTTTTGCCTACCGTGCACTATAATATGGGTGGTATCCCTACAAATTATAAGGGGCAAGTGCTGCGCCATGTCAATGGGCAAGACCAGATCGTCCCTGGTCTCTACGCTTGTGGTGAGGCCGCTTGTGCTTCCTCTAGCGGAGGATCTAGCGGAGG	aaggatcatgtctacctccaactccatcatctgcctccagaacaattggctactcgcctcccaggcatcagcgagacagcaatgatctttgcaggtgttgacgttacaaaagagcctatcccagttttgcctaccgtgcactataatatgggtggtatccctacaaattataaggggcaagtgctgcgccatgtcaatgggcaagaccagatcgtccctggtctctacgcttgtggtgaggccgcttgtgcttcc		ATCCACCGGTACCATGGCTAGCaaggatcatgtctacctccaactccatcatctgcctccagaacaattggctactcgcctcccaggcatcagcgagacagcaatgatctttgcaggtgttgacgttacaaaagagcctatcccagttttgcctaccgtgcactataatatgggtggtatccctacaaattataaggggcaagtgctgcgccatgtcaatgggcaagaccagatcgtccctggtctctacgcttgtggtgaggccgcttgtgcttccTCTAGCGGAGGATCTAGCGGAGG	1_wt_control_peptides	TFRC	667	0.13343328335832083	0.033403321352508675
9043	1213	1939	hblOligo224404_Cat1	9043	NM_4168	10.0	GTGCACTATAATATGGGTGGTATCCCTACAAATTATAAGGGGCAAGTGCTGCGCCATGTCAATGGGCAAGACCAGATCGTCCCTGGTCTCTACGCTTGTGGTGAGGCCGCTTGTGCTTCCGTTCACGGTGCCAATCGCTTGGGCGCTAACTCTCTTTTGGACCTTGTCGTCTTCGGGCGCGCATGTGCCCTTAGTATCGAGGAAAGTTGCCGCCCTGGTGATAAAGTCCCTCCAATCAAACCAAACGCCGGCGAGTCTAGCGGAGGATCTAGCGGAGG	gtgcactataatatgggtggtatccctacaaattataaggggcaagtgctgcgccatgtcaatgggcaagaccagatcgtccctggtctctacgcttgtggtgaggccgcttgtgcttccgttcacggtgccaatcgcttgggcgctaactctcttttggaccttgtcgtcttcgggcgcgcatgtgcccttagtatcgaggaaagttgccgccctggtgataaagtccctccaatcaaaccaaacgccggcgag		ATCCACCGGTACCATGGCTAGCgtgcactataatatgggtggtatccctacaaattataaggggcaagtgctgcgccatgtcaatgggcaagaccagatcgtccctggtctctacgcttgtggtgaggccgcttgtgcttccgttcacggtgccaatcgcttgggcgctaactctcttttggaccttgtcgtcttcgggcgcgcatgtgcccttagtatcgaggaaagttgccgccctggtgataaagtccctccaatcaaaccaaacgccggcgagTCTAGCGGAGGATCTAGCGGAGG	1_wt_control_peptides	TFRC	3152	0.3848350253807107	1.4352650739941448
9044	10278	35369	hblOligo102077_Cat1	9044	NM_4168	11.0	CGCTTGGGCGCTAACTCTCTTTTGGACCTTGTCGTCTTCGGGCGCGCATGTGCCCTTAGTATCGAGGAAAGTTGCCGCCCTGGTGATAAAGTCCCTCCAATCAAACCAAACGCCGGCGAGGAAAGCGTTATGAATCTCGATAAGCTCCGCTTTGCTGACGGCTCCATTCGCACTTCTGAACTCCGCCTCTCTATGCAAAAGTCTATGCAAAACCACGCCGCCGTGTTTCGCGTGGGCAGCGTTCTGCAAGAGGGTTCTAGCGGAGGATCTAGCGGAGG	cgcttgggcgctaactctcttttggaccttgtcgtcttcgggcgcgcatgtgcccttagtatcgaggaaagttgccgccctggtgataaagtccctccaatcaaaccaaacgccggcgaggaaagcgttatgaatctcgataagctccgctttgctgacggctccattcgcacttctgaactccgcctctctatgcaaaagtctatgcaaaaccacgccgccgtgtttcgcgtgggcagcgttctgcaagagggt		ATCCACCGGTACCATGGCTAGCcgcttgggcgctaactctcttttggaccttgtcgtcttcgggcgcgcatgtgcccttagtatcgaggaaagttgccgccctggtgataaagtccctccaatcaaaccaaacgccggcgaggaaagcgttatgaatctcgataagctccgctttgctgacggctccattcgcacttctgaactccgcctctctatgcaaaagtctatgcaaaaccacgccgccgtgtttcgcgtgggcagcgttctgcaagagggtTCTAGCGGAGGATCTAGCGGAGG	1_wt_control_peptides	TFRC	45647	0.22516266129208928	0.6685107785924274
9046	3860	19740	hblOligo102078_Cat1	9046	NM_4168	13.0	AAGCTTTATGGCGACCTCAAACACCTCAAAACATTCGATCGCGGCATGGTTTGGAATACTGACCTCGTTGAAACCCTTGAGCTTCAAAATTTGATGCTCTGCGCATTGCAGACTATCTATGGTGCTGAAGCCCGCAAAGAGAGTCGCGGCGCCCACGCCCGCGAGGATTACAAGGTTCGCATTGACGAATATGACTACAGTAAGCCAATCCAGGGTCAACAAAAGAAACCATTTGAGGAACATTGGCGCAAGCACTCTAGCGGAGGATCTAGCGGAGG	aagctttatggcgacctcaaacacctcaaaacattcgatcgcggcatggtttggaatactgacctcgttgaaacccttgagcttcaaaatttgatgctctgcgcattgcagactatctatggtgctgaagcccgcaaagagagtcgcggcgcccacgcccgcgaggattacaaggttcgcattgacgaatatgactacagtaagccaatccagggtcaacaaaagaaaccatttgaggaacattggcgcaagcac		ATCCACCGGTACCATGGCTAGCaagctttatggcgacctcaaacacctcaaaacattcgatcgcggcatggtttggaatactgacctcgttgaaacccttgagcttcaaaatttgatgctctgcgcattgcagactatctatggtgctgaagcccgcaaagagagtcgcggcgcccacgcccgcgaggattacaaggttcgcattgacgaatatgactacagtaagccaatccagggtcaacaaaagaaaccatttgaggaacattggcgcaagcacTCTAGCGGAGGATCTAGCGGAGG	1_wt_control_peptides	TFRC	23600	0.1635593220338983	0.27236096976415025
9048	222	335	hblOligo107966_Cat1	9048	NM_4175	1.0	AGTATTGGGGTGCCTATCAAAGTTTTGCACGAGGCTGAAGGCCATATTGTCACTTGTGAAACAAATACCGGGGAGGTCTATCGCGGTAAATTGATTGAAGCAGAGGATAACATGAACTGCCAGATGAGTAATATCACAGTTACATACCGCGACGGGCGCGTCGCTCAACTTGAGCAAGTTTATATTCGCGGCAGCAAGATCCGCTTCCTCATTTTGCCTGACATGCTTAAAAACGCCCCTATGTTGAAAAGTATGTCTAGCGGAGGATCTAGCGGAGG	agtattggggtgcctatcaaagttttgcacgaggctgaaggccatattgtcacttgtgaaacaaataccggggaggtctatcgcggtaaattgattgaagcagaggataacatgaactgccagatgagtaatatcacagttacataccgcgacgggcgcgtcgctcaacttgagcaagtttatattcgcggcagcaagatccgcttcctcattttgcctgacatgcttaaaaacgcccctatgttgaaaagtatg		ATCCACCGGTACCATGGCTAGCagtattggggtgcctatcaaagttttgcacgaggctgaaggccatattgtcacttgtgaaacaaataccggggaggtctatcgcggtaaattgattgaagcagaggataacatgaactgccagatgagtaatatcacagttacataccgcgacgggcgcgtcgctcaacttgagcaagtttatattcgcggcagcaagatccgcttcctcattttgcctgacatgcttaaaaacgcccctatgttgaaaagtatgTCTAGCGGAGGATCTAGCGGAGG	1_wt_control_peptides	SNRPD3	557	0.3985637342908438	1.4928876703399592
9049	5087	7607	hblOligo229866_Cat1	9049	NM_4175	2.0	ATGAGTAATATCATCACAGTTACATACCGCGACGGGCGCGTCGCTCAACTTGAGCAAGTTTATATTCGCGGCAGCAAGATCCGCTTCCTCATTTTGCCTGACATGCTTAAAAACGCCCCTATGTTGAAAAGTATGAAAAACAAGAATCAGGGGTCTGGGGCAGGCCGCGGGAAAGCAGCAATTCTCAAGGCCCAGGTTGCCGCACGCGGTCGCGGGCGCGGCATGGGCCGCGGGAACATCTTTCAAAAGCGCCGCTCTAGCGGAGGATCTAGCGGAGG	atgagtaatatcatcacagttacataccgcgacgggcgcgtcgctcaacttgagcaagtttatattcgcggcagcaagatccgcttcctcattttgcctgacatgcttaaaaacgcccctatgttgaaaagtatgaaaaacaagaatcaggggtctggggcaggccgcgggaaagcagcaattctcaaggcccaggttgccgcacgcggtcgcgggcgcggcatgggccgcgggaacatctttcaaaagcgccgc		ATCCACCGGTACCATGGCTAGCatgagtaatatcatcacagttacataccgcgacgggcgcgtcgctcaacttgagcaagtttatattcgcggcagcaagatccgcttcctcattttgcctgacatgcttaaaaacgcccctatgttgaaaagtatgaaaaacaagaatcaggggtctggggcaggccgcgggaaagcagcaattctcaaggcccaggttgccgcacgcggtcgcgggcgcggcatgggccgcgggaacatctttcaaaagcgccgcTCTAGCGGAGGATCTAGCGGAGG	1_wt_control_peptides	SNRPD3	12694	0.4007405073262959	1.5019602101182103
9438	170	1068	hblOligo95882_Cat1	9438	NM_4637	1.0	ACCTCCCGCAAGAAGGTCTTGTTGAAAGTGATTATCCTTGGCGATAGTGGCGTGGGGAAAACAAGCCTCATGAATCAATATGTTAACAAGAAATTCTCCAATCAGTACAAAGCAACCATCGGGGCTGATTTTTTGACAAAAGAAGTTATGGTGGACGATCGCTTGGTCACCATGCAGATTTGGGATACAGCCGGCCAAGAACGCTTTCAAAGCCTGGGGGTGGCCTTTTATCGCGGTGCTGATTGCTGTGTCCTTTCTAGCGGAGGATCTAGCGGAGG	acctcccgcaagaaggtcttgttgaaagtgattatccttggcgatagtggcgtggggaaaacaagcctcatgaatcaatatgttaacaagaaattctccaatcagtacaaagcaaccatcggggctgattttttgacaaaagaagttatggtggacgatcgcttggtcaccatgcagatttgggatacagccggccaagaacgctttcaaagcctgggggtggccttttatcgcggtgctgattgctgtgtcctt		ATCCACCGGTACCATGGCTAGCacctcccgcaagaaggtcttgttgaaagtgattatccttggcgatagtggcgtggggaaaacaagcctcatgaatcaatatgttaacaagaaattctccaatcagtacaaagcaaccatcggggctgattttttgacaaaagaagttatggtggacgatcgcttggtcaccatgcagatttgggatacagccggccaagaacgctttcaaagcctgggggtggccttttatcgcggtgctgattgctgtgtccttTCTAGCGGAGGATCTAGCGGAGG	1_wt_control_peptides	RAB7A	1238	0.13731825525040386	0.06659623782286772
9439	123	2475	hblOligo218698_Cat1	9439	NM_4637	2.0	TTGACAAAAGAAGTTATGGTGGACGATCGCTTGGTCACCATGCAGATTTGGGATACAGCCGGCCAAGAACGCTTTCAAAGCCTGGGGGTGGCCTTTTATCGCGGTGCTGATTGCTGTGTCCTTGTTTTCGACGTTACTGCTCCAAATACCTTCAAAACTCTGGACTCATGGCGCGACGAGTTTCTCATCCAAGCATCCCCACGCGATCCAGAAAATTTTCCTTTTGTTGTTCTGGGTAATAAGATTGACCTGGAGTCTAGCGGAGGATCTAGCGGAGG	ttgacaaaagaagttatggtggacgatcgcttggtcaccatgcagatttgggatacagccggccaagaacgctttcaaagcctgggggtggccttttatcgcggtgctgattgctgtgtccttgttttcgacgttactgctccaaataccttcaaaactctggactcatggcgcgacgagtttctcatccaagcatccccacgcgatccagaaaattttccttttgttgttctgggtaataagattgacctggag		ATCCACCGGTACCATGGCTAGCttgacaaaagaagttatggtggacgatcgcttggtcaccatgcagatttgggatacagccggccaagaacgctttcaaagcctgggggtggccttttatcgcggtgctgattgctgtgtccttgttttcgacgttactgctccaaataccttcaaaactctggactcatggcgcgacgagtttctcatccaagcatccccacgcgatccagaaaattttccttttgttgttctgggtaataagattgacctggagTCTAGCGGAGGATCTAGCGGAGG	1_wt_control_peptides	RAB7A	2598	0.04734411085450346	-1.097470499337627
9441	98	395	hblOligo218699_Cat1	9441	NM_4637	4.0	CTGGGTAATAAGATTGACCTGGAGAATCGCCAGGTTGCCACTAAGCGCGCCCAGGCATGGTGTTATAGCAAAAACAACATCCCATACTTCGAAACATCCGCTAAAGAAGCCATTAATGTCGAACAAGCATTCCAAACAATTGCACGCAACGCCCTCAAACAGGAGACAGAGGTCGAACTTTACAATGAATTTCCTGAACCTATCAAACTCGACAAGAACGATCGCGCCAAAGCTTCTGCTGAGAGTTGTTCATGTTCTAGCGGAGGATCTAGCGGAGG	ctgggtaataagattgacctggagaatcgccaggttgccactaagcgcgcccaggcatggtgttatagcaaaaacaacatcccatacttcgaaacatccgctaaagaagccattaatgtcgaacaagcattccaaacaattgcacgcaacgccctcaaacaggagacagaggtcgaactttacaatgaatttcctgaacctatcaaactcgacaagaacgatcgcgccaaagcttctgctgagagttgttcatgt		ATCCACCGGTACCATGGCTAGCctgggtaataagattgacctggagaatcgccaggttgccactaagcgcgcccaggcatggtgttatagcaaaaacaacatcccatacttcgaaacatccgctaaagaagccattaatgtcgaacaagcattccaaacaattgcacgcaacgccctcaaacaggagacagaggtcgaactttacaatgaatttcctgaacctatcaaactcgacaagaacgatcgcgccaaagcttctgctgagagttgttcatgtTCTAGCGGAGGATCTAGCGGAGG	1_wt_control_peptides	RAB7A	493	0.19878296146044624	0.5104225340621964
10378	854	3708	hblOligo97536_Cat1	10378	NM_5669	1.0	TCTGCCGCAATGCGCGAGCGCTTCGATCGCTTCTTGCATGAGAAGAACTGCATGACTGACCTCCTTGCCAAGTTGGAGGCTAAAACTGGGGTGAACCGCAGTTTCATTGCTCTGGGTGTTATCGGCCTCGTGGCTCTCTACCTCGTTTTCGGCTATGGGGCCAGTCTGCTTTGTAACTTGATCGGCTTCGGCTACCCTGCTTACATTAGCATCAAAGCTATCGAGTCTCCTAATAAGGAGGATGACACCCAATGGTCTAGCGGAGGATCTAGCGGAGG	tctgccgcaatgcgcgagcgcttcgatcgcttcttgcatgagaagaactgcatgactgacctccttgccaagttggaggctaaaactggggtgaaccgcagtttcattgctctgggtgttatcggcctcgtggctctctacctcgttttcggctatggggccagtctgctttgtaacttgatcggcttcggctaccctgcttacattagcatcaaagctatcgagtctcctaataaggaggatgacacccaatgg		ATCCACCGGTACCATGGCTAGCtctgccgcaatgcgcgagcgcttcgatcgcttcttgcatgagaagaactgcatgactgacctccttgccaagttggaggctaaaactggggtgaaccgcagtttcattgctctgggtgttatcggcctcgtggctctctacctcgttttcggctatggggccagtctgctttgtaacttgatcggcttcggctaccctgcttacattagcatcaaagctatcgagtctcctaataaggaggatgacacccaatggTCTAGCGGAGGATCTAGCGGAGG	1_wt_control_peptides	REEP5	4562	0.18719859710653222	0.4360240873955705
10379	82	199	hblOligo220223_Cat1	10379	NM_5669	2.0	GCTCTCTACCTCGTTTTCGGCTATGGGGCCAGTCTGCTTTGTAACTTGATCGGCTTCGGCTACCCTGCTTACATTAGCATCAAAGCTATCGAGTCTCCTAATAAGGAGGATGACACCCAATGGTTGACTTACTGGGTCGTGTATGGGGTTTTCAGCATTGCCGAATTTTTTAGTGACATCTTCTTGAGTTGGTTTCCTTTTTACTACATGCTGAAATGCGGTTTTCTCCTTTGGTGCATGGCTCCATCACCTAGCTCTAGCGGAGGATCTAGCGGAGG	gctctctacctcgttttcggctatggggccagtctgctttgtaacttgatcggcttcggctaccctgcttacattagcatcaaagctatcgagtctcctaataaggaggatgacacccaatggttgacttactgggtcgtgtatggggttttcagcattgccgaattttttagtgacatcttcttgagttggtttcctttttactacatgctgaaatgcggttttctcctttggtgcatggctccatcacctagc		ATCCACCGGTACCATGGCTAGCgctctctacctcgttttcggctatggggccagtctgctttgtaacttgatcggcttcggctaccctgcttacattagcatcaaagctatcgagtctcctaataaggaggatgacacccaatggttgacttactgggtcgtgtatggggttttcagcattgccgaattttttagtgacatcttcttgagttggtttcctttttactacatgctgaaatgcggttttctcctttggtgcatggctccatcacctagcTCTAGCGGAGGATCTAGCGGAGG	1_wt_control_peptides	REEP5	281	0.2918149466192171	1.017755242832507
10380	11	340	hblOligo97537_Cat1	10380	NM_5669	3.0	GTCGTGTATGGGGTTTTCAGCATTGCCGAATTTTTTAGTGACATCTTCTTGAGTTGGTTTCCTTTTTACTACATGCTGAAATGCGGTTTTCTCCTTTGGTGCATGGCTCCATCACCTAGCAACGGTGCTGAGCTTCTCTATAAACGCATCATTCGCCCTTTCTTTCTTAAGCACGAATCCCAGATGGACAGCGTGGTTAAGGACCTCAAAGACAAAGCCAAAGAGACAGCAGATGCCATCACCAAGGAGGCCAAATCTAGCGGAGGATCTAGCGGAGG	gtcgtgtatggggttttcagcattgccgaattttttagtgacatcttcttgagttggtttcctttttactacatgctgaaatgcggttttctcctttggtgcatggctccatcacctagcaacggtgctgagcttctctataaacgcatcattcgccctttctttcttaagcacgaatcccagatggacagcgtggttaaggacctcaaagacaaagccaaagagacagcagatgccatcaccaaggaggccaaa		ATCCACCGGTACCATGGCTAGCgtcgtgtatggggttttcagcattgccgaattttttagtgacatcttcttgagttggtttcctttttactacatgctgaaatgcggttttctcctttggtgcatggctccatcacctagcaacggtgctgagcttctctataaacgcatcattcgccctttctttcttaagcacgaatcccagatggacagcgtggttaaggacctcaaagacaaagccaaagagacagcagatgccatcaccaaggaggccaaaTCTAGCGGAGGATCTAGCGGAGG	1_wt_control_peptides	REEP5	351	0.03133903133903134	-1.52670952451909
10381	157	2578	hblOligo220224_Cat1	10381	NM_5669	4.0	ATCTTCTTGAGTTGGTTTCCTTTTTACTACATGCTGAAATGCGGTTTTCTCCTTTGGTGCATGGCTCCATCACCTAGCAACGGTGCTGAGCTTCTCTATAAACGCATCATTCGCCCTTTCTTTCTTAAGCACGAATCCCAGATGGACAGCGTGGTTAAGGACCTCAAAGACAAAGCCAAAGAGACAGCAGATGCCATCACCAAGGAGGCCAAAAAAGCCACCGTTAATCTCCTGGGGGAGGAAAAGAAAAGCACCTCTAGCGGAGGATCTAGCGGAGG	atcttcttgagttggtttcctttttactacatgctgaaatgcggttttctcctttggtgcatggctccatcacctagcaacggtgctgagcttctctataaacgcatcattcgccctttctttcttaagcacgaatcccagatggacagcgtggttaaggacctcaaagacaaagccaaagagacagcagatgccatcaccaaggaggccaaaaaagccaccgttaatctcctgggggaggaaaagaaaagcacc		ATCCACCGGTACCATGGCTAGCatcttcttgagttggtttcctttttactacatgctgaaatgcggttttctcctttggtgcatggctccatcacctagcaacggtgctgagcttctctataaacgcatcattcgccctttctttcttaagcacgaatcccagatggacagcgtggttaaggacctcaaagacaaagccaaagagacagcagatgccatcaccaaggaggccaaaaaagccaccgttaatctcctgggggaggaaaagaaaagcaccTCTAGCGGAGGATCTAGCGGAGG	1_wt_control_peptides	REEP5	2735	0.05740402193784278	-0.8941825578580784
10444	82	456	hblOligo123511_Cat1	10444	NM_57180	1.0	GCTGGGCATCGCCTCGTGCTTGTCCTGGGCGATCTTCACATTCCTCACCGCTGCAATAGTTTGCCTGCAAAGTTTAAAAAATTGCTCGTCCCTGGTAAGATTCAGCACATTCTTTGCACAGGGAATCTGTGCACCAAGGAATCCTACGATTACCTTAAAACCCTCGCAGGGGATGTCCATATCGTTCGCGGTGATTTCGACGAGAATCTCAACTACCCTGAACAGAAGGTCGTTACCGTCGGTCAATTTAAAATTTCTAGCGGAGGATCTAGCGGAGG	gctgggcatcgcctcgtgcttgtcctgggcgatcttcacattcctcaccgctgcaatagtttgcctgcaaagtttaaaaaattgctcgtccctggtaagattcagcacattctttgcacagggaatctgtgcaccaaggaatcctacgattaccttaaaaccctcgcaggggatgtccatatcgttcgcggtgatttcgacgagaatctcaactaccctgaacagaaggtcgttaccgtcggtcaatttaaaatt		ATCCACCGGTACCATGGCTAGCgctgggcatcgcctcgtgcttgtcctgggcgatcttcacattcctcaccgctgcaatagtttgcctgcaaagtttaaaaaattgctcgtccctggtaagattcagcacattctttgcacagggaatctgtgcaccaaggaatcctacgattaccttaaaaccctcgcaggggatgtccatatcgttcgcggtgatttcgacgagaatctcaactaccctgaacagaaggtcgttaccgtcggtcaatttaaaattTCTAGCGGAGGATCTAGCGGAGG	1_wt_control_peptides	VPS29	538	0.1524163568773234	0.1885672580426132
10445	3	667	hblOligo244196_Cat1	10445	NM_57180	2.0	ACCAAGGAATCCTACGATTACCTTAAAACCCTCGCAGGGGATGTCCATATCGTTCGCGGTGATTTCGACGAGAATCTCAACTACCCTGAACAGAAGGTCGTTACCGTCGGTCAATTTAAAATTGGCCTGATCCACGGCCACCAAGTCATCCCTTGGGGCGATATGGCCAGCCTTGCCCTCTTGCAACGCCAGTTTGATGTGGACATCCTCATTTCTGGCCATACACATAAATTTGAAGCTTTTGAACATGAGAACTCTAGCGGAGGATCTAGCGGAGG	accaaggaatcctacgattaccttaaaaccctcgcaggggatgtccatatcgttcgcggtgatttcgacgagaatctcaactaccctgaacagaaggtcgttaccgtcggtcaatttaaaattggcctgatccacggccaccaagtcatcccttggggcgatatggccagccttgccctcttgcaacgccagtttgatgtggacatcctcatttctggccatacacataaatttgaagcttttgaacatgagaac		ATCCACCGGTACCATGGCTAGCaccaaggaatcctacgattaccttaaaaccctcgcaggggatgtccatatcgttcgcggtgatttcgacgagaatctcaactaccctgaacagaaggtcgttaccgtcggtcaatttaaaattggcctgatccacggccaccaagtcatcccttggggcgatatggccagccttgccctcttgcaacgccagtttgatgtggacatcctcatttctggccatacacataaatttgaagcttttgaacatgagaacTCTAGCGGAGGATCTAGCGGAGG	1_wt_control_peptides	VPS29	670	0.004477611940298508	-3.499836936954768
10446	31	296	hblOligo123512_Cat1	10446	NM_57180	3.0	GGCCACCAAGTCATCCCTTGGGGCGATATGGCCAGCCTTGCCCTCTTGCAACGCCAGTTTGATGTGGACATCCTCATTTCTGGCCATACACATAAATTTGAAGCTTTTGAACATGAGAACAAATTCTACATTAATCCAGGCTCCGCCACCGGCGCTTACAACGCTTTGGAGACAAATATTATTCCTTCATTCGTGCTTATGGACATCCAAGCCTCCACCGTCGTTACATACGTCTATCAGTTGATCGGGGATGACTCTAGCGGAGGATCTAGCGGAGG	ggccaccaagtcatcccttggggcgatatggccagccttgccctcttgcaacgccagtttgatgtggacatcctcatttctggccatacacataaatttgaagcttttgaacatgagaacaaattctacattaatccaggctccgccaccggcgcttacaacgctttggagacaaatattattccttcattcgtgcttatggacatccaagcctccaccgtcgttacatacgtctatcagttgatcggggatgac		ATCCACCGGTACCATGGCTAGCggccaccaagtcatcccttggggcgatatggccagccttgccctcttgcaacgccagtttgatgtggacatcctcatttctggccatacacataaatttgaagcttttgaacatgagaacaaattctacattaatccaggctccgccaccggcgcttacaacgctttggagacaaatattattccttcattcgtgcttatggacatccaagcctccaccgtcgttacatacgtctatcagttgatcggggatgacTCTAGCGGAGGATCTAGCGGAGG	1_wt_control_peptides	VPS29	327	0.09480122324159021	-0.35203142954616795
10447	5	80	hblOligo244197_Cat1	10447	NM_57180	4.0	AGCCTTGCCCTCTTGCAACGCCAGTTTGATGTGGACATCCTCATTTCTGGCCATACACATAAATTTGAAGCTTTTGAACATGAGAACAAATTCTACATTAATCCAGGCTCCGCCACCGGCGCTTACAACGCTTTGGAGACAAATATTATTCCTTCATTCGTGCTTATGGACATCCAAGCCTCCACCGTCGTTACATACGTCTATCAGTTGATCGGGGATGACGTTAAAGTTGAGCGCATTGAATATAAAAAGCCTTCTAGCGGAGGATCTAGCGGAGG	agccttgccctcttgcaacgccagtttgatgtggacatcctcatttctggccatacacataaatttgaagcttttgaacatgagaacaaattctacattaatccaggctccgccaccggcgcttacaacgctttggagacaaatattattccttcattcgtgcttatggacatccaagcctccaccgtcgttacatacgtctatcagttgatcggggatgacgttaaagttgagcgcattgaatataaaaagcct		ATCCACCGGTACCATGGCTAGCagccttgccctcttgcaacgccagtttgatgtggacatcctcatttctggccatacacataaatttgaagcttttgaacatgagaacaaattctacattaatccaggctccgccaccggcgcttacaacgctttggagacaaatattattccttcattcgtgcttatggacatccaagcctccaccgtcgttacatacgtctatcagttgatcggggatgacgttaaagttgagcgcattgaatataaaaagcctTCTAGCGGAGGATCTAGCGGAGG	1_wt_control_peptides	VPS29	85	0.058823529411764705	-0.8682479019470348
11373	59	4146	hblOligo123071_Cat1	11373	NM_7126	1.0	GCTTCCGGTGCTGACTCTAAAGGCGACGACTTGAGCACCGCTATTCTTAAGCAGAAAAACCGCCCAAATCGCCTGATTGTTGATGAGGCTATCAACGAGGATAACTCTGTGGTTTCCTTGAGCCAACCAAAGATGGATGAACTCCAATTGTTCCGCGGGGACACTGTTCTCCTGAAAGGTAAGAAGCGCCGCGAAGCCGTTTGCATTGTTCTTTCCGATGACACATGTAGTGACGAAAAGATCCGCATGAATCGCTCTAGCGGAGGATCTAGCGGAGG	gcttccggtgctgactctaaaggcgacgacttgagcaccgctattcttaagcagaaaaaccgcccaaatcgcctgattgttgatgaggctatcaacgaggataactctgtggtttccttgagccaaccaaagatggatgaactccaattgttccgcggggacactgttctcctgaaaggtaagaagcgccgcgaagccgtttgcattgttctttccgatgacacatgtagtgacgaaaagatccgcatgaatcgc		ATCCACCGGTACCATGGCTAGCgcttccggtgctgactctaaaggcgacgacttgagcaccgctattcttaagcagaaaaaccgcccaaatcgcctgattgttgatgaggctatcaacgaggataactctgtggtttccttgagccaaccaaagatggatgaactccaattgttccgcggggacactgttctcctgaaaggtaagaagcgccgcgaagccgtttgcattgttctttccgatgacacatgtagtgacgaaaagatccgcatgaatcgcTCTAGCGGAGGATCTAGCGGAGG	1_wt_control_peptides	VCP	4205	0.01403091557669441	-2.34802102879726
11374	106	490	hblOligo243791_Cat1	11374	NM_7126	2.0	GATGAACTCCAATTGTTCCGCGGGGACACTGTTCTCCTGAAAGGTAAGAAGCGCCGCGAAGCCGTTTGCATTGTTCTTTCCGATGACACATGTAGTGACGAAAAGATCCGCATGAATCGCGTTGTGCGCAATAATCTCCGCGTCCGCCTTGGTGATGTTATCAGCATCCAGCCTTGCCCTGATGTCAAATATGGCAAGCGCATTCATGTGCTCCCTATTGATGACACCGTGGAGGGTATTACTGGGAACCTTTTTTCTAGCGGAGGATCTAGCGGAGG	gatgaactccaattgttccgcggggacactgttctcctgaaaggtaagaagcgccgcgaagccgtttgcattgttctttccgatgacacatgtagtgacgaaaagatccgcatgaatcgcgttgtgcgcaataatctccgcgtccgccttggtgatgttatcagcatccagccttgccctgatgtcaaatatggcaagcgcattcatgtgctccctattgatgacaccgtggagggtattactgggaaccttttt		ATCCACCGGTACCATGGCTAGCgatgaactccaattgttccgcggggacactgttctcctgaaaggtaagaagcgccgcgaagccgtttgcattgttctttccgatgacacatgtagtgacgaaaagatccgcatgaatcgcgttgtgcgcaataatctccgcgtccgccttggtgatgttatcagcatccagccttgccctgatgtcaaatatggcaagcgcattcatgtgctccctattgatgacaccgtggagggtattactgggaacctttttTCTAGCGGAGGATCTAGCGGAGG	1_wt_control_peptides	VCP	596	0.17785234899328858	0.3733745233001411
11375	2299	2624	hblOligo123072_Cat1	11375	NM_7126	3.0	AATCTCCGCGTCCGCCTTGGTGATGTTATCAGCATCCAGCCTTGCCCTGATGTCAAATATGGCAAGCGCATTCATGTGCTCCCTATTGATGACACCGTGGAGGGTATTACTGGGAACCTTTTTGAAGTTTACTTGAAACCATACTTTCTCGAAGCCTATCGCCCAATTCGCAAAGGCGACATCTTCCTCGTTCGCGGTGGTATGCGCGCAGTCGAGTTTAAAGTGGTTGAGACAGACCCAAGTCCATACTGCATTTCTAGCGGAGGATCTAGCGGAGG	aatctccgcgtccgccttggtgatgttatcagcatccagccttgccctgatgtcaaatatggcaagcgcattcatgtgctccctattgatgacaccgtggagggtattactgggaacctttttgaagtttacttgaaaccatactttctcgaagcctatcgcccaattcgcaaaggcgacatcttcctcgttcgcggtggtatgcgcgcagtcgagtttaaagtggttgagacagacccaagtccatactgcatt		ATCCACCGGTACCATGGCTAGCaatctccgcgtccgccttggtgatgttatcagcatccagccttgccctgatgtcaaatatggcaagcgcattcatgtgctccctattgatgacaccgtggagggtattactgggaacctttttgaagtttacttgaaaccatactttctcgaagcctatcgcccaattcgcaaaggcgacatcttcctcgttcgcggtggtatgcgcgcagtcgagtttaaagtggttgagacagacccaagtccatactgcattTCTAGCGGAGGATCTAGCGGAGG	1_wt_control_peptides	VCP	4923	0.466991671744871	1.7721151949919483
11376	115	1189	hblOligo243792_Cat1	11376	NM_7126	4.0	AAACCATACTTTCTCGAAGCCTATCGCCCAATTCGCAAAGGCGACATCTTCCTCGTTCGCGGTGGTATGCGCGCAGTCGAGTTTAAAGTGGTTGAGACAGACCCAAGTCCATACTGCATTGTTGCTCCTGATACCGTGATTCACTGTGAAGGTGAGCCTATCAAGCGCGAGGACGAAGAGGAATCTCTCAATGAGGTTGGTTACGATGATATCGGCGGTTGCCGCAAGCAGCTCGCCCAAATCAAAGAGATGGTGTCTAGCGGAGGATCTAGCGGAGG	aaaccatactttctcgaagcctatcgcccaattcgcaaaggcgacatcttcctcgttcgcggtggtatgcgcgcagtcgagtttaaagtggttgagacagacccaagtccatactgcattgttgctcctgataccgtgattcactgtgaaggtgagcctatcaagcgcgaggacgaagaggaatctctcaatgaggttggttacgatgatatcggcggttgccgcaagcagctcgcccaaatcaaagagatggtg		ATCCACCGGTACCATGGCTAGCaaaccatactttctcgaagcctatcgcccaattcgcaaaggcgacatcttcctcgttcgcggtggtatgcgcgcagtcgagtttaaagtggttgagacagacccaagtccatactgcattgttgctcctgataccgtgattcactgtgaaggtgagcctatcaagcgcgaggacgaagaggaatctctcaatgaggttggttacgatgatatcggcggttgccgcaagcagctcgcccaaatcaaagagatggtgTCTAGCGGAGGATCTAGCGGAGG	1_wt_control_peptides	VCP	1304	0.08819018404907976	-0.4315949480347856
11378	190	114	hblOligo243793_Cat1	11378	NM_7126	6.0	CACCCAGCACTTTTCAAGGCCATCGGCGTGAAGCCTCCTCGCGGGATCCTGCTGTATGGCCCTCCAGGCACCGGCAAGACACTTATCGCTCGCGCCGTGGCTAACGAGACTGGGGCATTTTTCTTTCTCATCAATGGGCCTGAAATCATGAGTAAACTGGCTGGTGAATCTGAGTCTAACCTGCGCAAAGCTTTTGAGGAAGCCGAAAAAAACGCACCTGCAATTATTTTCATCGATGAATTGGACGCAATTGCCTCTAGCGGAGGATCTAGCGGAGG	cacccagcacttttcaaggccatcggcgtgaagcctcctcgcgggatcctgctgtatggccctccaggcaccggcaagacacttatcgctcgcgccgtggctaacgagactggggcatttttctttctcatcaatgggcctgaaatcatgagtaaactggctggtgaatctgagtctaacctgcgcaaagcttttgaggaagccgaaaaaaacgcacctgcaattattttcatcgatgaattggacgcaattgcc		ATCCACCGGTACCATGGCTAGCcacccagcacttttcaaggccatcggcgtgaagcctcctcgcgggatcctgctgtatggccctccaggcaccggcaagacacttatcgctcgcgccgtggctaacgagactggggcatttttctttctcatcaatgggcctgaaatcatgagtaaactggctggtgaatctgagtctaacctgcgcaaagcttttgaggaagccgaaaaaaacgcacctgcaattattttcatcgatgaattggacgcaattgccTCTAGCGGAGGATCTAGCGGAGG	1_wt_control_peptides	VCP	304	0.625	2.415166444058737
11380	283	3973	hblOligo243794_Cat1	11380	NM_7126	8.0	ACTCACGGCGAGGTCGAACGCCGCATTGTGAGTCAGCTGCTTACTCTGATGGATGGCCTTAAACAACGCGCACACGTCATCGTGATGGCCGCTACAAACCGCCCAAATTCCATCGATCCAGCCCTTCGCCGCTTCGGGCGCTTTGATCGCGAGGTTGACATCGGCATTCCTGACGCAACAGGCCGCCTGGAAATTCTTCAGATCCATACTAAAAACATGAAACTTGCTGACGACGTCGATCTTGAGCAAGTCGCATCTAGCGGAGGATCTAGCGGAGG	actcacggcgaggtcgaacgccgcattgtgagtcagctgcttactctgatggatggccttaaacaacgcgcacacgtcatcgtgatggccgctacaaaccgcccaaattccatcgatccagcccttcgccgcttcgggcgctttgatcgcgaggttgacatcggcattcctgacgcaacaggccgcctggaaattcttcagatccatactaaaaacatgaaacttgctgacgacgtcgatcttgagcaagtcgca		ATCCACCGGTACCATGGCTAGCactcacggcgaggtcgaacgccgcattgtgagtcagctgcttactctgatggatggccttaaacaacgcgcacacgtcatcgtgatggccgctacaaaccgcccaaattccatcgatccagcccttcgccgcttcgggcgctttgatcgcgaggttgacatcggcattcctgacgcaacaggccgcctggaaattcttcagatccatactaaaaacatgaaacttgctgacgacgtcgatcttgagcaagtcgcaTCTAGCGGAGGATCTAGCGGAGG	1_wt_control_peptides	VCP	4256	0.06649436090225563	-0.7374890378786152
11381	136	1263	hblOligo123075_Cat1	11381	NM_7126	9.0	GGGCGCTTTGATCGCGAGGTTGACATCGGCATTCCTGACGCAACAGGCCGCCTGGAAATTCTTCAGATCCATACTAAAAACATGAAACTTGCTGACGACGTCGATCTTGAGCAAGTCGCAAATGAAACACACGGCCATGTTGGCGCCGATCTCGCCGCATTGTGCTCAGAAGCCGCATTGCAGGCAATCCGCAAAAAGATGGACCTCATCGACTTGGAAGACGAAACCATTGACGCCGAGGTCATGAACTCCCTGTCTAGCGGAGGATCTAGCGGAGG	gggcgctttgatcgcgaggttgacatcggcattcctgacgcaacaggccgcctggaaattcttcagatccatactaaaaacatgaaacttgctgacgacgtcgatcttgagcaagtcgcaaatgaaacacacggccatgttggcgccgatctcgccgcattgtgctcagaagccgcattgcaggcaatccgcaaaaagatggacctcatcgacttggaagacgaaaccattgacgccgaggtcatgaactccctg		ATCCACCGGTACCATGGCTAGCgggcgctttgatcgcgaggttgacatcggcattcctgacgcaacaggccgcctggaaattcttcagatccatactaaaaacatgaaacttgctgacgacgtcgatcttgagcaagtcgcaaatgaaacacacggccatgttggcgccgatctcgccgcattgtgctcagaagccgcattgcaggcaatccgcaaaaagatggacctcatcgacttggaagacgaaaccattgacgccgaggtcatgaactccctgTCTAGCGGAGGATCTAGCGGAGG	1_wt_control_peptides	VCP	1399	0.09721229449606862	-0.3242494163216929
11382	88	498	hblOligo243795_Cat1	11382	NM_7126	10.0	CATGTTGGCGCCGATCTCGCCGCATTGTGCTCAGAAGCCGCATTGCAGGCAATCCGCAAAAAGATGGACCTCATCGACTTGGAAGACGAAACCATTGACGCCGAGGTCATGAACTCCCTGGCTGTGACTATGGATGACTTTCGCTGGGCCCTGAGTCAATCTAACCCTAGCGCCCTTCGCGAGACTGTTGTGGAAGTTCCACAAGTGACTTGGGAGGATATTGGCGGTCTGGAAGATGTGAAACGCGAATTGCAGTCTAGCGGAGGATCTAGCGGAGG	catgttggcgccgatctcgccgcattgtgctcagaagccgcattgcaggcaatccgcaaaaagatggacctcatcgacttggaagacgaaaccattgacgccgaggtcatgaactccctggctgtgactatggatgactttcgctgggccctgagtcaatctaaccctagcgcccttcgcgagactgttgtggaagttccacaagtgacttgggaggatattggcggtctggaagatgtgaaacgcgaattgcag		ATCCACCGGTACCATGGCTAGCcatgttggcgccgatctcgccgcattgtgctcagaagccgcattgcaggcaatccgcaaaaagatggacctcatcgacttggaagacgaaaccattgacgccgaggtcatgaactccctggctgtgactatggatgactttcgctgggccctgagtcaatctaaccctagcgcccttcgcgagactgttgtggaagttccacaagtgacttgggaggatattggcggtctggaagatgtgaaacgcgaattgcagTCTAGCGGAGGATCTAGCGGAGG	1_wt_control_peptides	VCP	586	0.15017064846416384	0.17107755774629996
11383	1610	5181	hblOligo123076_Cat1	11383	NM_7126	11.0	GACTTTCGCTGGGCCCTGAGTCAATCTAACCCTAGCGCCCTTCGCGAGACTGTTGTGGAAGTTCCACAAGTGACTTGGGAGGATATTGGCGGTCTGGAAGATGTGAAACGCGAATTGCAGGAGCTTGTTCAGTATCCAGTGGAACACCCTGACAAATTTTTGAAGTTTGGCATGACCCCAAGTAAGGGTGTGCTGTTCTATGGGCCACCAGGCTGCGGGAAAACTTTGCTGGCCAAGGCCATTGCCAATGAGTGTTCTAGCGGAGGATCTAGCGGAGG	gactttcgctgggccctgagtcaatctaaccctagcgcccttcgcgagactgttgtggaagttccacaagtgacttgggaggatattggcggtctggaagatgtgaaacgcgaattgcaggagcttgttcagtatccagtggaacaccctgacaaatttttgaagtttggcatgaccccaagtaagggtgtgctgttctatgggccaccaggctgcgggaaaactttgctggccaaggccattgccaatgagtgt		ATCCACCGGTACCATGGCTAGCgactttcgctgggccctgagtcaatctaaccctagcgcccttcgcgagactgttgtggaagttccacaagtgacttgggaggatattggcggtctggaagatgtgaaacgcgaattgcaggagcttgttcagtatccagtggaacaccctgacaaatttttgaagtttggcatgaccccaagtaagggtgtgctgttctatgggccaccaggctgcgggaaaactttgctggccaaggccattgccaatgagtgtTCTAGCGGAGGATCTAGCGGAGG	1_wt_control_peptides	VCP	6791	0.23707848623177735	0.7355769114564668
11384	240	16334	hblOligo243796_Cat1	11384	NM_7126	12.0	CCAGTGGAACACCCTGACAAATTTTTGAAGTTTGGCATGACCCCAAGTAAGGGTGTGCTGTTCTATGGGCCACCAGGCTGCGGGAAAACTTTGCTGGCCAAGGCCATTGCCAATGAGTGTCAGGCAAATTTTATCTCAATCAAGGGTCCAGAGCTCCTTACCATGTGGTTCGGGGAGTCCGAAGCAAACGTGCGCGAGATCTTCGATAAGGCTCGCCAAGCAGCACCTTGTGTCTTGTTCTTCGATGAGCTTGACTCTAGCGGAGGATCTAGCGGAGG	ccagtggaacaccctgacaaatttttgaagtttggcatgaccccaagtaagggtgtgctgttctatgggccaccaggctgcgggaaaactttgctggccaaggccattgccaatgagtgtcaggcaaattttatctcaatcaagggtccagagctccttaccatgtggttcggggagtccgaagcaaacgtgcgcgagatcttcgataaggctcgccaagcagcaccttgtgtcttgttcttcgatgagcttgac		ATCCACCGGTACCATGGCTAGCccagtggaacaccctgacaaatttttgaagtttggcatgaccccaagtaagggtgtgctgttctatgggccaccaggctgcgggaaaactttgctggccaaggccattgccaatgagtgtcaggcaaattttatctcaatcaagggtccagagctccttaccatgtggttcggggagtccgaagcaaacgtgcgcgagatcttcgataaggctcgccaagcagcaccttgtgtcttgttcttcgatgagcttgacTCTAGCGGAGGATCTAGCGGAGG	1_wt_control_peptides	VCP	16574	0.014480511644744782	-2.3160243602834836
11385	3	2163	hblOligo123077_Cat1	11385	NM_7126	13.0	TCAATCAAGGGTCCAGAGCTCCTTACCATGTGGTTCGGGGAGTCCGAAGCAAACGTGCGCGAGATCTTCGATAAGGCTCGCCAAGCAGCACCTTGTGTCTTGTTCTTCGATGAGCTTGACTCCATCGCAAAAGCTCGCGGGGGGAACATCGGGGACGGCGGTGGTGCTGCCGATCGCGTGATTAACCAAATTTTGACCGAGATGGACGGTATGTCTACCAAAAAAAACGTGTTTATCATTGGCGCTACCAACCGCTCTAGCGGAGGATCTAGCGGAGG	tcaatcaagggtccagagctccttaccatgtggttcggggagtccgaagcaaacgtgcgcgagatcttcgataaggctcgccaagcagcaccttgtgtcttgttcttcgatgagcttgactccatcgcaaaagctcgcggggggaacatcggggacggcggtggtgctgccgatcgcgtgattaaccaaattttgaccgagatggacggtatgtctaccaaaaaaaacgtgtttatcattggcgctaccaaccgc		ATCCACCGGTACCATGGCTAGCtcaatcaagggtccagagctccttaccatgtggttcggggagtccgaagcaaacgtgcgcgagatcttcgataaggctcgccaagcagcaccttgtgtcttgttcttcgatgagcttgactccatcgcaaaagctcgcggggggaacatcggggacggcggtggtgctgccgatcgcgtgattaaccaaattttgaccgagatggacggtatgtctaccaaaaaaaacgtgtttatcattggcgctaccaaccgcTCTAGCGGAGGATCTAGCGGAGG	1_wt_control_peptides	VCP	2166	0.0013850415512465374	-4.676298316992203
11386	680	1215	hblOligo243797_Cat1	11386	NM_7126	14.0	CGCGGGGGGAACATCGGGGACGGCGGTGGTGCTGCCGATCGCGTGATTAACCAAATTTTGACCGAGATGGACGGTATGTCTACCAAAAAAAACGTGTTTATCATTGGCGCTACCAACCGCCCAGACATCATCGACCCAGCTATCCTTCGCCCTGGGCGCTTGGACCAACTTATTTATATCCCTTTGCCTGATGAAAAATCCCGCGTTGCTATCTTGAAGGCCAATTTGCGCAAATCACCTGTCGCTAAGGATGTTTCTAGCGGAGGATCTAGCGGAGG	cgcggggggaacatcggggacggcggtggtgctgccgatcgcgtgattaaccaaattttgaccgagatggacggtatgtctaccaaaaaaaacgtgtttatcattggcgctaccaaccgcccagacatcatcgacccagctatccttcgccctgggcgcttggaccaacttatttatatccctttgcctgatgaaaaatcccgcgttgctatcttgaaggccaatttgcgcaaatcacctgtcgctaaggatgtt		ATCCACCGGTACCATGGCTAGCcgcggggggaacatcggggacggcggtggtgctgccgatcgcgtgattaaccaaattttgaccgagatggacggtatgtctaccaaaaaaaacgtgtttatcattggcgctaccaaccgcccagacatcatcgacccagctatccttcgccctgggcgcttggaccaacttatttatatccctttgcctgatgaaaaatcccgcgttgctatcttgaaggccaatttgcgcaaatcacctgtcgctaaggatgttTCTAGCGGAGGATCTAGCGGAGG	1_wt_control_peptides	VCP	1895	0.35883905013192613	1.3239342626882498
11387	389	473	hblOligo123078_Cat1	11387	NM_7126	15.0	CCAGCTATCCTTCGCCCTGGGCGCTTGGACCAACTTATTTATATCCCTTTGCCTGATGAAAAATCCCGCGTTGCTATCTTGAAGGCCAATTTGCGCAAATCACCTGTCGCTAAGGATGTTGACCTGGAGTTCCTGGCAAAGATGACCAACGGGTTTAGTGGGGCTGACTTGACAGAGATTTGTCAACGCGCTTGTAAATTGGCCATTCGCGAATCTATCGAGAGTGAAATTCGCCGCGAACGCGAGCGCCAAACCTCTAGCGGAGGATCTAGCGGAGG	ccagctatccttcgccctgggcgcttggaccaacttatttatatccctttgcctgatgaaaaatcccgcgttgctatcttgaaggccaatttgcgcaaatcacctgtcgctaaggatgttgacctggagttcctggcaaagatgaccaacgggtttagtggggctgacttgacagagatttgtcaacgcgcttgtaaattggccattcgcgaatctatcgagagtgaaattcgccgcgaacgcgagcgccaaacc		ATCCACCGGTACCATGGCTAGCccagctatccttcgccctgggcgcttggaccaacttatttatatccctttgcctgatgaaaaatcccgcgttgctatcttgaaggccaatttgcgcaaatcacctgtcgctaaggatgttgacctggagttcctggcaaagatgaccaacgggtttagtggggctgacttgacagagatttgtcaacgcgcttgtaaattggccattcgcgaatctatcgagagtgaaattcgccgcgaacgcgagcgccaaaccTCTAGCGGAGGATCTAGCGGAGG	1_wt_control_peptides	VCP	862	0.45127610208816704	1.7088247754192596
11388	8	175	hblOligo243798_Cat1	11388	NM_7126	16.0	GCAAAGATGACCAACGGGTTTAGTGGGGCTGACTTGACAGAGATTTGTCAACGCGCTTGTAAATTGGCCATTCGCGAATCTATCGAGAGTGAAATTCGCCGCGAACGCGAGCGCCAAACCAATCCTAGTGCTATGGAGGTCGAGGAAGACGATCCAGTGCCTGAAATCCGCCGCGATCACTTTGAAGAGGCCATGCGCTTCGCACGCCGCTCAGTTTCAGATAACGACATCCGCAAGTATGAGATGTTCGCACAATCTAGCGGAGGATCTAGCGGAGG	gcaaagatgaccaacgggtttagtggggctgacttgacagagatttgtcaacgcgcttgtaaattggccattcgcgaatctatcgagagtgaaattcgccgcgaacgcgagcgccaaaccaatcctagtgctatggaggtcgaggaagacgatccagtgcctgaaatccgccgcgatcactttgaagaggccatgcgcttcgcacgccgctcagtttcagataacgacatccgcaagtatgagatgttcgcacaa		ATCCACCGGTACCATGGCTAGCgcaaagatgaccaacgggtttagtggggctgacttgacagagatttgtcaacgcgcttgtaaattggccattcgcgaatctatcgagagtgaaattcgccgcgaacgcgagcgccaaaccaatcctagtgctatggaggtcgaggaagacgatccagtgcctgaaatccgccgcgatcactttgaagaggccatgcgcttcgcacgccgctcagtttcagataacgacatccgcaagtatgagatgttcgcacaaTCTAGCGGAGGATCTAGCGGAGG	1_wt_control_peptides	VCP	183	0.04371584699453552	-1.181003611950932
11389	4428	11982	hblOligo123079_Cat1	11389	NM_7126	17.0	GAGGTCGAGGAAGACGATCCAGTGCCTGAAATCCGCCGCGATCACTTTGAAGAGGCCATGCGCTTCGCACGCCGCTCAGTTTCAGATAACGACATCCGCAAGTATGAGATGTTCGCACAAACTCTTCAACAGTCTCGCGGCTTCGGGTCATTTCGCTTTCCTTCCGGGAACCAAGGTGGCGCCGGCCCTTCCCAAGGTAGCGGCGGCGGGACAGGCGGCTCCGTGTACACCGAAGACAATGACGACGACCTGTATTCTAGCGGAGGATCTAGCGGAGG	gaggtcgaggaagacgatccagtgcctgaaatccgccgcgatcactttgaagaggccatgcgcttcgcacgccgctcagtttcagataacgacatccgcaagtatgagatgttcgcacaaactcttcaacagtctcgcggcttcgggtcatttcgctttccttccgggaaccaaggtggcgccggcccttcccaaggtagcggcggcgggacaggcggctccgtgtacaccgaagacaatgacgacgacctgtat		ATCCACCGGTACCATGGCTAGCgaggtcgaggaagacgatccagtgcctgaaatccgccgcgatcactttgaagaggccatgcgcttcgcacgccgctcagtttcagataacgacatccgcaagtatgagatgttcgcacaaactcttcaacagtctcgcggcttcgggtcatttcgctttccttccgggaaccaaggtggcgccggcccttcccaaggtagcggcggcgggacaggcggctccgtgtacaccgaagacaatgacgacgacctgtatTCTAGCGGAGGATCTAGCGGAGG	1_wt_control_peptides	VCP	16410	0.26983546617915904	0.9088833114774036
11805	5593	18647	hblOligo99806_Cat1	11805	NM_968	1.0	GCCTGCGCTCGCCCACTCATTAGTGTCTATAGCGAGAAGGGCGAAAGCTCTGGGAAAAATGTCACTCTGCCTGCTGTCTTTAAGGCCCCAATCCGCCCTGATATCGTTAACTTCGTTCACACCAATCTGCGCAAAAACAATCGCCAGCCTTACGCCGTTTCTGAACTGGCAGGGCATCAGACCAGCGCAGAATCCTGGGGCACAGGCCGCGCTGTCGCACGCATCCCACGCGTTCGCGGCGGGGGGACCCATCGCTCTAGCGGAGGATCTAGCGGAGG	gcctgcgctcgcccactcattagtgtctatagcgagaagggcgaaagctctgggaaaaatgtcactctgcctgctgtctttaaggccccaatccgccctgatatcgttaacttcgttcacaccaatctgcgcaaaaacaatcgccagccttacgccgtttctgaactggcagggcatcagaccagcgcagaatcctggggcacaggccgcgctgtcgcacgcatcccacgcgttcgcggcggggggacccatcgc		ATCCACCGGTACCATGGCTAGCgcctgcgctcgcccactcattagtgtctatagcgagaagggcgaaagctctgggaaaaatgtcactctgcctgctgtctttaaggccccaatccgccctgatatcgttaacttcgttcacaccaatctgcgcaaaaacaatcgccagccttacgccgtttctgaactggcagggcatcagaccagcgcagaatcctggggcacaggccgcgctgtcgcacgcatcccacgcgttcgcggcggggggacccatcgcTCTAGCGGAGGATCTAGCGGAGG	1_wt_control_peptides	Rpl4	24240	0.23073432343234324	0.7001713608902409
11806	1650	9384	hblOligo222304_Cat1	11806	NM_968	2.0	AAAAACAATCGCCAGCCTTACGCCGTTTCTGAACTGGCAGGGCATCAGACCAGCGCAGAATCCTGGGGCACAGGCCGCGCTGTCGCACGCATCCCACGCGTTCGCGGCGGGGGGACCCATCGCTCAGGTCAGGGGGCCTTTGGGAATATGTGCCGCGGTGGCCGCATGTTCGCACCTACAAAGACATGGCGCCGCTGGCACCGCCGCGTCAATACTACTCAGAAGCGCTATGCTATTTGTTCTGCATTGGCTGCTTCTAGCGGAGGATCTAGCGGAGG	aaaaacaatcgccagccttacgccgtttctgaactggcagggcatcagaccagcgcagaatcctggggcacaggccgcgctgtcgcacgcatcccacgcgttcgcggcggggggacccatcgctcaggtcagggggcctttgggaatatgtgccgcggtggccgcatgttcgcacctacaaagacatggcgccgctggcaccgccgcgtcaatactactcagaagcgctatgctatttgttctgcattggctgct		ATCCACCGGTACCATGGCTAGCaaaaacaatcgccagccttacgccgtttctgaactggcagggcatcagaccagcgcagaatcctggggcacaggccgcgctgtcgcacgcatcccacgcgttcgcggcggggggacccatcgctcaggtcagggggcctttgggaatatgtgccgcggtggccgcatgttcgcacctacaaagacatggcgccgctggcaccgccgcgtcaatactactcagaagcgctatgctatttgttctgcattggctgctTCTAGCGGAGGATCTAGCGGAGG	1_wt_control_peptides	Rpl4	11034	0.14953779227841218	0.16610999685406136
11807	446	2196	hblOligo99807_Cat1	11807	NM_968	3.0	GCCTTTGGGAATATGTGCCGCGGTGGCCGCATGTTCGCACCTACAAAGACATGGCGCCGCTGGCACCGCCGCGTCAATACTACTCAGAAGCGCTATGCTATTTGTTCTGCATTGGCTGCTAGCGCTTTGCCTGCTCTTGTTATGTCAAAGGGCCATCGCATCGAAGAAGTCCCAGAACTGCCTCTGGTGGTTGAAGATAAAGTCGAGGGCTATAAGAAAACTAAGGAGGCCGTGCTTCTTCTTAAAAAATTGAAGTCTAGCGGAGGATCTAGCGGAGG	gcctttgggaatatgtgccgcggtggccgcatgttcgcacctacaaagacatggcgccgctggcaccgccgcgtcaatactactcagaagcgctatgctatttgttctgcattggctgctagcgctttgcctgctcttgttatgtcaaagggccatcgcatcgaagaagtcccagaactgcctctggtggttgaagataaagtcgagggctataagaaaactaaggaggccgtgcttcttcttaaaaaattgaag		ATCCACCGGTACCATGGCTAGCgcctttgggaatatgtgccgcggtggccgcatgttcgcacctacaaagacatggcgccgctggcaccgccgcgtcaatactactcagaagcgctatgctatttgttctgcattggctgctagcgctttgcctgctcttgttatgtcaaagggccatcgcatcgaagaagtcccagaactgcctctggtggttgaagataaagtcgagggctataagaaaactaaggaggccgtgcttcttcttaaaaaattgaagTCTAGCGGAGGATCTAGCGGAGG	1_wt_control_peptides	Rpl4	2642	0.1688115064345193	0.31026696968338907
11808	129	945	hblOligo222305_Cat1	11808	NM_968	4.0	CTTGTTATGTCAAAGGGCCATCGCATCGAAGAAGTCCCAGAACTGCCTCTGGTGGTTGAAGATAAAGTCGAGGGCTATAAGAAAACTAAGGAGGCCGTGCTTCTTCTTAAAAAATTGAAGGCTTGGAATGACATCAAGAAGGTGTACGCTTCTCAGCGCATGCGCGCCGGCAAGGGCAAAATGCGCAATCGCCGCCGCATCCAGCGCCGCGGGCCTTGCATCATCTACAATGAAGATAATGGGATTATCAAAGCATCTAGCGGAGGATCTAGCGGAGG	cttgttatgtcaaagggccatcgcatcgaagaagtcccagaactgcctctggtggttgaagataaagtcgagggctataagaaaactaaggaggccgtgcttcttcttaaaaaattgaaggcttggaatgacatcaagaaggtgtacgcttctcagcgcatgcgcgccggcaagggcaaaatgcgcaatcgccgccgcatccagcgccgcgggccttgcatcatctacaatgaagataatgggattatcaaagca		ATCCACCGGTACCATGGCTAGCcttgttatgtcaaagggccatcgcatcgaagaagtcccagaactgcctctggtggttgaagataaagtcgagggctataagaaaactaaggaggccgtgcttcttcttaaaaaattgaaggcttggaatgacatcaagaaggtgtacgcttctcagcgcatgcgcgccggcaagggcaaaatgcgcaatcgccgccgcatccagcgccgcgggccttgcatcatctacaatgaagataatgggattatcaaagcaTCTAGCGGAGGATCTAGCGGAGG	1_wt_control_peptides	Rpl4	1074	0.12011173184357542	-0.08703170283932438
11809	8175	23128	hblOligo99808_Cat1	11809	NM_968	5.0	AAGAAGGTGTACGCTTCTCAGCGCATGCGCGCCGGCAAGGGCAAAATGCGCAATCGCCGCCGCATCCAGCGCCGCGGGCCTTGCATCATCTACAATGAAGATAATGGGATTATCAAAGCATTTCGCAACATCCCAGGGATTACATTGCTCAATGTTAGCAAACTCAATATTTTGAAACTTGCACCAGGGGGCCATGTTGGGCGCTTCTGTATCTGGACTGAAAGCGCATTTCGCAAGCTTGACGAGCTCTACGGCTCTAGCGGAGGATCTAGCGGAGG	aagaaggtgtacgcttctcagcgcatgcgcgccggcaagggcaaaatgcgcaatcgccgccgcatccagcgccgcgggccttgcatcatctacaatgaagataatgggattatcaaagcatttcgcaacatcccagggattacattgctcaatgttagcaaactcaatattttgaaacttgcaccagggggccatgttgggcgcttctgtatctggactgaaagcgcatttcgcaagcttgacgagctctacggc		ATCCACCGGTACCATGGCTAGCaagaaggtgtacgcttctcagcgcatgcgcgccggcaagggcaaaatgcgcaatcgccgccgcatccagcgccgcgggccttgcatcatctacaatgaagataatgggattatcaaagcatttcgcaacatcccagggattacattgctcaatgttagcaaactcaatattttgaaacttgcaccagggggccatgttgggcgcttctgtatctggactgaaagcgcatttcgcaagcttgacgagctctacggcTCTAGCGGAGGATCTAGCGGAGG	1_wt_control_peptides	Rpl4	31303	0.2611570775963965	0.8643775323620184
11810	1	205	hblOligo222306_Cat1	11810	NM_968	6.0	GGGATTACATTGCTCAATGTTAGCAAACTCAATATTTTGAAACTTGCACCAGGGGGCCATGTTGGGCGCTTCTGTATCTGGACTGAAAGCGCATTTCGCAAGCTTGACGAGCTCTACGGCACCTGGCGCAAGGCAGCTAGCCTTAAAAGCAACTATAACCTGCCTATGCACAAAATGATCAATACAGATCTCTCCCGCATTCTCAAAAGCCCTGAGATTCAACGCGCACTTCGCGCTCCACGCAAGAAGATCCACTCTAGCGGAGGATCTAGCGGAGG	gggattacattgctcaatgttagcaaactcaatattttgaaacttgcaccagggggccatgttgggcgcttctgtatctggactgaaagcgcatttcgcaagcttgacgagctctacggcacctggcgcaaggcagctagccttaaaagcaactataacctgcctatgcacaaaatgatcaatacagatctctcccgcattctcaaaagccctgagattcaacgcgcacttcgcgctccacgcaagaagatccac		ATCCACCGGTACCATGGCTAGCgggattacattgctcaatgttagcaaactcaatattttgaaacttgcaccagggggccatgttgggcgcttctgtatctggactgaaagcgcatttcgcaagcttgacgagctctacggcacctggcgcaaggcagctagccttaaaagcaactataacctgcctatgcacaaaatgatcaatacagatctctcccgcattctcaaaagccctgagattcaacgcgcacttcgcgctccacgcaagaagatccacTCTAGCGGAGGATCTAGCGGAGG	1_wt_control_peptides	Rpl4	206	0.0048543689320388345	-3.4186691588456624
11811	1108	1997	hblOligo99809_Cat1	11811	NM_968	7.0	GCTAGCCTTAAAAGCAACTATAACCTGCCTATGCACAAAATGATCAATACAGATCTCTCCCGCATTCTCAAAAGCCCTGAGATTCAACGCGCACTTCGCGCTCCACGCAAGAAGATCCACCGCCGCGTTCTTAAGAAGAACCCACTTAAAAACTTGCGCATTATGCTCAAGCTGAATCCATATGCAAAAACCATGCGCCGCAATACCATCCTCCGCCAGGCTCGCAATCATAAACTGCGCGTGGATAAAGCAGCATCTAGCGGAGGATCTAGCGGAGG	gctagccttaaaagcaactataacctgcctatgcacaaaatgatcaatacagatctctcccgcattctcaaaagccctgagattcaacgcgcacttcgcgctccacgcaagaagatccaccgccgcgttcttaagaagaacccacttaaaaacttgcgcattatgctcaagctgaatccatatgcaaaaaccatgcgccgcaataccatcctccgccaggctcgcaatcataaactgcgcgtggataaagcagca		ATCCACCGGTACCATGGCTAGCgctagccttaaaagcaactataacctgcctatgcacaaaatgatcaatacagatctctcccgcattctcaaaagccctgagattcaacgcgcacttcgcgctccacgcaagaagatccaccgccgcgttcttaagaagaacccacttaaaaacttgcgcattatgctcaagctgaatccatatgcaaaaaccatgcgccgcaataccatcctccgccaggctcgcaatcataaactgcgcgtggataaagcagcaTCTAGCGGAGGATCTAGCGGAGG	1_wt_control_peptides	Rpl4	3105	0.3568438003220612	1.3152513541841602
11812	0	162	hblOligo222307_Cat1	11812	NM_968	8.0	AAGAACCCACTTAAAAACTTGCGCATTATGCTCAAGCTGAATCCATATGCAAAAACCATGCGCCGCAATACCATCCTCCGCCAGGCTCGCAATCATAAACTGCGCGTGGATAAAGCAGCAGCCGCAGCTGCAGCATTGCAGGCTAAATCTGACGAAAAAGCCGCCGTCGCCGGGAAGAAACCTGTGGTTGGTAAAAAGGGGAAGAAGGCCGCAGTTGGCGTCAAAAAACAAAAAAAGCCTTTGGTGGGGAAGAAGTCTAGCGGAGGATCTAGCGGAGG	aagaacccacttaaaaacttgcgcattatgctcaagctgaatccatatgcaaaaaccatgcgccgcaataccatcctccgccaggctcgcaatcataaactgcgcgtggataaagcagcagccgcagctgcagcattgcaggctaaatctgacgaaaaagccgccgtcgccgggaagaaacctgtggttggtaaaaaggggaagaaggccgcagttggcgtcaaaaaacaaaaaaagcctttggtggggaagaag		ATCCACCGGTACCATGGCTAGCaagaacccacttaaaaacttgcgcattatgctcaagctgaatccatatgcaaaaaccatgcgccgcaataccatcctccgccaggctcgcaatcataaactgcgcgtggataaagcagcagccgcagctgcagcattgcaggctaaatctgacgaaaaagccgccgtcgccgggaagaaacctgtggttggtaaaaaggggaagaaggccgcagttggcgtcaaaaaacaaaaaaagcctttggtggggaagaagTCTAGCGGAGGATCTAGCGGAGG	1_wt_control_peptides	Rpl4	162	0.0
11814	0	108	hblOligo99762_Cat1	11814	NM_983	1.0	GCTCCTGTCAAAAAACTGGTTGTGAAGGGGGGTAAGAAAAAGAAGCAAGTCCTCAAGTTCACATTGGACTGTACTCATCCAGTTGAGGACGGCATCATGGACGCAGCAAATTTCGAACAGTTTCTGCAGGAACGCATCAAGGTTAATGGTAAGGCTGGGAATCTTGGCGGGGGCGTGGTTACAATTGAGCGCTCTAAGTCAAAGATCACTGTGACATCTGAGGTCCCATTCAGTAAGCGCTACTTGAAATACCTCTCTAGCGGAGGATCTAGCGGAGG	gctcctgtcaaaaaactggttgtgaaggggggtaagaaaaagaagcaagtcctcaagttcacattggactgtactcatccagttgaggacggcatcatggacgcagcaaatttcgaacagtttctgcaggaacgcatcaaggttaatggtaaggctgggaatcttggcgggggcgtggttacaattgagcgctctaagtcaaagatcactgtgacatctgaggtcccattcagtaagcgctacttgaaatacctc		ATCCACCGGTACCATGGCTAGCgctcctgtcaaaaaactggttgtgaaggggggtaagaaaaagaagcaagtcctcaagttcacattggactgtactcatccagttgaggacggcatcatggacgcagcaaatttcgaacagtttctgcaggaacgcatcaaggttaatggtaaggctgggaatcttggcgggggcgtggttacaattgagcgctctaagtcaaagatcactgtgacatctgaggtcccattcagtaagcgctacttgaaatacctcTCTAGCGGAGGATCTAGCGGAGG	1_wt_control_peptides	Rpl22	108	0.0
11815	347	1539	hblOligo222276_Cat1	11815	NM_983	2.0	GAACGCCGCATCAAGGTTAATGGTAAGGCTGGGAATCTTGGCGGGGGCGTGGTTACAATTGAGCGCTCTAAGTCAAAGATCACTGTGACATCTGAGGTCCCATTCAGTAAGCGCTACTTGAAATACCTCACAAAAAAGTATCTCAAGAAAAATAATCTGCGCGATTGGTTGCGCGTGGTTGCTAACTCCAAAGAATCCTACGAGCTTCGCTATTTCCAAATCAACCAAGACGAGGAGGAAGAGGAGGATGAGGATTCTAGCGGAGGATCTAGCGGAGG	gaacgccgcatcaaggttaatggtaaggctgggaatcttggcgggggcgtggttacaattgagcgctctaagtcaaagatcactgtgacatctgaggtcccattcagtaagcgctacttgaaatacctcacaaaaaagtatctcaagaaaaataatctgcgcgattggttgcgcgtggttgctaactccaaagaatcctacgagcttcgctatttccaaatcaaccaagacgaggaggaagaggaggatgaggat		ATCCACCGGTACCATGGCTAGCgaacgccgcatcaaggttaatggtaaggctgggaatcttggcgggggcgtggttacaattgagcgctctaagtcaaagatcactgtgacatctgaggtcccattcagtaagcgctacttgaaatacctcacaaaaaagtatctcaagaaaaataatctgcgcgattggttgcgcgtggttgctaactccaaagaatcctacgagcttcgctatttccaaatcaaccaagacgaggaggaagaggaggatgaggatTCTAGCGGAGGATCTAGCGGAGG	1_wt_control_peptides	Rpl22	1886	0.18398727465535525	0.4147774664007262
11816	4299	42090	hblOligo99768_Cat1	11816	NM_986	1.0	AAAGTGGAACTTTGCTCTTTCAGTGGGTACAAAATTTACCCTGGTCACGGGCGCCGCTATGCACGCACTGATGGCAAAGTTTTTCAATTTCTGAATGCAAAGTGTGAATCTGCATTCCTCAGTAAACGCAATCCTCGCCAAATCAACTGGACTGTTTTGTACCGCCGCAAACATAAAAAAGGGCAGTCCGAGGAGATCCAAAAAAAACGCACCCGCCGCGCTGTCAAATTTCAGCGCGCCATTACCGGTGCAAGCTCTAGCGGAGGATCTAGCGGAGG	aaagtggaactttgctctttcagtgggtacaaaatttaccctggtcacgggcgccgctatgcacgcactgatggcaaagtttttcaatttctgaatgcaaagtgtgaatctgcattcctcagtaaacgcaatcctcgccaaatcaactggactgttttgtaccgccgcaaacataaaaaagggcagtccgaggagatccaaaaaaaacgcacccgccgcgctgtcaaatttcagcgcgccattaccggtgcaagc		ATCCACCGGTACCATGGCTAGCaaagtggaactttgctctttcagtgggtacaaaatttaccctggtcacgggcgccgctatgcacgcactgatggcaaagtttttcaatttctgaatgcaaagtgtgaatctgcattcctcagtaaacgcaatcctcgccaaatcaactggactgttttgtaccgccgcaaacataaaaaagggcagtccgaggagatccaaaaaaaacgcacccgccgcgctgtcaaatttcagcgcgccattaccggtgcaagcTCTAGCGGAGGATCTAGCGGAGG	1_wt_control_peptides	Rpl24	46389	0.09267283192136067	-0.3770869249755886
11817	0	28	hblOligo222280_Cat1	11817	NM_986	2.0	CCTCGCCAAATCAACTGGACTGTTTTGTACCGCCGCAAACATAAAAAAGGGCAGTCCGAGGAGATCCAAAAAAAACGCACCCGCCGCGCTGTCAAATTTCAGCGCGCCATTACCGGTGCAAGCCTGGCTGACATTATGGCAAAGCGCAATCAGAAACCTGAAGTGCGCAAGGCACAGCGCGAACAAGCCATCCGCGCAGCCAAAGAAGCCAAGAAGGCTAAACAGGCCAGCAAGAAGACTGCCATGGCAGCTGCTTCTAGCGGAGGATCTAGCGGAGG	cctcgccaaatcaactggactgttttgtaccgccgcaaacataaaaaagggcagtccgaggagatccaaaaaaaacgcacccgccgcgctgtcaaatttcagcgcgccattaccggtgcaagcctggctgacattatggcaaagcgcaatcagaaacctgaagtgcgcaaggcacagcgcgaacaagccatccgcgcagccaaagaagccaagaaggctaaacaggccagcaagaagactgccatggcagctgct		ATCCACCGGTACCATGGCTAGCcctcgccaaatcaactggactgttttgtaccgccgcaaacataaaaaagggcagtccgaggagatccaaaaaaaacgcacccgccgcgctgtcaaatttcagcgcgccattaccggtgcaagcctggctgacattatggcaaagcgcaatcagaaacctgaagtgcgcaaggcacagcgcgaacaagccatccgcgcagccaaagaagccaagaaggctaaacaggccagcaagaagactgccatggcagctgctTCTAGCGGAGGATCTAGCGGAGG	1_wt_control_peptides	Rpl24	28	0.0
11818	820	2879	hblOligo99769_Cat1	11818	NM_986	3.0	ACCCGCCGCGCTGTCAAATTTCAGCGCGCCATTACCGGTGCAAGCCTGGCTGACATTGCAAAGCGCAATCAGAAACCTGAAGTGCGCAAGGCACAGCGCGAACAAGCCATCCGCGCAGCCAAAGAAGCCAAGAAGGCTAAACAGGCCAGCAAGAAGACTGCCATGGCAGCTGCTAAAGCACCTACTAAAGCTGCCCCAAAGCAGAAAATTGTCAAACCTGTTAAGGTCTCTGCTCCACGCGTTGGTGGCAAGCGCTCTAGCGGAGGATCTAGCGGAGG	acccgccgcgctgtcaaatttcagcgcgccattaccggtgcaagcctggctgacattgcaaagcgcaatcagaaacctgaagtgcgcaaggcacagcgcgaacaagccatccgcgcagccaaagaagccaagaaggctaaacaggccagcaagaagactgccatggcagctgctaaagcacctactaaagctgccccaaagcagaaaattgtcaaacctgttaaggtctctgctccacgcgttggtggcaagcgc		ATCCACCGGTACCATGGCTAGCacccgccgcgctgtcaaatttcagcgcgccattaccggtgcaagcctggctgacattgcaaagcgcaatcagaaacctgaagtgcgcaaggcacagcgcgaacaagccatccgcgcagccaaagaagccaagaaggctaaacaggccagcaagaagactgccatggcagctgctaaagcacctactaaagctgccccaaagcagaaaattgtcaaacctgttaaggtctctgctccacgcgttggtggcaagcgcTCTAGCGGAGGATCTAGCGGAGG	1_wt_control_peptides	Rpl24	3699	0.2216815355501487	0.6484468699388692
11819	3280	7086	hblOligo99774_Cat1	11819	NM_988	1.0	GGGAAGTTCATGAAACCTGGTAAAGTCGTTCTCGTGTTGGCTGGCCGCTATAGCGGCCGCAAGGCAGTCATCGTTAAAAATATCGATGATGGGACCAGCGATCGCCCTTACAGTCACGCACTTGTTGCCGGGATCGACCGCTACCCACGCAAGGTCACCGCAGCTATGGGGAAAAAGAAGATTGCCAAACGCAGCAAGATTAAATCATTCGTGAAGGTCTATAACTATAATCATCTCATGCCAACTCGCTATAGTTCTAGCGGAGGATCTAGCGGAGG	gggaagttcatgaaacctggtaaagtcgttctcgtgttggctggccgctatagcggccgcaaggcagtcatcgttaaaaatatcgatgatgggaccagcgatcgcccttacagtcacgcacttgttgccgggatcgaccgctacccacgcaaggtcaccgcagctatggggaaaaagaagattgccaaacgcagcaagattaaatcattcgtgaaggtctataactataatcatctcatgccaactcgctatagt		ATCCACCGGTACCATGGCTAGCgggaagttcatgaaacctggtaaagtcgttctcgtgttggctggccgctatagcggccgcaaggcagtcatcgttaaaaatatcgatgatgggaccagcgatcgcccttacagtcacgcacttgttgccgggatcgaccgctacccacgcaaggtcaccgcagctatggggaaaaagaagattgccaaacgcagcaagattaaatcattcgtgaaggtctataactataatcatctcatgccaactcgctatagtTCTAGCGGAGGATCTAGCGGAGG	1_wt_control_peptides	Rpl27	10366	0.3164190623191202	1.1340632362455185
11820	300	2886	hblOligo222282_Cat1	11820	NM_988	2.0	ATCGACCGCTACCCACGCAAGGTCACCGCAGCTATGGGGAAAAAGAAGATTGCCAAACGCAGCAAGATTAAATCATTCGTGAAGGTCTATAACTATAATCATCTCATGCCAACTCGCTATAGTGTGGACATCCCACTCGACAAAACAGTGGTCAATAAGGATGTTTTTCGCGACCCTGCATTGAAGCGCAAGGCTCGCCGCGAGGCCAAAGTGAAATTTGAGGAGCGCTACAAAACCGGGAAGAACAAATGGTTTTCTAGCGGAGGATCTAGCGGAGG	atcgaccgctacccacgcaaggtcaccgcagctatggggaaaaagaagattgccaaacgcagcaagattaaatcattcgtgaaggtctataactataatcatctcatgccaactcgctatagtgtggacatcccactcgacaaaacagtggtcaataaggatgtttttcgcgaccctgcattgaagcgcaaggctcgccgcgaggccaaagtgaaatttgaggagcgctacaaaaccgggaagaacaaatggttt		ATCCACCGGTACCATGGCTAGCatcgaccgctacccacgcaaggtcaccgcagctatggggaaaaagaagattgccaaacgcagcaagattaaatcattcgtgaaggtctataactataatcatctcatgccaactcgctatagtgtggacatcccactcgacaaaacagtggtcaataaggatgtttttcgcgaccctgcattgaagcgcaaggctcgccgcgaggccaaagtgaaatttgaggagcgctacaaaaccgggaagaacaaatggtttTCTAGCGGAGGATCTAGCGGAGG	1_wt_control_peptides	Rpl27	3186	0.09416195856873823	-0.3595034443848688
11821	46	533	hblOligo99775_Cat1	11821	NM_988	3.0	AAGGTCACCGCAGCTATGGGGAAAAAGAAGATTGCCAAACGCAGCAAGATTAAATCATTCGTGAAGGTCTATAACTATAATCATCTCATGCCAACTCGCTATAGTGTGGACATCCCACTCGACAAAACAGTGGTCAATAAGGATGTTTTTCGCGACCCTGCATTGAAGCGCAAGGCTCGCCGCGAGGCCAAAGTGAAATTTGAGGAGCGCTACAAAACCGGGAAGAACAAATGGTTTTTCCAGAAGCTCCGCTTTTCTAGCGGAGGATCTAGCGGAGG	aaggtcaccgcagctatggggaaaaagaagattgccaaacgcagcaagattaaatcattcgtgaaggtctataactataatcatctcatgccaactcgctatagtgtggacatcccactcgacaaaacagtggtcaataaggatgtttttcgcgaccctgcattgaagcgcaaggctcgccgcgaggccaaagtgaaatttgaggagcgctacaaaaccgggaagaacaaatggtttttccagaagctccgcttt		ATCCACCGGTACCATGGCTAGCaaggtcaccgcagctatggggaaaaagaagattgccaaacgcagcaagattaaatcattcgtgaaggtctataactataatcatctcatgccaactcgctatagtgtggacatcccactcgacaaaacagtggtcaataaggatgtttttcgcgaccctgcattgaagcgcaaggctcgccgcgaggccaaagtgaaatttgaggagcgctacaaaaccgggaagaacaaatggtttttccagaagctccgctttTCTAGCGGAGGATCTAGCGGAGG	1_wt_control_peptides	Rpl27	579	0.07944732297063903	-0.5455392073840033
11822	1249	3144	hblOligo99786_Cat1	11822	NM_989	1.0	GTCGCTGCAAAGAAAACCAAGAAGTCTCTGGAAAGTATCAATAGTCGCCTCCAACTGGTGATGAAAAGCGGGAAGTACGTTCTTGGTTATAAGCAGACACTGAAGATGATCCGCCAAGGTAAGGCTAAGCTCGTCATCTTGGCCAATAACTGCCCTGCCCTGCGCAAGTCCGAAATCGAGTATTACGCAATGCTGGCAAAAACTGGGGTGCACCATTATAGCGGTAATAATATCGAACTCGGTACCGCATGCGGTTCTAGCGGAGGATCTAGCGGAGG	gtcgctgcaaagaaaaccaagaagtctctggaaagtatcaatagtcgcctccaactggtgatgaaaagcgggaagtacgttcttggttataagcagacactgaagatgatccgccaaggtaaggctaagctcgtcatcttggccaataactgccctgccctgcgcaagtccgaaatcgagtattacgcaatgctggcaaaaactggggtgcaccattatagcggtaataatatcgaactcggtaccgcatgcggt		ATCCACCGGTACCATGGCTAGCgtcgctgcaaagaaaaccaagaagtctctggaaagtatcaatagtcgcctccaactggtgatgaaaagcgggaagtacgttcttggttataagcagacactgaagatgatccgccaaggtaaggctaagctcgtcatcttggccaataactgccctgccctgcgcaagtccgaaatcgagtattacgcaatgctggcaaaaactggggtgcaccattatagcggtaataatatcgaactcggtaccgcatgcggtTCTAGCGGAGGATCTAGCGGAGG	1_wt_control_peptides	Rpl30	4393	0.28431595720464375	0.9811881768692268
11823	678	3128	hblOligo222290_Cat1	11823	NM_989	2.0	AAGCAGACACTGAAGATGATCCGCCAAGGTAAGGCTAAGCTCGTCGTCATCTTGGCCAATAACTGCCCTGCCCTGCGCAAGTCCGAAATCGAGTATTACGCAATGCTGGCAAAAACTGGGGTGCACCATTATAGCGGTAATAATATCGAACTCGGTACCGCATGCGGTAAGTATTACCGCGTGTGCACACTGGCAATTATTGATCCAGGGGACTCTGACATCATTCGCTCAATGCCAGAACAGACAGGGGAGAAGTCTAGCGGAGGATCTAGCGGAGG	aagcagacactgaagatgatccgccaaggtaaggctaagctcgtcgtcatcttggccaataactgccctgccctgcgcaagtccgaaatcgagtattacgcaatgctggcaaaaactggggtgcaccattatagcggtaataatatcgaactcggtaccgcatgcggtaagtattaccgcgtgtgcacactggcaattattgatccaggggactctgacatcattcgctcaatgccagaacagacaggggagaag		ATCCACCGGTACCATGGCTAGCaagcagacactgaagatgatccgccaaggtaaggctaagctcgtcgtcatcttggccaataactgccctgccctgcgcaagtccgaaatcgagtattacgcaatgctggcaaaaactggggtgcaccattatagcggtaataatatcgaactcggtaccgcatgcggtaagtattaccgcgtgtgcacactggcaattattgatccaggggactctgacatcattcgctcaatgccagaacagacaggggagaagTCTAGCGGAGGATCTAGCGGAGG	1_wt_control_peptides	Rpl30	3806	0.17813977929584865	0.37533900656794006
