# Supplementary material for: Peptide fusion improves prime editing efficiency
Source: Nat Commun. 2022 Jun 18;13:3512. doi: 10.1038/s41467-022-31270-y (PMC9206660; doi:10.1038/s41467-022-31270-y)
Supplement: Supplementary file 13 — Source Data [file 41467_2022_31270_MOESM13_ESM.zip › Source Data/022820_mESC_PE_peptide_library_Rep3.csv]

	Hairpin RT	Prime edit	Wild-type	indel	other	prime_edit	Name	Unnamed: 0	Protein	Peptide.number.within.gene	Sequence	BarcodedSeq	barcode	FinalSeq	Design category	Gene	Total	prime_edit fraction	prime_edit logit fraction
0	0.0	323.0	841.0	0.0	2.0	323.0	hblOligo4208_Cat3	0	NM_1001655	1.0	TCTCGGACAATGGTGAAAGGCGCACAAGGTGGTTTGCTCCGCAAACAAGAGGAGCAAGAGCCTGAGGGCGAAGAACCTGCCGTGTTGGGCGGCGACAAAGAGGAGGAGCGCAAGCGCCCTCGCCGCGAAGCTCCTGGTAACGGGGGGCATGAGGCCGGTCCAGAGTGGCGCCATATCCGCGCCGAAGGGCTCGACTGTGAGTACGAGGTTCTGTTTGGTAAGGCCGAGGCTGACGAGATTTTTCAAGAACTGGAATCTAGCGGAGGATCTAGCGGAGG	TCTCGGACAATGgtgaaaggcgcacaaggtggtttgctccgcaaacaagaggagcaagagcctGAGggcgaagaacctgccgtgttgggcggcgacaaagagGAGGAGcgcaagcgccctcgccgcgaagctcctggtaacggggggcatGAGgccggtccaGAGtggcgccatatccgcgccgaagggctcgactgtGAGtacGAGgttctgtttggtaaggccgaggctgacgagatttttcaagaactggaa	TCTCGGACAATG	ATCCACCGGTACCATGGCTAGCTCTCGGACAATGgtgaaaggcgcacaaggtggtttgctccgcaaacaagaggagcaagagcctGAGggcgaagaacctgccgtgttgggcggcgacaaagagGAGGAGcgcaagcgccctcgccgcgaagctcctggtaacggggggcatGAGgccggtccaGAGtggcgccatatccgcgccgaagggctcgactgtGAGtacGAGgttctgtttggtaaggccgaggctgacgagatttttcaagaactggaaTCTAGCGGAGGATCTAGCGGAGG	3_4778_st_to_e_dna_repair_peptides_9NATG	ALKBH2	1164.0	0.2774914089347079	0.5883497959489552
1	0.0	77.0	521.0	3.0	2.0	77.0	hblOligo4208_Cat2	1	NM_1001655	1.0	GACCGCTTCTTGGTGAAAGGCGCACAAGGTGGTTTGCTCCGCAAACAAGAGGAGCAAGAGCCTACAGGCGAAGAACCTGCCGTGTTGGGCGGCGACAAAGAGTCTACTCGCAAGCGCCCTCGCCGCGAAGCTCCTGGTAACGGGGGGCATAGCGCCGGTCCATCCTGGCGCCATATCCGCGCCGAAGGGCTCGACTGTAGCTACACAGTTCTGTTTGGTAAGGCCGAGGCTGACGAGATTTTTCAAGAACTGGAATCTAGCGGAGGATCTAGCGGAGG	gaccgcttcttggtgaaaggcgcacaaggtggtttgctccgcaaacaagaggagcaagagcctacaggcgaagaacctgccgtgttgggcggcgacaaagagtctactcgcaagcgccctcgccgcgaagctcctggtaacggggggcatagcgccggtccatcctggcgccatatccgcgccgaagggctcgactgtagctacacagttctgtttggtaaggccgaggctgacgagatttttcaagaactggaa		ATCCACCGGTACCATGGCTAGCgaccgcttcttggtgaaaggcgcacaaggtggtttgctccgcaaacaagaggagcaagagcctacaggcgaagaacctgccgtgttgggcggcgacaaagagtctactcgcaagcgccctcgccgcgaagctcctggtaacggggggcatagcgccggtccatcctggcgccatatccgcgccgaagggctcgactgtagctacacagttctgtttggtaaggccgaggctgacgagatttttcaagaactggaaTCTAGCGGAGGATCTAGCGGAGG	2_wt_dna_repair_peptides	ALKBH2	598.0	0.12876254180602006	-0.3666554872004364
2	0.0	1696.0	9349.0	2.0	32.0	1696.0	hblOligo135333_Cat3	2	NM_1001655	2.0	CCACACGGAATGGGGCATGAGGCCGGTCCAGAGTGGCGCCATATCCGCGCCGAAGGGCTCGACTGTGAGTACGAGGTTCTGTTTGGTAAGGCCGAGGCTGACGAGATTTTTCAAGAACTGGAAAAAGAGGTTGAGTATTTCGAGGGTGCCTTGGCTCGCGTTCAAGTCTTTGGCAAATGGCACGAGGTCCCACGCAAACAGGCCGAGTACGGGGATGCCGGCCTCGAGTACGAGTTCGAGGGCCTTGAGCTCGAGTCTAGCGGAGGATCTAGCGGAGG	CCACACGGAATGgggcatGAGgccggtccaGAGtggcgccatatccgcgccgaagggctcgactgtGAGtacGAGgttctgtttggtaaggccgaggctgacgagatttttcaagaactggaaaaagaggttgagtatttcGAGggtgccttggctcgcgttcaagtctttggcaaatggcacGAGgtcccacgcaaacaggccGAGtacggggatgccggcctcGAGtacGAGttcGAGggccttGAGctcGAG	CCACACGGAATG	ATCCACCGGTACCATGGCTAGCCCACACGGAATGgggcatGAGgccggtccaGAGtggcgccatatccgcgccgaagggctcgactgtGAGtacGAGgttctgtttggtaaggccgaggctgacgagatttttcaagaactggaaaaagaggttgagtatttcGAGggtgccttggctcgcgttcaagtctttggcaaatggcacGAGgtcccacgcaaacaggccGAGtacggggatgccggcctcGAGtacGAGttcGAGggccttGAGctcGAGTCTAGCGGAGGATCTAGCGGAGG	3_4778_st_to_e_dna_repair_peptides_9NATG	ALKBH2	11045.0	0.1535536441828882	-0.16170771564022068
4	0.0	2.0	272.0	0.0	0.0	2.0	hblOligo4209_Cat3	4	NM_1001655	3.0	TGTAAGATTATGGCCTTGGCTCGCGTTCAAGTCTTTGGCAAATGGCACGAGGTCCCACGCAAACAGGCCGAGTACGGGGATGCCGGCCTCGAGTACGAGTTCGAGGGCCTTGAGCTCGAGCCTAAGCCATGGATTCCAGTTCTGGAGCGCATCCGCGATCATGTGGAGGGTGTGGAGGGGCAAGAGTTCAACTTCGTGCTCATCAACCGCTATAAAGACGGTTGTGACCACATCGGCGAGCACCGCGATGACGAATCTAGCGGAGGATCTAGCGGAGG	TGTAAGATTATGgccttggctcgcgttcaagtctttggcaaatggcacGAGgtcccacgcaaacaggccGAGtacggggatgccggcctcGAGtacGAGttcGAGggccttGAGctcGAGcctaagccatggattccagttctggagcgcatccgcgatcatgtgGAGggtgtgGAGgggcaaGAGttcaacttcgtgctcatcaaccgctataaagacggttgtgaccacatcggcgagcaccgcgatgacgaa	TGTAAGATTATG	ATCCACCGGTACCATGGCTAGCTGTAAGATTATGgccttggctcgcgttcaagtctttggcaaatggcacGAGgtcccacgcaaacaggccGAGtacggggatgccggcctcGAGtacGAGttcGAGggccttGAGctcGAGcctaagccatggattccagttctggagcgcatccgcgatcatgtgGAGggtgtgGAGgggcaaGAGttcaacttcgtgctcatcaaccgctataaagacggttgtgaccacatcggcgagcaccgcgatgacgaaTCTAGCGGAGGATCTAGCGGAGG	3_4778_st_to_e_dna_repair_peptides_9NATG	ALKBH2	274.0	0.0072992700729927005	-3.3673657530368057
5	0.0	826.0	2106.0	1.0	10.0	826.0	hblOligo4209_Cat2	5	NM_1001655	3.0	TATTTCACCGGTGCCTTGGCTCGCGTTCAAGTCTTTGGCAAATGGCACAGCGTCCCACGCAAACAGGCCACATACGGGGATGCCGGCCTCACATACACTTTCTCTGGCCTTACTCTCTCCCCTAAGCCATGGATTCCAGTTCTGGAGCGCATCCGCGATCATGTGTCCGGTGTGACAGGGCAAACTTTCAACTTCGTGCTCATCAACCGCTATAAAGACGGTTGTGACCACATCGGCGAGCACCGCGATGACGAATCTAGCGGAGGATCTAGCGGAGG	tatttcaccggtgccttggctcgcgttcaagtctttggcaaatggcacagcgtcccacgcaaacaggccacatacggggatgccggcctcacatacactttctctggccttactctctcccctaagccatggattccagttctggagcgcatccgcgatcatgtgtccggtgtgacagggcaaactttcaacttcgtgctcatcaaccgctataaagacggttgtgaccacatcggcgagcaccgcgatgacgaa		ATCCACCGGTACCATGGCTAGCtatttcaccggtgccttggctcgcgttcaagtctttggcaaatggcacagcgtcccacgcaaacaggccacatacggggatgccggcctcacatacactttctctggccttactctctcccctaagccatggattccagttctggagcgcatccgcgatcatgtgtccggtgtgacagggcaaactttcaacttcgtgctcatcaaccgctataaagacggttgtgaccacatcggcgagcaccgcgatgacgaaTCTAGCGGAGGATCTAGCGGAGG	2_wt_dna_repair_peptides	ALKBH2	2932.0	0.28171896316507505	0.6093382135263039
6	0.0	1072.0	1121.0	0.0	9.0	1072.0	hblOligo135334_Cat3	6	NM_1001655	4.0	GATCCGATGATGCGCATCCGCGATCATGTGGAGGGTGTGGAGGGGCAAGAGTTCAACTTCGTGCTCATCAACCGCTATAAAGACGGTTGTGACCACATCGGCGAGCACCGCGATGACGAACGCGAGTTGGCACCAGGTGAGCCTATCGCTGAGGTCGAGTTCGGGGCATGTCGCGATTTTGTTTTTCGCCACAAGGATGAGCGCGGTAAAGAGCCTGAGCGCCGCGTTGCAGTCGTGCGCCTCCCTCTCGCTCACTCTAGCGGAGGATCTAGCGGAGG	GATCCGATGATGcgcatccgcgatcatgtgGAGggtgtgGAGgggcaaGAGttcaacttcgtgctcatcaaccgctataaagacggttgtgaccacatcggcgagcaccgcgatgacgaacgcgagttggcaccaggtGAGcctatcgctGAGgtcGAGttcggggcatgtcgcgattttgtttttcgccacaaggatGAGcgcggtaaaGAGcctGAGcgccgcgttgcagtcgtgcgcctccctctcgctcac	GATCCGATGATG	ATCCACCGGTACCATGGCTAGCGATCCGATGATGcgcatccgcgatcatgtgGAGggtgtgGAGgggcaaGAGttcaacttcgtgctcatcaaccgctataaagacggttgtgaccacatcggcgagcaccgcgatgacgaacgcgagttggcaccaggtGAGcctatcgctGAGgtcGAGttcggggcatgtcgcgattttgtttttcgccacaaggatGAGcgcggtaaaGAGcctGAGcgccgcgttgcagtcgtgcgcctccctctcgctcacTCTAGCGGAGGATCTAGCGGAGG	3_4778_st_to_e_dna_repair_peptides_9NATG	ALKBH2	2193.0	0.488828089375285	1.500594051257834
7	0.0	1040.0	1633.0	5.0	8.0	1040.0	hblOligo135334_Cat2	7	NM_1001655	4.0	CCAGTTCTGGAGCGCATCCGCGATCATGTGTCCGGTGTGACAGGGCAAACTTTCAACTTCGTGCTCATCAACCGCTATAAAGACGGTTGTGACCACATCGGCGAGCACCGCGATGACGAACGCGAGTTGGCACCAGGTAGTCCTATCGCTTCTGTCTCATTCGGGGCATGTCGCGATTTTGTTTTTCGCCACAAGGATTCACGCGGTAAATCTCCTTCCCGCCGCGTTGCAGTCGTGCGCCTCCCTCTCGCTCACTCTAGCGGAGGATCTAGCGGAGG	ccagttctggagcgcatccgcgatcatgtgtccggtgtgacagggcaaactttcaacttcgtgctcatcaaccgctataaagacggttgtgaccacatcggcgagcaccgcgatgacgaacgcgagttggcaccaggtagtcctatcgcttctgtctcattcggggcatgtcgcgattttgtttttcgccacaaggattcacgcggtaaatctccttcccgccgcgttgcagtcgtgcgcctccctctcgctcac		ATCCACCGGTACCATGGCTAGCccagttctggagcgcatccgcgatcatgtgtccggtgtgacagggcaaactttcaacttcgtgctcatcaaccgctataaagacggttgtgaccacatcggcgagcaccgcgatgacgaacgcgagttggcaccaggtagtcctatcgcttctgtctcattcggggcatgtcgcgattttgtttttcgccacaaggattcacgcggtaaatctccttcccgccgcgttgcagtcgtgcgcctccctctcgctcacTCTAGCGGAGGATCTAGCGGAGG	2_wt_dna_repair_peptides	ALKBH2	2673.0	0.3890759446315002	1.0940910318641999
8	0.0	106.0	266.0	0.0	0.0	106.0	hblOligo4210_Cat3	8	NM_1001655	5.0	AGAACCACGATGGGTGAGCCTATCGCTGAGGTCGAGTTCGGGGCATGTCGCGATTTTGTTTTTCGCCACAAGGATGAGCGCGGTAAAGAGCCTGAGCGCCGCGTTGCAGTCGTGCGCCTCCCTCTCGCTCACGGCGAGCTGCTCATGATGAATCATCCAGAGAATGAGCACTGGTACCACGAGTTGCCTGTTCGCAAAAAAGTTCTCGCACCTCGCGTGAACCTTGAGTTCCGCAAAATTCTGCTGGAGAAAAAGTCTAGCGGAGGATCTAGCGGAGG	AGAACCACGATGggtGAGcctatcgctGAGgtcGAGttcggggcatgtcgcgattttgtttttcgccacaaggatGAGcgcggtaaaGAGcctGAGcgccgcgttgcagtcgtgcgcctccctctcgctcacggcGAGctgctcatgatgaatcatccaGAGaatGAGcactggtaccacGAGttgcctgttcgcaaaaaagttctcgcacctcgcgtgaaccttGAGttccgcaaaattctgctgGAGaaaaag	AGAACCACGATG	ATCCACCGGTACCATGGCTAGCAGAACCACGATGggtGAGcctatcgctGAGgtcGAGttcggggcatgtcgcgattttgtttttcgccacaaggatGAGcgcggtaaaGAGcctGAGcgccgcgttgcagtcgtgcgcctccctctcgctcacggcGAGctgctcatgatgaatcatccaGAGaatGAGcactggtaccacGAGttgcctgttcgcaaaaaagttctcgcacctcgcgtgaaccttGAGttccgcaaaattctgctgGAGaaaaagTCTAGCGGAGGATCTAGCGGAGG	3_4778_st_to_e_dna_repair_peptides_9NATG	ALKBH2	372.0	0.2849462365591398	0.6252319180296148
9	0.0	1232.0	3770.0	93.0	7.0	1232.0	hblOligo4210_Cat2	9	NM_1001655	5.0	GAGTTGGCACCAGGTAGTCCTATCGCTTCTGTCTCATTCGGGGCATGTCGCGATTTTGTTTTTCGCCACAAGGATTCACGCGGTAAATCTCCTTCCCGCCGCGTTGCAGTCGTGCGCCTCCCTCTCGCTCACGGCAGCCTGCTCATGATGAATCATCCAACAAATACTCACTGGTACCACTCATTGCCTGTTCGCAAAAAAGTTCTCGCACCTCGCGTGAACCTTACTTTCCGCAAAATTCTGCTGACTAAAAAGTCTAGCGGAGGATCTAGCGGAGG	gagttggcaccaggtagtcctatcgcttctgtctcattcggggcatgtcgcgattttgtttttcgccacaaggattcacgcggtaaatctccttcccgccgcgttgcagtcgtgcgcctccctctcgctcacggcagcctgctcatgatgaatcatccaacaaatactcactggtaccactcattgcctgttcgcaaaaaagttctcgcacctcgcgtgaaccttactttccgcaaaattctgctgactaaaaag		ATCCACCGGTACCATGGCTAGCgagttggcaccaggtagtcctatcgcttctgtctcattcggggcatgtcgcgattttgtttttcgccacaaggattcacgcggtaaatctccttcccgccgcgttgcagtcgtgcgcctccctctcgctcacggcagcctgctcatgatgaatcatccaacaaatactcactggtaccactcattgcctgttcgcaaaaaagttctcgcacctcgcgtgaaccttactttccgcaaaattctgctgactaaaaagTCTAGCGGAGGATCTAGCGGAGG	2_wt_dna_repair_peptides	ALKBH2	5002.0	0.2463014794082367	0.4268529963506553
10	0.0	26.0	92.0	0.0	1.0	26.0	hblOligo251657_Cat3	10	NM_1001740	1.0	AGGGTTGTAATGTGCCCAAAGTGCAATTATGTGGTGGATAATATTGATCACCTTTATCCTAACTTTCTTGTTAACGAACTCATTCTTAAACAGAAGCAGCGCTTTGAGGAAAAACGCTTCAAACTGGATCATGAGAACGGGCATCGCTGGCAGATTTTCCAGGATTGGCTCGGCGAGGACCAAGATAACTTGGATCTGGCAAATGTCAACCTCATGCTGGAACTTCTCGTTCAGAAGAAAAAACAATTGGAGGCCTCTAGCGGAGGATCTAGCGGAGG	AGGGTTGTAATGtgcccaaagtgcaattatgtggtggataatattgatcacctttatcctaactttcttgttaacgaactcattcttaaacagaagcagcgctttgaggaaaaacgcttcaaactggatcatGAGaacgggcatcgctggcagattttccaggattggctcggcGAGgaccaagataacttggatctggcaaatgtcaacctcatgctggaacttctcgttcagaagaaaaaacaattggaggcc	AGGGTTGTAATG	ATCCACCGGTACCATGGCTAGCAGGGTTGTAATGtgcccaaagtgcaattatgtggtggataatattgatcacctttatcctaactttcttgttaacgaactcattcttaaacagaagcagcgctttgaggaaaaacgcttcaaactggatcatGAGaacgggcatcgctggcagattttccaggattggctcggcGAGgaccaagataacttggatctggcaaatgtcaacctcatgctggaacttctcgttcagaagaaaaaacaattggaggccTCTAGCGGAGGATCTAGCGGAGG	3_4778_st_to_e_dna_repair_peptides_9NATG	RFWD2	118.0	0.22033898305084745	0.2815970936716883
12	0.0	1.0	75.0	0.0	1.0	1.0	hblOligo251657_Cat2	12	NM_1001740	1.0	GACAATAACCGCTGCCCAAAGTGCAATTATGTGGTGGATAATATTGATCACCTTTATCCTAACTTTCTTGTTAACGAACTCATTCTTAAACAGAAGCAGCGCTTTGAGGAAAAACGCTTCAAACTGGATCATAGCAACGGGCATCGCTGGCAGATTTTCCAGGATTGGCTCGGCACCGACCAAGATAACTTGGATCTGGCAAATGTCAACCTCATGCTGGAACTTCTCGTTCAGAAGAAAAAACAATTGGAGGCCTCTAGCGGAGGATCTAGCGGAGG	gacaataaccgctgcccaaagtgcaattatgtggtggataatattgatcacctttatcctaactttcttgttaacgaactcattcttaaacagaagcagcgctttgaggaaaaacgcttcaaactggatcatagcaacgggcatcgctggcagattttccaggattggctcggcaccgaccaagataacttggatctggcaaatgtcaacctcatgctggaacttctcgttcagaagaaaaaacaattggaggcc		ATCCACCGGTACCATGGCTAGCgacaataaccgctgcccaaagtgcaattatgtggtggataatattgatcacctttatcctaactttcttgttaacgaactcattcttaaacagaagcagcgctttgaggaaaaacgcttcaaactggatcatagcaacgggcatcgctggcagattttccaggattggctcggcaccgaccaagataacttggatctggcaaatgtcaacctcatgctggaacttctcgttcagaagaaaaaacaattggaggccTCTAGCGGAGGATCTAGCGGAGG	2_wt_dna_repair_peptides	RFWD2	76.0	0.013157894736842105	-2.7721989808370635
13	0.0	915.0	1137.0	0.0	7.0	915.0	hblOligo251658_Cat2	13	NM_1001740	1.0	TTGGATCTTGCCAATGTGAACCTCATGTTGGAACTCCTCGTTCAAAAGAAGAAGCAATTGGAGGCTGAAAGTCATGCAGCTCAACTTCAAATTCTTATGGAGTTTCTCAAAGTCGCTCGCCGCAATAAACGCGAAGAGATGAGTGGTTTGTATAGTCCTGTGTCAGAGGATTCCACTGTCCCACAATTTGAAGCTCCATCCCCTTCACATTCTAGCATCATCGATTCTACAGAGTACTCCCAGCCTCCTGGCTTTTCTAGCGGAGGATCTAGCGGAGG	ttggatcttgccaatgtgaacctcatgttggaactcctcgttcaaaagaagaagcaattggaggctgaaagtcatgcagctcaacttcaaattcttatggagtttctcaaagtcgctcgccgcaataaacgcgaagagatgagtggtttgtatagtcctgtgtcagaggattccactgtcccacaatttgaagctccatccccttcacattctagcatcatcgattctacagagtactcccagcctcctggcttt		ATCCACCGGTACCATGGCTAGCttggatcttgccaatgtgaacctcatgttggaactcctcgttcaaaagaagaagcaattggaggctgaaagtcatgcagctcaacttcaaattcttatggagtttctcaaagtcgctcgccgcaataaacgcgaagagatgagtggtttgtatagtcctgtgtcagaggattccactgtcccacaatttgaagctccatccccttcacattctagcatcatcgattctacagagtactcccagcctcctggctttTCTAGCGGAGGATCTAGCGGAGG	2_wt_dna_repair_peptides	RFWD2	2052.0	0.44590643274853803	1.328064704224232
14	0.0	1084.0	6512.0	1.0	15.0	1084.0	hblOligo8392_Cat6	14	NM_1001976	1.0	ATGGCCTTTTGGGCAGGGGGTTCACCTTCTGTTGTTGATTATTTCCCTAGCGAGGACTTCTACCGCTGTGGCTACTGCAAGAACGAGTCTGGCTCTCGCTCCAATGGGATGTGGGCCCACAGCATGACTGTGCAGGATTACCAGGACTTGATTGATCGCGGCTGGCGCCGCTCAGGTAAGTATGTCTATAAGCCTGTTATGAATCAGACCTGTTGCCCTCAATACACCATCCGCTGCCGCCCATTGCAGTTCCAATCTAGCGGAGGATCTAGCGGAGG	atggccttttgggcagggggttcaccttctgttgttgattatttccctagcgaggacttctaccgctgtggctactgcaagaacgagtctggctctcgctccaatgggatgtgggcccacagcatgactgtgcaggattaccaggacttgattgatcgcggctggcgccgctcaggtaagtatgtctataagcctgttatgaatcagacctgttgccctcaatacaccatccgctgccgcccattgcagttccaa		ATCCACCGGTACCATGGCTAGCatggccttttgggcagggggttcaccttctgttgttgattatttccctagcgaggacttctaccgctgtggctactgcaagaacgagtctggctctcgctccaatgggatgtgggcccacagcatgactgtgcaggattaccaggacttgattgatcgcggctggcgccgctcaggtaagtatgtctataagcctgttatgaatcagacctgttgccctcaatacaccatccgctgccgcccattgcagttccaaTCTAGCGGAGGATCTAGCGGAGG	6_phosphoprotein_peptides	ATE1	7596.0	0.14270668773038442	-0.24769959298353816
15	0.0	172.0	2.0	0.0	1.0	172.0	hblOligo139233_Cat7	15	NM_1001976	2.0	AGCACGAGAATGTTGATTGATCGCGGCTGGCGCCGCGAGGGTAAGTATGTCTATAAGCCTGTTATGAATCAGGAGTGTTGCCCTCAATACGAGATCCGCTGCCGCCCATTGCAGTTCCAACCTGAGAAAGAGCACAAAAAGGTGCTTAAGAAAATGCTGAAGTTTCTGGCCAAAGGTGAAGTGCCTAAAGGCGAGTGCGAAGATGAACCTATGGATGAGGAGATGGATGACGCCGTGGCTGGTGATTTTGCTCTCTCTAGCGGAGGATCTAGCGGAGG	AGCACGAGAATGttgattgatcgcggctggcgccgcGAGggtaagtatgtctataagcctgttatgaatcagGAGtgttgccctcaatacGAGatccgctgccgcccattgcagttccaacctGAGaaaGAGcacaaaaaggtgcttaagaaaatgctgaagtttctggccaaaggtgaagtgcctaaaggcGAGtgcgaagatgaacctatggatGAGGAGatggatgacgccgtggctggtgattttgctctc	AGCACGAGAATG	ATCCACCGGTACCATGGCTAGCAGCACGAGAATGttgattgatcgcggctggcgccgcGAGggtaagtatgtctataagcctgttatgaatcagGAGtgttgccctcaatacGAGatccgctgccgcccattgcagttccaacctGAGaaaGAGcacaaaaaggtgcttaagaaaatgctgaagtttctggccaaaggtgaagtgcctaaaggcGAGtgcgaagatgaacctatggatGAGGAGatggatgacgccgtggctggtgattttgctctcTCTAGCGGAGGATCTAGCGGAGG	7_sampled_680_from_cat6	ATE1	174.0	0.9885057471264368	5.999636428952756
19	0.0	572.0	2515.0	76.0	9.0	572.0	hblOligo139234_Cat6	19	NM_1001976	4.0	ATTCAGTGCGATCTCAAGACATTGAGTGACGACATCAAGGAGAGTCTTGAGAGCGAAGGCAAAAATTCCAAAAAGGAGGAGCCACAGGAGTTGTTGCAATCCCAGGATTTTGTCGGTGAAAAACTGGGTAGTGGTGAACCAAGCCACTCAGTCAAGGTTCACACAGTGCCAAAGCCTGGTAAAGGTGCAGATCTCAGCAAGCCACCTTGCCGCAAAGCTAAAGAAATTCGCAAGGAACGCAAGCGCCTCAAGCTCTCTAGCGGAGGATCTAGCGGAGG	attcagtgcgatctcaagacattgagtgacgacatcaaggagagtcttgagagcgaaggcaaaaattccaaaaaggaggagccacaggagttgttgcaatcccaggattttgtcggtgaaaaactgggtagtggtgaaccaagccactcagtcaaggttcacacagtgccaaagcctggtaaaggtgcagatctcagcaagccaccttgccgcaaagctaaagaaattcgcaaggaacgcaagcgcctcaagctc		ATCCACCGGTACCATGGCTAGCattcagtgcgatctcaagacattgagtgacgacatcaaggagagtcttgagagcgaaggcaaaaattccaaaaaggaggagccacaggagttgttgcaatcccaggattttgtcggtgaaaaactgggtagtggtgaaccaagccactcagtcaaggttcacacagtgccaaagcctggtaaaggtgcagatctcagcaagccaccttgccgcaaagctaaagaaattcgcaaggaacgcaagcgcctcaagctcTCTAGCGGAGGATCTAGCGGAGG	6_phosphoprotein_peptides	ATE1	3087.0	0.1852931648850016	0.06440004154520484
20	0.0	0.0	187.0	0.0	0.0	0.0	hblOligo8394_Cat6	20	NM_1001976	5.0	GAACCAAGCCACTCAGTCAAGGTTCACACAGTGCCAAAGCCTGGTAAAGGTGCAGATCTCAGCAAGCCACCTTGCCGCAAAGCTAAAGAAATTCGCAAGGAACGCAAGCGCCTCAAGCTCATGCAACAGAATCCTGCAGGCGAACTGGAAGGTTTTCAGGCCCAAGGGCACCCACCATCTCTCTTTCCTCCAAAGGCTAAATCCAACCAGCCAAAGTCATTGGAGGACCTGATCTTCGAATCATTGCCAGAAAATTCTAGCGGAGGATCTAGCGGAGG	gaaccaagccactcagtcaaggttcacacagtgccaaagcctggtaaaggtgcagatctcagcaagccaccttgccgcaaagctaaagaaattcgcaaggaacgcaagcgcctcaagctcatgcaacagaatcctgcaggcgaactggaaggttttcaggcccaagggcacccaccatctctctttcctccaaaggctaaatccaaccagccaaagtcattggaggacctgatcttcgaatcattgccagaaaat		ATCCACCGGTACCATGGCTAGCgaaccaagccactcagtcaaggttcacacagtgccaaagcctggtaaaggtgcagatctcagcaagccaccttgccgcaaagctaaagaaattcgcaaggaacgcaagcgcctcaagctcatgcaacagaatcctgcaggcgaactggaaggttttcaggcccaagggcacccaccatctctctttcctccaaaggctaaatccaaccagccaaagtcattggaggacctgatcttcgaatcattgccagaaaatTCTAGCGGAGGATCTAGCGGAGG	6_phosphoprotein_peptides	ATE1	187.0	0.0
21	0.0	3.0	78.0	0.0	1.0	3.0	hblOligo139235_Cat7	21	NM_1001976	6.0	CTAACAACCATGGAAGGTTTTCAGGCCCAAGGGCACCCACCAGAGCTCTTTCCTCCAAAGGCTAAAGAGAACCAGCCAAAGGAGTTGGAGGACCTGATCTTCGAAGAGTTGCCAGAAAATGCAGAGCACAAGCTGGAGGTCCGCGTGGTGCGCGAGGAGCCACCAGAGGAGCAATTTAAGGCAGAGCTCCTCGAAGAGTACCAGGTTTATAAGCGCTATCAAATGGTCATTCATAAGAATCCACCAGACGAGCCTTCTAGCGGAGGATCTAGCGGAGG	CTAACAACCATGgaaggttttcaggcccaagggcacccaccaGAGctctttcctccaaaggctaaaGAGaaccagccaaagGAGttggaggacctgatcttcgaaGAGttgccagaaaatgcaGAGcacaagctggaggtccgcgtggtgcgcGAGGAGccaccaGAGGAGcaatttaaggcaGAGctcctcgaaGAGtaccaggtttataagcgctatcaaatggtcattcataagaatccaccagacGAGcct	CTAACAACCATG	ATCCACCGGTACCATGGCTAGCCTAACAACCATGgaaggttttcaggcccaagggcacccaccaGAGctctttcctccaaaggctaaaGAGaaccagccaaagGAGttggaggacctgatcttcgaaGAGttgccagaaaatgcaGAGcacaagctggaggtccgcgtggtgcgcGAGGAGccaccaGAGGAGcaatttaaggcaGAGctcctcgaaGAGtaccaggtttataagcgctatcaaatggtcattcataagaatccaccagacGAGcctTCTAGCGGAGGATCTAGCGGAGG	7_sampled_680_from_cat6	ATE1	81.0	0.037037037037037035	-1.7128074053222355
22	0.0	3.0	2536.0	0.0	6.0	3.0	hblOligo139235_Cat6	22	NM_1001976	6.0	GCAGGCGAACTGGAAGGTTTTCAGGCCCAAGGGCACCCACCATCTCTCTTTCCTCCAAAGGCTAAATCCAACCAGCCAAAGTCATTGGAGGACCTGATCTTCGAATCATTGCCAGAAAATGCAAGCCACAAGCTGGAGGTCCGCGTGGTGCGCTCATCACCACCATCATCACAATTTAAGGCAACTCTCCTCGAATCATACCAGGTTTATAAGCGCTATCAAATGGTCATTCATAAGAATCCACCAGACACTCCTTCTAGCGGAGGATCTAGCGGAGG	gcaggcgaactggaaggttttcaggcccaagggcacccaccatctctctttcctccaaaggctaaatccaaccagccaaagtcattggaggacctgatcttcgaatcattgccagaaaatgcaagccacaagctggaggtccgcgtggtgcgctcatcaccaccatcatcacaatttaaggcaactctcctcgaatcataccaggtttataagcgctatcaaatggtcattcataagaatccaccagacactcct		ATCCACCGGTACCATGGCTAGCgcaggcgaactggaaggttttcaggcccaagggcacccaccatctctctttcctccaaaggctaaatccaaccagccaaagtcattggaggacctgatcttcgaatcattgccagaaaatgcaagccacaagctggaggtccgcgtggtgcgctcatcaccaccatcatcacaatttaaggcaactctcctcgaatcataccaggtttataagcgctatcaaatggtcattcataagaatccaccagacactcctTCTAGCGGAGGATCTAGCGGAGG	6_phosphoprotein_peptides	ATE1	2539.0	0.0011815675462780622	-5.19444189418976
25	0.0	714.0	2597.0	1.0	10.0	714.0	hblOligo139236_Cat6	25	NM_1001976	8.0	ACTCGCTTCCTCTGTTCTTCACCTTTGGAGGCTGAAACTCCTCCAAACGGTCCAGATTGTGGGTACGGTTCCTTTCATCAGCAGTACTGGCTGGATGGGAAGATCATCGCTGTGGGTGTGATTGACATCCTTCCAAATTGTGTCTCTTCTGTTTACCTGTATTATGACCCAGATTATTCATTCCTCTCTCTGGGGGTGTACTCTGCATTGCGCGAAATCGCATTTACTCGCCAGCTCCACGAGAAAACCAGCCAATCTAGCGGAGGATCTAGCGGAGG	actcgcttcctctgttcttcacctttggaggctgaaactcctccaaacggtccagattgtgggtacggttcctttcatcagcagtactggctggatgggaagatcatcgctgtgggtgtgattgacatccttccaaattgtgtctcttctgtttacctgtattatgacccagattattcattcctctctctgggggtgtactctgcattgcgcgaaatcgcatttactcgccagctccacgagaaaaccagccaa		ATCCACCGGTACCATGGCTAGCactcgcttcctctgttcttcacctttggaggctgaaactcctccaaacggtccagattgtgggtacggttcctttcatcagcagtactggctggatgggaagatcatcgctgtgggtgtgattgacatccttccaaattgtgtctcttctgtttacctgtattatgacccagattattcattcctctctctgggggtgtactctgcattgcgcgaaatcgcatttactcgccagctccacgagaaaaccagccaaTCTAGCGGAGGATCTAGCGGAGG	6_phosphoprotein_peptides	ATE1	3311.0	0.2156448202959831	0.25405988337608254
26	0.0	0.0	118.0	0.0	0.0	0.0	hblOligo8396_Cat6	26	NM_1001976	9.0	AATTGTGTCTCTTCTGTTTACCTGTATTATGACCCAGATTATTCATTCCTCTCTCTGGGGGTGTACTCTGCATTGCGCGAAATCGCATTTACTCGCCAGCTCCACGAGAAAACCAGCCAATTGTCATACTATTATATGGGCTTTTATATCCACAGTTGCCCTAAAATGAAATATAAAGGGCAGTACCGCCCTAGCGACCTCTTGTGCCCAGAAACCTATGTTTGGGTTCCAATTGAGCAATGCCTGCCTAGTCTGTCTAGCGGAGGATCTAGCGGAGG	aattgtgtctcttctgtttacctgtattatgacccagattattcattcctctctctgggggtgtactctgcattgcgcgaaatcgcatttactcgccagctccacgagaaaaccagccaattgtcatactattatatgggcttttatatccacagttgccctaaaatgaaatataaagggcagtaccgccctagcgacctcttgtgcccagaaacctatgtttgggttccaattgagcaatgcctgcctagtctg		ATCCACCGGTACCATGGCTAGCaattgtgtctcttctgtttacctgtattatgacccagattattcattcctctctctgggggtgtactctgcattgcgcgaaatcgcatttactcgccagctccacgagaaaaccagccaattgtcatactattatatgggcttttatatccacagttgccctaaaatgaaatataaagggcagtaccgccctagcgacctcttgtgcccagaaacctatgtttgggttccaattgagcaatgcctgcctagtctgTCTAGCGGAGGATCTAGCGGAGG	6_phosphoprotein_peptides	ATE1	118.0	0.0
27	0.0	7.0	14.0	0.0	0.0	7.0	hblOligo139237_Cat6	27	NM_1001976	10.0	ATGGGCTTTTATATCCACAGTTGCCCTAAAATGAAATATAAAGGGCAGTACCGCCCTAGCGACCTCTTGTGCCCAGAAACCTATGTTTGGGTTCCAATTGAGCAATGCCTGCCTAGTCTGGAAAATAGTAAATATTGTCGCTTTAATCAAGACCCTGAAGCAGTTGACGAGGACCGCTCCACAGAGCCTGACCGCTTGCAAGTCTTCCACAAGCGCGCTATCATGCCATATGGCGTTTATAAAAAGCAGCAAAAGTCTAGCGGAGGATCTAGCGGAGG	atgggcttttatatccacagttgccctaaaatgaaatataaagggcagtaccgccctagcgacctcttgtgcccagaaacctatgtttgggttccaattgagcaatgcctgcctagtctggaaaatagtaaatattgtcgctttaatcaagaccctgaagcagttgacgaggaccgctccacagagcctgaccgcttgcaagtcttccacaagcgcgctatcatgccatatggcgtttataaaaagcagcaaaag		ATCCACCGGTACCATGGCTAGCatgggcttttatatccacagttgccctaaaatgaaatataaagggcagtaccgccctagcgacctcttgtgcccagaaacctatgtttgggttccaattgagcaatgcctgcctagtctggaaaatagtaaatattgtcgctttaatcaagaccctgaagcagttgacgaggaccgctccacagagcctgaccgcttgcaagtcttccacaagcgcgctatcatgccatatggcgtttataaaaagcagcaaaagTCTAGCGGAGGATCTAGCGGAGG	6_phosphoprotein_peptides	ATE1	21.0	0.3333333333333333	0.8521419521393012
28	0.0	260.0	1318.0	0.0	7.0	260.0	hblOligo8397_Cat6	28	NM_1001976	11.0	GTTTGGGTTCCAATTGAGCAATGCCTGCCTAGTCTGGAAAATAGTAAATATTGTCGCTTTAATCAAGACCCTGAAGCAGTTGACGAGGACCGCTCCACAGAGCCTGACCGCTTGCAAGTCTTCCACAAGCGCGCTATCATGCCATATGGCGTTTATAAAAAGCAGCAAAAGGACCCTTCTGAGGAGGCAGCCGTTCTCCAGTATGCTAGCCTTGTTGGTCAGAAATGCTCAGAACGCATGTTGCTCTTTCGCAACTCTAGCGGAGGATCTAGCGGAGG	gtttgggttccaattgagcaatgcctgcctagtctggaaaatagtaaatattgtcgctttaatcaagaccctgaagcagttgacgaggaccgctccacagagcctgaccgcttgcaagtcttccacaagcgcgctatcatgccatatggcgtttataaaaagcagcaaaaggacccttctgaggaggcagccgttctccagtatgctagccttgttggtcagaaatgctcagaacgcatgttgctctttcgcaac		ATCCACCGGTACCATGGCTAGCgtttgggttccaattgagcaatgcctgcctagtctggaaaatagtaaatattgtcgctttaatcaagaccctgaagcagttgacgaggaccgctccacagagcctgaccgcttgcaagtcttccacaagcgcgctatcatgccatatggcgtttataaaaagcagcaaaaggacccttctgaggaggcagccgttctccagtatgctagccttgttggtcagaaatgctcagaacgcatgttgctctttcgcaacTCTAGCGGAGGATCTAGCGGAGG	6_phosphoprotein_peptides	ATE1	1578.0	0.16476552598225602	-0.07789995134767813
29	0.0	251.0	2447.0	2.0	13.0	251.0	hblOligo251725_Cat3	29	NM_1003715	1.0	AAGTACACGATGGGGCGCGACGGGAAGCCAGAGTGGTGTCGCTTGTATTATGAGCGCAATGATCGCGATCAGGTCGAGTTTCTTATCCGCAAAGAGGTGGCTAAGCTTCAGGAGAAACGCGGGAACAAAGCAGAGGATAAAGCCGAGATCATGGCATTCGATGCACTCGTCGAGTTTTGTGAGGAACTTGGGCGCTGGGGCCGCGGTCATGGGAAAGAGCTTCGCGCCGCCTGGTGTGAGCAAGTTGTTGAGCGCTCTAGCGGAGGATCTAGCGGAGG	AAGTACACGATGgggcgcgacgggaagccaGAGtggtgtcgcttgtattatGAGcgcaatgatcgcgatcaggtcGAGtttcttatccgcaaagaggtggctaagcttcaggagaaacgcgggaacaaagcaGAGgataaagccGAGatcatggcattcgatgcactcgtcGAGttttgtgaggaacttgggcgctggggccgcggtcatgggaaaGAGcttcgcgccgcctggtgtGAGcaagttgttGAGcgc	AAGTACACGATG	ATCCACCGGTACCATGGCTAGCAAGTACACGATGgggcgcgacgggaagccaGAGtggtgtcgcttgtattatGAGcgcaatgatcgcgatcaggtcGAGtttcttatccgcaaagaggtggctaagcttcaggagaaacgcgggaacaaagcaGAGgataaagccGAGatcatggcattcgatgcactcgtcGAGttttgtgaggaacttgggcgctggggccgcggtcatgggaaaGAGcttcgcgccgcctggtgtGAGcaagttgttGAGcgcTCTAGCGGAGGATCTAGCGGAGG	3_4778_st_to_e_dna_repair_peptides_9NATG	RECQL5	2698.0	0.09303187546330616	-0.7318759916116409
31	0.0	753.0	3107.0	99.0	13.0	753.0	hblOligo251726_Cat3	31	NM_1003716	1.0	GCCGGTCTTATGGCAAACGTTCGCTTTGTGGCTCACTGGAATATCGCTAAAGAGATGGCTGGTTATTATCAGGAGGAGGGGCGCGCCGGCCGCGACGGCAAGCCAGAGTGGTGCCGCCTCTACTACGAGCGCAACGATCGCGACCAGGTCGAGTTTCTCATCCGCAAAGAGGTCGCAAAGCTGCAAGAAAAGCGCGGGAATAAGGCAGAGGACAAGGCTGAGATCATGGCTTTTGACGCATTGGTCGAGTTCTGCTCTAGCGGAGGATCTAGCGGAGG	GCCGGTCTTATGgcaaacgttcgctttgtggctcactggaatatcgctaaaGAGatggctggttattatcaggagGAGgggcgcgccggccgcgacggcaagccaGAGtggtgccgcctctactacGAGcgcaacgatcgcgaccaggtcGAGtttctcatccgcaaagaggtcgcaaagctgcaagaaaagcgcgggaataaggcaGAGgacaaggctGAGatcatggcttttgacgcattggtcGAGttctgc	GCCGGTCTTATG	ATCCACCGGTACCATGGCTAGCGCCGGTCTTATGgcaaacgttcgctttgtggctcactggaatatcgctaaaGAGatggctggttattatcaggagGAGgggcgcgccggccgcgacggcaagccaGAGtggtgccgcctctactacGAGcgcaacgatcgcgaccaggtcGAGtttctcatccgcaaagaggtcgcaaagctgcaagaaaagcgcgggaataaggcaGAGgacaaggctGAGatcatggcttttgacgcattggtcGAGttctgcTCTAGCGGAGGATCTAGCGGAGG	3_4778_st_to_e_dna_repair_peptides_9NATG		3860.0	0.1950777202072539	0.12794145110609279
36	0.0	33.0	161.0	0.0	2.0	33.0	hblOligo197437_Cat6	36	NM_1003891	2.0	TTCTTGAAAGCTAAGACACGCGACGAATACCTTTCCCTCGTGGCCCGCCTGATTATTCACTTTCGCGACATTCATAATAAAAAATCTCAGGCAAGCGTCAGCGATCCTATGAATGCTCTGCAATCACTGACCGGTGGCCCTGCTGCAGGGGCTGCTGGTATTGGGATGCCTCCTCGCGGCCCTGGCCAGTCATTGGGGGGGATGGGTTCATTGGGTGCAATGGGGCAACCAATGTCACTGTCTGGCCAGCCACCTTCTAGCGGAGGATCTAGCGGAGG	ttcttgaaagctaagacacgcgacgaatacctttccctcgtggcccgcctgattattcactttcgcgacattcataataaaaaatctcaggcaagcgtcagcgatcctatgaatgctctgcaatcactgaccggtggccctgctgcaggggctgctggtattgggatgcctcctcgcggccctggccagtcattgggggggatgggttcattgggtgcaatggggcaaccaatgtcactgtctggccagccacct		ATCCACCGGTACCATGGCTAGCttcttgaaagctaagacacgcgacgaatacctttccctcgtggcccgcctgattattcactttcgcgacattcataataaaaaatctcaggcaagcgtcagcgatcctatgaatgctctgcaatcactgaccggtggccctgctgcaggggctgctggtattgggatgcctcctcgcggccctggccagtcattgggggggatgggttcattgggtgcaatggggcaaccaatgtcactgtctggccagccacctTCTAGCGGAGGATCTAGCGGAGG	6_phosphoprotein_peptides	MED15	194.0	0.17010309278350516	-0.03960767081873606
40	0.0	55.0	21.0	0.0	1.0	55.0	hblOligo197439_Cat7	40	NM_1003891	6.0	CAATTAGATATGCAGATTCAGCAGCAGCAGCAGCAGCTGCAGCGCATCGCTCAACTGCAGCTGCAGCAACAACAACAACAGCAACAGCAACAACAGCAGCAGCAGCAACAGGCCCTTCAAGCTCAACCACCTATTCAGCAACCACCTATGCAACAGCCTCAGCCACCACCTGAGCAAGCACTTCCACAGCAGTTGCAGCAGATGCACCACGAGCAGCACCATCAACCACCTCCTCAACCACAACAGCCACCAGTCTCTAGCGGAGGATCTAGCGGAGG	CAATTAGATATGcagattcagcagcagcagcagcagctgcagcgcatcgctcaactgcagctgcagcaacaacaacaacagcaacagcaacaacagcagcagcagcaacaggcccttcaagctcaaccacctattcagcaaccacctatgcaacagcctcagccaccacctGAGcaagcacttccacagcagttgcagcagatgcaccacGAGcagcaccatcaaccacctcctcaaccacaacagccaccagtc	CAATTAGATATG	ATCCACCGGTACCATGGCTAGCCAATTAGATATGcagattcagcagcagcagcagcagctgcagcgcatcgctcaactgcagctgcagcaacaacaacaacagcaacagcaacaacagcagcagcagcaacaggcccttcaagctcaaccacctattcagcaaccacctatgcaacagcctcagccaccacctGAGcaagcacttccacagcagttgcagcagatgcaccacGAGcagcaccatcaaccacctcctcaaccacaacagccaccagtcTCTAGCGGAGGATCTAGCGGAGG	7_sampled_680_from_cat6	MED15	76.0	0.7236842105263158	2.5080998802082948
42	0.0	274.0	1832.0	1.0	6.0	274.0	hblOligo72880_Cat6	42	NM_1003891	7.0	CAGCAACCACCTATGCAACAGCCTCAGCCACCACCTTCACAAGCACTTCCACAGCAGTTGCAGCAGATGCACCACACACAGCACCATCAACCACCTCCTCAACCACAACAGCCACCAGTCGCCCAAAACCAACCTAGCCAGTTGCCACCTCAAAGTCAAACACAGCCTCTCGTTTCTCAGGCACAGGCCTTGCCAGGTCAAATGCTCTATACACAGCCACCACTTAAGTTTGTGCGCGCCCCTATGGTGGTCCAATCTAGCGGAGGATCTAGCGGAGG	cagcaaccacctatgcaacagcctcagccaccaccttcacaagcacttccacagcagttgcagcagatgcaccacacacagcaccatcaaccacctcctcaaccacaacagccaccagtcgcccaaaaccaacctagccagttgccacctcaaagtcaaacacagcctctcgtttctcaggcacaggccttgccaggtcaaatgctctatacacagccaccacttaagtttgtgcgcgcccctatggtggtccaa		ATCCACCGGTACCATGGCTAGCcagcaaccacctatgcaacagcctcagccaccaccttcacaagcacttccacagcagttgcagcagatgcaccacacacagcaccatcaaccacctcctcaaccacaacagccaccagtcgcccaaaaccaacctagccagttgccacctcaaagtcaaacacagcctctcgtttctcaggcacaggccttgccaggtcaaatgctctatacacagccaccacttaagtttgtgcgcgcccctatggtggtccaaTCTAGCGGAGGATCTAGCGGAGG	6_phosphoprotein_peptides	MED15	2106.0	0.13010446343779677	-0.3547463061467586
43	0.0	348.0	1451.0	0.0	9.0	348.0	hblOligo197440_Cat6	43	NM_1003891	8.0	AGCCAGTTGCCACCTCAAAGTCAAACACAGCCTCTCGTTTCTCAGGCACAGGCCTTGCCAGGTCAAATGCTCTATACACAGCCACCACTTAAGTTTGTGCGCGCCCCTATGGTGGTCCAACAGCCACCAGTGCAACCTCAGGTCCAGCAGCAGCAAACAGCCGTCCAAACAGCCCAAGCCGCACAGATGGTCGCACCAGGTGTCCAAATGATCACCGAGGCCCTTGCACAGGGTGGTATGCACATCCGCGCACGCTCTAGCGGAGGATCTAGCGGAGG	agccagttgccacctcaaagtcaaacacagcctctcgtttctcaggcacaggccttgccaggtcaaatgctctatacacagccaccacttaagtttgtgcgcgcccctatggtggtccaacagccaccagtgcaacctcaggtccagcagcagcaaacagccgtccaaacagcccaagccgcacagatggtcgcaccaggtgtccaaatgatcaccgaggcccttgcacagggtggtatgcacatccgcgcacgc		ATCCACCGGTACCATGGCTAGCagccagttgccacctcaaagtcaaacacagcctctcgtttctcaggcacaggccttgccaggtcaaatgctctatacacagccaccacttaagtttgtgcgcgcccctatggtggtccaacagccaccagtgcaacctcaggtccagcagcagcaaacagccgtccaaacagcccaagccgcacagatggtcgcaccaggtgtccaaatgatcaccgaggcccttgcacagggtggtatgcacatccgcgcacgcTCTAGCGGAGGATCTAGCGGAGG	6_phosphoprotein_peptides	MED15	1799.0	0.1934408004446915	0.11748335958953304
44	0.0	593.0	2355.0	2.0	30.0	593.0	hblOligo72881_Cat7	44	NM_1003891	9.0	CCGAAGTCTATGCAGCAGCAAGAGGCCGTCCAAGAGGCCCAAGCCGCACAGATGGTCGCACCAGGTGTCCAAATGATCGAGGAGGCCCTTGCACAGGGTGGTATGCACATCCGCGCACGCTTTCCACCAGAGGAGGCCGTGGAGGCTATCCCAGAGGAGGAGATTCCTCTTGGTCGCCAACCAATGGCTCAAGTCGAGCAAGAGGAGTTGCCAATGCTCGAGGAGCCTGAGCCAGGCCAGCAGGTGCAAGAGCCATCTAGCGGAGGATCTAGCGGAGG	CCGAAGTCTATGcagcagcaaGAGgccgtccaaGAGgcccaagccgcacagatggtcgcaccaggtgtccaaatgatcGAGgaggcccttgcacagggtggtatgcacatccgcgcacgctttccaccaGAGGAGgccgtgGAGgctatcccaGAGGAGGAGattcctcttggtcgccaaccaatggctcaagtcGAGcaaGAGGAGttgccaatgctcGAGGAGcctGAGccaggccagcaggtgcaaGAGcca	CCGAAGTCTATG	ATCCACCGGTACCATGGCTAGCCCGAAGTCTATGcagcagcaaGAGgccgtccaaGAGgcccaagccgcacagatggtcgcaccaggtgtccaaatgatcGAGgaggcccttgcacagggtggtatgcacatccgcgcacgctttccaccaGAGGAGgccgtgGAGgctatcccaGAGGAGGAGattcctcttggtcgccaaccaatggctcaagtcGAGcaaGAGGAGttgccaatgctcGAGGAGcctGAGccaggccagcaggtgcaaGAGccaTCTAGCGGAGGATCTAGCGGAGG	7_sampled_680_from_cat6	MED15	2948.0	0.20115332428765265	0.16618752524645397
47	0.0	236.0	235.0	0.0	19.0	236.0	hblOligo72882_Cat7	47	NM_1003891	11.0	ACAAAAGTGATGGAGCCACAACCAGGGCAGCCTGAGGAGCAGCCAAACGAGAATGTGGAGGAGGGTCCTGCACCAGAGCCTGAGGAGTTCCTTCCTGAGCCAGAGCCACAACCAGAGCAGGAGCCAGTGGAGGCCCGCGAGCCTCAAAACTTCGAGGTCCCAGAGCCAGGTCCATTGAACGAGCCTGTGAACCCAGAGGAGGTTATGGAGCCTGCAGGCGAGGAGCAGGCTGAGGAGCAACAATACTTGGACAAATCTAGCGGAGGATCTAGCGGAGG	ACAAAAGTGATGGAGccacaaccagggcagcctGAGGAGcagccaaacGAGaatgtgGAGGAGggtcctgcaccaGAGcctGAGGAGttccttcctGAGccaGAGccacaaccaGAGcagGAGccagtgGAGgcccgcGAGcctcaaaacttcGAGgtcccaGAGccaggtccattgaacGAGcctgtgaacccaGAGGAGgttatgGAGcctgcaggcGAGGAGcaggctgaggagcaacaatacttggacaaa	ACAAAAGTGATG	ATCCACCGGTACCATGGCTAGCACAAAAGTGATGGAGccacaaccagggcagcctGAGGAGcagccaaacGAGaatgtgGAGGAGggtcctgcaccaGAGcctGAGGAGttccttcctGAGccaGAGccacaaccaGAGcagGAGccagtgGAGgcccgcGAGcctcaaaacttcGAGgtcccaGAGccaggtccattgaacGAGcctgtgaacccaGAGGAGgttatgGAGcctgcaggcGAGGAGcaggctgaggagcaacaatacttggacaaaTCTAGCGGAGGATCTAGCGGAGG	7_sampled_680_from_cat6	MED15	471.0	0.5010615711252654	1.5495354235806975
48	0.0	70.0	1265.0	0.0	8.0	70.0	hblOligo72882_Cat6	48	NM_1003891	11.0	CCTCCTCAACCTAGCCCACAACCAGGGCAGCCTTCCTCACAGCCAAACTCTAATGTGAGCTCAGGTCCTGCACCATCTCCTTCATCATTCCTTCCTTCTCCAAGTCCACAACCAAGCCAGTCTCCAGTGACAGCCCGCACACCTCAAAACTTCAGCGTCCCATCTCCAGGTCCATTGAACACCCCTGTGAACCCAAGTAGCGTTATGAGTCCTGCAGGCTCTAGTCAGGCTGAGGAGCAACAATACTTGGACAAATCTAGCGGAGGATCTAGCGGAGG	cctcctcaacctagcccacaaccagggcagccttcctcacagccaaactctaatgtgagctcaggtcctgcaccatctccttcatcattccttccttctccaagtccacaaccaagccagtctccagtgacagcccgcacacctcaaaacttcagcgtcccatctccaggtccattgaacacccctgtgaacccaagtagcgttatgagtcctgcaggctctagtcaggctgaggagcaacaatacttggacaaa		ATCCACCGGTACCATGGCTAGCcctcctcaacctagcccacaaccagggcagccttcctcacagccaaactctaatgtgagctcaggtcctgcaccatctccttcatcattccttccttctccaagtccacaaccaagccagtctccagtgacagcccgcacacctcaaaacttcagcgtcccatctccaggtccattgaacacccctgtgaacccaagtagcgttatgagtcctgcaggctctagtcaggctgaggagcaacaatacttggacaaaTCTAGCGGAGGATCTAGCGGAGG	6_phosphoprotein_peptides	MED15	1335.0	0.052434456928838954	-1.3490430264130149
51	0.0	1.0	222.0	0.0	1.0	1.0	hblOligo72883_Cat6	51	NM_1003891	13.0	AAGTATATTGAACCTCTCCGCCGCATGATCAACAAGATCGACAAGAACGAAGATCGCAAGAAAGATCTTAGCAAGATGAAAAGTCTGTTGGATATCCTTACCGATCCAAGTAAGCGCTGCCCTCTGAAAACTCTGCAGAAATGCGAAATCGCACTCGAAAAACTGAAGAACGATATGGCCGTGCCAACACCACCACCTCCACCTGTCCCTCCTACCAAACAACAGTATCTTTGCCAGCCTCTTCTGGACGCCGTGTCTAGCGGAGGATCTAGCGGAGG	aagtatattgaacctctccgccgcatgatcaacaagatcgacaagaacgaagatcgcaagaaagatcttagcaagatgaaaagtctgttggatatccttaccgatccaagtaagcgctgccctctgaaaactctgcagaaatgcgaaatcgcactcgaaaaactgaagaacgatatggccgtgccaacaccaccacctccacctgtccctcctaccaaacaacagtatctttgccagcctcttctggacgccgtg		ATCCACCGGTACCATGGCTAGCaagtatattgaacctctccgccgcatgatcaacaagatcgacaagaacgaagatcgcaagaaagatcttagcaagatgaaaagtctgttggatatccttaccgatccaagtaagcgctgccctctgaaaactctgcagaaatgcgaaatcgcactcgaaaaactgaagaacgatatggccgtgccaacaccaccacctccacctgtccctcctaccaaacaacagtatctttgccagcctcttctggacgccgtgTCTAGCGGAGGATCTAGCGGAGG	6_phosphoprotein_peptides	MED15	223.0	0.004484304932735426	-3.8573882491730327
53	0.0	272.0	1470.0	0.0	11.0	272.0	hblOligo197443_Cat6	53	NM_1003891	14.0	CAGAAATGCGAAATCGCACTCGAAAAACTGAAGAACGATATGGCCGTGCCAACACCACCACCTCCACCTGTCCCTCCTACCAAACAACAGTATCTTTGCCAGCCTCTTCTGGACGCCGTGTTGGCAAACATCCGCAGCCCTGTTTTTAACCATTCTTTGTATCGCACTTTTGTCCCAGCTATGACCGCTATCCACGGTCCACCAATCACCGCACCAGTCGTTTGTACCCGCAAACGCCGCTTGGAGGATGATGAATCTAGCGGAGGATCTAGCGGAGG	cagaaatgcgaaatcgcactcgaaaaactgaagaacgatatggccgtgccaacaccaccacctccacctgtccctcctaccaaacaacagtatctttgccagcctcttctggacgccgtgttggcaaacatccgcagccctgtttttaaccattctttgtatcgcacttttgtcccagctatgaccgctatccacggtccaccaatcaccgcaccagtcgtttgtacccgcaaacgccgcttggaggatgatgaa		ATCCACCGGTACCATGGCTAGCcagaaatgcgaaatcgcactcgaaaaactgaagaacgatatggccgtgccaacaccaccacctccacctgtccctcctaccaaacaacagtatctttgccagcctcttctggacgccgtgttggcaaacatccgcagccctgtttttaaccattctttgtatcgcacttttgtcccagctatgaccgctatccacggtccaccaatcaccgcaccagtcgtttgtacccgcaaacgccgcttggaggatgatgaaTCTAGCGGAGGATCTAGCGGAGG	6_phosphoprotein_peptides	MED15	1742.0	0.15614236509758897	-0.14192648077753822
54	0.0	1.0	75.0	0.0	0.0	1.0	hblOligo72884_Cat6	54	NM_1003891	15.0	AGCCCTGTTTTTAACCATTCTTTGTATCGCACTTTTGTCCCAGCTATGACCGCTATCCACGGTCCACCAATCACCGCACCAGTCGTTTGTACCCGCAAACGCCGCTTGGAGGATGATGAACGCCAAAGCATCCCAAGTGTGCTTCAAGGGGAGGTTGCACGCCTTGATCCTAAGTTTCTCGTTAATCTTGATCCTTCACATTGCTCTAACAATGGCACCGTCCACTTGATTTGCAAGTTGGACGACAAGGACTTGTCTAGCGGAGGATCTAGCGGAGG	agccctgtttttaaccattctttgtatcgcacttttgtcccagctatgaccgctatccacggtccaccaatcaccgcaccagtcgtttgtacccgcaaacgccgcttggaggatgatgaacgccaaagcatcccaagtgtgcttcaaggggaggttgcacgccttgatcctaagtttctcgttaatcttgatccttcacattgctctaacaatggcaccgtccacttgatttgcaagttggacgacaaggacttg		ATCCACCGGTACCATGGCTAGCagccctgtttttaaccattctttgtatcgcacttttgtcccagctatgaccgctatccacggtccaccaatcaccgcaccagtcgtttgtacccgcaaacgccgcttggaggatgatgaacgccaaagcatcccaagtgtgcttcaaggggaggttgcacgccttgatcctaagtttctcgttaatcttgatccttcacattgctctaacaatggcaccgtccacttgatttgcaagttggacgacaaggacttgTCTAGCGGAGGATCTAGCGGAGG	6_phosphoprotein_peptides	MED15	76.0	0.013157894736842105	-2.7721989808370635
55	0.0	113.0	1164.0	0.0	116.0	113.0	hblOligo197444_Cat7	55	NM_1003891	16.0	TGGGATAGAATGGGGGAGGTTGCACGCCTTGATCCTAAGTTTCTCGTTAATCTTGATCCTGAGCATTGCGAGAACAATGGCGAGGTCCACTTGATTTGCAAGTTGGACGACAAGGACTTGCCAGAGGTTCCTCCACTTGAGCTTGAGGTTCCAGCAGATTATCCAGCTCAGGAGCCTCTCTGGATCGATCGCCAGTGGCAGTATGACGCAAACCCTTTTCTGCAGGAGGTTCATCGCTGCATGGAGGAGCGCCTGTCTAGCGGAGGATCTAGCGGAGG	TGGGATAGAATGggggaggttgcacgccttgatcctaagtttctcgttaatcttgatcctGAGcattgcGAGaacaatggcGAGgtccacttgatttgcaagttggacgacaaggacttgccaGAGgttcctccacttgagcttGAGgttccagcagattatccagctcagGAGcctctctggatcgatcgccagtggcagtatgacgcaaacccttttctgcagGAGgttcatcgctgcatgGAGGAGcgcctg	TGGGATAGAATG	ATCCACCGGTACCATGGCTAGCTGGGATAGAATGggggaggttgcacgccttgatcctaagtttctcgttaatcttgatcctGAGcattgcGAGaacaatggcGAGgtccacttgatttgcaagttggacgacaaggacttgccaGAGgttcctccacttgagcttGAGgttccagcagattatccagctcagGAGcctctctggatcgatcgccagtggcagtatgacgcaaacccttttctgcagGAGgttcatcgctgcatgGAGGAGcgcctgTCTAGCGGAGGATCTAGCGGAGG	7_sampled_680_from_cat6	MED15	1277.0	0.08848864526233359	-0.7869406768797962
56	0.0	257.0	1727.0	0.0	5.0	257.0	hblOligo197444_Cat6	56	NM_1003891	16.0	AGTGTGCTTCAAGGGGAGGTTGCACGCCTTGATCCTAAGTTTCTCGTTAATCTTGATCCTTCACATTGCTCTAACAATGGCACCGTCCACTTGATTTGCAAGTTGGACGACAAGGACTTGCCATCCGTTCCTCCACTTGAGCTTTCAGTTCCAGCAGATTATCCAGCTCAGTCACCTCTCTGGATCGATCGCCAGTGGCAGTATGACGCAAACCCTTTTCTGCAGAGCGTTCATCGCTGCATGACTTCACGCCTGTCTAGCGGAGGATCTAGCGGAGG	agtgtgcttcaaggggaggttgcacgccttgatcctaagtttctcgttaatcttgatccttcacattgctctaacaatggcaccgtccacttgatttgcaagttggacgacaaggacttgccatccgttcctccacttgagctttcagttccagcagattatccagctcagtcacctctctggatcgatcgccagtggcagtatgacgcaaacccttttctgcagagcgttcatcgctgcatgacttcacgcctg		ATCCACCGGTACCATGGCTAGCagtgtgcttcaaggggaggttgcacgccttgatcctaagtttctcgttaatcttgatccttcacattgctctaacaatggcaccgtccacttgatttgcaagttggacgacaaggacttgccatccgttcctccacttgagctttcagttccagcagattatccagctcagtcacctctctggatcgatcgccagtggcagtatgacgcaaacccttttctgcagagcgttcatcgctgcatgacttcacgcctgTCTAGCGGAGGATCTAGCGGAGG	6_phosphoprotein_peptides	MED15	1984.0	0.12953629032258066	-0.3597758605522121
57	0.0	872.0	1616.0	0.0	12.0	872.0	hblOligo72885_Cat7	57	NM_1003891	17.0	GAATCTTGGATGTGCAAGTTGGACGACAAGGACTTGCCAGAGGTTCCTCCACTTGAGCTTGAGGTTCCAGCAGATTATCCAGCTCAGGAGCCTCTCTGGATCGATCGCCAGTGGCAGTATGACGCAAACCCTTTTCTGCAGGAGGTTCATCGCTGCATGGAGGAGCGCCTGCTCCAGTTGCCAGATAAGCATGAGGTCGAGGCACTCCTCAATGAGTGGGCCCAAGAGGTTCATCAAGCCTGTCTTGAGGCAGCCTCTAGCGGAGGATCTAGCGGAGG	GAATCTTGGATGtgcaagttggacgacaaggacttgccaGAGgttcctccacttgagcttGAGgttccagcagattatccagctcagGAGcctctctggatcgatcgccagtggcagtatgacgcaaacccttttctgcagGAGgttcatcgctgcatgGAGGAGcgcctgctccagttgccagataagcatGAGgtcGAGgcactcctcaatGAGtgggcccaaGAGgttcatcaagcctgtcttGAGgcagcc	GAATCTTGGATG	ATCCACCGGTACCATGGCTAGCGAATCTTGGATGtgcaagttggacgacaaggacttgccaGAGgttcctccacttgagcttGAGgttccagcagattatccagctcagGAGcctctctggatcgatcgccagtggcagtatgacgcaaacccttttctgcagGAGgttcatcgctgcatgGAGGAGcgcctgctccagttgccagataagcatGAGgtcGAGgcactcctcaatGAGtgggcccaaGAGgttcatcaagcctgtcttGAGgcagccTCTAGCGGAGGATCTAGCGGAGG	7_sampled_680_from_cat6	MED15	2488.0	0.3504823151125402	0.9283693175271857
59	0.0	0.0	67.0	0.0	0.0	0.0	hblOligo85948_Cat3	59	NM_1003931	1.0	AGGTGGTCAATGCTGGCCATGGCCCCAAAGCCAAAACCATGGGTTCAAGAGGAAGGGCCAGAAAAAAAAAAGGGTCGCCAGGCTGGTCGCGAAGAAGATCCATTCCGCGAGGAGGCAGAAGCACTCAAGGCAATCCCAGCCGAGAAACGCATCATTCGCGTTGATCCTGAGTGTCCTCTTGAGGAGAACCCTGGGGAGCAGGTGTATGAAGATTACAATTGTGAGCTCAATCAGGAGAATATTGAAAACAATAACTCTAGCGGAGGATCTAGCGGAGG	AGGTGGTCAATGctggccatggccccaaagccaaaaccatgggttcaaGAGgaagggccagaaaaaaaaaagggtcgccaggctggtcgcgaagaagatccattccgcGAGGAGgcagaagcactcaaggcaatcccagccgagaaacgcatcattcgcgttgatcctGAGtgtcctcttGAGGAGaaccctgggGAGcaggtgtatgaagattacaattgtGAGctcaatcagGAGaatattgaaaacaataac	AGGTGGTCAATG	ATCCACCGGTACCATGGCTAGCAGGTGGTCAATGctggccatggccccaaagccaaaaccatgggttcaaGAGgaagggccagaaaaaaaaaagggtcgccaggctggtcgcgaagaagatccattccgcGAGGAGgcagaagcactcaaggcaatcccagccgagaaacgcatcattcgcgttgatcctGAGtgtcctcttGAGGAGaaccctgggGAGcaggtgtatgaagattacaattgtGAGctcaatcagGAGaatattgaaaacaataacTCTAGCGGAGGATCTAGCGGAGG	3_4778_st_to_e_dna_repair_peptides_9NATG	PARP3	67.0	0.0
60	0.0	0.0	20.0	0.0	0.0	0.0	hblOligo85948_Cat2	60	NM_1003931	1.0	AGTCTTTTGTTCCTGGCCATGGCCCCAAAGCCAAAACCATGGGTTCAAACAGAAGGGCCAGAAAAAAAAAAGGGTCGCCAGGCTGGTCGCGAAGAAGATCCATTCCGCTCTACAGCAGAAGCACTCAAGGCAATCCCAGCCGAGAAACGCATCATTCGCGTTGATCCTACCTGTCCTCTTTCTAGCAACCCTGGGACCCAGGTGTATGAAGATTACAATTGTACCCTCAATCAGACAAATATTGAAAACAATAACTCTAGCGGAGGATCTAGCGGAGG	agtcttttgttcctggccatggccccaaagccaaaaccatgggttcaaacagaagggccagaaaaaaaaaagggtcgccaggctggtcgcgaagaagatccattccgctctacagcagaagcactcaaggcaatcccagccgagaaacgcatcattcgcgttgatcctacctgtcctctttctagcaaccctgggacccaggtgtatgaagattacaattgtaccctcaatcagacaaatattgaaaacaataac		ATCCACCGGTACCATGGCTAGCagtcttttgttcctggccatggccccaaagccaaaaccatgggttcaaacagaagggccagaaaaaaaaaagggtcgccaggctggtcgcgaagaagatccattccgctctacagcagaagcactcaaggcaatcccagccgagaaacgcatcattcgcgttgatcctacctgtcctctttctagcaaccctgggacccaggtgtatgaagattacaattgtaccctcaatcagacaaatattgaaaacaataacTCTAGCGGAGGATCTAGCGGAGG	2_wt_dna_repair_peptides	PARP3	20.0	0.0
61	0.0	2239.0	3870.0	1.0	23.0	2239.0	hblOligo209508_Cat3	61	NM_1003931	2.0	CAAGGGAGAATGAAACGCATCATTCGCGTTGATCCTGAGTGTCCTCTTGAGGAGAACCCTGGGGAGCAGGTGTATGAAGATTACAATTGTGAGCTCAATCAGGAGAATATTGAAAACAATAACAACAAATTCTATATCATCCAACTGTTGCAAGACGAGAATCGCTTTTTTGAGTGCTGGAACCACTGGGGGCGCGTGGGCGAGGTGGGGCAGGAGAAGATCAACCACTTCGAGCGCCTTGAGGACGCAAAGAAGTCTAGCGGAGGATCTAGCGGAGG	CAAGGGAGAATGaaacgcatcattcgcgttgatcctGAGtgtcctcttGAGGAGaaccctgggGAGcaggtgtatgaagattacaattgtGAGctcaatcagGAGaatattgaaaacaataacaacaaattctatatcatccaactgttgcaagacGAGaatcgcttttttGAGtgctggaaccactgggggcgcgtgggcgaggtggggcagGAGaagatcaaccacttcGAGcgccttgaggacgcaaagaag	CAAGGGAGAATG	ATCCACCGGTACCATGGCTAGCCAAGGGAGAATGaaacgcatcattcgcgttgatcctGAGtgtcctcttGAGGAGaaccctgggGAGcaggtgtatgaagattacaattgtGAGctcaatcagGAGaatattgaaaacaataacaacaaattctatatcatccaactgttgcaagacGAGaatcgcttttttGAGtgctggaaccactgggggcgcgtgggcgaggtggggcagGAGaagatcaaccacttcGAGcgccttgaggacgcaaagaagTCTAGCGGAGGATCTAGCGGAGG	3_4778_st_to_e_dna_repair_peptides_9NATG	PARP3	6109.0	0.366508430184973	0.998063963274174
62	0.0	50.0	257.0	0.0	0.0	50.0	hblOligo209508_Cat2	62	NM_1003931	2.0	ATCCCAGCCGAGAAACGCATCATTCGCGTTGATCCTACCTGTCCTCTTTCTAGCAACCCTGGGACCCAGGTGTATGAAGATTACAATTGTACCCTCAATCAGACAAATATTGAAAACAATAACAACAAATTCTATATCATCCAACTGTTGCAAGACAGTAATCGCTTTTTTACTTGCTGGAACCACTGGGGGCGCGTGGGCGAGGTGGGGCAGAGTAAGATCAACCACTTCACCCGCCTTGAGGACGCAAAGAAGTCTAGCGGAGGATCTAGCGGAGG	atcccagccgagaaacgcatcattcgcgttgatcctacctgtcctctttctagcaaccctgggacccaggtgtatgaagattacaattgtaccctcaatcagacaaatattgaaaacaataacaacaaattctatatcatccaactgttgcaagacagtaatcgcttttttacttgctggaaccactgggggcgcgtgggcgaggtggggcagagtaagatcaaccacttcacccgccttgaggacgcaaagaag		ATCCACCGGTACCATGGCTAGCatcccagccgagaaacgcatcattcgcgttgatcctacctgtcctctttctagcaaccctgggacccaggtgtatgaagattacaattgtaccctcaatcagacaaatattgaaaacaataacaacaaattctatatcatccaactgttgcaagacagtaatcgcttttttacttgctggaaccactgggggcgcgtgggcgaggtggggcagagtaagatcaaccacttcacccgccttgaggacgcaaagaagTCTAGCGGAGGATCTAGCGGAGG	2_wt_dna_repair_peptides	PARP3	307.0	0.16286644951140064	-0.09176394676782729
63	0.0	378.0	2578.0	0.0	8.0	378.0	hblOligo85949_Cat3	63	NM_1003931	3.0	GAAGTGCAAATGTTGCAAGACGAGAATCGCTTTTTTGAGTGCTGGAACCACTGGGGGCGCGTGGGCGAGGTGGGGCAGGAGAAGATCAACCACTTCGAGCGCCTTGAGGACGCAAAGAAGGACTTTGAGAAAAAGTTTCGCGAAAAGGAGAAGAATAACTGGGCTGAACGCGATCACTTTGTTGAGCATCCTGGTAAATACGAGTTGATCGAAGTCCAAGCTGAGGATGAGGCCCAAGAGGCTGTTGTGAAGGTCTCTAGCGGAGGATCTAGCGGAGG	GAAGTGCAAATGttgcaagacGAGaatcgcttttttGAGtgctggaaccactgggggcgcgtgggcgaggtggggcagGAGaagatcaaccacttcGAGcgccttgaggacgcaaagaaggactttgagaaaaagtttcgcgaaaagGAGaagaataactgggctgaacgcgatcactttgttGAGcatcctggtaaatacGAGttgatcgaagtccaagctgaggatgaggcccaagaggctgttgtgaaggtc	GAAGTGCAAATG	ATCCACCGGTACCATGGCTAGCGAAGTGCAAATGttgcaagacGAGaatcgcttttttGAGtgctggaaccactgggggcgcgtgggcgaggtggggcagGAGaagatcaaccacttcGAGcgccttgaggacgcaaagaaggactttgagaaaaagtttcgcgaaaagGAGaagaataactgggctgaacgcgatcactttgttGAGcatcctggtaaatacGAGttgatcgaagtccaagctgaggatgaggcccaagaggctgttgtgaaggtcTCTAGCGGAGGATCTAGCGGAGG	3_4778_st_to_e_dna_repair_peptides_9NATG	PARP3	2956.0	0.12787550744248985	-0.3745858551802983
64	0.0	75.0	372.0	1.0	1.0	75.0	hblOligo85949_Cat2	64	NM_1003931	3.0	ATCATCCAACTGTTGCAAGACAGTAATCGCTTTTTTACTTGCTGGAACCACTGGGGGCGCGTGGGCGAGGTGGGGCAGAGTAAGATCAACCACTTCACCCGCCTTGAGGACGCAAAGAAGGACTTTGAGAAAAAGTTTCGCGAAAAGACCAAGAATAACTGGGCTGAACGCGATCACTTTGTTTCACATCCTGGTAAATACACATTGATCGAAGTCCAAGCTGAGGATGAGGCCCAAGAGGCTGTTGTGAAGGTCTCTAGCGGAGGATCTAGCGGAGG	atcatccaactgttgcaagacagtaatcgcttttttacttgctggaaccactgggggcgcgtgggcgaggtggggcagagtaagatcaaccacttcacccgccttgaggacgcaaagaaggactttgagaaaaagtttcgcgaaaagaccaagaataactgggctgaacgcgatcactttgtttcacatcctggtaaatacacattgatcgaagtccaagctgaggatgaggcccaagaggctgttgtgaaggtc		ATCCACCGGTACCATGGCTAGCatcatccaactgttgcaagacagtaatcgcttttttacttgctggaaccactgggggcgcgtgggcgaggtggggcagagtaagatcaaccacttcacccgccttgaggacgcaaagaaggactttgagaaaaagtttcgcgaaaagaccaagaataactgggctgaacgcgatcactttgtttcacatcctggtaaatacacattgatcgaagtccaagctgaggatgaggcccaagaggctgttgtgaaggtcTCTAGCGGAGGATCTAGCGGAGG	2_wt_dna_repair_peptides	PARP3	447.0	0.16778523489932887	-0.056116608037589444
65	0.0	1748.0	6366.0	0.0	21.0	1748.0	hblOligo209509_Cat3	65	NM_1003931	4.0	CGGCGGATGATGGAGAAGAATAACTGGGCTGAACGCGATCACTTTGTTGAGCATCCTGGTAAATACGAGTTGATCGAAGTCCAAGCTGAGGATGAGGCCCAAGAGGCTGTTGTGAAGGTCGATCGCGGCCCAGTGCGCGAGGTCGAGAAACGCGTCCAGCCTTGCGAGCTTGACCCTGCCGAGCAAAAGCTGATTGAGAATATCTTTGAGAAAGAAATGTTCAAAAATGAGATGGCACTTATGGACCTCGATGTTTCTAGCGGAGGATCTAGCGGAGG	CGGCGGATGATGGAGaagaataactgggctgaacgcgatcactttgttGAGcatcctggtaaatacGAGttgatcgaagtccaagctgaggatgaggcccaagaggctgttgtgaaggtcgatcgcggcccagtgcgcGAGgtcGAGaaacgcgtccagccttgcGAGcttgaccctgccGAGcaaaagctgattGAGaatatctttGAGaaagaaatgttcaaaaatGAGatggcacttatggacctcgatgtt	CGGCGGATGATG	ATCCACCGGTACCATGGCTAGCCGGCGGATGATGGAGaagaataactgggctgaacgcgatcactttgttGAGcatcctggtaaatacGAGttgatcgaagtccaagctgaggatgaggcccaagaggctgttgtgaaggtcgatcgcggcccagtgcgcGAGgtcGAGaaacgcgtccagccttgcGAGcttgaccctgccGAGcaaaagctgattGAGaatatctttGAGaaagaaatgttcaaaaatGAGatggcacttatggacctcgatgttTCTAGCGGAGGATCTAGCGGAGG	3_4778_st_to_e_dna_repair_peptides_9NATG	PARP3	8114.0	0.21543012077890067	0.2527900810726893
67	0.0	0.0	81.0	0.0	1.0	0.0	hblOligo85950_Cat3	67	NM_1003931	5.0	GGTTTACCGATGAAACGCGTCCAGCCTTGCGAGCTTGACCCTGCCGAGCAAAAGCTGATTGAGAATATCTTTGAGAAAGAAATGTTCAAAAATGAGATGGCACTTATGGACCTCGATGTTAAGAAAATGCCTCTCGGGAAGCTTGAGAAGCAGCAAATTGCTCGCGGGTTCGAGGCTCTGGAGGCTCTCGAAGAAGCCCTCAAGGGCCCAGAGGATGGTGGTCAAGAGTTGGAGGAGCTTGAGGAGCACTTTTATTCTAGCGGAGGATCTAGCGGAGG	GGTTTACCGATGaaacgcgtccagccttgcGAGcttgaccctgccGAGcaaaagctgattGAGaatatctttGAGaaagaaatgttcaaaaatGAGatggcacttatggacctcgatgttaagaaaatgcctctcgggaagcttGAGaagcagcaaattgctcgcgggttcgaggctctggaggctctcgaagaagccctcaagggcccaGAGgatggtggtcaaGAGttggaggagcttGAGGAGcacttttat	GGTTTACCGATG	ATCCACCGGTACCATGGCTAGCGGTTTACCGATGaaacgcgtccagccttgcGAGcttgaccctgccGAGcaaaagctgattGAGaatatctttGAGaaagaaatgttcaaaaatGAGatggcacttatggacctcgatgttaagaaaatgcctctcgggaagcttGAGaagcagcaaattgctcgcgggttcgaggctctggaggctctcgaagaagccctcaagggcccaGAGgatggtggtcaaGAGttggaggagcttGAGGAGcacttttatTCTAGCGGAGGATCTAGCGGAGG	3_4778_st_to_e_dna_repair_peptides_9NATG	PARP3	81.0	0.0
69	0.0	76.0	629.0	1.0	3.0	76.0	hblOligo209510_Cat3	69	NM_1003931	6.0	TCACGTATAATGAAGCAGCAAATTGCTCGCGGGTTCGAGGCTCTGGAGGCTCTCGAAGAAGCCCTCAAGGGCCCAGAGGATGGTGGTCAAGAGTTGGAGGAGCTTGAGGAGCACTTTTATGAGGTCATCCCTCATAACTTTGGCCACGAGCAACCTCCACCAATCAATGAGCCAGAGTTGCTGCAGGCCAAAAAAGATATGTTGCTCGTCCTCGCCGATATCGAGCTTGCTCAGGCCTTGCAGGCAGTCGAGGAGTCTAGCGGAGGATCTAGCGGAGG	TCACGTATAATGaagcagcaaattgctcgcgggttcgaggctctggaggctctcgaagaagccctcaagggcccaGAGgatggtggtcaaGAGttggaggagcttGAGGAGcacttttatGAGgtcatccctcataactttggccacGAGcaacctccaccaatcaatGAGccagagttgctgcaggccaaaaaagatatgttgctcgtcctcgccgatatcgagcttgctcaggccttgcaggcagtcGAGgag	TCACGTATAATG	ATCCACCGGTACCATGGCTAGCTCACGTATAATGaagcagcaaattgctcgcgggttcgaggctctggaggctctcgaagaagccctcaagggcccaGAGgatggtggtcaaGAGttggaggagcttGAGGAGcacttttatGAGgtcatccctcataactttggccacGAGcaacctccaccaatcaatGAGccagagttgctgcaggccaaaaaagatatgttgctcgtcctcgccgatatcgagcttgctcaggccttgcaggcagtcGAGgagTCTAGCGGAGGATCTAGCGGAGG	3_4778_st_to_e_dna_repair_peptides_9NATG	PARP3	705.0	0.10780141843971631	-0.5681087837148628
70	0.0	700.0	1737.0	3.0	6.0	700.0	hblOligo209510_Cat2	70	NM_1003931	6.0	GGGAAGCTTAGCAAGCAGCAAATTGCTCGCGGGTTCGAGGCTCTGGAGGCTCTCGAAGAAGCCCTCAAGGGCCCAACCGATGGTGGTCAATCTTTGGAGGAGCTTTCTAGCCACTTTTATACCGTCATCCCTCATAACTTTGGCCACAGTCAACCTCCACCAATCAATTCTCCAGAGTTGCTGCAGGCCAAAAAAGATATGTTGCTCGTCCTCGCCGATATCGAGCTTGCTCAGGCCTTGCAGGCAGTCAGTGAGTCTAGCGGAGGATCTAGCGGAGG	gggaagcttagcaagcagcaaattgctcgcgggttcgaggctctggaggctctcgaagaagccctcaagggcccaaccgatggtggtcaatctttggaggagctttctagccacttttataccgtcatccctcataactttggccacagtcaacctccaccaatcaattctccagagttgctgcaggccaaaaaagatatgttgctcgtcctcgccgatatcgagcttgctcaggccttgcaggcagtcagtgag		ATCCACCGGTACCATGGCTAGCgggaagcttagcaagcagcaaattgctcgcgggttcgaggctctggaggctctcgaagaagccctcaagggcccaaccgatggtggtcaatctttggaggagctttctagccacttttataccgtcatccctcataactttggccacagtcaacctccaccaatcaattctccagagttgctgcaggccaaaaaagatatgttgctcgtcctcgccgatatcgagcttgctcaggccttgcaggcagtcagtgagTCTAGCGGAGGATCTAGCGGAGG	2_wt_dna_repair_peptides	PARP3	2437.0	0.2872384078785392	0.6364547015015466
72	0.0	6.0	61.0	0.0	0.0	6.0	hblOligo85951_Cat2	72	NM_1003931	7.0	AACTTTGGCCACAGTCAACCTCCACCAATCAATTCTCCAGAGTTGCTGCAGGCCAAAAAAGATATGTTGCTCGTCCTCGCCGATATCGAGCTTGCTCAGGCCTTGCAGGCAGTCAGTGAGCAGGAAAAAACAGTCGAAGAGGTTCCACATCCTTTGGACCGCGATTACCAACTTTTGAAATGCCAGTTGCAGCTTCTCGACAGTGGGGCTCCTGAATACAAAGTCATTCAAACTTACCTCGAACAGACCGGTTCATCTAGCGGAGGATCTAGCGGAGG	aactttggccacagtcaacctccaccaatcaattctccagagttgctgcaggccaaaaaagatatgttgctcgtcctcgccgatatcgagcttgctcaggccttgcaggcagtcagtgagcaggaaaaaacagtcgaagaggttccacatcctttggaccgcgattaccaacttttgaaatgccagttgcagcttctcgacagtggggctcctgaatacaaagtcattcaaacttacctcgaacagaccggttca		ATCCACCGGTACCATGGCTAGCaactttggccacagtcaacctccaccaatcaattctccagagttgctgcaggccaaaaaagatatgttgctcgtcctcgccgatatcgagcttgctcaggccttgcaggcagtcagtgagcaggaaaaaacagtcgaagaggttccacatcctttggaccgcgattaccaacttttgaaatgccagttgcagcttctcgacagtggggctcctgaatacaaagtcattcaaacttacctcgaacagaccggttcaTCTAGCGGAGGATCTAGCGGAGG	2_wt_dna_repair_peptides	PARP3	67.0	0.08955223880597014	-0.7738252622460098
74	0.0	3.0	139.0	0.0	0.0	3.0	hblOligo209511_Cat2	74	NM_1003931	8.0	GAAGAGGTTCCACATCCTTTGGACCGCGATTACCAACTTTTGAAATGCCAGTTGCAGCTTCTCGACAGTGGGGCTCCTGAATACAAAGTCATTCAAACTTACCTCGAACAGACCGGTTCAAATCACCGCTGCCCTACACTTCAACATATTTGGAAGGTCAACCAGGAAGGTGAAGAGGACCGCTTCCAAGCACATAGCAAACTTGGCAACCGCAAGTTGCTCTGGCACGGTACCAACATGGCAGTCGTTGCAGCATCTAGCGGAGGATCTAGCGGAGG	gaagaggttccacatcctttggaccgcgattaccaacttttgaaatgccagttgcagcttctcgacagtggggctcctgaatacaaagtcattcaaacttacctcgaacagaccggttcaaatcaccgctgccctacacttcaacatatttggaaggtcaaccaggaaggtgaagaggaccgcttccaagcacatagcaaacttggcaaccgcaagttgctctggcacggtaccaacatggcagtcgttgcagca		ATCCACCGGTACCATGGCTAGCgaagaggttccacatcctttggaccgcgattaccaacttttgaaatgccagttgcagcttctcgacagtggggctcctgaatacaaagtcattcaaacttacctcgaacagaccggttcaaatcaccgctgccctacacttcaacatatttggaaggtcaaccaggaaggtgaagaggaccgcttccaagcacatagcaaacttggcaaccgcaagttgctctggcacggtaccaacatggcagtcgttgcagcaTCTAGCGGAGGATCTAGCGGAGG	2_wt_dna_repair_peptides	PARP3	142.0	0.02112676056338028	-2.2905725117633358
75	0.0	302.0	715.0	0.0	2.0	302.0	hblOligo85952_Cat3	75	NM_1003931	9.0	AGTTATCTCATGATTTGGAAGGTCAACCAGGAAGGTGAAGAGGACCGCTTCCAAGCACATGAGAAACTTGGCAACCGCAAGTTGCTCTGGCACGGTGAGAACATGGCAGTCGTTGCAGCAATTCTCGAGGAGGGTCTTCGCATTATGCCACATGAGGGTGGCCGCGTCGGCAAGGGGATCTACTTTGCTGAGGAAAACGAGAAGGAGGCTGGGTACGTCATTGGGATGAAGTGTGGTGCACACCATGTTGGGTATTCTAGCGGAGGATCTAGCGGAGG	AGTTATCTCATGatttggaaggtcaaccaggaaggtgaagaggaccgcttccaagcacatGAGaaacttggcaaccgcaagttgctctggcacggtGAGaacatggcagtcgttgcagcaattctcGAGGAGggtcttcgcattatgccacatGAGggtggccgcgtcggcaaggggatctactttgctGAGgaaaacGAGaagGAGgctgggtacgtcattgggatgaagtgtggtgcacaccatgttgggtat	AGTTATCTCATG	ATCCACCGGTACCATGGCTAGCAGTTATCTCATGatttggaaggtcaaccaggaaggtgaagaggaccgcttccaagcacatGAGaaacttggcaaccgcaagttgctctggcacggtGAGaacatggcagtcgttgcagcaattctcGAGGAGggtcttcgcattatgccacatGAGggtggccgcgtcggcaaggggatctactttgctGAGgaaaacGAGaagGAGgctgggtacgtcattgggatgaagtgtggtgcacaccatgttgggtatTCTAGCGGAGGATCTAGCGGAGG	3_4778_st_to_e_dna_repair_peptides_9NATG	PARP3	1017.0	0.2969518190757129	0.6834336073801086
76	0.0	535.0	1844.0	0.0	5.0	535.0	hblOligo85952_Cat2	76	NM_1003931	9.0	ACACTTCAACATATTTGGAAGGTCAACCAGGAAGGTGAAGAGGACCGCTTCCAAGCACATAGCAAACTTGGCAACCGCAAGTTGCTCTGGCACGGTACCAACATGGCAGTCGTTGCAGCAATTCTCACTTCTGGTCTTCGCATTATGCCACATAGCGGTGGCCGCGTCGGCAAGGGGATCTACTTTGCTTCAGAAAACAGCAAGAGTGCTGGGTACGTCATTGGGATGAAGTGTGGTGCACACCATGTTGGGTATTCTAGCGGAGGATCTAGCGGAGG	acacttcaacatatttggaaggtcaaccaggaaggtgaagaggaccgcttccaagcacatagcaaacttggcaaccgcaagttgctctggcacggtaccaacatggcagtcgttgcagcaattctcacttctggtcttcgcattatgccacatagcggtggccgcgtcggcaaggggatctactttgcttcagaaaacagcaagagtgctgggtacgtcattgggatgaagtgtggtgcacaccatgttgggtat		ATCCACCGGTACCATGGCTAGCacacttcaacatatttggaaggtcaaccaggaaggtgaagaggaccgcttccaagcacatagcaaacttggcaaccgcaagttgctctggcacggtaccaacatggcagtcgttgcagcaattctcacttctggtcttcgcattatgccacatagcggtggccgcgtcggcaaggggatctactttgcttcagaaaacagcaagagtgctgggtacgtcattgggatgaagtgtggtgcacaccatgttgggtatTCTAGCGGAGGATCTAGCGGAGG	2_wt_dna_repair_peptides	PARP3	2379.0	0.22488440521227407	0.30786347547871395
77	0.0	3478.0	7629.0	2.0	24.0	3478.0	hblOligo209512_Cat3	77	NM_1003931	10.0	AGCTCCGGCATGCCACATGAGGGTGGCCGCGTCGGCAAGGGGATCTACTTTGCTGAGGAAAACGAGAAGGAGGCTGGGTACGTCATTGGGATGAAGTGTGGTGCACACCATGTTGGGTATATGTTCTTGGGCGAAGTTGCATTGGGTCGCGAGCATCATATCAACGAGGATAACCCTGAGCTCAAGGAGCCACCACCTGGCTTCGACGAGGTTATCGCACGCGGTCACGAGGAGCCAGACCCAGAGCAAGACGAGTCTAGCGGAGGATCTAGCGGAGG	AGCTCCGGCATGccacatGAGggtggccgcgtcggcaaggggatctactttgctGAGgaaaacGAGaagGAGgctgggtacgtcattgggatgaagtgtggtgcacaccatgttgggtatatgttcttgggcgaagttgcattgggtcgcgagcatcatatcaacGAGgataaccctGAGctcaagGAGccaccacctggcttcgacGAGgttatcgcacgcggtcacGAGgagccagacccaGAGcaagacGAG	AGCTCCGGCATG	ATCCACCGGTACCATGGCTAGCAGCTCCGGCATGccacatGAGggtggccgcgtcggcaaggggatctactttgctGAGgaaaacGAGaagGAGgctgggtacgtcattgggatgaagtgtggtgcacaccatgttgggtatatgttcttgggcgaagttgcattgggtcgcgagcatcatatcaacGAGgataaccctGAGctcaagGAGccaccacctggcttcgacGAGgttatcgcacgcggtcacGAGgagccagacccaGAGcaagacGAGTCTAGCGGAGGATCTAGCGGAGG	3_4778_st_to_e_dna_repair_peptides_9NATG	PARP3	11107.0	0.31313586026829926	0.7597897735232455
78	0.0	81.0	1305.0	0.0	2.0	81.0	hblOligo209512_Cat2	78	NM_1003931	10.0	CTTCGCATTATGCCACATAGCGGTGGCCGCGTCGGCAAGGGGATCTACTTTGCTTCAGAAAACAGCAAGAGTGCTGGGTACGTCATTGGGATGAAGTGTGGTGCACACCATGTTGGGTATATGTTCTTGGGCGAAGTTGCATTGGGTCGCGAGCATCATATCAACACCGATAACCCTAGCCTCAAGTCACCACCACCTGGCTTCGACAGTGTTATCGCACGCGGTCACACTGAGCCAGACCCAACACAAGACACATCTAGCGGAGGATCTAGCGGAGG	cttcgcattatgccacatagcggtggccgcgtcggcaaggggatctactttgcttcagaaaacagcaagagtgctgggtacgtcattgggatgaagtgtggtgcacaccatgttgggtatatgttcttgggcgaagttgcattgggtcgcgagcatcatatcaacaccgataaccctagcctcaagtcaccaccacctggcttcgacagtgttatcgcacgcggtcacactgagccagacccaacacaagacaca		ATCCACCGGTACCATGGCTAGCcttcgcattatgccacatagcggtggccgcgtcggcaaggggatctactttgcttcagaaaacagcaagagtgctgggtacgtcattgggatgaagtgtggtgcacaccatgttgggtatatgttcttgggcgaagttgcattgggtcgcgagcatcatatcaacaccgataaccctagcctcaagtcaccaccacctggcttcgacagtgttatcgcacgcggtcacactgagccagacccaacacaagacacaTCTAGCGGAGGATCTAGCGGAGG	2_wt_dna_repair_peptides	PARP3	1386.0	0.05844155844155844	-1.2342200323851085
80	0.0	1420.0	1228.0	0.0	13.0	1420.0	hblOligo85953_Cat2	80	NM_1003931	11.0	GTTGCATTGGGTCGCGAGCATCATATCAACACCGATAACCCTAGCCTCAAGTCACCACCACCTGGCTTCGACAGTGTTATCGCACGCGGTCACACTGAGCCAGACCCAACACAAGACACAGAACTCGAACTTGATGGCCAGCAGGTTGTTGTCCCTCAAGGCCAACCTGTTCCTTGTCCTGAGTTCTCTTCATCAACATTCTCACAATCCGAGTACCTCATCTATCAGGAAAGCCAATGCCGCCTTCGCTACCTTTCTAGCGGAGGATCTAGCGGAGG	gttgcattgggtcgcgagcatcatatcaacaccgataaccctagcctcaagtcaccaccacctggcttcgacagtgttatcgcacgcggtcacactgagccagacccaacacaagacacagaactcgaacttgatggccagcaggttgttgtccctcaaggccaacctgttccttgtcctgagttctcttcatcaacattctcacaatccgagtacctcatctatcaggaaagccaatgccgccttcgctacctt		ATCCACCGGTACCATGGCTAGCgttgcattgggtcgcgagcatcatatcaacaccgataaccctagcctcaagtcaccaccacctggcttcgacagtgttatcgcacgcggtcacactgagccagacccaacacaagacacagaactcgaacttgatggccagcaggttgttgtccctcaaggccaacctgttccttgtcctgagttctcttcatcaacattctcacaatccgagtacctcatctatcaggaaagccaatgccgccttcgctaccttTCTAGCGGAGGATCTAGCGGAGG	2_wt_dna_repair_peptides	PARP3	2648.0	0.5362537764350453	1.6905591745874653
81	0.0	82.0	167.0	0.0	1.0	82.0	hblOligo209513_Cat3	81	NM_1003931	12.0	GACACGTCCATGAACGAGGATAACCCTGAGCTCAAGGAGCCACCACCTGGCTTCGACGAGGTTATCGCACGCGGTCACGAGGAGCCAGACCCAGAGCAAGACGAGGAACTCGAACTTGATGGCCAGCAGGTTGTTGTCCCTCAAGGCCAACCTGTTCCTTGTCCTGAGTTCGAGGAGGAGGAGTTCGAGCAAGAGGAGTACCTCATCTATCAGGAAGAGCAATGCCGCCTTCGCTACCTTCTTGAAGTGCACCTGTCTAGCGGAGGATCTAGCGGAGG	GACACGTCCATGaacGAGgataaccctGAGctcaagGAGccaccacctggcttcgacGAGgttatcgcacgcggtcacGAGgagccagacccaGAGcaagacGAGgaactcgaacttgatggccagcaggttgttgtccctcaaggccaacctgttccttgtcctgagttcGAGGAGGAGGAGttcGAGcaaGAGgagtacctcatctatcaggaaGAGcaatgccgccttcgctaccttcttgaagtgcacctg	GACACGTCCATG	ATCCACCGGTACCATGGCTAGCGACACGTCCATGaacGAGgataaccctGAGctcaagGAGccaccacctggcttcgacGAGgttatcgcacgcggtcacGAGgagccagacccaGAGcaagacGAGgaactcgaacttgatggccagcaggttgttgtccctcaaggccaacctgttccttgtcctgagttcGAGGAGGAGGAGttcGAGcaaGAGgagtacctcatctatcaggaaGAGcaatgccgccttcgctaccttcttgaagtgcacctgTCTAGCGGAGGATCTAGCGGAGG	3_4778_st_to_e_dna_repair_peptides_9NATG	PARP3	249.0	0.3293172690763052	0.8340145675467446
83	0.0	349.0	1226.0	1.0	3.0	349.0	hblOligo130381_Cat7	83	NM_1004304	1.0	CCCGTGGATATGGAGCTTCTCGCCTGCGAGGGGCTGGCCGGTGTCGAGCTCGTGCCAGAGGCAGCAGAGAAAAAAATGATGCTGGAGCAAATTGCCGAGAAACAGGCAGAGAATGGCGAGCGCGCAGGCGAGCCTGATGTTTTGCGCTGTGAGGAGCAGGGCCATCGCAAAGATGAGGACAAAGAGCGCGAGCGCAAGGATGATGACGAGCTGGAGGAAGCAGAGCACGAGAAGAAGGAGGTCAAAAAAGTTGTCTCTAGCGGAGGATCTAGCGGAGG	CCCGTGGATATGGAGcttctcgcctgcgaggggctggccggtgtcGAGctcgtgccaGAGgcagcaGAGaaaaaaatgatgctgGAGcaaattgccGAGaaacaggcagagaatggcgagcgcgcaggcGAGcctgatgttttgcgctgtGAGGAGcagggccatcgcaaagatGAGgacaaaGAGcgcGAGcgcaaggatgatgacGAGctgGAGgaagcaGAGcacGAGaagaagGAGgtcaaaaaagttgtc	CCCGTGGATATG	ATCCACCGGTACCATGGCTAGCCCCGTGGATATGGAGcttctcgcctgcgaggggctggccggtgtcGAGctcgtgccaGAGgcagcaGAGaaaaaaatgatgctgGAGcaaattgccGAGaaacaggcagagaatggcgagcgcgcaggcGAGcctgatgttttgcgctgtGAGGAGcagggccatcgcaaagatGAGgacaaaGAGcgcGAGcgcaaggatgatgacGAGctgGAGgaagcaGAGcacGAGaagaagGAGgtcaaaaaagttgtcTCTAGCGGAGGATCTAGCGGAGG	7_sampled_680_from_cat6	ZNF740	1575.0	0.22158730158730158	0.28884893840551706
84	0.0	2543.0	8196.0	0.0	29.0	2543.0	hblOligo130381_Cat6	84	NM_1004304	1.0	ATGGCCCAAGCCAGCCTTCTCGCCTGCGAGGGGCTGGCCGGTGTCTCCCTCGTGCCAACCGCAGCATCAAAAAAAATGATGCTGTCACAAATTGCCAGCAAACAGGCAGAGAATGGCGAGCGCGCAGGCTCCCCTGATGTTTTGCGCTGTTCAAGCCAGGGCCATCGCAAAGATTCAGACAAAAGTCGCTCACGCAAGGATGATGACAGTCTGTCCGAAGCAAGCCACAGCAAGAAGACAGTCAAAAAAGTTGTCTCTAGCGGAGGATCTAGCGGAGG	atggcccaagccagccttctcgcctgcgaggggctggccggtgtctccctcgtgccaaccgcagcatcaaaaaaaatgatgctgtcacaaattgccagcaaacaggcagagaatggcgagcgcgcaggctcccctgatgttttgcgctgttcaagccagggccatcgcaaagattcagacaaaagtcgctcacgcaaggatgatgacagtctgtccgaagcaagccacagcaagaagacagtcaaaaaagttgtc		ATCCACCGGTACCATGGCTAGCatggcccaagccagccttctcgcctgcgaggggctggccggtgtctccctcgtgccaaccgcagcatcaaaaaaaatgatgctgtcacaaattgccagcaaacaggcagagaatggcgagcgcgcaggctcccctgatgttttgcgctgttcaagccagggccatcgcaaagattcagacaaaagtcgctcacgcaaggatgatgacagtctgtccgaagcaagccacagcaagaagacagtcaaaaaagttgtcTCTAGCGGAGGATCTAGCGGAGG	6_phosphoprotein_peptides	ZNF740	10739.0	0.23680044696899152	0.37498738876257565
85	0.0	0.0	130.0	0.0	1.0	0.0	hblOligo250576_Cat6	85	NM_1004304	2.0	GATGTTTTGCGCTGTTCAAGCCAGGGCCATCGCAAAGATTCAGACAAAAGTCGCTCACGCAAGGATGATGACAGTCTGTCCGAAGCAAGCCACAGCAAGAAGACAGTCAAAAAAGTTGTCGTGGTTGAGCAAAACGGTAGTTTTCAAGTGAAAATTCCAAAGAATTTTGTTTGTGAGCACTGTTTCGGGGCTTTCCGCTCTAGTTATCATCTGAAGCGCCACATTCTCATCCACACCGGGGAAAAGCCTTTCGAGTCTAGCGGAGGATCTAGCGGAGG	gatgttttgcgctgttcaagccagggccatcgcaaagattcagacaaaagtcgctcacgcaaggatgatgacagtctgtccgaagcaagccacagcaagaagacagtcaaaaaagttgtcgtggttgagcaaaacggtagttttcaagtgaaaattccaaagaattttgtttgtgagcactgtttcggggctttccgctctagttatcatctgaagcgccacattctcatccacaccggggaaaagcctttcgag		ATCCACCGGTACCATGGCTAGCgatgttttgcgctgttcaagccagggccatcgcaaagattcagacaaaagtcgctcacgcaaggatgatgacagtctgtccgaagcaagccacagcaagaagacagtcaaaaaagttgtcgtggttgagcaaaacggtagttttcaagtgaaaattccaaagaattttgtttgtgagcactgtttcggggctttccgctctagttatcatctgaagcgccacattctcatccacaccggggaaaagcctttcgagTCTAGCGGAGGATCTAGCGGAGG	6_phosphoprotein_peptides	ZNF740	130.0	0.0
87	0.0	255.0	445.0	0.0	2.0	255.0	hblOligo250577_Cat7	87	NM_1004304	4.0	TCTCATACTATGGAGTATCATCTGAAGCGCCACATTCTCATCCACGAGGGGGAAAAGCCTTTCGAGTGTGATATCTGTGACATGCGCTTCATTCAGAAATACCACCTGGAGCGCCATAAGCGCGTGCACGAGGGGGAGAAGCCTTACCAGTGCGAGCGCTGTCATCAGTGCTTTGAGCGCGAGGATCGCCTTTTGCGCCATAAGCGCATGTGTCAGGGGTGTCAAGAGAAGGAGGAGGACGGGCAGTTTGAGTTGTCTAGCGGAGGATCTAGCGGAGG	TCTCATACTATGGAGtatcatctgaagcgccacattctcatccacGAGggggaaaagcctttcgagtgtgatatctgtgacatgcgcttcattcagaaataccacctggagcgccataagcgcgtgcacGAGggggagaagccttaccagtgcgagcgctgtcatcagtgctttGAGcgcGAGgatcgccttttgcgccataagcgcatgtgtcaggggtgtcaaGAGaagGAGGAGgacgggcagtttGAGttg	TCTCATACTATG	ATCCACCGGTACCATGGCTAGCTCTCATACTATGGAGtatcatctgaagcgccacattctcatccacGAGggggaaaagcctttcgagtgtgatatctgtgacatgcgcttcattcagaaataccacctggagcgccataagcgcgtgcacGAGggggagaagccttaccagtgcgagcgctgtcatcagtgctttGAGcgcGAGgatcgccttttgcgccataagcgcatgtgtcaggggtgtcaaGAGaagGAGGAGgacgggcagtttGAGttgTCTAGCGGAGGATCTAGCGGAGG	7_sampled_680_from_cat6	ZNF740	700.0	0.36428571428571427	0.9884783956914325
91	0.0	15.0	84.0	0.0	1.0	15.0	hblOligo151325_Cat3	91	NM_1005735	2.0	CTGGCGATAATGCAAGAGGAGCACGAGGAGGAGGGTGAGCTGGAGGAGCTGGAGGAGGTCGAGGAGCAGGAATTGTACGAGATCCCTGAAGATCAAGAGCCAGAAGATCAAGAGCCAGAGGAACCAGAGCCAGCTCCATGGGCACGCCTGTGGGCACTCCAGGACGGTTTTGCAAATCTGGAAGAGGAAGAGGGGCACGTGGAGCAAGAGGACTTGGAGCTCCTGTTGGAGGAGGACCCTCCAGCTGAGGCCGAGTCTAGCGGAGGATCTAGCGGAGG	CTGGCGATAATGcaaGAGGAGcacGAGGAGGAGggtGAGctgGAGGAGctggagGAGgtcGAGGAGcaggaattgtacGAGatccctgaagatcaagagccagaagatcaagagccagaggaaccaGAGccagctccatgggcacgcctgtgggcactccaggacggttttgcaaatctggaaGAGgaaGAGgggcacgtgGAGcaaGAGgacttggagctcctgttgGAGGAGgaccctccagctGAGgccGAG	CTGGCGATAATG	ATCCACCGGTACCATGGCTAGCCTGGCGATAATGcaaGAGGAGcacGAGGAGGAGggtGAGctgGAGGAGctggagGAGgtcGAGGAGcaggaattgtacGAGatccctgaagatcaagagccagaagatcaagagccagaggaaccaGAGccagctccatgggcacgcctgtgggcactccaggacggttttgcaaatctggaaGAGgaaGAGgggcacgtgGAGcaaGAGgacttggagctcctgttgGAGGAGgaccctccagctGAGgccGAGTCTAGCGGAGGATCTAGCGGAGG	3_4778_st_to_e_dna_repair_peptides_9NATG	CHEK2	99.0	0.15151515151515152	-0.1774774650418569
92	0.0	380.0	1618.0	0.0	4.0	380.0	hblOligo151325_Cat2	92	NM_1005735	2.0	CCAAATTCAAGCCAATCATCACACAGCAGTTCTGGTACACTGTCTAGCCTGGAGACTGTCAGCACTCAGGAATTGTACTCCATCCCTGAAGATCAAGAGCCAGAAGATCAAGAGCCAGAGGAACCAACACCAGCTCCATGGGCACGCCTGTGGGCACTCCAGGACGGTTTTGCAAATCTGGAAACCGAAAGCGGGCACGTGACTCAAAGCGACTTGGAGCTCCTGTTGAGCTCTGACCCTCCAGCTTCTGCCAGCTCTAGCGGAGGATCTAGCGGAGG	ccaaattcaagccaatcatcacacagcagttctggtacactgtctagcctggagactgtcagcactcaggaattgtactccatccctgaagatcaagagccagaagatcaagagccagaggaaccaacaccagctccatgggcacgcctgtgggcactccaggacggttttgcaaatctggaaaccgaaagcgggcacgtgactcaaagcgacttggagctcctgttgagctctgaccctccagcttctgccagc		ATCCACCGGTACCATGGCTAGCccaaattcaagccaatcatcacacagcagttctggtacactgtctagcctggagactgtcagcactcaggaattgtactccatccctgaagatcaagagccagaagatcaagagccagaggaaccaacaccagctccatgggcacgcctgtgggcactccaggacggttttgcaaatctggaaaccgaaagcgggcacgtgactcaaagcgacttggagctcctgttgagctctgaccctccagcttctgccagcTCTAGCGGAGGATCTAGCGGAGG	2_wt_dna_repair_peptides	CHEK2	1998.0	0.19019019019019018	0.09651428780124083
93	0.0	2453.0	6863.0	1.0	21.0	2453.0	hblOligo21694_Cat3	93	NM_1005735	3.0	GCTACCAGGATGCGCCTGTGGGCACTCCAGGACGGTTTTGCAAATCTGGAAGAGGAAGAGGGGCACGTGGAGCAAGAGGACTTGGAGCTCCTGTTGGAGGAGGACCCTCCAGCTGAGGCCGAGCAGGAGGCTGGGATTCGCGGCGTCCGCCATCATCCTCGCCCAGTGTGCGAGCTCAAATGCGTGAATGACAACTATTGGTTTGGTCGCGACAAAGAGTGCGAGTATTGCTTTGACGAGCCTCTCCTTAAGCGCTCTAGCGGAGGATCTAGCGGAGG	GCTACCAGGATGcgcctgtgggcactccaggacggttttgcaaatctggaaGAGgaaGAGgggcacgtgGAGcaaGAGgacttggagctcctgttgGAGGAGgaccctccagctGAGgccGAGcagGAGgctgggattcgcggcgtccgccatcatcctcgcccagtgtgcGAGctcaaatgcgtgaatgacaactattggtttggtcgcgacaaaGAGtgcgagtattgctttgacgagcctctccttaagcgc	GCTACCAGGATG	ATCCACCGGTACCATGGCTAGCGCTACCAGGATGcgcctgtgggcactccaggacggttttgcaaatctggaaGAGgaaGAGgggcacgtgGAGcaaGAGgacttggagctcctgttgGAGGAGgaccctccagctGAGgccGAGcagGAGgctgggattcgcggcgtccgccatcatcctcgcccagtgtgcGAGctcaaatgcgtgaatgacaactattggtttggtcgcgacaaaGAGtgcgagtattgctttgacgagcctctccttaagcgcTCTAGCGGAGGATCTAGCGGAGG	3_4778_st_to_e_dna_repair_peptides_9NATG	CHEK2	9316.0	0.2633104336625161	0.5164562340491012
94	0.0	244.0	930.0	0.0	5.0	244.0	hblOligo21694_Cat2	94	NM_1005735	3.0	GCTCCATGGGCACGCCTGTGGGCACTCCAGGACGGTTTTGCAAATCTGGAAACCGAAAGCGGGCACGTGACTCAAAGCGACTTGGAGCTCCTGTTGAGCTCTGACCCTCCAGCTTCTGCCAGCCAGTCTGCTGGGATTCGCGGCGTCCGCCATCATCCTCGCCCAGTGTGCTCTCTCAAATGCGTGAATGACAACTATTGGTTTGGTCGCGACAAATCATGCGAGTATTGCTTTGACGAGCCTCTCCTTAAGCGCTCTAGCGGAGGATCTAGCGGAGG	gctccatgggcacgcctgtgggcactccaggacggttttgcaaatctggaaaccgaaagcgggcacgtgactcaaagcgacttggagctcctgttgagctctgaccctccagcttctgccagccagtctgctgggattcgcggcgtccgccatcatcctcgcccagtgtgctctctcaaatgcgtgaatgacaactattggtttggtcgcgacaaatcatgcgagtattgctttgacgagcctctccttaagcgc		ATCCACCGGTACCATGGCTAGCgctccatgggcacgcctgtgggcactccaggacggttttgcaaatctggaaaccgaaagcgggcacgtgactcaaagcgacttggagctcctgttgagctctgaccctccagcttctgccagccagtctgctgggattcgcggcgtccgccatcatcctcgcccagtgtgctctctcaaatgcgtgaatgacaactattggtttggtcgcgacaaatcatgcgagtattgctttgacgagcctctccttaagcgcTCTAGCGGAGGATCTAGCGGAGG	2_wt_dna_repair_peptides	CHEK2	1174.0	0.20783645655877342	0.2072727718451468
95	0.0	3.0	528.0	0.0	1.0	3.0	hblOligo151326_Cat3	95	NM_1005735	4.0	TGTCGACTAATGCGCCATCATCCTCGCCCAGTGTGCGAGCTCAAATGCGTGAATGACAACTATTGGTTTGGTCGCGACAAAGAGTGCGAGTATTGCTTTGACGAGCCTCTCCTTAAGCGCGAGGATAAATACCGCGAGTATGAGAAGAAACACTTCCGCATCTTTCGCGAGGTGGGCCCAAAGAACGAGTACATCGCTTATATTGAAGATCATGAGGGTAATGGGGAGTTCGTTAACGAGGAGCTGGTTGGGAAGTCTAGCGGAGGATCTAGCGGAGG	TGTCGACTAATGcgccatcatcctcgcccagtgtgcGAGctcaaatgcgtgaatgacaactattggtttggtcgcgacaaaGAGtgcgagtattgctttgacgagcctctccttaagcgcGAGgataaataccgcGAGtatGAGaagaaacacttccgcatctttcgcgaggtgggcccaaagaacGAGtacatcgcttatattgaagatcatGAGggtaatgggGAGttcgttaacGAGgagctggttgggaag	TGTCGACTAATG	ATCCACCGGTACCATGGCTAGCTGTCGACTAATGcgccatcatcctcgcccagtgtgcGAGctcaaatgcgtgaatgacaactattggtttggtcgcgacaaaGAGtgcgagtattgctttgacgagcctctccttaagcgcGAGgataaataccgcGAGtatGAGaagaaacacttccgcatctttcgcgaggtgggcccaaagaacGAGtacatcgcttatattgaagatcatGAGggtaatgggGAGttcgttaacGAGgagctggttgggaagTCTAGCGGAGGATCTAGCGGAGG	3_4778_st_to_e_dna_repair_peptides_9NATG	CHEK2	531.0	0.005649717514124294	-3.6251948623389056
96	0.0	1854.0	2949.0	0.0	28.0	1854.0	hblOligo151326_Cat2	96	NM_1005735	4.0	ATTCGCGGCGTCCGCCATCATCCTCGCCCAGTGTGCTCTCTCAAATGCGTGAATGACAACTATTGGTTTGGTCGCGACAAATCATGCGAGTATTGCTTTGACGAGCCTCTCCTTAAGCGCACCGATAAATACCGCACATATTCCAAGAAACACTTCCGCATCTTTCGCGAGGTGGGCCCAAAGAACAGTTACATCGCTTATATTGAAGATCATAGCGGTAATGGGACCTTCGTTAACACAGAGCTGGTTGGGAAGTCTAGCGGAGGATCTAGCGGAGG	attcgcggcgtccgccatcatcctcgcccagtgtgctctctcaaatgcgtgaatgacaactattggtttggtcgcgacaaatcatgcgagtattgctttgacgagcctctccttaagcgcaccgataaataccgcacatattccaagaaacacttccgcatctttcgcgaggtgggcccaaagaacagttacatcgcttatattgaagatcatagcggtaatgggaccttcgttaacacagagctggttgggaag		ATCCACCGGTACCATGGCTAGCattcgcggcgtccgccatcatcctcgcccagtgtgctctctcaaatgcgtgaatgacaactattggtttggtcgcgacaaatcatgcgagtattgctttgacgagcctctccttaagcgcaccgataaataccgcacatattccaagaaacacttccgcatctttcgcgaggtgggcccaaagaacagttacatcgcttatattgaagatcatagcggtaatgggaccttcgttaacacagagctggttgggaagTCTAGCGGAGGATCTAGCGGAGG	2_wt_dna_repair_peptides	CHEK2	4803.0	0.3860087445346658	1.081168470009771
97	0.0	227.0	232.0	0.0	1.0	227.0	hblOligo21695_Cat3	97	NM_1005735	5.0	ACTTCGGCTATGAAACACTTCCGCATCTTTCGCGAGGTGGGCCCAAAGAACGAGTACATCGCTTATATTGAAGATCATGAGGGTAATGGGGAGTTCGTTAACGAGGAGCTGGTTGGGAAGGGGAAGCGCCGCCCTCTCAACAACAACGAGGAAATTGCTCTGGAGTTGGAGCGCAACAAAGTTTTCGTGTTCTTTGACCTGGAGGTCGACGATCAGGAGGTCTACCCTAAGGCATTGCGCGATGAATACATCATGTCTAGCGGAGGATCTAGCGGAGG	ACTTCGGCTATGaaacacttccgcatctttcgcgaggtgggcccaaagaacGAGtacatcgcttatattgaagatcatGAGggtaatgggGAGttcgttaacGAGgagctggttgggaaggggaagcgccgccctctcaacaacaacGAGgaaattgctctgGAGttgGAGcgcaacaaagttttcgtgttctttgacctgGAGgtcgacgatcagGAGgtctaccctaaggcattgcgcgatgaatacatcatg	ACTTCGGCTATG	ATCCACCGGTACCATGGCTAGCACTTCGGCTATGaaacacttccgcatctttcgcgaggtgggcccaaagaacGAGtacatcgcttatattgaagatcatGAGggtaatgggGAGttcgttaacGAGgagctggttgggaaggggaagcgccgccctctcaacaacaacGAGgaaattgctctgGAGttgGAGcgcaacaaagttttcgtgttctttgacctgGAGgtcgacgatcagGAGgtctaccctaaggcattgcgcgatgaatacatcatgTCTAGCGGAGGATCTAGCGGAGG	3_4778_st_to_e_dna_repair_peptides_9NATG	CHEK2	459.0	0.49455337690631807	1.5235017785143392
98	0.0	265.0	105.0	0.0	1.0	265.0	hblOligo21695_Cat2	98	NM_1005735	5.0	ACATATTCCAAGAAACACTTCCGCATCTTTCGCGAGGTGGGCCCAAAGAACAGTTACATCGCTTATATTGAAGATCATAGCGGTAATGGGACCTTCGTTAACACAGAGCTGGTTGGGAAGGGGAAGCGCCGCCCTCTCAACAACAACTCCGAAATTGCTCTGTCCTTGTCTCGCAACAAAGTTTTCGTGTTCTTTGACCTGACTGTCGACGATCAGAGTGTCTACCCTAAGGCATTGCGCGATGAATACATCATGTCTAGCGGAGGATCTAGCGGAGG	acatattccaagaaacacttccgcatctttcgcgaggtgggcccaaagaacagttacatcgcttatattgaagatcatagcggtaatgggaccttcgttaacacagagctggttgggaaggggaagcgccgccctctcaacaacaactccgaaattgctctgtccttgtctcgcaacaaagttttcgtgttctttgacctgactgtcgacgatcagagtgtctaccctaaggcattgcgcgatgaatacatcatg		ATCCACCGGTACCATGGCTAGCacatattccaagaaacacttccgcatctttcgcgaggtgggcccaaagaacagttacatcgcttatattgaagatcatagcggtaatgggaccttcgttaacacagagctggttgggaaggggaagcgccgccctctcaacaacaactccgaaattgctctgtccttgtctcgcaacaaagttttcgtgttctttgacctgactgtcgacgatcagagtgtctaccctaaggcattgcgcgatgaatacatcatgTCTAGCGGAGGATCTAGCGGAGG	2_wt_dna_repair_peptides	CHEK2	370.0	0.7162162162162162	2.4710586085279456
99	0.0	0.0	42.0	0.0	0.0	0.0	hblOligo151327_Cat3	99	NM_1005735	6.0	GGCCCCGCTATGGAGGAAATTGCTCTGGAGTTGGAGCGCAACAAAGTTTTCGTGTTCTTTGACCTGGAGGTCGACGATCAGGAGGTCTACCCTAAGGCATTGCGCGATGAATACATCATGGAGAAGGAGCTGGGGGAGGGGGCATGTGGCGAGGTCAAGTTGGCATTCGAGCGCAAGGAGTGTAAAAAAGTCGCCATTAAGATCATTGAGAAGCGCAAATTTGCCATCGGCGAGGCCCGCGAGGCTGACCCAGCATCTAGCGGAGGATCTAGCGGAGG	GGCCCCGCTATGGAGgaaattgctctgGAGttgGAGcgcaacaaagttttcgtgttctttgacctgGAGgtcgacgatcagGAGgtctaccctaaggcattgcgcgatgaatacatcatgGAGaagGAGctggggGAGggggcatgtggcgaggtcaagttggcattcgagcgcaagGAGtgtaaaaaagtcgccattaagatcattGAGaagcgcaaatttgccatcggcGAGgcccgcgaggctgacccagca	GGCCCCGCTATG	ATCCACCGGTACCATGGCTAGCGGCCCCGCTATGGAGgaaattgctctgGAGttgGAGcgcaacaaagttttcgtgttctttgacctgGAGgtcgacgatcagGAGgtctaccctaaggcattgcgcgatgaatacatcatgGAGaagGAGctggggGAGggggcatgtggcgaggtcaagttggcattcgagcgcaagGAGtgtaaaaaagtcgccattaagatcattGAGaagcgcaaatttgccatcggcGAGgcccgcgaggctgacccagcaTCTAGCGGAGGATCTAGCGGAGG	3_4778_st_to_e_dna_repair_peptides_9NATG	CHEK2	42.0	0.0
100	0.0	158.0	1096.0	1.0	6.0	158.0	hblOligo151327_Cat2	100	NM_1005735	6.0	CTCAACAACAACTCCGAAATTGCTCTGTCCTTGTCTCGCAACAAAGTTTTCGTGTTCTTTGACCTGACTGTCGACGATCAGAGTGTCTACCCTAAGGCATTGCGCGATGAATACATCATGAGTAAGACCCTGGGGTCCGGGGCATGTGGCGAGGTCAAGTTGGCATTCGAGCGCAAGACTTGTAAAAAAGTCGCCATTAAGATCATTTCTAAGCGCAAATTTGCCATCGGCAGCGCCCGCGAGGCTGACCCAGCATCTAGCGGAGGATCTAGCGGAGG	ctcaacaacaactccgaaattgctctgtccttgtctcgcaacaaagttttcgtgttctttgacctgactgtcgacgatcagagtgtctaccctaaggcattgcgcgatgaatacatcatgagtaagaccctggggtccggggcatgtggcgaggtcaagttggcattcgagcgcaagacttgtaaaaaagtcgccattaagatcatttctaagcgcaaatttgccatcggcagcgcccgcgaggctgacccagca		ATCCACCGGTACCATGGCTAGCctcaacaacaactccgaaattgctctgtccttgtctcgcaacaaagttttcgtgttctttgacctgactgtcgacgatcagagtgtctaccctaaggcattgcgcgatgaatacatcatgagtaagaccctggggtccggggcatgtggcgaggtcaagttggcattcgagcgcaagacttgtaaaaaagtcgccattaagatcatttctaagcgcaaatttgccatcggcagcgcccgcgaggctgacccagcaTCTAGCGGAGGATCTAGCGGAGG	2_wt_dna_repair_peptides	CHEK2	1254.0	0.12599681020733652	-0.3915383017817473
101	0.0	4.0	661.0	0.0	2.0	4.0	hblOligo21696_Cat3	101	NM_1005735	7.0	CGAAAACGTATGGGCGAGGTCAAGTTGGCATTCGAGCGCAAGGAGTGTAAAAAAGTCGCCATTAAGATCATTGAGAAGCGCAAATTTGCCATCGGCGAGGCCCGCGAGGCTGACCCAGCACTGAACGTTGAAGAGGAAATTGAAATCCTTAAGAAGCTGAATCACCCTTGTATCATCAAGATCAAGAATTTTTTCGACGCCGAAGATTATTACATTGTGTTGGAATTGATGGAGGGTGGGGAACTTTTTGACAAATCTAGCGGAGGATCTAGCGGAGG	CGAAAACGTATGggcgaggtcaagttggcattcgagcgcaagGAGtgtaaaaaagtcgccattaagatcattGAGaagcgcaaatttgccatcggcGAGgcccgcgaggctgacccagcactgaacgttgaaGAGgaaattgaaatccttaagaagctgaatcacccttgtatcatcaagatcaagaattttttcgacgccgaagattattacattgtgttggaattgatggagggtggggaactttttgacaaa	CGAAAACGTATG	ATCCACCGGTACCATGGCTAGCCGAAAACGTATGggcgaggtcaagttggcattcgagcgcaagGAGtgtaaaaaagtcgccattaagatcattGAGaagcgcaaatttgccatcggcGAGgcccgcgaggctgacccagcactgaacgttgaaGAGgaaattgaaatccttaagaagctgaatcacccttgtatcatcaagatcaagaattttttcgacgccgaagattattacattgtgttggaattgatggagggtggggaactttttgacaaaTCTAGCGGAGGATCTAGCGGAGG	3_4778_st_to_e_dna_repair_peptides_9NATG	CHEK2	665.0	0.006015037593984963	-3.5621703460325493
102	0.0	2697.0	8819.0	1.0	35.0	2697.0	hblOligo21696_Cat2	102	NM_1005735	7.0	TCCGGGGCATGTGGCGAGGTCAAGTTGGCATTCGAGCGCAAGACTTGTAAAAAAGTCGCCATTAAGATCATTTCTAAGCGCAAATTTGCCATCGGCAGCGCCCGCGAGGCTGACCCAGCACTGAACGTTGAAACCGAAATTGAAATCCTTAAGAAGCTGAATCACCCTTGTATCATCAAGATCAAGAATTTTTTCGACGCCGAAGATTATTACATTGTGTTGGAATTGATGGAGGGTGGGGAACTTTTTGACAAATCTAGCGGAGGATCTAGCGGAGG	tccggggcatgtggcgaggtcaagttggcattcgagcgcaagacttgtaaaaaagtcgccattaagatcatttctaagcgcaaatttgccatcggcagcgcccgcgaggctgacccagcactgaacgttgaaaccgaaattgaaatccttaagaagctgaatcacccttgtatcatcaagatcaagaattttttcgacgccgaagattattacattgtgttggaattgatggagggtggggaactttttgacaaa		ATCCACCGGTACCATGGCTAGCtccggggcatgtggcgaggtcaagttggcattcgagcgcaagacttgtaaaaaagtcgccattaagatcatttctaagcgcaaatttgccatcggcagcgcccgcgaggctgacccagcactgaacgttgaaaccgaaattgaaatccttaagaagctgaatcacccttgtatcatcaagatcaagaattttttcgacgccgaagattattacattgtgttggaattgatggagggtggggaactttttgacaaaTCTAGCGGAGGATCTAGCGGAGG	2_wt_dna_repair_peptides	CHEK2	11516.0	0.23419590135463703	0.3605206919507957
103	0.0	297.0	798.0	0.0	1.0	297.0	hblOligo151328_Cat3	103	NM_1005735	8.0	TCTTCTCCTATGCTTAAGAAGCTGAATCACCCTTGTATCATCAAGATCAAGAATTTTTTCGACGCCGAAGATTATTACATTGTGTTGGAATTGATGGAGGGTGGGGAACTTTTTGACAAAGTCGTCGGTAACAAACGCTTGAAGGAAGCCGAGTGTAAGTTGTACTTCTACCAAATGTTGCTCGCTGTCCAATATCTCCATGAGAATGGGATTATCCATCGCGACTTGAAGCCTGAAAACGTGCTCCTTGAGGAGTCTAGCGGAGGATCTAGCGGAGG	TCTTCTCCTATGcttaagaagctgaatcacccttgtatcatcaagatcaagaattttttcgacgccgaagattattacattgtgttggaattgatggagggtggggaactttttgacaaagtcgtcggtaacaaacgcttgaaggaagccGAGtgtaagttgtacttctaccaaatgttgctcgctgtccaatatctccatgagaatgggattatccatcgcgacttgaagcctgaaaacgtgctccttGAGGAG	TCTTCTCCTATG	ATCCACCGGTACCATGGCTAGCTCTTCTCCTATGcttaagaagctgaatcacccttgtatcatcaagatcaagaattttttcgacgccgaagattattacattgtgttggaattgatggagggtggggaactttttgacaaagtcgtcggtaacaaacgcttgaaggaagccGAGtgtaagttgtacttctaccaaatgttgctcgctgtccaatatctccatgagaatgggattatccatcgcgacttgaagcctgaaaacgtgctccttGAGGAGTCTAGCGGAGGATCTAGCGGAGG	3_4778_st_to_e_dna_repair_peptides_9NATG	CHEK2	1095.0	0.27123287671232876	0.5569126740521375
105	0.0	778.0	1592.0	1.0	6.0	778.0	hblOligo21697_Cat3	105	NM_1005735	9.0	AGTCATTATATGGCCGAGTGTAAGTTGTACTTCTACCAAATGTTGCTCGCTGTCCAATATCTCCATGAGAATGGGATTATCCATCGCGACTTGAAGCCTGAAAACGTGCTCCTTGAGGAGCAGGAAGAAGATTGCTTGATTAAAATTGAGGACTTTGGTCACGAGAAGATTTTGGGCGAAGAGGAGCTTATGCGCGAGCTCTGTGGCGAGCCTGAGTATCTCGCACCAGAAGTCTTGGTGGAGGTCGGTGAGGCTTCTAGCGGAGGATCTAGCGGAGG	AGTCATTATATGgccGAGtgtaagttgtacttctaccaaatgttgctcgctgtccaatatctccatgagaatgggattatccatcgcgacttgaagcctgaaaacgtgctccttGAGGAGcaggaagaagattgcttgattaaaattGAGgactttggtcacGAGaagattttgggcgaaGAGGAGcttatgcgcGAGctctgtggcGAGcctGAGtatctcgcaccagaagtcttggtgGAGgtcggtGAGgct	AGTCATTATATG	ATCCACCGGTACCATGGCTAGCAGTCATTATATGgccGAGtgtaagttgtacttctaccaaatgttgctcgctgtccaatatctccatgagaatgggattatccatcgcgacttgaagcctgaaaacgtgctccttGAGGAGcaggaagaagattgcttgattaaaattGAGgactttggtcacGAGaagattttgggcgaaGAGGAGcttatgcgcGAGctctgtggcGAGcctGAGtatctcgcaccagaagtcttggtgGAGgtcggtGAGgctTCTAGCGGAGGATCTAGCGGAGG	3_4778_st_to_e_dna_repair_peptides_9NATG	CHEK2	2370.0	0.32827004219409284	0.82926929047331
107	0.0	663.0	8247.0	2.0	22.0	663.0	hblOligo151329_Cat3	107	NM_1005735	10.0	GCTGGGCTCATGGAGGACTTTGGTCACGAGAAGATTTTGGGCGAAGAGGAGCTTATGCGCGAGCTCTGTGGCGAGCCTGAGTATCTCGCACCAGAAGTCTTGGTGGAGGTCGGTGAGGCTGGCTATAATCGCGCAGTCGACTGTTGGGAGTTGGGGGTTATTCTGTTTATTTGCCTCGAGGGGTATCCTCCTTTTGAGGAACACCGCGAGCAGGTGGAGCTGAAAGATCAAATTGAGGAGGGCAAGTACAATTTCTCTAGCGGAGGATCTAGCGGAGG	GCTGGGCTCATGGAGgactttggtcacGAGaagattttgggcgaaGAGGAGcttatgcgcGAGctctgtggcGAGcctGAGtatctcgcaccagaagtcttggtgGAGgtcggtGAGgctggctataatcgcgcagtcgactgttggGAGttgggggttattctgtttatttgcctcGAGgggtatcctccttttGAGgaacaccgcGAGcaggtgGAGctgaaagatcaaattGAGGAGggcaagtacaatttc	GCTGGGCTCATG	ATCCACCGGTACCATGGCTAGCGCTGGGCTCATGGAGgactttggtcacGAGaagattttgggcgaaGAGGAGcttatgcgcGAGctctgtggcGAGcctGAGtatctcgcaccagaagtcttggtgGAGgtcggtGAGgctggctataatcgcgcagtcgactgttggGAGttgggggttattctgtttatttgcctcGAGgggtatcctccttttGAGgaacaccgcGAGcaggtgGAGctgaaagatcaaattGAGGAGggcaagtacaatttcTCTAGCGGAGGATCTAGCGGAGG	3_4778_st_to_e_dna_repair_peptides_9NATG	CHEK2	8910.0	0.07441077441077441	-0.9755406539482463
108	0.0	8.0	297.0	0.0	1.0	8.0	hblOligo151329_Cat2	108	NM_1005735	10.0	TTGATTAAAATTACAGACTTTGGTCACTCAAAGATTTTGGGCGAAACAAGCCTTATGCGCACCCTCTGTGGCACTCCTACATATCTCGCACCAGAAGTCTTGGTGTCAGTCGGTACCGCTGGCTATAATCGCGCAGTCGACTGTTGGTCTTTGGGGGTTATTCTGTTTATTTGCCTCTCAGGGTATCCTCCTTTTTCCGAACACCGCACTCAGGTGAGTCTGAAAGATCAAATTACCTCAGGCAAGTACAATTTCTCTAGCGGAGGATCTAGCGGAGG	ttgattaaaattacagactttggtcactcaaagattttgggcgaaacaagccttatgcgcaccctctgtggcactcctacatatctcgcaccagaagtcttggtgtcagtcggtaccgctggctataatcgcgcagtcgactgttggtctttgggggttattctgtttatttgcctctcagggtatcctcctttttccgaacaccgcactcaggtgagtctgaaagatcaaattacctcaggcaagtacaatttc		ATCCACCGGTACCATGGCTAGCttgattaaaattacagactttggtcactcaaagattttgggcgaaacaagccttatgcgcaccctctgtggcactcctacatatctcgcaccagaagtcttggtgtcagtcggtaccgctggctataatcgcgcagtcgactgttggtctttgggggttattctgtttatttgcctctcagggtatcctcctttttccgaacaccgcactcaggtgagtctgaaagatcaaattacctcaggcaagtacaatttcTCTAGCGGAGGATCTAGCGGAGG	2_wt_dna_repair_peptides	CHEK2	305.0	0.02622950819672131	-2.069001464423617
109	0.0	12.0	8511.0	3.0	25.0	12.0	hblOligo21698_Cat3	109	NM_1005735	11.0	ACACACGCAATGGAGTTGGGGGTTATTCTGTTTATTTGCCTCGAGGGGTATCCTCCTTTTGAGGAACACCGCGAGCAGGTGGAGCTGAAAGATCAAATTGAGGAGGGCAAGTACAATTTCATCCCTGAGGTCTGGGCTGAGGTCGAGGAAAAAGCCCTTGACCTGGTGAAGAAATTGTTGGTGGTCGATCCAAAAGCACGCTTTGAGGAGGAGGAAGCACTTCGCCACCCTTGGCTCCAAGACGAGGATATGAAATCTAGCGGAGGATCTAGCGGAGG	ACACACGCAATGGAGttgggggttattctgtttatttgcctcGAGgggtatcctccttttGAGgaacaccgcGAGcaggtgGAGctgaaagatcaaattGAGGAGggcaagtacaatttcatccctgaggtctgggctgaggtcGAGgaaaaagcccttgacctggtgaagaaattgttggtggtcgatccaaaagcacgctttGAGGAGgaggaagcacttcgccacccttggctccaagacgaggatatgaaa	ACACACGCAATG	ATCCACCGGTACCATGGCTAGCACACACGCAATGGAGttgggggttattctgtttatttgcctcGAGgggtatcctccttttGAGgaacaccgcGAGcaggtgGAGctgaaagatcaaattGAGGAGggcaagtacaatttcatccctgaggtctgggctgaggtcGAGgaaaaagcccttgacctggtgaagaaattgttggtggtcgatccaaaagcacgctttGAGGAGgaggaagcacttcgccacccttggctccaagacgaggatatgaaaTCTAGCGGAGGATCTAGCGGAGG	3_4778_st_to_e_dna_repair_peptides_9NATG	CHEK2	8523.0	0.0014079549454417458	-5.018918940989714
110	0.0	77.0	836.0	0.0	4.0	77.0	hblOligo21698_Cat2	110	NM_1005735	11.0	GTCGACTGTTGGTCTTTGGGGGTTATTCTGTTTATTTGCCTCTCAGGGTATCCTCCTTTTTCCGAACACCGCACTCAGGTGAGTCTGAAAGATCAAATTACCTCAGGCAAGTACAATTTCATCCCTGAGGTCTGGGCTGAGGTCTCAGAAAAAGCCCTTGACCTGGTGAAGAAATTGTTGGTGGTCGATCCAAAAGCACGCTTTACCACAGAGGAAGCACTTCGCCACCCTTGGCTCCAAGACGAGGATATGAAATCTAGCGGAGGATCTAGCGGAGG	gtcgactgttggtctttgggggttattctgtttatttgcctctcagggtatcctcctttttccgaacaccgcactcaggtgagtctgaaagatcaaattacctcaggcaagtacaatttcatccctgaggtctgggctgaggtctcagaaaaagcccttgacctggtgaagaaattgttggtggtcgatccaaaagcacgctttaccacagaggaagcacttcgccacccttggctccaagacgaggatatgaaa		ATCCACCGGTACCATGGCTAGCgtcgactgttggtctttgggggttattctgtttatttgcctctcagggtatcctcctttttccgaacaccgcactcaggtgagtctgaaagatcaaattacctcaggcaagtacaatttcatccctgaggtctgggctgaggtctcagaaaaagcccttgacctggtgaagaaattgttggtggtcgatccaaaagcacgctttaccacagaggaagcacttcgccacccttggctccaagacgaggatatgaaaTCTAGCGGAGGATCTAGCGGAGG	2_wt_dna_repair_peptides	CHEK2	913.0	0.08433734939759036	-0.8395340585317714
111	0.0	892.0	2812.0	0.0	12.0	892.0	hblOligo151330_Cat3	111	NM_1005735	12.0	CCGCGCTCGATGGAAAAAGCCCTTGACCTGGTGAAGAAATTGTTGGTGGTCGATCCAAAAGCACGCTTTGAGGAGGAGGAAGCACTTCGCCACCCTTGGCTCCAAGACGAGGATATGAAACGCAAGTTTCAAGACCTGCTCGAGGAAGAAAATGAAGAGGAGGCCCTGCCTCAAGTGTTGGCACAGCCAGAGGAGGAGCGCAAACGCCCACGCGAGGGTGAGGCCGAGGGTGCCGAGGAGGAGAAACGCCCTGCCTCTAGCGGAGGATCTAGCGGAGG	CCGCGCTCGATGgaaaaagcccttgacctggtgaagaaattgttggtggtcgatccaaaagcacgctttGAGGAGgaggaagcacttcgccacccttggctccaagacgaggatatgaaacgcaagtttcaagacctgctcGAGgaagaaaatgaaGAGGAGgccctgcctcaagtgttggcacagccaGAGGAGGAGcgcaaacgcccacgcgagggtgaggccgagggtgccgagGAGGAGaaacgccctgcc	CCGCGCTCGATG	ATCCACCGGTACCATGGCTAGCCCGCGCTCGATGgaaaaagcccttgacctggtgaagaaattgttggtggtcgatccaaaagcacgctttGAGGAGgaggaagcacttcgccacccttggctccaagacgaggatatgaaacgcaagtttcaagacctgctcGAGgaagaaaatgaaGAGGAGgccctgcctcaagtgttggcacagccaGAGGAGGAGcgcaaacgcccacgcgagggtgaggccgagggtgccgagGAGGAGaaacgccctgccTCTAGCGGAGGATCTAGCGGAGG	3_4778_st_to_e_dna_repair_peptides_9NATG	CHEK2	3704.0	0.2408207343412527	0.3971040123487004
113	0.0	170.0	696.0	1.0	0.0	170.0	hblOligo21699_Cat3	113	NM_1005735	13.0	TTTGCACCTATGGTGAAGAAATTGTTGGTGGTCGATCCAAAAGCACGCTTTGAGGAGGAGGAAGCACTTCGCCACCCTTGGCTCCAAGACGAGGATATGAAACGCAAGTTTCAAGACCTGCTCGAGGAAGAAAATGAAGAGGAGGCCCTGCCTCAAGTGTTGGCACAGCCAGAGGAGGAGCGCAAACGCCCACGCGAGGGTGAGGCCGAGGGTGCCGAGGAGGAGAAACGCCCTGCCGTCTGTGCTGCTGTGCTCTCTAGCGGAGGATCTAGCGGAGG	TTTGCACCTATGgtgaagaaattgttggtggtcgatccaaaagcacgctttGAGGAGgaggaagcacttcgccacccttggctccaagacgaggatatgaaacgcaagtttcaagacctgctcGAGgaagaaaatgaaGAGGAGgccctgcctcaagtgttggcacagccaGAGGAGGAGcgcaaacgcccacgcgagggtgaggccgagggtgccgagGAGGAGaaacgccctgccgtctgtgctgctgtgctc	TTTGCACCTATG	ATCCACCGGTACCATGGCTAGCTTTGCACCTATGgtgaagaaattgttggtggtcgatccaaaagcacgctttGAGGAGgaggaagcacttcgccacccttggctccaagacgaggatatgaaacgcaagtttcaagacctgctcGAGgaagaaaatgaaGAGGAGgccctgcctcaagtgttggcacagccaGAGGAGGAGcgcaaacgcccacgcgagggtgaggccgagggtgccgagGAGGAGaaacgccctgccgtctgtgctgctgtgctcTCTAGCGGAGGATCTAGCGGAGG	3_4778_st_to_e_dna_repair_peptides_9NATG	CHEK2	866.0	0.19630484988452657	0.1357379094150888
115	0.0	3.0	81.0	0.0	0.0	3.0	hblOligo15080_Cat7	115	NM_1006109	1.0	TTTGGACGGATGGAGGAGTGTCACCTGCCACGCGATGTCTTGGAGCGCGCCTGCGCTTACCAGGATCGCCGCGGCCAACAACGCCTTCCTGAGTGGCGCGATCCAGATAAATATTGTCCTGAGTACAATAAGGAGCCTCAGGAGAATGAGCCTGTGCTCCTCGAGCGCCTCCATTTTGAAAAAGATGCTGATGAGGAGGAGCGCATTATCGCTCCTATGCGCTGGGGGCTTGTGCCTGAGTGGTTCAAGGAGGAGTCTAGCGGAGGATCTAGCGGAGG	TTTGGACGGATGGAGGAGtgtcacctgccacgcgatgtcttgGAGcgcgcctgcgcttaccaggatcgccgcggccaacaacgccttcctgagtggcgcgatccagataaatattgtcctGAGtacaataagGAGcctcagGAGaatGAGcctgtgctcctcGAGcgcctccattttgaaaaagatgctgatGAGGAGgagcgcattatcgctcctatgcgctgggggcttgtgcctGAGtggttcaaggagGAG	TTTGGACGGATG	ATCCACCGGTACCATGGCTAGCTTTGGACGGATGGAGGAGtgtcacctgccacgcgatgtcttgGAGcgcgcctgcgcttaccaggatcgccgcggccaacaacgccttcctgagtggcgcgatccagataaatattgtcctGAGtacaataagGAGcctcagGAGaatGAGcctgtgctcctcGAGcgcctccattttgaaaaagatgctgatGAGGAGgagcgcattatcgctcctatgcgctgggggcttgtgcctGAGtggttcaaggagGAGTCTAGCGGAGGATCTAGCGGAGG	7_sampled_680_from_cat6	HMCES	84.0	0.03571428571428571	-1.7505477333050825
116	0.0	99.0	325.0	0.0	1.0	99.0	hblOligo15080_Cat6	116	NM_1006109	1.0	ATGTGTGGGCGCACCAGTTGTCACCTGCCACGCGATGTCTTGACACGCGCCTGCGCTTACCAGGATCGCCGCGGCCAACAACGCCTTCCTGAGTGGCGCGATCCAGATAAATATTGTCCTAGCTACAATAAGAGCCCTCAGTCCAATTCCCCTGTGCTCCTCTCCCGCCTCCATTTTGAAAAAGATGCTGATAGCAGCGAGCGCATTATCGCTCCTATGCGCTGGGGGCTTGTGCCTAGTTGGTTCAAGGAGAGTTCTAGCGGAGGATCTAGCGGAGG	atgtgtgggcgcaccagttgtcacctgccacgcgatgtcttgacacgcgcctgcgcttaccaggatcgccgcggccaacaacgccttcctgagtggcgcgatccagataaatattgtcctagctacaataagagccctcagtccaattcccctgtgctcctctcccgcctccattttgaaaaagatgctgatagcagcgagcgcattatcgctcctatgcgctgggggcttgtgcctagttggttcaaggagagt		ATCCACCGGTACCATGGCTAGCatgtgtgggcgcaccagttgtcacctgccacgcgatgtcttgacacgcgcctgcgcttaccaggatcgccgcggccaacaacgccttcctgagtggcgcgatccagataaatattgtcctagctacaataagagccctcagtccaattcccctgtgctcctctcccgcctccattttgaaaaagatgctgatagcagcgagcgcattatcgctcctatgcgctgggggcttgtgcctagttggttcaaggagagtTCTAGCGGAGGATCTAGCGGAGG	6_phosphoprotein_peptides	HMCES	424.0	0.23349056603773585	0.3565838005040991
117	0.0	366.0	1966.0	3.0	4.0	366.0	hblOligo145286_Cat6	117	NM_1006109	2.0	CCTCAGTCCAATTCCCCTGTGCTCCTCTCCCGCCTCCATTTTGAAAAAGATGCTGATAGCAGCGAGCGCATTATCGCTCCTATGCGCTGGGGGCTTGTGCCTAGTTGGTTCAAGGAGAGTGACCCTTCAAAACTCCAATTTAACACTACAAATTGTCGCAGCGATACTGTCATGGAGAAACGCAGTTTTAAAGTTCCATTGGGCAAAGGCCGCCGCTGCGTTGTTTTGGCTGACGGGTTTTACGAGTGGCAGCGCTCTAGCGGAGGATCTAGCGGAGG	cctcagtccaattcccctgtgctcctctcccgcctccattttgaaaaagatgctgatagcagcgagcgcattatcgctcctatgcgctgggggcttgtgcctagttggttcaaggagagtgacccttcaaaactccaatttaacactacaaattgtcgcagcgatactgtcatggagaaacgcagttttaaagttccattgggcaaaggccgccgctgcgttgttttggctgacgggttttacgagtggcagcgc		ATCCACCGGTACCATGGCTAGCcctcagtccaattcccctgtgctcctctcccgcctccattttgaaaaagatgctgatagcagcgagcgcattatcgctcctatgcgctgggggcttgtgcctagttggttcaaggagagtgacccttcaaaactccaatttaacactacaaattgtcgcagcgatactgtcatggagaaacgcagttttaaagttccattgggcaaaggccgccgctgcgttgttttggctgacgggttttacgagtggcagcgcTCTAGCGGAGGATCTAGCGGAGG	6_phosphoprotein_peptides	HMCES	2332.0	0.1569468267581475	-0.13583383460649912
118	0.0	446.0	1550.0	0.0	5.0	446.0	hblOligo15081_Cat7	118	NM_1006109	3.0	TCTCCTCGTATGGAGAATTGTCGCGAGGATGAGGTCATGGAGAAACGCGAGTTTAAAGTTCCATTGGGCAAAGGCCGCCGCTGCGTTGTTTTGGCTGACGGGTTTTACGAGTGGCAGCGCTGTCAAGGGGAGAATCAGCGCCAACCATATTTCATCTACTTCCCACAGATCAAGGAGGAAAAAGAGGGTGAGATTGGCGCAGCAGATGAGCCTGAGAATTGGGAGAAAGTTTGGGATAACTGGCGCCTGCTTGAGTCTAGCGGAGGATCTAGCGGAGG	TCTCCTCGTATGGAGaattgtcgcGAGgatGAGgtcatggagaaacgcGAGtttaaagttccattgggcaaaggccgccgctgcgttgttttggctgacgggttttacgagtggcagcgctgtcaagggGAGaatcagcgccaaccatatttcatctacttcccacagatcaagGAGgaaaaaGAGggtGAGattggcgcagcagatGAGcctgagaattgggagaaagtttgggataactggcgcctgcttGAG	TCTCCTCGTATG	ATCCACCGGTACCATGGCTAGCTCTCCTCGTATGGAGaattgtcgcGAGgatGAGgtcatggagaaacgcGAGtttaaagttccattgggcaaaggccgccgctgcgttgttttggctgacgggttttacgagtggcagcgctgtcaagggGAGaatcagcgccaaccatatttcatctacttcccacagatcaagGAGgaaaaaGAGggtGAGattggcgcagcagatGAGcctgagaattgggagaaagtttgggataactggcgcctgcttGAGTCTAGCGGAGGATCTAGCGGAGG	7_sampled_680_from_cat6	HMCES	1996.0	0.22344689378757515	0.2995978748060184
119	0.0	778.0	1215.0	86.0	10.0	778.0	hblOligo15081_Cat6	119	NM_1006109	3.0	CAATTTAACACTACAAATTGTCGCAGCGATACTGTCATGGAGAAACGCAGTTTTAAAGTTCCATTGGGCAAAGGCCGCCGCTGCGTTGTTTTGGCTGACGGGTTTTACGAGTGGCAGCGCTGTCAAGGGACTAATCAGCGCCAACCATATTTCATCTACTTCCCACAGATCAAGACAGAAAAAAGCGGTAGTATTGGCGCAGCAGATTCCCCTGAGAATTGGGAGAAAGTTTGGGATAACTGGCGCCTGCTTACCTCTAGCGGAGGATCTAGCGGAGG	caatttaacactacaaattgtcgcagcgatactgtcatggagaaacgcagttttaaagttccattgggcaaaggccgccgctgcgttgttttggctgacgggttttacgagtggcagcgctgtcaagggactaatcagcgccaaccatatttcatctacttcccacagatcaagacagaaaaaagcggtagtattggcgcagcagattcccctgagaattgggagaaagtttgggataactggcgcctgcttacc		ATCCACCGGTACCATGGCTAGCcaatttaacactacaaattgtcgcagcgatactgtcatggagaaacgcagttttaaagttccattgggcaaaggccgccgctgcgttgttttggctgacgggttttacgagtggcagcgctgtcaagggactaatcagcgccaaccatatttcatctacttcccacagatcaagacagaaaaaagcggtagtattggcgcagcagattcccctgagaattgggagaaagtttgggataactggcgcctgcttaccTCTAGCGGAGGATCTAGCGGAGG	6_phosphoprotein_peptides	HMCES	1993.0	0.39036628198695433	1.0995163011029894
120	0.0	4.0	84.0	0.0	0.0	4.0	hblOligo145287_Cat7	120	NM_1006109	4.0	ATTACTGCGATGTATTTCATCTACTTCCCACAGATCAAGGAGGAAAAAGAGGGTGAGATTGGCGCAGCAGATGAGCCTGAGAATTGGGAGAAAGTTTGGGATAACTGGCGCCTGCTTGAGATGGCTGGCATTTTTGATTGTTGGGAGCCTCCAGAGGGCGGCGATGTGCTCTATGAGTATGAGATCATCGAGGTCGATGAGTGCAAAGGGCTGGAGGATATCCACCATCGCATGCCTGCAATCCTGGACGGGGAATCTAGCGGAGGATCTAGCGGAGG	ATTACTGCGATGtatttcatctacttcccacagatcaagGAGgaaaaaGAGggtGAGattggcgcagcagatGAGcctgagaattgggagaaagtttgggataactggcgcctgcttGAGatggctggcatttttgattgttgggagcctccagagggcggcgatgtgctctatGAGtatGAGatcatcGAGgtcgatGAGtgcaaagggctgGAGgatatccaccatcgcatgcctgcaatcctggacggggaa	ATTACTGCGATG	ATCCACCGGTACCATGGCTAGCATTACTGCGATGtatttcatctacttcccacagatcaagGAGgaaaaaGAGggtGAGattggcgcagcagatGAGcctgagaattgggagaaagtttgggataactggcgcctgcttGAGatggctggcatttttgattgttgggagcctccagagggcggcgatgtgctctatGAGtatGAGatcatcGAGgtcgatGAGtgcaaagggctgGAGgatatccaccatcgcatgcctgcaatcctggacggggaaTCTAGCGGAGGATCTAGCGGAGG	7_sampled_680_from_cat6	HMCES	88.0	0.045454545454545456	-1.4992333050241764
125	0.0	294.0	10113.0	1.0	41.0	294.0	hblOligo15083_Cat7	125	NM_1006109	7.0	CTCAACATTATGGTGAAGAAAGAGCTTCGCGCAGAGGGTGAGGAGCAACGCATGCTCCAGTGGTTGGCAGAGAAGGAGCCAAAAAAGGAGGATGAGAAAGAGCCACAAAAAGAGGAGGAGGACGTGCCTCAATGGGAGGAGCAGTTTCTGCAAAAAGAGCCTTTGCCAGAGAAGCGCGGCGAGGCCGGTTTGCTTGAACAGTGGCTGAAGCGCGAGAAAGAAGAGGAACCAGTCGCAAAACGCCCTTATGAGCAATCTAGCGGAGGATCTAGCGGAGG	CTCAACATTATGgtgaagaaagagcttcgcgcaGAGggtGAGGAGcaacgcatgctccagtggttggcaGAGaagGAGccaaaaaaggaggatGAGaaaGAGccacaaaaagaggagGAGgacgtgcctcaatggGAGGAGcagtttctgcaaaaaGAGcctttgccaGAGaagcgcggcGAGgccggtttgcttgaacagtggctgaagcgcgagaaagaagaggaaccagtcgcaaaacgcccttatGAGcaa	CTCAACATTATG	ATCCACCGGTACCATGGCTAGCCTCAACATTATGgtgaagaaagagcttcgcgcaGAGggtGAGGAGcaacgcatgctccagtggttggcaGAGaagGAGccaaaaaaggaggatGAGaaaGAGccacaaaaagaggagGAGgacgtgcctcaatggGAGGAGcagtttctgcaaaaaGAGcctttgccaGAGaagcgcggcGAGgccggtttgcttgaacagtggctgaagcgcgagaaagaagaggaaccagtcgcaaaacgcccttatGAGcaaTCTAGCGGAGGATCTAGCGGAGG	7_sampled_680_from_cat6	HMCES	10407.0	0.028250216200634188	-1.992708103864242
126	0.0	730.0	3060.0	0.0	8.0	730.0	hblOligo15083_Cat6	126	NM_1006109	7.0	GTTGATCTTGTTGTGAAGAAAGAGCTTCGCGCAAGCGGTAGCTCACAACGCATGCTCCAGTGGTTGGCAACAAAGAGCCCAAAAAAGGAGGATTCTAAAACCCCACAAAAAGAGGAGTCTGACGTGCCTCAATGGAGCTCCCAGTTTCTGCAAAAATCTCCTTTGCCAACAAAGCGCGGCACAGCCGGTTTGCTTGAACAGTGGCTGAAGCGCGAGAAAGAAGAGGAACCAGTCGCAAAACGCCCTTATAGCCAATCTAGCGGAGGATCTAGCGGAGG	gttgatcttgttgtgaagaaagagcttcgcgcaagcggtagctcacaacgcatgctccagtggttggcaacaaagagcccaaaaaaggaggattctaaaaccccacaaaaagaggagtctgacgtgcctcaatggagctcccagtttctgcaaaaatctcctttgccaacaaagcgcggcacagccggtttgcttgaacagtggctgaagcgcgagaaagaagaggaaccagtcgcaaaacgcccttatagccaa		ATCCACCGGTACCATGGCTAGCgttgatcttgttgtgaagaaagagcttcgcgcaagcggtagctcacaacgcatgctccagtggttggcaacaaagagcccaaaaaaggaggattctaaaaccccacaaaaagaggagtctgacgtgcctcaatggagctcccagtttctgcaaaaatctcctttgccaacaaagcgcggcacagccggtttgcttgaacagtggctgaagcgcgagaaagaagaggaaccagtcgcaaaacgcccttatagccaaTCTAGCGGAGGATCTAGCGGAGG	6_phosphoprotein_peptides	HMCES	3790.0	0.19261213720316622	0.11216347189525688
127	0.0	1722.0	7560.0	1.0	29.0	1722.0	hblOligo104223_Cat3	127	NM_1006610	1.0	GGAGCCAACATGGAGCCACCTGAGTTGTACGAGTGGCGCGGTGTCCTCTTTGAGTGTCTTCCTGCCGCCCGCGAGCGCAAACGCAAGGAGATGGAGCGCCAGGAGGCAGAGGCCCTCCCTGAGGGCGAGGAGAAATGTCCACCAGAGCAACGCGTCCCTGCACTTGAGGGGGAGGAGGCCGAGAATAATGATCTGGCTGAGTTGTTTGAATGCCCTGTGTGTTTCGACTATGTCCTGCCACCAATTCTCCAATGTTCTAGCGGAGGATCTAGCGGAGG	GGAGCCAACATGGAGccacctGAGttgtacGAGtggcgcggtgtcctctttGAGtgtcttcctgccgcccgcGAGcgcaaacgcaaggagatgGAGcgccagGAGgcaGAGgccctccctGAGggcGAGGAGaaatgtccaccaGAGcaacgcgtccctgcacttGAGgggGAGGAGgccGAGaataatgatctggctGAGttgtttgaatgccctgtgtgtttcgactatgtcctgccaccaattctccaatgt	GGAGCCAACATG	ATCCACCGGTACCATGGCTAGCGGAGCCAACATGGAGccacctGAGttgtacGAGtggcgcggtgtcctctttGAGtgtcttcctgccgcccgcGAGcgcaaacgcaaggagatgGAGcgccagGAGgcaGAGgccctccctGAGggcGAGGAGaaatgtccaccaGAGcaacgcgtccctgcacttGAGgggGAGGAGgccGAGaataatgatctggctGAGttgtttgaatgccctgtgtgtttcgactatgtcctgccaccaattctccaatgtTCTAGCGGAGGATCTAGCGGAGG	3_4778_st_to_e_dna_repair_peptides_9NATG	Siah1	9282.0	0.18552036199095023	0.06590434851334415
130	0.0	613.0	7538.0	1.0	27.0	613.0	hblOligo226392_Cat2	130	NM_1006610	2.0	AAATGTCCACCATCCCAACGCGTCCCTGCACTTACTGGGACCACAGCCAGTAATAATGATCTGGCTAGCTTGTTTGAATGCCCTGTGTGTTTCGACTATGTCCTGCCACCAATTCTCCAATGTCAGTCCGGTCACCTCGTCTGCTCTAATTGCCGCCCAAAATTGACTTGCTGCCCAACATGTCGCGGCCCTCTTGGCAGTATCCGCAATCTTGCTATGGAAAAGGTCGCCAATAGTGTTTTGTTCCCATGCAAGTCTAGCGGAGGATCTAGCGGAGG	aaatgtccaccatcccaacgcgtccctgcacttactgggaccacagccagtaataatgatctggctagcttgtttgaatgccctgtgtgtttcgactatgtcctgccaccaattctccaatgtcagtccggtcacctcgtctgctctaattgccgcccaaaattgacttgctgcccaacatgtcgcggccctcttggcagtatccgcaatcttgctatggaaaaggtcgccaatagtgttttgttcccatgcaag		ATCCACCGGTACCATGGCTAGCaaatgtccaccatcccaacgcgtccctgcacttactgggaccacagccagtaataatgatctggctagcttgtttgaatgccctgtgtgtttcgactatgtcctgccaccaattctccaatgtcagtccggtcacctcgtctgctctaattgccgcccaaaattgacttgctgcccaacatgtcgcggccctcttggcagtatccgcaatcttgctatggaaaaggtcgccaatagtgttttgttcccatgcaagTCTAGCGGAGGATCTAGCGGAGG	2_wt_dna_repair_peptides	Siah1	8151.0	0.07520549625812784	-0.9640581051916226
131	0.0	154.0	116.0	0.0	3.0	154.0	hblOligo104224_Cat3	131	NM_1006610	3.0	TTGGAACCGATGAATTGCCGCCCAAAATTGGAGTGCTGCCCAGAGTGTCGCGGCCCTCTTGGCGAGATCCGCAATCTTGCTATGGAAAAGGTCGCCAATGAGGTTTTGTTCCCATGCAAGTACGCCGAGGAGGGTTGCGAGATCGAGCTTCCTCACGAGGAAAAGGCTGACCACGAAGAATTGTGTGAATTTCGCCCATATGAGTGCCCATGCCCAGGGGCTGAGTGCAAGTGGCAAGGCGAGCTGGACGCCGTGTCTAGCGGAGGATCTAGCGGAGG	TTGGAACCGATGaattgccgcccaaaattgGAGtgctgcccaGAGtgtcgcggccctcttggcGAGatccgcaatcttgctatggaaaaggtcgccaatGAGgttttgttcccatgcaagtacgccGAGGAGggttgcgagatcGAGcttcctcacGAGgaaaaggctgaccacgaagaattgtgtgaatttcgcccatatGAGtgcccatgcccaggggctGAGtgcaagtggcaaggcGAGctggacgccgtg	TTGGAACCGATG	ATCCACCGGTACCATGGCTAGCTTGGAACCGATGaattgccgcccaaaattgGAGtgctgcccaGAGtgtcgcggccctcttggcGAGatccgcaatcttgctatggaaaaggtcgccaatGAGgttttgttcccatgcaagtacgccGAGGAGggttgcgagatcGAGcttcctcacGAGgaaaaggctgaccacgaagaattgtgtgaatttcgcccatatGAGtgcccatgcccaggggctGAGtgcaagtggcaaggcGAGctggacgccgtgTCTAGCGGAGGATCTAGCGGAGG	3_4778_st_to_e_dna_repair_peptides_9NATG	Siah1	270.0	0.5703703703703704	1.8286515440065114
133	0.0	238.0	3109.0	1.0	9.0	238.0	hblOligo226393_Cat3	133	NM_1006610	4.0	GCATTAACGATGCTTCCTCACGAGGAAAAGGCTGACCACGAAGAATTGTGTGAATTTCGCCCATATGAGTGCCCATGCCCAGGGGCTGAGTGCAAGTGGCAAGGCGAGCTGGACGCCGTGATGCCACACCTGATGCACCAGCACAAGGAGATTGAGGAGCTGCAAGGTGAGGATATTGTCTTTCTTGCTGAGGACATCAATCTCCCTGGTGCTGTGGACTGGGTCATGATGCAGGAGTGCTTTGGCTTTCACTTCTCTAGCGGAGGATCTAGCGGAGG	GCATTAACGATGcttcctcacGAGgaaaaggctgaccacgaagaattgtgtgaatttcgcccatatGAGtgcccatgcccaggggctGAGtgcaagtggcaaggcGAGctggacgccgtgatgccacacctgatgcaccagcacaagGAGattGAGGAGctgcaaggtgaggatattgtctttcttgctGAGgacatcaatctccctggtgctgtggactgggtcatgatgcagGAGtgctttggctttcacttc	GCATTAACGATG	ATCCACCGGTACCATGGCTAGCGCATTAACGATGcttcctcacGAGgaaaaggctgaccacgaagaattgtgtgaatttcgcccatatGAGtgcccatgcccaggggctGAGtgcaagtggcaaggcGAGctggacgccgtgatgccacacctgatgcaccagcacaagGAGattGAGGAGctgcaaggtgaggatattgtctttcttgctGAGgacatcaatctccctggtgctgtggactgggtcatgatgcagGAGtgctttggctttcacttcTCTAGCGGAGGATCTAGCGGAGG	3_4778_st_to_e_dna_repair_peptides_9NATG	Siah1	3347.0	0.07110845533313415	-1.0244966036880325
134	0.0	155.0	138.0	0.0	1.0	155.0	hblOligo226393_Cat2	134	NM_1006610	4.0	TGCGAGATCACCCTTCCTCACACAGAAAAGGCTGACCACGAAGAATTGTGTGAATTTCGCCCATATAGCTGCCCATGCCCAGGGGCTAGTTGCAAGTGGCAAGGCTCTCTGGACGCCGTGATGCCACACCTGATGCACCAGCACAAGTCTATTACTACTCTGCAAGGTGAGGATATTGTCTTTCTTGCTACTGACATCAATCTCCCTGGTGCTGTGGACTGGGTCATGATGCAGAGCTGCTTTGGCTTTCACTTCTCTAGCGGAGGATCTAGCGGAGG	tgcgagatcacccttcctcacacagaaaaggctgaccacgaagaattgtgtgaatttcgcccatatagctgcccatgcccaggggctagttgcaagtggcaaggctctctggacgccgtgatgccacacctgatgcaccagcacaagtctattactactctgcaaggtgaggatattgtctttcttgctactgacatcaatctccctggtgctgtggactgggtcatgatgcagagctgctttggctttcacttc		ATCCACCGGTACCATGGCTAGCtgcgagatcacccttcctcacacagaaaaggctgaccacgaagaattgtgtgaatttcgcccatatagctgcccatgcccaggggctagttgcaagtggcaaggctctctggacgccgtgatgccacacctgatgcaccagcacaagtctattactactctgcaaggtgaggatattgtctttcttgctactgacatcaatctccctggtgctgtggactgggtcatgatgcagagctgctttggctttcacttcTCTAGCGGAGGATCTAGCGGAGG	2_wt_dna_repair_peptides	Siah1	293.0	0.5290102389078498	1.6614605644612885
135	0.0	1795.0	2625.0	77.0	15.0	1795.0	hblOligo104225_Cat3	135	NM_1006610	5.0	TATGCGGGAATGGAGATTGAGGAGCTGCAAGGTGAGGATATTGTCTTTCTTGCTGAGGACATCAATCTCCCTGGTGCTGTGGACTGGGTCATGATGCAGGAGTGCTTTGGCTTTCACTTCATGCTCGTTCTTGAAAAACAGGAGAAGTATGATGGCCACCAGCAATTTTTTGCTATCGTCCAGCTCATTGGGGAGCGCAAGCAAGCTGAGAATTTTGCTTACCGCTTGGAGCTGAACGGGCATCGCCGCCGCCTTTCTAGCGGAGGATCTAGCGGAGG	TATGCGGGAATGGAGattGAGGAGctgcaaggtgaggatattgtctttcttgctGAGgacatcaatctccctggtgctgtggactgggtcatgatgcagGAGtgctttggctttcacttcatgctcgttcttgaaaaacaggagaagtatgatggccaccagcaattttttgctatcgtccagctcattgggGAGcgcaagcaagctgagaattttgcttaccgcttggagctgaacgggcatcgccgccgcctt	TATGCGGGAATG	ATCCACCGGTACCATGGCTAGCTATGCGGGAATGGAGattGAGGAGctgcaaggtgaggatattgtctttcttgctGAGgacatcaatctccctggtgctgtggactgggtcatgatgcagGAGtgctttggctttcacttcatgctcgttcttgaaaaacaggagaagtatgatggccaccagcaattttttgctatcgtccagctcattgggGAGcgcaagcaagctgagaattttgcttaccgcttggagctgaacgggcatcgccgccgccttTCTAGCGGAGGATCTAGCGGAGG	3_4778_st_to_e_dna_repair_peptides_9NATG	Siah1	4420.0	0.4061085972850679	1.1652132585959016
137	0.0	267.0	1194.0	0.0	3.0	267.0	hblOligo226394_Cat3	137	NM_1006610	6.0	ATCGAAATAATGTATGATGGCCACCAGCAATTTTTTGCTATCGTCCAGCTCATTGGGGAGCGCAAGCAAGCTGAGAATTTTGCTTACCGCTTGGAGCTGAACGGGCATCGCCGCCGCCTTGAGTGGGAAGCCGAGCCACGCGAGATCCACGAGGGGATTGCCGAGGCCATCATGAATGAGGATTGCTTGGTCTTCGATGAGGAGATCGCTCAGCTTTTTGCAGAAAATGGGAACCTTGGGATTAATGTTGAGATTTCTAGCGGAGGATCTAGCGGAGG	ATCGAAATAATGtatgatggccaccagcaattttttgctatcgtccagctcattgggGAGcgcaagcaagctgagaattttgcttaccgcttggagctgaacgggcatcgccgccgccttGAGtgggaagccGAGccacgcGAGatccacgaggggattgccGAGgccatcatgaatGAGgattgcttggtcttcgatGAGGAGatcgctcagctttttgcagaaaatgggaaccttgggattaatgttGAGatt	ATCGAAATAATG	ATCCACCGGTACCATGGCTAGCATCGAAATAATGtatgatggccaccagcaattttttgctatcgtccagctcattgggGAGcgcaagcaagctgagaattttgcttaccgcttggagctgaacgggcatcgccgccgccttGAGtgggaagccGAGccacgcGAGatccacgaggggattgccGAGgccatcatgaatGAGgattgcttggtcttcgatGAGGAGatcgctcagctttttgcagaaaatgggaaccttgggattaatgttGAGattTCTAGCGGAGGATCTAGCGGAGG	3_4778_st_to_e_dna_repair_peptides_9NATG	Siah1	1461.0	0.18275154004106775	0.04747349714694882
138	0.0	194.0	86.0	1.0	0.0	194.0	hblOligo226394_Cat2	138	NM_1006610	6.0	AAACAGGAGAAGTATGATGGCCACCAGCAATTTTTTGCTATCGTCCAGCTCATTGGGACTCGCAAGCAAGCTGAGAATTTTGCTTACCGCTTGGAGCTGAACGGGCATCGCCGCCGCCTTACCTGGGAAGCCACCCCACGCTCTATCCACGAGGGGATTGCCACCGCCATCATGAATAGCGATTGCTTGGTCTTCGATACTTCTATCGCTCAGCTTTTTGCAGAAAATGGGAACCTTGGGATTAATGTTACTATTTCTAGCGGAGGATCTAGCGGAGG	aaacaggagaagtatgatggccaccagcaattttttgctatcgtccagctcattgggactcgcaagcaagctgagaattttgcttaccgcttggagctgaacgggcatcgccgccgccttacctgggaagccaccccacgctctatccacgaggggattgccaccgccatcatgaatagcgattgcttggtcttcgatacttctatcgctcagctttttgcagaaaatgggaaccttgggattaatgttactatt		ATCCACCGGTACCATGGCTAGCaaacaggagaagtatgatggccaccagcaattttttgctatcgtccagctcattgggactcgcaagcaagctgagaattttgcttaccgcttggagctgaacgggcatcgccgccgccttacctgggaagccaccccacgctctatccacgaggggattgccaccgccatcatgaatagcgattgcttggtcttcgatacttctatcgctcagctttttgcagaaaatgggaaccttgggattaatgttactattTCTAGCGGAGGATCTAGCGGAGG	2_wt_dna_repair_peptides	Siah1	280.0	0.6928571428571428	2.358799995509067
140	0.0	17.0	18.0	0.0	0.0	17.0	hblOligo21344_Cat6	140	NM_1008390	1.0	ATGGAGCGCTTTGTTGTGACAGCCCCACCAGCTCGCAATCGCTCAAAAACTGCCTTGTATGTCACTCCTCTTGATCGCGTTACAGAGTTTGGGGGGGAACTGCACGAGGACGGTGGTAAACTTTTCTGCACATCTTGCAATGTTGTGCTCAATCATGTCCGCAAGAGTGCTATCTCCGATCATCTGAAGAGTAAGACCCACACTAAACGCAAAGCTGAATTTGAGGAACAAAACGTGCGCAAAAAACAACGCCCATCTAGCGGAGGATCTAGCGGAGG	atggagcgctttgttgtgacagccccaccagctcgcaatcgctcaaaaactgccttgtatgtcactcctcttgatcgcgttacagagtttgggggggaactgcacgaggacggtggtaaacttttctgcacatcttgcaatgttgtgctcaatcatgtccgcaagagtgctatctccgatcatctgaagagtaagacccacactaaacgcaaagctgaatttgaggaacaaaacgtgcgcaaaaaacaacgccca		ATCCACCGGTACCATGGCTAGCatggagcgctttgttgtgacagccccaccagctcgcaatcgctcaaaaactgccttgtatgtcactcctcttgatcgcgttacagagtttgggggggaactgcacgaggacggtggtaaacttttctgcacatcttgcaatgttgtgctcaatcatgtccgcaagagtgctatctccgatcatctgaagagtaagacccacactaaacgcaaagctgaatttgaggaacaaaacgtgcgcaaaaaacaacgcccaTCTAGCGGAGGATCTAGCGGAGG	6_phosphoprotein_peptides	CGGBP1	35.0	0.4857142857142857	1.488130718859298
141	0.0	259.0	1145.0	0.0	4.0	259.0	hblOligo150993_Cat6	141	NM_1008390	2.0	TGCAATGTTGTGCTCAATCATGTCCGCAAGAGTGCTATCTCCGATCATCTGAAGAGTAAGACCCACACTAAACGCAAAGCTGAATTTGAGGAACAAAACGTGCGCAAAAAACAACGCCCACTTACTGCAAGTCTCCAGTGCAACAGCACAGCCCAAACAGAGAAGGTCAGTGTGATCCAAGACTTCGTGAAGATGTGTCTTGAGGCTAATATCCCTCTCGAAAAGGCCGACCATCCAGCAGTTCGCGCTTTCCTCTCTAGCGGAGGATCTAGCGGAGG	tgcaatgttgtgctcaatcatgtccgcaagagtgctatctccgatcatctgaagagtaagacccacactaaacgcaaagctgaatttgaggaacaaaacgtgcgcaaaaaacaacgcccacttactgcaagtctccagtgcaacagcacagcccaaacagagaaggtcagtgtgatccaagacttcgtgaagatgtgtcttgaggctaatatccctctcgaaaaggccgaccatccagcagttcgcgctttcctc		ATCCACCGGTACCATGGCTAGCtgcaatgttgtgctcaatcatgtccgcaagagtgctatctccgatcatctgaagagtaagacccacactaaacgcaaagctgaatttgaggaacaaaacgtgcgcaaaaaacaacgcccacttactgcaagtctccagtgcaacagcacagcccaaacagagaaggtcagtgtgatccaagacttcgtgaagatgtgtcttgaggctaatatccctctcgaaaaggccgaccatccagcagttcgcgctttcctcTCTAGCGGAGGATCTAGCGGAGG	6_phosphoprotein_peptides	CGGBP1	1404.0	0.18447293447293447	0.0589572784104444
142	0.0	46.0	739.0	0.0	5.0	46.0	hblOligo21345_Cat6	142	NM_1008390	3.0	CAACGCCCACTTACTGCAAGTCTCCAGTGCAACAGCACAGCCCAAACAGAGAAGGTCAGTGTGATCCAAGACTTCGTGAAGATGTGTCTTGAGGCTAATATCCCTCTCGAAAAGGCCGACCATCCAGCAGTTCGCGCTTTCCTCTCTCGCCATGTCAAAAACGGCGGGAGTATTCCTAAAAGTGACCAGCTGCGCCGCGCCTATTTGCCAGATGGGTATGAGAACGAAAACCAGTTGTTGAACAGCCAGGATTGCTCTAGCGGAGGATCTAGCGGAGG	caacgcccacttactgcaagtctccagtgcaacagcacagcccaaacagagaaggtcagtgtgatccaagacttcgtgaagatgtgtcttgaggctaatatccctctcgaaaaggccgaccatccagcagttcgcgctttcctctctcgccatgtcaaaaacggcgggagtattcctaaaagtgaccagctgcgccgcgcctatttgccagatgggtatgagaacgaaaaccagttgttgaacagccaggattgc		ATCCACCGGTACCATGGCTAGCcaacgcccacttactgcaagtctccagtgcaacagcacagcccaaacagagaaggtcagtgtgatccaagacttcgtgaagatgtgtcttgaggctaatatccctctcgaaaaggccgaccatccagcagttcgcgctttcctctctcgccatgtcaaaaacggcgggagtattcctaaaagtgaccagctgcgccgcgcctatttgccagatgggtatgagaacgaaaaccagttgttgaacagccaggattgcTCTAGCGGAGGATCTAGCGGAGG	6_phosphoprotein_peptides	CGGBP1	785.0	0.05859872611464968	-1.2313673917598602
143	0.0	0.0	125.0	0.0	4.0	0.0	hblOligo32980_Cat3	143	NM_1008394	1.0	TGCGCCAGAATGGAGGTGCGCGCCGCAGGGTGTGAGGATGACCTCGAGGAGGGGGAGGCAGATGTGGACCCTAAGCTTCTTGAATTGGAGGCCGATGAGGAGAAGTGTCGCGAGATCCGCCGCCAATACCGCCAGTTGATGTATTGTGTTCGCCAAAATCGCGAGGACATTGTTGAGGAGGCCAATAATGAGCTTGAGGAGGCCCTGGAAGAAGCAAATGTGTTGTTCGACGGGGTCGAGCGCGAGCGCGAGGCTTCTAGCGGAGGATCTAGCGGAGG	TGCGCCAGAATGGAGgtgcgcgccgcagggtgtGAGgatgacctcGAGGAGggggaggcagatgtggaccctaagcttcttgaattgGAGgccgatgaggagaagtgtcgcGAGatccgccgccaataccgccagttgatgtattgtgttcgccaaaatcgcgaggacattgttGAGGAGgccaataatGAGcttGAGgaggccctggaagaagcaaatgtgttgttcgacggggtcGAGcgcGAGcgcgaggct	TGCGCCAGAATG	ATCCACCGGTACCATGGCTAGCTGCGCCAGAATGGAGgtgcgcgccgcagggtgtGAGgatgacctcGAGGAGggggaggcagatgtggaccctaagcttcttgaattgGAGgccgatgaggagaagtgtcgcGAGatccgccgccaataccgccagttgatgtattgtgttcgccaaaatcgcgaggacattgttGAGGAGgccaataatGAGcttGAGgaggccctggaagaagcaaatgtgttgttcgacggggtcGAGcgcGAGcgcgaggctTCTAGCGGAGGATCTAGCGGAGG	3_4778_st_to_e_dna_repair_peptides_9NATG	EID3	125.0	0.0
145	0.0	10.0	341.0	81.0	0.0	10.0	hblOligo161757_Cat3	145	NM_1008394	2.0	TTAAAAGGCATGTGTGTTCGCCAAAATCGCGAGGACATTGTTGAGGAGGCCAATAATGAGCTTGAGGAGGCCCTGGAAGAAGCAAATGTGTTGTTCGACGGGGTCGAGCGCGAGCGCGAGGCTGCACTTGACGCACGCTTCCTCGTTATGGCCGAGGATCTGGGGAAAGAGAAGGCCAAGCAGTTGAATGAGGATATGAATTTCTTCAACCAACTTGCCTTCTGCGACTTTCTGTTTCTTTTTGTGGGCCTGAACTCTAGCGGAGGATCTAGCGGAGG	TTAAAAGGCATGtgtgttcgccaaaatcgcgaggacattgttGAGGAGgccaataatGAGcttGAGgaggccctggaagaagcaaatgtgttgttcgacggggtcGAGcgcGAGcgcgaggctgcacttgacgcacgcttcctcgttatggccGAGgatctggggaaagagaaggccaagcagttgaatGAGgatatgaatttcttcaaccaacttgccttctgcgactttctgtttctttttgtgggcctgaac	TTAAAAGGCATG	ATCCACCGGTACCATGGCTAGCTTAAAAGGCATGtgtgttcgccaaaatcgcgaggacattgttGAGGAGgccaataatGAGcttGAGgaggccctggaagaagcaaatgtgttgttcgacggggtcGAGcgcGAGcgcgaggctgcacttgacgcacgcttcctcgttatggccGAGgatctggggaaagagaaggccaagcagttgaatGAGgatatgaatttcttcaaccaacttgccttctgcgactttctgtttctttttgtgggcctgaacTCTAGCGGAGGATCTAGCGGAGG	3_4778_st_to_e_dna_repair_peptides_9NATG	EID3	351.0	0.02849002849002849	-1.9840082515902244
146	0.0	1893.0	8661.0	2.0	29.0	1893.0	hblOligo161757_Cat2	146	NM_1008394	2.0	CAGTTGATGTATTGTGTTCGCCAAAATCGCGAGGACATTGTTAGCTCAGCCAATAATTCTCTTACAGAGGCCCTGGAAGAAGCAAATGTGTTGTTCGACGGGGTCTCTCGCACTCGCGAGGCTGCACTTGACGCACGCTTCCTCGTTATGGCCAGCGATCTGGGGAAAGAGAAGGCCAAGCAGTTGAATAGCGATATGAATTTCTTCAACCAACTTGCCTTCTGCGACTTTCTGTTTCTTTTTGTGGGCCTGAACTCTAGCGGAGGATCTAGCGGAGG	cagttgatgtattgtgttcgccaaaatcgcgaggacattgttagctcagccaataattctcttacagaggccctggaagaagcaaatgtgttgttcgacggggtctctcgcactcgcgaggctgcacttgacgcacgcttcctcgttatggccagcgatctggggaaagagaaggccaagcagttgaatagcgatatgaatttcttcaaccaacttgccttctgcgactttctgtttctttttgtgggcctgaac		ATCCACCGGTACCATGGCTAGCcagttgatgtattgtgttcgccaaaatcgcgaggacattgttagctcagccaataattctcttacagaggccctggaagaagcaaatgtgttgttcgacggggtctctcgcactcgcgaggctgcacttgacgcacgcttcctcgttatggccagcgatctggggaaagagaaggccaagcagttgaatagcgatatgaatttcttcaaccaacttgccttctgcgactttctgtttctttttgtgggcctgaacTCTAGCGGAGGATCTAGCGGAGG	2_wt_dna_repair_peptides	EID3	10554.0	0.179363274587834	0.02462181557752463
147	0.0	391.0	639.0	0.0	6.0	391.0	hblOligo32981_Cat3	147	NM_1008394	3.0	TTGACTCCCATGATGGCCGAGGATCTGGGGAAAGAGAAGGCCAAGCAGTTGAATGAGGATATGAATTTCTTCAACCAACTTGCCTTCTGCGACTTTCTGTTTCTTTTTGTGGGCCTGAACTGGATGGAAGGCGACCCTGACAAGCTGGAGGATTGCGATGATGAGATTGCCTTGGAGTTTTGGAAGGCCATTGAAAAGGAAGCTGAGGAGTGGATGGTGAAAGCAGAGGAGTTTCACTTCGTCTTTGGTGAGTTCTCTAGCGGAGGATCTAGCGGAGG	TTGACTCCCATGatggccGAGgatctggggaaagagaaggccaagcagttgaatGAGgatatgaatttcttcaaccaacttgccttctgcgactttctgtttctttttgtgggcctgaactggatggaaggcgaccctgacaagctgGAGgattgcgatgatGAGattgccttgGAGttttggaaggccattgaaaaggaagctGAGGAGtggatggtgaaagcagagGAGtttcacttcgtctttggtGAGttc	TTGACTCCCATG	ATCCACCGGTACCATGGCTAGCTTGACTCCCATGatggccGAGgatctggggaaagagaaggccaagcagttgaatGAGgatatgaatttcttcaaccaacttgccttctgcgactttctgtttctttttgtgggcctgaactggatggaaggcgaccctgacaagctgGAGgattgcgatgatGAGattgccttgGAGttttggaaggccattgaaaaggaagctGAGGAGtggatggtgaaagcagagGAGtttcacttcgtctttggtGAGttcTCTAGCGGAGGATCTAGCGGAGG	3_4778_st_to_e_dna_repair_peptides_9NATG	EID3	1030.0	0.3796116504854369	1.0540922383070774
148	0.0	60.0	25.0	2.0	0.0	60.0	hblOligo32981_Cat2	148	NM_1008394	3.0	CGCTTCCTCGTTATGGCCAGCGATCTGGGGAAAGAGAAGGCCAAGCAGTTGAATAGCGATATGAATTTCTTCAACCAACTTGCCTTCTGCGACTTTCTGTTTCTTTTTGTGGGCCTGAACTGGATGGAAGGCGACCCTGACAAGCTGTCCGATTGCGATGATTCTATTGCCTTGTCTTTTTGGAAGGCCATTGAAAAGGAAGCTACCTCTTGGATGGTGAAAGCAGAGACTTTTCACTTCGTCTTTGGTTCTTTCTCTAGCGGAGGATCTAGCGGAGG	cgcttcctcgttatggccagcgatctggggaaagagaaggccaagcagttgaatagcgatatgaatttcttcaaccaacttgccttctgcgactttctgtttctttttgtgggcctgaactggatggaaggcgaccctgacaagctgtccgattgcgatgattctattgccttgtctttttggaaggccattgaaaaggaagctacctcttggatggtgaaagcagagacttttcacttcgtctttggttctttc		ATCCACCGGTACCATGGCTAGCcgcttcctcgttatggccagcgatctggggaaagagaaggccaagcagttgaatagcgatatgaatttcttcaaccaacttgccttctgcgactttctgtttctttttgtgggcctgaactggatggaaggcgaccctgacaagctgtccgattgcgatgattctattgccttgtctttttggaaggccattgaaaaggaagctacctcttggatggtgaaagcagagacttttcacttcgtctttggttctttcTCTAGCGGAGGATCTAGCGGAGG	2_wt_dna_repair_peptides	EID3	85.0	0.7058823529411765	2.420757870053147
149	0.0	131.0	593.0	0.0	5.0	131.0	hblOligo161758_Cat3	149	NM_1008394	4.0	GCGAGAGGAATGGAGGATTGCGATGATGAGATTGCCTTGGAGTTTTGGAAGGCCATTGAAAAGGAAGCTGAGGAGTGGATGGTGAAAGCAGAGGAGTTTCACTTCGTCTTTGGTGAGTTCAAATTGGAGCGCGAGGCACCTAAACCTCGCCTTGAGCATCAGAAAAAGGTGCGCAAGATGGAAGAGAACGGGAACATGCCTGAGAAGCTTCAAAAGCTCGATTTGGAGGAGTACCCAGAAGCCGAGGAGAAGAATTCTAGCGGAGGATCTAGCGGAGG	GCGAGAGGAATGGAGgattgcgatgatGAGattgccttgGAGttttggaaggccattgaaaaggaagctGAGGAGtggatggtgaaagcagagGAGtttcacttcgtctttggtGAGttcaaattggagcgcGAGgcacctaaacctcgccttgagcatcagaaaaaggtgcgcaagatggaagagaacgggaacatgcctGAGaagcttcaaaagctcgatttgGAGGAGtacccagaagccGAGgagaagaat	GCGAGAGGAATG	ATCCACCGGTACCATGGCTAGCGCGAGAGGAATGGAGgattgcgatgatGAGattgccttgGAGttttggaaggccattgaaaaggaagctGAGGAGtggatggtgaaagcagagGAGtttcacttcgtctttggtGAGttcaaattggagcgcGAGgcacctaaacctcgccttgagcatcagaaaaaggtgcgcaagatggaagagaacgggaacatgcctGAGaagcttcaaaagctcgatttgGAGGAGtacccagaagccGAGgagaagaatTCTAGCGGAGGATCTAGCGGAGG	3_4778_st_to_e_dna_repair_peptides_9NATG	EID3	724.0	0.18093922651933703	0.035292056902672675
151	0.0	216.0	3082.0	0.0	9.0	216.0	hblOligo32982_Cat3	151	NM_1008394	5.0	GCTTCCTCGATGCGCCTTGAGCATCAGAAAAAGGTGCGCAAGATGGAAGAGAACGGGAACATGCCTGAGAAGCTTCAAAAGCTCGATTTGGAGGAGTACCCAGAAGCCGAGGAGAAGAATGTGGAACGCATTCTGGGCCTTTTGCAGGAGTACTTTCGCAAATATCCTGACGAGCCTGTGGAGTACTTTGAGTTTGTGATTGATCCTAACGAGTTCGAGCGCGAGGTCGAAAATATCTTTTACGTCGAGTTCATCTCTAGCGGAGGATCTAGCGGAGG	GCTTCCTCGATGcgccttgagcatcagaaaaaggtgcgcaagatggaagagaacgggaacatgcctGAGaagcttcaaaagctcgatttgGAGGAGtacccagaagccGAGgagaagaatgtggaacgcattctgggccttttgcagGAGtactttcgcaaatatcctgacGAGcctgtgGAGtactttgagtttgtgattgatcctaacGAGttcGAGcgcGAGgtcgaaaatatcttttacgtcGAGttcatc	GCTTCCTCGATG	ATCCACCGGTACCATGGCTAGCGCTTCCTCGATGcgccttgagcatcagaaaaaggtgcgcaagatggaagagaacgggaacatgcctGAGaagcttcaaaagctcgatttgGAGGAGtacccagaagccGAGgagaagaatgtggaacgcattctgggccttttgcagGAGtactttcgcaaatatcctgacGAGcctgtgGAGtactttgagtttgtgattgatcctaacGAGttcGAGcgcGAGgtcgaaaatatcttttacgtcGAGttcatcTCTAGCGGAGGATCTAGCGGAGG	3_4778_st_to_e_dna_repair_peptides_9NATG	EID3	3298.0	0.06549423893268648	-1.1127664754966493
152	0.0	178.0	977.0	0.0	5.0	178.0	hblOligo32982_Cat2	152	NM_1008394	5.0	GCACCTAAACCTCGCCTTGAGCATCAGAAAAAGGTGCGCAAGATGGAAGAGAACGGGAACATGCCTACAAAGCTTCAAAAGCTCGATTTGTCTAGCTACCCAGAAGCCACCGAGAAGAATGTGGAACGCATTCTGGGCCTTTTGCAGACATACTTTCGCAAATATCCTGACACCCCTGTGAGTTACTTTGAGTTTGTGATTGATCCTAACAGTTTCTCCCGCACTGTCGAAAATATCTTTTACGTCTCATTCATCTCTAGCGGAGGATCTAGCGGAGG	gcacctaaacctcgccttgagcatcagaaaaaggtgcgcaagatggaagagaacgggaacatgcctacaaagcttcaaaagctcgatttgtctagctacccagaagccaccgagaagaatgtggaacgcattctgggccttttgcagacatactttcgcaaatatcctgacacccctgtgagttactttgagtttgtgattgatcctaacagtttctcccgcactgtcgaaaatatcttttacgtctcattcatc		ATCCACCGGTACCATGGCTAGCgcacctaaacctcgccttgagcatcagaaaaaggtgcgcaagatggaagagaacgggaacatgcctacaaagcttcaaaagctcgatttgtctagctacccagaagccaccgagaagaatgtggaacgcattctgggccttttgcagacatactttcgcaaatatcctgacacccctgtgagttactttgagtttgtgattgatcctaacagtttctcccgcactgtcgaaaatatcttttacgtctcattcatcTCTAGCGGAGGATCTAGCGGAGG	2_wt_dna_repair_peptides	EID3	1155.0	0.15411255411255412	-0.15741396905145089
153	0.0	123.0	143.0	0.0	1.0	123.0	hblOligo161759_Cat3	153	NM_1008394	6.0	CGGAGCTGCATGGAGTACTTTCGCAAATATCCTGACGAGCCTGTGGAGTACTTTGAGTTTGTGATTGATCCTAACGAGTTCGAGCGCGAGGTCGAAAATATCTTTTACGTCGAGTTCATCGTTCGCGATGGTTTCGCACGCATTCGCTTGGATGAGGATCGCTTGCCAATTCTTGAACCAATGAACGTGAATCAGATGGGTGAGGGCAACGACGAGGAGTGCCATGGGCGCAAGCAGGGTGTCATTGAGCTGGAGTCTAGCGGAGGATCTAGCGGAGG	CGGAGCTGCATGGAGtactttcgcaaatatcctgacGAGcctgtgGAGtactttgagtttgtgattgatcctaacGAGttcGAGcgcGAGgtcgaaaatatcttttacgtcGAGttcatcgttcgcgatggtttcgcacgcattcgcttggatgaggatcgcttgccaattcttgaaccaatgaacgtgaatcagatgggtgagggcaacgacGAGGAGtgccatgggcgcaagcagggtgtcattGAGctgGAG	CGGAGCTGCATG	ATCCACCGGTACCATGGCTAGCCGGAGCTGCATGGAGtactttcgcaaatatcctgacGAGcctgtgGAGtactttgagtttgtgattgatcctaacGAGttcGAGcgcGAGgtcgaaaatatcttttacgtcGAGttcatcgttcgcgatggtttcgcacgcattcgcttggatgaggatcgcttgccaattcttgaaccaatgaacgtgaatcagatgggtgagggcaacgacGAGGAGtgccatgggcgcaagcagggtgtcattGAGctgGAGTCTAGCGGAGGATCTAGCGGAGG	3_4778_st_to_e_dna_repair_peptides_9NATG	EID3	266.0	0.462406015037594	1.3946288578117567
155	0.0	377.0	404.0	0.0	0.0	377.0	hblOligo32983_Cat3	155	NM_1008394	7.0	CACCTGCAGATGGAGCGCGAGGTCGAAAATATCTTTTACGTCGAGTTCATCGTTCGCGATGGTTTCGCACGCATTCGCTTGGATGAGGATCGCTTGCCAATTCTTGAACCAATGAACGTGAATCAGATGGGTGAGGGCAACGACGAGGAGTGCCATGGGCGCAAGCAGGGTGTCATTGAGCTGGAGTTGCAGGAGTGGAAAAATATTGTTGCCGCCTTCGAAATTGAGGAGGCCATGATTGAGTATGAGGAGTATTCTAGCGGAGGATCTAGCGGAGG	CACCTGCAGATGGAGcgcGAGgtcgaaaatatcttttacgtcGAGttcatcgttcgcgatggtttcgcacgcattcgcttggatgaggatcgcttgccaattcttgaaccaatgaacgtgaatcagatgggtgagggcaacgacGAGGAGtgccatgggcgcaagcagggtgtcattGAGctgGAGttgcaggagtggaaaaatattgttgccgccttcgaaattGAGgaggccatgattGAGtatGAGGAGtat	CACCTGCAGATG	ATCCACCGGTACCATGGCTAGCCACCTGCAGATGGAGcgcGAGgtcgaaaatatcttttacgtcGAGttcatcgttcgcgatggtttcgcacgcattcgcttggatgaggatcgcttgccaattcttgaaccaatgaacgtgaatcagatgggtgagggcaacgacGAGGAGtgccatgggcgcaagcagggtgtcattGAGctgGAGttgcaggagtggaaaaatattgttgccgccttcgaaattGAGgaggccatgattGAGtatGAGGAGtatTCTAGCGGAGGATCTAGCGGAGG	3_4778_st_to_e_dna_repair_peptides_9NATG	EID3	781.0	0.4827144686299616	1.4761194421861075
156	0.0	102.0	1813.0	0.0	4.0	102.0	hblOligo32983_Cat2	156	NM_1008394	7.0	CCTAACAGTTTCTCCCGCACTGTCGAAAATATCTTTTACGTCTCATTCATCGTTCGCGATGGTTTCGCACGCATTCGCTTGGATGAGGATCGCTTGCCAATTCTTGAACCAATGAACGTGAATCAGATGGGTGAGGGCAACGACTCCAGTTGCCATGGGCGCAAGCAGGGTGTCATTTCTCTGACATTGCAGGAGTGGAAAAATATTGTTGCCGCCTTCGAAATTTCAGAGGCCATGATTACCTATAGCTCCTATTCTAGCGGAGGATCTAGCGGAGG	cctaacagtttctcccgcactgtcgaaaatatcttttacgtctcattcatcgttcgcgatggtttcgcacgcattcgcttggatgaggatcgcttgccaattcttgaaccaatgaacgtgaatcagatgggtgagggcaacgactccagttgccatgggcgcaagcagggtgtcatttctctgacattgcaggagtggaaaaatattgttgccgccttcgaaatttcagaggccatgattacctatagctcctat		ATCCACCGGTACCATGGCTAGCcctaacagtttctcccgcactgtcgaaaatatcttttacgtctcattcatcgttcgcgatggtttcgcacgcattcgcttggatgaggatcgcttgccaattcttgaaccaatgaacgtgaatcagatgggtgagggcaacgactccagttgccatgggcgcaagcagggtgtcatttctctgacattgcaggagtggaaaaatattgttgccgccttcgaaatttcagaggccatgattacctatagctcctatTCTAGCGGAGGATCTAGCGGAGG	2_wt_dna_repair_peptides	EID3	1915.0	0.053263707571801565	-1.3324762647713335
157	0.0	73.0	9.0	0.0	0.0	73.0	hblOligo113660_Cat3	157	NM_1008744	1.0	TTTTTGGCCATGGACTATGGCCGCTGGGAGATCGAGGAGGAGGACGAAGAGGAGGAAGAAAAGCCAAAGCCTGATAAGCCTGAGGAGGAGGAGTTGCTCTGTGCCCGCCAAGGCGCAGCTAATGAACCACGCTACGAGTGTGAGGAGGCACAAAAGGCCGCCCATAAGCGCAAAATTGAGCCAGTCAAGTTTGAGAACGAGGACGAGGTCCTTCCTCCTAAACGCCAGAAAGAGGGTGAGCAAGAAGACCTCGGGTCTAGCGGAGGATCTAGCGGAGG	TTTTTGGCCATGgactatggccgctggGAGatcGAGGAGGAGgacgaaGAGgaggaagaaaagccaaagcctgataagcctGAGGAGGAGGAGttgctctgtgcccgccaaggcgcagctaatgaaccacgctacGAGtgtGAGgaggcacaaaaggccgcccataagcgcaaaattGAGccagtcaagtttGAGaacGAGgacGAGgtccttcctcctaaacgccagaaaGAGggtGAGcaagaagacctcggg	TTTTTGGCCATG	ATCCACCGGTACCATGGCTAGCTTTTTGGCCATGgactatggccgctggGAGatcGAGGAGGAGgacgaaGAGgaggaagaaaagccaaagcctgataagcctGAGGAGGAGGAGttgctctgtgcccgccaaggcgcagctaatgaaccacgctacGAGtgtGAGgaggcacaaaaggccgcccataagcgcaaaattGAGccagtcaagtttGAGaacGAGgacGAGgtccttcctcctaaacgccagaaaGAGggtGAGcaagaagacctcgggTCTAGCGGAGGATCTAGCGGAGG	3_4778_st_to_e_dna_repair_peptides_9NATG	TDP1	82.0	0.8902439024390244	3.6385239965114184
158	0.0	92.0	1030.0	0.0	40.0	92.0	hblOligo113660_Cat2	158	NM_1008744	1.0	TCTCAAGAGGGGGACTATGGCCGCTGGACAATCAGTTCTAGTGACGAATCAGAGGAAGAAAAGCCAAAGCCTGATAAGCCTTCCACAAGCTCTTTGCTCTGTGCCCGCCAAGGCGCAGCTAATGAACCACGCTACACCTGTAGTGAGGCACAAAAGGCCGCCCATAAGCGCAAAATTTCACCAGTCAAGTTTTCCAACACCGACTCCGTCCTTCCTCCTAAACGCCAGAAATCAGGTTCCCAAGAAGACCTCGGGTCTAGCGGAGGATCTAGCGGAGG	tctcaagagggggactatggccgctggacaatcagttctagtgacgaatcagaggaagaaaagccaaagcctgataagccttccacaagctctttgctctgtgcccgccaaggcgcagctaatgaaccacgctacacctgtagtgaggcacaaaaggccgcccataagcgcaaaatttcaccagtcaagttttccaacaccgactccgtccttcctcctaaacgccagaaatcaggttcccaagaagacctcggg		ATCCACCGGTACCATGGCTAGCtctcaagagggggactatggccgctggacaatcagttctagtgacgaatcagaggaagaaaagccaaagcctgataagccttccacaagctctttgctctgtgcccgccaaggcgcagctaatgaaccacgctacacctgtagtgaggcacaaaaggccgcccataagcgcaaaatttcaccagtcaagttttccaacaccgactccgtccttcctcctaaacgccagaaatcaggttcccaagaagacctcgggTCTAGCGGAGGATCTAGCGGAGG	2_wt_dna_repair_peptides	TDP1	1122.0	0.08199643493761141	-0.8702363714753942
159	0.0	423.0	701.0	0.0	2.0	423.0	hblOligo235099_Cat3	159	NM_1008744	2.0	CTTGGGTGTATGGAGGCACAAAAGGCCGCCCATAAGCGCAAAATTGAGCCAGTCAAGTTTGAGAACGAGGACGAGGTCCTTCCTCCTAAACGCCAGAAAGAGGGTGAGCAAGAAGACCTCGGGTGGTGTCTGGAGGAGGAGGACGATGAGCTTCAGCCTGAGATGCCTCAGAAACAGGCCGAGAAGGTCGTGATCAAGAAAGAGAAGGATATTGAGGCACCTAATGATGGCGAGGCTCAACGCGAGGAGAACCACTCTAGCGGAGGATCTAGCGGAGG	CTTGGGTGTATGgaggcacaaaaggccgcccataagcgcaaaattGAGccagtcaagtttGAGaacGAGgacGAGgtccttcctcctaaacgccagaaaGAGggtGAGcaagaagacctcgggtggtgtctgGAGGAGGAGgacgatgagcttcagcctgagatgcctcagaaacaggccgagaaggtcgtgatcaagaaagagaaggatattGAGgcacctaatgatggcGAGgctcaacgcGAGgagaaccac	CTTGGGTGTATG	ATCCACCGGTACCATGGCTAGCCTTGGGTGTATGgaggcacaaaaggccgcccataagcgcaaaattGAGccagtcaagtttGAGaacGAGgacGAGgtccttcctcctaaacgccagaaaGAGggtGAGcaagaagacctcgggtggtgtctgGAGGAGGAGgacgatgagcttcagcctgagatgcctcagaaacaggccgagaaggtcgtgatcaagaaagagaaggatattGAGgcacctaatgatggcGAGgctcaacgcGAGgagaaccacTCTAGCGGAGGATCTAGCGGAGG	3_4778_st_to_e_dna_repair_peptides_9NATG	TDP1	1124.0	0.3763345195729537	1.0401534247109343
160	0.0	276.0	293.0	0.0	0.0	276.0	hblOligo235099_Cat2	160	NM_1008744	2.0	TACACCTGTAGTGAGGCACAAAAGGCCGCCCATAAGCGCAAAATTTCACCAGTCAAGTTTTCCAACACCGACTCCGTCCTTCCTCCTAAACGCCAGAAATCAGGTTCCCAAGAAGACCTCGGGTGGTGTCTGAGCAGTTCCGACGATGAGCTTCAGCCTGAGATGCCTCAGAAACAGGCCGAGAAGGTCGTGATCAAGAAAGAGAAGGATATTAGCGCACCTAATGATGGCACAGCTCAACGCACTGAGAACCACTCTAGCGGAGGATCTAGCGGAGG	tacacctgtagtgaggcacaaaaggccgcccataagcgcaaaatttcaccagtcaagttttccaacaccgactccgtccttcctcctaaacgccagaaatcaggttcccaagaagacctcgggtggtgtctgagcagttccgacgatgagcttcagcctgagatgcctcagaaacaggccgagaaggtcgtgatcaagaaagagaaggatattagcgcacctaatgatggcacagctcaacgcactgagaaccac		ATCCACCGGTACCATGGCTAGCtacacctgtagtgaggcacaaaaggccgcccataagcgcaaaatttcaccagtcaagttttccaacaccgactccgtccttcctcctaaacgccagaaatcaggttcccaagaagacctcgggtggtgtctgagcagttccgacgatgagcttcagcctgagatgcctcagaaacaggccgagaaggtcgtgatcaagaaagagaaggatattagcgcacctaatgatggcacagctcaacgcactgagaaccacTCTAGCGGAGGATCTAGCGGAGG	2_wt_dna_repair_peptides	TDP1	569.0	0.4850615114235501	1.4855173893993294
161	0.0	2014.0	8027.0	3.0	54.0	2014.0	hblOligo113661_Cat3	161	NM_1008744	3.0	GTTTCCAATATGGAGCTTCAGCCTGAGATGCCTCAGAAACAGGCCGAGAAGGTCGTGATCAAGAAAGAGAAGGATATTGAGGCACCTAATGATGGCGAGGCTCAACGCGAGGAGAACCACGGGGCTCCTGCTTGCCACCGCCTTAAAGAAGAAGAGGATGAGTACGAGGAGGAGGGTGAGGGGCAGGACATTTGGGATATGTTGGATAAAGGTAATCCATTCCAGTTCTACCTTGAGCGCGTTGAGGGGGTTAAATCTAGCGGAGGATCTAGCGGAGG	GTTTCCAATATGgagcttcagcctgagatgcctcagaaacaggccgagaaggtcgtgatcaagaaagagaaggatattGAGgcacctaatgatggcGAGgctcaacgcGAGgagaaccacggggctcctgcttgccaccgccttaaagaagaagaggatgagtacgagGAGGAGggtgaggggcaggacatttgggatatgttggataaaggtaatccattccagttctaccttGAGcgcgttGAGggggttaaa	GTTTCCAATATG	ATCCACCGGTACCATGGCTAGCGTTTCCAATATGgagcttcagcctgagatgcctcagaaacaggccgagaaggtcgtgatcaagaaagagaaggatattGAGgcacctaatgatggcGAGgctcaacgcGAGgagaaccacggggctcctgcttgccaccgccttaaagaagaagaggatgagtacgagGAGGAGggtgaggggcaggacatttgggatatgttggataaaggtaatccattccagttctaccttGAGcgcgttGAGggggttaaaTCTAGCGGAGGATCTAGCGGAGG	3_4778_st_to_e_dna_repair_peptides_9NATG	TDP1	10041.0	0.20057763170998905	0.16260106784617712
162	0.0	12.0	188.0	0.0	0.0	12.0	hblOligo113661_Cat2	162	NM_1008744	3.0	AGTTCCGACGATGAGCTTCAGCCTGAGATGCCTCAGAAACAGGCCGAGAAGGTCGTGATCAAGAAAGAGAAGGATATTAGCGCACCTAATGATGGCACAGCTCAACGCACTGAGAACCACGGGGCTCCTGCTTGCCACCGCCTTAAAGAAGAAGAGGATGAGTACGAGACTAGCGGTGAGGGGCAGGACATTTGGGATATGTTGGATAAAGGTAATCCATTCCAGTTCTACCTTACCCGCGTTAGTGGGGTTAAATCTAGCGGAGGATCTAGCGGAGG	agttccgacgatgagcttcagcctgagatgcctcagaaacaggccgagaaggtcgtgatcaagaaagagaaggatattagcgcacctaatgatggcacagctcaacgcactgagaaccacggggctcctgcttgccaccgccttaaagaagaagaggatgagtacgagactagcggtgaggggcaggacatttgggatatgttggataaaggtaatccattccagttctaccttacccgcgttagtggggttaaa		ATCCACCGGTACCATGGCTAGCagttccgacgatgagcttcagcctgagatgcctcagaaacaggccgagaaggtcgtgatcaagaaagagaaggatattagcgcacctaatgatggcacagctcaacgcactgagaaccacggggctcctgcttgccaccgccttaaagaagaagaggatgagtacgagactagcggtgaggggcaggacatttgggatatgttggataaaggtaatccattccagttctaccttacccgcgttagtggggttaaaTCTAGCGGAGGATCTAGCGGAGG	2_wt_dna_repair_peptides	TDP1	200.0	0.06	-1.2062461803427023
164	0.0	387.0	138.0	0.0	4.0	387.0	hblOligo235100_Cat2	164	NM_1008744	4.0	CACCGCCTTAAAGAAGAAGAGGATGAGTACGAGACTAGCGGTGAGGGGCAGGACATTTGGGATATGTTGGATAAAGGTAATCCATTCCAGTTCTACCTTACCCGCGTTAGTGGGGTTAAACCTAAATACAATTCAGGTGCATTGCACATCAAAGATATCCTTAGCCCTCTGTTCGGCACCCTTGTCTCCAGTGCCCAGTTTAATTATTGCTTCGACGTCGACTGGCTCGTGAAACAATACCCTCCAGAGTTCCGCTCTAGCGGAGGATCTAGCGGAGG	caccgccttaaagaagaagaggatgagtacgagactagcggtgaggggcaggacatttgggatatgttggataaaggtaatccattccagttctaccttacccgcgttagtggggttaaacctaaatacaattcaggtgcattgcacatcaaagatatccttagccctctgttcggcacccttgtctccagtgcccagtttaattattgcttcgacgtcgactggctcgtgaaacaataccctccagagttccgc		ATCCACCGGTACCATGGCTAGCcaccgccttaaagaagaagaggatgagtacgagactagcggtgaggggcaggacatttgggatatgttggataaaggtaatccattccagttctaccttacccgcgttagtggggttaaacctaaatacaattcaggtgcattgcacatcaaagatatccttagccctctgttcggcacccttgtctccagtgcccagtttaattattgcttcgacgtcgactggctcgtgaaacaataccctccagagttccgcTCTAGCGGAGGATCTAGCGGAGG	2_wt_dna_repair_peptides	TDP1	525.0	0.7371428571428571	2.5764601405718235
166	0.0	0.0	67.0	0.0	0.0	0.0	hblOligo113662_Cat2	166	NM_1008744	5.0	GGTGCATTGCACATCAAAGATATCCTTAGCCCTCTGTTCGGCACCCTTGTCTCCAGTGCCCAGTTTAATTATTGCTTCGACGTCGACTGGCTCGTGAAACAATACCCTCCAGAGTTCCGCAAAAAACCTATTCTCCTCGTGCACGGTGATAAGCGCGAGGCCAAAGCACACCTTCACGCACAGGCCAAGCCATATGAGAATATTAGCTTGTGCCAAGCCAAACTCGACATCGCATTTGGCACACATCATACCAAATCTAGCGGAGGATCTAGCGGAGG	ggtgcattgcacatcaaagatatccttagccctctgttcggcacccttgtctccagtgcccagtttaattattgcttcgacgtcgactggctcgtgaaacaataccctccagagttccgcaaaaaacctattctcctcgtgcacggtgataagcgcgaggccaaagcacaccttcacgcacaggccaagccatatgagaatattagcttgtgccaagccaaactcgacatcgcatttggcacacatcataccaaa		ATCCACCGGTACCATGGCTAGCggtgcattgcacatcaaagatatccttagccctctgttcggcacccttgtctccagtgcccagtttaattattgcttcgacgtcgactggctcgtgaaacaataccctccagagttccgcaaaaaacctattctcctcgtgcacggtgataagcgcgaggccaaagcacaccttcacgcacaggccaagccatatgagaatattagcttgtgccaagccaaactcgacatcgcatttggcacacatcataccaaaTCTAGCGGAGGATCTAGCGGAGG	2_wt_dna_repair_peptides	TDP1	67.0	0.0
168	0.0	423.0	2603.0	2.0	11.0	423.0	hblOligo235101_Cat2	168	NM_1008744	6.0	CTCGTGCACGGTGATAAGCGCGAGGCCAAAGCACACCTTCACGCACAGGCCAAGCCATATGAGAATATTAGCTTGTGCCAAGCCAAACTCGACATCGCATTTGGCACACATCATACCAAAATGATGCTCCTCCTCTATGAAGAAGGGTTGCGCGTCGTCATTCACACAAGTAACCTCATTCATGCTGATTGGCACCAGAAGACTCAGGGCATCTGGCTTTCACCACTTTATCCTCGCATTGCTGATGGTACACATTCTAGCGGAGGATCTAGCGGAGG	ctcgtgcacggtgataagcgcgaggccaaagcacaccttcacgcacaggccaagccatatgagaatattagcttgtgccaagccaaactcgacatcgcatttggcacacatcataccaaaatgatgctcctcctctatgaagaagggttgcgcgtcgtcattcacacaagtaacctcattcatgctgattggcaccagaagactcagggcatctggctttcaccactttatcctcgcattgctgatggtacacat		ATCCACCGGTACCATGGCTAGCctcgtgcacggtgataagcgcgaggccaaagcacaccttcacgcacaggccaagccatatgagaatattagcttgtgccaagccaaactcgacatcgcatttggcacacatcataccaaaatgatgctcctcctctatgaagaagggttgcgcgtcgtcattcacacaagtaacctcattcatgctgattggcaccagaagactcagggcatctggctttcaccactttatcctcgcattgctgatggtacacatTCTAGCGGAGGATCTAGCGGAGG	2_wt_dna_repair_peptides	TDP1	3026.0	0.13978849966953075	-0.2717585932490405
169	0.0	86.0	13.0	0.0	4.0	86.0	hblOligo113663_Cat3	169	NM_1008744	7.0	ATTTTCGATATGTTGCGCGTCGTCATTCACGAGGAGAACCTCATTCATGCTGATTGGCACCAGAAGGAGCAGGGCATCTGGCTTGAGCCACTTTATCCTCGCATTGCTGATGGTGAGCATAAAGAGGGTGAAGAGCCTGAGCATTTCAAGGCCGATTTGATCGAGTATTTGATGGCTTATAATGCACCTGAGTTGAAGGAATGGATCGATGTCATTCACAAGCACGACTTGGAGGAGGAGAATGTGTACCTCATCTCTAGCGGAGGATCTAGCGGAGG	ATTTTCGATATGttgcgcgtcgtcattcacGAGGAGaacctcattcatgctgattggcaccagaagGAGcagggcatctggcttGAGccactttatcctcgcattgctgatggtGAGcataaaGAGggtgaaGAGcctGAGcatttcaaggccgatttgatcGAGtatttgatggcttataatgcacctGAGttgaaggaatggatcgatgtcattcacaagcacgacttgGAGgagGAGaatgtgtacctcatc	ATTTTCGATATG	ATCCACCGGTACCATGGCTAGCATTTTCGATATGttgcgcgtcgtcattcacGAGGAGaacctcattcatgctgattggcaccagaagGAGcagggcatctggcttGAGccactttatcctcgcattgctgatggtGAGcataaaGAGggtgaaGAGcctGAGcatttcaaggccgatttgatcGAGtatttgatggcttataatgcacctGAGttgaaggaatggatcgatgtcattcacaagcacgacttgGAGgagGAGaatgtgtacctcatcTCTAGCGGAGGATCTAGCGGAGG	3_4778_st_to_e_dna_repair_peptides_9NATG	TDP1	99.0	0.8686868686868687	3.4346870714912177
177	0.0	6.0	113.0	0.0	1.0	6.0	hblOligo113665_Cat3	177	NM_1008744	11.0	AAGCCTTCCATGCCAGCTGGTGGCGAGCTCCCTTACGAGATTCAAGAGGCAGAAAAACAAAATTGGCTGCACGAGTATTTCCATAAGTGGGAGGCCGAGGAGGAGGGGCGCGAGAACGCAATGCCACACATCAAGGAGTACATGCGCCCTGAGCCTGACTTTGAGAAAATTGCTTGGTTTCTCGTTGAGGAGGCAAACCTCGAGAAAGCCGCCTGGGGGGCTTTGGAGAAAAATGGTGAGCAACTCATGATCCGCTCTAGCGGAGGATCTAGCGGAGG	AAGCCTTCCATGccagctggtggcGAGctcccttacGAGattcaaGAGgcagaaaaacaaaattggctgcacGAGtatttccataagtggGAGgccgagGAGGAGgggcgcGAGaacgcaatgccacacatcaagGAGtacatgcgccctGAGcctgactttGAGaaaattgcttggtttctcgttGAGGAGgcaaacctcGAGaaagccgcctggggggctttggagaaaaatggtGAGcaactcatgatccgc	AAGCCTTCCATG	ATCCACCGGTACCATGGCTAGCAAGCCTTCCATGccagctggtggcGAGctcccttacGAGattcaaGAGgcagaaaaacaaaattggctgcacGAGtatttccataagtggGAGgccgagGAGGAGgggcgcGAGaacgcaatgccacacatcaagGAGtacatgcgccctGAGcctgactttGAGaaaattgcttggtttctcgttGAGGAGgcaaacctcGAGaaagccgcctggggggctttggagaaaaatggtGAGcaactcatgatccgcTCTAGCGGAGGATCTAGCGGAGG	3_4778_st_to_e_dna_repair_peptides_9NATG	TDP1	119.0	0.05042016806722689	-1.3903392167850388
178	0.0	374.0	1003.0	0.0	4.0	374.0	hblOligo113665_Cat2	178	NM_1008744	11.0	CTGGAAGGGTACCCAGCTGGTGGCTCCCTCCCTTACTCAATTCAAACAGCAGAAAAACAAAATTGGCTGCACTCCTATTTCCATAAGTGGAGCGCCGAGACAAGCGGGCGCAGTAACGCAATGCCACACATCAAGACATACATGCGCCCTTCACCTGACTTTTCCAAAATTGCTTGGTTTCTCGTTACTTCAGCAAACCTCTCAAAAGCCGCCTGGGGGGCTTTGGAGAAAAATGGTACCCAACTCATGATCCGCTCTAGCGGAGGATCTAGCGGAGG	ctggaagggtacccagctggtggctccctcccttactcaattcaaacagcagaaaaacaaaattggctgcactcctatttccataagtggagcgccgagacaagcgggcgcagtaacgcaatgccacacatcaagacatacatgcgcccttcacctgacttttccaaaattgcttggtttctcgttacttcagcaaacctctcaaaagccgcctggggggctttggagaaaaatggtacccaactcatgatccgc		ATCCACCGGTACCATGGCTAGCctggaagggtacccagctggtggctccctcccttactcaattcaaacagcagaaaaacaaaattggctgcactcctatttccataagtggagcgccgagacaagcgggcgcagtaacgcaatgccacacatcaagacatacatgcgcccttcacctgacttttccaaaattgcttggtttctcgttacttcagcaaacctctcaaaagccgcctggggggctttggagaaaaatggtacccaactcatgatccgcTCTAGCGGAGGATCTAGCGGAGG	2_wt_dna_repair_peptides	TDP1	1377.0	0.2716049382716049	0.5587941421518429
180	0.0	266.0	315.0	0.0	0.0	266.0	hblOligo235104_Cat2	180	NM_1008744	12.0	ACATACATGCGCCCTTCACCTGACTTTTCCAAAATTGCTTGGTTTCTCGTTACTTCAGCAAACCTCTCAAAAGCCGCCTGGGGGGCTTTGGAGAAAAATGGTACCCAACTCATGATCCGCAGCTACGAGTTGGGTGTCTTGTTTCTCCCTAGTGCTTTTGGCCTGGATTCATTCAAGGTGAAACAGAAGTTCTTCGCTGGCAGTCAGGAACCTATGGCTACCTTCCCAGTCCCATATGATCTGCCACCTGAACTCTCTAGCGGAGGATCTAGCGGAGG	acatacatgcgcccttcacctgacttttccaaaattgcttggtttctcgttacttcagcaaacctctcaaaagccgcctggggggctttggagaaaaatggtacccaactcatgatccgcagctacgagttgggtgtcttgtttctccctagtgcttttggcctggattcattcaaggtgaaacagaagttcttcgctggcagtcaggaacctatggctaccttcccagtcccatatgatctgccacctgaactc		ATCCACCGGTACCATGGCTAGCacatacatgcgcccttcacctgacttttccaaaattgcttggtttctcgttacttcagcaaacctctcaaaagccgcctggggggctttggagaaaaatggtacccaactcatgatccgcagctacgagttgggtgtcttgtttctccctagtgcttttggcctggattcattcaaggtgaaacagaagttcttcgctggcagtcaggaacctatggctaccttcccagtcccatatgatctgccacctgaactcTCTAGCGGAGGATCTAGCGGAGG	2_wt_dna_repair_peptides	TDP1	581.0	0.4578313253012048	1.3762128026553124
181	0.0	844.0	2610.0	16.0	17.0	844.0	hblOligo113666_Cat3	181	NM_1008744	13.0	GAGCCGGGCATGAATGGTGAGCAACTCATGATCCGCGAGTACGAGTTGGGTGTCTTGTTTCTCCCTGAGGCTTTTGGCCTGGATGAGTTCAAGGTGAAACAGAAGTTCTTCGCTGGCGAGCAGGAACCTATGGCTGAGTTCCCAGTCCCATATGATCTGCCACCTGAACTCTACGGGGAGAAGGATCGCCCTTGGATCTGGAATATCCCATATGTGAAGGCTCCTGATGAGCATGGGAACATGTGGGTGCCAGAGTCTAGCGGAGGATCTAGCGGAGG	GAGCCGGGCATGaatggtGAGcaactcatgatccgcGAGtacgagttgggtgtcttgtttctccctGAGgcttttggcctggatGAGttcaaggtgaaacagaagttcttcgctggcGAGcaggaacctatggctGAGttcccagtcccatatgatctgccacctgaactctacgggGAGaaggatcgcccttggatctggaatatcccatatgtgaaggctcctgatGAGcatgggaacatgtgggtgccaGAG	GAGCCGGGCATG	ATCCACCGGTACCATGGCTAGCGAGCCGGGCATGaatggtGAGcaactcatgatccgcGAGtacgagttgggtgtcttgtttctccctGAGgcttttggcctggatGAGttcaaggtgaaacagaagttcttcgctggcGAGcaggaacctatggctGAGttcccagtcccatatgatctgccacctgaactctacgggGAGaaggatcgcccttggatctggaatatcccatatgtgaaggctcctgatGAGcatgggaacatgtgggtgccaGAGTCTAGCGGAGGATCTAGCGGAGG	3_4778_st_to_e_dna_repair_peptides_9NATG	TDP1	3454.0	0.24435437174290678	0.41633612697846467
183	0.0	15.0	28.0	0.0	0.0	15.0	hblOligo26266_Cat3	183	NM_1008895	1.0	GACCTCTGGATGCCACGCAAGGGGGAGTTCGAGGCCTTGGTTGGCCGCGAGAATGGTTTGGAGAAGCCAGCAGCACTCGCTGCTGCACCTGCAAAACCAGGTGGGGCTGGGGGCGAGAAAAAACTCGTGATTAAAAACTTCCGCGATCGCCCACGCTTGCCTGACAATTATGAGCAAGACGAGTGGCGCAAGCTCCACGAGGCCGTCCGCGCTGTGCAGGAGGAGGAGGAGATCCGCTATAATCTTGAAGAACTTTCTAGCGGAGGATCTAGCGGAGG	GACCTCTGGATGccacgcaaggggGAGttcGAGgccttggttggccgcGAGaatggtttgGAGaagccagcagcactcgctgctgcacctgcaaaaccaggtggggctgggggcGAGaaaaaactcgtgattaaaaacttccgcgatcgcccacgcttgcctgacaattatGAGcaagacGAGtggcgcaagctccacgaggccgtccgcgctgtgcagGAGGAGGAGGAGatccgctataatcttgaagaactt	GACCTCTGGATG	ATCCACCGGTACCATGGCTAGCGACCTCTGGATGccacgcaaggggGAGttcGAGgccttggttggccgcGAGaatggtttgGAGaagccagcagcactcgctgctgcacctgcaaaaccaggtggggctgggggcGAGaaaaaactcgtgattaaaaacttccgcgatcgcccacgcttgcctgacaattatGAGcaagacGAGtggcgcaagctccacgaggccgtccgcgctgtgcagGAGGAGGAGGAGatccgctataatcttgaagaacttTCTAGCGGAGGATCTAGCGGAGG	3_4778_st_to_e_dna_repair_peptides_9NATG	CUL4A	43.0	0.3488372093023256	0.9211348236262528
185	0.0	124.0	195.0	0.0	1.0	124.0	hblOligo155522_Cat3	185	NM_1008895	2.0	CAGCCATGTATGGATCGCCCACGCTTGCCTGACAATTATGAGCAAGACGAGTGGCGCAAGCTCCACGAGGCCGTCCGCGCTGTGCAGGAGGAGGAGGAGATCCGCTATAATCTTGAAGAACTTTACCAGGCTGTCGAAAATCTCTGTGAGCATAAAGTGGAGCCAATGCTTTACAAACAGCTGCGCCAAGCTTGCGAAGATCATGTGCAAGCACAAATCTTGCCTTTCCGCGAGGATGAGCTTGATGAGGTCCTCTCTAGCGGAGGATCTAGCGGAGG	CAGCCATGTATGgatcgcccacgcttgcctgacaattatGAGcaagacGAGtggcgcaagctccacgaggccgtccgcgctgtgcagGAGGAGGAGGAGatccgctataatcttgaagaactttaccaggctgtcgaaaatctctgtGAGcataaagtgGAGccaatgctttacaaacagctgcgccaagcttgcgaagatcatgtgcaagcacaaatcttgcctttccgcgaggatGAGcttgatGAGgtcctc	CAGCCATGTATG	ATCCACCGGTACCATGGCTAGCCAGCCATGTATGgatcgcccacgcttgcctgacaattatGAGcaagacGAGtggcgcaagctccacgaggccgtccgcgctgtgcagGAGGAGGAGGAGatccgctataatcttgaagaactttaccaggctgtcgaaaatctctgtGAGcataaagtgGAGccaatgctttacaaacagctgcgccaagcttgcgaagatcatgtgcaagcacaaatcttgcctttccgcgaggatGAGcttgatGAGgtcctcTCTAGCGGAGGATCTAGCGGAGG	3_4778_st_to_e_dna_repair_peptides_9NATG	CUL4A	319.0	0.3887147335423197	1.0925711397405367
186	0.0	308.0	669.0	1.0	5.0	308.0	hblOligo155522_Cat2	186	NM_1008895	2.0	AAAAACTTCCGCGATCGCCCACGCTTGCCTGACAATTATACACAAGACACTTGGCGCAAGCTCCACGAGGCCGTCCGCGCTGTGCAGAGCTCAACTTCCATCCGCTATAATCTTGAAGAACTTTACCAGGCTGTCGAAAATCTCTGTTCTCATAAAGTGTCTCCAATGCTTTACAAACAGCTGCGCCAAGCTTGCGAAGATCATGTGCAAGCACAAATCTTGCCTTTCCGCGAGGATTCTCTTGATTCTGTCCTCTCTAGCGGAGGATCTAGCGGAGG	aaaaacttccgcgatcgcccacgcttgcctgacaattatacacaagacacttggcgcaagctccacgaggccgtccgcgctgtgcagagctcaacttccatccgctataatcttgaagaactttaccaggctgtcgaaaatctctgttctcataaagtgtctccaatgctttacaaacagctgcgccaagcttgcgaagatcatgtgcaagcacaaatcttgcctttccgcgaggattctcttgattctgtcctc		ATCCACCGGTACCATGGCTAGCaaaaacttccgcgatcgcccacgcttgcctgacaattatacacaagacacttggcgcaagctccacgaggccgtccgcgctgtgcagagctcaacttccatccgctataatcttgaagaactttaccaggctgtcgaaaatctctgttctcataaagtgtctccaatgctttacaaacagctgcgccaagcttgcgaagatcatgtgcaagcacaaatcttgcctttccgcgaggattctcttgattctgtcctcTCTAGCGGAGGATCTAGCGGAGG	2_wt_dna_repair_peptides	CUL4A	977.0	0.31525076765609006	0.7696048555445926
187	0.0	1.0	123.0	0.0	0.0	1.0	hblOligo26267_Cat3	187	NM_1008895	3.0	GCGAAAGGTATGGAGCATAAAGTGGAGCCAATGCTTTACAAACAGCTGCGCCAAGCTTGCGAAGATCATGTGCAAGCACAAATCTTGCCTTTCCGCGAGGATGAGCTTGATGAGGTCCTCTTCCTTAAGAAGATCAATGAGTGTTGGCAAGACCATTGCCGCCAAATGATTATGATTCGCGAGATTTTTCTGTTCCTCGATCGCGAGTATGTGCTTCAGAATGAGGAGCTGCCTGAGATTTGGGATATGGGCCTGTCTAGCGGAGGATCTAGCGGAGG	GCGAAAGGTATGGAGcataaagtgGAGccaatgctttacaaacagctgcgccaagcttgcgaagatcatgtgcaagcacaaatcttgcctttccgcgaggatGAGcttgatGAGgtcctcttccttaagaagatcaatGAGtgttggcaagaccattgccgccaaatgattatgattcgcGAGatttttctgttcctcgatcgcGAGtatgtgcttcagaatGAGGAGctgcctGAGatttgggatatgggcctg	GCGAAAGGTATG	ATCCACCGGTACCATGGCTAGCGCGAAAGGTATGGAGcataaagtgGAGccaatgctttacaaacagctgcgccaagcttgcgaagatcatgtgcaagcacaaatcttgcctttccgcgaggatGAGcttgatGAGgtcctcttccttaagaagatcaatGAGtgttggcaagaccattgccgccaaatgattatgattcgcGAGatttttctgttcctcgatcgcGAGtatgtgcttcagaatGAGGAGctgcctGAGatttgggatatgggcctgTCTAGCGGAGGATCTAGCGGAGG	3_4778_st_to_e_dna_repair_peptides_9NATG	CUL4A	124.0	0.008064516129032258	-3.2668952226731713
188	0.0	480.0	819.0	0.0	4.0	480.0	hblOligo26267_Cat2	188	NM_1008895	3.0	GAAAATCTCTGTTCTCATAAAGTGTCTCCAATGCTTTACAAACAGCTGCGCCAAGCTTGCGAAGATCATGTGCAAGCACAAATCTTGCCTTTCCGCGAGGATTCTCTTGATTCTGTCCTCTTCCTTAAGAAGATCAATACATGTTGGCAAGACCATTGCCGCCAAATGATTATGATTCGCTCTATTTTTCTGTTCCTCGATCGCACTTATGTGCTTCAGAATAGTACCCTGCCTAGTATTTGGGATATGGGCCTGTCTAGCGGAGGATCTAGCGGAGG	gaaaatctctgttctcataaagtgtctccaatgctttacaaacagctgcgccaagcttgcgaagatcatgtgcaagcacaaatcttgcctttccgcgaggattctcttgattctgtcctcttccttaagaagatcaatacatgttggcaagaccattgccgccaaatgattatgattcgctctatttttctgttcctcgatcgcacttatgtgcttcagaatagtaccctgcctagtatttgggatatgggcctg		ATCCACCGGTACCATGGCTAGCgaaaatctctgttctcataaagtgtctccaatgctttacaaacagctgcgccaagcttgcgaagatcatgtgcaagcacaaatcttgcctttccgcgaggattctcttgattctgtcctcttccttaagaagatcaatacatgttggcaagaccattgccgccaaatgattatgattcgctctatttttctgttcctcgatcgcacttatgtgcttcagaatagtaccctgcctagtatttgggatatgggcctgTCTAGCGGAGGATCTAGCGGAGG	2_wt_dna_repair_peptides	CUL4A	1299.0	0.3695150115473441	1.010991152748114
189	0.0	7066.0	38816.0	5.0	241.0	7066.0	hblOligo155523_Cat3	189	NM_1008895	4.0	GGAGTCAAAATGCAAGACCATTGCCGCCAAATGATTATGATTCGCGAGATTTTTCTGTTCCTCGATCGCGAGTATGTGCTTCAGAATGAGGAGCTGCCTGAGATTTGGGATATGGGCCTGGAGTTGTTTCGCGAGCACATTATCGAGGATAAGATGGTCCAGGAGAAAGAGATCGACGGCATCCTTTTGCTCATCGAGCGCGAACGCGAGGGTGAGGCTGTCGATCGCGAGTTGCTCCGCGAGCTGTTGGGCATGTCTAGCGGAGGATCTAGCGGAGG	GGAGTCAAAATGcaagaccattgccgccaaatgattatgattcgcGAGatttttctgttcctcgatcgcGAGtatgtgcttcagaatGAGGAGctgcctGAGatttgggatatgggcctggagttgtttcgcGAGcacattatcGAGgataagatggtccagGAGaaaGAGatcgacggcatccttttgctcatcgagcgcgaacgcGAGggtgaggctgtcgatcgcGAGttgctccgcGAGctgttgggcatg	GGAGTCAAAATG	ATCCACCGGTACCATGGCTAGCGGAGTCAAAATGcaagaccattgccgccaaatgattatgattcgcGAGatttttctgttcctcgatcgcGAGtatgtgcttcagaatGAGGAGctgcctGAGatttgggatatgggcctggagttgtttcgcGAGcacattatcGAGgataagatggtccagGAGaaaGAGatcgacggcatccttttgctcatcgagcgcgaacgcGAGggtgaggctgtcgatcgcGAGttgctccgcGAGctgttgggcatgTCTAGCGGAGGATCTAGCGGAGG	3_4778_st_to_e_dna_repair_peptides_9NATG	CUL4A	45882.0	0.15400374874678524	-0.1582488511254394
190	0.0	2397.0	8170.0	1.0	45.0	2397.0	hblOligo155523_Cat2	190	NM_1008895	4.0	AATACATGTTGGCAAGACCATTGCCGCCAAATGATTATGATTCGCTCTATTTTTCTGTTCCTCGATCGCACTTATGTGCTTCAGAATAGTACCCTGCCTAGTATTTGGGATATGGGCCTGGAGTTGTTTCGCACACACATTATCTCTGATAAGATGGTCCAGTCTAAAACCATCGACGGCATCCTTTTGCTCATCGAGCGCGAACGCAGCGGTGAGGCTGTCGATCGCTCCTTGCTCCGCTCCCTGTTGGGCATGTCTAGCGGAGGATCTAGCGGAGG	aatacatgttggcaagaccattgccgccaaatgattatgattcgctctatttttctgttcctcgatcgcacttatgtgcttcagaatagtaccctgcctagtatttgggatatgggcctggagttgtttcgcacacacattatctctgataagatggtccagtctaaaaccatcgacggcatccttttgctcatcgagcgcgaacgcagcggtgaggctgtcgatcgctccttgctccgctccctgttgggcatg		ATCCACCGGTACCATGGCTAGCaatacatgttggcaagaccattgccgccaaatgattatgattcgctctatttttctgttcctcgatcgcacttatgtgcttcagaatagtaccctgcctagtatttgggatatgggcctggagttgtttcgcacacacattatctctgataagatggtccagtctaaaaccatcgacggcatccttttgctcatcgagcgcgaacgcagcggtgaggctgtcgatcgctccttgctccgctccctgttgggcatgTCTAGCGGAGGATCTAGCGGAGG	2_wt_dna_repair_peptides	CUL4A	10567.0	0.22683827008611715	0.3190381792795822
191	0.0	153.0	437.0	0.0	1.0	153.0	hblOligo26268_Cat3	191	NM_1008895	5.0	TTGAATAGCATGGATAAGATGGTCCAGGAGAAAGAGATCGACGGCATCCTTTTGCTCATCGAGCGCGAACGCGAGGGTGAGGCTGTCGATCGCGAGTTGCTCCGCGAGCTGTTGGGCATGCTTGAGGATCTGCAAGTGTATAAGGATGAGTTTGAATTGAAATTTCTTGAGGAAGAGAATTGCCTTTATGCTGCTGAAGGTCAGCGCCTGATGCAAGAGCGCGAGGTCCCAGAGTATTTGAATCACGTCGAGAAGTCTAGCGGAGGATCTAGCGGAGG	TTGAATAGCATGgataagatggtccagGAGaaaGAGatcgacggcatccttttgctcatcgagcgcgaacgcGAGggtgaggctgtcgatcgcGAGttgctccgcGAGctgttgggcatgcttGAGgatctgcaagtgtataaggatGAGtttgaattgaaatttcttgaggaaGAGaattgcctttatgctgctgaaggtcagcgcctgatgcaagagcgcgaggtcccagagtatttgaatcacgtcGAGaag	TTGAATAGCATG	ATCCACCGGTACCATGGCTAGCTTGAATAGCATGgataagatggtccagGAGaaaGAGatcgacggcatccttttgctcatcgagcgcgaacgcGAGggtgaggctgtcgatcgcGAGttgctccgcGAGctgttgggcatgcttGAGgatctgcaagtgtataaggatGAGtttgaattgaaatttcttgaggaaGAGaattgcctttatgctgctgaaggtcagcgcctgatgcaagagcgcgaggtcccagagtatttgaatcacgtcGAGaagTCTAGCGGAGGATCTAGCGGAGG	3_4778_st_to_e_dna_repair_peptides_9NATG	CUL4A	590.0	0.2593220338983051	0.49579385899609196
192	0.0	97.0	1461.0	0.0	7.0	97.0	hblOligo26268_Cat2	192	NM_1008895	5.0	CACATTATCTCTGATAAGATGGTCCAGTCTAAAACCATCGACGGCATCCTTTTGCTCATCGAGCGCGAACGCAGCGGTGAGGCTGTCGATCGCTCCTTGCTCCGCTCCCTGTTGGGCATGCTTAGCGATCTGCAAGTGTATAAGGATTCTTTTGAATTGAAATTTCTTGAGGAAACTAATTGCCTTTATGCTGCTGAAGGTCAGCGCCTGATGCAAGAGCGCGAGGTCCCAGAGTATTTGAATCACGTCAGTAAGTCTAGCGGAGGATCTAGCGGAGG	cacattatctctgataagatggtccagtctaaaaccatcgacggcatccttttgctcatcgagcgcgaacgcagcggtgaggctgtcgatcgctccttgctccgctccctgttgggcatgcttagcgatctgcaagtgtataaggattcttttgaattgaaatttcttgaggaaactaattgcctttatgctgctgaaggtcagcgcctgatgcaagagcgcgaggtcccagagtatttgaatcacgtcagtaag		ATCCACCGGTACCATGGCTAGCcacattatctctgataagatggtccagtctaaaaccatcgacggcatccttttgctcatcgagcgcgaacgcagcggtgaggctgtcgatcgctccttgctccgctccctgttgggcatgcttagcgatctgcaagtgtataaggattcttttgaattgaaatttcttgaggaaactaattgcctttatgctgctgaaggtcagcgcctgatgcaagagcgcgaggtcccagagtatttgaatcacgtcagtaagTCTAGCGGAGGATCTAGCGGAGG	2_wt_dna_repair_peptides	CUL4A	1558.0	0.06225930680359435	-1.1668763005480702
193	0.0	1109.0	3648.0	1.0	11.0	1109.0	hblOligo155524_Cat3	193	NM_1008895	6.0	CGAAGAAGAATGGAGTTTGAATTGAAATTTCTTGAGGAAGAGAATTGCCTTTATGCTGCTGAAGGTCAGCGCCTGATGCAAGAGCGCGAGGTCCCAGAGTATTTGAATCACGTCGAGAAGCGCCTGGAGGAGGAGGGTGATCGCGTGATCGAGTATCTTGATCACGAGGAGCAGAAGCCTCTCATCGCCTGCGTCGAAAAACAGCTCCTGGGGGAGCATTTGGAGGCCATTCTCCAGAAAGGGCTCGATCATCTGTCTAGCGGAGGATCTAGCGGAGG	CGAAGAAGAATGGAGtttgaattgaaatttcttgaggaaGAGaattgcctttatgctgctgaaggtcagcgcctgatgcaagagcgcgaggtcccagagtatttgaatcacgtcGAGaagcgcctggaggaggagggtgatcgcgtgatcGAGtatcttgatcacGAGGAGcagaagcctctcatcgcctgcgtcgaaaaacagctcctgggggagcatttgGAGgccattctccagaaagggctcgatcatctg	CGAAGAAGAATG	ATCCACCGGTACCATGGCTAGCCGAAGAAGAATGGAGtttgaattgaaatttcttgaggaaGAGaattgcctttatgctgctgaaggtcagcgcctgatgcaagagcgcgaggtcccagagtatttgaatcacgtcGAGaagcgcctggaggaggagggtgatcgcgtgatcGAGtatcttgatcacGAGGAGcagaagcctctcatcgcctgcgtcgaaaaacagctcctgggggagcatttgGAGgccattctccagaaagggctcgatcatctgTCTAGCGGAGGATCTAGCGGAGG	3_4778_st_to_e_dna_repair_peptides_9NATG	CUL4A	4757.0	0.23313012402774858	0.35456876885539157
195	0.0	49.0	332.0	0.0	0.0	49.0	hblOligo26269_Cat3	195	NM_1008895	7.0	TCGTGGGGGATGATCGAGTATCTTGATCACGAGGAGCAGAAGCCTCTCATCGCCTGCGTCGAAAAACAGCTCCTGGGGGAGCATTTGGAGGCCATTCTCCAGAAAGGGCTCGATCATCTGTTGGATGAAAACCGCGTGCCAGACCTCGCCCAAATGTACCAGCTCTTTGAGCGCGTCCGCGGTGGCCAACAGGCCCTGTTGCAGCACTGGGAGGAGTACATCAAAGAGTTCGGGGAGGCCATCGTCATCAATCCATCTAGCGGAGGATCTAGCGGAGG	TCGTGGGGGATGatcGAGtatcttgatcacGAGGAGcagaagcctctcatcgcctgcgtcgaaaaacagctcctgggggagcatttgGAGgccattctccagaaagggctcgatcatctgttggatgaaaaccgcgtgccagacctcgcccaaatgtaccagctctttGAGcgcgtccgcggtggccaacaggccctgttgcagcactggGAGgagtacatcaaaGAGttcgggGAGgccatcgtcatcaatcca	TCGTGGGGGATG	ATCCACCGGTACCATGGCTAGCTCGTGGGGGATGatcGAGtatcttgatcacGAGGAGcagaagcctctcatcgcctgcgtcgaaaaacagctcctgggggagcatttgGAGgccattctccagaaagggctcgatcatctgttggatgaaaaccgcgtgccagacctcgcccaaatgtaccagctctttGAGcgcgtccgcggtggccaacaggccctgttgcagcactggGAGgagtacatcaaaGAGttcgggGAGgccatcgtcatcaatccaTCTAGCGGAGGATCTAGCGGAGG	3_4778_st_to_e_dna_repair_peptides_9NATG	CUL4A	381.0	0.12860892388451445	-0.3680255381066151
196	0.0	154.0	360.0	0.0	0.0	154.0	hblOligo26269_Cat2	196	NM_1008895	7.0	GGTGATCGCGTGATCACATATCTTGATCACAGCACACAGAAGCCTCTCATCGCCTGCGTCGAAAAACAGCTCCTGGGGGAGCATTTGACTGCCATTCTCCAGAAAGGGCTCGATCATCTGTTGGATGAAAACCGCGTGCCAGACCTCGCCCAAATGTACCAGCTCTTTAGTCGCGTCCGCGGTGGCCAACAGGCCCTGTTGCAGCACTGGTCTGAGTACATCAAAACCTTCGGGACTGCCATCGTCATCAATCCATCTAGCGGAGGATCTAGCGGAGG	ggtgatcgcgtgatcacatatcttgatcacagcacacagaagcctctcatcgcctgcgtcgaaaaacagctcctgggggagcatttgactgccattctccagaaagggctcgatcatctgttggatgaaaaccgcgtgccagacctcgcccaaatgtaccagctctttagtcgcgtccgcggtggccaacaggccctgttgcagcactggtctgagtacatcaaaaccttcgggactgccatcgtcatcaatcca		ATCCACCGGTACCATGGCTAGCggtgatcgcgtgatcacatatcttgatcacagcacacagaagcctctcatcgcctgcgtcgaaaaacagctcctgggggagcatttgactgccattctccagaaagggctcgatcatctgttggatgaaaaccgcgtgccagacctcgcccaaatgtaccagctctttagtcgcgtccgcggtggccaacaggccctgttgcagcactggtctgagtacatcaaaaccttcgggactgccatcgtcatcaatccaTCTAGCGGAGGATCTAGCGGAGG	2_wt_dna_repair_peptides	CUL4A	514.0	0.29961089494163423	0.6961377036627202
202	0.0	16.0	57.0	0.0	0.0	16.0	hblOligo155526_Cat2	202	NM_1008895	10.0	GCTGAGTTGATTGCAAAACACGTGGATAGTAAATTGCGCGCTGGGAATAAGGAAGCAACCGACGAAGAATTGGAGCGCACCCTCGATAAGATTATGATTCTCTTCCGCTTCATTCACGGTAAAGATGTGTTCGAAGCATTCTATAAAAAAGATCTGGCAAAGCGCCTGCTCGTGGGGAAAAGCGCATCAGTGGACGCTGAAAAGAGTATGTTGAGTAAGTTGAAACATGAGTGTGGCGCTGCTTTCACATCTAAGTCTAGCGGAGGATCTAGCGGAGG	gctgagttgattgcaaaacacgtggatagtaaattgcgcgctgggaataaggaagcaaccgacgaagaattggagcgcaccctcgataagattatgattctcttccgcttcattcacggtaaagatgtgttcgaagcattctataaaaaagatctggcaaagcgcctgctcgtggggaaaagcgcatcagtggacgctgaaaagagtatgttgagtaagttgaaacatgagtgtggcgctgctttcacatctaag		ATCCACCGGTACCATGGCTAGCgctgagttgattgcaaaacacgtggatagtaaattgcgcgctgggaataaggaagcaaccgacgaagaattggagcgcaccctcgataagattatgattctcttccgcttcattcacggtaaagatgtgttcgaagcattctataaaaaagatctggcaaagcgcctgctcgtggggaaaagcgcatcagtggacgctgaaaagagtatgttgagtaagttgaaacatgagtgtggcgctgctttcacatctaagTCTAGCGGAGGATCTAGCGGAGG	2_wt_dna_repair_peptides	CUL4A	73.0	0.2191780821917808	0.2748265871044777
203	0.0	941.0	1260.0	1.0	40.0	941.0	hblOligo26271_Cat3	203	NM_1008895	11.0	TACCCGCACATGAAAGATCTGGCAAAGCGCCTGCTCGTGGGGAAAGAGGCAGAGGTGGACGCTGAAAAGGAGATGTTGGAGAAGTTGAAACATGAGTGTGGCGCTGCTTTCGAGGAGAAGCTTGAGGGGATGTTTAAAGATATGGAACTTGAGAAAGATATCATGGTCCATTTCAAGCAGCATATGCAGAATCAAGAGGATGAGGGTCCTATCGACCTGGAGGTTAATATCCTGGAGATGGGTTACTGGCCTGAGTCTAGCGGAGGATCTAGCGGAGG	TACCCGCACATGaaagatctggcaaagcgcctgctcgtggggaaaGAGgcaGAGgtggacgctgaaaagGAGatgttgGAGaagttgaaacatgagtgtggcgctgctttcGAGGAGaagcttgaggggatgtttaaagatatggaacttGAGaaagatatcatggtccatttcaagcagcatatgcagaatcaaGAGgatGAGggtcctatcgacctgGAGgttaatatcctgGAGatgggttactggcctGAG	TACCCGCACATG	ATCCACCGGTACCATGGCTAGCTACCCGCACATGaaagatctggcaaagcgcctgctcgtggggaaaGAGgcaGAGgtggacgctgaaaagGAGatgttgGAGaagttgaaacatgagtgtggcgctgctttcGAGGAGaagcttgaggggatgtttaaagatatggaacttGAGaaagatatcatggtccatttcaagcagcatatgcagaatcaaGAGgatGAGggtcctatcgacctgGAGgttaatatcctgGAGatgggttactggcctGAGTCTAGCGGAGGATCTAGCGGAGG	3_4778_st_to_e_dna_repair_peptides_9NATG	CUL4A	2201.0	0.4275329395729214	1.2533652723391024
205	0.0	1109.0	2227.0	4.0	13.0	1109.0	hblOligo155527_Cat3	205	NM_1008895	12.0	AGAAGAGCAATGCTTGAGAAAGATATCATGGTCCATTTCAAGCAGCATATGCAGAATCAAGAGGATGAGGGTCCTATCGACCTGGAGGTTAATATCCTGGAGATGGGTTACTGGCCTGAGTATGAGCCTATGGAGGTTCACCTTGAGCCTGAGATGATTAAACTTCAAGAAGTTTTTAAGGCCTTCTATCTGGGGAAACATGAGGGCCGCAAATTGCAATGGCAAGAGGAGCTGGGTCATGCTGTTTTGAAAGCATCTAGCGGAGGATCTAGCGGAGG	AGAAGAGCAATGcttGAGaaagatatcatggtccatttcaagcagcatatgcagaatcaaGAGgatGAGggtcctatcgacctgGAGgttaatatcctgGAGatgggttactggcctGAGtatGAGcctatggaggttcaccttGAGcctgagatgattaaacttcaagaagtttttaaggccttctatctggggaaacatGAGggccgcaaattgcaatggcaaGAGGAGctgggtcatgctgttttgaaagca	AGAAGAGCAATG	ATCCACCGGTACCATGGCTAGCAGAAGAGCAATGcttGAGaaagatatcatggtccatttcaagcagcatatgcagaatcaaGAGgatGAGggtcctatcgacctgGAGgttaatatcctgGAGatgggttactggcctGAGtatGAGcctatggaggttcaccttGAGcctgagatgattaaacttcaagaagtttttaaggccttctatctggggaaacatGAGggccgcaaattgcaatggcaaGAGGAGctgggtcatgctgttttgaaagcaTCTAGCGGAGGATCTAGCGGAGG	3_4778_st_to_e_dna_repair_peptides_9NATG	CUL4A	3336.0	0.33243405275779375	0.848092452792246
206	0.0	251.0	193.0	0.0	0.0	251.0	hblOligo155527_Cat2	206	NM_1008895	12.0	AAAGATATGGAACTTTCTAAAGATATCATGGTCCATTTCAAGCAGCATATGCAGAATCAATCAGATTCTGGTCCTATCGACCTGACTGTTAATATCCTGACTATGGGTTACTGGCCTACATATACCCCTATGGAGGTTCACCTTACACCTGAGATGATTAAACTTCAAGAAGTTTTTAAGGCCTTCTATCTGGGGAAACATTCTGGCCGCAAATTGCAATGGCAAACTACTCTGGGTCATGCTGTTTTGAAAGCATCTAGCGGAGGATCTAGCGGAGG	aaagatatggaactttctaaagatatcatggtccatttcaagcagcatatgcagaatcaatcagattctggtcctatcgacctgactgttaatatcctgactatgggttactggcctacatatacccctatggaggttcaccttacacctgagatgattaaacttcaagaagtttttaaggccttctatctggggaaacattctggccgcaaattgcaatggcaaactactctgggtcatgctgttttgaaagca		ATCCACCGGTACCATGGCTAGCaaagatatggaactttctaaagatatcatggtccatttcaagcagcatatgcagaatcaatcagattctggtcctatcgacctgactgttaatatcctgactatgggttactggcctacatatacccctatggaggttcaccttacacctgagatgattaaacttcaagaagtttttaaggccttctatctggggaaacattctggccgcaaattgcaatggcaaactactctgggtcatgctgttttgaaagcaTCTAGCGGAGGATCTAGCGGAGG	2_wt_dna_repair_peptides	CUL4A	444.0	0.5653153153153153	1.808051882926145
207	0.0	5.0	89.0	0.0	0.0	5.0	hblOligo26272_Cat3	207	NM_1008895	13.0	TCTGACGTGATGCCTGAGATGATTAAACTTCAAGAAGTTTTTAAGGCCTTCTATCTGGGGAAACATGAGGGCCGCAAATTGCAATGGCAAGAGGAGCTGGGTCATGCTGTTTTGAAAGCAGAGTTTAAGGAGGGGAAAAAAGAGTTTCAGGTGGAGTTGTTCCAGGAGTTGGTCCTGCTCATGTTTAACGAGGGCGATGGCTTCGAGTTTGAGGAAATTAAGATGGCAGAGGGCATTGAAGACGAGGAGCTGCGCTCTAGCGGAGGATCTAGCGGAGG	TCTGACGTGATGcctgagatgattaaacttcaagaagtttttaaggccttctatctggggaaacatGAGggccgcaaattgcaatggcaaGAGGAGctgggtcatgctgttttgaaagcagagtttaaggaggggaaaaaagagtttcaggtgGAGttgttccagGAGttggtcctgctcatgtttaacgagggcgatggcttcGAGtttgaggaaattaagatggcaGAGggcattgaagacGAGgagctgcgc	TCTGACGTGATG	ATCCACCGGTACCATGGCTAGCTCTGACGTGATGcctgagatgattaaacttcaagaagtttttaaggccttctatctggggaaacatGAGggccgcaaattgcaatggcaaGAGGAGctgggtcatgctgttttgaaagcagagtttaaggaggggaaaaaagagtttcaggtgGAGttgttccagGAGttggtcctgctcatgtttaacgagggcgatggcttcGAGtttgaggaaattaagatggcaGAGggcattgaagacGAGgagctgcgcTCTAGCGGAGGATCTAGCGGAGG	3_4778_st_to_e_dna_repair_peptides_9NATG	CUL4A	94.0	0.05319148936170213	-1.333909324598793
209	0.0	0.0	180.0	0.0	0.0	0.0	hblOligo155528_Cat3	209	NM_1008895	14.0	AGGAGCTGCATGCAGGTGGAGTTGTTCCAGGAGTTGGTCCTGCTCATGTTTAACGAGGGCGATGGCTTCGAGTTTGAGGAAATTAAGATGGCAGAGGGCATTGAAGACGAGGAGCTGCGCCGCGAGCTGCAGGAGCTCGCCTGTGGCAAGGCACGCGTCCTTATCAAAGAGCCAAAGGGCAAGGAGGTGGAAGACGGGGATAAGTTCATCTTTAACGGCGAGTTTAAACACAAGCTCTTTCGCATTAAAATTAATTCTAGCGGAGGATCTAGCGGAGG	AGGAGCTGCATGcaggtgGAGttgttccagGAGttggtcctgctcatgtttaacgagggcgatggcttcGAGtttgaggaaattaagatggcaGAGggcattgaagacGAGgagctgcgccgcGAGctgcagGAGctcgcctgtggcaaggcacgcgtccttatcaaaGAGccaaagggcaaggaggtggaagacggggataagttcatctttaacggcgagtttaaacacaagctctttcgcattaaaattaat	AGGAGCTGCATG	ATCCACCGGTACCATGGCTAGCAGGAGCTGCATGcaggtgGAGttgttccagGAGttggtcctgctcatgtttaacgagggcgatggcttcGAGtttgaggaaattaagatggcaGAGggcattgaagacGAGgagctgcgccgcGAGctgcagGAGctcgcctgtggcaaggcacgcgtccttatcaaaGAGccaaagggcaaggaggtggaagacggggataagttcatctttaacggcgagtttaaacacaagctctttcgcattaaaattaatTCTAGCGGAGGATCTAGCGGAGG	3_4778_st_to_e_dna_repair_peptides_9NATG	CUL4A	180.0	0.0
210	0.0	1.0	20.0	0.0	0.0	1.0	hblOligo155528_Cat2	210	NM_1008895	14.0	AAAAAAGAGTTTCAGGTGTCCTTGTTCCAGACCTTGGTCCTGCTCATGTTTAACGAGGGCGATGGCTTCTCCTTTGAGGAAATTAAGATGGCAACAGGCATTGAAGACTCTGAGCTGCGCCGCACCCTGCAGTCTCTCGCCTGTGGCAAGGCACGCGTCCTTATCAAATCCCCAAAGGGCAAGGAGGTGGAAGACGGGGATAAGTTCATCTTTAACGGCGAGTTTAAACACAAGCTCTTTCGCATTAAAATTAATTCTAGCGGAGGATCTAGCGGAGG	aaaaaagagtttcaggtgtccttgttccagaccttggtcctgctcatgtttaacgagggcgatggcttctcctttgaggaaattaagatggcaacaggcattgaagactctgagctgcgccgcaccctgcagtctctcgcctgtggcaaggcacgcgtccttatcaaatccccaaagggcaaggaggtggaagacggggataagttcatctttaacggcgagtttaaacacaagctctttcgcattaaaattaat		ATCCACCGGTACCATGGCTAGCaaaaaagagtttcaggtgtccttgttccagaccttggtcctgctcatgtttaacgagggcgatggcttctcctttgaggaaattaagatggcaacaggcattgaagactctgagctgcgccgcaccctgcagtctctcgcctgtggcaaggcacgcgtccttatcaaatccccaaagggcaaggaggtggaagacggggataagttcatctttaacggcgagtttaaacacaagctctttcgcattaaaattaatTCTAGCGGAGGATCTAGCGGAGG	2_wt_dna_repair_peptides	CUL4A	21.0	0.047619047619047616	-1.4504431408547442
212	0.0	540.0	271.0	0.0	2.0	540.0	hblOligo26273_Cat2	212	NM_1008895	15.0	CTCGCCTGTGGCAAGGCACGCGTCCTTATCAAATCCCCAAAGGGCAAGGAGGTGGAAGACGGGGATAAGTTCATCTTTAACGGCGAGTTTAAACACAAGCTCTTTCGCATTAAAATTAATCAGATCCAGATGAAGGAGACAGTGGAGGAGCAAGTTAGCACCACCGAACGCGTCTTCCAAGATCGCCAATATCAAATCGATGCAGCTATCGTTCGCATTATGAAAATGCGCAAAACATTGGGCCATAACCTCCTCTCTAGCGGAGGATCTAGCGGAGG	ctcgcctgtggcaaggcacgcgtccttatcaaatccccaaagggcaaggaggtggaagacggggataagttcatctttaacggcgagtttaaacacaagctctttcgcattaaaattaatcagatccagatgaaggagacagtggaggagcaagttagcaccaccgaacgcgtcttccaagatcgccaatatcaaatcgatgcagctatcgttcgcattatgaaaatgcgcaaaacattgggccataacctcctc		ATCCACCGGTACCATGGCTAGCctcgcctgtggcaaggcacgcgtccttatcaaatccccaaagggcaaggaggtggaagacggggataagttcatctttaacggcgagtttaaacacaagctctttcgcattaaaattaatcagatccagatgaaggagacagtggaggagcaagttagcaccaccgaacgcgtcttccaagatcgccaatatcaaatcgatgcagctatcgttcgcattatgaaaatgcgcaaaacattgggccataacctcctcTCTAGCGGAGGATCTAGCGGAGG	2_wt_dna_repair_peptides	CUL4A	811.0	0.6658446362515413	2.234739451377866
215	0.0	234.0	545.0	0.0	3.0	234.0	hblOligo251890_Cat3	215	NM_1009922	1.0	CTTAAGAGAATGTTGCAGGGCCGCCATAAATGCATTGAAAACGTGGAGCGCCAGAATTGCCCAATTTGCCTGGAAGATATTCATGAGGAGCGCGTGGTGGCTCATGTGTTGCCTTGCGGCCATTTGCTTCATCGCGGGTATCGCTGCCCATTGTGTATGCACGAGGCACTCGATATGGAGCGCTACTGGCGCCAGCTTGACGATGAAGTCGCCCAAGAGCCTATGCCAGAGGAGTATCAAAACATGGAGGTTGACTCTAGCGGAGGATCTAGCGGAGG	CTTAAGAGAATGttgcagggccgccataaatgcattgaaaacgtgGAGcgccagaattgcccaatttgcctggaagatattcatGAGGAGcgcgtggtggctcatgtgttgccttgcggccatttgcttcatcgcgggtatcgctgcccattgtgtatgcacGAGgcactcgatatgGAGcgctactggcgccagcttgacgatgaagtcgcccaaGAGcctatgccaGAGgagtatcaaaacatgGAGgttgac	CTTAAGAGAATG	ATCCACCGGTACCATGGCTAGCCTTAAGAGAATGttgcagggccgccataaatgcattgaaaacgtgGAGcgccagaattgcccaatttgcctggaagatattcatGAGGAGcgcgtggtggctcatgtgttgccttgcggccatttgcttcatcgcgggtatcgctgcccattgtgtatgcacGAGgcactcgatatgGAGcgctactggcgccagcttgacgatgaagtcgcccaaGAGcctatgccaGAGgagtatcaaaacatgGAGgttgacTCTAGCGGAGGATCTAGCGGAGG	3_4778_st_to_e_dna_repair_peptides_9NATG	RCHY1	779.0	0.30038510911424904	0.699824453393704
216	0.0	2390.0	2010.0	0.0	18.0	2390.0	hblOligo251890_Cat2	216	NM_1009922	1.0	CTTGCCATGAATTTGCAGGGCCGCCATAAATGCATTGAAAACGTGTCCCGCCAGAATTGCCCAATTTGCCTGGAAGATATTCATACTAGCCGCGTGGTGGCTCATGTGTTGCCTTGCGGCCATTTGCTTCATCGCGGGTATCGCTGCCCATTGTGTATGCACTCCGCACTCGATATGACTCGCTACTGGCGCCAGCTTGACGATGAAGTCGCCCAAACCCCTATGCCATCAGAGTATCAAAACATGACTGTTGACTCTAGCGGAGGATCTAGCGGAGG	cttgccatgaatttgcagggccgccataaatgcattgaaaacgtgtcccgccagaattgcccaatttgcctggaagatattcatactagccgcgtggtggctcatgtgttgccttgcggccatttgcttcatcgcgggtatcgctgcccattgtgtatgcactccgcactcgatatgactcgctactggcgccagcttgacgatgaagtcgcccaaacccctatgccatcagagtatcaaaacatgactgttgac		ATCCACCGGTACCATGGCTAGCcttgccatgaatttgcagggccgccataaatgcattgaaaacgtgtcccgccagaattgcccaatttgcctggaagatattcatactagccgcgtggtggctcatgtgttgccttgcggccatttgcttcatcgcgggtatcgctgcccattgtgtatgcactccgcactcgatatgactcgctactggcgccagcttgacgatgaagtcgcccaaacccctatgccatcagagtatcaaaacatgactgttgacTCTAGCGGAGGATCTAGCGGAGG	2_wt_dna_repair_peptides	RCHY1	4400.0	0.5431818181818182	1.7184477765716815
217	0.0	0.0	36.0	0.0	0.0	0.0	hblOligo251909_Cat3	217	NM_1010984	1.0	GCGCTTAGAATGTGGTGGCGCTGTAATGGCCCTTGCCAACACCGCCCTCCATATTATGGCTATGTGAAGCGCGCTGAGAACCGCGAACCAGAGGCCCATGACTATTGGTGGGCTGAACACCAGAAAGAGTGCGGCGGTGAGTATATCAAGATTAAAGAACCAGAAAACTATGAGAAAAAGGGTAAGGGTAAGGCTAAGCTCGGGAAGGAGCCAGTCTTGGCCGCTGAAAATAAAGGCGAGTTCGTCTATATTCTCTCTAGCGGAGGATCTAGCGGAGG	GCGCTTAGAATGtggtggcgctgtaatggcccttgccaacaccgccctccatattatggctatgtgaagcgcgctGAGaaccgcgaaccaGAGgcccatgactattggtgggctgaacaccagaaaGAGtgcggcggtGAGtatatcaagattaaagaaccagaaaactatGAGaaaaagggtaagggtaaggctaagctcgggaaggagccagtcttggccgctgaaaataaaggcGAGttcgtctatattctc	GCGCTTAGAATG	ATCCACCGGTACCATGGCTAGCGCGCTTAGAATGtggtggcgctgtaatggcccttgccaacaccgccctccatattatggctatgtgaagcgcgctGAGaaccgcgaaccaGAGgcccatgactattggtgggctgaacaccagaaaGAGtgcggcggtGAGtatatcaagattaaagaaccagaaaactatGAGaaaaagggtaagggtaaggctaagctcgggaaggagccagtcttggccgctgaaaataaaggcGAGttcgtctatattctcTCTAGCGGAGGATCTAGCGGAGG	3_4778_st_to_e_dna_repair_peptides_9NATG	SPRTN	36.0	0.0
219	0.0	569.0	6721.0	9198.0	42.0	569.0	hblOligo49429_Cat3	219	NM_1013398	1.0	TCTACCGCGATGCCAGAGTTGTGGGCCGCAGCCCTTGAGCTCCTGGTCCTTTTGCGCGGGCCTCCAGTCGCTCGCGCTGGGGCCGAGGAGGCCGGTCTTGGTCCTGTCGTCCGCTGTGAACCTTGCGATGCACGCGCCCTCGCCCAGTGCGCACCTCCACCAGCCGTTTGTGCTGAACTTGTCCGCGAACCTGGTTGCGGTTGTTGCTTGGAGTGTGCTTTGGAGGAGGGTCAGCCTTGCGGGATCTATGAGGAGTCTAGCGGAGGATCTAGCGGAGG	TCTACCGCGATGccaGAGttgtgggccgcagcccttGAGctcctggtccttttgcgcgggcctccagtcgctcgcgctggggccGAGGAGgccggtcttggtcctgtcgtccgctgtgaaccttgcgatgcacgcgccctcgcccagtgcgcacctccaccagccgtttgtgctgaacttgtccgcgaacctggttgcggttgttgcttgGAGtgtgctttgGAGgagggtcagccttgcgggatctatGAGgag	TCTACCGCGATG	ATCCACCGGTACCATGGCTAGCTCTACCGCGATGccaGAGttgtgggccgcagcccttGAGctcctggtccttttgcgcgggcctccagtcgctcgcgctggggccGAGGAGgccggtcttggtcctgtcgtccgctgtgaaccttgcgatgcacgcgccctcgcccagtgcgcacctccaccagccgtttgtgctgaacttgtccgcgaacctggttgcggttgttgcttgGAGtgtgctttgGAGgagggtcagccttgcgggatctatGAGgagTCTAGCGGAGGATCTAGCGGAGG	3_4778_st_to_e_dna_repair_peptides_9NATG	Igfbp3	7290.0	0.07805212620027435	-0.9238226651443884
223	0.0	5193.0	32526.0	3.0	118.0	5193.0	hblOligo49430_Cat3	223	NM_1013398	3.0	AGCGAGGGGATGCAACCTGAGCCAGATGAAGCTCGCCCTCTTCAAGCACTTCTGGACGGTCGCGGCCTCTGCGTCAACGCTGAGGCCGTTGAGCGCCTTCGCGCTTATCTTTTGCCAGCCCCTCCTGCACCAGGTGAACCACCAGCACCAGGCAATGCAGAGGAGGAGGAAGAGGATCGCGAGGCTGGGGAGGTGGAGGAGCCTGAGGTTGAGGAGGAGCATCGCGTCGAGGACCCAAAATTCCATCCTCTTCACTCTAGCGGAGGATCTAGCGGAGG	AGCGAGGGGATGcaacctGAGccagatgaagctcgccctcttcaagcacttctggacggtcgcggcctctgcgtcaacgctGAGgccgttGAGcgccttcgcgcttatcttttgccagcccctcctgcaccaggtgaaccaccagcaccaggcaatgcaGAGgagGAGgaagaggatcgcGAGgctgggGAGgtggagGAGcctGAGgttGAGGAGGAGcatcgcgtcGAGgacccaaaattccatcctcttcac	AGCGAGGGGATG	ATCCACCGGTACCATGGCTAGCAGCGAGGGGATGcaacctGAGccagatgaagctcgccctcttcaagcacttctggacggtcgcggcctctgcgtcaacgctGAGgccgttGAGcgccttcgcgcttatcttttgccagcccctcctgcaccaggtgaaccaccagcaccaggcaatgcaGAGgagGAGgaagaggatcgcGAGgctgggGAGgtggagGAGcctGAGgttGAGGAGGAGcatcgcgtcGAGgacccaaaattccatcctcttcacTCTAGCGGAGGATCTAGCGGAGG	3_4778_st_to_e_dna_repair_peptides_9NATG	Igfbp3	37719.0	0.1376759723216416	-0.28943907194482765
224	0.0	1275.0	14288.0	4.0	47.0	1275.0	hblOligo49430_Cat2	224	NM_1013398	3.0	GGGTTGCGCTGTCAACCTTCCCCAGATGAAGCTCGCCCTCTTCAAGCACTTCTGGACGGTCGCGGCCTCTGCGTCAACGCTTCCGCCGTTAGCCGCCTTCGCGCTTATCTTTTGCCAGCCCCTCCTGCACCAGGTGAACCACCAGCACCAGGCAATGCATCTGAGTCAGAAGAGGATCGCTCAGCTGGGTCTGTGGAGAGTCCTTCCGTTTCCTCCACTCATCGCGTCAGCGACCCAAAATTCCATCCTCTTCACTCTAGCGGAGGATCTAGCGGAGG	gggttgcgctgtcaaccttccccagatgaagctcgccctcttcaagcacttctggacggtcgcggcctctgcgtcaacgcttccgccgttagccgccttcgcgcttatcttttgccagcccctcctgcaccaggtgaaccaccagcaccaggcaatgcatctgagtcagaagaggatcgctcagctgggtctgtggagagtccttccgtttcctccactcatcgcgtcagcgacccaaaattccatcctcttcac		ATCCACCGGTACCATGGCTAGCgggttgcgctgtcaaccttccccagatgaagctcgccctcttcaagcacttctggacggtcgcggcctctgcgtcaacgcttccgccgttagccgccttcgcgcttatcttttgccagcccctcctgcaccaggtgaaccaccagcaccaggcaatgcatctgagtcagaagaggatcgctcagctgggtctgtggagagtccttccgtttcctccactcatcgcgtcagcgacccaaaattccatcctcttcacTCTAGCGGAGGATCTAGCGGAGG	2_wt_dna_repair_peptides	Igfbp3	15563.0	0.08192507871233053	-0.8711847128245069
226	0.0	217.0	740.0	0.0	7.0	217.0	hblOligo176912_Cat2	226	NM_1013398	4.0	GAACCACCAGCACCAGGCAATGCATCTGAGTCAGAAGAGGATCGCTCAGCTGGGTCTGTGGAGAGTCCTTCCGTTTCCTCCACTCATCGCGTCAGCGACCCAAAATTCCATCCTCTTCACTCAAAAATTATTATCATCAAGAAAGGCCATGCTAAGGATAGTCAGCGCTACAAAGTTGACTACGAGAGTCAGAGTACCGACACCCAAAACTTTAGTTCAGAGTCCAAGCGCGAGACCGAGTATGGTCCTTGCCGCTCTAGCGGAGGATCTAGCGGAGG	gaaccaccagcaccaggcaatgcatctgagtcagaagaggatcgctcagctgggtctgtggagagtccttccgtttcctccactcatcgcgtcagcgacccaaaattccatcctcttcactcaaaaattattatcatcaagaaaggccatgctaaggatagtcagcgctacaaagttgactacgagagtcagagtaccgacacccaaaactttagttcagagtccaagcgcgagaccgagtatggtccttgccgc		ATCCACCGGTACCATGGCTAGCgaaccaccagcaccaggcaatgcatctgagtcagaagaggatcgctcagctgggtctgtggagagtccttccgtttcctccactcatcgcgtcagcgacccaaaattccatcctcttcactcaaaaattattatcatcaagaaaggccatgctaaggatagtcagcgctacaaagttgactacgagagtcagagtaccgacacccaaaactttagttcagagtccaagcgcgagaccgagtatggtccttgccgcTCTAGCGGAGGATCTAGCGGAGG	2_wt_dna_repair_peptides	Igfbp3	957.0	0.22675026123301986	0.3185363000414907
230	0.0	64.0	38.0	0.0	0.0	64.0	hblOligo176913_Cat2	230	NM_1013398	6.0	GAGACCGAGTATGGTCCTTGCCGCCGCGAAATGGAAGATACCTTGAACCATCTTAAGTTTCTGAACGTCCTCTCACCACGCGGTGTCCATATTCCAAATTGTGACAAGAAGGGCTTTTATAAGAAGAAACAATGTCGCCCTTCTAAAGGGCGCAAGCGCGGGTTCTGCTGGTGCGTCGACAAATACGGTCAGCCATTGCCAGGCTATACTACCAAGGGGAAAGAAGACGTGCATTGCTACAGCATGCAGAGCAAATCTAGCGGAGGATCTAGCGGAGG	gagaccgagtatggtccttgccgccgcgaaatggaagataccttgaaccatcttaagtttctgaacgtcctctcaccacgcggtgtccatattccaaattgtgacaagaagggcttttataagaagaaacaatgtcgcccttctaaagggcgcaagcgcgggttctgctggtgcgtcgacaaatacggtcagccattgccaggctatactaccaaggggaaagaagacgtgcattgctacagcatgcagagcaaa		ATCCACCGGTACCATGGCTAGCgagaccgagtatggtccttgccgccgcgaaatggaagataccttgaaccatcttaagtttctgaacgtcctctcaccacgcggtgtccatattccaaattgtgacaagaagggcttttataagaagaaacaatgtcgcccttctaaagggcgcaagcgcgggttctgctggtgcgtcgacaaatacggtcagccattgccaggctatactaccaaggggaaagaagacgtgcattgctacagcatgcagagcaaaTCTAGCGGAGGATCTAGCGGAGG	2_wt_dna_repair_peptides	Igfbp3	102.0	0.6274509803921569	2.0665860563325325
231	0.0	10.0	15.0	0.0	0.0	10.0	hblOligo251999_Cat3	231	NM_1015052	1.0	TCAGGGGCAATGGGCGCACAGTTTTGTCGCCGCATGGGCCAAAAGAAGCAGCGCCCTGCCCGCGCCGGGCAACCTCACGAGGAGGAGGACGCTGCACAAGCCCCTGCTGAGCAGCCTCATGAGGAGGAGGACGCAGCTCAAGCTCCTTGCCCACGCGAGCGCTGCCTCGGCCCACCAGAGGAGCCAGGCCCATACCGCGAGATCTATTTTGAGGAGCCAAAAGGGCACCTCGAGCGCCTCGGTCTGGAGTTTTTTTCTAGCGGAGGATCTAGCGGAGG	TCAGGGGCAATGggcgcacagttttgtcgccgcatgggccaaaagaagcagcgccctgcccgcgccgggcaacctcacGAGGAGGAGgacgctgcacaagcccctgctgagcagcctcatGAGGAGGAGgacgcagctcaagctccttgcccacgcgagcgctgcctcggcccaccaGAGGAGccaggcccataccgcGAGatctattttGAGGAGccaaaagggcacctcGAGcgcctcggtctggagtttttt	TCAGGGGCAATG	ATCCACCGGTACCATGGCTAGCTCAGGGGCAATGggcgcacagttttgtcgccgcatgggccaaaagaagcagcgccctgcccgcgccgggcaacctcacGAGGAGGAGgacgctgcacaagcccctgctgagcagcctcatGAGGAGGAGgacgcagctcaagctccttgcccacgcgagcgctgcctcggcccaccaGAGGAGccaggcccataccgcGAGatctattttGAGGAGccaaaagggcacctcGAGcgcctcggtctggagttttttTCTAGCGGAGGATCTAGCGGAGG	3_4778_st_to_e_dna_repair_peptides_9NATG	MPG	25.0	0.4	1.1398240245910825
232	0.0	144.0	161.0	0.0	1.0	144.0	hblOligo251999_Cat2	232	NM_1015052	1.0	CCTGCTCGCTCCGGCGCACAGTTTTGTCGCCGCATGGGCCAAAAGAAGCAGCGCCCTGCCCGCGCCGGGCAACCTCACTCAAGCTCCGACGCTGCACAAGCCCCTGCTGAGCAGCCTCATAGCTCAAGTGACGCAGCTCAAGCTCCTTGCCCACGCGAGCGCTGCCTCGGCCCACCAACCACTCCAGGCCCATACCGCTCCATCTATTTTAGTAGTCCAAAAGGGCACCTCACACGCCTCGGTCTGGAGTTTTTTTCTAGCGGAGGATCTAGCGGAGG	cctgctcgctccggcgcacagttttgtcgccgcatgggccaaaagaagcagcgccctgcccgcgccgggcaacctcactcaagctccgacgctgcacaagcccctgctgagcagcctcatagctcaagtgacgcagctcaagctccttgcccacgcgagcgctgcctcggcccaccaaccactccaggcccataccgctccatctattttagtagtccaaaagggcacctcacacgcctcggtctggagtttttt		ATCCACCGGTACCATGGCTAGCcctgctcgctccggcgcacagttttgtcgccgcatgggccaaaagaagcagcgccctgcccgcgccgggcaacctcactcaagctccgacgctgcacaagcccctgctgagcagcctcatagctcaagtgacgcagctcaagctccttgcccacgcgagcgctgcctcggcccaccaaccactccaggcccataccgctccatctattttagtagtccaaaagggcacctcacacgcctcggtctggagttttttTCTAGCGGAGGATCTAGCGGAGG	2_wt_dna_repair_peptides	MPG	305.0	0.4721311475409836	1.4336980672907842
238	0.0	145.0	429.0	0.0	0.0	145.0	hblOligo122103_Cat3	238	NM_1017415	1.0	GCCTACCGCATGCCAGAGGAGGAGAATGGGCTGGAGCGCGGGGAGCCAGAGAAGAAGAACCGCCTTGAGTTGAAGTTCTTTCAGAAAAAGGAAGAGAAGCGCGCTCTCGACTTCGAGGATGAGCAAGAGAACGAAGAGAAAGCCGAGGAGTATCGCGCCGAGGAAATCGATCAGGTTGTCCCTGCAGCCCAAGAGGAGCCTATTAATTGTGAAAAGCGCGAAAATCTCCTTCCTTTTGTGGGCCTGAATAACCTCTCTAGCGGAGGATCTAGCGGAGG	GCCTACCGCATGccaGAGgagGAGaatgggctgGAGcgcgggGAGccaGAGaagaagaaccgccttGAGttgaagttctttcagaaaaaggaaGAGaagcgcgctctcgacttcGAGgatGAGcaagagaacgaagagaaagccGAGgagtatcgcgccGAGgaaatcgatcaggttgtccctgcagcccaaGAGGAGcctattaattgtgaaaagcgcgaaaatctccttccttttgtgggcctgaataacctc	GCCTACCGCATG	ATCCACCGGTACCATGGCTAGCGCCTACCGCATGccaGAGgagGAGaatgggctgGAGcgcgggGAGccaGAGaagaagaaccgccttGAGttgaagttctttcagaaaaaggaaGAGaagcgcgctctcgacttcGAGgatGAGcaagagaacgaagagaaagccGAGgagtatcgcgccGAGgaaatcgatcaggttgtccctgcagcccaaGAGGAGcctattaattgtgaaaagcgcgaaaatctccttccttttgtgggcctgaataacctcTCTAGCGGAGGATCTAGCGGAGG	3_4778_st_to_e_dna_repair_peptides_9NATG	USP1	574.0	0.25261324041811845	0.46056595619180407
240	0.0	128.0	175.0	0.0	1.0	128.0	hblOligo242881_Cat3	240	NM_1017415	2.0	GAGACCGGGATGGAGGAGTATCGCGCCGAGGAAATCGATCAGGTTGTCCCTGCAGCCCAAGAGGAGCCTATTAATTGTGAAAAGCGCGAAAATCTCCTTCCTTTTGTGGGCCTGAATAACCTCGGGAACGAGTGCTACCTTAATGAGATTCTTCAAGTGTTGTATTTTTGCCCTGGTTTTAAAGAGGGCGTTAAGCACTTGTTCAATATCATTGAGCGCAAGAAGGAGGCCCTGAAAGATGAAGCCAACCAGAAGTCTAGCGGAGGATCTAGCGGAGG	GAGACCGGGATGGAGgagtatcgcgccGAGgaaatcgatcaggttgtccctgcagcccaaGAGGAGcctattaattgtgaaaagcgcgaaaatctccttccttttgtgggcctgaataacctcgggaacGAGtgctaccttaatGAGattcttcaagtgttgtatttttgccctggttttaaaGAGggcgttaagcacttgttcaatatcattGAGcgcaagaaggaggccctgaaagatgaagccaaccagaag	GAGACCGGGATG	ATCCACCGGTACCATGGCTAGCGAGACCGGGATGGAGgagtatcgcgccGAGgaaatcgatcaggttgtccctgcagcccaaGAGGAGcctattaattgtgaaaagcgcgaaaatctccttccttttgtgggcctgaataacctcgggaacGAGtgctaccttaatGAGattcttcaagtgttgtatttttgccctggttttaaaGAGggcgttaagcacttgttcaatatcattGAGcgcaagaaggaggccctgaaagatgaagccaaccagaagTCTAGCGGAGGATCTAGCGGAGG	3_4778_st_to_e_dna_repair_peptides_9NATG	USP1	303.0	0.42244224422442245	1.2325334226953497
242	0.0	506.0	498.0	0.0	3.0	506.0	hblOligo122104_Cat3	242	NM_1017415	3.0	AGACACACGATGATTCTTCAAGTGTTGTATTTTTGCCCTGGTTTTAAAGAGGGCGTTAAGCACTTGTTCAATATCATTGAGCGCAAGAAGGAGGCCCTGAAAGATGAAGCCAACCAGAAGGACAAGGGCAATTGTAAAGAGGATGAGTTGGCTGAGTACGAGCTGATCTGCGAGCTGCAAGAGCTCATCATCGAGGTTGAGCAGCTCCAGGCCGAGTTTCTTCTCAATCCTGAAAAATACGAGGATGAATTGGCCTCTAGCGGAGGATCTAGCGGAGG	AGACACACGATGattcttcaagtgttgtatttttgccctggttttaaaGAGggcgttaagcacttgttcaatatcattGAGcgcaagaaggaggccctgaaagatgaagccaaccagaaggacaagggcaattgtaaagaggatGAGttggctGAGtacgagctgatctgcGAGctgcaaGAGctcatcatcGAGgttgagcagctccaggccGAGtttcttctcaatcctgaaaaatacGAGgatgaattggcc	AGACACACGATG	ATCCACCGGTACCATGGCTAGCAGACACACGATGattcttcaagtgttgtatttttgccctggttttaaaGAGggcgttaagcacttgttcaatatcattGAGcgcaagaaggaggccctgaaagatgaagccaaccagaaggacaagggcaattgtaaagaggatGAGttggctGAGtacgagctgatctgcGAGctgcaaGAGctcatcatcGAGgttgagcagctccaggccGAGtttcttctcaatcctgaaaaatacGAGgatgaattggccTCTAGCGGAGGATCTAGCGGAGG	3_4778_st_to_e_dna_repair_peptides_9NATG	USP1	1004.0	0.5039840637450199	1.5612257249620591
243	0.0	7.0	3177.0	0.0	12.0	7.0	hblOligo122104_Cat2	243	NM_1017415	3.0	TACCTTAATTCCATTCTTCAAGTGTTGTATTTTTGCCCTGGTTTTAAATCCGGCGTTAAGCACTTGTTCAATATCATTTCTCGCAAGAAGGAGGCCCTGAAAGATGAAGCCAACCAGAAGGACAAGGGCAATTGTAAAGAGGATAGCTTGGCTAGCTACGAGCTGATCTGCAGCCTGCAATCTCTCATCATCAGCGTTGAGCAGCTCCAGGCCAGTTTTCTTCTCAATCCTGAAAAATACACCGATGAATTGGCCTCTAGCGGAGGATCTAGCGGAGG	taccttaattccattcttcaagtgttgtatttttgccctggttttaaatccggcgttaagcacttgttcaatatcatttctcgcaagaaggaggccctgaaagatgaagccaaccagaaggacaagggcaattgtaaagaggatagcttggctagctacgagctgatctgcagcctgcaatctctcatcatcagcgttgagcagctccaggccagttttcttctcaatcctgaaaaatacaccgatgaattggcc		ATCCACCGGTACCATGGCTAGCtaccttaattccattcttcaagtgttgtatttttgccctggttttaaatccggcgttaagcacttgttcaatatcatttctcgcaagaaggaggccctgaaagatgaagccaaccagaaggacaagggcaattgtaaagaggatagcttggctagctacgagctgatctgcagcctgcaatctctcatcatcagcgttgagcagctccaggccagttttcttctcaatcctgaaaaatacaccgatgaattggccTCTAGCGGAGGATCTAGCGGAGG	2_wt_dna_repair_peptides	USP1	3184.0	0.0021984924623115578	-4.5724933525149565
244	0.0	8.0	266.0	0.0	0.0	8.0	hblOligo242882_Cat3	244	NM_1017415	4.0	TATTTTTCGATGTTGGCTGAGTACGAGCTGATCTGCGAGCTGCAAGAGCTCATCATCGAGGTTGAGCAGCTCCAGGCCGAGTTTCTTCTCAATCCTGAAAAATACGAGGATGAATTGGCCGAGCAACCTCGCCGCCTCCTTAATGAGCTCCGCGAGCTCAACCCTATGTACGAAGGTTATTTGCAGCACGACGCTCAGGAGGTCCTTCAGTGCATCCTGGGCAATATTCAGGAGGAGTGTCAATTGCTCAAGAAGTCTAGCGGAGGATCTAGCGGAGG	TATTTTTCGATGttggctGAGtacgagctgatctgcGAGctgcaaGAGctcatcatcGAGgttgagcagctccaggccGAGtttcttctcaatcctgaaaaatacGAGgatgaattggccGAGcaacctcgccgcctccttaatGAGctccgcgagctcaaccctatgtacgaaggttatttgcagcacgacgctcaggaggtccttcagtgcatcctgggcaatattcaggagGAGtgtcaattgctcaagaag	TATTTTTCGATG	ATCCACCGGTACCATGGCTAGCTATTTTTCGATGttggctGAGtacgagctgatctgcGAGctgcaaGAGctcatcatcGAGgttgagcagctccaggccGAGtttcttctcaatcctgaaaaatacGAGgatgaattggccGAGcaacctcgccgcctccttaatGAGctccgcgagctcaaccctatgtacgaaggttatttgcagcacgacgctcaggaggtccttcagtgcatcctgggcaatattcaggagGAGtgtcaattgctcaagaagTCTAGCGGAGGATCTAGCGGAGG	3_4778_st_to_e_dna_repair_peptides_9NATG	USP1	274.0	0.029197080291970802	-1.9587656344026168
247	0.0	97.0	700.0	0.0	2.0	97.0	hblOligo122105_Cat2	247	NM_1017415	5.0	CTCCTTAATACCCTCCGCGAGCTCAACCCTATGTACGAAGGTTATTTGCAGCACGACGCTCAGGAGGTCCTTCAGTGCATCCTGGGCAATATTCAGGAGACTTGTCAATTGCTCAAGAAGGAGGAGGTCAAGAACGTTGCAGAGCTTCCAACTAAGGTGGAGGAAATTCCACATCCAAAGGAGGAGATGAATGGCATCAATTCAATCGAAATGGACAGTATGCGCCACTCTGAGGATTTCAAAGAAAAATTGCCTTCTAGCGGAGGATCTAGCGGAGG	ctccttaataccctccgcgagctcaaccctatgtacgaaggttatttgcagcacgacgctcaggaggtccttcagtgcatcctgggcaatattcaggagacttgtcaattgctcaagaaggaggaggtcaagaacgttgcagagcttccaactaaggtggaggaaattccacatccaaaggaggagatgaatggcatcaattcaatcgaaatggacagtatgcgccactctgaggatttcaaagaaaaattgcct		ATCCACCGGTACCATGGCTAGCctccttaataccctccgcgagctcaaccctatgtacgaaggttatttgcagcacgacgctcaggaggtccttcagtgcatcctgggcaatattcaggagacttgtcaattgctcaagaaggaggaggtcaagaacgttgcagagcttccaactaaggtggaggaaattccacatccaaaggaggagatgaatggcatcaattcaatcgaaatggacagtatgcgccactctgaggatttcaaagaaaaattgcctTCTAGCGGAGGATCTAGCGGAGG	2_wt_dna_repair_peptides	USP1	797.0	0.12170639899623588	-0.43108022384077516
248	0.0	2.0	115.0	0.0	1.0	2.0	hblOligo242883_Cat3	248	NM_1017415	6.0	CGCAGCGAGATGCCAGAGAAGGTGGAGGAAATTCCACATCCAAAGGAGGAGATGAATGGCATCAATGAGATCGAAATGGACGAGATGCGCCACGAGGAGGATTTCAAAGAAAAATTGCCTAAGGGTAATGGCAAACGCAAGGAGGATGAGGAATTTGGGAATATGAAGAAAAAGGTGAAACTCGAGAAAGAACACCAAGAGCTCGAAGAGAACCAGCGCCAAGAGCGCGAGAAGCGCAAAGCAGAGGAGGATGAGTCTAGCGGAGGATCTAGCGGAGG	CGCAGCGAGATGccaGAGaaggtggaggaaattccacatccaaaggaggagatgaatggcatcaatGAGatcgaaatggacGAGatgcgccacGAGgaggatttcaaagaaaaattgcctaagggtaatggcaaacgcaagGAGgatGAGgaatttgggaatatgaagaaaaaggtgaaactcGAGaaagaacaccaaGAGctcgaagagaaccagcgccaaGAGcgcGAGaagcgcaaagcaGAGGAGgatGAG	CGCAGCGAGATG	ATCCACCGGTACCATGGCTAGCCGCAGCGAGATGccaGAGaaggtggaggaaattccacatccaaaggaggagatgaatggcatcaatGAGatcgaaatggacGAGatgcgccacGAGgaggatttcaaagaaaaattgcctaagggtaatggcaaacgcaagGAGgatGAGgaatttgggaatatgaagaaaaaggtgaaactcGAGaaagaacaccaaGAGctcgaagagaaccagcgccaaGAGcgcGAGaagcgcaaagcaGAGGAGgatGAGTCTAGCGGAGGATCTAGCGGAGG	3_4778_st_to_e_dna_repair_peptides_9NATG	USP1	117.0	0.017094017094017096	-2.506495815104058
251	0.0	0.0	71.0	0.0	1.0	0.0	hblOligo122106_Cat2	251	NM_1017415	7.0	CGCAAGTCTGATACCGAATTTGGGAATATGAAGAAAAAGGTGAAACTCTCCAAAGAACACCAAAGTCTCGAAGAGAACCAGCGCCAAACCCGCAGCAAGCGCAAAGCAACCAGTGATACTCTCGAAAGTCCTCCTAAAATTATTCCAAAATACATCTCCGAAAATGAGTCCCCACGCCCTTCACAAAAAAAGAGCCGCGTCAAAATCAACTGGCTTAAGTCTGCAACTAAGCAGCCATCCATTCTTAGTAAATTTTCTAGCGGAGGATCTAGCGGAGG	cgcaagtctgataccgaatttgggaatatgaagaaaaaggtgaaactctccaaagaacaccaaagtctcgaagagaaccagcgccaaacccgcagcaagcgcaaagcaaccagtgatactctcgaaagtcctcctaaaattattccaaaatacatctccgaaaatgagtccccacgcccttcacaaaaaaagagccgcgtcaaaatcaactggcttaagtctgcaactaagcagccatccattcttagtaaattt		ATCCACCGGTACCATGGCTAGCcgcaagtctgataccgaatttgggaatatgaagaaaaaggtgaaactctccaaagaacaccaaagtctcgaagagaaccagcgccaaacccgcagcaagcgcaaagcaaccagtgatactctcgaaagtcctcctaaaattattccaaaatacatctccgaaaatgagtccccacgcccttcacaaaaaaagagccgcgtcaaaatcaactggcttaagtctgcaactaagcagccatccattcttagtaaatttTCTAGCGGAGGATCTAGCGGAGG	2_wt_dna_repair_peptides	USP1	71.0	0.0
252	0.0	118.0	158.0	0.0	5.0	118.0	hblOligo242884_Cat3	252	NM_1017415	8.0	ATAGCCGCGATGAAATACATCGAGGAAAATGAGGAGCCACGCCCTGAGCAAAAAAAGGAGCGCGTCAAAATCAACTGGCTTAAGGAGGCAGAGAAGCAGCCAGAGATTCTTGAGAAATTTTGTGAGCTGGGGAAAATCGAGGAGAACCAGGGTGTGAAGGGGCAAGAGAAAGAAAACGAGTGCGATCCTGAAGAGGACCTCGGTAAATGTGAGGAGGACAATGAGGAGAACGGTTGTGGGCTTGAGGAGCCAGGCTCTAGCGGAGGATCTAGCGGAGG	ATAGCCGCGATGaaatacatcGAGgaaaatgagGAGccacgccctGAGcaaaaaaagGAGcgcgtcaaaatcaactggcttaagGAGgcaGAGaagcagccaGAGattcttGAGaaattttgtGAGctggggaaaatcGAGGAGaaccagggtgtgaaggggcaaGAGaaagaaaacgagtgcgatcctgaagaggacctcggtaaatgtgagGAGgacaatGAGGAGaacggttgtgggcttgagGAGccaggc	ATAGCCGCGATG	ATCCACCGGTACCATGGCTAGCATAGCCGCGATGaaatacatcGAGgaaaatgagGAGccacgccctGAGcaaaaaaagGAGcgcgtcaaaatcaactggcttaagGAGgcaGAGaagcagccaGAGattcttGAGaaattttgtGAGctggggaaaatcGAGGAGaaccagggtgtgaaggggcaaGAGaaagaaaacgagtgcgatcctgaagaggacctcggtaaatgtgagGAGgacaatGAGGAGaacggttgtgggcttgagGAGccaggcTCTAGCGGAGGATCTAGCGGAGG	3_4778_st_to_e_dna_repair_peptides_9NATG	USP1	276.0	0.427536231884058	1.2533787241379446
254	0.0	16.0	64.0	0.0	0.0	16.0	hblOligo122107_Cat3	254	NM_1017415	9.0	CCCAAAACTATGCAGGGTGTGAAGGGGCAAGAGAAAGAAAACGAGTGCGATCCTGAAGAGGACCTCGGTAAATGTGAGGAGGACAATGAGGAGAACGGTTGTGGGCTTGAGGAGCCAGGCAATGAGGTGGAGCCAGTCAATGTCAATGAGGTTAAGCCAATCAACAAGGGCGAAGAACAAATTGGGTTTGAACTGGTGGAAAAACTTTTCCAAGGTCAACTGGTGTTGCGCGAGCGCTGCCTTGAGTGTGAGGAGTCTAGCGGAGGATCTAGCGGAGG	CCCAAAACTATGcagggtgtgaaggggcaaGAGaaagaaaacgagtgcgatcctgaagaggacctcggtaaatgtgagGAGgacaatGAGGAGaacggttgtgggcttgagGAGccaggcaatGAGgtgGAGccagtcaatgtcaatgaggttaagccaatcaacaagggcgaagaacaaattgggtttgaactggtggaaaaacttttccaaggtcaactggtgttgcgcGAGcgctgccttgagtgtgagGAG	CCCAAAACTATG	ATCCACCGGTACCATGGCTAGCCCCAAAACTATGcagggtgtgaaggggcaaGAGaaagaaaacgagtgcgatcctgaagaggacctcggtaaatgtgagGAGgacaatGAGGAGaacggttgtgggcttgagGAGccaggcaatGAGgtgGAGccagtcaatgtcaatgaggttaagccaatcaacaagggcgaagaacaaattgggtttgaactggtggaaaaacttttccaaggtcaactggtgttgcgcGAGcgctgccttgagtgtgagGAGTCTAGCGGAGGATCTAGCGGAGG	3_4778_st_to_e_dna_repair_peptides_9NATG	USP1	80.0	0.2	0.15899477157935604
260	0.0	1041.0	4008.0	3.0	29.0	1041.0	hblOligo242886_Cat3	260	NM_1017415	12.0	GCGGTGTTGATGGGGGAAGATAAATATTTTTGTGAAAATTGCCATCATTACGAGGAAGCTGAGCGCGAGCTGCTGTTTGATAAAATGCCAGAGGTCATCGAGATCCATCTTAAGTGCTTCGCAGCTGAGGGTTTGGAGTTCGATTGTTATGGTGGCGGTTTGGAGAAGATTAACGAGCCTCTCCTGGAGCCTCTCAAGTTGGAGTTGGAGGAGTGGGAGGAGAAACCTGAGAATGATGAGTACGGCCTGTTCGCCTCTAGCGGAGGATCTAGCGGAGG	GCGGTGTTGATGggggaagataaatatttttgtgaaaattgccatcattacGAGgaagctgagcgcGAGctgctgtttgataaaatgccagaggtcatcGAGatccatcttaagtgcttcgcagctGAGggtttggagttcgattgttatggtggcggtttgGAGaagattaacGAGcctctcctgGAGcctctcaagttgGAGttggaggagtggGAGGAGaaacctGAGaatgatGAGtacggcctgttcgcc	GCGGTGTTGATG	ATCCACCGGTACCATGGCTAGCGCGGTGTTGATGggggaagataaatatttttgtgaaaattgccatcattacGAGgaagctgagcgcGAGctgctgtttgataaaatgccagaggtcatcGAGatccatcttaagtgcttcgcagctGAGggtttggagttcgattgttatggtggcggtttgGAGaagattaacGAGcctctcctgGAGcctctcaagttgGAGttggaggagtggGAGGAGaaacctGAGaatgatGAGtacggcctgttcgccTCTAGCGGAGGATCTAGCGGAGG	3_4778_st_to_e_dna_repair_peptides_9NATG	USP1	5049.0	0.20617944147355913	0.19717855854951472
263	0.0	331.0	259.0	0.0	2.0	331.0	hblOligo122109_Cat2	263	NM_1017415	13.0	GAGTTCGATTGTTATGGTGGCGGTTTGAGCAAGATTAACACACCTCTCCTGACTCCTCTCAAGTTGAGCTTGGAGGAGTGGTCAACCAAACCTACAAATGATAGCTACGGCCTGTTCGCCGTGGTCATGCACTCAGGCATCACCATCTCATCAGGTCATTACACCGCATCTGTCAAAGTGACCGATTTGAACAGCTTGGAGCTTGACAAGGGTAACTTTGTTGTGGACCAAATGTGTGAGATTGGGAAGCCTGAATCTAGCGGAGGATCTAGCGGAGG	gagttcgattgttatggtggcggtttgagcaagattaacacacctctcctgactcctctcaagttgagcttggaggagtggtcaaccaaacctacaaatgatagctacggcctgttcgccgtggtcatgcactcaggcatcaccatctcatcaggtcattacaccgcatctgtcaaagtgaccgatttgaacagcttggagcttgacaagggtaactttgttgtggaccaaatgtgtgagattgggaagcctgaa		ATCCACCGGTACCATGGCTAGCgagttcgattgttatggtggcggtttgagcaagattaacacacctctcctgactcctctcaagttgagcttggaggagtggtcaaccaaacctacaaatgatagctacggcctgttcgccgtggtcatgcactcaggcatcaccatctcatcaggtcattacaccgcatctgtcaaagtgaccgatttgaacagcttggagcttgacaagggtaactttgttgtggaccaaatgtgtgagattgggaagcctgaaTCTAGCGGAGGATCTAGCGGAGG	2_wt_dna_repair_peptides	USP1	590.0	0.5610169491525424	1.790579446376772
264	0.0	88.0	165.0	0.0	2.0	88.0	hblOligo242887_Cat3	264	NM_1017415	14.0	CGGCGTTGCATGGAGGAGGGTCATTACGAGGCAGAGGTCAAAGTGGAGGATTTGAACGAGTTGGAGCTTGACAAGGGTAACTTTGTTGTGGACCAAATGTGTGAGATTGGGAAGCCTGAACCACTGAACGAGGAAGAGGCTCGCGGCGTTGTCGAGAATTATAATGATGAAGAAGTCGAGATTCGCGTCGGGGGCAATGAGCAACCTGAGAAGGTTCTTAATAAAAAGAACGTGGAAGCAATCGGTTTGCTTGGCTCTAGCGGAGGATCTAGCGGAGG	CGGCGTTGCATGGAGGAGggtcattacGAGgcaGAGgtcaaagtgGAGgatttgaacGAGttggagcttgacaagggtaactttgttgtggaccaaatgtgtgagattgggaagcctgaaccactgaacgaggaagaggctcgcggcgttgtcgagaattataatgatgaagaagtcGAGattcgcgtcgggggcaatGAGcaacctGAGaaggttcttaataaaaagaacgtggaagcaatcggtttgcttggc	CGGCGTTGCATG	ATCCACCGGTACCATGGCTAGCCGGCGTTGCATGGAGGAGggtcattacGAGgcaGAGgtcaaagtgGAGgatttgaacGAGttggagcttgacaagggtaactttgttgtggaccaaatgtgtgagattgggaagcctgaaccactgaacgaggaagaggctcgcggcgttgtcgagaattataatgatgaagaagtcGAGattcgcgtcgggggcaatGAGcaacctGAGaaggttcttaataaaaagaacgtggaagcaatcggtttgcttggcTCTAGCGGAGGATCTAGCGGAGG	3_4778_st_to_e_dna_repair_peptides_9NATG	USP1	253.0	0.34782608695652173	0.9166804732768724
265	0.0	389.0	1714.0	0.0	7.0	389.0	hblOligo242887_Cat2	265	NM_1017415	14.0	GGCATCACCATCTCATCAGGTCATTACACCGCATCTGTCAAAGTGACCGATTTGAACAGCTTGGAGCTTGACAAGGGTAACTTTGTTGTGGACCAAATGTGTGAGATTGGGAAGCCTGAACCACTGAACGAGGAAGAGGCTCGCGGCGTTGTCGAGAATTATAATGATGAAGAAGTCAGCATTCGCGTCGGGGGCAATACACAACCTAGCAAGGTTCTTAATAAAAAGAACGTGGAAGCAATCGGTTTGCTTGGCTCTAGCGGAGGATCTAGCGGAGG	ggcatcaccatctcatcaggtcattacaccgcatctgtcaaagtgaccgatttgaacagcttggagcttgacaagggtaactttgttgtggaccaaatgtgtgagattgggaagcctgaaccactgaacgaggaagaggctcgcggcgttgtcgagaattataatgatgaagaagtcagcattcgcgtcgggggcaatacacaacctagcaaggttcttaataaaaagaacgtggaagcaatcggtttgcttggc		ATCCACCGGTACCATGGCTAGCggcatcaccatctcatcaggtcattacaccgcatctgtcaaagtgaccgatttgaacagcttggagcttgacaagggtaactttgttgtggaccaaatgtgtgagattgggaagcctgaaccactgaacgaggaagaggctcgcggcgttgtcgagaattataatgatgaagaagtcagcattcgcgtcgggggcaatacacaacctagcaaggttcttaataaaaagaacgtggaagcaatcggtttgcttggcTCTAGCGGAGGATCTAGCGGAGG	2_wt_dna_repair_peptides	USP1	2103.0	0.1849738468854018	0.06228337715996779
266	0.0	2823.0	7465.0	0.0	30.0	2823.0	hblOligo122110_Cat3	266	NM_1017415	15.0	CTCACTAACATGGTTGTCGAGAATTATAATGATGAAGAAGTCGAGATTCGCGTCGGGGGCAATGAGCAACCTGAGAAGGTTCTTAATAAAAAGAACGTGGAAGCAATCGGTTTGCTTGGCGGGCAGAAAGAGAAGGCAGATTACGAACTTTATAATAAAGCTGAGAACCCAGATAAGGTGGCCGAGGAGGCATTCGCCGAGAACCGCAACGAGGAGGAGGAGGATGAGGAGGGTGAGCACGAAGAGGACCGCAACTCTAGCGGAGGATCTAGCGGAGG	CTCACTAACATGgttgtcgagaattataatgatgaagaagtcGAGattcgcgtcgggggcaatGAGcaacctGAGaaggttcttaataaaaagaacgtggaagcaatcggtttgcttggcgggcagaaaGAGaaggcagattacgaactttataataaagctGAGaacccagataaggtggccGAGGAGgcattcgccgagaaccgcaacGAGgagGAGGAGgatGAGGAGggtGAGcacgaaGAGgaccgcaac	CTCACTAACATG	ATCCACCGGTACCATGGCTAGCCTCACTAACATGgttgtcgagaattataatgatgaagaagtcGAGattcgcgtcgggggcaatGAGcaacctGAGaaggttcttaataaaaagaacgtggaagcaatcggtttgcttggcgggcagaaaGAGaaggcagattacgaactttataataaagctGAGaacccagataaggtggccGAGGAGgcattcgccgagaaccgcaacGAGgagGAGGAGgatGAGGAGggtGAGcacgaaGAGgaccgcaacTCTAGCGGAGGATCTAGCGGAGG	3_4778_st_to_e_dna_repair_peptides_9NATG	USP1	10288.0	0.2743973561430793	0.572863850979445
269	0.0	767.0	2733.0	0.0	7.0	767.0	hblOligo242888_Cat2	269	NM_1017415	16.0	GCAGATTACGAACTTTATAATAAAGCTTCTAACCCAGATAAGGTGGCCTCTACTGCATTCGCCGAGAACCGCAACTCAGAGACATCTGATACTACTGGTACACACGAAAGCGACCGCAACAAAGAATCCAGTGATCAAACAGGTATCAATATCAGCGGGTTCGAAAATAAAATCAGCTATGTGGTGCAATCTTTGAAAGAGTACGAGGGGAAGTGGCTGCTCTTTGACGATTCTGAAGTCAAAGTCACAGAAGAGTCTAGCGGAGGATCTAGCGGAGG	gcagattacgaactttataataaagcttctaacccagataaggtggcctctactgcattcgccgagaaccgcaactcagagacatctgatactactggtacacacgaaagcgaccgcaacaaagaatccagtgatcaaacaggtatcaatatcagcgggttcgaaaataaaatcagctatgtggtgcaatctttgaaagagtacgaggggaagtggctgctctttgacgattctgaagtcaaagtcacagaagag		ATCCACCGGTACCATGGCTAGCgcagattacgaactttataataaagcttctaacccagataaggtggcctctactgcattcgccgagaaccgcaactcagagacatctgatactactggtacacacgaaagcgaccgcaacaaagaatccagtgatcaaacaggtatcaatatcagcgggttcgaaaataaaatcagctatgtggtgcaatctttgaaagagtacgaggggaagtggctgctctttgacgattctgaagtcaaagtcacagaagagTCTAGCGGAGGATCTAGCGGAGG	2_wt_dna_repair_peptides	USP1	3500.0	0.21914285714285714	0.2746207481384346
270	0.0	7.0	304.0	1.0	3.0	7.0	hblOligo122111_Cat3	270	NM_1017415	17.0	AGCATTAGTATGGATGAGGAGGGTGAGCACGAAGAGGACCGCAACAAAGAAGAGGAGGATCAAGAGGGTATCAATATCGAGGGGTTCGAAAATAAAATCGAGTATGTGGTGCAAGAGTTGAAAGAGTACGAGGGGAAGTGGCTGCTCTTTGACGATGAGGAAGTCAAAGTCGAGGAAGAGAAAGATTTTCTCAATGAGCTCGAGCCAGAGGAGGAGCCTGAGGAGGAGCCATACCTTCTTTTTTATAAGAAGCTTTCTAGCGGAGGATCTAGCGGAGG	AGCATTAGTATGgatGAGGAGggtGAGcacgaaGAGgaccgcaacaaagaaGAGGAGgatcaaGAGggtatcaatatcGAGgggttcgaaaataaaatcGAGtatgtggtgcaaGAGttgaaagagtacgaggggaagtggctgctctttgacgatGAGgaagtcaaagtcGAGgaagagaaagattttctcaatGAGctcGAGccaGAGGAGGAGcctGAGGAGGAGccataccttcttttttataagaagctt	AGCATTAGTATG	ATCCACCGGTACCATGGCTAGCAGCATTAGTATGgatGAGGAGggtGAGcacgaaGAGgaccgcaacaaagaaGAGGAGgatcaaGAGggtatcaatatcGAGgggttcgaaaataaaatcGAGtatgtggtgcaaGAGttgaaagagtacgaggggaagtggctgctctttgacgatGAGgaagtcaaagtcGAGgaagagaaagattttctcaatGAGctcGAGccaGAGGAGGAGcctGAGGAGGAGccataccttcttttttataagaagcttTCTAGCGGAGGATCTAGCGGAGG	3_4778_st_to_e_dna_repair_peptides_9NATG	USP1	311.0	0.022508038585209004	-2.225828419651662
272	0.0	1781.0	9339.0	2.0	29.0	1781.0	hblOligo7056_Cat7	272	NM_1017526	1.0	GCCCTACCAATGGATCCTGCCCTTGAGGAGGAGCACCCATTCTATGACGTTGCCCGCCATGGGATTCTCCAGGTCGCAGGCGATGACCGCTTCGGTCGCCGCGTTGTTGAGTTCGAGTGTTGCCGCATGCCTCCTGAGCATGAGTTGGATCATCAGCGCTTGTTGGAGTACCTTAAATATGAGCTCGACCAATACGTCGAAAACGATTATGAGATTGTTTACTTCCACTATGGTCTGAACGAGCGCAACAAGCCTTCTAGCGGAGGATCTAGCGGAGG	GCCCTACCAATGgatcctgcccttGAGGAGGAGcacccattctatgacgttgcccgccatgggattctccaggtcgcaggcgatgaccgcttcggtcgccgcgttgttGAGttcGAGtgttgccgcatgcctcctGAGcatgagttggatcatcagcgcttgttggagtaccttaaatatGAGctcgaccaatacgtcgaaaacgattatGAGattgtttacttccactatggtctgaacGAGcgcaacaagcct	GCCCTACCAATG	ATCCACCGGTACCATGGCTAGCGCCCTACCAATGgatcctgcccttGAGGAGGAGcacccattctatgacgttgcccgccatgggattctccaggtcgcaggcgatgaccgcttcggtcgccgcgttgttGAGttcGAGtgttgccgcatgcctcctGAGcatgagttggatcatcagcgcttgttggagtaccttaaatatGAGctcgaccaatacgtcgaaaacgattatGAGattgtttacttccactatggtctgaacGAGcgcaacaagcctTCTAGCGGAGGATCTAGCGGAGG	7_sampled_680_from_cat6	ARHGAP8	11120.0	0.16016187050359712	-0.11173504312080951
275	0.0	2.0	51.0	0.0	0.0	2.0	hblOligo137987_Cat6	275	NM_1017526	2.0	TCTCATGAGTTGGATCATCAGCGCTTGTTGGAGTACCTTAAATATACCCTCGACCAATACGTCGAAAACGATTATACAATTGTTTACTTCCACTATGGTCTGAACTCCCGCAACAAGCCTAGTTTGGGGTGGCTTCAAAGCGCTTACAAGGAGTTTGACCGCAAAGATGGCGATTTGACTATGTGGCCTCGCTTGGTGTCTAATAGTAAACTGAAACGCTCATCCCACCTCAGTCTTCCAAAATACTGGGATTACTCTAGCGGAGGATCTAGCGGAGG	tctcatgagttggatcatcagcgcttgttggagtaccttaaatataccctcgaccaatacgtcgaaaacgattatacaattgtttacttccactatggtctgaactcccgcaacaagcctagtttggggtggcttcaaagcgcttacaaggagtttgaccgcaaagatggcgatttgactatgtggcctcgcttggtgtctaatagtaaactgaaacgctcatcccacctcagtcttccaaaatactgggattac		ATCCACCGGTACCATGGCTAGCtctcatgagttggatcatcagcgcttgttggagtaccttaaatataccctcgaccaatacgtcgaaaacgattatacaattgtttacttccactatggtctgaactcccgcaacaagcctagtttggggtggcttcaaagcgcttacaaggagtttgaccgcaaagatggcgatttgactatgtggcctcgcttggtgtctaatagtaaactgaaacgctcatcccacctcagtcttccaaaatactgggattacTCTAGCGGAGGATCTAGCGGAGG	6_phosphoprotein_peptides	ARHGAP8	53.0	0.03773584905660377	-1.6933893194651337
276	0.0	21.0	361.0	0.0	1.0	21.0	hblOligo7057_Cat7	276	NM_1017526	3.0	TTATTATCTATGAAGGAGTTTGACCGCAAAGATGGCGATTTGGAGATGTGGCCTCGCTTGGTGGAGAATGAGAAACTGAAACGCGAGGAGCACCTCGAGCTTCCAAAATACTGGGATTACCGCTATAAGAAAAACCTGAAAGCCCTCTACGTCGTTCATCCTGAGGAGTTCATCAAGGTGTTGTGGAATATTCTTAAACCTCTCATCGAGCATAAGTTTGGGAAAAAAGTCATTTATTTTAATTACCTTGAGGAGTCTAGCGGAGGATCTAGCGGAGG	TTATTATCTATGaaggagtttgaccgcaaagatggcgatttgGAGatgtggcctcgcttggtgGAGaatGAGaaactgaaacgcGAGGAGcacctcGAGcttccaaaatactgggattaccgctataagaaaaacctgaaagccctctacgtcgttcatcctGAGGAGttcatcaaggtgttgtggaatattcttaaacctctcatcGAGcataagtttgggaaaaaagtcatttattttaattaccttGAGgag	TTATTATCTATG	ATCCACCGGTACCATGGCTAGCTTATTATCTATGaaggagtttgaccgcaaagatggcgatttgGAGatgtggcctcgcttggtgGAGaatGAGaaactgaaacgcGAGGAGcacctcGAGcttccaaaatactgggattaccgctataagaaaaacctgaaagccctctacgtcgttcatcctGAGGAGttcatcaaggtgttgtggaatattcttaaacctctcatcGAGcataagtttgggaaaaaagtcatttattttaattaccttGAGgagTCTAGCGGAGGATCTAGCGGAGG	7_sampled_680_from_cat6	ARHGAP8	382.0	0.0549738219895288	-1.2990663879102113
280	0.0	648.0	253.0	0.0	2.0	648.0	hblOligo7058_Cat7	280	NM_1017526	5.0	GGACGTGGCATGCTGGTCATCCCTCCTGAGGTTTTGCGCTATGATGAGAAACTGCAAGAGTTGCATGAAGGGCGCGAGCCTCCTCCAGAGAAGGAGCCTCCACCTCGCCCTCCTCTCCCAGAGCAACAATTTGGTGTGGAGCTCCAATACCTTAAGGATAAAAATCAGGGTGAGCTTATCCCACCAGTGCTGCGCTTTGAGGTGGAGTACCTTCGCGAGAAAGGGCTGCGCGAGGAAGGTTTGTTCCGCCGCGAGTCTAGCGGAGGATCTAGCGGAGG	GGACGTGGCATGctggtcatccctcctgaggttttgcgctatgatgagaaactgcaaGAGttgcatgaagggcgcGAGcctcctccaGAGaagGAGcctccacctcgccctcctctcccaGAGcaacaatttggtgtgGAGctccaataccttaaggataaaaatcagggtgagcttatcccaccagtgctgcgctttGAGgtgGAGtaccttcgcgagaaagggctgcgcGAGgaaggtttgttccgccgcGAG	GGACGTGGCATG	ATCCACCGGTACCATGGCTAGCGGACGTGGCATGctggtcatccctcctgaggttttgcgctatgatgagaaactgcaaGAGttgcatgaagggcgcGAGcctcctccaGAGaagGAGcctccacctcgccctcctctcccaGAGcaacaatttggtgtgGAGctccaataccttaaggataaaaatcagggtgagcttatcccaccagtgctgcgctttGAGgtgGAGtaccttcgcgagaaagggctgcgcGAGgaaggtttgttccgccgcGAGTCTAGCGGAGGATCTAGCGGAGG	7_sampled_680_from_cat6	ARHGAP8	901.0	0.7192008879023307	2.485790340324001
281	0.0	1857.0	6923.0	0.0	22.0	1857.0	hblOligo7058_Cat6	281	NM_1017526	5.0	AAATATGACCAACTGGTCATCCCTCCTGAGGTTTTGCGCTATGATGAGAAACTGCAATCATTGCATGAAGGGCGCACTCCTCCTCCAACCAAGACTCCTCCACCTCGCCCTCCTCTCCCAACCCAACAATTTGGTGTGAGTCTCCAATACCTTAAGGATAAAAATCAGGGTGAGCTTATCCCACCAGTGCTGCGCTTTACCGTGACTTACCTTCGCGAGAAAGGGCTGCGCACAGAAGGTTTGTTCCGCCGCTCTTCTAGCGGAGGATCTAGCGGAGG	aaatatgaccaactggtcatccctcctgaggttttgcgctatgatgagaaactgcaatcattgcatgaagggcgcactcctcctccaaccaagactcctccacctcgccctcctctcccaacccaacaatttggtgtgagtctccaataccttaaggataaaaatcagggtgagcttatcccaccagtgctgcgctttaccgtgacttaccttcgcgagaaagggctgcgcacagaaggtttgttccgccgctct		ATCCACCGGTACCATGGCTAGCaaatatgaccaactggtcatccctcctgaggttttgcgctatgatgagaaactgcaatcattgcatgaagggcgcactcctcctccaaccaagactcctccacctcgccctcctctcccaacccaacaatttggtgtgagtctccaataccttaaggataaaaatcagggtgagcttatcccaccagtgctgcgctttaccgtgacttaccttcgcgagaaagggctgcgcacagaaggtttgttccgccgctctTCTAGCGGAGGATCTAGCGGAGG	6_phosphoprotein_peptides	ARHGAP8	8780.0	0.21150341685649202	0.22940221337392686
282	0.0	25.0	8.0	0.0	0.0	25.0	hblOligo137989_Cat6	282	NM_1017526	6.0	GTGAGTCTCCAATACCTTAAGGATAAAAATCAGGGTGAGCTTATCCCACCAGTGCTGCGCTTTACCGTGACTTACCTTCGCGAGAAAGGGCTGCGCACAGAAGGTTTGTTCCGCCGCTCTGCTAGTGTTCAAACAGTCCGCGAGATCCAACGCCTCTATAACCAAGGTAAGCCTGTCAACTTTGACGATTATGGGGATATTCATATCCCAGCAGTCATTCTCAAGACCTTCCTCCGCGAGCTTCCTCAGCCACTTTCTAGCGGAGGATCTAGCGGAGG	gtgagtctccaataccttaaggataaaaatcagggtgagcttatcccaccagtgctgcgctttaccgtgacttaccttcgcgagaaagggctgcgcacagaaggtttgttccgccgctctgctagtgttcaaacagtccgcgagatccaacgcctctataaccaaggtaagcctgtcaactttgacgattatggggatattcatatcccagcagtcattctcaagaccttcctccgcgagcttcctcagccactt		ATCCACCGGTACCATGGCTAGCgtgagtctccaataccttaaggataaaaatcagggtgagcttatcccaccagtgctgcgctttaccgtgacttaccttcgcgagaaagggctgcgcacagaaggtttgttccgccgctctgctagtgttcaaacagtccgcgagatccaacgcctctataaccaaggtaagcctgtcaactttgacgattatggggatattcatatcccagcagtcattctcaagaccttcctccgcgagcttcctcagccacttTCTAGCGGAGGATCTAGCGGAGG	6_phosphoprotein_peptides	ARHGAP8	33.0	0.7575757575757576	2.6847234158876114
283	0.0	4.0	96.0	0.0	0.0	4.0	hblOligo7059_Cat7	283	NM_1017526	7.0	TGGCTCGGGATGCAACGCCTCTATAACCAAGGTAAGCCTGTCAACTTTGACGATTATGGGGATATTCATATCCCAGCAGTCATTCTCAAGGAGTTCCTCCGCGAGCTTCCTCAGCCACTTCTTGAGTTCCAGGCATACGAGCAAATTCTGGGGATCGAGTGCGTCGAAGAGGAGCTGCGCGTGGAGGGTTGTCGCCAAATCTTGCGCGAGCTTCCAGAACATAACTATGTGGTCTTGCGCTATCTCATGGGCTTTTCTAGCGGAGGATCTAGCGGAGG	TGGCTCGGGATGcaacgcctctataaccaaggtaagcctgtcaactttgacgattatggggatattcatatcccagcagtcattctcaagGAGttcctccgcgagcttcctcagccacttcttGAGttccaggcatacgagcaaattctggggatcGAGtgcgtcgaaGAGGAGctgcgcgtgGAGggttgtcgccaaatcttgcgcGAGcttccagaacataactatgtggtcttgcgctatctcatgggcttt	TGGCTCGGGATG	ATCCACCGGTACCATGGCTAGCTGGCTCGGGATGcaacgcctctataaccaaggtaagcctgtcaactttgacgattatggggatattcatatcccagcagtcattctcaagGAGttcctccgcgagcttcctcagccacttcttGAGttccaggcatacgagcaaattctggggatcGAGtgcgtcgaaGAGGAGctgcgcgtgGAGggttgtcgccaaatcttgcgcGAGcttccagaacataactatgtggtcttgcgctatctcatgggctttTCTAGCGGAGGATCTAGCGGAGG	7_sampled_680_from_cat6	ARHGAP8	100.0	0.04	-1.6327646976486987
285	0.0	714.0	3177.0	3.0	15.0	714.0	hblOligo137990_Cat6	285	NM_1017526	8.0	TACGAGCAAATTCTGGGGATCACCTGCGTCGAAAGCTCTCTGCGCGTGACAGGTTGTCGCCAAATCTTGCGCTCCCTTCCAGAACATAACTATGTGGTCTTGCGCTATCTCATGGGCTTTCTGCATGCCGTCTCTCGCGAAAGTATCTTTAACAAAATGAACTCCTCTAATCTGGCCTGTGTGTTTGGGCTGAACCTCATCTGGCCATCACAAGGCGTGAGCTCATTGAGCGCTCTGGTGCCTCTCAACATGTTCTCTAGCGGAGGATCTAGCGGAGG	tacgagcaaattctggggatcacctgcgtcgaaagctctctgcgcgtgacaggttgtcgccaaatcttgcgctcccttccagaacataactatgtggtcttgcgctatctcatgggctttctgcatgccgtctctcgcgaaagtatctttaacaaaatgaactcctctaatctggcctgtgtgtttgggctgaacctcatctggccatcacaaggcgtgagctcattgagcgctctggtgcctctcaacatgttc		ATCCACCGGTACCATGGCTAGCtacgagcaaattctggggatcacctgcgtcgaaagctctctgcgcgtgacaggttgtcgccaaatcttgcgctcccttccagaacataactatgtggtcttgcgctatctcatgggctttctgcatgccgtctctcgcgaaagtatctttaacaaaatgaactcctctaatctggcctgtgtgtttgggctgaacctcatctggccatcacaaggcgtgagctcattgagcgctctggtgcctctcaacatgttcTCTAGCGGAGGATCTAGCGGAGG	6_phosphoprotein_peptides	ARHGAP8	3891.0	0.18350038550501158	0.05247946076931487
286	0.0	599.0	1924.0	0.0	13.0	599.0	hblOligo7060_Cat6	286	NM_1017526	9.0	CGCGAAAGTATCTTTAACAAAATGAACTCCTCTAATCTGGCCTGTGTGTTTGGGCTGAACCTCATCTGGCCATCACAAGGCGTGAGCTCATTGAGCGCTCTGGTGCCTCTCAACATGTTCACTGAGTTGCTCATCGAATATTATGAGAAGATCTTTTCTACACCTGAGGCCCCAGGTGAACATGGCCTTGCACCTTGGGAGCAAGGCTCACGCGCCGCTCCACTTCAAGAAGCCGTCCCTCGCACACAGGCCACTTCTAGCGGAGGATCTAGCGGAGG	cgcgaaagtatctttaacaaaatgaactcctctaatctggcctgtgtgtttgggctgaacctcatctggccatcacaaggcgtgagctcattgagcgctctggtgcctctcaacatgttcactgagttgctcatcgaatattatgagaagatcttttctacacctgaggccccaggtgaacatggccttgcaccttgggagcaaggctcacgcgccgctccacttcaagaagccgtccctcgcacacaggccact		ATCCACCGGTACCATGGCTAGCcgcgaaagtatctttaacaaaatgaactcctctaatctggcctgtgtgtttgggctgaacctcatctggccatcacaaggcgtgagctcattgagcgctctggtgcctctcaacatgttcactgagttgctcatcgaatattatgagaagatcttttctacacctgaggccccaggtgaacatggccttgcaccttgggagcaaggctcacgcgccgctccacttcaagaagccgtccctcgcacacaggccactTCTAGCGGAGGATCTAGCGGAGG	6_phosphoprotein_peptides	ARHGAP8	2523.0	0.2374157748711851	0.3783890995890442
287	0.0	822.0	2508.0	1.0	9.0	822.0	hblOligo137991_Cat6	287	NM_1017526	10.0	AACCTCATCTGGCCATCACAAGGCGTGAGCTCATTGAGCGCTCTGGTGCCTCTCAACATGTTCACTGAGTTGCTCATCGAATATTATGAGAAGATCTTTTCTACACCTGAGGCCCCAGGTGAACATGGCCTTGCACCTTGGGAGCAAGGCTCACGCGCCGCTCCACTTCAAGAAGCCGTCCCTCGCACACAGGCCACTGGTCTTACAAAACCAACCTTGCCACCATCACCTCTCATGGCAGCCCGCCGCCGCCTCTCTAGCGGAGGATCTAGCGGAGG	aacctcatctggccatcacaaggcgtgagctcattgagcgctctggtgcctctcaacatgttcactgagttgctcatcgaatattatgagaagatcttttctacacctgaggccccaggtgaacatggccttgcaccttgggagcaaggctcacgcgccgctccacttcaagaagccgtccctcgcacacaggccactggtcttacaaaaccaaccttgccaccatcacctctcatggcagcccgccgccgcctc		ATCCACCGGTACCATGGCTAGCaacctcatctggccatcacaaggcgtgagctcattgagcgctctggtgcctctcaacatgttcactgagttgctcatcgaatattatgagaagatcttttctacacctgaggccccaggtgaacatggccttgcaccttgggagcaaggctcacgcgccgctccacttcaagaagccgtccctcgcacacaggccactggtcttacaaaaccaaccttgccaccatcacctctcatggcagcccgccgccgcctcTCTAGCGGAGGATCTAGCGGAGG	6_phosphoprotein_peptides	ARHGAP8	3330.0	0.24684684684684685	0.42978862600261536
291	0.0	374.0	1110.0	0.0	6.0	374.0	hblOligo174548_Cat2	291	NM_1017975	2.0	CCTGATACACAGGAGCTTGAAGAGGAGCTGGAGTCTCATAAGCTTCTCGGTCAGGAGAAGCGCCCAAAAATGCTGACCTCCAACCTCAAGATTACCAACGAGGATACCAATTATATTTCATTGACACAAAAATTCCAATTCGCATTCCCAAGTGACAAATACGAACAAGACGATCTCAATCTGGAGGGGGTGGGCAACAACGATCTCAGTCACATTGCTGGCAAACTGACTTATGCATCTCAAAAATACAAAAACTCTAGCGGAGGATCTAGCGGAGG	cctgatacacaggagcttgaagaggagctggagtctcataagcttctcggtcaggagaagcgcccaaaaatgctgacctccaacctcaagattaccaacgaggataccaattatatttcattgacacaaaaattccaattcgcattcccaagtgacaaatacgaacaagacgatctcaatctggagggggtgggcaacaacgatctcagtcacattgctggcaaactgacttatgcatctcaaaaatacaaaaac		ATCCACCGGTACCATGGCTAGCcctgatacacaggagcttgaagaggagctggagtctcataagcttctcggtcaggagaagcgcccaaaaatgctgacctccaacctcaagattaccaacgaggataccaattatatttcattgacacaaaaattccaattcgcattcccaagtgacaaatacgaacaagacgatctcaatctggagggggtgggcaacaacgatctcagtcacattgctggcaaactgacttatgcatctcaaaaatacaaaaacTCTAGCGGAGGATCTAGCGGAGG	2_wt_dna_repair_peptides	HFM1	1484.0	0.25202156334231807	0.4574296358073988
293	0.0	262.0	327.0	0.0	2.0	262.0	hblOligo46864_Cat2	293	NM_1017975	3.0	CAATTCGCATTCCCAAGTGACAAATACGAACAAGACGATCTCAATCTGGAGGGGGTGGGCAACAACGATCTCAGTCACATTGCTGGCAAACTGACTTATGCATCTCAAAAATACAAAAACCATATCGGGACAGAAATTGCACCTGAGAAATCTGTCCCTGATGATACTAAATTGGTCAATTTCGCAGAGGATAAGGGGGAGTCCACTTCTGTGTTCCGCAAACGCCTTTTTAAAATCAGTGACAACATCCATGGTTCTAGCGGAGGATCTAGCGGAGG	caattcgcattcccaagtgacaaatacgaacaagacgatctcaatctggagggggtgggcaacaacgatctcagtcacattgctggcaaactgacttatgcatctcaaaaatacaaaaaccatatcgggacagaaattgcacctgagaaatctgtccctgatgatactaaattggtcaatttcgcagaggataagggggagtccacttctgtgttccgcaaacgcctttttaaaatcagtgacaacatccatggt		ATCCACCGGTACCATGGCTAGCcaattcgcattcccaagtgacaaatacgaacaagacgatctcaatctggagggggtgggcaacaacgatctcagtcacattgctggcaaactgacttatgcatctcaaaaatacaaaaaccatatcgggacagaaattgcacctgagaaatctgtccctgatgatactaaattggtcaatttcgcagaggataagggggagtccacttctgtgttccgcaaacgcctttttaaaatcagtgacaacatccatggtTCTAGCGGAGGATCTAGCGGAGG	2_wt_dna_repair_peptides	HFM1	589.0	0.44482173174872663	1.32367346556309
296	0.0	68.0	2.0	0.0	0.0	68.0	hblOligo46865_Cat3	296	NM_1017975	5.0	GCCCCTCCAATGGACGAGCACATTGGTGAGGTCAAAATCGTTCAAGAGGAAATGAACAAAGGTAAGGAGCGCAATTATGAGAATGAGAAGCAAAAGTTTCAATACGAGGCAAATGTCTTCGAGGCCAACAACGCTTTTGAGGCCGAGGAAATTGGGGAAGGTATGTTCAAGGCACCTGAGTTCGAGGTGGCTTTTCAGCCACATGATATCCAGGAAGTTGAGGAAAACGGCCTCGGCGAGTTGAAGGCTGTTGAGTCTAGCGGAGGATCTAGCGGAGG	GCCCCTCCAATGgacGAGcacattggtGAGgtcaaaatcgttcaaGAGgaaatgaacaaaggtaagGAGcgcaattatGAGaatGAGaagcaaaagtttcaatacGAGgcaaatgtcttcGAGgccaacaacgcttttGAGgccGAGgaaattggggaaggtatgttcaaggcacctGAGttcGAGgtggcttttcagccacatgatatccaggaagttGAGgaaaacggcctcggcGAGttgaaggctgttGAG	GCCCCTCCAATG	ATCCACCGGTACCATGGCTAGCGCCCCTCCAATGgacGAGcacattggtGAGgtcaaaatcgttcaaGAGgaaatgaacaaaggtaagGAGcgcaattatGAGaatGAGaagcaaaagtttcaatacGAGgcaaatgtcttcGAGgccaacaacgcttttGAGgccGAGgaaattggggaaggtatgttcaaggcacctGAGttcGAGgtggcttttcagccacatgatatccaggaagttGAGgaaaacggcctcggcGAGttgaaggctgttGAGTCTAGCGGAGGATCTAGCGGAGG	3_4778_st_to_e_dna_repair_peptides_9NATG	HFM1	70.0	0.9714285714285714	5.071649657315408
298	0.0	313.0	1616.0	0.0	9.0	313.0	hblOligo174550_Cat3	298	NM_1017975	6.0	CGGATAGGGATGGAAATTGGGGAAGGTATGTTCAAGGCACCTGAGTTCGAGGTGGCTTTTCAGCCACATGATATCCAGGAAGTTGAGGAAAACGGCCTCGGCGAGTTGAAGGCTGTTGAGGAAATCCCTGCCAAGTTTCGCGAGATTTTTAAAGAGTTCCCATACTTCAACTATATTCAGGAGAAGGCTTTTGATGACCTGCTGTATGAGGATCGCAATTTTGTGATCTGTGCACCTGAGGGCGAGGGTAAGGAGTCTAGCGGAGGATCTAGCGGAGG	CGGATAGGGATGgaaattggggaaggtatgttcaaggcacctGAGttcGAGgtggcttttcagccacatgatatccaggaagttGAGgaaaacggcctcggcGAGttgaaggctgttGAGgaaatccctgccaagtttcgcGAGatttttaaagagttcccatacttcaactatattcagGAGaaggcttttgatgacctgctgtatGAGgatcgcaattttgtgatctgtgcacctGAGggcGAGggtaagGAG	CGGATAGGGATG	ATCCACCGGTACCATGGCTAGCCGGATAGGGATGgaaattggggaaggtatgttcaaggcacctGAGttcGAGgtggcttttcagccacatgatatccaggaagttGAGgaaaacggcctcggcGAGttgaaggctgttGAGgaaatccctgccaagtttcgcGAGatttttaaagagttcccatacttcaactatattcagGAGaaggcttttgatgacctgctgtatGAGgatcgcaattttgtgatctgtgcacctGAGggcGAGggtaagGAGTCTAGCGGAGGATCTAGCGGAGG	3_4778_st_to_e_dna_repair_peptides_9NATG	HFM1	1929.0	0.16226023846552617	-0.09621691584164083
302	0.0	1292.0	2245.0	2.0	21.0	1292.0	hblOligo174551_Cat3	302	NM_1017975	8.0	GTTTCGTTGATGCTCCTTATGGAAGTGCCACTTCCATGGCTCAACATCAAGATTGTCTATATGGCCCCAATTAAGGCTCTTTGCGAGCAACGCTTTGACGATTGGAAAGAAAAGTTCGGGCCAATCGGGCTGAATTGCAAAGAGTTGGAGGGCGATGAGGTGATGGATGACCTGTTTGAAATCCAGCATGCCCATATTATCATGGAGGAGCCTGAGAAATGGGATGAGATGGAGCGCAAGTGGCGCGACAATGAGTCTAGCGGAGGATCTAGCGGAGG	GTTTCGTTGATGctccttatggaagtgccacttccatggctcaacatcaagattgtctatatggccccaattaaggctctttgcGAGcaacgctttgacgattggaaagaaaagttcgggccaatcgggctgaattgcaaagagttgGAGggcgatGAGgtgatggatgacctgtttgaaatccagcatgcccatattatcatgGAGGAGcctgagaaatgggatGAGatgGAGcgcaagtggcgcgacaatGAG	GTTTCGTTGATG	ATCCACCGGTACCATGGCTAGCGTTTCGTTGATGctccttatggaagtgccacttccatggctcaacatcaagattgtctatatggccccaattaaggctctttgcGAGcaacgctttgacgattggaaagaaaagttcgggccaatcgggctgaattgcaaagagttgGAGggcgatGAGgtgatggatgacctgtttgaaatccagcatgcccatattatcatgGAGGAGcctgagaaatgggatGAGatgGAGcgcaagtggcgcgacaatGAGTCTAGCGGAGGATCTAGCGGAGG	3_4778_st_to_e_dna_repair_peptides_9NATG	HFM1	3537.0	0.36528131184619733	0.992775016865439
303	0.0	124.0	227.0	0.0	2.0	124.0	hblOligo174551_Cat2	303	NM_1017975	8.0	GCCATCACACGCCTCCTTATGGAAGTGCCACTTCCATGGCTCAACATCAAGATTGTCTATATGGCCCCAATTAAGGCTCTTTGCAGCCAACGCTTTGACGATTGGAAAGAAAAGTTCGGGCCAATCGGGCTGAATTGCAAAGAGTTGACAGGCGATACCGTGATGGATGACCTGTTTGAAATCCAGCATGCCCATATTATCATGACAACCCCTGAGAAATGGGATAGTATGACTCGCAAGTGGCGCGACAATTCCTCTAGCGGAGGATCTAGCGGAGG	gccatcacacgcctccttatggaagtgccacttccatggctcaacatcaagattgtctatatggccccaattaaggctctttgcagccaacgctttgacgattggaaagaaaagttcgggccaatcgggctgaattgcaaagagttgacaggcgataccgtgatggatgacctgtttgaaatccagcatgcccatattatcatgacaacccctgagaaatgggatagtatgactcgcaagtggcgcgacaattcc		ATCCACCGGTACCATGGCTAGCgccatcacacgcctccttatggaagtgccacttccatggctcaacatcaagattgtctatatggccccaattaaggctctttgcagccaacgctttgacgattggaaagaaaagttcgggccaatcgggctgaattgcaaagagttgacaggcgataccgtgatggatgacctgtttgaaatccagcatgcccatattatcatgacaacccctgagaaatgggatagtatgactcgcaagtggcgcgacaattccTCTAGCGGAGGATCTAGCGGAGG	2_wt_dna_repair_peptides	HFM1	351.0	0.35327635327635326	0.9406206808228806
305	0.0	34.0	185.0	0.0	1.0	34.0	hblOligo46867_Cat2	305	NM_1017975	9.0	TGCAAAGAGTTGACAGGCGATACCGTGATGGATGACCTGTTTGAAATCCAGCATGCCCATATTATCATGACAACCCCTGAGAAATGGGATAGTATGACTCGCAAGTGGCGCGACAATTCCTTGGTCCAATTGGTTCGCCTCTTCCTCATCGACGAGGTCCATATCGTCAAAGATGAGAACCGCGGGCCTACTCTTGAGGTCGTCGTTAGTCGCATGAAGACCGTTCAAAGTGTTTCTCAGACTCTTAAGAATACATCTAGCGGAGGATCTAGCGGAGG	tgcaaagagttgacaggcgataccgtgatggatgacctgtttgaaatccagcatgcccatattatcatgacaacccctgagaaatgggatagtatgactcgcaagtggcgcgacaattccttggtccaattggttcgcctcttcctcatcgacgaggtccatatcgtcaaagatgagaaccgcgggcctactcttgaggtcgtcgttagtcgcatgaagaccgttcaaagtgtttctcagactcttaagaataca		ATCCACCGGTACCATGGCTAGCtgcaaagagttgacaggcgataccgtgatggatgacctgtttgaaatccagcatgcccatattatcatgacaacccctgagaaatgggatagtatgactcgcaagtggcgcgacaattccttggtccaattggttcgcctcttcctcatcgacgaggtccatatcgtcaaagatgagaaccgcgggcctactcttgaggtcgtcgttagtcgcatgaagaccgttcaaagtgtttctcagactcttaagaatacaTCTAGCGGAGGATCTAGCGGAGG	2_wt_dna_repair_peptides	HFM1	219.0	0.1552511415525114	-0.1487061677629169
306	0.0	129.0	373.0	0.0	0.0	129.0	hblOligo174552_Cat3	306	NM_1017975	10.0	TATACTGCAATGATCGACGAGGTCCATATCGTCAAAGATGAGAACCGCGGGCCTGAGCTTGAGGTCGTCGTTGAGCGCATGAAGGAGGTTCAAGAGGTTGAGCAGGAGCTTAAGAATGAGGAGGAGGCAATTCCTATGCGCTTTGTTGCCGTCGAGGCTGAGATTCCAAATGCCGAAGACATCGCCGAGTGGCTCGAGGATGGTGAGCGCCCAGCTGTTTGCCTGAAGATGGATGAAGAGCATCGCCCTGTGAAGTCTAGCGGAGGATCTAGCGGAGG	TATACTGCAATGatcgacgaggtccatatcgtcaaagatgagaaccgcgggcctGAGcttgaggtcgtcgttGAGcgcatgaagGAGgttcaaGAGgttGAGcagGAGcttaagaatGAGGAGGAGgcaattcctatgcgctttgttgccgtcGAGgctGAGattccaaatgccgaagacatcgccgagtggctcGAGgatggtgagcgcccagctgtttgcctgaagatggatgaaGAGcatcgccctgtgaag	TATACTGCAATG	ATCCACCGGTACCATGGCTAGCTATACTGCAATGatcgacgaggtccatatcgtcaaagatgagaaccgcgggcctGAGcttgaggtcgtcgttGAGcgcatgaagGAGgttcaaGAGgttGAGcagGAGcttaagaatGAGGAGGAGgcaattcctatgcgctttgttgccgtcGAGgctGAGattccaaatgccgaagacatcgccgagtggctcGAGgatggtgagcgcccagctgtttgcctgaagatggatgaaGAGcatcgccctgtgaagTCTAGCGGAGGATCTAGCGGAGG	3_4778_st_to_e_dna_repair_peptides_9NATG	HFM1	502.0	0.25697211155378485	0.4835231174171033
308	0.0	17.0	32.0	0.0	1.0	17.0	hblOligo46868_Cat3	308	NM_1017975	11.0	AGGAGCGATATGGTCGAGGCTGAGATTCCAAATGCCGAAGACATCGCCGAGTGGCTCGAGGATGGTGAGCGCCCAGCTGTTTGCCTGAAGATGGATGAAGAGCATCGCCCTGTGAAGCTGCAGAAGGTCGTTCTGGGGTTCCCATGTGAGGAGAATCAAGAGGAGTTTAAATTCGATCTTGAGCTGAACTACAAAATTGCCGAGGTGATTCAAATGTATGAGGACCAGAAGCCAGAGCTCGTGTTCTGTGCTGAGTCTAGCGGAGGATCTAGCGGAGG	AGGAGCGATATGgtcGAGgctGAGattccaaatgccgaagacatcgccgagtggctcGAGgatggtgagcgcccagctgtttgcctgaagatggatgaaGAGcatcgccctgtgaagctgcagaaggtcgttctggggttcccatgtGAGGAGaatcaaGAGgagtttaaattcgatcttGAGctgaactacaaaattgccGAGgtgattcaaatgtatGAGgaccagaagccaGAGctcgtgttctgtgctGAG	AGGAGCGATATG	ATCCACCGGTACCATGGCTAGCAGGAGCGATATGgtcGAGgctGAGattccaaatgccgaagacatcgccgagtggctcGAGgatggtgagcgcccagctgtttgcctgaagatggatgaaGAGcatcgccctgtgaagctgcagaaggtcgttctggggttcccatgtGAGGAGaatcaaGAGgagtttaaattcgatcttGAGctgaactacaaaattgccGAGgtgattcaaatgtatGAGgaccagaagccaGAGctcgtgttctgtgctGAGTCTAGCGGAGGATCTAGCGGAGG	3_4778_st_to_e_dna_repair_peptides_9NATG	HFM1	49.0	0.3469387755102041	0.9127665739557361
309	0.0	51.0	238.0	0.0	1.0	51.0	hblOligo46868_Cat2	309	NM_1017975	11.0	CGCTTTGTTGCCGTCTCCGCTACTATTCCAAATGCCGAAGACATCGCCGAGTGGCTCTCCGATGGTGAGCGCCCAGCTGTTTGCCTGAAGATGGATGAAAGTCATCGCCCTGTGAAGCTGCAGAAGGTCGTTCTGGGGTTCCCATGTTCCTCCAATCAAACCGAGTTTAAATTCGATCTTACCCTGAACTACAAAATTGCCAGCGTGATTCAAATGTATAGCGACCAGAAGCCAACTCTCGTGTTCTGTGCTACTTCTAGCGGAGGATCTAGCGGAGG	cgctttgttgccgtctccgctactattccaaatgccgaagacatcgccgagtggctctccgatggtgagcgcccagctgtttgcctgaagatggatgaaagtcatcgccctgtgaagctgcagaaggtcgttctggggttcccatgttcctccaatcaaaccgagtttaaattcgatcttaccctgaactacaaaattgccagcgtgattcaaatgtatagcgaccagaagccaactctcgtgttctgtgctact		ATCCACCGGTACCATGGCTAGCcgctttgttgccgtctccgctactattccaaatgccgaagacatcgccgagtggctctccgatggtgagcgcccagctgtttgcctgaagatggatgaaagtcatcgccctgtgaagctgcagaaggtcgttctggggttcccatgttcctccaatcaaaccgagtttaaattcgatcttaccctgaactacaaaattgccagcgtgattcaaatgtatagcgaccagaagccaactctcgtgttctgtgctactTCTAGCGGAGGATCTAGCGGAGG	2_wt_dna_repair_peptides	HFM1	289.0	0.17647058823529413	0.004844091752097768
312	0.0	59.0	143.0	0.0	1.0	59.0	hblOligo46869_Cat3	312	NM_1017975	13.0	TTCATCTCCATGGAGGTGCTCGTGAAGGATGCAAAATTCATTATGGAGGTTGAGCAAAAACAGCGCTTGCAGAAATACGCATATGAGGTCCGCGACGAGAAGCTCCGCGATATTCTGAAGGACGGCGCCGCCTACCATCATGCCGGGATGGAACTGGAGGATCGCAAAGTTGTCGAAGGCGCATTTGAGGTCGGTGATTTGCCTGTTCTTTTCGAGGAGGAGGAGCTGGCCATGGGGGTCAATCTGCCAGCCCATTCTAGCGGAGGATCTAGCGGAGG	TTCATCTCCATGGAGgtgctcgtgaaggatgcaaaattcattatgGAGgttgagcaaaaacagcgcttgcagaaatacgcatatGAGgtccgcgacGAGaagctccgcgatattctgaaggacggcgccgcctaccatcatgccgggatggaactgGAGgatcgcaaagttgtcgaaggcgcatttGAGgtcggtgatttgcctgttcttttcGAGGAGGAGGAGctggccatgggggtcaatctgccagcccat	TTCATCTCCATG	ATCCACCGGTACCATGGCTAGCTTCATCTCCATGGAGgtgctcgtgaaggatgcaaaattcattatgGAGgttgagcaaaaacagcgcttgcagaaatacgcatatGAGgtccgcgacGAGaagctccgcgatattctgaaggacggcgccgcctaccatcatgccgggatggaactgGAGgatcgcaaagttgtcgaaggcgcatttGAGgtcggtgatttgcctgttcttttcGAGGAGGAGGAGctggccatgggggtcaatctgccagcccatTCTAGCGGAGGATCTAGCGGAGG	3_4778_st_to_e_dna_repair_peptides_9NATG	HFM1	202.0	0.29207920792079206	0.6599819463450588
313	0.0	75.0	511.0	0.0	2.0	75.0	hblOligo46869_Cat2	313	NM_1017975	13.0	CAGCAGGCAGCAAGCGTGCTCGTGAAGGATGCAAAATTCATTATGACAGTTGAGCAAAAACAGCGCTTGCAGAAATACGCATATTCCGTCCGCGACTCAAAGCTCCGCGATATTCTGAAGGACGGCGCCGCCTACCATCATGCCGGGATGGAACTGAGTGATCGCAAAGTTGTCGAAGGCGCATTTACTGTCGGTGATTTGCCTGTTCTTTTCACTACCAGCACCCTGGCCATGGGGGTCAATCTGCCAGCCCATTCTAGCGGAGGATCTAGCGGAGG	cagcaggcagcaagcgtgctcgtgaaggatgcaaaattcattatgacagttgagcaaaaacagcgcttgcagaaatacgcatattccgtccgcgactcaaagctccgcgatattctgaaggacggcgccgcctaccatcatgccgggatggaactgagtgatcgcaaagttgtcgaaggcgcatttactgtcggtgatttgcctgttcttttcactaccagcaccctggccatgggggtcaatctgccagcccat		ATCCACCGGTACCATGGCTAGCcagcaggcagcaagcgtgctcgtgaaggatgcaaaattcattatgacagttgagcaaaaacagcgcttgcagaaatacgcatattccgtccgcgactcaaagctccgcgatattctgaaggacggcgccgcctaccatcatgccgggatggaactgagtgatcgcaaagttgtcgaaggcgcatttactgtcggtgatttgcctgttcttttcactaccagcaccctggccatgggggtcaatctgccagcccatTCTAGCGGAGGATCTAGCGGAGG	2_wt_dna_repair_peptides	HFM1	586.0	0.12798634812286688	-0.37359234396814744
314	0.0	112.0	1190.0	0.0	26.0	112.0	hblOligo174554_Cat3	314	NM_1017975	14.0	AGTCTTATGATGATGGAACTGGAGGATCGCAAAGTTGTCGAAGGCGCATTTGAGGTCGGTGATTTGCCTGTTCTTTTCGAGGAGGAGGAGCTGGCCATGGGGGTCAATCTGCCAGCCCATCTGGTTGTCATTAAGGAGGAGATGCACTACGCCGGCGGTCTCTTCGAAGAATACGAGGAGGAGGACATTCTGCAAATGATCGGTCGCGCTGGCCGCCCTCAATTTGATGAGGAGGCTGAGGCCGTGATCATGGAGTCTAGCGGAGGATCTAGCGGAGG	AGTCTTATGATGatggaactgGAGgatcgcaaagttgtcgaaggcgcatttGAGgtcggtgatttgcctgttcttttcGAGGAGGAGGAGctggccatgggggtcaatctgccagcccatctggttgtcattaagGAGGAGatgcactacgccggcggtctcttcgaagaatacGAGgagGAGgacattctgcaaatgatcggtcgcgctggccgccctcaatttgatGAGGAGgctGAGgccgtgatcatgGAG	AGTCTTATGATG	ATCCACCGGTACCATGGCTAGCAGTCTTATGATGatggaactgGAGgatcgcaaagttgtcgaaggcgcatttGAGgtcggtgatttgcctgttcttttcGAGGAGGAGGAGctggccatgggggtcaatctgccagcccatctggttgtcattaagGAGGAGatgcactacgccggcggtctcttcgaagaatacGAGgagGAGgacattctgcaaatgatcggtcgcgctggccgccctcaatttgatGAGGAGgctGAGgccgtgatcatgGAGTCTAGCGGAGGATCTAGCGGAGG	3_4778_st_to_e_dna_repair_peptides_9NATG	HFM1	1302.0	0.08602150537634409	-0.8179205821112339
315	0.0	321.0	1695.0	3260.0	6.0	321.0	hblOligo174554_Cat2	315	NM_1017975	14.0	CATCATGCCGGGATGGAACTGAGTGATCGCAAAGTTGTCGAAGGCGCATTTACTGTCGGTGATTTGCCTGTTCTTTTCACTACCAGCACCCTGGCCATGGGGGTCAATCTGCCAGCCCATCTGGTTGTCATTAAGTCAACAATGCACTACGCCGGCGGTCTCTTCGAAGAATACTCTGAGACCGACATTCTGCAAATGATCGGTCGCGCTGGCCGCCCTCAATTTGATACAACCGCTACTGCCGTGATCATGACATCTAGCGGAGGATCTAGCGGAGG	catcatgccgggatggaactgagtgatcgcaaagttgtcgaaggcgcatttactgtcggtgatttgcctgttcttttcactaccagcaccctggccatgggggtcaatctgccagcccatctggttgtcattaagtcaacaatgcactacgccggcggtctcttcgaagaatactctgagaccgacattctgcaaatgatcggtcgcgctggccgccctcaatttgatacaaccgctactgccgtgatcatgaca		ATCCACCGGTACCATGGCTAGCcatcatgccgggatggaactgagtgatcgcaaagttgtcgaaggcgcatttactgtcggtgatttgcctgttcttttcactaccagcaccctggccatgggggtcaatctgccagcccatctggttgtcattaagtcaacaatgcactacgccggcggtctcttcgaagaatactctgagaccgacattctgcaaatgatcggtcgcgctggccgccctcaatttgatacaaccgctactgccgtgatcatgacaTCTAGCGGAGGATCTAGCGGAGG	2_wt_dna_repair_peptides	HFM1	2016.0	0.15922619047619047	-0.11870776398528826
316	0.0	666.0	2367.0	0.0	8.0	666.0	hblOligo46870_Cat3	316	NM_1017975	15.0	CGAGTGATTATGTACGCCGGCGGTCTCTTCGAAGAATACGAGGAGGAGGACATTCTGCAAATGATCGGTCGCGCTGGCCGCCCTCAATTTGATGAGGAGGCTGAGGCCGTGATCATGGAGCGCCTCGAGGAGCGCGATAAGTACATTCAAATGCTCGCATGCCGCGACGAGGTTGAAGAGGAGCTCCATCGCCATCTGATCGAGCATTTGAATGCCGAGATCGTCCTGCACGAGATCGAGGATGTGAATATTGCCTCTAGCGGAGGATCTAGCGGAGG	CGAGTGATTATGtacgccggcggtctcttcgaagaatacGAGgagGAGgacattctgcaaatgatcggtcgcgctggccgccctcaatttgatGAGGAGgctGAGgccgtgatcatgGAGcgcctcGAGGAGcgcgataagtacattcaaatgctcgcatgccgcgacGAGgttgaaGAGGAGctccatcgccatctgatcgagcatttgaatgccgagatcgtcctgcacGAGatcGAGgatgtgaatattgcc	CGAGTGATTATG	ATCCACCGGTACCATGGCTAGCCGAGTGATTATGtacgccggcggtctcttcgaagaatacGAGgagGAGgacattctgcaaatgatcggtcgcgctggccgccctcaatttgatGAGGAGgctGAGgccgtgatcatgGAGcgcctcGAGGAGcgcgataagtacattcaaatgctcgcatgccgcgacGAGgttgaaGAGGAGctccatcgccatctgatcgagcatttgaatgccgagatcgtcctgcacGAGatcGAGgatgtgaatattgccTCTAGCGGAGGATCTAGCGGAGG	3_4778_st_to_e_dna_repair_peptides_9NATG	HFM1	3033.0	0.2195845697329377	0.27720019372565186
318	0.0	166.0	82.0	0.0	2.0	166.0	hblOligo174555_Cat3	318	NM_1017975	16.0	TTGGCGACCATGCAAATGCTCGCATGCCGCGACGAGGTTGAAGAGGAGCTCCATCGCCATCTGATCGAGCATTTGAATGCCGAGATCGTCCTGCACGAGATCGAGGATGTGAATATTGCCGTGGAGTGGATCCGCGAGGAGCTCCTCTATATCCGCGCTCTGAAGAATCCTGAGCATTACGGGTTTGCTGAGGGCTTGAATAAAGATGGCATTGAAGCCAAACTTCAAGAGCTGTGTTTGAAGAATCTGAACGATTCTAGCGGAGGATCTAGCGGAGG	TTGGCGACCATGcaaatgctcgcatgccgcgacGAGgttgaaGAGGAGctccatcgccatctgatcgagcatttgaatgccgagatcgtcctgcacGAGatcGAGgatgtgaatattgccgtggagtggatccgcGAGGAGctcctctatatccgcgctctgaagaatcctGAGcattacgggtttgctGAGggcttgaataaagatggcattgaagccaaacttcaagagctgtgtttgaagaatctgaacgat	TTGGCGACCATG	ATCCACCGGTACCATGGCTAGCTTGGCGACCATGcaaatgctcgcatgccgcgacGAGgttgaaGAGGAGctccatcgccatctgatcgagcatttgaatgccgagatcgtcctgcacGAGatcGAGgatgtgaatattgccgtggagtggatccgcGAGGAGctcctctatatccgcgctctgaagaatcctGAGcattacgggtttgctGAGggcttgaataaagatggcattgaagccaaacttcaagagctgtgtttgaagaatctgaacgatTCTAGCGGAGGATCTAGCGGAGG	3_4778_st_to_e_dna_repair_peptides_9NATG	HFM1	248.0	0.6693548387096774	2.2505576737915365
319	0.0	233.0	56.0	0.0	9.0	233.0	hblOligo174555_Cat2	319	NM_1017975	16.0	GATAAGTACATTCAAATGCTCGCATGCCGCGACACTGTTGAAAGTTCCCTCCATCGCCATCTGATCGAGCATTTGAATGCCGAGATCGTCCTGCACACAATCACTGATGTGAATATTGCCGTGGAGTGGATCCGCTCTACACTCCTCTATATCCGCGCTCTGAAGAATCCTTCCCATTACGGGTTTGCTAGTGGCTTGAATAAAGATGGCATTGAAGCCAAACTTCAAGAGCTGTGTTTGAAGAATCTGAACGATTCTAGCGGAGGATCTAGCGGAGG	gataagtacattcaaatgctcgcatgccgcgacactgttgaaagttccctccatcgccatctgatcgagcatttgaatgccgagatcgtcctgcacacaatcactgatgtgaatattgccgtggagtggatccgctctacactcctctatatccgcgctctgaagaatccttcccattacgggtttgctagtggcttgaataaagatggcattgaagccaaacttcaagagctgtgtttgaagaatctgaacgat		ATCCACCGGTACCATGGCTAGCgataagtacattcaaatgctcgcatgccgcgacactgttgaaagttccctccatcgccatctgatcgagcatttgaatgccgagatcgtcctgcacacaatcactgatgtgaatattgccgtggagtggatccgctctacactcctctatatccgcgctctgaagaatccttcccattacgggtttgctagtggcttgaataaagatggcattgaagccaaacttcaagagctgtgtttgaagaatctgaacgatTCTAGCGGAGGATCTAGCGGAGG	2_wt_dna_repair_peptides	HFM1	289.0	0.8062283737024222	2.970975895529798
320	0.0	11.0	10.0	0.0	0.0	11.0	hblOligo46871_Cat3	320	NM_1017975	17.0	GTCGTCTTAATGTATATCCGCGCTCTGAAGAATCCTGAGCATTACGGGTTTGCTGAGGGCTTGAATAAAGATGGCATTGAAGCCAAACTTCAAGAGCTGTGTTTGAAGAATCTGAACGATCTTGAGGAGCTTGACCTTATTAAGATGGATGAAGGGGTTAATTTTAAGCCAGAGGAAGCAGGTCGCCTGATGGCCTGGTATTATATCGAGTTTGAGGAGGTGAAGAAGTTTTATGAGATCGAGGGCAAAGAAGAGTCTAGCGGAGGATCTAGCGGAGG	GTCGTCTTAATGtatatccgcgctctgaagaatcctGAGcattacgggtttgctGAGggcttgaataaagatggcattgaagccaaacttcaagagctgtgtttgaagaatctgaacgatcttGAGGAGcttgaccttattaagatggatgaaggggttaattttaagccaGAGgaagcaggtcgcctgatggcctggtattatatcGAGtttgagGAGgtgaagaagttttatGAGatcGAGggcaaagaaGAG	GTCGTCTTAATG	ATCCACCGGTACCATGGCTAGCGTCGTCTTAATGtatatccgcgctctgaagaatcctGAGcattacgggtttgctGAGggcttgaataaagatggcattgaagccaaacttcaagagctgtgtttgaagaatctgaacgatcttGAGGAGcttgaccttattaagatggatgaaggggttaattttaagccaGAGgaagcaggtcgcctgatggcctggtattatatcGAGtttgagGAGgtgaagaagttttatGAGatcGAGggcaaagaaGAGTCTAGCGGAGGATCTAGCGGAGG	3_4778_st_to_e_dna_repair_peptides_9NATG	HFM1	21.0	0.5238095238095238	1.6405993125035716
321	0.0	47.0	573.0	0.0	3.0	47.0	hblOligo46871_Cat2	321	NM_1017975	17.0	TCTACACTCCTCTATATCCGCGCTCTGAAGAATCCTTCCCATTACGGGTTTGCTAGTGGCTTGAATAAAGATGGCATTGAAGCCAAACTTCAAGAGCTGTGTTTGAAGAATCTGAACGATCTTTCATCTCTTGACCTTATTAAGATGGATGAAGGGGTTAATTTTAAGCCAACAGAAGCAGGTCGCCTGATGGCCTGGTATTATATCACCTTTGAGACCGTGAAGAAGTTTTATACCATCTCAGGCAAAGAAACTTCTAGCGGAGGATCTAGCGGAGG	tctacactcctctatatccgcgctctgaagaatccttcccattacgggtttgctagtggcttgaataaagatggcattgaagccaaacttcaagagctgtgtttgaagaatctgaacgatctttcatctcttgaccttattaagatggatgaaggggttaattttaagccaacagaagcaggtcgcctgatggcctggtattatatcacctttgagaccgtgaagaagttttataccatctcaggcaaagaaact		ATCCACCGGTACCATGGCTAGCtctacactcctctatatccgcgctctgaagaatccttcccattacgggtttgctagtggcttgaataaagatggcattgaagccaaacttcaagagctgtgtttgaagaatctgaacgatctttcatctcttgaccttattaagatggatgaaggggttaattttaagccaacagaagcaggtcgcctgatggcctggtattatatcacctttgagaccgtgaagaagttttataccatctcaggcaaagaaactTCTAGCGGAGGATCTAGCGGAGG	2_wt_dna_repair_peptides	HFM1	620.0	0.07580645161290323	-0.9554489823054344
324	0.0	292.0	87.0	0.0	4.0	292.0	hblOligo46872_Cat3	324	NM_1017975	19.0	TGGATCACCATGGGTTGCAAGGAGTTCTTGGATATCCAGCTGCGCATCAATGAAAAAAAAGAGTTGAACGAGCTTAACAAGGACCCTAACCGCATTGAGATTCGCTTCCCTATGGAAGGGCGCATCAAGGAGCGCGAAATGAAGGTTAACTGTCTCATTCAGGCCCAGCTGGGTTGCATTCCAATCCAAGATTTTGCCCTGGAGCAGGATGAGGCAAAAATTTTCCGCCACGGTGAGCGCATTGAGCGCTGGCTTTCTAGCGGAGGATCTAGCGGAGG	TGGATCACCATGggttgcaaggagttcttggatatccagctgcgcatcaatgaaaaaaaaGAGttgaacGAGcttaacaaggaccctaaccgcattGAGattcgcttccctatggaagggcgcatcaagGAGcgcgaaatgaaggttaactgtctcattcaggcccagctgggttgcattccaatccaagattttgccctgGAGcaggatGAGgcaaaaattttccgccacggtGAGcgcattGAGcgctggctt	TGGATCACCATG	ATCCACCGGTACCATGGCTAGCTGGATCACCATGggttgcaaggagttcttggatatccagctgcgcatcaatgaaaaaaaaGAGttgaacGAGcttaacaaggaccctaaccgcattGAGattcgcttccctatggaagggcgcatcaagGAGcgcgaaatgaaggttaactgtctcattcaggcccagctgggttgcattccaatccaagattttgccctgGAGcaggatGAGgcaaaaattttccgccacggtGAGcgcattGAGcgctggcttTCTAGCGGAGGATCTAGCGGAGG	3_4778_st_to_e_dna_repair_peptides_9NATG	HFM1	379.0	0.7704485488126649	2.7561348163129447
325	0.0	413.0	3022.0	0.0	7.0	413.0	hblOligo46872_Cat2	325	NM_1017975	19.0	ACTCTCATCGCCGGTTGCAAGGAGTTCTTGGATATCCAGCTGCGCATCAATGAAAAAAAAACATTGAACACTCTTAACAAGGACCCTAACCGCATTACTATTCGCTTCCCTATGGAAGGGCGCATCAAGACTCGCGAAATGAAGGTTAACTGTCTCATTCAGGCCCAGCTGGGTTGCATTCCAATCCAAGATTTTGCCCTGACTCAGGATACTGCAAAAATTTTCCGCCACGGTTCACGCATTACACGCTGGCTTTCTAGCGGAGGATCTAGCGGAGG	actctcatcgccggttgcaaggagttcttggatatccagctgcgcatcaatgaaaaaaaaacattgaacactcttaacaaggaccctaaccgcattactattcgcttccctatggaagggcgcatcaagactcgcgaaatgaaggttaactgtctcattcaggcccagctgggttgcattccaatccaagattttgccctgactcaggatactgcaaaaattttccgccacggttcacgcattacacgctggctt		ATCCACCGGTACCATGGCTAGCactctcatcgccggttgcaaggagttcttggatatccagctgcgcatcaatgaaaaaaaaacattgaacactcttaacaaggaccctaaccgcattactattcgcttccctatggaagggcgcatcaagactcgcgaaatgaaggttaactgtctcattcaggcccagctgggttgcattccaatccaagattttgccctgactcaggatactgcaaaaattttccgccacggttcacgcattacacgctggcttTCTAGCGGAGGATCTAGCGGAGG	2_wt_dna_repair_peptides	HFM1	3435.0	0.12023289665211062	-0.4449374171724054
326	0.0	545.0	6382.0	0.0	27.0	545.0	hblOligo174557_Cat3	326	NM_1017975	20.0	TCTATGCGTATGAACTGTCTCATTCAGGCCCAGCTGGGTTGCATTCCAATCCAAGATTTTGCCCTGGAGCAGGATGAGGCAAAAATTTTCCGCCACGGTGAGCGCATTGAGCGCTGGCTTGAGGACTTTGTGGCTGCACAGGAGAAAAAGTTTGCTGTCCTGCTCAACGAGCTCATTTTGGCAAAGTGTTTCCGCTGCAAACTCTGGGAAAATGAGCTTCACGTTGAGAAACAACTCGAAAAAATCGGCATTGAGTCTAGCGGAGGATCTAGCGGAGG	TCTATGCGTATGaactgtctcattcaggcccagctgggttgcattccaatccaagattttgccctgGAGcaggatGAGgcaaaaattttccgccacggtGAGcgcattGAGcgctggcttGAGgactttgtggctgcacaggagaaaaagtttgctgtcctgctcaacGAGctcattttggcaaagtgtttccgctgcaaactctgggaaaatGAGcttcacgttGAGaaacaactcgaaaaaatcggcattGAG	TCTATGCGTATG	ATCCACCGGTACCATGGCTAGCTCTATGCGTATGaactgtctcattcaggcccagctgggttgcattccaatccaagattttgccctgGAGcaggatGAGgcaaaaattttccgccacggtGAGcgcattGAGcgctggcttGAGgactttgtggctgcacaggagaaaaagtttgctgtcctgctcaacGAGctcattttggcaaagtgtttccgctgcaaactctgggaaaatGAGcttcacgttGAGaaacaactcgaaaaaatcggcattGAGTCTAGCGGAGGATCTAGCGGAGG	3_4778_st_to_e_dna_repair_peptides_9NATG	HFM1	6927.0	0.07867763822722679	-0.9151618794756984
328	0.0	14.0	99.0	0.0	0.0	14.0	hblOligo46873_Cat3	328	NM_1017975	21.0	GTCATGCTCATGAAGTTTGCTGTCCTGCTCAACGAGCTCATTTTGGCAAAGTGTTTCCGCTGCAAACTCTGGGAAAATGAGCTTCACGTTGAGAAACAACTCGAAAAAATCGGCATTGAGTTGGAGAACGCTATCGTTAACGCTGGCCTGGAGGAGTTTAAAAAAATCGAAGAGGAGGACGCCCGCGAACTCGAACTTATCTTGAACCGCCACCCTCCTTTCGGTGAGCAGATCAAAGAAGAGGTTATGTATCTGTCTAGCGGAGGATCTAGCGGAGG	GTCATGCTCATGaagtttgctgtcctgctcaacGAGctcattttggcaaagtgtttccgctgcaaactctgggaaaatGAGcttcacgttGAGaaacaactcgaaaaaatcggcattGAGttgGAGaacgctatcgttaacgctggcctgGAGGAGtttaaaaaaatcgaagagGAGgacgcccgcgaactcgaacttatcttgaaccgccaccctcctttcggtGAGcagatcaaagaaGAGgttatgtatctg	GTCATGCTCATG	ATCCACCGGTACCATGGCTAGCGTCATGCTCATGaagtttgctgtcctgctcaacGAGctcattttggcaaagtgtttccgctgcaaactctgggaaaatGAGcttcacgttGAGaaacaactcgaaaaaatcggcattGAGttgGAGaacgctatcgttaacgctggcctgGAGGAGtttaaaaaaatcgaagagGAGgacgcccgcgaactcgaacttatcttgaaccgccaccctcctttcggtGAGcagatcaaagaaGAGgttatgtatctgTCTAGCGGAGGATCTAGCGGAGG	3_4778_st_to_e_dna_repair_peptides_9NATG	HFM1	113.0	0.12389380530973451	-0.41077338782008477
329	0.0	3.0	1099.0	1.0	3.0	3.0	hblOligo46873_Cat2	329	NM_1017975	21.0	GCACAGGAGAAAAAGTTTGCTGTCCTGCTCAACTCTCTCATTTTGGCAAAGTGTTTCCGCTGCAAACTCTGGGAAAATTCCCTTCACGTTAGTAAACAACTCGAAAAAATCGGCATTACTTTGAGTAACGCTATCGTTAACGCTGGCCTGACTTCATTTAAAAAAATCGAAGAGACAGACGCCCGCGAACTCGAACTTATCTTGAACCGCCACCCTCCTTTCGGTACACAGATCAAAGAAACTGTTATGTATCTGTCTAGCGGAGGATCTAGCGGAGG	gcacaggagaaaaagtttgctgtcctgctcaactctctcattttggcaaagtgtttccgctgcaaactctgggaaaattcccttcacgttagtaaacaactcgaaaaaatcggcattactttgagtaacgctatcgttaacgctggcctgacttcatttaaaaaaatcgaagagacagacgcccgcgaactcgaacttatcttgaaccgccaccctcctttcggtacacagatcaaagaaactgttatgtatctg		ATCCACCGGTACCATGGCTAGCgcacaggagaaaaagtttgctgtcctgctcaactctctcattttggcaaagtgtttccgctgcaaactctgggaaaattcccttcacgttagtaaacaactcgaaaaaatcggcattactttgagtaacgctatcgttaacgctggcctgacttcatttaaaaaaatcgaagagacagacgcccgcgaactcgaacttatcttgaaccgccaccctcctttcggtacacagatcaaagaaactgttatgtatctgTCTAGCGGAGGATCTAGCGGAGG	2_wt_dna_repair_peptides	HFM1	1102.0	0.0027223230490018148	-4.358254533036265
330	0.0	235.0	4030.0	0.0	39.0	235.0	hblOligo174558_Cat3	330	NM_1017975	22.0	GGAATAGCTATGCTGGAGGAGTTTAAAAAAATCGAAGAGGAGGACGCCCGCGAACTCGAACTTATCTTGAACCGCCACCCTCCTTTCGGTGAGCAGATCAAAGAAGAGGTTATGTATCTGCCTAAATACGAACTTAAGGTGGAACAAATTGAGCGCTACGAGGACGAGGAGGCTGAAATCCTTGTTGAGGTCATCTTGCGCAACTTTGAACAATTGCAGGAGAAACGCGAGGCCGAGGATGAGCACTATGTGGAGTCTAGCGGAGGATCTAGCGGAGG	GGAATAGCTATGctgGAGGAGtttaaaaaaatcgaagagGAGgacgcccgcgaactcgaacttatcttgaaccgccaccctcctttcggtGAGcagatcaaagaaGAGgttatgtatctgcctaaatacgaacttaaggtggaacaaattGAGcgctacGAGgacGAGGAGgctgaaatccttgttGAGgtcatcttgcgcaactttgaacaattgcagGAGaaacgcGAGgccGAGgatGAGcactatgtgGAG	GGAATAGCTATG	ATCCACCGGTACCATGGCTAGCGGAATAGCTATGctgGAGGAGtttaaaaaaatcgaagagGAGgacgcccgcgaactcgaacttatcttgaaccgccaccctcctttcggtGAGcagatcaaagaaGAGgttatgtatctgcctaaatacgaacttaaggtggaacaaattGAGcgctacGAGgacGAGGAGgctgaaatccttgttGAGgtcatcttgcgcaactttgaacaattgcagGAGaaacgcGAGgccGAGgatGAGcactatgtgGAGTCTAGCGGAGGATCTAGCGGAGG	3_4778_st_to_e_dna_repair_peptides_9NATG	HFM1	4265.0	0.05509964830011723	-1.296647008097323
332	0.0	159.0	136.0	0.0	0.0	159.0	hblOligo46874_Cat3	332	NM_1017975	23.0	GCGACTTGGATGATTGAGCGCTACGAGGACGAGGAGGCTGAAATCCTTGTTGAGGTCATCTTGCGCAACTTTGAACAATTGCAGGAGAAACGCGAGGCCGAGGATGAGCACTATGTGGAGCTGATCATCGGGGACGCTGATAATCAAGTGGTCTACCTCCATAAAATCGAGGATGAGGTCCTGTTGAAAGCCGGCGAGTGGGCTAAGAAAATTGCTGTGAAGCGCGCATTGAAGGAGGAAGATTTGGAGATTAACTCTAGCGGAGGATCTAGCGGAGG	GCGACTTGGATGattGAGcgctacGAGgacGAGGAGgctgaaatccttgttGAGgtcatcttgcgcaactttgaacaattgcagGAGaaacgcGAGgccGAGgatGAGcactatgtgGAGctgatcatcggggacgctgataatcaagtggtctacctccataaaatcGAGgatGAGgtcctgttgaaagccggcGAGtgggctaagaaaattgctgtgaagcgcgcattgaagGAGgaagatttgGAGattaac	GCGACTTGGATG	ATCCACCGGTACCATGGCTAGCGCGACTTGGATGattGAGcgctacGAGgacGAGGAGgctgaaatccttgttGAGgtcatcttgcgcaactttgaacaattgcagGAGaaacgcGAGgccGAGgatGAGcactatgtgGAGctgatcatcggggacgctgataatcaagtggtctacctccataaaatcGAGgatGAGgtcctgttgaaagccggcGAGtgggctaagaaaattgctgtgaagcgcgcattgaagGAGgaagatttgGAGattaacTCTAGCGGAGGATCTAGCGGAGG	3_4778_st_to_e_dna_repair_peptides_9NATG	HFM1	295.0	0.5389830508474577	1.7015384491834264
333	0.0	106.0	181.0	0.0	0.0	106.0	hblOligo46874_Cat2	333	NM_1017975	23.0	AAGGTGGAACAAATTACACGCTACAGCGACACAACTGCTGAAATCCTTGTTACCGTCATCTTGCGCAACTTTGAACAATTGCAGACCAAACGCACCGCCTCCGATTCACACTATGTGACTCTGATCATCGGGGACGCTGATAATCAAGTGGTCTACCTCCATAAAATCACTGATTCTGTCCTGTTGAAAGCCGGCTCTTGGGCTAAGAAAATTGCTGTGAAGCGCGCATTGAAGAGTGAAGATTTGTCAATTAACTCTAGCGGAGGATCTAGCGGAGG	aaggtggaacaaattacacgctacagcgacacaactgctgaaatccttgttaccgtcatcttgcgcaactttgaacaattgcagaccaaacgcaccgcctccgattcacactatgtgactctgatcatcggggacgctgataatcaagtggtctacctccataaaatcactgattctgtcctgttgaaagccggctcttgggctaagaaaattgctgtgaagcgcgcattgaagagtgaagatttgtcaattaac		ATCCACCGGTACCATGGCTAGCaaggtggaacaaattacacgctacagcgacacaactgctgaaatccttgttaccgtcatcttgcgcaactttgaacaattgcagaccaaacgcaccgcctccgattcacactatgtgactctgatcatcggggacgctgataatcaagtggtctacctccataaaatcactgattctgtcctgttgaaagccggctcttgggctaagaaaattgctgtgaagcgcgcattgaagagtgaagatttgtcaattaacTCTAGCGGAGGATCTAGCGGAGG	2_wt_dna_repair_peptides	HFM1	287.0	0.3693379790940767	1.0102311955454881
334	0.0	326.0	470.0	0.0	3.0	326.0	hblOligo174559_Cat3	334	NM_1017975	24.0	CTGAGAGTCATGGTGGTCTACCTCCATAAAATCGAGGATGAGGTCCTGTTGAAAGCCGGCGAGTGGGCTAAGAAAATTGCTGTGAAGCGCGCATTGAAGGAGGAAGATTTGGAGATTAACTTGATTGAGGAGGAATTTGTTGGTTTGGATATTCAGCAAAAGCTCGAGGTTTTTTATCTTGAGCCTAAACGCTTCGGGAACCAGATTGAGATGCAGCGCAAGGAGGAGGAGCAAATCGAGCACGAGAAGCACGAGTCTAGCGGAGGATCTAGCGGAGG	CTGAGAGTCATGgtggtctacctccataaaatcGAGgatGAGgtcctgttgaaagccggcGAGtgggctaagaaaattgctgtgaagcgcgcattgaagGAGgaagatttgGAGattaacttgattGAGGAGgaatttgttggtttggatattcagcaaaagctcGAGgttttttatcttgagcctaaacgcttcgggaaccagattGAGatgcagcgcaagGAGgagGAGcaaatcGAGcacGAGaagcacGAG	CTGAGAGTCATG	ATCCACCGGTACCATGGCTAGCCTGAGAGTCATGgtggtctacctccataaaatcGAGgatGAGgtcctgttgaaagccggcGAGtgggctaagaaaattgctgtgaagcgcgcattgaagGAGgaagatttgGAGattaacttgattGAGGAGgaatttgttggtttggatattcagcaaaagctcGAGgttttttatcttgagcctaaacgcttcgggaaccagattGAGatgcagcgcaagGAGgagGAGcaaatcGAGcacGAGaagcacGAGTCTAGCGGAGGATCTAGCGGAGG	3_4778_st_to_e_dna_repair_peptides_9NATG	HFM1	796.0	0.40954773869346733	1.17945381936185
335	0.0	2585.0	58696.0	8.0	187.0	2585.0	hblOligo174559_Cat2	335	NM_1017975	24.0	GCTGATAATCAAGTGGTCTACCTCCATAAAATCACTGATTCTGTCCTGTTGAAAGCCGGCTCTTGGGCTAAGAAAATTGCTGTGAAGCGCGCATTGAAGAGTGAAGATTTGTCAATTAACTTGATTAGTTCTGAATTTGTTGGTTTGGATATTCAGCAAAAGCTCACCGTTTTTTATCTTGAGCCTAAACGCTTCGGGAACCAGATTACTATGCAGCGCAAGTCAGAGACCCAAATCAGTCACAGCAAGCACTCCTCTAGCGGAGGATCTAGCGGAGG	gctgataatcaagtggtctacctccataaaatcactgattctgtcctgttgaaagccggctcttgggctaagaaaattgctgtgaagcgcgcattgaagagtgaagatttgtcaattaacttgattagttctgaatttgttggtttggatattcagcaaaagctcaccgttttttatcttgagcctaaacgcttcgggaaccagattactatgcagcgcaagtcagagacccaaatcagtcacagcaagcactcc		ATCCACCGGTACCATGGCTAGCgctgataatcaagtggtctacctccataaaatcactgattctgtcctgttgaaagccggctcttgggctaagaaaattgctgtgaagcgcgcattgaagagtgaagatttgtcaattaacttgattagttctgaatttgttggtttggatattcagcaaaagctcaccgttttttatcttgagcctaaacgcttcgggaaccagattactatgcagcgcaagtcagagacccaaatcagtcacagcaagcactccTCTAGCGGAGGATCTAGCGGAGG	2_wt_dna_repair_peptides	HFM1	61281.0	0.04218273200502603	-1.577356940752054
336	0.0	76.0	126.0	0.0	0.0	76.0	hblOligo46875_Cat3	336	NM_1017975	25.0	ATATGTGATATGGATATTCAGCAAAAGCTCGAGGTTTTTTATCTTGAGCCTAAACGCTTCGGGAACCAGATTGAGATGCAGCGCAAGGAGGAGGAGCAAATCGAGCACGAGAAGCACGAGGATATTGAGGAGATTGCTGGCCCAAACAAGGGCGAGGAGGCAGAGAAAAAGCCTGGCAACCGCGAATGCAATCACCTCTGCAAAGAGAAGCACGAGTGTGGTCATGACTGCTGCAAGATCGGTGTGGCACAAAAATCTAGCGGAGGATCTAGCGGAGG	ATATGTGATATGgatattcagcaaaagctcGAGgttttttatcttgagcctaaacgcttcgggaaccagattGAGatgcagcgcaagGAGgagGAGcaaatcGAGcacGAGaagcacGAGgatattGAGGAGattgctggcccaaacaagggcGAGGAGgcaGAGaaaaagcctggcaaccgcgaatgcaatcacctctgcaaaGAGaagcacGAGtgtggtcatgactgctgcaagatcggtgtggcacaaaaa	ATATGTGATATG	ATCCACCGGTACCATGGCTAGCATATGTGATATGgatattcagcaaaagctcGAGgttttttatcttgagcctaaacgcttcgggaaccagattGAGatgcagcgcaagGAGgagGAGcaaatcGAGcacGAGaagcacGAGgatattGAGGAGattgctggcccaaacaagggcGAGGAGgcaGAGaaaaagcctggcaaccgcgaatgcaatcacctctgcaaaGAGaagcacGAGtgtggtcatgactgctgcaagatcggtgtggcacaaaaaTCTAGCGGAGGATCTAGCGGAGG	3_4778_st_to_e_dna_repair_peptides_9NATG	HFM1	202.0	0.37623762376237624	1.0397405660340997
337	0.0	0.0	29.0	0.0	0.0	0.0	hblOligo46875_Cat2	337	NM_1017975	25.0	TTTGTTGGTTTGGATATTCAGCAAAAGCTCACCGTTTTTTATCTTGAGCCTAAACGCTTCGGGAACCAGATTACTATGCAGCGCAAGTCAGAGACCCAAATCAGTCACAGCAAGCACTCCGATATTAGTACAATTGCTGGCCCAAACAAGGGCACTACCGCAAGTAAAAAGCCTGGCAACCGCGAATGCAATCACCTCTGCAAATCAAAGCACACCTGTGGTCATGACTGCTGCAAGATCGGTGTGGCACAAAAATCTAGCGGAGGATCTAGCGGAGG	tttgttggtttggatattcagcaaaagctcaccgttttttatcttgagcctaaacgcttcgggaaccagattactatgcagcgcaagtcagagacccaaatcagtcacagcaagcactccgatattagtacaattgctggcccaaacaagggcactaccgcaagtaaaaagcctggcaaccgcgaatgcaatcacctctgcaaatcaaagcacacctgtggtcatgactgctgcaagatcggtgtggcacaaaaa		ATCCACCGGTACCATGGCTAGCtttgttggtttggatattcagcaaaagctcaccgttttttatcttgagcctaaacgcttcgggaaccagattactatgcagcgcaagtcagagacccaaatcagtcacagcaagcactccgatattagtacaattgctggcccaaacaagggcactaccgcaagtaaaaagcctggcaaccgcgaatgcaatcacctctgcaaatcaaagcacacctgtggtcatgactgctgcaagatcggtgtggcacaaaaaTCTAGCGGAGGATCTAGCGGAGG	2_wt_dna_repair_peptides	HFM1	29.0	0.0
342	0.0	23.0	345.0	2.0	1.0	23.0	hblOligo174561_Cat3	342	NM_1017975	28.0	CGTTGTTCCATGGAGATCGAGCGCGAGGAGTACCTGAACATCGAGGAACTCCCAATCATGGAACAATGGGACCAACCTGAAATTTATGGGAAGGTGCGCCAAGAGCCAGAGGAGTACCAAGATAAGGAGGTTCTCAACGTCAACTTCGAATTGGGGAACGAAGTGTGGGATGACTTTGATGACGAGAACCTTGAAGTGGAGGAGTTCGAGGAGGATGAGGAAAAAGAGAAAATCGAGGGTTTCGGCAACGAGCTCTCTAGCGGAGGATCTAGCGGAGG	CGTTGTTCCATGGAGatcGAGcgcGAGgagtacctgaacatcGAGgaactcccaatcatggaacaatgggaccaacctgaaatttatgggaaggtgcgccaagagccaGAGgagtaccaagataaggaggttctcaacgtcaacttcgaattggggaacgaagtgtgggatgactttgatgacgagaaccttgaagtgGAGGAGttcGAGGAGgatGAGgaaaaaGAGaaaatcGAGggtttcggcaacGAGctc	CGTTGTTCCATG	ATCCACCGGTACCATGGCTAGCCGTTGTTCCATGGAGatcGAGcgcGAGgagtacctgaacatcGAGgaactcccaatcatggaacaatgggaccaacctgaaatttatgggaaggtgcgccaagagccaGAGgagtaccaagataaggaggttctcaacgtcaacttcgaattggggaacgaagtgtgggatgactttgatgacgagaaccttgaagtgGAGGAGttcGAGGAGgatGAGgaaaaaGAGaaaatcGAGggtttcggcaacGAGctcTCTAGCGGAGGATCTAGCGGAGG	3_4778_st_to_e_dna_repair_peptides_9NATG	HFM1	368.0	0.0625	-1.1627610684029634
343	0.0	1221.0	2743.0	2.0	38.0	1221.0	hblOligo174561_Cat2	343	NM_1017975	28.0	CCAAGCCTGCCATCTATCAGTCGCAGCGAGTACCTGAACATCAGCGAACTCCCAATCATGGAACAATGGGACCAACCTGAAATTTATGGGAAGGTGCGCCAAGAGCCATCCGAGTACCAAGATAAGGAGGTTCTCAACGTCAACTTCGAATTGGGGAACGAAGTGTGGGATGACTTTGATGACGAGAACCTTGAAGTGACAAGCTTCAGTACAGATACCGAAAAAACCAAAATCTCCGGTTTCGGCAACACCCTCTCTAGCGGAGGATCTAGCGGAGG	ccaagcctgccatctatcagtcgcagcgagtacctgaacatcagcgaactcccaatcatggaacaatgggaccaacctgaaatttatgggaaggtgcgccaagagccatccgagtaccaagataaggaggttctcaacgtcaacttcgaattggggaacgaagtgtgggatgactttgatgacgagaaccttgaagtgacaagcttcagtacagataccgaaaaaaccaaaatctccggtttcggcaacaccctc		ATCCACCGGTACCATGGCTAGCccaagcctgccatctatcagtcgcagcgagtacctgaacatcagcgaactcccaatcatggaacaatgggaccaacctgaaatttatgggaaggtgcgccaagagccatccgagtaccaagataaggaggttctcaacgtcaacttcgaattggggaacgaagtgtgggatgactttgatgacgagaaccttgaagtgacaagcttcagtacagataccgaaaaaaccaaaatctccggtttcggcaacaccctcTCTAGCGGAGGATCTAGCGGAGG	2_wt_dna_repair_peptides	HFM1	3964.0	0.3080221997981836	0.7359071158723479
344	0.0	384.0	1106.0	0.0	10.0	384.0	hblOligo46877_Cat3	344	NM_1017975	29.0	AAAAGGCTTATGGAATTGGGGAACGAAGTGTGGGATGACTTTGATGACGAGAACCTTGAAGTGGAGGAGTTCGAGGAGGATGAGGAAAAAGAGAAAATCGAGGGTTTCGGCAACGAGCTCGAGGAGGAGGAGCGCGGGGAGAAACTCCCACTTCAGGAGGAGAAAGAGAAGTTCCAACGCGAAATGGAGAATGAGTTCGTGGAGGAGCACGAGATGGAGGATATCGAGCTCGAGAATGAGGCCATGCCAAAATTCTCTAGCGGAGGATCTAGCGGAGG	AAAAGGCTTATGgaattggggaacgaagtgtgggatgactttgatgacgagaaccttgaagtgGAGGAGttcGAGGAGgatGAGgaaaaaGAGaaaatcGAGggtttcggcaacGAGctcGAGGAGGAGGAGcgcgggGAGaaactcccacttcaggagGAGaaaGAGaagttccaacgcgaaatgGAGaatGAGttcgtgGAGGAGcacgagatgGAGgatatcGAGctcGAGaatGAGgccatgccaaaattc	AAAAGGCTTATG	ATCCACCGGTACCATGGCTAGCAAAAGGCTTATGgaattggggaacgaagtgtgggatgactttgatgacgagaaccttgaagtgGAGGAGttcGAGGAGgatGAGgaaaaaGAGaaaatcGAGggtttcggcaacGAGctcGAGGAGGAGGAGcgcgggGAGaaactcccacttcaggagGAGaaaGAGaagttccaacgcgaaatgGAGaatGAGttcgtgGAGGAGcacgagatgGAGgatatcGAGctcGAGaatGAGgccatgccaaaattcTCTAGCGGAGGATCTAGCGGAGG	3_4778_st_to_e_dna_repair_peptides_9NATG	HFM1	1490.0	0.25771812080536916	0.4874265032046936
345	0.0	330.0	908.0	0.0	4.0	330.0	hblOligo46877_Cat2	345	NM_1017975	29.0	AACGTCAACTTCGAATTGGGGAACGAAGTGTGGGATGACTTTGATGACGAGAACCTTGAAGTGACAAGCTTCAGTACAGATACCGAAAAAACCAAAATCTCCGGTTTCGGCAACACCCTCTCCTCTTCCACACGCGGGTCCAAACTCCCACTTCAGGAGTCTAAATCCAAGTTCCAACGCGAAATGTCTAATAGCTTCGTGTCCTCCCACGAGATGTCAGATATCAGCCTCTCAAATTCAGCCATGCCAAAATTCTCTAGCGGAGGATCTAGCGGAGG	aacgtcaacttcgaattggggaacgaagtgtgggatgactttgatgacgagaaccttgaagtgacaagcttcagtacagataccgaaaaaaccaaaatctccggtttcggcaacaccctctcctcttccacacgcgggtccaaactcccacttcaggagtctaaatccaagttccaacgcgaaatgtctaatagcttcgtgtcctcccacgagatgtcagatatcagcctctcaaattcagccatgccaaaattc		ATCCACCGGTACCATGGCTAGCaacgtcaacttcgaattggggaacgaagtgtgggatgactttgatgacgagaaccttgaagtgacaagcttcagtacagataccgaaaaaaccaaaatctccggtttcggcaacaccctctcctcttccacacgcgggtccaaactcccacttcaggagtctaaatccaagttccaacgcgaaatgtctaatagcttcgtgtcctcccacgagatgtcagatatcagcctctcaaattcagccatgccaaaattcTCTAGCGGAGGATCTAGCGGAGG	2_wt_dna_repair_peptides	HFM1	1238.0	0.2665589660743134	0.5331374085584792
347	0.0	3.0	218.0	1.0	0.0	3.0	hblOligo174562_Cat2	347	NM_1017975	30.0	GGGTCCAAACTCCCACTTCAGGAGTCTAAATCCAAGTTCCAACGCGAAATGTCTAATAGCTTCGTGTCCTCCCACGAGATGTCAGATATCAGCCTCTCAAATTCAGCCATGCCAAAATTCTCTGCTTCATCCATGACTAAGCTCCCACAACAGGCCGGCAATGCCGTGATCGTTCACTTTCAAGAACGCAAACCTCAAAACCTTAGCCCAGAGATCGAGAAGCAATGCTTCACTTTCTCTGAGAAGAACCCAAATTCTAGCGGAGGATCTAGCGGAGG	gggtccaaactcccacttcaggagtctaaatccaagttccaacgcgaaatgtctaatagcttcgtgtcctcccacgagatgtcagatatcagcctctcaaattcagccatgccaaaattctctgcttcatccatgactaagctcccacaacaggccggcaatgccgtgatcgttcactttcaagaacgcaaacctcaaaaccttagcccagagatcgagaagcaatgcttcactttctctgagaagaacccaaat		ATCCACCGGTACCATGGCTAGCgggtccaaactcccacttcaggagtctaaatccaagttccaacgcgaaatgtctaatagcttcgtgtcctcccacgagatgtcagatatcagcctctcaaattcagccatgccaaaattctctgcttcatccatgactaagctcccacaacaggccggcaatgccgtgatcgttcactttcaagaacgcaaacctcaaaaccttagcccagagatcgagaagcaatgcttcactttctctgagaagaacccaaatTCTAGCGGAGGATCTAGCGGAGG	2_wt_dna_repair_peptides	HFM1	221.0	0.013574660633484163	-2.740593641421733
349	0.0	409.0	849.0	1.0	3.0	409.0	hblOligo46878_Cat2	349	NM_1017975	31.0	ACTAAGCTCCCACAACAGGCCGGCAATGCCGTGATCGTTCACTTTCAAGAACGCAAACCTCAAAACCTTAGCCCAGAGATCGAGAAGCAATGCTTCACTTTCTCTGAGAAGAACCCAAATTCATCTAATTATAAAAAAGTCGACTTCTTCATTCGCAACAGTGAATGCAAAAAGGAGGTTGACTTTTCAATGTACCACCCTGATGACGAAGCAGACGAGATGAAAAGCCTCTTGGGCATCTTTGACGGGATTTTCTCTAGCGGAGGATCTAGCGGAGG	actaagctcccacaacaggccggcaatgccgtgatcgttcactttcaagaacgcaaacctcaaaaccttagcccagagatcgagaagcaatgcttcactttctctgagaagaacccaaattcatctaattataaaaaagtcgacttcttcattcgcaacagtgaatgcaaaaaggaggttgacttttcaatgtaccaccctgatgacgaagcagacgagatgaaaagcctcttgggcatctttgacgggattttc		ATCCACCGGTACCATGGCTAGCactaagctcccacaacaggccggcaatgccgtgatcgttcactttcaagaacgcaaacctcaaaaccttagcccagagatcgagaagcaatgcttcactttctctgagaagaacccaaattcatctaattataaaaaagtcgacttcttcattcgcaacagtgaatgcaaaaaggaggttgacttttcaatgtaccaccctgatgacgaagcagacgagatgaaaagcctcttgggcatctttgacgggattttcTCTAGCGGAGGATCTAGCGGAGG	2_wt_dna_repair_peptides	HFM1	1258.0	0.3251192368839428	0.8149451024307013
351	0.0	431.0	2566.0	0.0	4.0	431.0	hblOligo252047_Cat2	351	NM_1018112	1.0	TGGCTGTTTCGCAATTTGTGCTGCCTGTGCGAACAAATGGAAGCTTCTTGTCAGCACGCAGACGTGGCACGCGCAATGCTCAGCGATTTTGTTCAAATGTTCGTCCTCCGCGGCTTTCAGAAAAATAGCGACCTCCGCCGCACTGTGGAACCTGAGAAGATGCCTCAGGTTACTGTGGACGTCCTTCAACGCATGCTCATTTTTGCTCTCGACGCACTGGCTGCCGGGGTGCAAGAAGAGTCCTCAACTCATAAGTCTAGCGGAGGATCTAGCGGAGG	tggctgtttcgcaatttgtgctgcctgtgcgaacaaatggaagcttcttgtcagcacgcagacgtggcacgcgcaatgctcagcgattttgttcaaatgttcgtcctccgcggctttcagaaaaatagcgacctccgccgcactgtggaacctgagaagatgcctcaggttactgtggacgtccttcaacgcatgctcatttttgctctcgacgcactggctgccggggtgcaagaagagtcctcaactcataag		ATCCACCGGTACCATGGCTAGCtggctgtttcgcaatttgtgctgcctgtgcgaacaaatggaagcttcttgtcagcacgcagacgtggcacgcgcaatgctcagcgattttgttcaaatgttcgtcctccgcggctttcagaaaaatagcgacctccgccgcactgtggaacctgagaagatgcctcaggttactgtggacgtccttcaacgcatgctcatttttgctctcgacgcactggctgccggggtgcaagaagagtcctcaactcataagTCTAGCGGAGGATCTAGCGGAGG	2_wt_dna_repair_peptides	FANCA	2997.0	0.14381047714381048	-0.23870632237258738
352	0.0	50.0	907.0	0.0	4.0	50.0	hblOligo37539_Cat3	352	NM_1018113	1.0	CTCCAATCAATGGCAATGGAGGAGAATGAACAGGAACGCCTCCTTTGTTACAACGGGGAGGTGCTGGTTTTCCAACTTGAGAAGGGTAATTTCGCTGACAAAGAGCCTGAGAAAGAGCCTATTCTGCACGTGCGCCGCATGGTGTTTGATCGCGGTGAGAAGGTCTTTGTCCAGAAGGAGGAGGGGTTCTTCGAGATTAAGGAAGAGAACGAGCATCTTAAGATCATGTGCTGTAATTGTGTTGAGGATTTTCGCTCTAGCGGAGGATCTAGCGGAGG	CTCCAATCAATGgcaatgGAGGAGaatgaacaggaacgcctcctttgttacaacggggaggtgctggttttccaacttGAGaagggtaatttcgctgacaaagagcctGAGaaaGAGcctattctgcacgtgcgccgcatggtgtttgatcgcggtGAGaaggtctttgtccagaagGAGGAGgggttcttcGAGattaaggaagagaacGAGcatcttaagatcatgtgctgtaattgtgttGAGgattttcgc	CTCCAATCAATG	ATCCACCGGTACCATGGCTAGCCTCCAATCAATGgcaatgGAGGAGaatgaacaggaacgcctcctttgttacaacggggaggtgctggttttccaacttGAGaagggtaatttcgctgacaaagagcctGAGaaaGAGcctattctgcacgtgcgccgcatggtgtttgatcgcggtGAGaaggtctttgtccagaagGAGGAGgggttcttcGAGattaaggaagagaacGAGcatcttaagatcatgtgctgtaattgtgttGAGgattttcgcTCTAGCGGAGGATCTAGCGGAGG	3_4778_st_to_e_dna_repair_peptides_9NATG	FANCB	957.0	0.0522466039707419	-1.352830311987744
353	0.0	298.0	576.0	0.0	3.0	298.0	hblOligo37539_Cat2	353	NM_1018113	1.0	ACATCCAAACAAGCAATGAGTAGTAATGAACAGGAACGCCTCCTTTGTTACAACGGGGAGGTGCTGGTTTTCCAACTTTCAAAGGGTAATTTCGCTGACAAAGAGCCTACAAAAACCCCTATTCTGCACGTGCGCCGCATGGTGTTTGATCGCGGTACCAAGGTCTTTGTCCAGAAGTCTACAGGGTTCTTCACCATTAAGGAAGAGAACTCTCATCTTAAGATCATGTGCTGTAATTGTGTTAGCGATTTTCGCTCTAGCGGAGGATCTAGCGGAGG	acatccaaacaagcaatgagtagtaatgaacaggaacgcctcctttgttacaacggggaggtgctggttttccaactttcaaagggtaatttcgctgacaaagagcctacaaaaacccctattctgcacgtgcgccgcatggtgtttgatcgcggtaccaaggtctttgtccagaagtctacagggttcttcaccattaaggaagagaactctcatcttaagatcatgtgctgtaattgtgttagcgattttcgc		ATCCACCGGTACCATGGCTAGCacatccaaacaagcaatgagtagtaatgaacaggaacgcctcctttgttacaacggggaggtgctggttttccaactttcaaagggtaatttcgctgacaaagagcctacaaaaacccctattctgcacgtgcgccgcatggtgtttgatcgcggtaccaaggtctttgtccagaagtctacagggttcttcaccattaaggaagagaactctcatcttaagatcatgtgctgtaattgtgttagcgattttcgcTCTAGCGGAGGATCTAGCGGAGG	2_wt_dna_repair_peptides	FANCB	874.0	0.34096109839816935	0.8862749585087599
356	0.0	131.0	2015.0	1.0	4.0	131.0	hblOligo37540_Cat3	356	NM_1018113	3.0	TATCGCCCTATGGTCATTGAGAAAAACAAAAAAAATAACGTCTTTGAATATTTTCTCCTGATTCTTCATGAGGAGAACAAGTTCGAGATGCGCTTGGAGTTTAAGTTGGGTTATGAGATGAAAGATGGTCTCCGCGTCCTGAACGGGCCTCTTATTCTCTGGCGCCACGTGAAGGCCTTCTTTTTCATTGAGGAGCAAGAGGGTAAAGTGGTGGAGGTCGAGGGCAACTTCGAGGAGATCCAGTGGGCAGGCGAGTCTAGCGGAGGATCTAGCGGAGG	TATCGCCCTATGgtcattgagaaaaacaaaaaaaataacgtctttgaatattttctcctgattcttcatGAGGAGaacaagttcgagatgcgcttgGAGtttaagttgggttatgagatgaaagatggtctccgcgtcctgaacgggcctcttattctctggcgccacgtgaaggccttctttttcattGAGGAGcaaGAGggtaaagtggtgGAGgtcGAGggcaacttcGAGGAGatccagtgggcaggcgag	TATCGCCCTATG	ATCCACCGGTACCATGGCTAGCTATCGCCCTATGgtcattgagaaaaacaaaaaaaataacgtctttgaatattttctcctgattcttcatGAGGAGaacaagttcgagatgcgcttgGAGtttaagttgggttatgagatgaaagatggtctccgcgtcctgaacgggcctcttattctctggcgccacgtgaaggccttctttttcattGAGGAGcaaGAGggtaaagtggtgGAGgtcGAGggcaacttcGAGGAGatccagtgggcaggcgagTCTAGCGGAGGATCTAGCGGAGG	3_4778_st_to_e_dna_repair_peptides_9NATG	FANCB	2146.0	0.06104380242311277	-1.1878880184803853
360	0.0	31.0	78.0	0.0	0.0	31.0	hblOligo37541_Cat3	360	NM_1018113	5.0	AACAACGTGATGCTCAAGGAGTGTTGTTTGGAGGAAGAGGAGTGTGAGCAAGAACCTGAGAAGGAGGATTACGCCATTTGGAATGAGAAGTTTTGCGTCTATGAGTTGGAGGAGCAGGAGGTGCTTGAGGACATCTACATCATTCCTCCAGCTTATGAGGAGGTTGTTGAGTACGTCCATATTTGTGCCGAGGAGATCATTAAGAACCAGCTGCGCATCGAGCTCATTGCTCTGGAGCGCAAAAACCAACTCATCTCTAGCGGAGGATCTAGCGGAGG	AACAACGTGATGctcaaggagtgttgtttgGAGgaagaggagtgtGAGcaagaacctGAGaagGAGgattacgccatttggaatGAGaagttttgcgtctatGAGttggagGAGcaggaggtgcttGAGgacatctacatcattcctccagcttatGAGGAGgttgttGAGtacgtccatatttgtgccGAGgagatcattaagaaccagctgcgcatcGAGctcattgctctgGAGcgcaaaaaccaactcatc	AACAACGTGATG	ATCCACCGGTACCATGGCTAGCAACAACGTGATGctcaaggagtgttgtttgGAGgaagaggagtgtGAGcaagaacctGAGaagGAGgattacgccatttggaatGAGaagttttgcgtctatGAGttggagGAGcaggaggtgcttGAGgacatctacatcattcctccagcttatGAGGAGgttgttGAGtacgtccatatttgtgccGAGgagatcattaagaaccagctgcgcatcGAGctcattgctctgGAGcgcaaaaaccaactcatcTCTAGCGGAGGATCTAGCGGAGG	3_4778_st_to_e_dna_repair_peptides_9NATG	FANCB	109.0	0.28440366972477066	0.6225675104948013
362	0.0	403.0	1633.0	0.0	7.0	403.0	hblOligo165952_Cat3	362	NM_1018113	6.0	TTTGACGTTATGCCTCCAGCTTATGAGGAGGTTGTTGAGTACGTCCATATTTGTGCCGAGGAGATCATTAAGAACCAGCTGCGCATCGAGCTCATTGCTCTGGAGCGCAAAAACCAACTCATCGAGTTCCAGAACGGCGAGCCTAAGAACGTCTGCCAACTTCCTTTTGGCGATCCATGTGCTGTGCAACTGATGGATGAGGGTGGTGGGAACTTGTTCTTTGTTGTGGAGTTCATTGAGAATAATGCATGCGCATCTAGCGGAGGATCTAGCGGAGG	TTTGACGTTATGcctccagcttatGAGGAGgttgttGAGtacgtccatatttgtgccGAGgagatcattaagaaccagctgcgcatcGAGctcattgctctgGAGcgcaaaaaccaactcatcGAGttccagaacggcGAGcctaagaacgtctgccaacttccttttggcgatccatgtgctgtgcaactgatggatGAGggtggtgggaacttgttctttgttgtgGAGttcattGAGaataatgcatgcgca	TTTGACGTTATG	ATCCACCGGTACCATGGCTAGCTTTGACGTTATGcctccagcttatGAGGAGgttgttGAGtacgtccatatttgtgccGAGgagatcattaagaaccagctgcgcatcGAGctcattgctctgGAGcgcaaaaaccaactcatcGAGttccagaacggcGAGcctaagaacgtctgccaacttccttttggcgatccatgtgctgtgcaactgatggatGAGggtggtgggaacttgttctttgttgtgGAGttcattGAGaataatgcatgcgcaTCTAGCGGAGGATCTAGCGGAGG	3_4778_st_to_e_dna_repair_peptides_9NATG	FANCB	2036.0	0.19793713163064833	0.1460516016754645
364	0.0	0.0	390.0	0.0	3.0	0.0	hblOligo37542_Cat3	364	NM_1018113	7.0	TCATACTCTATGAACGTCTGCCAACTTCCTTTTGGCGATCCATGTGCTGTGCAACTGATGGATGAGGGTGGTGGGAACTTGTTCTTTGTTGTGGAGTTCATTGAGAATAATGCATGCGCAGTCTGGAAAGAAGAGTTTCAGGTTGCTGCTAAATGGGAGAAACTCGAGCTTGTCCTGATTGACGACTTTATTGGCGAGGGGGAGGAGCAAGTCCTTCTCCTGTTCAAAGATGAGCTTAATGAGGATTGTCTTGAGTCTAGCGGAGGATCTAGCGGAGG	TCATACTCTATGaacgtctgccaacttccttttggcgatccatgtgctgtgcaactgatggatGAGggtggtgggaacttgttctttgttgtgGAGttcattGAGaataatgcatgcgcagtctggaaagaaGAGtttcaggttgctgctaaatgggagaaactcGAGcttgtcctgattgacgactttattggcGAGgggGAGgagcaagtccttctcctgttcaaagatGAGcttaatGAGgattgtcttGAG	TCATACTCTATG	ATCCACCGGTACCATGGCTAGCTCATACTCTATGaacgtctgccaacttccttttggcgatccatgtgctgtgcaactgatggatGAGggtggtgggaacttgttctttgttgtgGAGttcattGAGaataatgcatgcgcagtctggaaagaaGAGtttcaggttgctgctaaatgggagaaactcGAGcttgtcctgattgacgactttattggcGAGgggGAGgagcaagtccttctcctgttcaaagatGAGcttaatGAGgattgtcttGAGTCTAGCGGAGGATCTAGCGGAGG	3_4778_st_to_e_dna_repair_peptides_9NATG	FANCB	390.0	0.0
365	0.0	1.0	437.0	0.0	0.0	1.0	hblOligo37542_Cat2	365	NM_1018113	7.0	GGCACCCCTAAGAACGTCTGCCAACTTCCTTTTGGCGATCCATGTGCTGTGCAACTGATGGATTCAGGTGGTGGGAACTTGTTCTTTGTTGTGTCCTTCATTAGCAATAATGCATGCGCAGTCTGGAAAGAAAGCTTTCAGGTTGCTGCTAAATGGGAGAAACTCAGCCTTGTCCTGATTGACGACTTTATTGGCTCAGGGACTGAGCAAGTCCTTCTCCTGTTCAAAGATAGTCTTAATTCCGATTGTCTTACCTCTAGCGGAGGATCTAGCGGAGG	ggcacccctaagaacgtctgccaacttccttttggcgatccatgtgctgtgcaactgatggattcaggtggtgggaacttgttctttgttgtgtccttcattagcaataatgcatgcgcagtctggaaagaaagctttcaggttgctgctaaatgggagaaactcagccttgtcctgattgacgactttattggctcagggactgagcaagtccttctcctgttcaaagatagtcttaattccgattgtcttacc		ATCCACCGGTACCATGGCTAGCggcacccctaagaacgtctgccaacttccttttggcgatccatgtgctgtgcaactgatggattcaggtggtgggaacttgttctttgttgtgtccttcattagcaataatgcatgcgcagtctggaaagaaagctttcaggttgctgctaaatgggagaaactcagccttgtcctgattgacgactttattggctcagggactgagcaagtccttctcctgttcaaagatagtcttaattccgattgtcttaccTCTAGCGGAGGATCTAGCGGAGG	2_wt_dna_repair_peptides	FANCB	438.0	0.00228310502283105	-4.534644062396343
366	0.0	1118.0	1133.0	3.0	2.0	1118.0	hblOligo165953_Cat3	366	NM_1018113	8.0	CCCTATTGTATGGCTAAATGGGAGAAACTCGAGCTTGTCCTGATTGACGACTTTATTGGCGAGGGGGAGGAGCAAGTCCTTCTCCTGTTCAAAGATGAGCTTAATGAGGATTGTCTTGAGGAGTTCAAAATTGAGGATCTGGGTAAGATCAATTACGAGGAGGAACCTGAGGACTGTAACGAAGATGATCTTTTCGAAGACAAACAAGAAAATCGCTACCTCGTTGTCCCACCTCTTGAGGAGGGGTTGAAGGTGTCTAGCGGAGGATCTAGCGGAGG	CCCTATTGTATGgctaaatgggagaaactcGAGcttgtcctgattgacgactttattggcGAGgggGAGgagcaagtccttctcctgttcaaagatGAGcttaatGAGgattgtcttGAGGAGttcaaaattGAGgatctgggtaagatcaattacGAGGAGgaacctGAGgactgtaacgaagatgatcttttcgaagacaaacaagaaaatcgctacctcgttgtcccacctcttgagGAGgggttgaaggtg	CCCTATTGTATG	ATCCACCGGTACCATGGCTAGCCCCTATTGTATGgctaaatgggagaaactcGAGcttgtcctgattgacgactttattggcGAGgggGAGgagcaagtccttctcctgttcaaagatGAGcttaatGAGgattgtcttGAGGAGttcaaaattGAGgatctgggtaagatcaattacGAGGAGgaacctGAGgactgtaacgaagatgatcttttcgaagacaaacaagaaaatcgctacctcgttgtcccacctcttgagGAGgggttgaaggtgTCTAGCGGAGGATCTAGCGGAGG	3_4778_st_to_e_dna_repair_peptides_9NATG	FANCB	2251.0	0.49666814749000443	1.5319615253862846
370	0.0	63.0	76.0	0.0	1.0	63.0	hblOligo165954_Cat3	370	NM_1018113	10.0	GGCCACGCGATGCAGCACCTCTTGCTCAAGGAGAAGATTATTGAGAAAGAGTACAAGGCCCTCATTAACTTGGTTCAGGGTAAGGACGACAACGAGGAGGAGGCTGAGGAGAAGGAATGCCTCGTGCCACTCTGCGGGGAAGAGGAAAACGAGGTGCATATCTTGGATGAGAAACTTGAGGATAATTTTCAGGATGAGGAACAGCTTGTGGAGAAAATCTGGTATCGCGTCATCGATGACGAGTTGGTTGTCGGGTCTAGCGGAGGATCTAGCGGAGG	GGCCACGCGATGcagcacctcttgctcaaggagaagattattGAGaaaGAGtacaaggccctcattaacttggttcagggtaaggacgacaacGAGGAGGAGgctgaggagaaggaatgcctcgtgccactctgcggggaagaggaaaacGAGgtgcatatcttggatgagaaacttGAGgataattttcaggatGAGgaacagcttgtggagaaaatctggtatcgcgtcatcgatgacGAGttggttgtcggg	GGCCACGCGATG	ATCCACCGGTACCATGGCTAGCGGCCACGCGATGcagcacctcttgctcaaggagaagattattGAGaaaGAGtacaaggccctcattaacttggttcagggtaaggacgacaacGAGGAGGAGgctgaggagaaggaatgcctcgtgccactctgcggggaagaggaaaacGAGgtgcatatcttggatgagaaacttGAGgataattttcaggatGAGgaacagcttgtggagaaaatctggtatcgcgtcatcgatgacGAGttggttgtcgggTCTAGCGGAGGATCTAGCGGAGG	3_4778_st_to_e_dna_repair_peptides_9NATG	FANCB	139.0	0.45323741007194246	1.3576905188044484
371	0.0	443.0	842.0	6.0	5.0	443.0	hblOligo165954_Cat2	371	NM_1018113	10.0	CGCGAGCTGCGCCAGCACCTCTTGCTCAAGGAGAAGATTATTTCAAAATCTTACAAGGCCCTCATTAACTTGGTTCAGGGTAAGGACGACAACACCTCATCAGCTGAGGAGAAGGAATGCCTCGTGCCACTCTGCGGGGAAGAGGAAAACTCCGTGCATATCTTGGATGAGAAACTTAGCGATAATTTTCAGGATTCCGAACAGCTTGTGGAGAAAATCTGGTATCGCGTCATCGATGACTCTTTGGTTGTCGGGTCTAGCGGAGGATCTAGCGGAGG	cgcgagctgcgccagcacctcttgctcaaggagaagattatttcaaaatcttacaaggccctcattaacttggttcagggtaaggacgacaacacctcatcagctgaggagaaggaatgcctcgtgccactctgcggggaagaggaaaactccgtgcatatcttggatgagaaacttagcgataattttcaggattccgaacagcttgtggagaaaatctggtatcgcgtcatcgatgactctttggttgtcggg		ATCCACCGGTACCATGGCTAGCcgcgagctgcgccagcacctcttgctcaaggagaagattatttcaaaatcttacaaggccctcattaacttggttcagggtaaggacgacaacacctcatcagctgaggagaaggaatgcctcgtgccactctgcggggaagaggaaaactccgtgcatatcttggatgagaaacttagcgataattttcaggattccgaacagcttgtggagaaaatctggtatcgcgtcatcgatgactctttggttgtcgggTCTAGCGGAGGATCTAGCGGAGG	2_wt_dna_repair_peptides	FANCB	1285.0	0.34474708171206225	0.9030788885020555
374	0.0	8.0	705.0	42.0	4.0	8.0	hblOligo165955_Cat3	374	NM_1018113	12.0	GGCATCTGGATGGAGCTCAACGATGTTGAGCTTGAGTTGCTTATGGATCAGGCACACGACGAGCGCTTCCGCTTGCTTAAATGTCAAAACCGCGTCATTAAACTGGAGGAGAATCCTTTTCCTGCCCCATATTTGATGCCTTGCGAAATTGGCCTTGAAGCCAAGCGCGTGGAGCTGGAGCCTGACGAGAAGAAAGAGGAAGAGTTTGTGTGCGAGCATCCAGAGAAGAAGGAATGTGTTCAGATCATTGAGGCCTCTAGCGGAGGATCTAGCGGAGG	GGCATCTGGATGGAGctcaacgatgttGAGcttGAGttgcttatggatcaggcacacgacGAGcgcttccgcttgcttaaatgtcaaaaccgcgtcattaaactgGAGGAGaatccttttcctgccccatatttgatgccttgcgaaattggccttgaagccaagcgcgtgGAGctgGAGcctgacGAGaagaaagaggaaGAGtttgtgtgcgagcatccaGAGaagaaggaatgtgttcagatcattGAGgcc	GGCATCTGGATG	ATCCACCGGTACCATGGCTAGCGGCATCTGGATGGAGctcaacgatgttGAGcttGAGttgcttatggatcaggcacacgacGAGcgcttccgcttgcttaaatgtcaaaaccgcgtcattaaactgGAGGAGaatccttttcctgccccatatttgatgccttgcgaaattggccttgaagccaagcgcgtgGAGctgGAGcctgacGAGaagaaagaggaaGAGtttgtgtgcgagcatccaGAGaagaaggaatgtgttcagatcattGAGgccTCTAGCGGAGGATCTAGCGGAGG	3_4778_st_to_e_dna_repair_peptides_9NATG	FANCB	713.0	0.011220196353436185	-2.933467128433186
378	0.0	65.0	286.0	0.0	8.0	65.0	hblOligo165956_Cat3	378	NM_1018113	14.0	TTACTTTTTATGTTCGAGAAGTTTTGTTGCGAGGTTCTTCTTCAAATTATGGAGCGCGAGGAGGGTAATTGTCCAAAGGACCGCTACGTTGTGTGCGGCCGCGTCTTTTTGGAGCTTGAGGACCTGGAGGAGGGCAAATACCTCCTCGAGTTCCCAAAAAAGAAACCTATTGAGCACATGGAAGATCTTTTTGCCTTGCTCGCAGCTTTTCATAAGGAGTGTTTTCAAATCGAGGAGCCTGGGTACGCATTGAACTCTAGCGGAGGATCTAGCGGAGG	TTACTTTTTATGttcGAGaagttttgttgcGAGgttcttcttcaaattatggagcgcgagGAGggtaattgtccaaaggaccgctacgttgtgtgcggccgcgtctttttgGAGcttgaggacctgGAGGAGggcaaatacctcctcGAGttcccaaaaaagaaacctattgagcacatggaagatctttttgccttgctcgcagcttttcataagGAGtgttttcaaatcGAGGAGcctgggtacgcattgaac	TTACTTTTTATG	ATCCACCGGTACCATGGCTAGCTTACTTTTTATGttcGAGaagttttgttgcGAGgttcttcttcaaattatggagcgcgagGAGggtaattgtccaaaggaccgctacgttgtgtgcggccgcgtctttttgGAGcttgaggacctgGAGGAGggcaaatacctcctcGAGttcccaaaaaagaaacctattgagcacatggaagatctttttgccttgctcgcagcttttcataagGAGtgttttcaaatcGAGGAGcctgggtacgcattgaacTCTAGCGGAGGATCTAGCGGAGG	3_4778_st_to_e_dna_repair_peptides_9NATG	FANCB	351.0	0.18518518518518517	0.06368459177503105
380	0.0	1.0	25.0	0.0	0.0	1.0	hblOligo37546_Cat3	380	NM_1018113	15.0	TCATTGATAATGGAGTTCCCAAAAAAGAAACCTATTGAGCACATGGAAGATCTTTTTGCCTTGCTCGCAGCTTTTCATAAGGAGTGTTTTCAAATCGAGGAGCCTGGGTACGCATTGAACGAGATGAAGGTCTGGTTGTTGGAACATATGAAATGCGAAATTATCAAAGAGTTCCCTGAAGTGTATTTCTGCGAGCGCCCAGGCGAGTTCTACGGCGAGCTTTTCGAGTGGAAACAGCGCGAGCCTTTCGAGGGTTCTAGCGGAGGATCTAGCGGAGG	TCATTGATAATGGAGttcccaaaaaagaaacctattgagcacatggaagatctttttgccttgctcgcagcttttcataagGAGtgttttcaaatcGAGGAGcctgggtacgcattgaacGAGatgaaggtctggttgttggaacatatgaaatgcgaaattatcaaagagttccctgaagtgtatttctgcgagcgcccaggcGAGttctacggcGAGcttttcGAGtggaaacagcgcGAGcctttcgagggt	TCATTGATAATG	ATCCACCGGTACCATGGCTAGCTCATTGATAATGGAGttcccaaaaaagaaacctattgagcacatggaagatctttttgccttgctcgcagcttttcataagGAGtgttttcaaatcGAGGAGcctgggtacgcattgaacGAGatgaaggtctggttgttggaacatatgaaatgcgaaattatcaaagagttccctgaagtgtatttctgcgagcgcccaggcGAGttctacggcGAGcttttcGAGtggaaacagcgcGAGcctttcgagggtTCTAGCGGAGGATCTAGCGGAGG	3_4778_st_to_e_dna_repair_peptides_9NATG	FANCB	26.0	0.038461538461538464	-1.673586692168954
382	0.0	83.0	386.0	0.0	1.0	83.0	hblOligo165957_Cat3	382	NM_1018113	16.0	TCGGTCGGGATGATGAAATGCGAAATTATCAAAGAGTTCCCTGAAGTGTATTTCTGCGAGCGCCCAGGCGAGTTCTACGGCGAGCTTTTCGAGTGGAAACAGCGCGAGCCTTTCGAGGGTATCCTCATCATCTATGAGCGCAATCAAGAGGTCATGTTCCAATGTTTGCACAATCTGATCCGCATCTTGCCTATCAATTGTTTTCTGAAGAACCTTAAGGAGGGCGAGGAGAATTTTCTCATTGATAATATGGCCTCTAGCGGAGGATCTAGCGGAGG	TCGGTCGGGATGatgaaatgcgaaattatcaaagagttccctgaagtgtatttctgcgagcgcccaggcGAGttctacggcGAGcttttcGAGtggaaacagcgcGAGcctttcgagggtatcctcatcatctatGAGcgcaatcaaGAGgtcatgttccaatgtttgcacaatctgatccgcatcttgcctatcaattgttttctgaagaaccttaagGAGggcGAGgagaattttctcattgataatatggcc	TCGGTCGGGATG	ATCCACCGGTACCATGGCTAGCTCGGTCGGGATGatgaaatgcgaaattatcaaagagttccctgaagtgtatttctgcgagcgcccaggcGAGttctacggcGAGcttttcGAGtggaaacagcgcGAGcctttcgagggtatcctcatcatctatGAGcgcaatcaaGAGgtcatgttccaatgtttgcacaatctgatccgcatcttgcctatcaattgttttctgaagaaccttaagGAGggcGAGgagaattttctcattgataatatggccTCTAGCGGAGGATCTAGCGGAGG	3_4778_st_to_e_dna_repair_peptides_9NATG	FANCB	469.0	0.17697228144989338	0.008292371031013657
383	0.0	99.0	439.0	1.0	1.0	99.0	hblOligo165957_Cat2	383	NM_1018113	16.0	TTGTTGGAACATATGAAATGCGAAATTATCAAAGAGTTCCCTGAAGTGTATTTCTGCGAGCGCCCAGGCAGTTTCTACGGCACACTTTTCACCTGGAAACAGCGCACACCTTTCGAGGGTATCCTCATCATCTATAGTCGCAATCAAACCGTCATGTTCCAATGTTTGCACAATCTGATCCGCATCTTGCCTATCAATTGTTTTCTGAAGAACCTTAAGTCTGGCTCTGAGAATTTTCTCATTGATAATATGGCCTCTAGCGGAGGATCTAGCGGAGG	ttgttggaacatatgaaatgcgaaattatcaaagagttccctgaagtgtatttctgcgagcgcccaggcagtttctacggcacacttttcacctggaaacagcgcacacctttcgagggtatcctcatcatctatagtcgcaatcaaaccgtcatgttccaatgtttgcacaatctgatccgcatcttgcctatcaattgttttctgaagaaccttaagtctggctctgagaattttctcattgataatatggcc		ATCCACCGGTACCATGGCTAGCttgttggaacatatgaaatgcgaaattatcaaagagttccctgaagtgtatttctgcgagcgcccaggcagtttctacggcacacttttcacctggaaacagcgcacacctttcgagggtatcctcatcatctatagtcgcaatcaaaccgtcatgttccaatgtttgcacaatctgatccgcatcttgcctatcaattgttttctgaagaaccttaagtctggctctgagaattttctcattgataatatggccTCTAGCGGAGGATCTAGCGGAGG	2_wt_dna_repair_peptides	FANCB	538.0	0.18401486988847585	0.05590956975866512
384	0.0	284.0	842.0	0.0	9.0	284.0	hblOligo37547_Cat3	384	NM_1018113	17.0	AAACGCCAGATGGAGGTCATGTTCCAATGTTTGCACAATCTGATCCGCATCTTGCCTATCAATTGTTTTCTGAAGAACCTTAAGGAGGGCGAGGAGAATTTTCTCATTGATAATATGGCCTTTGAGCTCGAAAAGGAACTCGTTGAGTTGGAGGAGTTGGAGGAGGCAATCGCTAAACACGAGGAGAACTTTATGCAACGCTGCGAGGTCGAGAAGGGCAAAGAGGAGGTTGTTGCCGCTGCACTCGAGGATCGCTCTAGCGGAGGATCTAGCGGAGG	AAACGCCAGATGGAGgtcatgttccaatgtttgcacaatctgatccgcatcttgcctatcaattgttttctgaagaaccttaagGAGggcGAGgagaattttctcattgataatatggcctttGAGctcgaaaaggaactcgttGAGttgGAGGAGttgGAGGAGgcaatcgctaaacacgagGAGaactttatgcaacgctgcgaggtcGAGaagggcaaaGAGGAGgttgttgccgctgcactcGAGgatcgc	AAACGCCAGATG	ATCCACCGGTACCATGGCTAGCAAACGCCAGATGGAGgtcatgttccaatgtttgcacaatctgatccgcatcttgcctatcaattgttttctgaagaaccttaagGAGggcGAGgagaattttctcattgataatatggcctttGAGctcgaaaaggaactcgttGAGttgGAGGAGttgGAGGAGgcaatcgctaaacacgagGAGaactttatgcaacgctgcgaggtcGAGaagggcaaaGAGGAGgttgttgccgctgcactcGAGgatcgcTCTAGCGGAGGATCTAGCGGAGG	3_4778_st_to_e_dna_repair_peptides_9NATG	FANCB	1126.0	0.2522202486678508	0.4584833566181261
385	0.0	8.0	1402.0	0.0	8.0	8.0	hblOligo37547_Cat2	385	NM_1018113	17.0	AGTCGCAATCAAACCGTCATGTTCCAATGTTTGCACAATCTGATCCGCATCTTGCCTATCAATTGTTTTCTGAAGAACCTTAAGTCTGGCTCTGAGAATTTTCTCATTGATAATATGGCCTTTACCCTCGAAAAGGAACTCGTTACCTTGTCATCATTGTCCTCAGCAATCGCTAAACACGAGTCTAACTTTATGCAACGCTGCGAGGTCTCCAAGGGCAAAAGCTCCGTTGTTGCCGCTGCACTCTCAGATCGCTCTAGCGGAGGATCTAGCGGAGG	agtcgcaatcaaaccgtcatgttccaatgtttgcacaatctgatccgcatcttgcctatcaattgttttctgaagaaccttaagtctggctctgagaattttctcattgataatatggcctttaccctcgaaaaggaactcgttaccttgtcatcattgtcctcagcaatcgctaaacacgagtctaactttatgcaacgctgcgaggtctccaagggcaaaagctccgttgttgccgctgcactctcagatcgc		ATCCACCGGTACCATGGCTAGCagtcgcaatcaaaccgtcatgttccaatgtttgcacaatctgatccgcatcttgcctatcaattgttttctgaagaaccttaagtctggctctgagaattttctcattgataatatggcctttaccctcgaaaaggaactcgttaccttgtcatcattgtcctcagcaatcgctaaacacgagtctaactttatgcaacgctgcgaggtctccaagggcaaaagctccgttgttgccgctgcactctcagatcgcTCTAGCGGAGGATCTAGCGGAGG	2_wt_dna_repair_peptides	FANCB	1410.0	0.005673758865248227	-3.6209243932154527
386	0.0	123.0	451.0	0.0	2.0	123.0	hblOligo165958_Cat3	386	NM_1018113	18.0	TCCGGATTTATGTTGGAGGAGTTGGAGGAGGCAATCGCTAAACACGAGGAGAACTTTATGCAACGCTGCGAGGTCGAGAAGGGCAAAGAGGAGGTTGTTGCCGCTGCACTCGAGGATCGCCGCGAGAATATTCATCCTTACCGCAAAGAGTTGCAACGCGAAAAAAAAAAAATGTTGCAAGAGAATCTGAAGGTGGAGGGGGCCCTTTATCGCGAGATTGAGCTCAAAGTTGCAGAGGTCCAGCTTAAGGAGGACTCTAGCGGAGGATCTAGCGGAGG	TCCGGATTTATGttgGAGGAGttgGAGGAGgcaatcgctaaacacgagGAGaactttatgcaacgctgcgaggtcGAGaagggcaaaGAGGAGgttgttgccgctgcactcGAGgatcgccgcgagaatattcatccttaccgcaaagagttgcaacgcgaaaaaaaaaaaatgttgcaaGAGaatctgaaggtgGAGggggccctttatcgcgagattGAGctcaaagttgcagaggtccagcttaagGAGgac	TCCGGATTTATG	ATCCACCGGTACCATGGCTAGCTCCGGATTTATGttgGAGGAGttgGAGGAGgcaatcgctaaacacgagGAGaactttatgcaacgctgcgaggtcGAGaagggcaaaGAGGAGgttgttgccgctgcactcGAGgatcgccgcgagaatattcatccttaccgcaaagagttgcaacgcgaaaaaaaaaaaatgttgcaaGAGaatctgaaggtgGAGggggccctttatcgcgagattGAGctcaaagttgcagaggtccagcttaagGAGgacTCTAGCGGAGGATCTAGCGGAGG	3_4778_st_to_e_dna_repair_peptides_9NATG	FANCB	574.0	0.21428571428571427	0.24600614856898573
387	0.0	4075.0	7945.0	3.0	41.0	4075.0	hblOligo165958_Cat2	387	NM_1018113	18.0	GAACTCGTTACCTTGTCATCATTGTCCTCAGCAATCGCTAAACACGAGTCTAACTTTATGCAACGCTGCGAGGTCTCCAAGGGCAAAAGCTCCGTTGTTGCCGCTGCACTCTCAGATCGCCGCGAGAATATTCATCCTTACCGCAAAGAGTTGCAACGCGAAAAAAAAAAAATGTTGCAAACTAATCTGAAGGTGTCCGGGGCCCTTTATCGCGAGATTACCCTCAAAGTTGCAGAGGTCCAGCTTAAGTCCGACTCTAGCGGAGGATCTAGCGGAGG	gaactcgttaccttgtcatcattgtcctcagcaatcgctaaacacgagtctaactttatgcaacgctgcgaggtctccaagggcaaaagctccgttgttgccgctgcactctcagatcgccgcgagaatattcatccttaccgcaaagagttgcaacgcgaaaaaaaaaaaatgttgcaaactaatctgaaggtgtccggggccctttatcgcgagattaccctcaaagttgcagaggtccagcttaagtccgac		ATCCACCGGTACCATGGCTAGCgaactcgttaccttgtcatcattgtcctcagcaatcgctaaacacgagtctaactttatgcaacgctgcgaggtctccaagggcaaaagctccgttgttgccgctgcactctcagatcgccgcgagaatattcatccttaccgcaaagagttgcaacgcgaaaaaaaaaaaatgttgcaaactaatctgaaggtgtccggggccctttatcgcgagattaccctcaaagttgcagaggtccagcttaagtccgacTCTAGCGGAGGATCTAGCGGAGG	2_wt_dna_repair_peptides	FANCB	12020.0	0.33901830282861894	0.8776170794033932
388	0.0	4.0	69.0	0.0	0.0	4.0	hblOligo37548_Cat3	388	NM_1018113	19.0	CGGTCTCTGATGAAACACGAGGAGAACTTTATGCAACGCTGCGAGGTCGAGAAGGGCAAAGAGGAGGTTGTTGCCGCTGCACTCGAGGATCGCCGCGAGAATATTCATCCTTACCGCAAAGAGTTGCAACGCGAAAAAAAAAAAATGTTGCAAGAGAATCTGAAGGTGGAGGGGGCCCTTTATCGCGAGATTGAGCTCAAAGTTGCAGAGGTCCAGCTTAAGGAGGACTTCGCTGCTCAGAAGTTGGAGAACCTCTCTAGCGGAGGATCTAGCGGAGG	CGGTCTCTGATGaaacacgagGAGaactttatgcaacgctgcgaggtcGAGaagggcaaaGAGGAGgttgttgccgctgcactcGAGgatcgccgcgagaatattcatccttaccgcaaagagttgcaacgcgaaaaaaaaaaaatgttgcaaGAGaatctgaaggtgGAGggggccctttatcgcgagattGAGctcaaagttgcagaggtccagcttaagGAGgacttcgctgctcagaagttgGAGaacctc	CGGTCTCTGATG	ATCCACCGGTACCATGGCTAGCCGGTCTCTGATGaaacacgagGAGaactttatgcaacgctgcgaggtcGAGaagggcaaaGAGGAGgttgttgccgctgcactcGAGgatcgccgcgagaatattcatccttaccgcaaagagttgcaacgcgaaaaaaaaaaaatgttgcaaGAGaatctgaaggtgGAGggggccctttatcgcgagattGAGctcaaagttgcagaggtccagcttaagGAGgacttcgctgctcagaagttgGAGaacctcTCTAGCGGAGGATCTAGCGGAGG	3_4778_st_to_e_dna_repair_peptides_9NATG	FANCB	73.0	0.0547945205479452	-1.3025230107781223
389	0.0	2962.0	4507.0	0.0	25.0	2962.0	hblOligo37548_Cat2	389	NM_1018113	19.0	TCAGCAATCGCTAAACACGAGTCTAACTTTATGCAACGCTGCGAGGTCTCCAAGGGCAAAAGCTCCGTTGTTGCCGCTGCACTCTCAGATCGCCGCGAGAATATTCATCCTTACCGCAAAGAGTTGCAACGCGAAAAAAAAAAAATGTTGCAAACTAATCTGAAGGTGTCCGGGGCCCTTTATCGCGAGATTACCCTCAAAGTTGCAGAGGTCCAGCTTAAGTCCGACTTCGCTGCTCAGAAGTTGAGTAACCTCTCTAGCGGAGGATCTAGCGGAGG	tcagcaatcgctaaacacgagtctaactttatgcaacgctgcgaggtctccaagggcaaaagctccgttgttgccgctgcactctcagatcgccgcgagaatattcatccttaccgcaaagagttgcaacgcgaaaaaaaaaaaatgttgcaaactaatctgaaggtgtccggggccctttatcgcgagattaccctcaaagttgcagaggtccagcttaagtccgacttcgctgctcagaagttgagtaacctc		ATCCACCGGTACCATGGCTAGCtcagcaatcgctaaacacgagtctaactttatgcaacgctgcgaggtctccaagggcaaaagctccgttgttgccgctgcactctcagatcgccgcgagaatattcatccttaccgcaaagagttgcaacgcgaaaaaaaaaaaatgttgcaaactaatctgaaggtgtccggggccctttatcgcgagattaccctcaaagttgcagaggtccagcttaagtccgacttcgctgctcagaagttgagtaacctcTCTAGCGGAGGATCTAGCGGAGG	2_wt_dna_repair_peptides	FANCB	7469.0	0.3965724996652832	1.1255221048363424
396	0.0	237.0	319.0	0.0	3.0	237.0	hblOligo252076_Cat2	396	NM_1024844	1.0	ATCAGCGTGCTGCAAACATCAAGCAGCTCCCTTCGCATGGGCGCATACGTTTTCATTGGGGTGGGCGCCGTGACAATGTTGATGGGGTTTCTTGGTTGTATCGGCGCTGTGAACGAAGTGCGCTGTCTCCTCGGTTTGTTGAAGCAGGAGATGGGCGGCATCGTGACTGAACTCATTCGCGACTATAATAGTTCCCGCGAGGACTCTCTGCAAGACGCCTGGGATTACGTGCAAGCCCAAGTCAAATGCTGCGGGTCTAGCGGAGGATCTAGCGGAGG	atcagcgtgctgcaaacatcaagcagctcccttcgcatgggcgcatacgttttcattggggtgggcgccgtgacaatgttgatggggtttcttggttgtatcggcgctgtgaacgaagtgcgctgtctcctcggtttgttgaagcaggagatgggcggcatcgtgactgaactcattcgcgactataatagttcccgcgaggactctctgcaagacgcctgggattacgtgcaagcccaagtcaaatgctgcggg		ATCCACCGGTACCATGGCTAGCatcagcgtgctgcaaacatcaagcagctcccttcgcatgggcgcatacgttttcattggggtgggcgccgtgacaatgttgatggggtttcttggttgtatcggcgctgtgaacgaagtgcgctgtctcctcggtttgttgaagcaggagatgggcggcatcgtgactgaactcattcgcgactataatagttcccgcgaggactctctgcaagacgcctgggattacgtgcaagcccaagtcaaatgctgcgggTCTAGCGGAGGATCTAGCGGAGG	2_wt_dna_repair_peptides	CD82	556.0	0.4262589928057554	1.2481581710495333
397	0.0	3555.0	4993.0	44.0	30.0	3555.0	hblOligo31944_Cat3	397	NM_1025248	1.0	AGGCTTTACATGCCTCGCCCTGCCCTGTGTTATCATTTTTTGGAGGAGTTGCTCCGCGAGGCCATGCAAAACGCTCGCGGGGCACGCCAACGCGCTGAAGCAGCAGTCTTGGAGGGGCCAGGGCCTCCATTGGGTCGCGCTGCACAACATGGTATTCCTCGCCCACTGGAGGAGGCAGGGCGCCTTGAGCAAGGTTGCCGCGGTGCAGAGGAGGTGGGGGCCGCCGGTTGGAAGGGGGAACTCCCTAAAGCTGGTTCTAGCGGAGGATCTAGCGGAGG	AGGCTTTACATGcctcgccctgccctgtgttatcattttttgGAGGAGttgctccgcGAGgccatgcaaaacgctcgcggggcacgccaacgcgctgaagcagcagtcttgGAGgggccagggcctccattgggtcgcgctgcacaacatggtattcctcgcccactgGAGGAGgcagggcgccttGAGcaaggttgccgcggtgcaGAGGAGgtgggggccgccggttggaagggggaactccctaaagctggt	AGGCTTTACATG	ATCCACCGGTACCATGGCTAGCAGGCTTTACATGcctcgccctgccctgtgttatcattttttgGAGGAGttgctccgcGAGgccatgcaaaacgctcgcggggcacgccaacgcgctgaagcagcagtcttgGAGgggccagggcctccattgggtcgcgctgcacaacatggtattcctcgcccactgGAGGAGgcagggcgccttGAGcaaggttgccgcggtgcaGAGGAGgtgggggccgccggttggaagggggaactccctaaagctggtTCTAGCGGAGGATCTAGCGGAGG	3_4778_st_to_e_dna_repair_peptides_9NATG	DUT	8548.0	0.4158867571361722	1.2056072644359785
399	0.0	393.0	1226.0	0.0	6.0	393.0	hblOligo160806_Cat3	399	NM_1025248	2.0	GAGTTAGTCATGCAACATGGTATTCCTCGCCCACTGGAGGAGGCAGGGCGCCTTGAGCAAGGTTGCCGCGGTGCAGAGGAGGTGGGGGCCGCCGGTTGGAAGGGGGAACTCCCTAAAGCTGGTGGCGAGCCAGCTCCTGGCCCAGAAGAGCCAGCAATTGAGCCAGAGAAGCGCGCCCGCCCAGCTGAAGTGGGGGGTATGCAGTTGCGCTTTGCCCGCCTTGAGGAACACGCCGAGGCCCCAGAGCGCGGTGAGTCTAGCGGAGGATCTAGCGGAGG	GAGTTAGTCATGcaacatggtattcctcgcccactgGAGGAGgcagggcgccttGAGcaaggttgccgcggtgcaGAGGAGgtgggggccgccggttggaagggggaactccctaaagctggtggcGAGccagctcctggcccagaaGAGccagcaattGAGccaGAGaagcgcgcccgcccagctgaagtggggggtatgcagttgcgctttgcccgccttGAGgaacacgccGAGgccccaGAGcgcggtGAG	GAGTTAGTCATG	ATCCACCGGTACCATGGCTAGCGAGTTAGTCATGcaacatggtattcctcgcccactgGAGGAGgcagggcgccttGAGcaaggttgccgcggtgcaGAGGAGgtgggggccgccggttggaagggggaactccctaaagctggtggcGAGccagctcctggcccagaaGAGccagcaattGAGccaGAGaagcgcgcccgcccagctgaagtggggggtatgcagttgcgctttgcccgccttGAGgaacacgccGAGgccccaGAGcgcggtGAGTCTAGCGGAGGATCTAGCGGAGG	3_4778_st_to_e_dna_repair_peptides_9NATG	DUT	1619.0	0.24274243360098827	0.407586628072351
400	0.0	2071.0	2106.0	1.0	16.0	2071.0	hblOligo160806_Cat2	400	NM_1025248	2.0	GGTCGCGCTGCACAACATGGTATTCCTCGCCCACTGAGTTCAGCAGGGCGCCTTTCACAAGGTTGCCGCGGTGCATCCACTGTGGGGGCCGCCGGTTGGAAGGGGGAACTCCCTAAAGCTGGTGGCTCCCCAGCTCCTGGCCCAGAAACACCAGCAATTTCACCAAGTAAGCGCGCCCGCCCAGCTGAAGTGGGGGGTATGCAGTTGCGCTTTGCCCGCCTTAGTGAACACGCCACAGCCCCAACCCGCGGTAGCTCTAGCGGAGGATCTAGCGGAGG	ggtcgcgctgcacaacatggtattcctcgcccactgagttcagcagggcgcctttcacaaggttgccgcggtgcatccactgtgggggccgccggttggaagggggaactccctaaagctggtggctccccagctcctggcccagaaacaccagcaatttcaccaagtaagcgcgcccgcccagctgaagtggggggtatgcagttgcgctttgcccgccttagtgaacacgccacagccccaacccgcggtagc		ATCCACCGGTACCATGGCTAGCggtcgcgctgcacaacatggtattcctcgcccactgagttcagcagggcgcctttcacaaggttgccgcggtgcatccactgtgggggccgccggttggaagggggaactccctaaagctggtggctccccagctcctggcccagaaacaccagcaatttcaccaagtaagcgcgcccgcccagctgaagtggggggtatgcagttgcgctttgcccgccttagtgaacacgccacagccccaacccgcggtagcTCTAGCGGAGGATCTAGCGGAGG	2_wt_dna_repair_peptides	DUT	4177.0	0.49581039023222406	1.52853030140091
401	0.0	173.0	824.0	0.0	0.0	173.0	hblOligo31945_Cat3	401	NM_1025248	3.0	CGGTTCTGGATGGAGCCAGCAATTGAGCCAGAGAAGCGCGCCCGCCCAGCTGAAGTGGGGGGTATGCAGTTGCGCTTTGCCCGCCTTGAGGAACACGCCGAGGCCCCAGAGCGCGGTGAGGCTCGCGCTGCCGGGTACGATCTGTACGAGGCATATGACTACGAGATTCCACCAATGGAAAAGGCCGTGGTTAAAGAGGACATTCAGATCGCATTGCCTGAGGGGTGTTACGGGCGCGTCGCACCTCGCGAGGGCTCTAGCGGAGGATCTAGCGGAGG	CGGTTCTGGATGGAGccagcaattGAGccaGAGaagcgcgcccgcccagctgaagtggggggtatgcagttgcgctttgcccgccttGAGgaacacgccGAGgccccaGAGcgcggtGAGgctcgcgctgccgggtacgatctgtacGAGgcatatgactacGAGattccaccaatggaaaaggccgtggttaaaGAGgacattcagatcgcattgcctGAGgggtgttacgggcgcgtcgcacctcgcGAGggc	CGGTTCTGGATG	ATCCACCGGTACCATGGCTAGCCGGTTCTGGATGGAGccagcaattGAGccaGAGaagcgcgcccgcccagctgaagtggggggtatgcagttgcgctttgcccgccttGAGgaacacgccGAGgccccaGAGcgcggtGAGgctcgcgctgccgggtacgatctgtacGAGgcatatgactacGAGattccaccaatggaaaaggccgtggttaaaGAGgacattcagatcgcattgcctGAGgggtgttacgggcgcgtcgcacctcgcGAGggcTCTAGCGGAGGATCTAGCGGAGG	3_4778_st_to_e_dna_repair_peptides_9NATG	DUT	997.0	0.17352056168505517	-0.015589802712446144
402	0.0	9.0	330.0	0.0	1062.0	9.0	hblOligo31945_Cat2	402	NM_1025248	3.0	CCTGGCCCAGAAACACCAGCAATTTCACCAAGTAAGCGCGCCCGCCCAGCTGAAGTGGGGGGTATGCAGTTGCGCTTTGCCCGCCTTAGTGAACACGCCACAGCCCCAACCCGCGGTAGCGCTCGCGCTGCCGGGTACGATCTGTACTCCGCATATGACTACACCATTCCACCAATGGAAAAGGCCGTGGTTAAAACTGACATTCAGATCGCATTGCCTTCCGGGTGTTACGGGCGCGTCGCACCTCGCTCCGGCTCTAGCGGAGGATCTAGCGGAGG	cctggcccagaaacaccagcaatttcaccaagtaagcgcgcccgcccagctgaagtggggggtatgcagttgcgctttgcccgccttagtgaacacgccacagccccaacccgcggtagcgctcgcgctgccgggtacgatctgtactccgcatatgactacaccattccaccaatggaaaaggccgtggttaaaactgacattcagatcgcattgccttccgggtgttacgggcgcgtcgcacctcgctccggc		ATCCACCGGTACCATGGCTAGCcctggcccagaaacaccagcaatttcaccaagtaagcgcgcccgcccagctgaagtggggggtatgcagttgcgctttgcccgccttagtgaacacgccacagccccaacccgcggtagcgctcgcgctgccgggtacgatctgtactccgcatatgactacaccattccaccaatggaaaaggccgtggttaaaactgacattcagatcgcattgccttccgggtgttacgggcgcgtcgcacctcgctccggcTCTAGCGGAGGATCTAGCGGAGG	2_wt_dna_repair_peptides	DUT	339.0	0.02654867256637168	-2.05657894442506
403	0.0	112.0	54.0	0.0	0.0	112.0	hblOligo160807_Cat3	403	NM_1025248	4.0	CTAATTGGCATGGAGGCATATGACTACGAGATTCCACCAATGGAAAAGGCCGTGGTTAAAGAGGACATTCAGATCGCATTGCCTGAGGGGTGTTACGGGCGCGTCGCACCTCGCGAGGGCTTGGCAGCAAAGCACTTCATTGACGTGGGCGCAGGGGTGATTGATGAAGACTACCGCGGCAACGTTGGTGTTGTGCTGTTCAACTTTGGTAAAGAGAAGTTTGAGGTTAAGAAGGGTGATCGCATCGCACAGCTTTCTAGCGGAGGATCTAGCGGAGG	CTAATTGGCATGGAGgcatatgactacGAGattccaccaatggaaaaggccgtggttaaaGAGgacattcagatcgcattgcctGAGgggtgttacgggcgcgtcgcacctcgcGAGggcttggcagcaaagcacttcattgacgtgggcgcaggggtgattgatgaagactaccgcggcaacgttggtgttgtgctgttcaactttggtaaagagaagtttgaggttaagaagggtgatcgcatcgcacagctt	CTAATTGGCATG	ATCCACCGGTACCATGGCTAGCCTAATTGGCATGGAGgcatatgactacGAGattccaccaatggaaaaggccgtggttaaaGAGgacattcagatcgcattgcctGAGgggtgttacgggcgcgtcgcacctcgcGAGggcttggcagcaaagcacttcattgacgtgggcgcaggggtgattgatgaagactaccgcggcaacgttggtgttgtgctgttcaactttggtaaagagaagtttgaggttaagaagggtgatcgcatcgcacagcttTCTAGCGGAGGATCTAGCGGAGG	3_4778_st_to_e_dna_repair_peptides_9NATG	DUT	166.0	0.6746987951807228	2.2748039574300662
404	0.0	2482.0	9127.0	1.0	36.0	2482.0	hblOligo160807_Cat2	404	NM_1025248	4.0	TACGATCTGTACTCCGCATATGACTACACCATTCCACCAATGGAAAAGGCCGTGGTTAAAACTGACATTCAGATCGCATTGCCTTCCGGGTGTTACGGGCGCGTCGCACCTCGCTCCGGCTTGGCAGCAAAGCACTTCATTGACGTGGGCGCAGGGGTGATTGATGAAGACTACCGCGGCAACGTTGGTGTTGTGCTGTTCAACTTTGGTAAAGAGAAGTTTGAGGTTAAGAAGGGTGATCGCATCGCACAGCTTTCTAGCGGAGGATCTAGCGGAGG	tacgatctgtactccgcatatgactacaccattccaccaatggaaaaggccgtggttaaaactgacattcagatcgcattgccttccgggtgttacgggcgcgtcgcacctcgctccggcttggcagcaaagcacttcattgacgtgggcgcaggggtgattgatgaagactaccgcggcaacgttggtgttgtgctgttcaactttggtaaagagaagtttgaggttaagaagggtgatcgcatcgcacagctt		ATCCACCGGTACCATGGCTAGCtacgatctgtactccgcatatgactacaccattccaccaatggaaaaggccgtggttaaaactgacattcagatcgcattgccttccgggtgttacgggcgcgtcgcacctcgctccggcttggcagcaaagcacttcattgacgtgggcgcaggggtgattgatgaagactaccgcggcaacgttggtgttgtgctgttcaactttggtaaagagaagtttgaggttaagaagggtgatcgcatcgcacagcttTCTAGCGGAGGATCTAGCGGAGG	2_wt_dna_repair_peptides	DUT	11609.0	0.21379963821173228	0.243116765946922
405	0.0	4.0	90.0	1277.0	0.0	4.0	hblOligo31946_Cat3	405	NM_1025248	5.0	AGCTCTCGTATGCCTCGCGAGGGCTTGGCAGCAAAGCACTTCATTGACGTGGGCGCAGGGGTGATTGATGAAGACTACCGCGGCAACGTTGGTGTTGTGCTGTTCAACTTTGGTAAAGAGAAGTTTGAGGTTAAGAAGGGTGATCGCATCGCACAGCTTATTTGTGAACGCATCTTCTATCCTGAGATTGAGGAGGTCCAAGCCTTGGACGATGAGGAGCGCGGCGAGGGCGGGTTCGGCGAGGAGGGCAAGAACTCTAGCGGAGGATCTAGCGGAGG	AGCTCTCGTATGcctcgcGAGggcttggcagcaaagcacttcattgacgtgggcgcaggggtgattgatgaagactaccgcggcaacgttggtgttgtgctgttcaactttggtaaagagaagtttgaggttaagaagggtgatcgcatcgcacagcttatttgtgaacgcatcttctatcctgagattgaggaggtccaagccttggacgatGAGgagcgcggcGAGggcgggttcggcGAGGAGggcaagaac	AGCTCTCGTATG	ATCCACCGGTACCATGGCTAGCAGCTCTCGTATGcctcgcGAGggcttggcagcaaagcacttcattgacgtgggcgcaggggtgattgatgaagactaccgcggcaacgttggtgttgtgctgttcaactttggtaaagagaagtttgaggttaagaagggtgatcgcatcgcacagcttatttgtgaacgcatcttctatcctgagattgaggaggtccaagccttggacgatGAGgagcgcggcGAGggcgggttcggcGAGGAGggcaagaacTCTAGCGGAGGATCTAGCGGAGG	3_4778_st_to_e_dna_repair_peptides_9NATG	DUT	94.0	0.0425531914893617	-1.568226176511128
406	0.0	87.0	96.0	0.0	1.0	87.0	hblOligo31946_Cat2	406	NM_1025248	5.0	GGGCGCGTCGCACCTCGCTCCGGCTTGGCAGCAAAGCACTTCATTGACGTGGGCGCAGGGGTGATTGATGAAGACTACCGCGGCAACGTTGGTGTTGTGCTGTTCAACTTTGGTAAAGAGAAGTTTGAGGTTAAGAAGGGTGATCGCATCGCACAGCTTATTTGTGAACGCATCTTCTATCCTGAGATTGAGGAGGTCCAAGCCTTGGACGATACAGAGCGCGGCAGCGGCGGGTTCGGCAGCACTGGCAAGAACTCTAGCGGAGGATCTAGCGGAGG	gggcgcgtcgcacctcgctccggcttggcagcaaagcacttcattgacgtgggcgcaggggtgattgatgaagactaccgcggcaacgttggtgttgtgctgttcaactttggtaaagagaagtttgaggttaagaagggtgatcgcatcgcacagcttatttgtgaacgcatcttctatcctgagattgaggaggtccaagccttggacgatacagagcgcggcagcggcgggttcggcagcactggcaagaac		ATCCACCGGTACCATGGCTAGCgggcgcgtcgcacctcgctccggcttggcagcaaagcacttcattgacgtgggcgcaggggtgattgatgaagactaccgcggcaacgttggtgttgtgctgttcaactttggtaaagagaagtttgaggttaagaagggtgatcgcatcgcacagcttatttgtgaacgcatcttctatcctgagattgaggaggtccaagccttggacgatacagagcgcggcagcggcgggttcggcagcactggcaagaacTCTAGCGGAGGATCTAGCGGAGG	2_wt_dna_repair_peptides	DUT	183.0	0.47540983606557374	1.446849059885994
408	0.0	1838.0	3475.0	1.0	21.0	1838.0	hblOligo134487_Cat6	408	NM_1029882	2.0	TCCCCACCAGATAAAGCCTTTAGTACACATGCTTTTAGCGAGAACCCACGCCCACCACCACGCCGCGACCCTTCAACTCGCCGCCCTCCAGTCCTCGCAAAGGGTGACGACCCATTGCCACCTCGCGCCGCACGCCCTGTCTCTCAGGCACGCTGCCCTACCCCTGTCGGTGATGGTTCCTCATCACGCCGCTGTTGGGATAACGGTCGCGTGAATCTTCGCCCTGTCGTTCAACTGATCGATATTATGAAGGACTCTAGCGGAGGATCTAGCGGAGG	tccccaccagataaagcctttagtacacatgcttttagcgagaacccacgcccaccaccacgccgcgacccttcaactcgccgccctccagtcctcgcaaagggtgacgacccattgccacctcgcgccgcacgccctgtctctcaggcacgctgccctacccctgtcggtgatggttcctcatcacgccgctgttgggataacggtcgcgtgaatcttcgccctgtcgttcaactgatcgatattatgaaggac		ATCCACCGGTACCATGGCTAGCtccccaccagataaagcctttagtacacatgcttttagcgagaacccacgcccaccaccacgccgcgacccttcaactcgccgccctccagtcctcgcaaagggtgacgacccattgccacctcgcgccgcacgccctgtctctcaggcacgctgccctacccctgtcggtgatggttcctcatcacgccgctgttgggataacggtcgcgtgaatcttcgccctgtcgttcaactgatcgatattatgaaggacTCTAGCGGAGGATCTAGCGGAGG	6_phosphoprotein_peptides	AHDC1	5313.0	0.34594391116130246	0.9083726776159865
409	0.0	1196.0	3554.0	0.0	23.0	1196.0	hblOligo3303_Cat6	409	NM_1029882	3.0	CCTGTCTCTCAGGCACGCTGCCCTACCCCTGTCGGTGATGGTTCCTCATCACGCCGCTGTTGGGATAACGGTCGCGTGAATCTTCGCCCTGTCGTTCAACTGATCGATATTATGAAGGACCTTACTCGCTTGAGCCAGGATCTGCAACACAGCGGGGTGCATCTGGATTGTGGCGGCCTGCGCTTGTCACGCCCTCCTGCTCCACCACCAGGTGATCTGCAGTACTCCTTCTTCAGCTCTCCTTCTCTTGCCAATTCTAGCGGAGGATCTAGCGGAGG	cctgtctctcaggcacgctgccctacccctgtcggtgatggttcctcatcacgccgctgttgggataacggtcgcgtgaatcttcgccctgtcgttcaactgatcgatattatgaaggaccttactcgcttgagccaggatctgcaacacagcggggtgcatctggattgtggcggcctgcgcttgtcacgccctcctgctccaccaccaggtgatctgcagtactccttcttcagctctccttctcttgccaat		ATCCACCGGTACCATGGCTAGCcctgtctctcaggcacgctgccctacccctgtcggtgatggttcctcatcacgccgctgttgggataacggtcgcgtgaatcttcgccctgtcgttcaactgatcgatattatgaaggaccttactcgcttgagccaggatctgcaacacagcggggtgcatctggattgtggcggcctgcgcttgtcacgccctcctgctccaccaccaggtgatctgcagtactccttcttcagctctccttctcttgccaatTCTAGCGGAGGATCTAGCGGAGG	6_phosphoprotein_peptides	AHDC1	4750.0	0.2517894736842105	0.456198058495227
411	0.0	1009.0	3011.0	3.0	11.0	1009.0	hblOligo134488_Cat6	411	NM_1029882	4.0	CAGGATCTGCAACACAGCGGGGTGCATCTGGATTGTGGCGGCCTGCGCTTGTCACGCCCTCCTGCTCCACCACCAGGTGATCTGCAGTACTCCTTCTTCAGCTCTCCTTCTCTTGCCAATAGCATCCGCTCACCTGAGGAGCGCGCCACTCCACACGCAAAATCCGAGCGCCCTTCCCATCCACTTTATGAACCTGAACCTGAGCCTCGCGATTCCCCTCAGCCAGGGCAAGGTCATTCCCCTGGGGCCACCGCTTCTAGCGGAGGATCTAGCGGAGG	caggatctgcaacacagcggggtgcatctggattgtggcggcctgcgcttgtcacgccctcctgctccaccaccaggtgatctgcagtactccttcttcagctctccttctcttgccaatagcatccgctcacctgaggagcgcgccactccacacgcaaaatccgagcgcccttcccatccactttatgaacctgaacctgagcctcgcgattcccctcagccagggcaaggtcattcccctggggccaccgct		ATCCACCGGTACCATGGCTAGCcaggatctgcaacacagcggggtgcatctggattgtggcggcctgcgcttgtcacgccctcctgctccaccaccaggtgatctgcagtactccttcttcagctctccttctcttgccaatagcatccgctcacctgaggagcgcgccactccacacgcaaaatccgagcgcccttcccatccactttatgaacctgaacctgagcctcgcgattcccctcagccagggcaaggtcattcccctggggccaccgctTCTAGCGGAGGATCTAGCGGAGG	6_phosphoprotein_peptides	AHDC1	4020.0	0.25099502487562186	0.45197662457112164
412	0.0	1145.0	6151.0	0.0	21.0	1145.0	hblOligo3304_Cat7	412	NM_1029882	5.0	TATGTCCTTATGGAGCCACACGCAAAAGAGGAGCGCCCTGAGCATCCACTTTATGAACCTGAACCTGAGCCTCGCGATGAGCCTCAGCCAGGGCAAGGTCATGAGCCTGGGGCCGAGGCTGCCGCAGAGGGGCTGCCACCAGAACCAGAGCCAGACGAGGAGGACTATGAGGAGCTTGCAGACGCTGACATTCTGGAGGAATTGGCCGAGCTGGAGTGTCCAGAGGCACAGCTTTTGGAAGCACAGGCACTGGAGTCTAGCGGAGGATCTAGCGGAGG	TATGTCCTTATGGAGccacacgcaaaaGAGgagcgccctGAGcatccactttatgaacctgaacctgagcctcgcgatGAGcctcagccagggcaaggtcatGAGcctggggccGAGgctgccgcaGAGgggctgccaccagaaccagagccagacGAGGAGgactatGAGgagcttgcagacgctgacattctgGAGgaattggccGAGctgGAGtgtccagaggcacagcttttggaagcacaggcactggag	TATGTCCTTATG	ATCCACCGGTACCATGGCTAGCTATGTCCTTATGGAGccacacgcaaaaGAGgagcgccctGAGcatccactttatgaacctgaacctgagcctcgcgatGAGcctcagccagggcaaggtcatGAGcctggggccGAGgctgccgcaGAGgggctgccaccagaaccagagccagacGAGGAGgactatGAGgagcttgcagacgctgacattctgGAGgaattggccGAGctgGAGtgtccagaggcacagcttttggaagcacaggcactggagTCTAGCGGAGGATCTAGCGGAGG	7_sampled_680_from_cat6	AHDC1	7296.0	0.15693530701754385	-0.13592090052078154
414	0.0	336.0	1020.0	52.0	7.0	336.0	hblOligo134489_Cat7	414	NM_1029882	6.0	GGGTGGGTCATGGAGCCAGACGAGGAGGACTATGAGGAGCTTGCAGACGCTGACATTCTGGAGGAATTGGCCGAGCTGGAGTGTCCAGAGGCACAGCTTTTGGAAGCACAGGCACTGGAGCCTCCAGAGCCAGAGCCAGAACCTCAGCTTCTCGATCCACAACCTCGCTTCCTCGACCCTCAGGCACTCGAACCTCTTGGCGAAGCCTTGGAGCTTCCACCTCTCCAGCCTCTGGCAGACCCACTTGGCCTTCCTTCTAGCGGAGGATCTAGCGGAGG	GGGTGGGTCATGgagccagacGAGGAGgactatGAGgagcttgcagacgctgacattctgGAGgaattggccGAGctgGAGtgtccagaggcacagcttttggaagcacaggcactggagcctccaGAGccagagccagaacctcagcttctcgatccacaacctcgcttcctcgaccctcaggcactcgaacctcttggcgaagccttggagcttccacctctccagcctctggcagacccacttggccttcct	GGGTGGGTCATG	ATCCACCGGTACCATGGCTAGCGGGTGGGTCATGgagccagacGAGGAGgactatGAGgagcttgcagacgctgacattctgGAGgaattggccGAGctgGAGtgtccagaggcacagcttttggaagcacaggcactggagcctccaGAGccagagccagaacctcagcttctcgatccacaacctcgcttcctcgaccctcaggcactcgaacctcttggcgaagccttggagcttccacctctccagcctctggcagacccacttggccttcctTCTAGCGGAGGATCTAGCGGAGG	7_sampled_680_from_cat6	AHDC1	1356.0	0.24778761061946902	0.43484238638413397
415	0.0	1250.0	1955.0	0.0	9.0	1250.0	hblOligo134489_Cat6	415	NM_1029882	6.0	CCACCAGAACCAGAGCCAGACAGCACAGACTATAGTGAGCTTGCAGACGCTGACATTCTGTCTGAATTGGCCAGTCTGACATGTCCAGAGGCACAGCTTTTGGAAGCACAGGCACTGGAGCCTCCAAGTCCAGAGCCAGAACCTCAGCTTCTCGATCCACAACCTCGCTTCCTCGACCCTCAGGCACTCGAACCTCTTGGCGAAGCCTTGGAGCTTCCACCTCTCCAGCCTCTGGCAGACCCACTTGGCCTTCCTTCTAGCGGAGGATCTAGCGGAGG	ccaccagaaccagagccagacagcacagactatagtgagcttgcagacgctgacattctgtctgaattggccagtctgacatgtccagaggcacagcttttggaagcacaggcactggagcctccaagtccagagccagaacctcagcttctcgatccacaacctcgcttcctcgaccctcaggcactcgaacctcttggcgaagccttggagcttccacctctccagcctctggcagacccacttggccttcct		ATCCACCGGTACCATGGCTAGCccaccagaaccagagccagacagcacagactatagtgagcttgcagacgctgacattctgtctgaattggccagtctgacatgtccagaggcacagcttttggaagcacaggcactggagcctccaagtccagagccagaacctcagcttctcgatccacaacctcgcttcctcgaccctcaggcactcgaacctcttggcgaagccttggagcttccacctctccagcctctggcagacccacttggccttcctTCTAGCGGAGGATCTAGCGGAGG	6_phosphoprotein_peptides	AHDC1	3205.0	0.39001560062402496	1.0980424905761272
416	0.0	261.0	544.0	2.0	2.0	261.0	hblOligo3305_Cat6	416	NM_1029882	7.0	CCAGAACCTCAGCTTCTCGATCCACAACCTCGCTTCCTCGACCCTCAGGCACTCGAACCTCTTGGCGAAGCCTTGGAGCTTCCACCTCTCCAGCCTCTGGCAGACCCACTTGGCCTTCCTGGCCTGGCCCTTCAGGCTCTGGACACTCTGCCAGATTCCTTGGAGAGTCAGCTTCTTGACCCTCAGGCTTTGGACCCATTGCCAAAACTTCTGGACGTTCCAGGTCGCCGCCTCGAACCTCAGCAGCCTTTGGGGTCTAGCGGAGGATCTAGCGGAGG	ccagaacctcagcttctcgatccacaacctcgcttcctcgaccctcaggcactcgaacctcttggcgaagccttggagcttccacctctccagcctctggcagacccacttggccttcctggcctggcccttcaggctctggacactctgccagattccttggagagtcagcttcttgaccctcaggctttggacccattgccaaaacttctggacgttccaggtcgccgcctcgaacctcagcagcctttgggg		ATCCACCGGTACCATGGCTAGCccagaacctcagcttctcgatccacaacctcgcttcctcgaccctcaggcactcgaacctcttggcgaagccttggagcttccacctctccagcctctggcagacccacttggccttcctggcctggcccttcaggctctggacactctgccagattccttggagagtcagcttcttgaccctcaggctttggacccattgccaaaacttctggacgttccaggtcgccgcctcgaacctcagcagcctttggggTCTAGCGGAGGATCTAGCGGAGG	6_phosphoprotein_peptides	AHDC1	805.0	0.3242236024844721	0.8108602931659974
418	0.0	2508.0	12885.0	3.0	32.0	2508.0	hblOligo3306_Cat7	418	NM_1029882	9.0	CTTGATTTTATGCTGGATTTGTGTGAGCCTCATGGGCCTCCTGGGCCTGAAGGCCATCCAAAGTACGCTCTCCGCCGCGAGGATCGCCCAAAGATCCTGTGCCGCCGCCGCAAAGCTGGCCGCGGTCGCAAAGCTGACGCCGGTCCAGAAGGCCGCCTCCTCCCACTCCCTATGCCTGAGGGGCTCGTCGCAGCATTGGCAGAGCCTCCTCCTCCTCCTCCACCTCCTCCTCCTGCCCTTCCAGGGCCAGGGCCTTCTAGCGGAGGATCTAGCGGAGG	CTTGATTTTATGctggatttgtgtGAGcctcatgggcctcctgggcctgaaggccatccaaagtacgctctccgccgcGAGgatcgcccaaagatcctgtgccgccgccgcaaagctggccgcggtcgcaaagctgacgccggtccagaaggccgcctcctcccactccctatgcctGAGgggctcgtcgcagcattggcagagcctcctcctcctcctccacctcctcctcctgcccttccagggccagggcct	CTTGATTTTATG	ATCCACCGGTACCATGGCTAGCCTTGATTTTATGctggatttgtgtGAGcctcatgggcctcctgggcctgaaggccatccaaagtacgctctccgccgcGAGgatcgcccaaagatcctgtgccgccgccgcaaagctggccgcggtcgcaaagctgacgccggtccagaaggccgcctcctcccactccctatgcctGAGgggctcgtcgcagcattggcagagcctcctcctcctcctccacctcctcctcctgcccttccagggccagggcctTCTAGCGGAGGATCTAGCGGAGG	7_sampled_680_from_cat6	AHDC1	15393.0	0.1629312024946404	-0.09128908863440754
419	0.0	185.0	2030.0	1.0	10.0	185.0	hblOligo3306_Cat6	419	NM_1029882	9.0	GAGCCATTGCGCCTGGATTTGTGTTCACCTCATGGGCCTCCTGGGCCTGAAGGCCATCCAAAGTACGCTCTCCGCCGCACAGATCGCCCAAAGATCCTGTGCCGCCGCCGCAAAGCTGGCCGCGGTCGCAAAGCTGACGCCGGTCCAGAAGGCCGCCTCCTCCCACTCCCTATGCCTACCGGGCTCGTCGCAGCATTGGCAGAGCCTCCTCCTCCTCCTCCACCTCCTCCTCCTGCCCTTCCAGGGCCAGGGCCTTCTAGCGGAGGATCTAGCGGAGG	gagccattgcgcctggatttgtgttcacctcatgggcctcctgggcctgaaggccatccaaagtacgctctccgccgcacagatcgcccaaagatcctgtgccgccgccgcaaagctggccgcggtcgcaaagctgacgccggtccagaaggccgcctcctcccactccctatgcctaccgggctcgtcgcagcattggcagagcctcctcctcctcctccacctcctcctcctgcccttccagggccagggcct		ATCCACCGGTACCATGGCTAGCgagccattgcgcctggatttgtgttcacctcatgggcctcctgggcctgaaggccatccaaagtacgctctccgccgcacagatcgcccaaagatcctgtgccgccgccgcaaagctggccgcggtcgcaaagctgacgccggtccagaaggccgcctcctcccactccctatgcctaccgggctcgtcgcagcattggcagagcctcctcctcctcctccacctcctcctcctgcccttccagggccagggcctTCTAGCGGAGGATCTAGCGGAGG	6_phosphoprotein_peptides	AHDC1	2215.0	0.0835214446952596	-0.8501461142582616
420	0.0	5744.0	15280.0	1.0	75.0	5744.0	hblOligo134491_Cat6	420	NM_1029882	10.0	GACGCCGGTCCAGAAGGCCGCCTCCTCCCACTCCCTATGCCTACCGGGCTCGTCGCAGCATTGGCAGAGCCTCCTCCTCCTCCTCCACCTCCTCCTCCTGCCCTTCCAGGGCCAGGGCCTGTCAGTGTGCCAGAGCTGAAGCCTGAATCCTCACAGACACCAGTTGTGTCTACACGCAAAGGCAAATGCCGCGGCGTCCGCCGCATGGTCGTCAAGATGGCTAAGATCCCTGTCTCTCTGGGCCGCCGCAACAAATCTAGCGGAGGATCTAGCGGAGG	gacgccggtccagaaggccgcctcctcccactccctatgcctaccgggctcgtcgcagcattggcagagcctcctcctcctcctccacctcctcctcctgcccttccagggccagggcctgtcagtgtgccagagctgaagcctgaatcctcacagacaccagttgtgtctacacgcaaaggcaaatgccgcggcgtccgccgcatggtcgtcaagatggctaagatccctgtctctctgggccgccgcaacaaa		ATCCACCGGTACCATGGCTAGCgacgccggtccagaaggccgcctcctcccactccctatgcctaccgggctcgtcgcagcattggcagagcctcctcctcctcctccacctcctcctcctgcccttccagggccagggcctgtcagtgtgccagagctgaagcctgaatcctcacagacaccagttgtgtctacacgcaaaggcaaatgccgcggcgtccgccgcatggtcgtcaagatggctaagatccctgtctctctgggccgccgcaacaaaTCTAGCGGAGGATCTAGCGGAGG	6_phosphoprotein_peptides	AHDC1	21024.0	0.2732115677321157	0.5669001807067952
421	0.0	1095.0	880.0	0.0	7.0	1095.0	hblOligo3307_Cat7	421	NM_1029882	11.0	TTTTACCGAATGGAGGAGCAGGAGCCAGTTGTGGAGGAGCGCAAAGGCAAATGCCGCGGCGTCCGCCGCATGGTCGTCAAGATGGCTAAGATCCCTGTCGAGCTGGGCCGCCGCAACAAAGAGGAGTACAAAGTCGAGGAGCTGGAGGAGGAGCTCGAGGTGGAAGGCAAAGAACTGGGCCTGCGCGTGGAGGCAGAACCTGAGCCTCTTTTGAAAATGAAAAACAATGGGCGCAATGTCGTCGTGGTTTTTCCATCTAGCGGAGGATCTAGCGGAGG	TTTTACCGAATGGAGGAGcagGAGccagttgtgGAGGAGcgcaaaggcaaatgccgcggcgtccgccgcatggtcgtcaagatggctaagatccctgtcGAGctgggccgccgcaacaaaGAGGAGtacaaagtcGAGGAGctgGAGGAGGAGctcGAGgtggaaggcaaagaactgggcctgcgcgtgGAGgcagaacctGAGcctcttttgaaaatgaaaaacaatgggcgcaatgtcgtcgtggtttttcca	TTTTACCGAATG	ATCCACCGGTACCATGGCTAGCTTTTACCGAATGGAGGAGcagGAGccagttgtgGAGGAGcgcaaaggcaaatgccgcggcgtccgccgcatggtcgtcaagatggctaagatccctgtcGAGctgggccgccgcaacaaaGAGGAGtacaaagtcGAGGAGctgGAGGAGGAGctcGAGgtggaaggcaaagaactgggcctgcgcgtgGAGgcagaacctGAGcctcttttgaaaatgaaaaacaatgggcgcaatgtcgtcgtggtttttccaTCTAGCGGAGGATCTAGCGGAGG	7_sampled_680_from_cat6	AHDC1	1975.0	0.5544303797468354	1.7638768674775955
423	0.0	2441.0	4496.0	0.0	23.0	2441.0	hblOligo134492_Cat6	423	NM_1029882	12.0	AGCTCCCTGTCTTCCAGCCTCAGCGTGGAAGGCAAAGAACTGGGCCTGCGCGTGTCAGCAGAACCTACACCTCTTTTGAAAATGAAAAACAATGGGCGCAATGTCGTCGTGGTTTTTCCACCAGGGGAGATGCCAATTATTCTTAAGCGCAAACGCGGCCGCCCACCAAAAAATCTGCTTTTGGGCCCAGGTAAGCCAAAGGAGCCTGCCGTTGTTGCAGCTGAAGCAGCTACAGTCGCCGCCGCAACAATGGCCTCTAGCGGAGGATCTAGCGGAGG	agctccctgtcttccagcctcagcgtggaaggcaaagaactgggcctgcgcgtgtcagcagaacctacacctcttttgaaaatgaaaaacaatgggcgcaatgtcgtcgtggtttttccaccaggggagatgccaattattcttaagcgcaaacgcggccgcccaccaaaaaatctgcttttgggcccaggtaagccaaaggagcctgccgttgttgcagctgaagcagctacagtcgccgccgcaacaatggcc		ATCCACCGGTACCATGGCTAGCagctccctgtcttccagcctcagcgtggaaggcaaagaactgggcctgcgcgtgtcagcagaacctacacctcttttgaaaatgaaaaacaatgggcgcaatgtcgtcgtggtttttccaccaggggagatgccaattattcttaagcgcaaacgcggccgcccaccaaaaaatctgcttttgggcccaggtaagccaaaggagcctgccgttgttgcagctgaagcagctacagtcgccgccgcaacaatggccTCTAGCGGAGGATCTAGCGGAGG	6_phosphoprotein_peptides	AHDC1	6937.0	0.3518812166642641	0.9345088115186797
425	0.0	126.0	564.0	0.0	2.0	126.0	hblOligo134493_Cat7	425	NM_1029882	14.0	TTCCGCCCGATGCGCAAACAAAAATTGGCCGAGCCTCAGCCTGAGTATGCAGCAGATGCTAACGATGAGAAGGCAGAATATGAGGACGTGCTCGCAAAGTTGGCTTTTCTTAACCGCCAAGAGCAGTGCGCCGGGCGCTGTGAGCCTCCACGCTGCTGGGAGCCTGAGGAACCTGAAGAGGTTCACCAAGCTCCAGACGAGCAAGAGATCGAGCACTTTCTTCACCGCGTCCAGGGTTTCCGCCGCCGCGGTGGGTCTAGCGGAGGATCTAGCGGAGG	TTCCGCCCGATGcgcaaacaaaaattggccGAGcctcagcctGAGtatgcagcagatgctaacgatGAGaaggcagaatatGAGgacgtgctcgcaaagttggcttttcttaaccgccaaGAGcagtgcgccgggcgctgtGAGcctccacgctgctggGAGcctGAGgaacctgaaGAGgttcaccaagctccagacGAGcaaGAGatcGAGcactttcttcaccgcgtccagggtttccgccgccgcggtggg	TTCCGCCCGATG	ATCCACCGGTACCATGGCTAGCTTCCGCCCGATGcgcaaacaaaaattggccGAGcctcagcctGAGtatgcagcagatgctaacgatGAGaaggcagaatatGAGgacgtgctcgcaaagttggcttttcttaaccgccaaGAGcagtgcgccgggcgctgtGAGcctccacgctgctggGAGcctGAGgaacctgaaGAGgttcaccaagctccagacGAGcaaGAGatcGAGcactttcttcaccgcgtccagggtttccgccgccgcggtgggTCTAGCGGAGGATCTAGCGGAGG	7_sampled_680_from_cat6	AHDC1	690.0	0.1826086956521739	0.0465167881526658
428	0.0	3386.0	11858.0	4.0	89.0	3386.0	hblOligo134494_Cat6	428	NM_1029882	16.0	GGTGGTCGCGGCGGTGGTCACGCTGCTAAGTCTGCACGCTGCTCATTTAGCGACTTTTTCGAAGGTATTGGGAAGAAGAAAAAGGTTGTTGCCGTTGCCGCTGCTGGGGTCGGTGGTCCAGGTCTGACAGAGTTGGGTCATCCACGCAAACGCGGTCGCGGCGAAGTCGACGCTGTCACCGGTAAACCTAAGCGCAAGCGCCGCTCCCGCAAGAACGGGACACTCTTCCCTGAACAGGTGCCAAGTGGCCCTGGGTCTAGCGGAGGATCTAGCGGAGG	ggtggtcgcggcggtggtcacgctgctaagtctgcacgctgctcatttagcgactttttcgaaggtattgggaagaagaaaaaggttgttgccgttgccgctgctggggtcggtggtccaggtctgacagagttgggtcatccacgcaaacgcggtcgcggcgaagtcgacgctgtcaccggtaaacctaagcgcaagcgccgctcccgcaagaacgggacactcttccctgaacaggtgccaagtggccctggg		ATCCACCGGTACCATGGCTAGCggtggtcgcggcggtggtcacgctgctaagtctgcacgctgctcatttagcgactttttcgaaggtattgggaagaagaaaaaggttgttgccgttgccgctgctggggtcggtggtccaggtctgacagagttgggtcatccacgcaaacgcggtcgcggcgaagtcgacgctgtcaccggtaaacctaagcgcaagcgccgctcccgcaagaacgggacactcttccctgaacaggtgccaagtggccctgggTCTAGCGGAGGATCTAGCGGAGG	6_phosphoprotein_peptides	AHDC1	15244.0	0.22212017843085805	0.2919356711250143
429	0.0	150.0	2150.0	0.0	7.0	150.0	hblOligo3310_Cat6	429	NM_1029882	17.0	GGTCATCCACGCAAACGCGGTCGCGGCGAAGTCGACGCTGTCACCGGTAAACCTAAGCGCAAGCGCCGCTCCCGCAAGAACGGGACACTCTTCCCTGAACAGGTGCCAAGTGGCCCTGGGTTCGGTGAGGCTGGCGCTGAGTGGGCAGGCGATAAGGGGGGCGGGTGGGCCCCTCACCATGGGCATCCTGGCGGTCAAGCTGGGCGCAATTGTGGGTTTCAGGGGACCGAAGCTCGCGCATTTGCCTCAACAGGCTCTAGCGGAGGATCTAGCGGAGG	ggtcatccacgcaaacgcggtcgcggcgaagtcgacgctgtcaccggtaaacctaagcgcaagcgccgctcccgcaagaacgggacactcttccctgaacaggtgccaagtggccctgggttcggtgaggctggcgctgagtgggcaggcgataaggggggcgggtgggcccctcaccatgggcatcctggcggtcaagctgggcgcaattgtgggtttcaggggaccgaagctcgcgcatttgcctcaacaggc		ATCCACCGGTACCATGGCTAGCggtcatccacgcaaacgcggtcgcggcgaagtcgacgctgtcaccggtaaacctaagcgcaagcgccgctcccgcaagaacgggacactcttccctgaacaggtgccaagtggccctgggttcggtgaggctggcgctgagtgggcaggcgataaggggggcgggtgggcccctcaccatgggcatcctggcggtcaagctgggcgcaattgtgggtttcaggggaccgaagctcgcgcatttgcctcaacaggcTCTAGCGGAGGATCTAGCGGAGG	6_phosphoprotein_peptides	AHDC1	2300.0	0.06521739130434782	-1.1172986943262062
430	0.0	11.0	900.0	0.0	4.0	11.0	hblOligo134495_Cat7	430	NM_1029882	18.0	GTCGACGAGATGGGCGATAAGGGGGGCGGGTGGGCCCCTCACCATGGGCATCCTGGCGGTCAAGCTGGGCGCAATTGTGGGTTTCAGGGGGAGGAAGCTCGCGCATTTGCCGAGGAGGGCCTGGAAGAGGGGGCAGAGGGCCGCGGGGAGTACTATGAGGAGGGTGCTCCAGAGGGGCAAGAGGAACTCGAGCAAGAGCGCCAGAACCTTTTCGAGGGCTATTTTCGCGAGCTTCTTGACGAGGACGATGAGGAGTCTAGCGGAGGATCTAGCGGAGG	GTCGACGAGATGggcgataaggggggcgggtgggcccctcaccatgggcatcctggcggtcaagctgggcgcaattgtgggtttcaggggGAGgaagctcgcgcatttgccGAGGAGggcctggaaGAGggggcaGAGggccgcgggGAGtactatGAGGAGggtgctccaGAGgggcaaGAGgaactcGAGcaagagcgccagaaccttttcGAGggctattttcgcGAGcttcttgacGAGgacgatGAGGAG	GTCGACGAGATG	ATCCACCGGTACCATGGCTAGCGTCGACGAGATGggcgataaggggggcgggtgggcccctcaccatgggcatcctggcggtcaagctgggcgcaattgtgggtttcaggggGAGgaagctcgcgcatttgccGAGGAGggcctggaaGAGggggcaGAGggccgcgggGAGtactatGAGGAGggtgctccaGAGgggcaaGAGgaactcGAGcaagagcgccagaaccttttcGAGggctattttcgcGAGcttcttgacGAGgacgatGAGGAGTCTAGCGGAGGATCTAGCGGAGG	7_sampled_680_from_cat6	AHDC1	911.0	0.012074643249176729	-2.8592103578266936
431	0.0	112.0	365.0	0.0	1.0	112.0	hblOligo134495_Cat6	431	NM_1029882	18.0	GCTGAGTGGGCAGGCGATAAGGGGGGCGGGTGGGCCCCTCACCATGGGCATCCTGGCGGTCAAGCTGGGCGCAATTGTGGGTTTCAGGGGACCGAAGCTCGCGCATTTGCCTCAACAGGCCTGGAAAGTGGGGCATCAGGCCGCGGGTCCTACTATAGTACCGGTGCTCCAAGTGGGCAAACTGAACTCTCTCAAGAGCGCCAGAACCTTTTCACTGGCTATTTTCGCTCTCTTCTTGACAGTGACGATAGTAGCTCTAGCGGAGGATCTAGCGGAGG	gctgagtgggcaggcgataaggggggcgggtgggcccctcaccatgggcatcctggcggtcaagctgggcgcaattgtgggtttcaggggaccgaagctcgcgcatttgcctcaacaggcctggaaagtggggcatcaggccgcgggtcctactatagtaccggtgctccaagtgggcaaactgaactctctcaagagcgccagaaccttttcactggctattttcgctctcttcttgacagtgacgatagtagc		ATCCACCGGTACCATGGCTAGCgctgagtgggcaggcgataaggggggcgggtgggcccctcaccatgggcatcctggcggtcaagctgggcgcaattgtgggtttcaggggaccgaagctcgcgcatttgcctcaacaggcctggaaagtggggcatcaggccgcgggtcctactatagtaccggtgctccaagtgggcaaactgaactctctcaagagcgccagaaccttttcactggctattttcgctctcttcttgacagtgacgatagtagcTCTAGCGGAGGATCTAGCGGAGG	6_phosphoprotein_peptides	AHDC1	477.0	0.2348008385744235	0.36389065041184976
432	0.0	295.0	560.0	0.0	3.0	295.0	hblOligo3311_Cat6	432	NM_1029882	19.0	TCAGGCCGCGGGTCCTACTATAGTACCGGTGCTCCAAGTGGGCAAACTGAACTCTCTCAAGAGCGCCAGAACCTTTTCACTGGCTATTTTCGCTCTCTTCTTGACAGTGACGATAGTAGCGATTTGCTGGATTTCGCACTGTCTGCATCCCGCCCTGAGAGTCGCAAGGCAAGCGGTACTTATGCTGGGCCTCCAACTAGCGCTCTCCCAGCTCAACGCGGCCTGGCCACATTTCCATCACGCGGTGCAAAAGCCTCTAGCGGAGGATCTAGCGGAGG	tcaggccgcgggtcctactatagtaccggtgctccaagtgggcaaactgaactctctcaagagcgccagaaccttttcactggctattttcgctctcttcttgacagtgacgatagtagcgatttgctggatttcgcactgtctgcatcccgccctgagagtcgcaaggcaagcggtacttatgctgggcctccaactagcgctctcccagctcaacgcggcctggccacatttccatcacgcggtgcaaaagcc		ATCCACCGGTACCATGGCTAGCtcaggccgcgggtcctactatagtaccggtgctccaagtgggcaaactgaactctctcaagagcgccagaaccttttcactggctattttcgctctcttcttgacagtgacgatagtagcgatttgctggatttcgcactgtctgcatcccgccctgagagtcgcaaggcaagcggtacttatgctgggcctccaactagcgctctcccagctcaacgcggcctggccacatttccatcacgcggtgcaaaagccTCTAGCGGAGGATCTAGCGGAGG	6_phosphoprotein_peptides	AHDC1	855.0	0.34502923976608185	0.9043277053098715
433	0.0	9175.0	25723.0	139.0	116.0	9175.0	hblOligo134496_Cat7	433	NM_1029882	20.0	CGCACCGGTATGGAGCGCCCTGAGGAGCGCAAGGCAGAGGGTGAGTATGCTGGGCCTCCAGAGGAGGCTCTCCCAGCTCAACGCGGCCTGGCCGAGTTTCCAGAGCGCGGTGCAAAAGCCGAGCCAGTTGCTGTGGGGGAGGAGGGCGCTGGGGCCGATCCAGAGTTCCAGCCAGTTCTGGAGGCCCGCCAGGAGTTTCCACCTGGTCGCGCAGCCGAGTATGGTCTGGAGCCAGCCGCCGAGGACTGCCGCGCATCTAGCGGAGGATCTAGCGGAGG	CGCACCGGTATGGAGcgccctgagGAGcgcaaggcaGAGggtGAGtatgctgggcctccaGAGGAGgctctcccagctcaacgcggcctggccGAGtttccaGAGcgcggtgcaaaagccGAGccagttgctgtggggGAGGAGggcgctggggccgatccaGAGttccagccagttctgGAGgcccgccagGAGtttccacctggtcgcgcagccGAGtatggtctgGAGccagccgccGAGgactgccgcgca	CGCACCGGTATG	ATCCACCGGTACCATGGCTAGCCGCACCGGTATGGAGcgccctgagGAGcgcaaggcaGAGggtGAGtatgctgggcctccaGAGGAGgctctcccagctcaacgcggcctggccGAGtttccaGAGcgcggtgcaaaagccGAGccagttgctgtggggGAGGAGggcgctggggccgatccaGAGttccagccagttctgGAGgcccgccagGAGtttccacctggtcgcgcagccGAGtatggtctgGAGccagccgccGAGgactgccgcgcaTCTAGCGGAGGATCTAGCGGAGG	7_sampled_680_from_cat6	AHDC1	34898.0	0.2629090492291822	0.514385993325964
435	1.0	5243.0	19764.0	5.0	90.0	5243.0	hblOligo3312_Cat6	435	NM_1029882	21.0	GGGAGTAGTGGCGCTGGGGCCGATCCATCTTTCCAGCCAGTTCTGAGCGCCCGCCAGACATTTCCACCTGGTCGCGCAGCCAGCTATGGTCTGACCCCAGCCGCCTCAGACTGCCGCGCAGCCGAGACTTTCCCAAAGCTCGTGCCACCACCTAGTGCTATGGCCCGCAGTCCTACAACTCATCCTCCTGCAAATACCTACCTTCCACAGTATGGGGGTTACGGGGCCGGTCAGAGTGTTTTCGCTCCAACTAAGTCTAGCGGAGGATCTAGCGGAGG	gggagtagtggcgctggggccgatccatctttccagccagttctgagcgcccgccagacatttccacctggtcgcgcagccagctatggtctgaccccagccgcctcagactgccgcgcagccgagactttcccaaagctcgtgccaccacctagtgctatggcccgcagtcctacaactcatcctcctgcaaatacctaccttccacagtatgggggttacggggccggtcagagtgttttcgctccaactaag		ATCCACCGGTACCATGGCTAGCgggagtagtggcgctggggccgatccatctttccagccagttctgagcgcccgccagacatttccacctggtcgcgcagccagctatggtctgaccccagccgcctcagactgccgcgcagccgagactttcccaaagctcgtgccaccacctagtgctatggcccgcagtcctacaactcatcctcctgcaaatacctaccttccacagtatgggggttacggggccggtcagagtgttttcgctccaactaagTCTAGCGGAGGATCTAGCGGAGG	6_phosphoprotein_peptides	AHDC1	25007.0	0.20966129483744553	0.2183208853061389
436	0.0	292.0	1628.0	2.0	7.0	292.0	hblOligo134497_Cat7	436	NM_1029882	22.0	CCTGGGCGTATGCCACCTGAGGCTATGGCCCGCGAGCCTGAGGAGCATCCTCCTGCAAATGAGTACCTTCCACAGTATGGGGGTTACGGGGCCGGTCAGGAGGTTTTCGCTCCAGAGAAGCCATTCGAGGGTCAGGACTGTGCCAATGAGAAAGACTGCGAGTTCGCCTATGGGGAGGGCAATGAGCTCCCTGCCGAGCCAGAGGAGGCTCATGAGGCTGGTTACGCACCTCCTCCAGAGGGTGGTCCTTGTCTGTCTAGCGGAGGATCTAGCGGAGG	CCTGGGCGTATGccacctGAGgctatggcccgcGAGcctGAGGAGcatcctcctgcaaatGAGtaccttccacagtatgggggttacggggccggtcagGAGgttttcgctccaGAGaagccattcGAGggtcaggactgtgccaatGAGaaagactgcGAGttcgcctatgggGAGggcaatGAGctccctgccGAGccaGAGGAGgctcatGAGgctggttacgcacctcctccaGAGggtggtccttgtctg	CCTGGGCGTATG	ATCCACCGGTACCATGGCTAGCCCTGGGCGTATGccacctGAGgctatggcccgcGAGcctGAGGAGcatcctcctgcaaatGAGtaccttccacagtatgggggttacggggccggtcagGAGgttttcgctccaGAGaagccattcGAGggtcaggactgtgccaatGAGaaagactgcGAGttcgcctatgggGAGggcaatGAGctccctgccGAGccaGAGGAGgctcatGAGgctggttacgcacctcctccaGAGggtggtccttgtctgTCTAGCGGAGGATCTAGCGGAGG	7_sampled_680_from_cat6	AHDC1	1920.0	0.15208333333333332	-0.17306461159495723
438	0.0	1010.0	2437.0	2.0	15.0	1010.0	hblOligo3313_Cat6	438	NM_1029882	23.0	GACTGTGCCAATTCTAAAGACTGCAGCTTCGCCTATGGGTCCGGCAATTCTCTCCCTGCCTCTCCATCCTCTGCTCATAGTGCTGGTTACGCACCTCCTCCAACTGGTGGTCCTTGTCTGCCTCCTTCCAAAGCATCTTTCTTCTCTTCTTCCGAAGGTGCACCTTTTTCTGGCTCAGCTCCTACCCCTCTGCGCTGTGATTCCCGCGCAAGCACTGTCAGCCCTGGGGGTTATATGGTGCCAAAAGGGACCACATCTAGCGGAGGATCTAGCGGAGG	gactgtgccaattctaaagactgcagcttcgcctatgggtccggcaattctctccctgcctctccatcctctgctcatagtgctggttacgcacctcctccaactggtggtccttgtctgcctccttccaaagcatctttcttctcttcttccgaaggtgcacctttttctggctcagctcctacccctctgcgctgtgattcccgcgcaagcactgtcagccctgggggttatatggtgccaaaagggaccaca		ATCCACCGGTACCATGGCTAGCgactgtgccaattctaaagactgcagcttcgcctatgggtccggcaattctctccctgcctctccatcctctgctcatagtgctggttacgcacctcctccaactggtggtccttgtctgcctccttccaaagcatctttcttctcttcttccgaaggtgcacctttttctggctcagctcctacccctctgcgctgtgattcccgcgcaagcactgtcagccctgggggttatatggtgccaaaagggaccacaTCTAGCGGAGGATCTAGCGGAGG	6_phosphoprotein_peptides	AHDC1	3447.0	0.29300841311285175	0.6644716889093455
439	0.0	229.0	415.0	0.0	2.0	229.0	hblOligo134498_Cat7	439	NM_1029882	24.0	ACTACTTTGATGGAGGAGGAAGGTGCACCTTTTGAGGGCGAGGCTCCTGAGCCTCTGCGCTGTGATGAGCGCGCAGAGGAGGTCGAGCCTGGGGGTTATATGGTGCCAAAAGGGGAGGAGGCAGAGGCCGAGGAGGCCGCAGAGGCCGCTGAGGAGGAGGAGGAGGAGTTTCAGCCAGAGCCTGAAAATTGCCGCCAGTTTGCAGGCGCCGAGCAGTGGCCTTTCCGCCAAGGGTACGGCGGGCTCGACTGGGCCTCTAGCGGAGGATCTAGCGGAGG	ACTACTTTGATGGAGGAGgaaggtgcaccttttGAGggcGAGgctcctGAGcctctgcgctgtgatGAGcgcgcaGAGGAGgtcGAGcctgggggttatatggtgccaaaagggGAGGAGgcaGAGgccGAGGAGgccgcaGAGgccgctGAGGAGGAGGAGGAGGAGtttcagccaGAGcctgaaaattgccgccagtttgcaggcgccGAGcagtggcctttccgccaagggtacggcgggctcgactgggcc	ACTACTTTGATG	ATCCACCGGTACCATGGCTAGCACTACTTTGATGGAGGAGgaaggtgcaccttttGAGggcGAGgctcctGAGcctctgcgctgtgatGAGcgcgcaGAGGAGgtcGAGcctgggggttatatggtgccaaaagggGAGGAGgcaGAGgccGAGGAGgccgcaGAGgccgctGAGGAGGAGGAGGAGGAGtttcagccaGAGcctgaaaattgccgccagtttgcaggcgccGAGcagtggcctttccgccaagggtacggcgggctcgactgggccTCTAGCGGAGGATCTAGCGGAGG	7_sampled_680_from_cat6	AHDC1	644.0	0.3555900621118012	0.9507326160227878
440	0.0	575.0	538.0	0.0	4.0	575.0	hblOligo134498_Cat6	440	NM_1029882	24.0	TCTTTCTTCTCTTCTTCCGAAGGTGCACCTTTTTCTGGCTCAGCTCCTACCCCTCTGCGCTGTGATTCCCGCGCAAGCACTGTCAGCCCTGGGGGTTATATGGTGCCAAAAGGGACCACAGCATCCGCCACATCAGCCGCATCAGCCGCTAGTTCCTCAAGCTCCTCCTTTCAGCCATCACCTGAAAATTGCCGCCAGTTTGCAGGCGCCAGCCAGTGGCCTTTCCGCCAAGGGTACGGCGGGCTCGACTGGGCCTCTAGCGGAGGATCTAGCGGAGG	tctttcttctcttcttccgaaggtgcacctttttctggctcagctcctacccctctgcgctgtgattcccgcgcaagcactgtcagccctgggggttatatggtgccaaaagggaccacagcatccgccacatcagccgcatcagccgctagttcctcaagctcctcctttcagccatcacctgaaaattgccgccagtttgcaggcgccagccagtggcctttccgccaagggtacggcgggctcgactgggcc		ATCCACCGGTACCATGGCTAGCtctttcttctcttcttccgaaggtgcacctttttctggctcagctcctacccctctgcgctgtgattcccgcgcaagcactgtcagccctgggggttatatggtgccaaaagggaccacagcatccgccacatcagccgcatcagccgctagttcctcaagctcctcctttcagccatcacctgaaaattgccgccagtttgcaggcgccagccagtggcctttccgccaagggtacggcgggctcgactgggccTCTAGCGGAGGATCTAGCGGAGG	6_phosphoprotein_peptides	AHDC1	1113.0	0.5166217430368374	1.6118006133348126
441	0.0	2345.0	14001.0	30.0	44.0	2345.0	hblOligo3314_Cat6	441	NM_1029882	25.0	GCCGCATCAGCCGCTAGTTCCTCAAGCTCCTCCTTTCAGCCATCACCTGAAAATTGCCGCCAGTTTGCAGGCGCCAGCCAGTGGCCTTTCCGCCAAGGGTACGGCGGGCTCGACTGGGCCTCAGAGGCTTTTAGTCAGCTCTATAACCCTAGTTTTGACTGTCACGTTTCTGAGCCTAATGTGATTCTCGACATTTCAAACTATACCCCTCAGAAGGTGAAGCAGCAAACTGCTGTCTCTGAAACTTTCAGCGAATCTAGCGGAGGATCTAGCGGAGG	gccgcatcagccgctagttcctcaagctcctcctttcagccatcacctgaaaattgccgccagtttgcaggcgccagccagtggcctttccgccaagggtacggcgggctcgactgggcctcagaggcttttagtcagctctataaccctagttttgactgtcacgtttctgagcctaatgtgattctcgacatttcaaactatacccctcagaaggtgaagcagcaaactgctgtctctgaaactttcagcgaa		ATCCACCGGTACCATGGCTAGCgccgcatcagccgctagttcctcaagctcctcctttcagccatcacctgaaaattgccgccagtttgcaggcgccagccagtggcctttccgccaagggtacggcgggctcgactgggcctcagaggcttttagtcagctctataaccctagttttgactgtcacgtttctgagcctaatgtgattctcgacatttcaaactatacccctcagaaggtgaagcagcaaactgctgtctctgaaactttcagcgaaTCTAGCGGAGGATCTAGCGGAGG	6_phosphoprotein_peptides	AHDC1	16346.0	0.1434601737428117	-0.24155422103829882
442	0.0	239.0	229.0	0.0	2.0	239.0	hblOligo134499_Cat6	442	NM_1029882	26.0	CAGCTCTATAACCCTAGTTTTGACTGTCACGTTTCTGAGCCTAATGTGATTCTCGACATTTCAAACTATACCCCTCAGAAGGTGAAGCAGCAAACTGCTGTCTCTGAAACTTTCAGCGAATCTAGTTCCGATTCAACTCAATTCAATCAGCCTGTTGGCGGGGGGGGTTTCCGCCGCGCTAATTCCGAAGCTAGTAGTTCCGAAGGTCAAAGCAGCCTCAGTTCTTTGGAGAAGCTGATGATGGATTGGAATGAGTCTAGCGGAGGATCTAGCGGAGG	cagctctataaccctagttttgactgtcacgtttctgagcctaatgtgattctcgacatttcaaactatacccctcagaaggtgaagcagcaaactgctgtctctgaaactttcagcgaatctagttccgattcaactcaattcaatcagcctgttggcggggggggtttccgccgcgctaattccgaagctagtagttccgaaggtcaaagcagcctcagttctttggagaagctgatgatggattggaatgag		ATCCACCGGTACCATGGCTAGCcagctctataaccctagttttgactgtcacgtttctgagcctaatgtgattctcgacatttcaaactatacccctcagaaggtgaagcagcaaactgctgtctctgaaactttcagcgaatctagttccgattcaactcaattcaatcagcctgttggcggggggggtttccgccgcgctaattccgaagctagtagttccgaaggtcaaagcagcctcagttctttggagaagctgatgatggattggaatgagTCTAGCGGAGGATCTAGCGGAGG	6_phosphoprotein_peptides	AHDC1	468.0	0.5106837606837606	1.5880306810765175
443	0.0	2164.0	45241.0	9.0	145.0	2164.0	hblOligo3315_Cat7	443	NM_1029882	27.0	CTCAGTTATATGCAGCCTGTTGGCGGGGGGGGTTTCCGCCGCGCTAATGAGGAAGCTGAGGAGGAGGAAGGTCAAGAGGAGCTCGAGGAGTTGGAGAAGCTGATGATGGATTGGAATGAGGCCGAGGAGGCACCAGGCTACAACTGGAACCAGGAGGTGCTGTTCCAAGAGGAGGAGAAGCCAGGGCGCGGCCGCCGCAAAAAGGTTGATCTTTTCGAAGCAGAGCATCTTGGTTTTCCTGAGGAGGCAGAGGCTTCTAGCGGAGGATCTAGCGGAGG	CTCAGTTATATGcagcctgttggcggggggggtttccgccgcgctaatGAGgaagctGAGGAGGAGgaaggtcaaGAGGAGctcGAGGAGttggagaagctgatgatggattggaatgaggccGAGGAGgcaccaggctacaactggaaccagGAGgtgctgttccaaGAGGAGGAGaagccagggcgcggccgccgcaaaaaggttgatcttttcgaagcaGAGcatcttggttttcctGAGGAGgcaGAGgct	CTCAGTTATATG	ATCCACCGGTACCATGGCTAGCCTCAGTTATATGcagcctgttggcggggggggtttccgccgcgctaatGAGgaagctGAGGAGGAGgaaggtcaaGAGGAGctcGAGGAGttggagaagctgatgatggattggaatgaggccGAGGAGgcaccaggctacaactggaaccagGAGgtgctgttccaaGAGGAGGAGaagccagggcgcggccgccgcaaaaaggttgatcttttcgaagcaGAGcatcttggttttcctGAGGAGgcaGAGgctTCTAGCGGAGGATCTAGCGGAGG	7_sampled_680_from_cat6	AHDC1	47405.0	0.04564919312308828	-1.49475626165259
444	0.0	78.0	325.0	0.0	0.0	78.0	hblOligo3315_Cat6	444	NM_1029882	27.0	ACTCAATTCAATCAGCCTGTTGGCGGGGGGGGTTTCCGCCGCGCTAATTCCGAAGCTAGTAGTTCCGAAGGTCAAAGCAGCCTCAGTTCTTTGGAGAAGCTGATGATGGATTGGAATGAGGCCTCTAGCGCACCAGGCTACAACTGGAACCAGTCAGTGCTGTTCCAAAGTTCAAGTAAGCCAGGGCGCGGCCGCCGCAAAAAGGTTGATCTTTTCGAAGCAAGTCATCTTGGTTTTCCTACATCTGCAAGTGCTTCTAGCGGAGGATCTAGCGGAGG	actcaattcaatcagcctgttggcggggggggtttccgccgcgctaattccgaagctagtagttccgaaggtcaaagcagcctcagttctttggagaagctgatgatggattggaatgaggcctctagcgcaccaggctacaactggaaccagtcagtgctgttccaaagttcaagtaagccagggcgcggccgccgcaaaaaggttgatcttttcgaagcaagtcatcttggttttcctacatctgcaagtgct		ATCCACCGGTACCATGGCTAGCactcaattcaatcagcctgttggcggggggggtttccgccgcgctaattccgaagctagtagttccgaaggtcaaagcagcctcagttctttggagaagctgatgatggattggaatgaggcctctagcgcaccaggctacaactggaaccagtcagtgctgttccaaagttcaagtaagccagggcgcggccgccgcaaaaaggttgatcttttcgaagcaagtcatcttggttttcctacatctgcaagtgctTCTAGCGGAGGATCTAGCGGAGG	6_phosphoprotein_peptides	AHDC1	403.0	0.1935483870967742	0.11817277705910101
446	0.0	395.0	706.0	0.0	6.0	395.0	hblOligo134500_Cat6	446	NM_1029882	28.0	GGCTACAACTGGAACCAGTCAGTGCTGTTCCAAAGTTCAAGTAAGCCAGGGCGCGGCCGCCGCAAAAAGGTTGATCTTTTCGAAGCAAGTCATCTTGGTTTTCCTACATCTGCAAGTGCTGCAGCATCCGGCTACCCTAGCAAGCGCTCCACCGGGCCTCGCCAGCCTCGCGGTGGCCGCGGTGGGGGGGCCTGCTCAGCAAAGAAAGAACGCGGGGGTGCTGCAGCCAAAGCAAAGTTTATCCCAAAGCCACAGTCTAGCGGAGGATCTAGCGGAGG	ggctacaactggaaccagtcagtgctgttccaaagttcaagtaagccagggcgcggccgccgcaaaaaggttgatcttttcgaagcaagtcatcttggttttcctacatctgcaagtgctgcagcatccggctaccctagcaagcgctccaccgggcctcgccagcctcgcggtggccgcggtgggggggcctgctcagcaaagaaagaacgcgggggtgctgcagccaaagcaaagtttatcccaaagccacag		ATCCACCGGTACCATGGCTAGCggctacaactggaaccagtcagtgctgttccaaagttcaagtaagccagggcgcggccgccgcaaaaaggttgatcttttcgaagcaagtcatcttggttttcctacatctgcaagtgctgcagcatccggctaccctagcaagcgctccaccgggcctcgccagcctcgcggtggccgcggtgggggggcctgctcagcaaagaaagaacgcgggggtgctgcagccaaagcaaagtttatcccaaagccacagTCTAGCGGAGGATCTAGCGGAGG	6_phosphoprotein_peptides	AHDC1	1101.0	0.35876475930971846	0.9645596601071267
449	0.0	1378.0	2185.0	0.0	5.0	1378.0	hblOligo134501_Cat6	449	NM_1029882	30.0	TTTCAAGATTCACCTGATCTGGGTTTGGACTACTATTCAGGGGACTCAAGCATGAGTCCTTTGCCATCACAAAGTCGCGCCTTCGGTGTTGGCGAGCGCGACCCATGCGACTTCATTGGGCCATACAGTATGAACCCATCCACACCAAGCGATGGTACATTTGGTCAAGGGTTCCATTGCGATTCTCCTTCCCTCGGGGCCCCTGAGCTGGACGGTAAACATTTCCCACCTCTGGCACATCCACCTACTGTCTTTTCTAGCGGAGGATCTAGCGGAGG	tttcaagattcacctgatctgggtttggactactattcaggggactcaagcatgagtcctttgccatcacaaagtcgcgccttcggtgttggcgagcgcgacccatgcgacttcattgggccatacagtatgaacccatccacaccaagcgatggtacatttggtcaagggttccattgcgattctccttccctcggggcccctgagctggacggtaaacatttcccacctctggcacatccacctactgtcttt		ATCCACCGGTACCATGGCTAGCtttcaagattcacctgatctgggtttggactactattcaggggactcaagcatgagtcctttgccatcacaaagtcgcgccttcggtgttggcgagcgcgacccatgcgacttcattgggccatacagtatgaacccatccacaccaagcgatggtacatttggtcaagggttccattgcgattctccttccctcggggcccctgagctggacggtaaacatttcccacctctggcacatccacctactgtctttTCTAGCGGAGGATCTAGCGGAGG	6_phosphoprotein_peptides	AHDC1	3563.0	0.386752736458041	1.08430647674316
450	0.0	292.0	4863.0	1.0	21.0	292.0	hblOligo3317_Cat6	450	NM_1029882	31.0	CCATCCACACCAAGCGATGGTACATTTGGTCAAGGGTTCCATTGCGATTCTCCTTCCCTCGGGGCCCCTGAGCTGGACGGTAAACATTTCCCACCTCTGGCACATCCACCTACTGTCTTTGATGCAGGCTTGCAAAAAGCATATTCACCAACATGTAGCCCTACTCTCGGTTTCAAAGAGGAACTTCGCCCTCCACCTACTAAGCTCGCCGCTTGCGAACCATTGAAACATGGCCTGCAGGGTGCATCCCTCGGGTCTAGCGGAGGATCTAGCGGAGG	ccatccacaccaagcgatggtacatttggtcaagggttccattgcgattctccttccctcggggcccctgagctggacggtaaacatttcccacctctggcacatccacctactgtctttgatgcaggcttgcaaaaagcatattcaccaacatgtagccctactctcggtttcaaagaggaacttcgccctccacctactaagctcgccgcttgcgaaccattgaaacatggcctgcagggtgcatccctcggg		ATCCACCGGTACCATGGCTAGCccatccacaccaagcgatggtacatttggtcaagggttccattgcgattctccttccctcggggcccctgagctggacggtaaacatttcccacctctggcacatccacctactgtctttgatgcaggcttgcaaaaagcatattcaccaacatgtagccctactctcggtttcaaagaggaacttcgccctccacctactaagctcgccgcttgcgaaccattgaaacatggcctgcagggtgcatccctcgggTCTAGCGGAGGATCTAGCGGAGG	6_phosphoprotein_peptides	AHDC1	5155.0	0.05664403491755577	-1.2673678754362574
451	0.0	1307.0	3827.0	1.0	14.0	1307.0	hblOligo134502_Cat6	451	NM_1029882	32.0	AAAGCATATTCACCAACATGTAGCCCTACTCTCGGTTTCAAAGAGGAACTTCGCCCTCCACCTACTAAGCTCGCCGCTTGCGAACCATTGAAACATGGCCTGCAGGGTGCATCCCTCGGGCATGCAGCCGCCGCCCAAGCTCACCTTTCTTGCCGCGACTTGCCTCTCGGTCAGCCACATTATGACTCCCCTAGCTGCAAAGGTACAGCTTATTGGTACCCACCTGGTTCAGCAGCTCGCTCACCTCCATACGAGTCTAGCGGAGGATCTAGCGGAGG	aaagcatattcaccaacatgtagccctactctcggtttcaaagaggaacttcgccctccacctactaagctcgccgcttgcgaaccattgaaacatggcctgcagggtgcatccctcgggcatgcagccgccgcccaagctcacctttcttgccgcgacttgcctctcggtcagccacattatgactcccctagctgcaaaggtacagcttattggtacccacctggttcagcagctcgctcacctccatacgag		ATCCACCGGTACCATGGCTAGCaaagcatattcaccaacatgtagccctactctcggtttcaaagaggaacttcgccctccacctactaagctcgccgcttgcgaaccattgaaacatggcctgcagggtgcatccctcgggcatgcagccgccgcccaagctcacctttcttgccgcgacttgcctctcggtcagccacattatgactcccctagctgcaaaggtacagcttattggtacccacctggttcagcagctcgctcacctccatacgagTCTAGCGGAGGATCTAGCGGAGG	6_phosphoprotein_peptides	AHDC1	5134.0	0.25457732761978963	0.4709423608977663
452	0.0	524.0	2254.0	0.0	8.0	524.0	hblOligo3318_Cat6	452	NM_1029882	33.0	CAAGCTCACCTTTCTTGCCGCGACTTGCCTCTCGGTCAGCCACATTATGACTCCCCTAGCTGCAAAGGTACAGCTTATTGGTACCCACCTGGTTCAGCAGCTCGCTCACCTCCATACGAGGGGAAAGTTGGGACTGGCCTTCTGGCAGACTTCTTGGGCCGCACCGAGGCTGCCTGTCTCAGCGCACCTCACCTCGCTTCCCCTCCTGCCACCCCTAAAGCCGACAAAGAGCCATTGGAGATGGCTCGCCCTCCATCTAGCGGAGGATCTAGCGGAGG	caagctcacctttcttgccgcgacttgcctctcggtcagccacattatgactcccctagctgcaaaggtacagcttattggtacccacctggttcagcagctcgctcacctccatacgaggggaaagttgggactggccttctggcagacttcttgggccgcaccgaggctgcctgtctcagcgcacctcacctcgcttcccctcctgccacccctaaagccgacaaagagccattggagatggctcgccctcca		ATCCACCGGTACCATGGCTAGCcaagctcacctttcttgccgcgacttgcctctcggtcagccacattatgactcccctagctgcaaaggtacagcttattggtacccacctggttcagcagctcgctcacctccatacgaggggaaagttgggactggccttctggcagacttcttgggccgcaccgaggctgcctgtctcagcgcacctcacctcgcttcccctcctgccacccctaaagccgacaaagagccattggagatggctcgccctccaTCTAGCGGAGGATCTAGCGGAGG	6_phosphoprotein_peptides	AHDC1	2778.0	0.18862491000719941	0.08631912242056705
453	0.0	4115.0	19392.0	5.0	52.0	4115.0	hblOligo134503_Cat7	453	NM_1029882	34.0	AGTGGAGTCATGGACTTCTTGGGCCGCGAGGAGGCTGCCTGTCTCGAGGCACCTCACCTCGCTGAGCCTCCTGCCGAGCCTAAAGCCGACAAAGAGCCATTGGAGATGGCTCGCCCTCCAGGGCCACCTCGCGGGCCAGCCGCAGCCGCAGCTGGTTATGGGTGCCCTCTTCTGGAGGACCTTGAGTTGGAGCCTGTTCCACGCGATGAGCTCTTGCCTCTTCAGGACGAGGCATACCGCTATCCTGGCTTCATGTCTAGCGGAGGATCTAGCGGAGG	AGTGGAGTCATGgacttcttgggccgcGAGgaggctgcctgtctcGAGgcacctcacctcgctGAGcctcctgccGAGcctaaagccgacaaagagccattggagatggctcgccctccagggccacctcgcgggccagccgcagccgcagctggttatgggtgccctcttctgGAGgaccttGAGttgGAGcctgttccacgcgatGAGctcttgcctcttcaggacGAGgcataccgctatcctggcttcatg	AGTGGAGTCATG	ATCCACCGGTACCATGGCTAGCAGTGGAGTCATGgacttcttgggccgcGAGgaggctgcctgtctcGAGgcacctcacctcgctGAGcctcctgccGAGcctaaagccgacaaagagccattggagatggctcgccctccagggccacctcgcgggccagccgcagccgcagctggttatgggtgccctcttctgGAGgaccttGAGttgGAGcctgttccacgcgatGAGctcttgcctcttcaggacGAGgcataccgctatcctggcttcatgTCTAGCGGAGGATCTAGCGGAGG	7_sampled_680_from_cat6	AHDC1	23507.0	0.17505423916280258	-0.004932643058624064
454	0.0	5765.0	17694.0	1.0	66.0	5765.0	hblOligo134503_Cat6	454	NM_1029882	34.0	GGCCTTCTGGCAGACTTCTTGGGCCGCACCGAGGCTGCCTGTCTCAGCGCACCTCACCTCGCTTCCCCTCCTGCCACCCCTAAAGCCGACAAAGAGCCATTGGAGATGGCTCGCCCTCCAGGGCCACCTCGCGGGCCAGCCGCAGCCGCAGCTGGTTATGGGTGCCCTCTTCTGAGTGACCTTACTTTGTCCCCTGTTCCACGCGATTCTCTCTTGCCTCTTCAGGACACCGCATACCGCTATCCTGGCTTCATGTCTAGCGGAGGATCTAGCGGAGG	ggccttctggcagacttcttgggccgcaccgaggctgcctgtctcagcgcacctcacctcgcttcccctcctgccacccctaaagccgacaaagagccattggagatggctcgccctccagggccacctcgcgggccagccgcagccgcagctggttatgggtgccctcttctgagtgaccttactttgtcccctgttccacgcgattctctcttgcctcttcaggacaccgcataccgctatcctggcttcatg		ATCCACCGGTACCATGGCTAGCggccttctggcagacttcttgggccgcaccgaggctgcctgtctcagcgcacctcacctcgcttcccctcctgccacccctaaagccgacaaagagccattggagatggctcgccctccagggccacctcgcgggccagccgcagccgcagctggttatgggtgccctcttctgagtgaccttactttgtcccctgttccacgcgattctctcttgcctcttcaggacaccgcataccgctatcctggcttcatgTCTAGCGGAGGATCTAGCGGAGG	6_phosphoprotein_peptides	AHDC1	23459.0	0.24574790059252313	0.4238686873590749
455	0.0	15332.0	35498.0	38.0	492.0	15332.0	hblOligo3319_Cat6	455	NM_1029882	35.0	TTGGAGATGGCTCGCCCTCCAGGGCCACCTCGCGGGCCAGCCGCAGCCGCAGCTGGTTATGGGTGCCCTCTTCTGAGTGACCTTACTTTGTCCCCTGTTCCACGCGATTCTCTCTTGCCTCTTCAGGACACCGCATACCGCTATCCTGGCTTCATGCCACAAGCTCACCCAGGCCTCGGTGGCGGCCCTAAAAGCGGGTTCCTGGGCCCAATGGCAGAGCCACATCCAGAAGATACCTTTACCGTCACTTCCCTTTCTAGCGGAGGATCTAGCGGAGG	ttggagatggctcgccctccagggccacctcgcgggccagccgcagccgcagctggttatgggtgccctcttctgagtgaccttactttgtcccctgttccacgcgattctctcttgcctcttcaggacaccgcataccgctatcctggcttcatgccacaagctcacccaggcctcggtggcggccctaaaagcgggttcctgggcccaatggcagagccacatccagaagatacctttaccgtcacttccctt		ATCCACCGGTACCATGGCTAGCttggagatggctcgccctccagggccacctcgcgggccagccgcagccgcagctggttatgggtgccctcttctgagtgaccttactttgtcccctgttccacgcgattctctcttgcctcttcaggacaccgcataccgctatcctggcttcatgccacaagctcacccaggcctcggtggcggccctaaaagcgggttcctgggcccaatggcagagccacatccagaagatacctttaccgtcacttcccttTCTAGCGGAGGATCTAGCGGAGG	6_phosphoprotein_peptides	AHDC1	50830.0	0.30163289396025966	0.7057549233514004
457	0.0	450.0	1377.0	1.0	7.0	450.0	hblOligo128860_Cat7	457	NM_1031623	1.0	CCCGTCCTCATGGGGGAGGAAATTATTGAGGAGGTTCCTCCTGCAGGTCCAGAAGCAGAGGAGGAGGAGGAGGACGAAAATGAGGACGACATCCAGTTCGTGGAGGAGGGTCCACTTCGCCCAGTGTTGGAATACATCGACCTGGTGGAGGAGGATGACGAGGAGCCAGAGGAGGAGTACGAGGATGAGAACATTAAGCGCAAAGATCATATTGACTACCAAAAGGATAAGGTTGCTCTCGAGTTGGCCCGCCTTTCTAGCGGAGGATCTAGCGGAGG	CCCGTCCTCATGgggGAGgaaattattgagGAGgttcctcctgcaggtccagaagcaGAGgagGAGGAGGAGgacgaaaatgaggacgacatccagttcgtgGAGgagggtccacttcgcccagtgttggaatacatcgacctggtgGAGGAGgatgacgaggagccaGAGGAGGAGtacGAGgatgagaacattaagcgcaaagatcatattgactaccaaaaggataaggttgctctcGAGttggcccgcctt	CCCGTCCTCATG	ATCCACCGGTACCATGGCTAGCCCCGTCCTCATGgggGAGgaaattattgagGAGgttcctcctgcaggtccagaagcaGAGgagGAGGAGGAGgacgaaaatgaggacgacatccagttcgtgGAGgagggtccacttcgcccagtgttggaatacatcgacctggtgGAGGAGgatgacgaggagccaGAGGAGGAGtacGAGgatgagaacattaagcgcaaagatcatattgactaccaaaaggataaggttgctctcGAGttggcccgccttTCTAGCGGAGGATCTAGCGGAGG	7_sampled_680_from_cat6	ZNF451	1827.0	0.24630541871921183	0.4268742167349573
460	0.0	82.0	182.0	0.0	0.0	82.0	hblOligo249176_Cat6	460	NM_1031623	2.0	ATCGACCTGGTGTCTAGCGATGACGAGGAGCCATCCACCTCCTACACAGATGAGAACATTAAGCGCAAAGATCATATTGACTACCAAAAGGATAAGGTTGCTCTCACTTTGGCCCGCCTTGCACGCCACGTCGAGGTGGAGAAACAGCAAAAGGAGGAAAAAAACCGCGCATTTCGCGAGAAGATTGATTTTCAACACGCTCATGGGTTGCAAGAACTGGAGTTCATTCGCGGTCATAGCGACACAGAAGCAGCCTCTAGCGGAGGATCTAGCGGAGG	atcgacctggtgtctagcgatgacgaggagccatccacctcctacacagatgagaacattaagcgcaaagatcatattgactaccaaaaggataaggttgctctcactttggcccgccttgcacgccacgtcgaggtggagaaacagcaaaaggaggaaaaaaaccgcgcatttcgcgagaagattgattttcaacacgctcatgggttgcaagaactggagttcattcgcggtcatagcgacacagaagcagcc		ATCCACCGGTACCATGGCTAGCatcgacctggtgtctagcgatgacgaggagccatccacctcctacacagatgagaacattaagcgcaaagatcatattgactaccaaaaggataaggttgctctcactttggcccgccttgcacgccacgtcgaggtggagaaacagcaaaaggaggaaaaaaaccgcgcatttcgcgagaagattgattttcaacacgctcatgggttgcaagaactggagttcattcgcggtcatagcgacacagaagcagccTCTAGCGGAGGATCTAGCGGAGG	6_phosphoprotein_peptides	ZNF451	264.0	0.3106060606060606	0.7480016928867043
461	0.0	519.0	1161.0	0.0	2.0	519.0	hblOligo128861_Cat7	461	NM_1031623	3.0	TACATGGCTATGCAAAAGGAGGAAAAAAACCGCGCATTTCGCGAGAAGATTGATTTTCAACACGCTCATGGGTTGCAAGAACTGGAGTTCATTCGCGGTCATGAGGACGAGGAAGCAGCCCGCCTGTGCGTTGACCAATGGCTCAAGATGCCTGGTCTCAAAGAGGGCGAGATTAATTGTGGTGAGAAAGAGGAGTTCCGCCGCGGTGGGCACGAGTGGGTTGAGGGCAAACCAATTCTGTGTCCAATCATGCATTCTAGCGGAGGATCTAGCGGAGG	TACATGGCTATGcaaaaggaggaaaaaaaccgcgcatttcgcgagaagattgattttcaacacgctcatgggttgcaagaactggagttcattcgcggtcatGAGgacGAGgaagcagcccgcctgtgcgttgaccaatggctcaagatgcctggtctcaaaGAGggcGAGattaattgtggtGAGaaaGAGGAGttccgccgcggtgggcacGAGtgggttGAGggcaaaccaattctgtgtccaatcatgcat	TACATGGCTATG	ATCCACCGGTACCATGGCTAGCTACATGGCTATGcaaaaggaggaaaaaaaccgcgcatttcgcgagaagattgattttcaacacgctcatgggttgcaagaactggagttcattcgcggtcatGAGgacGAGgaagcagcccgcctgtgcgttgaccaatggctcaagatgcctggtctcaaaGAGggcGAGattaattgtggtGAGaaaGAGGAGttccgccgcggtgggcacGAGtgggttGAGggcaaaccaattctgtgtccaatcatgcatTCTAGCGGAGGATCTAGCGGAGG	7_sampled_680_from_cat6	ZNF451	1680.0	0.30892857142857144	0.7401560341672438
464	0.0	1.0	858.0	0.0	2.0	1.0	hblOligo128862_Cat7	464	NM_1031623	5.0	CACGATGTGATGTTGTTGCTTGGCCACCTTAAACGCTTTGACCACGAGCCATGTGATCCAGAGATTGAGCTCCACGGGCCTTTTTTCGAGGAGTTCGCCTGCGTGGTGTGCTATAAGAAGTTCGTGGAGCAACAGCAGTACCGCGATCATTTGTTCGATAAAGAGGCAGAGGACGATGGTCACAACAACAATCTGCTTCCTCAAATTATCCAATGTTTCGCCTGCCCTAACTGCTTTCTTCTCTTCGAGCGCAAATCTAGCGGAGGATCTAGCGGAGG	CACGATGTGATGttgttgcttggccaccttaaacgctttgaccacGAGccatgtgatccaGAGattGAGctccacgggccttttttcGAGGAGttcgcctgcgtggtgtgctataagaagttcgtgGAGcaacagcagtaccgcgatcatttgttcgataaagaggcaGAGgacgatggtcacaacaacaatctgcttcctcaaattatccaatgtttcgcctgccctaactgctttcttctcttcGAGcgcaaa	CACGATGTGATG	ATCCACCGGTACCATGGCTAGCCACGATGTGATGttgttgcttggccaccttaaacgctttgaccacGAGccatgtgatccaGAGattGAGctccacgggccttttttcGAGGAGttcgcctgcgtggtgtgctataagaagttcgtgGAGcaacagcagtaccgcgatcatttgttcgataaagaggcaGAGgacgatggtcacaacaacaatctgcttcctcaaattatccaatgtttcgcctgccctaactgctttcttctcttcGAGcgcaaaTCTAGCGGAGGATCTAGCGGAGG	7_sampled_680_from_cat6	ZNF451	859.0	0.0011641443538998836	-5.209314966788716
465	0.0	20.0	1144.0	0.0	5.0	20.0	hblOligo128862_Cat6	465	NM_1031623	5.0	GACAACGGCCATTTGTTGCTTGGCCACCTTAAACGCTTTGACCACTCCCCATGTGATCCAACAATTACACTCCACGGGCCTTTTTTCTCTAGCTTCGCCTGCGTGGTGTGCTATAAGAAGTTCGTGACACAACAGCAGTACCGCGATCATTTGTTCGATAAAGAGGCAACAGACGATGGTCACAACAACAATCTGCTTCCTCAAATTATCCAATGTTTCGCCTGCCCTAACTGCTTTCTTCTCTTCAGCCGCAAATCTAGCGGAGGATCTAGCGGAGG	gacaacggccatttgttgcttggccaccttaaacgctttgaccactccccatgtgatccaacaattacactccacgggccttttttctctagcttcgcctgcgtggtgtgctataagaagttcgtgacacaacagcagtaccgcgatcatttgttcgataaagaggcaacagacgatggtcacaacaacaatctgcttcctcaaattatccaatgtttcgcctgccctaactgctttcttctcttcagccgcaaa		ATCCACCGGTACCATGGCTAGCgacaacggccatttgttgcttggccaccttaaacgctttgaccactccccatgtgatccaacaattacactccacgggccttttttctctagcttcgcctgcgtggtgtgctataagaagttcgtgacacaacagcagtaccgcgatcatttgttcgataaagaggcaacagacgatggtcacaacaacaatctgcttcctcaaattatccaatgtttcgcctgccctaactgctttcttctcttcagccgcaaaTCTAGCGGAGGATCTAGCGGAGG	6_phosphoprotein_peptides	ZNF451	1164.0	0.01718213058419244	-2.5012647656865052
466	0.0	3904.0	6508.0	3.0	32.0	3904.0	hblOligo249178_Cat7	466	NM_1031623	6.0	CGATTCCCAATGCATTTGTTCGATAAAGAGGCAGAGGACGATGGTCACAACAACAATCTGCTTCCTCAAATTATCCAATGTTTCGCCTGCCCTAACTGCTTTCTTCTCTTCGAGCGCAAAGAAGAGTGTGAGAAACACATGGAGGGCAAAAATCATTTTCACCAAGAGTTCAAGCTGGGGGATAATAAAGGCATTGCACACCCTATTGAGTTCCCTGAGTTTGCTAAGAAGTTGCTTATTGAGCTCTGTAAGGACTCTAGCGGAGGATCTAGCGGAGG	CGATTCCCAATGcatttgttcgataaagaggcaGAGgacgatggtcacaacaacaatctgcttcctcaaattatccaatgtttcgcctgccctaactgctttcttctcttcGAGcgcaaagaagagtgtGAGaaacacatgGAGggcaaaaatcattttcaccaaGAGttcaagctgggggataataaaggcattgcacaccctattGAGttccctGAGtttgctaagaagttgcttattGAGctctgtaaggac	CGATTCCCAATG	ATCCACCGGTACCATGGCTAGCCGATTCCCAATGcatttgttcgataaagaggcaGAGgacgatggtcacaacaacaatctgcttcctcaaattatccaatgtttcgcctgccctaactgctttcttctcttcGAGcgcaaagaagagtgtGAGaaacacatgGAGggcaaaaatcattttcaccaaGAGttcaagctgggggataataaaggcattgcacaccctattGAGttccctGAGtttgctaagaagttgcttattGAGctctgtaaggacTCTAGCGGAGGATCTAGCGGAGG	7_sampled_680_from_cat6	ZNF451	10412.0	0.3749519784863619	1.0342586118933015
469	0.0	6814.0	9842.0	0.0	155.0	6814.0	hblOligo128863_Cat6	469	NM_1031623	7.0	CACATGTCAGGCAAAAATCATTTTCACCAATCATTCAAGCTGGGGGATAATAAAGGCATTGCACACCCTATTTCATTCCCTAGCTTTGCTAAGAAGTTGCTTATTTCTCTCTGTAAGGACGTCCCTTTTCAGGTTAAATGTGTTGCCTGCCATAAGACCTTGCGCAGTCACATGGAGCTGACTGCCCACTTCCGCGTGCATTGCCGCAATGCCGGTCCAGTTGCAGTTGCTGAAAAGAGCATTACCCAAGTCGCATCTAGCGGAGGATCTAGCGGAGG	cacatgtcaggcaaaaatcattttcaccaatcattcaagctgggggataataaaggcattgcacaccctatttcattccctagctttgctaagaagttgcttatttctctctgtaaggacgtcccttttcaggttaaatgtgttgcctgccataagaccttgcgcagtcacatggagctgactgcccacttccgcgtgcattgccgcaatgccggtccagttgcagttgctgaaaagagcattacccaagtcgca		ATCCACCGGTACCATGGCTAGCcacatgtcaggcaaaaatcattttcaccaatcattcaagctgggggataataaaggcattgcacaccctatttcattccctagctttgctaagaagttgcttatttctctctgtaaggacgtcccttttcaggttaaatgtgttgcctgccataagaccttgcgcagtcacatggagctgactgcccacttccgcgtgcattgccgcaatgccggtccagttgcagttgctgaaaagagcattacccaagtcgcaTCTAGCGGAGGATCTAGCGGAGG	6_phosphoprotein_peptides	ZNF451	16656.0	0.4091018251681076	1.177609509494235
470	0.0	147.0	323.0	0.0	0.0	147.0	hblOligo249179_Cat6	470	NM_1031623	8.0	AAATGTGTTGCCTGCCATAAGACCTTGCGCAGTCACATGGAGCTGACTGCCCACTTCCGCGTGCATTGCCGCAATGCCGGTCCAGTTGCAGTTGCTGAAAAGAGCATTACCCAAGTCGCAGAAAAGTTCATCCTCCGCGGCTACTGTCCAGACTGTAATCAGGTTTTCGTCGACGAAACATCCACTCAAAATCACAAACAGAACAGCGGTCATAAAGTGCGCGTGATCAACTCCGTCGAGGAGTCTGTCCTCCTCTCTAGCGGAGGATCTAGCGGAGG	aaatgtgttgcctgccataagaccttgcgcagtcacatggagctgactgcccacttccgcgtgcattgccgcaatgccggtccagttgcagttgctgaaaagagcattacccaagtcgcagaaaagttcatcctccgcggctactgtccagactgtaatcaggttttcgtcgacgaaacatccactcaaaatcacaaacagaacagcggtcataaagtgcgcgtgatcaactccgtcgaggagtctgtcctcctc		ATCCACCGGTACCATGGCTAGCaaatgtgttgcctgccataagaccttgcgcagtcacatggagctgactgcccacttccgcgtgcattgccgcaatgccggtccagttgcagttgctgaaaagagcattacccaagtcgcagaaaagttcatcctccgcggctactgtccagactgtaatcaggttttcgtcgacgaaacatccactcaaaatcacaaacagaacagcggtcataaagtgcgcgtgatcaactccgtcgaggagtctgtcctcctcTCTAGCGGAGGATCTAGCGGAGG	6_phosphoprotein_peptides	ZNF451	470.0	0.3127659574468085	0.7580693962553263
477	0.0	80.0	300.0	1.0	1.0	80.0	hblOligo128866_Cat7	477	NM_1031623	13.0	GAGGGTTCCATGGAGATTATGGCTCACGTTGAGGAATTTCACAACGGCCACCGCTATTTCTACGAAATGGATGAGGTTGAAGGTGAAGAGTTGCCAGAGGAGGAGGAGGAGCTTGACAATCTTGAGGCCAACAAGCCTGAGGAGGCTATCGAGGTGATCGACCACGAGCCAGCTAATGAGGAGCCACGCGGGAAGTGGCAATGCCGCATTTGCGAGGACATGTTTGATGAGCAGGAATACGTTAAGCAACACTGTTCTAGCGGAGGATCTAGCGGAGG	GAGGGTTCCATGGAGattatggctcacgttGAGgaatttcacaacggccaccgctatttctacgaaatggatgaggttgaaggtgaaGAGttgccaGAGGAGGAGGAGGAGcttgacaatcttGAGgccaacaagcctGAGGAGgctatcGAGgtgatcgaccacGAGccagctaatGAGGAGccacgcgggaagtggcaatgccgcatttgcgaggacatgtttgatGAGcaggaatacgttaagcaacactgt	GAGGGTTCCATG	ATCCACCGGTACCATGGCTAGCGAGGGTTCCATGGAGattatggctcacgttGAGgaatttcacaacggccaccgctatttctacgaaatggatgaggttgaaggtgaaGAGttgccaGAGGAGGAGGAGGAGcttgacaatcttGAGgccaacaagcctGAGGAGgctatcGAGgtgatcgaccacGAGccagctaatGAGGAGccacgcgggaagtggcaatgccgcatttgcgaggacatgtttgatGAGcaggaatacgttaagcaacactgtTCTAGCGGAGGATCTAGCGGAGG	7_sampled_680_from_cat6	ZNF451	380.0	0.21052631578947367	0.22353329271692712
479	0.0	84.0	0.0	0.0	0.0	84.0	hblOligo249182_Cat7	479	NM_1031623	14.0	TTCAGAGAAATGATCGAGGTGATCGACCACGAGCCAGCTAATGAGGAGCCACGCGGGAAGTGGCAATGCCGCATTTGCGAGGACATGTTTGATGAGCAGGAATACGTTAAGCAACACTGTATGGAGCTTGCCGAGCATAAATTTCACCGCTATGAGTGTGCACACTGTCGCAAACCTTTTCACAAAATTGAGGAGCTCTACCGCCATTGCCAAGATGAGCATGACAATGAGATTAAGATCAAATACTTTTGTGGGTCTAGCGGAGGATCTAGCGGAGG	TTCAGAGAAATGatcGAGgtgatcgaccacGAGccagctaatGAGGAGccacgcgggaagtggcaatgccgcatttgcgaggacatgtttgatGAGcaggaatacgttaagcaacactgtatgGAGcttgccGAGcataaatttcaccgctatGAGtgtgcacactgtcgcaaaccttttcacaaaattgagGAGctctaccgccattgccaagatgagcatgacaatgagattaagatcaaatacttttgtggg	TTCAGAGAAATG	ATCCACCGGTACCATGGCTAGCTTCAGAGAAATGatcGAGgtgatcgaccacGAGccagctaatGAGGAGccacgcgggaagtggcaatgccgcatttgcgaggacatgtttgatGAGcaggaatacgttaagcaacactgtatgGAGcttgccGAGcataaatttcaccgctatGAGtgtgcacactgtcgcaaaccttttcacaaaattgagGAGctctaccgccattgccaagatgagcatgacaatgagattaagatcaaatacttttgtgggTCTAGCGGAGGATCTAGCGGAGG	7_sampled_680_from_cat6	ZNF451	84.0	1.0
480	0.0	0.0	82.0	0.0	0.0	0.0	hblOligo249182_Cat6	480	NM_1031623	14.0	CCTAGTTCTGCTATCACAGTGATCGACCACTCCCCAGCTAATTCTAGTCCACGCGGGAAGTGGCAATGCCGCATTTGCGAGGACATGTTTGATAGTCAGGAATACGTTAAGCAACACTGTATGTCTCTTGCCTCACATAAATTTCACCGCTATTCCTGTGCACACTGTCGCAAACCTTTTCACAAAATTGAGACCCTCTACCGCCATTGCCAAGATGAGCATGACAATGAGATTAAGATCAAATACTTTTGTGGGTCTAGCGGAGGATCTAGCGGAGG	cctagttctgctatcacagtgatcgaccactccccagctaattctagtccacgcgggaagtggcaatgccgcatttgcgaggacatgtttgatagtcaggaatacgttaagcaacactgtatgtctcttgcctcacataaatttcaccgctattcctgtgcacactgtcgcaaaccttttcacaaaattgagaccctctaccgccattgccaagatgagcatgacaatgagattaagatcaaatacttttgtggg		ATCCACCGGTACCATGGCTAGCcctagttctgctatcacagtgatcgaccactccccagctaattctagtccacgcgggaagtggcaatgccgcatttgcgaggacatgtttgatagtcaggaatacgttaagcaacactgtatgtctcttgcctcacataaatttcaccgctattcctgtgcacactgtcgcaaaccttttcacaaaattgagaccctctaccgccattgccaagatgagcatgacaatgagattaagatcaaatacttttgtgggTCTAGCGGAGGATCTAGCGGAGG	6_phosphoprotein_peptides	ZNF451	82.0	0.0
481	0.0	2729.0	4334.0	0.0	24.0	2729.0	hblOligo128867_Cat6	481	NM_1031623	15.0	CATAAATTTCACCGCTATTCCTGTGCACACTGTCGCAAACCTTTTCACAAAATTGAGACCCTCTACCGCCATTGCCAAGATGAGCATGACAATGAGATTAAGATCAAATACTTTTGTGGGCTGTGTGACCTCATTTTTAATGTTGAGGAGGCATTCCTGTCTCATTACGAAGAACATCACAGCATCGACTATGTGTTTGTTAGCGAAAAAACCGAGACTAGCATCAAAACCGAAGACGACTTTCCAGTCATCGAGTCTAGCGGAGGATCTAGCGGAGG	cataaatttcaccgctattcctgtgcacactgtcgcaaaccttttcacaaaattgagaccctctaccgccattgccaagatgagcatgacaatgagattaagatcaaatacttttgtgggctgtgtgacctcatttttaatgttgaggaggcattcctgtctcattacgaagaacatcacagcatcgactatgtgtttgttagcgaaaaaaccgagactagcatcaaaaccgaagacgactttccagtcatcgag		ATCCACCGGTACCATGGCTAGCcataaatttcaccgctattcctgtgcacactgtcgcaaaccttttcacaaaattgagaccctctaccgccattgccaagatgagcatgacaatgagattaagatcaaatacttttgtgggctgtgtgacctcatttttaatgttgaggaggcattcctgtctcattacgaagaacatcacagcatcgactatgtgtttgttagcgaaaaaaccgagactagcatcaaaaccgaagacgactttccagtcatcgagTCTAGCGGAGGATCTAGCGGAGG	6_phosphoprotein_peptides	ZNF451	7063.0	0.38637972532918025	1.0827334713112808
482	0.0	694.0	221.0	0.0	1.0	694.0	hblOligo249183_Cat6	482	NM_1031623	16.0	TTTAATGTTGAGGAGGCATTCCTGTCTCATTACGAAGAACATCACAGCATCGACTATGTGTTTGTTAGCGAAAAAACCGAGACTAGCATCAAAACCGAAGACGACTTTCCAGTCATCGAGACCTCCAACCAACTGACATGTGGTTGTCGCGAGAGCTATATTTGCAAAGTGAATCGCAAAGAAGACTATAGTCGCTGCTTGCAGATTATGCTGGATAAGGGCAAACTGTGGTTCCGCTGCAGCCTTTGCTCAGCCTCTAGCGGAGGATCTAGCGGAGG	tttaatgttgaggaggcattcctgtctcattacgaagaacatcacagcatcgactatgtgtttgttagcgaaaaaaccgagactagcatcaaaaccgaagacgactttccagtcatcgagacctccaaccaactgacatgtggttgtcgcgagagctatatttgcaaagtgaatcgcaaagaagactatagtcgctgcttgcagattatgctggataagggcaaactgtggttccgctgcagcctttgctcagcc		ATCCACCGGTACCATGGCTAGCtttaatgttgaggaggcattcctgtctcattacgaagaacatcacagcatcgactatgtgtttgttagcgaaaaaaccgagactagcatcaaaaccgaagacgactttccagtcatcgagacctccaaccaactgacatgtggttgtcgcgagagctatatttgcaaagtgaatcgcaaagaagactatagtcgctgcttgcagattatgctggataagggcaaactgtggttccgctgcagcctttgctcagccTCTAGCGGAGGATCTAGCGGAGG	6_phosphoprotein_peptides	ZNF451	915.0	0.7584699453551913	2.689598391688299
484	0.0	105.0	629.0	0.0	3.0	105.0	hblOligo249184_Cat7	484	NM_1031623	18.0	TTGTTTGTAATGGAGCATATTCATCAGGTGCACAAGGAAAAGGAGGATGAGGAGGAGCAACAGTATGTGATCAAGTGCGGCGAGTGTGAGAAAGCTTTTCACGACCCAGAAGAGGCACAGCAGCACTTCCACCGCAAACATTGCTTCCTGCAAAAACCTGAGGTCGCCCATTTTGGCGAGGAGAAAGAGAACTTGTATAAGTTTGAGGCAGAGGCAGAGCACGAGGAACGCAAATTGAAACAAGCAATTAATTATTCTAGCGGAGGATCTAGCGGAGG	TTGTTTGTAATGGAGcatattcatcaggtgcacaaggaaaagGAGgatgaggaggagcaacagtatgtgatcaagtgcggcGAGtgtGAGaaagcttttcacgacccagaaGAGgcacagcagcacttccaccgcaaacattgcttcctgcaaaaacctGAGgtcgcccattttggcGAGgagaaaGAGaacttgtataagtttGAGgcaGAGgcaGAGcacGAGgaacgcaaattgaaacaagcaattaattat	TTGTTTGTAATG	ATCCACCGGTACCATGGCTAGCTTGTTTGTAATGGAGcatattcatcaggtgcacaaggaaaagGAGgatgaggaggagcaacagtatgtgatcaagtgcggcGAGtgtGAGaaagcttttcacgacccagaaGAGgcacagcagcacttccaccgcaaacattgcttcctgcaaaaacctGAGgtcgcccattttggcGAGgagaaaGAGaacttgtataagtttGAGgcaGAGgcaGAGcacGAGgaacgcaaattgaaacaagcaattaattatTCTAGCGGAGGATCTAGCGGAGG	7_sampled_680_from_cat6	ZNF451	734.0	0.14305177111716622	-0.2448817738436706
485	0.0	2.0	51.0	0.0	0.0	2.0	hblOligo249184_Cat6	485	NM_1031623	18.0	ACAGATATGAATACACATATTCATCAGGTGCACAAGGAAAAGAGTGATGAGGAGGAGCAACAGTATGTGATCAAGTGCGGCACCTGTACAAAAGCTTTTCACGACCCAGAAAGTGCACAGCAGCACTTCCACCGCAAACATTGCTTCCTGCAAAAACCTAGTGTCGCCCATTTTGGCTCAGAGAAAAGCAACTTGTATAAGTTTACTGCATCCGCATCCCACACCGAACGCAAATTGAAACAAGCAATTAATTATTCTAGCGGAGGATCTAGCGGAGG	acagatatgaatacacatattcatcaggtgcacaaggaaaagagtgatgaggaggagcaacagtatgtgatcaagtgcggcacctgtacaaaagcttttcacgacccagaaagtgcacagcagcacttccaccgcaaacattgcttcctgcaaaaacctagtgtcgcccattttggctcagagaaaagcaacttgtataagtttactgcatccgcatcccacaccgaacgcaaattgaaacaagcaattaattat		ATCCACCGGTACCATGGCTAGCacagatatgaatacacatattcatcaggtgcacaaggaaaagagtgatgaggaggagcaacagtatgtgatcaagtgcggcacctgtacaaaagcttttcacgacccagaaagtgcacagcagcacttccaccgcaaacattgcttcctgcaaaaacctagtgtcgcccattttggctcagagaaaagcaacttgtataagtttactgcatccgcatcccacaccgaacgcaaattgaaacaagcaattaattatTCTAGCGGAGGATCTAGCGGAGG	6_phosphoprotein_peptides	ZNF451	53.0	0.03773584905660377	-1.6933893194651337
486	0.0	0.0	44.0	0.0	0.0	0.0	hblOligo128869_Cat7	486	NM_1031623	19.0	ACCCCCGTTATGCTGCAAAAACCTGAGGTCGCCCATTTTGGCGAGGAGAAAGAGAACTTGTATAAGTTTGAGGCAGAGGCAGAGCACGAGGAACGCAAATTGAAACAAGCAATTAATTATGAGAAGGAGTTGGATATGGAAAAGGGGGTGGAGAACGACCTGGAGTATCAGAACATCGAAGAAGAAATTGTTGAATTGCCTGATTTGGATTATCTGCGCGAGATGGAGCACATTGTTTTTGTGGATTTTGACAACTCTAGCGGAGGATCTAGCGGAGG	ACCCCCGTTATGctgcaaaaacctGAGgtcgcccattttggcGAGgagaaaGAGaacttgtataagtttGAGgcaGAGgcaGAGcacGAGgaacgcaaattgaaacaagcaattaattatGAGaagGAGttggatatggaaaagggggtggagaacgacctgGAGtatcagaacatcgaagaagaaattgttgaattgcctgatttggattatctgcgcGAGatgGAGcacattgtttttgtggattttgacaac	ACCCCCGTTATG	ATCCACCGGTACCATGGCTAGCACCCCCGTTATGctgcaaaaacctGAGgtcgcccattttggcGAGgagaaaGAGaacttgtataagtttGAGgcaGAGgcaGAGcacGAGgaacgcaaattgaaacaagcaattaattatGAGaagGAGttggatatggaaaagggggtggagaacgacctgGAGtatcagaacatcgaagaagaaattgttgaattgcctgatttggattatctgcgcGAGatgGAGcacattgtttttgtggattttgacaacTCTAGCGGAGGATCTAGCGGAGG	7_sampled_680_from_cat6	ZNF451	44.0	0.0
487	0.0	2.0	29.0	0.0	0.0	2.0	hblOligo128869_Cat6	487	NM_1031623	19.0	AAACATTGCTTCCTGCAAAAACCTAGTGTCGCCCATTTTGGCTCAGAGAAAAGCAACTTGTATAAGTTTACTGCATCCGCATCCCACACCGAACGCAAATTGAAACAAGCAATTAATTATTCAAAGTCATTGGATATGGAAAAGGGGGTGGAGAACGACCTGTCATATCAGAACATCGAAGAAGAAATTGTTGAATTGCCTGATTTGGATTATCTGCGCACAATGACCCACATTGTTTTTGTGGATTTTGACAACTCTAGCGGAGGATCTAGCGGAGG	aaacattgcttcctgcaaaaacctagtgtcgcccattttggctcagagaaaagcaacttgtataagtttactgcatccgcatcccacaccgaacgcaaattgaaacaagcaattaattattcaaagtcattggatatggaaaagggggtggagaacgacctgtcatatcagaacatcgaagaagaaattgttgaattgcctgatttggattatctgcgcacaatgacccacattgtttttgtggattttgacaac		ATCCACCGGTACCATGGCTAGCaaacattgcttcctgcaaaaacctagtgtcgcccattttggctcagagaaaagcaacttgtataagtttactgcatccgcatcccacaccgaacgcaaattgaaacaagcaattaattattcaaagtcattggatatggaaaagggggtggagaacgacctgtcatatcagaacatcgaagaagaaattgttgaattgcctgatttggattatctgcgcacaatgacccacattgtttttgtggattttgacaacTCTAGCGGAGGATCTAGCGGAGG	6_phosphoprotein_peptides	ZNF451	31.0	0.06451612903225806	-1.1288595167272821
488	0.0	147.0	134.0	0.0	0.0	147.0	hblOligo249185_Cat7	488	NM_1031623	20.0	GGAGATGGTATGGTGGAGAACGACCTGGAGTATCAGAACATCGAAGAAGAAATTGTTGAATTGCCTGATTTGGATTATCTGCGCGAGATGGAGCACATTGTTTTTGTGGATTTTGACAACTGGGAGAACTTTTTTGGGCACCTTCCAGGGCACCTGAACCAGGGTGAGTTTATTTGGGGCTTTCAAGGTGGTAATGAGAACTGGAAGCCTCCACTTAACTGTAAAATCTATAATTACCTCAATCGCATCGGCTGTTCTAGCGGAGGATCTAGCGGAGG	GGAGATGGTATGgtggagaacgacctgGAGtatcagaacatcgaagaagaaattgttgaattgcctgatttggattatctgcgcGAGatgGAGcacattgtttttgtggattttgacaactggGAGaacttttttgggcaccttccagggcacctgaaccagggtGAGtttatttggggctttcaaggtggtaatGAGaactggaagcctccacttaactgtaaaatctataattacctcaatcgcatcggctgt	GGAGATGGTATG	ATCCACCGGTACCATGGCTAGCGGAGATGGTATGgtggagaacgacctgGAGtatcagaacatcgaagaagaaattgttgaattgcctgatttggattatctgcgcGAGatgGAGcacattgtttttgtggattttgacaactggGAGaacttttttgggcaccttccagggcacctgaaccagggtGAGtttatttggggctttcaaggtggtaatGAGaactggaagcctccacttaactgtaaaatctataattacctcaatcgcatcggctgtTCTAGCGGAGGATCTAGCGGAGG	7_sampled_680_from_cat6	ZNF451	281.0	0.5231316725978647	1.6378819195270715
490	0.0	0.0	96.0	0.0	0.0	0.0	hblOligo128870_Cat7	490	NM_1031623	21.0	CAAGGATCGATGGGGCACCTGAACCAGGGTGAGTTTATTTGGGGCTTTCAAGGTGGTAATGAGAACTGGAAGCCTCCACTTAACTGTAAAATCTATAATTACCTCAATCGCATCGGCTGTTTCTTTCTTCACCCACGCTGTGAGAAACGCAAAGATGCAGCCGACTTCGCTATTTGTATGCATGCAGGTCGCCTTGACGAGCAACTCCCAAAACAGATTCCTTTTGAGATTCTGGAGGGGGACCAAGGCTTTCTCTCTAGCGGAGGATCTAGCGGAGG	CAAGGATCGATGgggcacctgaaccagggtGAGtttatttggggctttcaaggtggtaatGAGaactggaagcctccacttaactgtaaaatctataattacctcaatcgcatcggctgtttctttcttcacccacgctgtGAGaaacgcaaagatgcagccgacttcgctatttgtatgcatgcaggtcgccttgacgagcaactcccaaaacagattccttttGAGattctgGAGggggaccaaggctttctc	CAAGGATCGATG	ATCCACCGGTACCATGGCTAGCCAAGGATCGATGgggcacctgaaccagggtGAGtttatttggggctttcaaggtggtaatGAGaactggaagcctccacttaactgtaaaatctataattacctcaatcgcatcggctgtttctttcttcacccacgctgtGAGaaacgcaaagatgcagccgacttcgctatttgtatgcatgcaggtcgccttgacgagcaactcccaaaacagattccttttGAGattctgGAGggggaccaaggctttctcTCTAGCGGAGGATCTAGCGGAGG	7_sampled_680_from_cat6	ZNF451	96.0	0.0
491	0.0	4629.0	4058.0	1.0	42.0	4629.0	hblOligo128870_Cat6	491	NM_1031623	21.0	GGGCACCTTCCAGGGCACCTGAACCAGGGTACTTTTATTTGGGGCTTTCAAGGTGGTAATACAAACTGGAAGCCTCCACTTAACTGTAAAATCTATAATTACCTCAATCGCATCGGCTGTTTCTTTCTTCACCCACGCTGTTCAAAACGCAAAGATGCAGCCGACTTCGCTATTTGTATGCATGCAGGTCGCCTTGACGAGCAACTCCCAAAACAGATTCCTTTTACTATTCTGTCCGGGGACCAAGGCTTTCTCTCTAGCGGAGGATCTAGCGGAGG	gggcaccttccagggcacctgaaccagggtacttttatttggggctttcaaggtggtaatacaaactggaagcctccacttaactgtaaaatctataattacctcaatcgcatcggctgtttctttcttcacccacgctgttcaaaacgcaaagatgcagccgacttcgctatttgtatgcatgcaggtcgccttgacgagcaactcccaaaacagattccttttactattctgtccggggaccaaggctttctc		ATCCACCGGTACCATGGCTAGCgggcaccttccagggcacctgaaccagggtacttttatttggggctttcaaggtggtaatacaaactggaagcctccacttaactgtaaaatctataattacctcaatcgcatcggctgtttctttcttcacccacgctgttcaaaacgcaaagatgcagccgacttcgctatttgtatgcatgcaggtcgccttgacgagcaactcccaaaacagattccttttactattctgtccggggaccaaggctttctcTCTAGCGGAGGATCTAGCGGAGG	6_phosphoprotein_peptides	ZNF451	8687.0	0.5328652008748705	1.6769397533447572
492	0.0	153.0	6837.0	1.0	17.0	153.0	hblOligo249186_Cat7	492	NM_1031623	22.0	TTAACAATCATGCGCAAAGATGCAGCCGACTTCGCTATTTGTATGCATGCAGGTCGCCTTGACGAGCAACTCCCAAAACAGATTCCTTTTGAGATTCTGGAGGGGGACCAAGGCTTTCTCGAACTGGAAAATCAATTCAAGAAGGAGCAGCGCCCAGCTCATATCCTCAACCCACACCACTTGGAAGGTGACATGATGTGTGCCCTCCTTAACGAGATTGAGGATGAGGAGAAAGAATGCGACGAGGACGATAACTCTAGCGGAGGATCTAGCGGAGG	TTAACAATCATGcgcaaagatgcagccgacttcgctatttgtatgcatgcaggtcgccttgacgagcaactcccaaaacagattccttttGAGattctgGAGggggaccaaggctttctcgaactggaaaatcaattcaagaagGAGcagcgcccagctcatatcctcaacccacaccacttggaaggtgacatgatgtgtgccctccttaacGAGattGAGgatGAGGAGaaagaatgcgacGAGgacgataac	TTAACAATCATG	ATCCACCGGTACCATGGCTAGCTTAACAATCATGcgcaaagatgcagccgacttcgctatttgtatgcatgcaggtcgccttgacgagcaactcccaaaacagattccttttGAGattctgGAGggggaccaaggctttctcgaactggaaaatcaattcaagaagGAGcagcgcccagctcatatcctcaacccacaccacttggaaggtgacatgatgtgtgccctccttaacGAGattGAGgatGAGGAGaaagaatgcgacGAGgacgataacTCTAGCGGAGGATCTAGCGGAGG	7_sampled_680_from_cat6	ZNF451	6990.0	0.02188841201716738	-2.254377263822112
494	0.0	79.0	656.0	0.0	3.0	79.0	hblOligo128871_Cat6	494	NM_1031623	23.0	ATTCTGTCCGGGGACCAAGGCTTTCTCGAACTGGAAAATCAATTCAAGAAGACCCAGCGCCCAGCTCATATCCTCAACCCACACCACTTGGAAGGTGACATGATGTGTGCCCTCCTTAACTCTATTTCAGATACCACTAAAGAATGCGACAGTGACGATAACATGGGTGCCAAGAATACAAGTATTGGGGAGGAATTTATCAGCACAGAAGACGTTGAACTTGAAGAGGCAATCCGCCGCTCCTTGGAGGAAATGTCTAGCGGAGGATCTAGCGGAGG	attctgtccggggaccaaggctttctcgaactggaaaatcaattcaagaagacccagcgcccagctcatatcctcaacccacaccacttggaaggtgacatgatgtgtgccctccttaactctatttcagataccactaaagaatgcgacagtgacgataacatgggtgccaagaatacaagtattggggaggaatttatcagcacagaagacgttgaacttgaagaggcaatccgccgctccttggaggaaatg		ATCCACCGGTACCATGGCTAGCattctgtccggggaccaaggctttctcgaactggaaaatcaattcaagaagacccagcgcccagctcatatcctcaacccacaccacttggaaggtgacatgatgtgtgccctccttaactctatttcagataccactaaagaatgcgacagtgacgataacatgggtgccaagaatacaagtattggggaggaatttatcagcacagaagacgttgaacttgaagaggcaatccgccgctccttggaggaaatgTCTAGCGGAGGATCTAGCGGAGG	6_phosphoprotein_peptides	ZNF451	735.0	0.10748299319727891	-0.571423803777821
495	0.0	3.0	1238.0	0.0	5.0	3.0	hblOligo82787_Cat3	495	NM_1031716	1.0	AATGACCCGATGGACCCTCTTATCTTTATCCGCGACATCAAGCCAGGGCTGAAGAACCTCAACGTCGTTTTCATCGTGCTCGAAATTGGCCGCGTGGAGAAAGAGAAGGACGGGCACGAGGTTCGCGAGTGCAAAGTTGCAGATAAAGAGGGGGAGATTGAGATCGAGGTCTGGGACGAGATCGGGGGTCTGATCCAACCAGGGGACATTATTCGCCTTGAGCGCGGGTATGCTGAGATGTGGAAAGGCTGTCTTTCTAGCGGAGGATCTAGCGGAGG	AATGACCCGATGgaccctcttatctttatccgcgacatcaagccagggctgaagaacctcaacgtcgttttcatcgtgctcgaaattggccgcgtgGAGaaaGAGaaggacgggcacgaggttcgcGAGtgcaaagttgcagataaaGAGgggGAGattGAGatcGAGgtctgggacgagatcgggggtctgatccaaccaggggacattattcgccttGAGcgcgggtatgctGAGatgtggaaaggctgtctt	AATGACCCGATG	ATCCACCGGTACCATGGCTAGCAATGACCCGATGgaccctcttatctttatccgcgacatcaagccagggctgaagaacctcaacgtcgttttcatcgtgctcgaaattggccgcgtgGAGaaaGAGaaggacgggcacgaggttcgcGAGtgcaaagttgcagataaaGAGgggGAGattGAGatcGAGgtctgggacgagatcgggggtctgatccaaccaggggacattattcgccttGAGcgcgggtatgctGAGatgtggaaaggctgtcttTCTAGCGGAGGATCTAGCGGAGG	3_4778_st_to_e_dna_repair_peptides_9NATG	NABP1	1241.0	0.0024174053182917004	-4.477351031877185
496	0.0	556.0	1700.0	0.0	9.0	556.0	hblOligo82787_Cat2	496	NM_1031716	1.0	AACCGCGTTAACGACCCTCTTATCTTTATCCGCGACATCAAGCCAGGGCTGAAGAACCTCAACGTCGTTTTCATCGTGCTCGAAATTGGCCGCGTGACCAAAACCAAGGACGGGCACGAGGTTCGCTCTTGCAAAGTTGCAGATAAAACAGGGTCTATTACAATCAGTGTCTGGGACGAGATCGGGGGTCTGATCCAACCAGGGGACATTATTCGCCTTACACGCGGGTATGCTAGCATGTGGAAAGGCTGTCTTTCTAGCGGAGGATCTAGCGGAGG	aaccgcgttaacgaccctcttatctttatccgcgacatcaagccagggctgaagaacctcaacgtcgttttcatcgtgctcgaaattggccgcgtgaccaaaaccaaggacgggcacgaggttcgctcttgcaaagttgcagataaaacagggtctattacaatcagtgtctgggacgagatcgggggtctgatccaaccaggggacattattcgccttacacgcgggtatgctagcatgtggaaaggctgtctt		ATCCACCGGTACCATGGCTAGCaaccgcgttaacgaccctcttatctttatccgcgacatcaagccagggctgaagaacctcaacgtcgttttcatcgtgctcgaaattggccgcgtgaccaaaaccaaggacgggcacgaggttcgctcttgcaaagttgcagataaaacagggtctattacaatcagtgtctgggacgagatcgggggtctgatccaaccaggggacattattcgccttacacgcgggtatgctagcatgtggaaaggctgtcttTCTAGCGGAGGATCTAGCGGAGG	2_wt_dna_repair_peptides	NABP1	2256.0	0.24645390070921985	0.4276738969055216
498	0.0	11.0	518.0	0.0	0.0	11.0	hblOligo206643_Cat2	498	NM_1031716	2.0	AAAGTTGCAGATAAAACAGGGTCTATTACAATCAGTGTCTGGGACGAGATCGGGGGTCTGATCCAACCAGGGGACATTATTCGCCTTACACGCGGGTATGCTAGCATGTGGAAAGGCTGTCTTACTCTGTATACTGGGCGCGGGGGGGAACTTCAGAAAATCGGGGAGTTCTGCATGGTCTACTCAGAAGTCCCAAATTTCAGCGAGCCAAACCCTGACTATCGCGGTCAGCAAAATAAAGGCGCACAATCTGAGTCTAGCGGAGGATCTAGCGGAGG	aaagttgcagataaaacagggtctattacaatcagtgtctgggacgagatcgggggtctgatccaaccaggggacattattcgccttacacgcgggtatgctagcatgtggaaaggctgtcttactctgtatactgggcgcgggggggaacttcagaaaatcggggagttctgcatggtctactcagaagtcccaaatttcagcgagccaaaccctgactatcgcggtcagcaaaataaaggcgcacaatctgag		ATCCACCGGTACCATGGCTAGCaaagttgcagataaaacagggtctattacaatcagtgtctgggacgagatcgggggtctgatccaaccaggggacattattcgccttacacgcgggtatgctagcatgtggaaaggctgtcttactctgtatactgggcgcgggggggaacttcagaaaatcggggagttctgcatggtctactcagaagtcccaaatttcagcgagccaaaccctgactatcgcggtcagcaaaataaaggcgcacaatctgagTCTAGCGGAGGATCTAGCGGAGG	2_wt_dna_repair_peptides	NABP1	529.0	0.020793950850661626	-2.306790836761866
499	0.0	113.0	310.0	0.0	0.0	113.0	hblOligo82788_Cat3	499	NM_1031716	3.0	AACTGTAATATGGAACTTCAGAAAATCGGGGAGTTCTGCATGGTCTACGAGGAAGTCCCAAATTTCGAGGAGCCAAACCCTGACTATCGCGGTCAGCAAAATAAAGGCGCACAAGAGGAGCAAAAAAACAATGAGATGAATGAGAACATGGGGGAGGGTGAGTTCGGTCCTGTGGGCAACGGCGTCCATGAGGGGCCAGAAGAGCGCGAACACCAATTTGAGCATGCCGGTCGCGAGAACGGGCGCGGGCTGATTTCTAGCGGAGGATCTAGCGGAGG	AACTGTAATATGgaacttcagaaaatcggggagttctgcatggtctacGAGgaagtcccaaatttcGAGgagccaaaccctgactatcgcggtcagcaaaataaaggcgcacaaGAGgagcaaaaaaacaatGAGatgaatGAGaacatggggGAGggtGAGttcggtcctgtgggcaacggcgtccatGAGgggccagaaGAGcgcgaacaccaatttGAGcatgccggtcgcGAGaacgggcgcgggctgatt	AACTGTAATATG	ATCCACCGGTACCATGGCTAGCAACTGTAATATGgaacttcagaaaatcggggagttctgcatggtctacGAGgaagtcccaaatttcGAGgagccaaaccctgactatcgcggtcagcaaaataaaggcgcacaaGAGgagcaaaaaaacaatGAGatgaatGAGaacatggggGAGggtGAGttcggtcctgtgggcaacggcgtccatGAGgggccagaaGAGcgcgaacaccaatttGAGcatgccggtcgcGAGaacgggcgcgggctgattTCTAGCGGAGGATCTAGCGGAGG	3_4778_st_to_e_dna_repair_peptides_9NATG	NABP1	423.0	0.26713947990543735	0.5361046539323955
500	0.0	132.0	698.0	0.0	2.0	132.0	hblOligo82788_Cat2	500	NM_1031716	3.0	GGGCGCGGGGGGGAACTTCAGAAAATCGGGGAGTTCTGCATGGTCTACTCAGAAGTCCCAAATTTCAGCGAGCCAAACCCTGACTATCGCGGTCAGCAAAATAAAGGCGCACAATCTGAGCAAAAAAACAATAGTATGAATAGTAACATGGGGACCGGTACCTTCGGTCCTGTGGGCAACGGCGTCCATACCGGGCCAGAATCCCGCGAACACCAATTTTCTCATGCCGGTCGCTCCAACGGGCGCGGGCTGATTTCTAGCGGAGGATCTAGCGGAGG	gggcgcgggggggaacttcagaaaatcggggagttctgcatggtctactcagaagtcccaaatttcagcgagccaaaccctgactatcgcggtcagcaaaataaaggcgcacaatctgagcaaaaaaacaatagtatgaatagtaacatggggaccggtaccttcggtcctgtgggcaacggcgtccataccgggccagaatcccgcgaacaccaattttctcatgccggtcgctccaacgggcgcgggctgatt		ATCCACCGGTACCATGGCTAGCgggcgcgggggggaacttcagaaaatcggggagttctgcatggtctactcagaagtcccaaatttcagcgagccaaaccctgactatcgcggtcagcaaaataaaggcgcacaatctgagcaaaaaaacaatagtatgaatagtaacatggggaccggtaccttcggtcctgtgggcaacggcgtccataccgggccagaatcccgcgaacaccaattttctcatgccggtcgctccaacgggcgcgggctgattTCTAGCGGAGGATCTAGCGGAGG	2_wt_dna_repair_peptides	NABP1	830.0	0.15903614457831325	-0.12012804747675498
502	0.0	461.0	1219.0	0.0	7.0	461.0	hblOligo206644_Cat2	502	NM_1031716	4.0	TATCGCGGTCAGCAAAATAAAGGCGCACAATCTGAGCAAAAAAACAATAGTAATAGTAACATGGGGACCGGTACCTTCGGTCCTGTGGGCAACGGCGTCCATACCGGGCCAGAATCCCGCGAACACCAATTTTCTCATGCCGGTCGCTCCAACGGGCGCGGGCTGATTAATCCTCAGCTCCAGGGCACCGCTAGCAACCAGACTGTCATGACAACAATTTCTAATGGTCGCGACCCTCGCCGCGCATTCAAACGCTCTAGCGGAGGATCTAGCGGAGG	tatcgcggtcagcaaaataaaggcgcacaatctgagcaaaaaaacaatagtaatagtaacatggggaccggtaccttcggtcctgtgggcaacggcgtccataccgggccagaatcccgcgaacaccaattttctcatgccggtcgctccaacgggcgcgggctgattaatcctcagctccagggcaccgctagcaaccagactgtcatgacaacaatttctaatggtcgcgaccctcgccgcgcattcaaacgc		ATCCACCGGTACCATGGCTAGCtatcgcggtcagcaaaataaaggcgcacaatctgagcaaaaaaacaatagtaatagtaacatggggaccggtaccttcggtcctgtgggcaacggcgtccataccgggccagaatcccgcgaacaccaattttctcatgccggtcgctccaacgggcgcgggctgattaatcctcagctccagggcaccgctagcaaccagactgtcatgacaacaatttctaatggtcgcgaccctcgccgcgcattcaaacgcTCTAGCGGAGGATCTAGCGGAGG	2_wt_dna_repair_peptides	NABP1	1680.0	0.27440476190476193	0.5729010462146238
503	0.0	2.0	81.0	0.0	0.0	2.0	hblOligo45329_Cat7	503	NM_1031720	1.0	TGCCGGCTCATGAAGAAAGAGTTGGAGGAGGAAGAGTACCTCTACCTGGATTTTGAGCATCAAGAGGAGGGTTGTATCTTCCCTCTCCACGAGGAGGTCGAGCTGTTTCTTTTGGAGTACTGTGACTGTAAAATTTTCAAAATCTGCCTCGTGGTTGAGAAAGAGGTGGAGCGCGACGAGGAGCTTCTCCGCGATGATCTTATTCAGGATGTCGAAATCCAGATTATCGAGCGCCAGGAACTCCCACCTATCGTGTCTAGCGGAGGATCTAGCGGAGG	TGCCGGCTCATGaagaaaGAGttgGAGgaggaagagtacctctacctggattttGAGcatcaaGAGgagggttgtatcttccctctccacGAGGAGgtcGAGctgtttcttttgGAGtactgtgactgtaaaattttcaaaatctgcctcgtggttGAGaaagaggtgGAGcgcgacGAGGAGcttctccgcgatgatcttattcaggatgtcgaaatccagattatcGAGcgccaggaactcccacctatcgtg	TGCCGGCTCATG	ATCCACCGGTACCATGGCTAGCTGCCGGCTCATGaagaaaGAGttgGAGgaggaagagtacctctacctggattttGAGcatcaaGAGgagggttgtatcttccctctccacGAGGAGgtcGAGctgtttcttttgGAGtactgtgactgtaaaattttcaaaatctgcctcgtggttGAGaaagaggtgGAGcgcgacGAGGAGcttctccgcgatgatcttattcaggatgtcgaaatccagattatcGAGcgccaggaactcccacctatcgtgTCTAGCGGAGGATCTAGCGGAGG	7_sampled_680_from_cat6	GSTCD	83.0	0.024096385542168676	-2.1560128414132467
504	0.0	783.0	2690.0	1.0	13.0	783.0	hblOligo45329_Cat6	504	NM_1031720	1.0	ATGAAAGCAATCAAGAAAAGCTTGACTGAGGAAGAGTACCTCTACCTGGATTTTTCACATCAAACAGAGGGTTGTATCTTCCCTCTCCACACCTCTGTCACTCTGTTTCTTTTGTCCTACTGTGACTGTAAAATTTTCAAAATCTGCCTCGTGGTTACAAAAGAGGTGAGTCGCGACTCTTCACTTCTCCGCGATGATCTTATTCAGGATGTCGAAATCCAGATTATCTCTCGCCAGGAACTCCCACCTATCGTGTCTAGCGGAGGATCTAGCGGAGG	atgaaagcaatcaagaaaagcttgactgaggaagagtacctctacctggatttttcacatcaaacagagggttgtatcttccctctccacacctctgtcactctgtttcttttgtcctactgtgactgtaaaattttcaaaatctgcctcgtggttacaaaagaggtgagtcgcgactcttcacttctccgcgatgatcttattcaggatgtcgaaatccagattatctctcgccaggaactcccacctatcgtg		ATCCACCGGTACCATGGCTAGCatgaaagcaatcaagaaaagcttgactgaggaagagtacctctacctggatttttcacatcaaacagagggttgtatcttccctctccacacctctgtcactctgtttcttttgtcctactgtgactgtaaaattttcaaaatctgcctcgtggttacaaaagaggtgagtcgcgactcttcacttctccgcgatgatcttattcaggatgtcgaaatccagattatctctcgccaggaactcccacctatcgtgTCTAGCGGAGGATCTAGCGGAGG	6_phosphoprotein_peptides	GSTCD	3473.0	0.22545349841635473	0.3111253560941649
505	0.0	985.0	4880.0	0.0	11.0	985.0	hblOligo173135_Cat6	505	NM_1031720	2.0	TTCAAAATCTGCCTCGTGGTTACAAAAGAGGTGAGTCGCGACTCTTCACTTCTCCGCGATGATCTTATTCAGGATGTCGAAATCCAGATTATCTCTCGCCAGGAACTCCCACCTATCGTGCAAAACTGTTGTTTGCCTGCCGTGGTCGAACGCAGCGATAATTTTTGCCGCGCTGGTTTGGCCGTCGTGCTCCGCCACATCATCCAGAAAAGTTACGAAGCCGATCCTCTCAAGAAAGAACTTCTGGAGTTGCTGTCTAGCGGAGGATCTAGCGGAGG	ttcaaaatctgcctcgtggttacaaaagaggtgagtcgcgactcttcacttctccgcgatgatcttattcaggatgtcgaaatccagattatctctcgccaggaactcccacctatcgtgcaaaactgttgtttgcctgccgtggtcgaacgcagcgataatttttgccgcgctggtttggccgtcgtgctccgccacatcatccagaaaagttacgaagccgatcctctcaagaaagaacttctggagttgctg		ATCCACCGGTACCATGGCTAGCttcaaaatctgcctcgtggttacaaaagaggtgagtcgcgactcttcacttctccgcgatgatcttattcaggatgtcgaaatccagattatctctcgccaggaactcccacctatcgtgcaaaactgttgtttgcctgccgtggtcgaacgcagcgataatttttgccgcgctggtttggccgtcgtgctccgccacatcatccagaaaagttacgaagccgatcctctcaagaaagaacttctggagttgctgTCTAGCGGAGGATCTAGCGGAGG	6_phosphoprotein_peptides	GSTCD	5865.0	0.1679454390451833	-0.05496972497585739
506	0.0	270.0	6693.0	1.0	16.0	270.0	hblOligo45330_Cat7	506	NM_1031720	3.0	AGCGACCGGATGGAACGCGAGGATAATTTTTGCCGCGCTGGTTTGGCCGTCGTGCTCCGCCACATCATCCAGAAAGAGTACGAAGCCGATCCTCTCAAGAAAGAACTTCTGGAGTTGCTGGGGTTCAAAAAGGAGTGTCTTAAGGCCTGTGCTGAGGTGGAGCAATGGGAGCGCCTCTGTGAACTCGAGATCCCACTTGCAATTGAGAACTTTCTCCGCGAAGAGGAGGATCAGCCTCCTGAGATCCCTGTGGAATCTAGCGGAGGATCTAGCGGAGG	AGCGACCGGATGgaacgcGAGgataatttttgccgcgctggtttggccgtcgtgctccgccacatcatccagaaaGAGtacgaagccgatcctctcaagaaagaacttctggagttgctggggttcaaaaagGAGtgtcttaaggcctgtgctgaggtgGAGcaatggGAGcgcctctgtgaactcGAGatcccacttgcaattgagaactttctccgcgaaGAGGAGgatcagcctcctGAGatccctgtggaa	AGCGACCGGATG	ATCCACCGGTACCATGGCTAGCAGCGACCGGATGgaacgcGAGgataatttttgccgcgctggtttggccgtcgtgctccgccacatcatccagaaaGAGtacgaagccgatcctctcaagaaagaacttctggagttgctggggttcaaaaagGAGtgtcttaaggcctgtgctgaggtgGAGcaatggGAGcgcctctgtgaactcGAGatcccacttgcaattgagaactttctccgcgaaGAGGAGgatcagcctcctGAGatccctgtggaaTCTAGCGGAGGATCTAGCGGAGG	7_sampled_680_from_cat6	GSTCD	6963.0	0.03877638948728996	-1.6651063914030209
507	0.0	883.0	2345.0	0.0	14.0	883.0	hblOligo45330_Cat6	507	NM_1031720	3.0	CCTGCCGTGGTCGAACGCAGCGATAATTTTTGCCGCGCTGGTTTGGCCGTCGTGCTCCGCCACATCATCCAGAAAAGTTACGAAGCCGATCCTCTCAAGAAAGAACTTCTGGAGTTGCTGGGGTTCAAAAAGACCTGTCTTAAGGCCTGTGCTGAGGTGAGTCAATGGACTCGCCTCTGTGAACTCACTATCCCACTTGCAATTGAGAACTTTCTCCGCGAATCAAGCGATCAGCCTCCTACAATCCCTGTGGAATCTAGCGGAGGATCTAGCGGAGG	cctgccgtggtcgaacgcagcgataatttttgccgcgctggtttggccgtcgtgctccgccacatcatccagaaaagttacgaagccgatcctctcaagaaagaacttctggagttgctggggttcaaaaagacctgtcttaaggcctgtgctgaggtgagtcaatggactcgcctctgtgaactcactatcccacttgcaattgagaactttctccgcgaatcaagcgatcagcctcctacaatccctgtggaa		ATCCACCGGTACCATGGCTAGCcctgccgtggtcgaacgcagcgataatttttgccgcgctggtttggccgtcgtgctccgccacatcatccagaaaagttacgaagccgatcctctcaagaaagaacttctggagttgctggggttcaaaaagacctgtcttaaggcctgtgctgaggtgagtcaatggactcgcctctgtgaactcactatcccacttgcaattgagaactttctccgcgaatcaagcgatcagcctcctacaatccctgtggaaTCTAGCGGAGGATCTAGCGGAGG	6_phosphoprotein_peptides	GSTCD	3228.0	0.273543990086741	0.5685736524228269
510	0.0	75.0	249.0	0.0	1.0	75.0	hblOligo45331_Cat7	510	NM_1031720	5.0	ATATCTCTGATGGAACCTGTTCGCGTCCATAACGATGACAAACTTCGCCGCCAGAAACTTAAGCAACAAAAGGCAGATGGTGTGGGCCCTCCACTTGAGAAGGGTAAGGCAAAAGAGAAGGTTCACGAGCAGGAGGAGGAGGAAGGGCTGGACGAGGAGGAGAAAGAGTTGGAACTCAAAGTGGCTTTCGAGAAGCTTGAGGTCCAGGAGGAACCTGCAGAGGAGAATCGCGAACCTGAGCACATCCGCAAAGCCTCTAGCGGAGGATCTAGCGGAGG	ATATCTCTGATGgaacctgttcgcgtccataacgatgacaaacttcgccgccagaaacttaagcaacaaaaggcagatggtgtgggccctccacttGAGaagggtaaggcaaaaGAGaaggttcacGAGcaggagGAGGAGgaagggctggacGAGGAGGAGaaaGAGttggaactcaaagtggctttcGAGaagcttGAGgtccaggaggaacctgcaGAGGAGaatcgcgaacctGAGcacatccgcaaagcc	ATATCTCTGATG	ATCCACCGGTACCATGGCTAGCATATCTCTGATGgaacctgttcgcgtccataacgatgacaaacttcgccgccagaaacttaagcaacaaaaggcagatggtgtgggccctccacttGAGaagggtaaggcaaaaGAGaaggttcacGAGcaggagGAGGAGgaagggctggacGAGGAGGAGaaaGAGttggaactcaaagtggctttcGAGaagcttGAGgtccaggaggaacctgcaGAGGAGaatcgcgaacctGAGcacatccgcaaagccTCTAGCGGAGGATCTAGCGGAGG	7_sampled_680_from_cat6	GSTCD	324.0	0.23148148148148148	0.3453243497708496
511	0.0	6.0	22.0	0.0	29.0	6.0	hblOligo45331_Cat6	511	NM_1031720	5.0	AAGAAGCTCTCTGAACCTGTTCGCGTCCATAACGATGACAAACTTCGCCGCCAGAAACTTAAGCAACAAAAGGCAGATGGTGTGGGCCCTCCACTTACTAAGGGTAAGGCAAAAAGCAAGGTTCACACTCAGGAGACCTCCGAAGGGCTGGACTCCAGTAGCAAAAGCTTGGAACTCAAAGTGGCTTTCAGCAAGCTTACCGTCCAGGAGGAACCTGCAACTACAAATCGCGAACCTTCTCACATCCGCAAAGCCTCTAGCGGAGGATCTAGCGGAGG	aagaagctctctgaacctgttcgcgtccataacgatgacaaacttcgccgccagaaacttaagcaacaaaaggcagatggtgtgggccctccacttactaagggtaaggcaaaaagcaaggttcacactcaggagacctccgaagggctggactccagtagcaaaagcttggaactcaaagtggctttcagcaagcttaccgtccaggaggaacctgcaactacaaatcgcgaaccttctcacatccgcaaagcc		ATCCACCGGTACCATGGCTAGCaagaagctctctgaacctgttcgcgtccataacgatgacaaacttcgccgccagaaacttaagcaacaaaaggcagatggtgtgggccctccacttactaagggtaaggcaaaaagcaaggttcacactcaggagacctccgaagggctggactccagtagcaaaagcttggaactcaaagtggctttcagcaagcttaccgtccaggaggaacctgcaactacaaatcgcgaaccttctcacatccgcaaagccTCTAGCGGAGGATCTAGCGGAGG	6_phosphoprotein_peptides	GSTCD	28.0	0.21428571428571427	0.24600614856898573
512	0.0	30.0	306.0	0.0	1.0	30.0	hblOligo173137_Cat6	512	NM_1031720	6.0	ACCTCCGAAGGGCTGGACTCCAGTAGCAAAAGCTTGGAACTCAAAGTGGCTTTCAGCAAGCTTACCGTCCAGGAGGAACCTGCAACTACAAATCGCGAACCTTCTCACATCCGCAAAGCCAAGGCCTCTGATCTCCCTCCACTGGAGCATGTGTTTGCCGAAGGGCTGTACTTCACTCTCGCCGATATCGTGCTGTTGCCTTGCATTCATCACTTTCTGGTCATTATTTCCCGCAAGTTTAGCGAAAAACTTGTTTCTAGCGGAGGATCTAGCGGAGG	acctccgaagggctggactccagtagcaaaagcttggaactcaaagtggctttcagcaagcttaccgtccaggaggaacctgcaactacaaatcgcgaaccttctcacatccgcaaagccaaggcctctgatctccctccactggagcatgtgtttgccgaagggctgtacttcactctcgccgatatcgtgctgttgccttgcattcatcactttctggtcattatttcccgcaagtttagcgaaaaacttgtt		ATCCACCGGTACCATGGCTAGCacctccgaagggctggactccagtagcaaaagcttggaactcaaagtggctttcagcaagcttaccgtccaggaggaacctgcaactacaaatcgcgaaccttctcacatccgcaaagccaaggcctctgatctccctccactggagcatgtgtttgccgaagggctgtacttcactctcgccgatatcgtgctgttgccttgcattcatcactttctggtcattatttcccgcaagtttagcgaaaaacttgttTCTAGCGGAGGATCTAGCGGAGG	6_phosphoprotein_peptides	GSTCD	336.0	0.08928571428571429	-0.7770985875909786
513	0.0	251.0	540.0	0.0	3.0	251.0	hblOligo45332_Cat6	513	NM_1031720	7.0	CCTCCACTGGAGCATGTGTTTGCCGAAGGGCTGTACTTCACTCTCGCCGATATCGTGCTGTTGCCTTGCATTCATCACTTTCTGGTCATTATTTCCCGCAAGTTTAGCGAAAAACTTGTTGAATTTCCTCTGTTGGCCAGCTGGTATCAACGCATCCAGGAAGTGCCAGGGGTGAAAACTGCTGCCTCTAAATGCGGTATCCAGTTCCTTCATCTGCCTAAATTGCTGACCACATCAACAGAACAGCATCCAAATTCTAGCGGAGGATCTAGCGGAGG	cctccactggagcatgtgtttgccgaagggctgtacttcactctcgccgatatcgtgctgttgccttgcattcatcactttctggtcattatttcccgcaagtttagcgaaaaacttgttgaatttcctctgttggccagctggtatcaacgcatccaggaagtgccaggggtgaaaactgctgcctctaaatgcggtatccagttccttcatctgcctaaattgctgaccacatcaacagaacagcatccaaat		ATCCACCGGTACCATGGCTAGCcctccactggagcatgtgtttgccgaagggctgtacttcactctcgccgatatcgtgctgttgccttgcattcatcactttctggtcattatttcccgcaagtttagcgaaaaacttgttgaatttcctctgttggccagctggtatcaacgcatccaggaagtgccaggggtgaaaactgctgcctctaaatgcggtatccagttccttcatctgcctaaattgctgaccacatcaacagaacagcatccaaatTCTAGCGGAGGATCTAGCGGAGG	6_phosphoprotein_peptides	GSTCD	791.0	0.3173198482932996	0.7791729322727103
514	0.0	552.0	2793.0	0.0	13.0	552.0	hblOligo173138_Cat6	514	NM_1031720	8.0	GCCAGCTGGTATCAACGCATCCAGGAAGTGCCAGGGGTGAAAACTGCTGCCTCTAAATGCGGTATCCAGTTCCTTCATCTGCCTAAATTGCTGACCACATCAACAGAACAGCATCCAAATTTGTGCGAAGTCCCTGGGGTGGAGGAGCAGTCCGATCCACTTTTCATCGGTGGCCCACGCCCAACCATGGCAAAGCTGATGGAAAAAGGGATTGAAGTTATGTTTTCTCCACACCCATGCCCAACTTGGACACTCTCTAGCGGAGGATCTAGCGGAGG	gccagctggtatcaacgcatccaggaagtgccaggggtgaaaactgctgcctctaaatgcggtatccagttccttcatctgcctaaattgctgaccacatcaacagaacagcatccaaatttgtgcgaagtccctggggtggaggagcagtccgatccacttttcatcggtggcccacgcccaaccatggcaaagctgatggaaaaagggattgaagttatgttttctccacacccatgcccaacttggacactc		ATCCACCGGTACCATGGCTAGCgccagctggtatcaacgcatccaggaagtgccaggggtgaaaactgctgcctctaaatgcggtatccagttccttcatctgcctaaattgctgaccacatcaacagaacagcatccaaatttgtgcgaagtccctggggtggaggagcagtccgatccacttttcatcggtggcccacgcccaaccatggcaaagctgatggaaaaagggattgaagttatgttttctccacacccatgcccaacttggacactcTCTAGCGGAGGATCTAGCGGAGG	6_phosphoprotein_peptides	GSTCD	3345.0	0.16502242152466368	-0.07603438696883491
516	0.0	1.0	845.0	45.0	1.0	1.0	hblOligo173139_Cat7	516	NM_1031720	10.0	ATACGAGCTATGGAGCCAAAGGAAGGGAAAATGGAGGAGGATCGCGCTCTCCGCAAACAGCAACAACTGAACAACTTGGTGTATGTCGTCGAGAACCAGGCAAAGCCAGGTGATCGCATCGTGGACTTCTGCGAGGGGGGTGGCCACGTCGGCATTGTCCTCGCTCACATGTTGCCAGAGTGTCAGGTTGAGTTGATCGAAAACAAAGAGCTCGAGCTCATTCGCGCTAAAAAGCGCGAGGACGAATTGGGCTTGTCTAGCGGAGGATCTAGCGGAGG	ATACGAGCTATGGAGccaaaggaagggaaaatgGAGGAGgatcgcgctctccgcaaacagcaacaactgaacaacttggtgtatgtcgtcGAGaaccaggcaaagccaggtgatcgcatcgtggacttctgcGAGgggggtggccacgtcggcattgtcctcgctcacatgttgccaGAGtgtcaggttGAGttgatcgaaaacaaagagctcGAGctcattcgcgctaaaaagcgcGAGgacgaattgggcttg	ATACGAGCTATG	ATCCACCGGTACCATGGCTAGCATACGAGCTATGGAGccaaaggaagggaaaatgGAGGAGgatcgcgctctccgcaaacagcaacaactgaacaacttggtgtatgtcgtcGAGaaccaggcaaagccaggtgatcgcatcgtggacttctgcGAGgggggtggccacgtcggcattgtcctcgctcacatgttgccaGAGtgtcaggttGAGttgatcgaaaacaaagagctcGAGctcattcgcgctaaaaagcgcGAGgacgaattgggcttgTCTAGCGGAGGATCTAGCGGAGG	7_sampled_680_from_cat6	GSTCD	846.0	0.001182033096926714	-5.194047494657927
517	0.0	131.0	365.0	0.0	1.0	131.0	hblOligo173139_Cat6	517	NM_1031720	10.0	CCTGCTGCCGTGTCACCAAAGGAAGGGAAAATGAGCTCTGATCGCGCTCTCCGCAAACAGCAACAACTGAACAACTTGGTGTATGTCGTCACCAACCAGGCAAAGCCAGGTGATCGCATCGTGGACTTCTGCTCAGGGGGTGGCCACGTCGGCATTGTCCTCGCTCACATGTTGCCAAGTTGTCAGGTTACTTTGATCGAAAACAAAGAGCTCTCTCTCATTCGCGCTAAAAAGCGCTCAGACGAATTGGGCTTGTCTAGCGGAGGATCTAGCGGAGG	cctgctgccgtgtcaccaaaggaagggaaaatgagctctgatcgcgctctccgcaaacagcaacaactgaacaacttggtgtatgtcgtcaccaaccaggcaaagccaggtgatcgcatcgtggacttctgctcagggggtggccacgtcggcattgtcctcgctcacatgttgccaagttgtcaggttactttgatcgaaaacaaagagctctctctcattcgcgctaaaaagcgctcagacgaattgggcttg		ATCCACCGGTACCATGGCTAGCcctgctgccgtgtcaccaaaggaagggaaaatgagctctgatcgcgctctccgcaaacagcaacaactgaacaacttggtgtatgtcgtcaccaaccaggcaaagccaggtgatcgcatcgtggacttctgctcagggggtggccacgtcggcattgtcctcgctcacatgttgccaagttgtcaggttactttgatcgaaaacaaagagctctctctcattcgcgctaaaaagcgctcagacgaattgggcttgTCTAGCGGAGGATCTAGCGGAGG	6_phosphoprotein_peptides	GSTCD	496.0	0.26411290322580644	0.5205891023179068
519	0.0	3065.0	10241.0	3.0	52.0	3065.0	hblOligo173140_Cat7	519	NM_1031720	12.0	AGAATAACCATGATGGAATACTTTGAGGGTATGTTTAACATTGGCGTCGCTCTCCATGCCTGTGGGGTGGCAGAGGATATGGTCATCGAGCACTGTATTAAGGAGCGCGCCGAGTTCGTGGAGTGCCCATGCTGTTACGGGTTTATCCAGAACGAGGAGAAGTTTAATTTTCCTAAGGAGGAGCAATTTAAAAAGGAGTTGGAGTATAAGGAGCACATGATTCTCTGTCGCTTCGCCGATCAAGAGGCCGTTCAGTCTAGCGGAGGATCTAGCGGAGG	AGAATAACCATGatggaatactttGAGggtatgtttaacattggcgtcgctctccatgcctgtggggtggcaGAGgatatggtcatcgagcactgtattaagGAGcgcgccGAGttcgtgGAGtgcccatgctgttacgggtttatccagaacGAGGAGaagtttaattttcctaagGAGgagcaatttaaaaagGAGttgGAGtataaggagcacatgattctctgtcgcttcgccgatcaaGAGgccgttcag	AGAATAACCATG	ATCCACCGGTACCATGGCTAGCAGAATAACCATGatggaatactttGAGggtatgtttaacattggcgtcgctctccatgcctgtggggtggcaGAGgatatggtcatcgagcactgtattaagGAGcgcgccGAGttcgtgGAGtgcccatgctgttacgggtttatccagaacGAGGAGaagtttaattttcctaagGAGgagcaatttaaaaagGAGttgGAGtataaggagcacatgattctctgtcgcttcgccgatcaaGAGgccgttcagTCTAGCGGAGGATCTAGCGGAGG	7_sampled_680_from_cat6	GSTCD	13306.0	0.2303472117841575	0.33893743099412066
520	0.0	124.0	286.0	0.0	0.0	124.0	hblOligo173140_Cat6	520	NM_1031720	12.0	ATTCAGGCAAACATGGAATACTTTACTGGTATGTTTAACATTGGCGTCGCTCTCCATGCCTGTGGGGTGGCAACAGATATGGTCATCGAGCACTGTATTAAGACTCGCGCCAGCTTCGTGACATGCCCATGCTGTTACGGGTTTATCCAGAACACTAGTAAGTTTAATTTTCCTAAGTCTGAGCAATTTAAAAAGACTTTGTCATATAAGGAGCACATGATTCTCTGTCGCTTCGCCGATCAAACCGCCGTTCAGTCTAGCGGAGGATCTAGCGGAGG	attcaggcaaacatggaatactttactggtatgtttaacattggcgtcgctctccatgcctgtggggtggcaacagatatggtcatcgagcactgtattaagactcgcgccagcttcgtgacatgcccatgctgttacgggtttatccagaacactagtaagtttaattttcctaagtctgagcaatttaaaaagactttgtcatataaggagcacatgattctctgtcgcttcgccgatcaaaccgccgttcag		ATCCACCGGTACCATGGCTAGCattcaggcaaacatggaatactttactggtatgtttaacattggcgtcgctctccatgcctgtggggtggcaacagatatggtcatcgagcactgtattaagactcgcgccagcttcgtgacatgcccatgctgttacgggtttatccagaacactagtaagtttaattttcctaagtctgagcaatttaaaaagactttgtcatataaggagcacatgattctctgtcgcttcgccgatcaaaccgccgttcagTCTAGCGGAGGATCTAGCGGAGG	6_phosphoprotein_peptides	GSTCD	410.0	0.3024390243902439	0.709578887484431
523	0.0	47.0	184.0	0.0	0.0	47.0	hblOligo27643_Cat3	523	NM_1033855	1.0	TCCTCCATAATGGGGCAAATGGCAGAATATCCAGAGATCGAGATTGATCGCTTTGACCGCGAGAACTTGCGCGCCCGCGCCTACTTCTTGGAGCACTGTCATAAGGACCATATGAAAGGGCTGCGCGCACCAGAGTTGAAACGCCGCCTTGAATGTGAGTTGAAGGTTTATCTGTATTGCGAGCCTGTGGAGAAGGAACTTCTCTTGGAGGAGCCTAAGTACCGCTTTTGGAAGAAGCGCATCATCGAGATCGAGTCTAGCGGAGGATCTAGCGGAGG	TCCTCCATAATGgggcaaatggcagaatatccaGAGatcGAGattgatcgctttgaccgcgagaacttgcgcgcccgcgcctacttcttgGAGcactgtcataaggaccatatgaaagggctgcgcgcaccaGAGttgaaacgccgccttgaatgtGAGttgaaggtttatctgtattgcGAGcctgtgGAGaaggaacttctcttgGAGGAGcctaagtaccgcttttggaagaagcgcatcatcGAGatcgag	TCCTCCATAATG	ATCCACCGGTACCATGGCTAGCTCCTCCATAATGgggcaaatggcagaatatccaGAGatcGAGattgatcgctttgaccgcgagaacttgcgcgcccgcgcctacttcttgGAGcactgtcataaggaccatatgaaagggctgcgcgcaccaGAGttgaaacgccgccttgaatgtGAGttgaaggtttatctgtattgcGAGcctgtgGAGaaggaacttctcttgGAGGAGcctaagtaccgcttttggaagaagcgcatcatcGAGatcgagTCTAGCGGAGGATCTAGCGGAGG	3_4778_st_to_e_dna_repair_peptides_9NATG	DCLRE1C	231.0	0.20346320346320346	0.1805009768003194
524	0.0	1121.0	721.0	0.0	2.0	1121.0	hblOligo27643_Cat2	524	NM_1033855	1.0	AGTTCTTTTGAGGGGCAAATGGCAGAATATCCAACCATCAGTATTGATCGCTTTGACCGCGAGAACTTGCGCGCCCGCGCCTACTTCTTGAGCCACTGTCATAAGGACCATATGAAAGGGCTGCGCGCACCAACTTTGAAACGCCGCCTTGAATGTAGTTTGAAGGTTTATCTGTATTGCTCCCCTGTGACCAAGGAACTTCTCTTGACTTCCCCTAAGTACCGCTTTTGGAAGAAGCGCATCATCTCAATCGAGTCTAGCGGAGGATCTAGCGGAGG	agttcttttgaggggcaaatggcagaatatccaaccatcagtattgatcgctttgaccgcgagaacttgcgcgcccgcgcctacttcttgagccactgtcataaggaccatatgaaagggctgcgcgcaccaactttgaaacgccgccttgaatgtagtttgaaggtttatctgtattgctcccctgtgaccaaggaacttctcttgacttcccctaagtaccgcttttggaagaagcgcatcatctcaatcgag		ATCCACCGGTACCATGGCTAGCagttcttttgaggggcaaatggcagaatatccaaccatcagtattgatcgctttgaccgcgagaacttgcgcgcccgcgcctacttcttgagccactgtcataaggaccatatgaaagggctgcgcgcaccaactttgaaacgccgccttgaatgtagtttgaaggtttatctgtattgctcccctgtgaccaaggaacttctcttgacttcccctaagtaccgcttttggaagaagcgcatcatctcaatcgagTCTAGCGGAGGATCTAGCGGAGG	2_wt_dna_repair_peptides	DCLRE1C	1842.0	0.6085776330076005	1.9866264184864577
525	0.0	122.0	844.0	0.0	1.0	122.0	hblOligo156768_Cat3	525	NM_1033855	2.0	TTCTTACCTATGCGCCTTGAATGTGAGTTGAAGGTTTATCTGTATTGCGAGCCTGTGGAGAAGGAACTTCTCTTGGAGGAGCCTAAGTACCGCTTTTGGAAGAAGCGCATCATCGAGATCGAGATCGAAGAGCCAGAGCAAATTGAGCTGGTGGACGAGGCCGAGGGTGAGAAAGAGGAAATCGTCGTCGAGTTGCTGCCTGCTGGGCATTGCCCTGGGGAGGTTATGTTTCTGTTTCAGGGTAATAACGGGGAGTCTAGCGGAGGATCTAGCGGAGG	TTCTTACCTATGcgccttgaatgtGAGttgaaggtttatctgtattgcGAGcctgtgGAGaaggaacttctcttgGAGGAGcctaagtaccgcttttggaagaagcgcatcatcGAGatcgagatcgaaGAGccaGAGcaaattGAGctggtggacgaggccGAGggtgagaaagaggaaatcgtcgtcGAGttgctgcctgctgggcattgccctgggGAGgttatgtttctgtttcagggtaataacgggGAG	TTCTTACCTATG	ATCCACCGGTACCATGGCTAGCTTCTTACCTATGcgccttgaatgtGAGttgaaggtttatctgtattgcGAGcctgtgGAGaaggaacttctcttgGAGGAGcctaagtaccgcttttggaagaagcgcatcatcGAGatcgagatcgaaGAGccaGAGcaaattGAGctggtggacgaggccGAGggtgagaaagaggaaatcgtcgtcGAGttgctgcctgctgggcattgccctgggGAGgttatgtttctgtttcagggtaataacgggGAGTCTAGCGGAGGATCTAGCGGAGG	3_4778_st_to_e_dna_repair_peptides_9NATG	DCLRE1C	966.0	0.12629399585921325	-0.3888423171634541
526	0.0	810.0	1351.0	0.0	3.0	810.0	hblOligo156768_Cat2	526	NM_1033855	2.0	ACTTTGAAACGCCGCCTTGAATGTAGTTTGAAGGTTTATCTGTATTGCTCCCCTGTGACCAAGGAACTTCTCTTGACTTCCCCTAAGTACCGCTTTTGGAAGAAGCGCATCATCTCAATCGAGATCGAAACACCAACCCAAATTTCCCTGGTGGACGAGGCCTCTGGTGAGAAAGAGGAAATCGTCGTCACCTTGCTGCCTGCTGGGCATTGCCCTGGGTCAGTTATGTTTCTGTTTCAGGGTAATAACGGGACATCTAGCGGAGGATCTAGCGGAGG	actttgaaacgccgccttgaatgtagtttgaaggtttatctgtattgctcccctgtgaccaaggaacttctcttgacttcccctaagtaccgcttttggaagaagcgcatcatctcaatcgagatcgaaacaccaacccaaatttccctggtggacgaggcctctggtgagaaagaggaaatcgtcgtcaccttgctgcctgctgggcattgccctgggtcagttatgtttctgtttcagggtaataacgggaca		ATCCACCGGTACCATGGCTAGCactttgaaacgccgccttgaatgtagtttgaaggtttatctgtattgctcccctgtgaccaaggaacttctcttgacttcccctaagtaccgcttttggaagaagcgcatcatctcaatcgagatcgaaacaccaacccaaatttccctggtggacgaggcctctggtgagaaagaggaaatcgtcgtcaccttgctgcctgctgggcattgccctgggtcagttatgtttctgtttcagggtaataacgggacaTCTAGCGGAGGATCTAGCGGAGG	2_wt_dna_repair_peptides	DCLRE1C	2161.0	0.37482646922720964	1.0337230424055321
527	0.0	1.0	171.0	0.0	1.0	1.0	hblOligo27644_Cat3	527	NM_1033855	3.0	GCCTACATCATGCTGGTGGACGAGGCCGAGGGTGAGAAAGAGGAAATCGTCGTCGAGTTGCTGCCTGCTGGGCATTGCCCTGGGGAGGTTATGTTTCTGTTTCAGGGTAATAACGGGGAGGTTCTGTACGAGGGCGACTTCCGCCTGGCCCAAGGGGAAGCTGCACGCATGGAACTCCTGCACGAGGGGGGTCGCGTCAAAGACATTCAGGAGGTGTACTTGGACGAGGAGTTTTGCGACCCACGCTTCTATCAATCTAGCGGAGGATCTAGCGGAGG	GCCTACATCATGctggtggacgaggccGAGggtgagaaagaggaaatcgtcgtcGAGttgctgcctgctgggcattgccctgggGAGgttatgtttctgtttcagggtaataacgggGAGgttctgtacGAGggcgacttccgcctggcccaaggggaagctgcacgcatggaactcctgcacGAGgggggtcgcgtcaaagacattcagGAGgtgtacttggacGAGGAGttttgcgacccacgcttctatcaa	GCCTACATCATG	ATCCACCGGTACCATGGCTAGCGCCTACATCATGctggtggacgaggccGAGggtgagaaagaggaaatcgtcgtcGAGttgctgcctgctgggcattgccctgggGAGgttatgtttctgtttcagggtaataacgggGAGgttctgtacGAGggcgacttccgcctggcccaaggggaagctgcacgcatggaactcctgcacGAGgggggtcgcgtcaaagacattcagGAGgtgtacttggacGAGGAGttttgcgacccacgcttctatcaaTCTAGCGGAGGATCTAGCGGAGG	3_4778_st_to_e_dna_repair_peptides_9NATG	DCLRE1C	172.0	0.005813953488372093	-3.5963744238034137
528	0.0	3086.0	21096.0	4.0	74.0	3086.0	hblOligo27644_Cat2	528	NM_1033855	3.0	ACCCAAATTTCCCTGGTGGACGAGGCCTCTGGTGAGAAAGAGGAAATCGTCGTCACCTTGCTGCCTGCTGGGCATTGCCCTGGGTCAGTTATGTTTCTGTTTCAGGGTAATAACGGGACAGTTCTGTACACTGGCGACTTCCGCCTGGCCCAAGGGGAAGCTGCACGCATGGAACTCCTGCACTCTGGGGGTCGCGTCAAAGACATTCAGTCAGTGTACTTGGACACCACATTTTGCGACCCACGCTTCTATCAATCTAGCGGAGGATCTAGCGGAGG	acccaaatttccctggtggacgaggcctctggtgagaaagaggaaatcgtcgtcaccttgctgcctgctgggcattgccctgggtcagttatgtttctgtttcagggtaataacgggacagttctgtacactggcgacttccgcctggcccaaggggaagctgcacgcatggaactcctgcactctgggggtcgcgtcaaagacattcagtcagtgtacttggacaccacattttgcgacccacgcttctatcaa		ATCCACCGGTACCATGGCTAGCacccaaatttccctggtggacgaggcctctggtgagaaagaggaaatcgtcgtcaccttgctgcctgctgggcattgccctgggtcagttatgtttctgtttcagggtaataacgggacagttctgtacactggcgacttccgcctggcccaaggggaagctgcacgcatggaactcctgcactctgggggtcgcgtcaaagacattcagtcagtgtacttggacaccacattttgcgacccacgcttctatcaaTCTAGCGGAGGATCTAGCGGAGG	2_wt_dna_repair_peptides	DCLRE1C	24182.0	0.12761558183773053	-0.37691856241077004
529	0.0	474.0	4440.0	0.0	11.0	474.0	hblOligo156769_Cat3	529	NM_1033855	4.0	AAGCCGTCGATGGCCCAAGGGGAAGCTGCACGCATGGAACTCCTGCACGAGGGGGGTCGCGTCAAAGACATTCAGGAGGTGTACTTGGACGAGGAGTTTTGCGACCCACGCTTCTATCAAATTCCAGAGCGCGAAGAATGTCTTGAGGGGGTTCTGGAGCTTGTCCGCGAGTGGATCGAGCGCGAGCCATATCACGTGGTTTGGCTCAACTGTAAGGCTGCCTACGGTTATGAGTATCTCTTCGAGAACCTCGAGTCTAGCGGAGGATCTAGCGGAGG	AAGCCGTCGATGgcccaaggggaagctgcacgcatggaactcctgcacGAGgggggtcgcgtcaaagacattcagGAGgtgtacttggacGAGGAGttttgcgacccacgcttctatcaaattccaGAGcgcgaagaatgtcttGAGggggttctggagcttgtccgcGAGtggatcGAGcgcGAGccatatcacgtggtttggctcaactgtaaggctgcctacggttatgagtatctcttcGAGaacctcGAG	AAGCCGTCGATG	ATCCACCGGTACCATGGCTAGCAAGCCGTCGATGgcccaaggggaagctgcacgcatggaactcctgcacGAGgggggtcgcgtcaaagacattcagGAGgtgtacttggacGAGGAGttttgcgacccacgcttctatcaaattccaGAGcgcgaagaatgtcttGAGggggttctggagcttgtccgcGAGtggatcGAGcgcGAGccatatcacgtggtttggctcaactgtaaggctgcctacggttatgagtatctcttcGAGaacctcGAGTCTAGCGGAGGATCTAGCGGAGG	3_4778_st_to_e_dna_repair_peptides_9NATG	DCLRE1C	4914.0	0.09645909645909646	-0.6919132010319471
530	0.0	101.0	550.0	0.0	2.0	101.0	hblOligo156769_Cat2	530	NM_1033855	4.0	GACTTCCGCCTGGCCCAAGGGGAAGCTGCACGCATGGAACTCCTGCACTCTGGGGGTCGCGTCAAAGACATTCAGTCAGTGTACTTGGACACCACATTTTGCGACCCACGCTTCTATCAAATTCCATCTCGCGAAGAATGTCTTTCAGGGGTTCTGGAGCTTGTCCGCTCTTGGATCACACGCTCACCATATCACGTGGTTTGGCTCAACTGTAAGGCTGCCTACGGTTATGAGTATCTCTTCACCAACCTCTCCTCTAGCGGAGGATCTAGCGGAGG	gacttccgcctggcccaaggggaagctgcacgcatggaactcctgcactctgggggtcgcgtcaaagacattcagtcagtgtacttggacaccacattttgcgacccacgcttctatcaaattccatctcgcgaagaatgtctttcaggggttctggagcttgtccgctcttggatcacacgctcaccatatcacgtggtttggctcaactgtaaggctgcctacggttatgagtatctcttcaccaacctctcc		ATCCACCGGTACCATGGCTAGCgacttccgcctggcccaaggggaagctgcacgcatggaactcctgcactctgggggtcgcgtcaaagacattcagtcagtgtacttggacaccacattttgcgacccacgcttctatcaaattccatctcgcgaagaatgtctttcaggggttctggagcttgtccgctcttggatcacacgctcaccatatcacgtggtttggctcaactgtaaggctgcctacggttatgagtatctcttcaccaacctctccTCTAGCGGAGGATCTAGCGGAGG	2_wt_dna_repair_peptides	DCLRE1C	651.0	0.15514592933947774	-0.14950862868601034
531	0.0	6843.0	13558.0	2.0	225.0	6843.0	hblOligo27645_Cat3	531	NM_1033855	5.0	ATACATCCTATGGGGGTTCTGGAGCTTGTCCGCGAGTGGATCGAGCGCGAGCCATATCACGTGGTTTGGCTCAACTGTAAGGCTGCCTACGGTTATGAGTATCTCTTCGAGAACCTCGAGGAAGAGTTGGGCGTTCAAGTCCATGTCAATAAACTCGACATGTTCCGCAATATGCCTGAAATTCTGCACCATTTGGAGGAGGACCGCAACGAGCAAATCCACGCTTGCCGCCATCCTAAAGCAGAAGAGTACTTTTCTAGCGGAGGATCTAGCGGAGG	ATACATCCTATGggggttctggagcttgtccgcGAGtggatcGAGcgcGAGccatatcacgtggtttggctcaactgtaaggctgcctacggttatgagtatctcttcGAGaacctcGAGgaagagttgggcgttcaagtccatgtcaataaactcgacatgttccgcaatatgcctgaaattctgcaccatttgGAGGAGgaccgcaacGAGcaaatccacgcttgccgccatcctaaagcagaagagtacttt	ATACATCCTATG	ATCCACCGGTACCATGGCTAGCATACATCCTATGggggttctggagcttgtccgcGAGtggatcGAGcgcGAGccatatcacgtggtttggctcaactgtaaggctgcctacggttatgagtatctcttcGAGaacctcGAGgaagagttgggcgttcaagtccatgtcaataaactcgacatgttccgcaatatgcctgaaattctgcaccatttgGAGGAGgaccgcaacGAGcaaatccacgcttgccgccatcctaaagcagaagagtactttTCTAGCGGAGGATCTAGCGGAGG	3_4778_st_to_e_dna_repair_peptides_9NATG	DCLRE1C	20401.0	0.3354247340816627	0.8615385856608335
532	0.0	21.0	101.0	0.0	0.0	21.0	hblOligo27645_Cat2	532	NM_1033855	5.0	GAATGTCTTTCAGGGGTTCTGGAGCTTGTCCGCTCTTGGATCACACGCTCACCATATCACGTGGTTTGGCTCAACTGTAAGGCTGCCTACGGTTATGAGTATCTCTTCACCAACCTCTCCGAAGAGTTGGGCGTTCAAGTCCATGTCAATAAACTCGACATGTTCCGCAATATGCCTGAAATTCTGCACCATTTGACAACAGACCGCAACACTCAAATCCACGCTTGCCGCCATCCTAAAGCAGAAGAGTACTTTTCTAGCGGAGGATCTAGCGGAGG	gaatgtctttcaggggttctggagcttgtccgctcttggatcacacgctcaccatatcacgtggtttggctcaactgtaaggctgcctacggttatgagtatctcttcaccaacctctccgaagagttgggcgttcaagtccatgtcaataaactcgacatgttccgcaatatgcctgaaattctgcaccatttgacaacagaccgcaacactcaaatccacgcttgccgccatcctaaagcagaagagtacttt		ATCCACCGGTACCATGGCTAGCgaatgtctttcaggggttctggagcttgtccgctcttggatcacacgctcaccatatcacgtggtttggctcaactgtaaggctgcctacggttatgagtatctcttcaccaacctctccgaagagttgggcgttcaagtccatgtcaataaactcgacatgttccgcaatatgcctgaaattctgcaccatttgacaacagaccgcaacactcaaatccacgcttgccgccatcctaaagcagaagagtactttTCTAGCGGAGGATCTAGCGGAGG	2_wt_dna_repair_peptides	DCLRE1C	122.0	0.1721311475409836	-0.02530894641858983
533	0.0	956.0	17603.0	1.0	49.0	956.0	hblOligo156770_Cat3	533	NM_1033855	6.0	ATTATCCGAATGAATAAACTCGACATGTTCCGCAATATGCCTGAAATTCTGCACCATTTGGAGGAGGACCGCAACGAGCAAATCCACGCTTGCCGCCATCCTAAAGCAGAAGAGTACTTTCAATGGGAGAAATTGCCTTGCGGTATTGAGGAGCGCAACCGCATTCCTCTTCATATCATCGAGATCAAGCCTGAGGAGATGTGGTTTGGCGAGCGCGAGCGCAAGGAGAACGTCATTGTCCGCGAGGGCGAGGAGTCTAGCGGAGGATCTAGCGGAGG	ATTATCCGAATGaataaactcgacatgttccgcaatatgcctgaaattctgcaccatttgGAGGAGgaccgcaacGAGcaaatccacgcttgccgccatcctaaagcagaagagtactttcaatggGAGaaattgccttgcggtattGAGGAGcgcaaccgcattcctcttcatatcatcGAGatcaagcctGAGGAGatgtggtttggcgagcgcGAGcgcaagGAGaacgtcattgtccgcGAGggcgagGAG	ATTATCCGAATG	ATCCACCGGTACCATGGCTAGCATTATCCGAATGaataaactcgacatgttccgcaatatgcctgaaattctgcaccatttgGAGGAGgaccgcaacGAGcaaatccacgcttgccgccatcctaaagcagaagagtactttcaatggGAGaaattgccttgcggtattGAGGAGcgcaaccgcattcctcttcatatcatcGAGatcaagcctGAGGAGatgtggtttggcgagcgcGAGcgcaagGAGaacgtcattgtccgcGAGggcgagGAGTCTAGCGGAGGATCTAGCGGAGG	3_4778_st_to_e_dna_repair_peptides_9NATG	DCLRE1C	18559.0	0.0515113960881513	-1.3677775752953245
534	0.0	1333.0	3542.0	0.0	15.0	1333.0	hblOligo156770_Cat2	534	NM_1033855	6.0	CAAGTCCATGTCAATAAACTCGACATGTTCCGCAATATGCCTGAAATTCTGCACCATTTGACAACAGACCGCAACACTCAAATCCACGCTTGCCGCCATCCTAAAGCAGAAGAGTACTTTCAATGGAGCAAATTGCCTTGCGGTATTACTTCCCGCAACCGCATTCCTCTTCATATCATCAGTATCAAGCCTTCAACAATGTGGTTTGGCGAGCGCTCCCGCAAGACCAACGTCATTGTCCGCACCGGCGAGTCCTCTAGCGGAGGATCTAGCGGAGG	caagtccatgtcaataaactcgacatgttccgcaatatgcctgaaattctgcaccatttgacaacagaccgcaacactcaaatccacgcttgccgccatcctaaagcagaagagtactttcaatggagcaaattgccttgcggtattacttcccgcaaccgcattcctcttcatatcatcagtatcaagccttcaacaatgtggtttggcgagcgctcccgcaagaccaacgtcattgtccgcaccggcgagtcc		ATCCACCGGTACCATGGCTAGCcaagtccatgtcaataaactcgacatgttccgcaatatgcctgaaattctgcaccatttgacaacagaccgcaacactcaaatccacgcttgccgccatcctaaagcagaagagtactttcaatggagcaaattgccttgcggtattacttcccgcaaccgcattcctcttcatatcatcagtatcaagccttcaacaatgtggtttggcgagcgctcccgcaagaccaacgtcattgtccgcaccggcgagtccTCTAGCGGAGGATCTAGCGGAGG	2_wt_dna_repair_peptides	DCLRE1C	4875.0	0.2734358974358974	0.5680296345351763
536	0.0	85.0	196.0	0.0	4.0	85.0	hblOligo27646_Cat2	536	NM_1033855	7.0	CCTTGCGGTATTACTTCCCGCAACCGCATTCCTCTTCATATCATCAGTATCAAGCCTTCAACAATGTGGTTTGGCGAGCGCTCCCGCAAGACCAACGTCATTGTCCGCACCGGCGAGTCCAGTTATCGCGCTTGCTTTTCCTTCCATTCTAGCTATAGTGAGATCAAGGATTTCTTGTCCTATTTGTGCCCTGTCAATGCATACCCAAACGTCATTCCAGTGGGGACCACAATGGACAAGGTCGTCGAAATCTTGTCTAGCGGAGGATCTAGCGGAGG	ccttgcggtattacttcccgcaaccgcattcctcttcatatcatcagtatcaagccttcaacaatgtggtttggcgagcgctcccgcaagaccaacgtcattgtccgcaccggcgagtccagttatcgcgcttgcttttccttccattctagctatagtgagatcaaggatttcttgtcctatttgtgccctgtcaatgcatacccaaacgtcattccagtggggaccacaatggacaaggtcgtcgaaatcttg		ATCCACCGGTACCATGGCTAGCccttgcggtattacttcccgcaaccgcattcctcttcatatcatcagtatcaagccttcaacaatgtggtttggcgagcgctcccgcaagaccaacgtcattgtccgcaccggcgagtccagttatcgcgcttgcttttccttccattctagctatagtgagatcaaggatttcttgtcctatttgtgccctgtcaatgcatacccaaacgtcattccagtggggaccacaatggacaaggtcgtcgaaatcttgTCTAGCGGAGGATCTAGCGGAGG	2_wt_dna_repair_peptides	DCLRE1C	281.0	0.302491103202847	0.7098257299590459
537	0.0	25.0	94.0	0.0	0.0	25.0	hblOligo156771_Cat3	537	NM_1033855	8.0	TTTTATTGCATGGAGGAGTATGAGGAGATCAAGGATTTCTTGGAGTATTTGTGCCCTGTCAATGCATACCCAAACGTCATTCCAGTGGGGGAGGAGATGGACAAGGTCGTCGAAATCTTGAAACCTCTGTGCCGCGAGGAGCAAGAGGAGGAACCTAAATACAAACCTCTTGGCAAGCTGAAGCGCGCCCGCGAGGTGCATCGCGACGAGGAGGAAGAGGATGACTATCTCTTCGACGACCCTCTCCCTATCCCATCTAGCGGAGGATCTAGCGGAGG	TTTTATTGCATGGAGGAGtatGAGgagatcaaggatttcttgGAGtatttgtgccctgtcaatgcatacccaaacgtcattccagtggggGAGGAGatggacaaggtcgtcgaaatcttgaaacctctgtgccgcGAGGAGcaaGAGGAGgaacctaaatacaaacctcttggcaagctgaagcgcgcccgcGAGgtgcatcgcgacGAGgaggaagaggatgactatctcttcgacgaccctctccctatccca	TTTTATTGCATG	ATCCACCGGTACCATGGCTAGCTTTTATTGCATGGAGGAGtatGAGgagatcaaggatttcttgGAGtatttgtgccctgtcaatgcatacccaaacgtcattccagtggggGAGGAGatggacaaggtcgtcgaaatcttgaaacctctgtgccgcGAGGAGcaaGAGGAGgaacctaaatacaaacctcttggcaagctgaagcgcgcccgcGAGgtgcatcgcgacGAGgaggaagaggatgactatctcttcgacgaccctctccctatcccaTCTAGCGGAGGATCTAGCGGAGG	3_4778_st_to_e_dna_repair_peptides_9NATG	DCLRE1C	119.0	0.21008403361344538	0.22087017529744335
538	0.0	1.0	70.0	0.0	1.0	1.0	hblOligo156771_Cat2	538	NM_1033855	8.0	TTTTCCTTCCATTCTAGCTATAGTGAGATCAAGGATTTCTTGTCCTATTTGTGCCCTGTCAATGCATACCCAAACGTCATTCCAGTGGGGACCACAATGGACAAGGTCGTCGAAATCTTGAAACCTCTGTGCCGCAGTTCACAATCCACTGAACCTAAATACAAACCTCTTGGCAAGCTGAAGCGCGCCCGCACAGTGCATCGCGACAGCGAGGAAGAGGATGACTATCTCTTCGACGACCCTCTCCCTATCCCATCTAGCGGAGGATCTAGCGGAGG	ttttccttccattctagctatagtgagatcaaggatttcttgtcctatttgtgccctgtcaatgcatacccaaacgtcattccagtggggaccacaatggacaaggtcgtcgaaatcttgaaacctctgtgccgcagttcacaatccactgaacctaaatacaaacctcttggcaagctgaagcgcgcccgcacagtgcatcgcgacagcgaggaagaggatgactatctcttcgacgaccctctccctatccca		ATCCACCGGTACCATGGCTAGCttttccttccattctagctatagtgagatcaaggatttcttgtcctatttgtgccctgtcaatgcatacccaaacgtcattccagtggggaccacaatggacaaggtcgtcgaaatcttgaaacctctgtgccgcagttcacaatccactgaacctaaatacaaacctcttggcaagctgaagcgcgcccgcacagtgcatcgcgacagcgaggaagaggatgactatctcttcgacgaccctctccctatcccaTCTAGCGGAGGATCTAGCGGAGG	2_wt_dna_repair_peptides	DCLRE1C	71.0	0.014084507042253521	-2.7032061093501127
539	0.0	5065.0	13709.0	81.0	56.0	5065.0	hblOligo27647_Cat3	539	NM_1033855	9.0	CTACCTTGCATGGAGGAACCTAAATACAAACCTCTTGGCAAGCTGAAGCGCGCCCGCGAGGTGCATCGCGACGAGGAGGAAGAGGATGACTATCTCTTCGACGACCCTCTCCCTATCCCATTGCGCCATAAGGTTCCTTACCCTGAGGAGTTCCATCCTGAGGTTTTTGAGATGGAGGCTGTTGAGGAAAAGCAACCAGAAAAATTGCGCCAGGAGCCTGGCTGTTGCCGCGCCGAATGCATGCAAGAGGAGCGCTCTAGCGGAGGATCTAGCGGAGG	CTACCTTGCATGGAGgaacctaaatacaaacctcttggcaagctgaagcgcgcccgcGAGgtgcatcgcgacGAGgaggaagaggatgactatctcttcgacgaccctctccctatcccattgcgccataaggttccttaccctgagGAGttccatcctgaggtttttGAGatgGAGgctgttGAGgaaaagcaaccagaaaaattgcgccagGAGcctggctgttgccgcgccgaatgcatgcaaGAGGAGcgc	CTACCTTGCATG	ATCCACCGGTACCATGGCTAGCCTACCTTGCATGGAGgaacctaaatacaaacctcttggcaagctgaagcgcgcccgcGAGgtgcatcgcgacGAGgaggaagaggatgactatctcttcgacgaccctctccctatcccattgcgccataaggttccttaccctgagGAGttccatcctgaggtttttGAGatgGAGgctgttGAGgaaaagcaaccagaaaaattgcgccagGAGcctggctgttgccgcgccgaatgcatgcaaGAGGAGcgcTCTAGCGGAGGATCTAGCGGAGG	3_4778_st_to_e_dna_repair_peptides_9NATG	DCLRE1C	18774.0	0.26978800468733355	0.5495907189461301
541	0.0	1351.0	3819.0	2.0	14.0	1351.0	hblOligo156772_Cat3	541	NM_1033855	10.0	GCGAATTTTATGGAGTTCCATCCTGAGGTTTTTGAGATGGAGGCTGTTGAGGAAAAGCAACCAGAAAAATTGCGCCAGGAGCCTGGCTGTTGCCGCGCCGAATGCATGCAAGAGGAGCGCTTTGAGAACTTCGTTGATTGTGAGGAGGAGAATGAGGAAGAGGAGGAGGAAGTCGGGATCCCAGCAGAGCTCCAAGGGGATCTTGGCGAGGTTCTTCATCTCCAAAAAGCAGATGGCGACGTCCCTCAATGGGAGTCTAGCGGAGGATCTAGCGGAGG	GCGAATTTTATGGAGttccatcctgaggtttttGAGatgGAGgctgttGAGgaaaagcaaccagaaaaattgcgccagGAGcctggctgttgccgcgccgaatgcatgcaaGAGGAGcgctttGAGaacttcgttgattgtgaggagGAGaatGAGgaaGAGgaggaggaagtcgggatcccagcaGAGctccaaggggatcttggcGAGgttcttcatctccaaaaagcagatggcgacgtccctcaatgggag	GCGAATTTTATG	ATCCACCGGTACCATGGCTAGCGCGAATTTTATGGAGttccatcctgaggtttttGAGatgGAGgctgttGAGgaaaagcaaccagaaaaattgcgccagGAGcctggctgttgccgcgccgaatgcatgcaaGAGGAGcgctttGAGaacttcgttgattgtgaggagGAGaatGAGgaaGAGgaggaggaagtcgggatcccagcaGAGctccaaggggatcttggcGAGgttcttcatctccaaaaagcagatggcgacgtccctcaatgggagTCTAGCGGAGGATCTAGCGGAGG	3_4778_st_to_e_dna_repair_peptides_9NATG	DCLRE1C	5170.0	0.26131528046421665	0.5061455834339295
544	0.0	212.0	4403.0	0.0	11.0	212.0	hblOligo27648_Cat2	544	NM_1033855	11.0	GATTGTGAGGAGTCTAATTCAGAATCTGAGGAGGAAGTCGGGATCCCAGCAAGCCTCCAAGGGGATCTTGGCTCTGTTCTTCATCTCCAAAAAGCAGATGGCGACGTCCCTCAATGGGAGGTCTTCTTCAAACGCAACGATGAGATCACAGACGAATCACTTGAAAACTTCCCTAGTAGTACCGTGGCAGGGGGCTCCCAATCTCCAAAACTGTTCAGCGACTCCGACGGTGAAAGCACCCACATTTCCAGCCAGTCTAGCGGAGGATCTAGCGGAGG	gattgtgaggagtctaattcagaatctgaggaggaagtcgggatcccagcaagcctccaaggggatcttggctctgttcttcatctccaaaaagcagatggcgacgtccctcaatgggaggtcttcttcaaacgcaacgatgagatcacagacgaatcacttgaaaacttccctagtagtaccgtggcagggggctcccaatctccaaaactgttcagcgactccgacggtgaaagcacccacatttccagccag		ATCCACCGGTACCATGGCTAGCgattgtgaggagtctaattcagaatctgaggaggaagtcgggatcccagcaagcctccaaggggatcttggctctgttcttcatctccaaaaagcagatggcgacgtccctcaatgggaggtcttcttcaaacgcaacgatgagatcacagacgaatcacttgaaaacttccctagtagtaccgtggcagggggctcccaatctccaaaactgttcagcgactccgacggtgaaagcacccacatttccagccagTCTAGCGGAGGATCTAGCGGAGG	2_wt_dna_repair_peptides	DCLRE1C	4615.0	0.045937161430119174	-1.4881659983844946
545	0.0	5.0	196.0	0.0	2.0	5.0	hblOligo156773_Cat3	545	NM_1033855	12.0	TGTAAACAGATGGAGGACGAAGAGCTTGAAAACTTCCCTGAGGAGGAGGTGGCAGGGGGCGAGCAAGAGCCAAAACTGTTCGAGGACGAGGACGGTGAAGAGGAGCACATTGAGGAGCAGAACGAGGAGCAGGAGGAGCACATCGAGGAGCAAGGCGAGCAGGGTTGGGACGAGCAAGAGGACGAGGTCCTTCTTGAGGAGCAAGAACGCAACGAGGGGGACATCGAGGAGCTCGACAAGGCTGACTACCGCCCATCTAGCGGAGGATCTAGCGGAGG	TGTAAACAGATGGAGgacgaaGAGcttgaaaacttccctGAGGAGGAGgtggcagggggcGAGcaaGAGccaaaactgttcGAGgacGAGgacggtgaaGAGGAGcacattGAGGAGcagaacGAGGAGcagGAGGAGcacatcGAGgagcaaggcGAGcagggttgggacGAGcaaGAGgacGAGgtccttcttGAGGAGcaagaacgcaacGAGggggacatcGAGGAGctcgacaaggctgactaccgccca	TGTAAACAGATG	ATCCACCGGTACCATGGCTAGCTGTAAACAGATGGAGgacgaaGAGcttgaaaacttccctGAGGAGGAGgtggcagggggcGAGcaaGAGccaaaactgttcGAGgacGAGgacggtgaaGAGGAGcacattGAGGAGcagaacGAGGAGcagGAGGAGcacatcGAGgagcaaggcGAGcagggttgggacGAGcaaGAGgacGAGgtccttcttGAGGAGcaagaacgcaacGAGggggacatcGAGGAGctcgacaaggctgactaccgcccaTCTAGCGGAGGATCTAGCGGAGG	3_4778_st_to_e_dna_repair_peptides_9NATG	DCLRE1C	201.0	0.024875621890547265	-2.12338761409717
546	0.0	322.0	1590.0	0.0	9.0	322.0	hblOligo156773_Cat2	546	NM_1033855	12.0	AACGATGAGATCACAGACGAATCACTTGAAAACTTCCCTAGTAGTACCGTGGCAGGGGGCTCCCAATCTCCAAAACTGTTCAGCGACTCCGACGGTGAAAGCACCCACATTTCCAGCCAGAACTCTAGCCAGTCTACCCACATCACTGAGCAAGGCAGCCAGGGTTGGGACTCTCAATCTGACACTGTCCTTCTTTCTTCTCAAGAACGCAACTCAGGGGACATCACAAGTCTCGACAAGGCTGACTACCGCCCATCTAGCGGAGGATCTAGCGGAGG	aacgatgagatcacagacgaatcacttgaaaacttccctagtagtaccgtggcagggggctcccaatctccaaaactgttcagcgactccgacggtgaaagcacccacatttccagccagaactctagccagtctacccacatcactgagcaaggcagccagggttgggactctcaatctgacactgtccttctttcttctcaagaacgcaactcaggggacatcacaagtctcgacaaggctgactaccgccca		ATCCACCGGTACCATGGCTAGCaacgatgagatcacagacgaatcacttgaaaacttccctagtagtaccgtggcagggggctcccaatctccaaaactgttcagcgactccgacggtgaaagcacccacatttccagccagaactctagccagtctacccacatcactgagcaaggcagccagggttgggactctcaatctgacactgtccttctttcttctcaagaacgcaactcaggggacatcacaagtctcgacaaggctgactaccgcccaTCTAGCGGAGGATCTAGCGGAGG	2_wt_dna_repair_peptides	DCLRE1C	1912.0	0.1684100418410042	-0.051648616970622285
547	0.0	4.0	1114.0	0.0	6.0	4.0	hblOligo27649_Cat3	547	NM_1033855	13.0	GGCCGTGCAATGGAGCAAGGCGAGCAGGGTTGGGACGAGCAAGAGGACGAGGTCCTTCTTGAGGAGCAAGAACGCAACGAGGGGGACATCGAGGAGCTCGACAAGGCTGACTACCGCCCAGAGATTAAAGAAAACATTCCTGCTGAGTTGATGGAACAGAATGTCATTTGTCCTAAGGACGAGTATGAGGACCTTAAAGAGCGCGACAAAGATGTGGAGATCGTGCCTGAGGAGGGTGAGCCTGAGGAGTTGGAGTCTAGCGGAGGATCTAGCGGAGG	GGCCGTGCAATGgagcaaggcGAGcagggttgggacGAGcaaGAGgacGAGgtccttcttGAGGAGcaagaacgcaacGAGggggacatcGAGGAGctcgacaaggctgactaccgcccaGAGattaaagaaaacattcctgctGAGttgatggaacagaatgtcatttgtcctaaggacGAGtatGAGgaccttaaaGAGcgcgacaaagatgtgGAGatcgtgcctGAGGAGggtgagcctGAGGAGttgGAG	GGCCGTGCAATG	ATCCACCGGTACCATGGCTAGCGGCCGTGCAATGgagcaaggcGAGcagggttgggacGAGcaaGAGgacGAGgtccttcttGAGGAGcaagaacgcaacGAGggggacatcGAGGAGctcgacaaggctgactaccgcccaGAGattaaagaaaacattcctgctGAGttgatggaacagaatgtcatttgtcctaaggacGAGtatGAGgaccttaaaGAGcgcgacaaagatgtgGAGatcgtgcctGAGGAGggtgagcctGAGGAGttgGAGTCTAGCGGAGGATCTAGCGGAGG	3_4778_st_to_e_dna_repair_peptides_9NATG	DCLRE1C	1118.0	0.0035778175313059034	-4.084128926668092
549	0.0	423.0	1134.0	0.0	4.0	423.0	hblOligo156774_Cat3	549	NM_1033855	14.0	GCACAGCGGATGTTGATGGAACAGAATGTCATTTGTCCTAAGGACGAGTATGAGGACCTTAAAGAGCGCGACAAAGATGTGGAGATCGTGCCTGAGGAGGGTGAGCCTGAGGAGTTGGAGGAGGAAGAGCACATCCCAGAGGAAAAGGAGTTGTTGAACCTGGAGGAGAATGCAGATGAGCAAGAGGAGGAGGATTTCGAAGTCCCAGAGGAGCCTGAGGCTGAACTTCCTAAGCGCGAGCACTTGCAGTACCTCTCTAGCGGAGGATCTAGCGGAGG	GCACAGCGGATGttgatggaacagaatgtcatttgtcctaaggacGAGtatGAGgaccttaaaGAGcgcgacaaagatgtgGAGatcgtgcctGAGGAGggtgagcctGAGGAGttgGAGGAGgaaGAGcacatcccagaggaaaagGAGttgttgaacctgGAGGAGaatgcagatGAGcaaGAGGAGGAGgatttcgaagtcccaGAGGAGcctgaggctgaacttcctaagcgcgagcacttgcagtacctc	GCACAGCGGATG	ATCCACCGGTACCATGGCTAGCGCACAGCGGATGttgatggaacagaatgtcatttgtcctaaggacGAGtatGAGgaccttaaaGAGcgcgacaaagatgtgGAGatcgtgcctGAGGAGggtgagcctGAGGAGttgGAGGAGgaaGAGcacatcccagaggaaaagGAGttgttgaacctgGAGGAGaatgcagatGAGcaaGAGGAGGAGgatttcgaagtcccaGAGGAGcctgaggctgaacttcctaagcgcgagcacttgcagtacctcTCTAGCGGAGGATCTAGCGGAGG	3_4778_st_to_e_dna_repair_peptides_9NATG	DCLRE1C	1557.0	0.27167630057803466	0.5591548274578272
550	0.0	6426.0	10115.0	0.0	138.0	6426.0	hblOligo156774_Cat2	550	NM_1033855	14.0	ATTCCTGCTTCATTGATGGAACAGAATGTCATTTGTCCTAAGGACACCTATAGCGACCTTAAATCTCGCGACAAAGATGTGACCATCGTGCCTTCCACTGGTGAGCCTACCACTTTGTCCTCCGAAACCCACATCCCAGAGGAAAAGTCATTGTTGAACCTGTCAACAAATGCAGATAGCCAATCTAGTAGTGATTTCGAAGTCCCATCAACCCCTGAGGCTGAACTTCCTAAGCGCGAGCACTTGCAGTACCTCTCTAGCGGAGGATCTAGCGGAGG	attcctgcttcattgatggaacagaatgtcatttgtcctaaggacacctatagcgaccttaaatctcgcgacaaagatgtgaccatcgtgccttccactggtgagcctaccactttgtcctccgaaacccacatcccagaggaaaagtcattgttgaacctgtcaacaaatgcagatagccaatctagtagtgatttcgaagtcccatcaacccctgaggctgaacttcctaagcgcgagcacttgcagtacctc		ATCCACCGGTACCATGGCTAGCattcctgcttcattgatggaacagaatgtcatttgtcctaaggacacctatagcgaccttaaatctcgcgacaaagatgtgaccatcgtgccttccactggtgagcctaccactttgtcctccgaaacccacatcccagaggaaaagtcattgttgaacctgtcaacaaatgcagatagccaatctagtagtgatttcgaagtcccatcaacccctgaggctgaacttcctaagcgcgagcacttgcagtacctcTCTAGCGGAGGATCTAGCGGAGG	2_wt_dna_repair_peptides	DCLRE1C	16541.0	0.38848920863309355	1.0916219227732047
551	0.0	1.0	65.0	0.0	0.0	1.0	hblOligo27650_Cat3	551	NM_1033855	15.0	TCATATCTCATGGTGGAGATCGTGCCTGAGGAGGGTGAGCCTGAGGAGTTGGAGGAGGAAGAGCACATCCCAGAGGAAAAGGAGTTGTTGAACCTGGAGGAGAATGCAGATGAGCAAGAGGAGGAGGATTTCGAAGTCCCAGAGGAGCCTGAGGCTGAACTTCCTAAGCGCGAGCACTTGCAGTACCTCTACGAGAAACTGGCAGAGGGCGAAGAGATCGCAGTTAAAAAACGCAAGTGCGAGCTGCTTGACGAGTCTAGCGGAGGATCTAGCGGAGG	TCATATCTCATGgtgGAGatcgtgcctGAGGAGggtgagcctGAGGAGttgGAGGAGgaaGAGcacatcccagaggaaaagGAGttgttgaacctgGAGGAGaatgcagatGAGcaaGAGGAGGAGgatttcgaagtcccaGAGGAGcctgaggctgaacttcctaagcgcgagcacttgcagtacctctacgagaaactggcaGAGggcgaaGAGatcgcagttaaaaaacgcaagtgcGAGctgcttgacGAG	TCATATCTCATG	ATCCACCGGTACCATGGCTAGCTCATATCTCATGgtgGAGatcgtgcctGAGGAGggtgagcctGAGGAGttgGAGGAGgaaGAGcacatcccagaggaaaagGAGttgttgaacctgGAGGAGaatgcagatGAGcaaGAGGAGGAGgatttcgaagtcccaGAGGAGcctgaggctgaacttcctaagcgcgagcacttgcagtacctctacgagaaactggcaGAGggcgaaGAGatcgcagttaaaaaacgcaagtgcGAGctgcttgacGAGTCTAGCGGAGGATCTAGCGGAGG	3_4778_st_to_e_dna_repair_peptides_9NATG	DCLRE1C	66.0	0.015151515151515152	-2.62909813719639
553	0.0	294.0	253.0	0.0	3.0	294.0	hblOligo252228_Cat3	553	NM_1034836	1.0	TACCTGAATATGCTCCCAAAACAGGAGCTCAAATTCTTTTGTGCATTGGAGGTCGTGCTGCCAGAGTGCGATTGCCGCGAGCCAGGGATCGGCCTTGTTGAAGAACCAATGGACAAGGTTGAAGAAGGTCCACTCGAGTTTCTGATGAAGCGCAAGGAGGCCCAAAAACTTGCAATTCAGAAAGCACTCGAGGACGCCTTCCAAAAACTGCTTATCGTTGTCTTGGGCAAGGAGGTTCTCATCATCCTTGAAGTGTCTAGCGGAGGATCTAGCGGAGG	TACCTGAATATGctcccaaaacagGAGctcaaattcttttgtgcattggaggtcgtgctgccaGAGtgcgattgccgcGAGccagggatcggccttgttgaagaaccaatggacaaggttgaagaaggtccactcGAGtttctgatgaagcgcaagGAGgcccaaaaacttgcaattcagaaagcactcGAGgacgccttccaaaaactgcttatcgttgtcttgggcaagGAGgttctcatcatccttgaagtg	TACCTGAATATG	ATCCACCGGTACCATGGCTAGCTACCTGAATATGctcccaaaacagGAGctcaaattcttttgtgcattggaggtcgtgctgccaGAGtgcgattgccgcGAGccagggatcggccttgttgaagaaccaatggacaaggttgaagaaggtccactcGAGtttctgatgaagcgcaagGAGgcccaaaaacttgcaattcagaaagcactcGAGgacgccttccaaaaactgcttatcgttgtcttgggcaagGAGgttctcatcatccttgaagtgTCTAGCGGAGGATCTAGCGGAGG	3_4778_st_to_e_dna_repair_peptides_9NATG	RDM1	547.0	0.5374771480804388	1.6954794113104081
554	0.0	311.0	274.0	0.0	0.0	311.0	hblOligo252228_Cat2	554	NM_1034836	1.0	TCAATGGTCCCACTCCCAAAACAGTCTCTCAAATTCTTTTGTGCATTGGAGGTCGTGCTGCCAAGTTGCGATTGCCGCTCTCCAGGGATCGGCCTTGTTGAAGAACCAATGGACAAGGTTGAAGAAGGTCCACTCTCTTTTCTGATGAAGCGCAAGACTGCCCAAAAACTTGCAATTCAGAAAGCACTCTCTGACGCCTTCCAAAAACTGCTTATCGTTGTCTTGGGCAAGACCGTTCTCATCATCCTTGAAGTGTCTAGCGGAGGATCTAGCGGAGG	tcaatggtcccactcccaaaacagtctctcaaattcttttgtgcattggaggtcgtgctgccaagttgcgattgccgctctccagggatcggccttgttgaagaaccaatggacaaggttgaagaaggtccactctcttttctgatgaagcgcaagactgcccaaaaacttgcaattcagaaagcactctctgacgccttccaaaaactgcttatcgttgtcttgggcaagaccgttctcatcatccttgaagtg		ATCCACCGGTACCATGGCTAGCtcaatggtcccactcccaaaacagtctctcaaattcttttgtgcattggaggtcgtgctgccaagttgcgattgccgctctccagggatcggccttgttgaagaaccaatggacaaggttgaagaaggtccactctcttttctgatgaagcgcaagactgcccaaaaacttgcaattcagaaagcactctctgacgccttccaaaaactgcttatcgttgtcttgggcaagaccgttctcatcatccttgaagtgTCTAGCGGAGGATCTAGCGGAGG	2_wt_dna_repair_peptides	RDM1	585.0	0.5316239316239316	1.6719539384904105
555	0.0	3311.0	17604.0	7.0	84.0	3311.0	hblOligo101618_Cat6	555	NM_1037540	1.0	ATGATGAGCAACTCTTCAAGTGAGATTGACGTTATTAAGACTCGCATTCCAACATACGATGAGGATGACAACACTATCTTGTATGCCTACGAGACAAAACCAGAGTTCGTCAACAAGGAGCCTAACATTGTGTCTGACGCATCCTGTAACACCGAGGAACAGTTGAAAACAGTGGACGACGTTCTTATTCACTGTCAGGTCATCTACGACGCCCTGCAAAATTTGGATAAGAAAATCGACGTGATCCGCCGCAAATCTAGCGGAGGATCTAGCGGAGG	atgatgagcaactcttcaagtgagattgacgttattaagactcgcattccaacatacgatgaggatgacaacactatcttgtatgcctacgagacaaaaccagagttcgtcaacaaggagcctaacattgtgtctgacgcatcctgtaacaccgaggaacagttgaaaacagtggacgacgttcttattcactgtcaggtcatctacgacgccctgcaaaatttggataagaaaatcgacgtgatccgccgcaaa		ATCCACCGGTACCATGGCTAGCatgatgagcaactcttcaagtgagattgacgttattaagactcgcattccaacatacgatgaggatgacaacactatcttgtatgcctacgagacaaaaccagagttcgtcaacaaggagcctaacattgtgtctgacgcatcctgtaacaccgaggaacagttgaaaacagtggacgacgttcttattcactgtcaggtcatctacgacgccctgcaaaatttggataagaaaatcgacgtgatccgccgcaaaTCTAGCGGAGGATCTAGCGGAGG	6_phosphoprotein_peptides	SCML1	20915.0	0.15830743485536697	-0.12558675768448913
556	0.0	233.0	261.0	0.0	4.0	233.0	hblOligo223970_Cat6	556	NM_1037540	2.0	GACGCATCCTGTAACACCGAGGAACAGTTGAAAACAGTGGACGACGTTCTTATTCACTGTCAGGTCATCTACGACGCCCTGCAAAATTTGGATAAGAAAATCGACGTGATCCGCCGCAAAGTCAGCAAAATCCAGCGCTTCCATGCACGCTCTTTGTGGACAAACCACAAGCGCTATGGCTACAAGAAGCATTCCTACCGCCTGGTCAAGAAATTGAAATTGCAAAAAATGAAAAAAAACGAGGTCTATGAGACCTCTAGCGGAGGATCTAGCGGAGG	gacgcatcctgtaacaccgaggaacagttgaaaacagtggacgacgttcttattcactgtcaggtcatctacgacgccctgcaaaatttggataagaaaatcgacgtgatccgccgcaaagtcagcaaaatccagcgcttccatgcacgctctttgtggacaaaccacaagcgctatggctacaagaagcattcctaccgcctggtcaagaaattgaaattgcaaaaaatgaaaaaaaacgaggtctatgagacc		ATCCACCGGTACCATGGCTAGCgacgcatcctgtaacaccgaggaacagttgaaaacagtggacgacgttcttattcactgtcaggtcatctacgacgccctgcaaaatttggataagaaaatcgacgtgatccgccgcaaagtcagcaaaatccagcgcttccatgcacgctctttgtggacaaaccacaagcgctatggctacaagaagcattcctaccgcctggtcaagaaattgaaattgcaaaaaatgaaaaaaaacgaggtctatgagaccTCTAGCGGAGGATCTAGCGGAGG	6_phosphoprotein_peptides	SCML1	494.0	0.4716599190283401	1.431807178942254
557	0.0	333.0	2026.0	2.0	5.0	333.0	hblOligo101619_Cat7	557	NM_1037540	3.0	ACGTACGGAATGCGCGAGTTGTGGGAGAACCACAAGCGCTATGGCTACAAGAAGCATGAGTACCGCCTGGTCAAGAAATTGAAATTGCAAAAAATGAAAAAAAACGAGGTCTATGAGGAGTTCGAGTATCCAGAGGAGTACGAGCCTGAGTTGCCAGTCGAGCGCCGCGAGAACAACGAGCCAGAGAACTTGCCTCGCCCTGAGTTTTGTATGGAAGAGTATCAGCGCGCAGAATTGGAAGAGGACCCAATCTTGTCTAGCGGAGGATCTAGCGGAGG	ACGTACGGAATGcgcGAGttgtggGAGaaccacaagcgctatggctacaagaagcatGAGtaccgcctggtcaagaaattgaaattgcaaaaaatgaaaaaaaacgaggtctatgagGAGttcGAGtatccagagGAGtacGAGcctGAGttgccagtcGAGcgccgcgagaacaacGAGccaGAGaacttgcctcgccctGAGttttgtatggaagagtatcagcgcgcagaattggaagaggacccaatcttg	ACGTACGGAATG	ATCCACCGGTACCATGGCTAGCACGTACGGAATGcgcGAGttgtggGAGaaccacaagcgctatggctacaagaagcatGAGtaccgcctggtcaagaaattgaaattgcaaaaaatgaaaaaaaacgaggtctatgagGAGttcGAGtatccagagGAGtacGAGcctGAGttgccagtcGAGcgccgcgagaacaacGAGccaGAGaacttgcctcgccctGAGttttgtatggaagagtatcagcgcgcagaattggaagaggacccaatcttgTCTAGCGGAGGATCTAGCGGAGG	7_sampled_680_from_cat6	SCML1	2359.0	0.14116150911403136	-0.26038706212893836
558	0.0	460.0	514.0	0.0	6.0	460.0	hblOligo101619_Cat6	558	NM_1037540	3.0	CGCTTCCATGCACGCTCTTTGTGGACAAACCACAAGCGCTATGGCTACAAGAAGCATTCCTACCGCCTGGTCAAGAAATTGAAATTGCAAAAAATGAAAAAAAACGAGGTCTATGAGACCTTCTCTTATCCAGAGAGCTACAGCCCTACTTTGCCAGTCAGCCGCCGCGAGAACAACTCCCCAAGTAACTTGCCTCGCCCTTCCTTTTGTATGGAAGAGTATCAGCGCGCAGAATTGGAAGAGGACCCAATCTTGTCTAGCGGAGGATCTAGCGGAGG	cgcttccatgcacgctctttgtggacaaaccacaagcgctatggctacaagaagcattcctaccgcctggtcaagaaattgaaattgcaaaaaatgaaaaaaaacgaggtctatgagaccttctcttatccagagagctacagccctactttgccagtcagccgccgcgagaacaactccccaagtaacttgcctcgcccttccttttgtatggaagagtatcagcgcgcagaattggaagaggacccaatcttg		ATCCACCGGTACCATGGCTAGCcgcttccatgcacgctctttgtggacaaaccacaagcgctatggctacaagaagcattcctaccgcctggtcaagaaattgaaattgcaaaaaatgaaaaaaaacgaggtctatgagaccttctcttatccagagagctacagccctactttgccagtcagccgccgcgagaacaactccccaagtaacttgcctcgcccttccttttgtatggaagagtatcagcgcgcagaattggaagaggacccaatcttgTCTAGCGGAGGATCTAGCGGAGG	6_phosphoprotein_peptides	SCML1	974.0	0.4722792607802875	1.4342923567272223
559	0.0	357.0	406.0	0.0	3.0	357.0	hblOligo223971_Cat7	559	NM_1037540	4.0	ACACAGTGTATGGAGTTGCCAGTCGAGCGCCGCGAGAACAACGAGCCAGAGAACTTGCCTCGCCCTGAGTTTTGTATGGAAGAGTATCAGCGCGCAGAATTGGAAGAGGACCCAATCTTGGAGCGCGAGCCTGAGCCTGTTCATCCTGAGGACTTTGAGGAACACAATTGCCAGCCATATTATGCAGAGGATGGTGCCGAGTATGGCGAGGAGGAGGGCTTGTGTCTCGGTAATCCACGCGCTGACGAGATCCATTCTAGCGGAGGATCTAGCGGAGG	ACACAGTGTATGGAGttgccagtcGAGcgccgcgagaacaacGAGccaGAGaacttgcctcgccctGAGttttgtatggaagagtatcagcgcgcagaattggaagaggacccaatcttgGAGcgcGAGcctGAGcctgttcatcctGAGgactttGAGgaacacaattgccagccatattatgcaGAGgatggtgccGAGtatggcGAGGAGGAGggcttgtgtctcggtaatccacgcgctgacGAGatccat	ACACAGTGTATG	ATCCACCGGTACCATGGCTAGCACACAGTGTATGGAGttgccagtcGAGcgccgcgagaacaacGAGccaGAGaacttgcctcgccctGAGttttgtatggaagagtatcagcgcgcagaattggaagaggacccaatcttgGAGcgcGAGcctGAGcctgttcatcctGAGgactttGAGgaacacaattgccagccatattatgcaGAGgatggtgccGAGtatggcGAGGAGGAGggcttgtgtctcggtaatccacgcgctgacGAGatccatTCTAGCGGAGGATCTAGCGGAGG	7_sampled_680_from_cat6	SCML1	763.0	0.46788990825688076	1.4166717548771532
560	0.0	625.0	1018.0	0.0	4.0	625.0	hblOligo223971_Cat6	560	NM_1037540	4.0	AGCTACAGCCCTACTTTGCCAGTCAGCCGCCGCGAGAACAACTCCCCAAGTAACTTGCCTCGCCCTTCCTTTTGTATGGAAGAGTATCAGCGCGCAGAATTGGAAGAGGACCCAATCTTGTCTCGCACACCTTCACCTGTTCATCCTTCTGACTTTAGTGAACACAATTGCCAGCCATATTATGCATCTGATGGTGCCACCTATGGCTCCTCCAGTGGCTTGTGTCTCGGTAATCCACGCGCTGACAGCATCCATTCTAGCGGAGGATCTAGCGGAGG	agctacagccctactttgccagtcagccgccgcgagaacaactccccaagtaacttgcctcgcccttccttttgtatggaagagtatcagcgcgcagaattggaagaggacccaatcttgtctcgcacaccttcacctgttcatccttctgactttagtgaacacaattgccagccatattatgcatctgatggtgccacctatggctcctccagtggcttgtgtctcggtaatccacgcgctgacagcatccat		ATCCACCGGTACCATGGCTAGCagctacagccctactttgccagtcagccgccgcgagaacaactccccaagtaacttgcctcgcccttccttttgtatggaagagtatcagcgcgcagaattggaagaggacccaatcttgtctcgcacaccttcacctgttcatccttctgactttagtgaacacaattgccagccatattatgcatctgatggtgccacctatggctcctccagtggcttgtgtctcggtaatccacgcgctgacagcatccatTCTAGCGGAGGATCTAGCGGAGG	6_phosphoprotein_peptides	SCML1	1643.0	0.3804017041996348	1.05744558532518
563	0.0	156.0	1600.0	1.0	8.0	156.0	hblOligo101621_Cat6	563	NM_1037540	7.0	TACATTGAAGAGGGTTCTATTACCAAGCATCCTTCCACTTGGTCAGTCGAGGCAGTCGTCCTTTTCCTCAAGCAGACCGATCCTTTGGCACTGTGTCCACTGGTTGATTTGTTTCGCAGTCATGAAATCGATGGGAAAGCCCTCTTGCTTCTGACAAGCGATGTTCTCCTCAAGCATCTGGGTGTGAAACTCGGTACTGCCGTGAAGCTTTGTTACTATATTGACCGCCTTAAACAAGGGAAGTGCTTTGAAAACTCTAGCGGAGGATCTAGCGGAGG	tacattgaagagggttctattaccaagcatccttccacttggtcagtcgaggcagtcgtccttttcctcaagcagaccgatcctttggcactgtgtccactggttgatttgtttcgcagtcatgaaatcgatgggaaagccctcttgcttctgacaagcgatgttctcctcaagcatctgggtgtgaaactcggtactgccgtgaagctttgttactatattgaccgccttaaacaagggaagtgctttgaaaac		ATCCACCGGTACCATGGCTAGCtacattgaagagggttctattaccaagcatccttccacttggtcagtcgaggcagtcgtccttttcctcaagcagaccgatcctttggcactgtgtccactggttgatttgtttcgcagtcatgaaatcgatgggaaagccctcttgcttctgacaagcgatgttctcctcaagcatctgggtgtgaaactcggtactgccgtgaagctttgttactatattgaccgccttaaacaagggaagtgctttgaaaacTCTAGCGGAGGATCTAGCGGAGG	6_phosphoprotein_peptides	SCML1	1756.0	0.0888382687927107	-0.7826137682790892
564	0.0	2495.0	4800.0	0.0	18.0	2495.0	hblOligo252275_Cat3	564	NM_1037738	1.0	GCGTTCCGAATGGACGACGACGACGACGATTTTGATGATGAGGAGGCAGAGGAGAAAGCTCCTGTCAAAAAAGAGATCCGCGACGAGCCTGCAAAAAATGCACAGAAAGAGAACCAAAACGGCAAAGACGAGAAGCCAGAGGAGGAGCCTCGCGAGAAGGGCCAGGAAGAGTTTAAGAAGCAGGAAAAAGAGCCTAAGGAGCCAAAAGGCCCTGAGGAGGTTGAAGACATCAAGGCTAAAATGCAAGCCGAGATTTCTAGCGGAGGATCTAGCGGAGG	GCGTTCCGAATGgacgacgacgacgacgattttgatgatgaggaggcagaggagaaagctcctgtcaaaaaaGAGatccgcgacGAGcctgcaaaaaatgcacagaaaGAGaaccaaaacggcaaagacGAGaagccaGAGGAGGAGcctcgcGAGaagggccaggaaGAGtttaagaagcaggaaaaaGAGcctaagGAGccaaaaggccctGAGGAGgttgaagacatcaaggctaaaatgcaagccGAGatt	GCGTTCCGAATG	ATCCACCGGTACCATGGCTAGCGCGTTCCGAATGgacgacgacgacgacgattttgatgatgaggaggcagaggagaaagctcctgtcaaaaaaGAGatccgcgacGAGcctgcaaaaaatgcacagaaaGAGaaccaaaacggcaaagacGAGaagccaGAGGAGGAGcctcgcGAGaagggccaggaaGAGtttaagaagcaggaaaaaGAGcctaagGAGccaaaaggccctGAGGAGgttgaagacatcaaggctaaaatgcaagccGAGattTCTAGCGGAGGATCTAGCGGAGG	3_4778_st_to_e_dna_repair_peptides_9NATG	NPM1	7295.0	0.3420150788211104	0.8909619439888835
567	0.0	3.0	687.0	1.0	1.0	3.0	hblOligo74037_Cat2	567	NM_1040108	1.0	ATTAAGTGTCTGTCAGTGGAAGTGCAGGCTAAATTGCGCTCAGGCTTGGCAATCTCTTCACTTGGCCAATGCGTGGAAGAATTGGCCCTCAACAGCATTGACGCCGAAGCCAAATGTGTGGCTGTGCGCGTCAATATGGAAACTTTTCAAGTTCAGGTCATCGACAACGGGTTCGGCATGGGGTCCGATGACGTTGAGAAAGTTGGCAATCGCTACTTCACCTCAAAGTGCCATTCAGTCCAGGATTTGGAAAATTCTAGCGGAGGATCTAGCGGAGG	attaagtgtctgtcagtggaagtgcaggctaaattgcgctcaggcttggcaatctcttcacttggccaatgcgtggaagaattggccctcaacagcattgacgccgaagccaaatgtgtggctgtgcgcgtcaatatggaaacttttcaagttcaggtcatcgacaacgggttcggcatggggtccgatgacgttgagaaagttggcaatcgctacttcacctcaaagtgccattcagtccaggatttggaaaat		ATCCACCGGTACCATGGCTAGCattaagtgtctgtcagtggaagtgcaggctaaattgcgctcaggcttggcaatctcttcacttggccaatgcgtggaagaattggccctcaacagcattgacgccgaagccaaatgtgtggctgtgcgcgtcaatatggaaacttttcaagttcaggtcatcgacaacgggttcggcatggggtccgatgacgttgagaaagttggcaatcgctacttcacctcaaagtgccattcagtccaggatttggaaaatTCTAGCGGAGGATCTAGCGGAGG	2_wt_dna_repair_peptides	MLH3	690.0	0.004347826086956522	-3.8884328708549933
570	0.0	300.0	1868.0	0.0	6.0	300.0	hblOligo74038_Cat3	570	NM_1040108	3.0	TATAGTTTTATGGAGGCCCTTGCTAATATTGCCGACATGGCCGAGGCTGTCGAGATCGAGGAGAAAAAGAATCGCGAGATGAAGGAGTTCGTGAAACTGTTTCAGGAGGGCAAAGCCCTCAAAGCATGCGAAGCAGACGTCGAGCGCGCTGAGGCTGGCGAGGAGGTGGAGGTGTACAATCTTTTCTACCAGTTGCCTGTTCGCCGCAAGTGCATGGACCCACGCCTTGAGTTCGAAAAGGTGCGCCAACGCATCTCTAGCGGAGGATCTAGCGGAGG	TATAGTTTTATGgaggcccttgctaatattgccgacatggccGAGgctgtcgagatcGAGGAGaaaaagaatcgcGAGatgaagGAGttcgtgaaactgtttcagGAGggcaaagccctcaaagcatgcgaagcagacgtcGAGcgcgctGAGgctggcGAGGAGgtgGAGgtgtacaatcttttctaccagttgcctgttcgccgcaagtgcatggacccacgccttgagttcgaaaaggtgcgccaacgcatc	TATAGTTTTATG	ATCCACCGGTACCATGGCTAGCTATAGTTTTATGgaggcccttgctaatattgccgacatggccGAGgctgtcgagatcGAGGAGaaaaagaatcgcGAGatgaagGAGttcgtgaaactgtttcagGAGggcaaagccctcaaagcatgcgaagcagacgtcGAGcgcgctGAGgctggcGAGGAGgtgGAGgtgtacaatcttttctaccagttgcctgttcgccgcaagtgcatggacccacgccttgagttcgaaaaggtgcgccaacgcatcTCTAGCGGAGGATCTAGCGGAGG	3_4778_st_to_e_dna_repair_peptides_9NATG	MLH3	2168.0	0.13837638376383765	-0.2835520114333401
571	0.0	183.0	175.0	43.0	0.0	183.0	hblOligo74038_Cat2	571	NM_1040108	3.0	GGCTTCCGCGGGGAGGCCCTTGCTAATATTGCCGACATGGCCAGTGCTGTCGAGATCAGCTCTAAAAAGAATCGCACAATGAAGACTTTCGTGAAACTGTTTCAGTCTGGCAAAGCCCTCAAAGCATGCGAAGCAGACGTCACACGCGCTTCTGCTGGCACTACTGTGACAGTGTACAATCTTTTCTACCAGTTGCCTGTTCGCCGCAAGTGCATGGACCCACGCCTTGAGTTCGAAAAGGTGCGCCAACGCATCTCTAGCGGAGGATCTAGCGGAGG	ggcttccgcggggaggcccttgctaatattgccgacatggccagtgctgtcgagatcagctctaaaaagaatcgcacaatgaagactttcgtgaaactgtttcagtctggcaaagccctcaaagcatgcgaagcagacgtcacacgcgcttctgctggcactactgtgacagtgtacaatcttttctaccagttgcctgttcgccgcaagtgcatggacccacgccttgagttcgaaaaggtgcgccaacgcatc		ATCCACCGGTACCATGGCTAGCggcttccgcggggaggcccttgctaatattgccgacatggccagtgctgtcgagatcagctctaaaaagaatcgcacaatgaagactttcgtgaaactgtttcagtctggcaaagccctcaaagcatgcgaagcagacgtcacacgcgcttctgctggcactactgtgacagtgtacaatcttttctaccagttgcctgttcgccgcaagtgcatggacccacgccttgagttcgaaaaggtgcgccaacgcatcTCTAGCGGAGGATCTAGCGGAGG	2_wt_dna_repair_peptides	MLH3	358.0	0.5111731843575419	1.5899893116171533
572	0.0	465.0	1912.0	1.0	6.0	465.0	hblOligo198512_Cat3	572	NM_1040108	4.0	GAGATCCGCATGGCTGAGGCTGGCGAGGAGGTGGAGGTGTACAATCTTTTCTACCAGTTGCCTGTTCGCCGCAAGTGCATGGACCCACGCCTTGAGTTCGAAAAGGTGCGCCAACGCATCGAGGCACTCGAGTTGATGCACCCTGAGATTGAGTTTGAGTTGCGCAACGACGTCGAGGGCGAGATGGTCCTTCAGCTGCCTAAAGAGAAAGACGTGTGTGAGCGCTTTTGTCAAATTTACGGGCTTGGTAAAGAGTCTAGCGGAGGATCTAGCGGAGG	GAGATCCGCATGgctGAGgctggcGAGGAGgtgGAGgtgtacaatcttttctaccagttgcctgttcgccgcaagtgcatggacccacgccttgagttcgaaaaggtgcgccaacgcatcgaggcactcGAGttgatgcaccctGAGattGAGtttGAGttgcgcaacgacgtcGAGggcGAGatggtccttcagctgcctaaaGAGaaagacgtgtgtGAGcgcttttgtcaaatttacgggcttggtaaaGAG	GAGATCCGCATG	ATCCACCGGTACCATGGCTAGCGAGATCCGCATGgctGAGgctggcGAGGAGgtgGAGgtgtacaatcttttctaccagttgcctgttcgccgcaagtgcatggacccacgccttgagttcgaaaaggtgcgccaacgcatcgaggcactcGAGttgatgcaccctGAGattGAGtttGAGttgcgcaacgacgtcGAGggcGAGatggtccttcagctgcctaaaGAGaaagacgtgtgtGAGcgcttttgtcaaatttacgggcttggtaaaGAGTCTAGCGGAGGATCTAGCGGAGG	3_4778_st_to_e_dna_repair_peptides_9NATG	MLH3	2377.0	0.19562473706352546	0.1314214446752564
574	0.0	150.0	2705.0	32.0	9.0	150.0	hblOligo74039_Cat3	574	NM_1040108	5.0	GTGGATGGTATGGAGTTTGAGTTGCGCAACGACGTCGAGGGCGAGATGGTCCTTCAGCTGCCTAAAGAGAAAGACGTGTGTGAGCGCTTTTGTCAAATTTACGGGCTTGGTAAAGAGCAGAAGCTCCGCGAAATTGAGTTCAAGTATAAGGAGTTCGAACTCGAGGGCTATATTGAGGAGGAGGCACACTATAACAAAAATATGCAGTTCCTGTTCGTGAACAAGCGCTTGGTTCTTCGCGAGAAATTGCATAAGTCTAGCGGAGGATCTAGCGGAGG	GTGGATGGTATGGAGtttGAGttgcgcaacgacgtcGAGggcGAGatggtccttcagctgcctaaaGAGaaagacgtgtgtGAGcgcttttgtcaaatttacgggcttggtaaaGAGcagaagctccgcgaaattGAGttcaagtataaggagttcgaactcGAGggctatattGAGGAGgaggcacactataacaaaaatatgcagttcctgttcgtgaacaagcgcttggttcttcgcGAGaaattgcataag	GTGGATGGTATG	ATCCACCGGTACCATGGCTAGCGTGGATGGTATGGAGtttGAGttgcgcaacgacgtcGAGggcGAGatggtccttcagctgcctaaaGAGaaagacgtgtgtGAGcgcttttgtcaaatttacgggcttggtaaaGAGcagaagctccgcgaaattGAGttcaagtataaggagttcgaactcGAGggctatattGAGGAGgaggcacactataacaaaaatatgcagttcctgttcgtgaacaagcgcttggttcttcgcGAGaaattgcataagTCTAGCGGAGGATCTAGCGGAGG	3_4778_st_to_e_dna_repair_peptides_9NATG	MLH3	2855.0	0.05253940455341506	-1.3469327644850795
575	0.0	574.0	2890.0	1.0	10.0	574.0	hblOligo74039_Cat2	575	NM_1040108	5.0	CACCCTTCTATTTCCTTTTCATTGCGCAACGACGTCAGCGGCTCCATGGTCCTTCAGCTGCCTAAAACTAAAGACGTGTGTTCCCGCTTTTGTCAAATTTACGGGCTTGGTAAAAGCCAGAAGCTCCGCGAAATTTCTTTCAAGTATAAGGAGTTCGAACTCAGCGGCTATATTAGTTCAGAGGCACACTATAACAAAAATATGCAGTTCCTGTTCGTGAACAAGCGCTTGGTTCTTCGCACCAAATTGCATAAGTCTAGCGGAGGATCTAGCGGAGG	cacccttctatttccttttcattgcgcaacgacgtcagcggctccatggtccttcagctgcctaaaactaaagacgtgtgttcccgcttttgtcaaatttacgggcttggtaaaagccagaagctccgcgaaatttctttcaagtataaggagttcgaactcagcggctatattagttcagaggcacactataacaaaaatatgcagttcctgttcgtgaacaagcgcttggttcttcgcaccaaattgcataag		ATCCACCGGTACCATGGCTAGCcacccttctatttccttttcattgcgcaacgacgtcagcggctccatggtccttcagctgcctaaaactaaagacgtgtgttcccgcttttgtcaaatttacgggcttggtaaaagccagaagctccgcgaaatttctttcaagtataaggagttcgaactcagcggctatattagttcagaggcacactataacaaaaatatgcagttcctgttcgtgaacaagcgcttggttcttcgcaccaaattgcataagTCTAGCGGAGGATCTAGCGGAGG	2_wt_dna_repair_peptides	MLH3	3464.0	0.16570438799076212	-0.07109325208766482
577	0.0	1.0	174.0	0.0	0.0	1.0	hblOligo198513_Cat2	577	NM_1040108	6.0	ATTTCTTTCAAGTATAAGGAGTTCGAACTCAGCGGCTATATTAGTTCAGAGGCACACTATAACAAAAATATGCAGTTCCTGTTCGTGAACAAGCGCTTGGTTCTTCGCACCAAATTGCATAAGCTTATTGATTTTCTGCTCCGCAAAGAGTCAATTATTTGTAAACCTAAAAACGGCCCAACCAGTCGCCAGATGAACTCAAGCTTGCGCCATCGCAGTACACCAGAACTTTATGGTATCTATGTGATCAATGTTTCTAGCGGAGGATCTAGCGGAGG	atttctttcaagtataaggagttcgaactcagcggctatattagttcagaggcacactataacaaaaatatgcagttcctgttcgtgaacaagcgcttggttcttcgcaccaaattgcataagcttattgattttctgctccgcaaagagtcaattatttgtaaacctaaaaacggcccaaccagtcgccagatgaactcaagcttgcgccatcgcagtacaccagaactttatggtatctatgtgatcaatgtt		ATCCACCGGTACCATGGCTAGCatttctttcaagtataaggagttcgaactcagcggctatattagttcagaggcacactataacaaaaatatgcagttcctgttcgtgaacaagcgcttggttcttcgcaccaaattgcataagcttattgattttctgctccgcaaagagtcaattatttgtaaacctaaaaacggcccaaccagtcgccagatgaactcaagcttgcgccatcgcagtacaccagaactttatggtatctatgtgatcaatgttTCTAGCGGAGGATCTAGCGGAGG	2_wt_dna_repair_peptides	MLH3	175.0	0.005714285714285714	-3.6137661665152825
578	0.0	1.0	491.0	0.0	2.0	1.0	hblOligo74040_Cat3	578	NM_1040108	7.0	CAAACGCGAATGGAGGAGATTATTTGTAAACCTAAAAACGGCCCAGAGGAGCGCCAGATGAACGAGGAGTTGCGCCATCGCGAGGAGCCAGAACTTTATGGTATCTATGTGATCAATGTTCAATGTCAATTCTGTGAATACGACGTCTGCATGGAGCCAGCCAAGGAGCTCATCGAATTTCAGAACTGGGATGAGCTTCTTTTCTGCATTCAAGAAGGTGTTAAAATGTTTCTTAAGCAGGAAAAACTGTTTGTGTCTAGCGGAGGATCTAGCGGAGG	CAAACGCGAATGgagGAGattatttgtaaacctaaaaacggcccaGAGGAGcgccagatgaacGAGGAGttgcgccatcgcGAGGAGccagaactttatggtatctatgtgatcaatgttcaatgtcaattctgtgaatacgacgtctgcatggagccagccaagGAGctcatcgaatttcagaactgggatGAGcttcttttctgcattcaagaaggtgttaaaatgtttcttaagcaggaaaaactgtttgtg	CAAACGCGAATG	ATCCACCGGTACCATGGCTAGCCAAACGCGAATGgagGAGattatttgtaaacctaaaaacggcccaGAGGAGcgccagatgaacGAGGAGttgcgccatcgcGAGGAGccagaactttatggtatctatgtgatcaatgttcaatgtcaattctgtgaatacgacgtctgcatggagccagccaagGAGctcatcgaatttcagaactgggatGAGcttcttttctgcattcaagaaggtgttaaaatgtttcttaagcaggaaaaactgtttgtgTCTAGCGGAGGATCTAGCGGAGG	3_4778_st_to_e_dna_repair_peptides_9NATG	MLH3	492.0	0.0020325203252032522	-4.651154995095274
582	0.0	200.0	574.0	0.0	4.0	200.0	hblOligo74041_Cat3	582	NM_1040108	9.0	GTCACAACCATGTTCGAGGAAGACAACGGGTTCGAGTTGTTCGATGCCGAGTTGCAAAAACGCGTCGAGGAGGATGAACGCGAGAATTTCCAGGAAGCATGTAATAATATCCTGGATGAGTACGAGATGTTTAATCTTCAAGAGAAGGCAGTCAAGCGCAAAGAGGAGGCAGAGAACGTGAATGAGCAAGAGGAGCGCGACGAGGAGGCTGAGCGCAAGAACGAGAACGATGCCTTTCTGTATATTTATGAAGAGTCTAGCGGAGGATCTAGCGGAGG	GTCACAACCATGttcGAGgaagacaacgggttcGAGttgttcgatgccGAGttgcaaaaacgcgtcGAGGAGgatgaacgcGAGaatttccaggaagcatgtaataatatcctggatGAGtacgagatgtttaatcttcaaGAGaaggcagtcaagcgcaaaGAGGAGgcagagaacgtgaatGAGcaaGAGGAGcgcgacGAGgaggctGAGcgcaagaacGAGaacgatgcctttctgtatatttatgaaGAG	GTCACAACCATG	ATCCACCGGTACCATGGCTAGCGTCACAACCATGttcGAGgaagacaacgggttcGAGttgttcgatgccGAGttgcaaaaacgcgtcGAGGAGgatgaacgcGAGaatttccaggaagcatgtaataatatcctggatGAGtacgagatgtttaatcttcaaGAGaaggcagtcaagcgcaaaGAGGAGgcagagaacgtgaatGAGcaaGAGGAGcgcgacGAGgaggctGAGcgcaagaacGAGaacgatgcctttctgtatatttatgaaGAGTCTAGCGGAGGATCTAGCGGAGG	3_4778_st_to_e_dna_repair_peptides_9NATG	MLH3	774.0	0.25839793281653745	0.4909771029277168
583	0.0	4.0	128.0	0.0	0.0	4.0	hblOligo74041_Cat2	583	NM_1040108	9.0	GATATCAAAGAGTTCTCAGAAGACAACGGGTTCTCTTTGTTCGATGCCACTTTGCAAAAACGCGTCACTAGTGATGAACGCAGTAATTTCCAGGAAGCATGTAATAATATCCTGGATTCCTACGAGATGTTTAATCTTCAAAGCAAGGCAGTCAAGCGCAAAACAACAGCAGAGAACGTGAATACTCAATCATCACGCGACTCTGAGGCTACTCGCAAGAACACAAACGATGCCTTTCTGTATATTTATGAATCTTCTAGCGGAGGATCTAGCGGAGG	gatatcaaagagttctcagaagacaacgggttctctttgttcgatgccactttgcaaaaacgcgtcactagtgatgaacgcagtaatttccaggaagcatgtaataatatcctggattcctacgagatgtttaatcttcaaagcaaggcagtcaagcgcaaaacaacagcagagaacgtgaatactcaatcatcacgcgactctgaggctactcgcaagaacacaaacgatgcctttctgtatatttatgaatct		ATCCACCGGTACCATGGCTAGCgatatcaaagagttctcagaagacaacgggttctctttgttcgatgccactttgcaaaaacgcgtcactagtgatgaacgcagtaatttccaggaagcatgtaataatatcctggattcctacgagatgtttaatcttcaaagcaaggcagtcaagcgcaaaacaacagcagagaacgtgaatactcaatcatcacgcgactctgaggctactcgcaagaacacaaacgatgcctttctgtatatttatgaatctTCTAGCGGAGGATCTAGCGGAGG	2_wt_dna_repair_peptides	MLH3	132.0	0.030303030303030304	-1.92044677010048
587	0.0	128.0	175.0	0.0	2.0	128.0	hblOligo74042_Cat2	587	NM_1040108	11.0	AGCAAAATGACCGAGCCTTCTCTCCAAAATAAGGACTCCTCATGCTCCGAATCTAAAATGTTGGAGCAAGAAACCATTGTCGCAAGCGAGGCCGGTGAGAATGAAAAGCATAAAAAGTCATTCCTTGAACATTCCAGCCTTGAAAATCCTTGTGGCACTTCATTGGAAATGTTCTTGAGCCCTTTCCAAACTCCTTGCCACTTCGAGGAATCTGGTCAAGACTTGGAGATCTGGAAAGAGAGTACAACCGTGAACTCTAGCGGAGGATCTAGCGGAGG	agcaaaatgaccgagccttctctccaaaataaggactcctcatgctccgaatctaaaatgttggagcaagaaaccattgtcgcaagcgaggccggtgagaatgaaaagcataaaaagtcattccttgaacattccagccttgaaaatccttgtggcacttcattggaaatgttcttgagccctttccaaactccttgccacttcgaggaatctggtcaagacttggagatctggaaagagagtacaaccgtgaac		ATCCACCGGTACCATGGCTAGCagcaaaatgaccgagccttctctccaaaataaggactcctcatgctccgaatctaaaatgttggagcaagaaaccattgtcgcaagcgaggccggtgagaatgaaaagcataaaaagtcattccttgaacattccagccttgaaaatccttgtggcacttcattggaaatgttcttgagccctttccaaactccttgccacttcgaggaatctggtcaagacttggagatctggaaagagagtacaaccgtgaacTCTAGCGGAGGATCTAGCGGAGG	2_wt_dna_repair_peptides	MLH3	303.0	0.42244224422442245	1.2325334226953497
589	0.0	710.0	1927.0	0.0	10.0	710.0	hblOligo198516_Cat2	589	NM_1040108	12.0	AGCCTTGAAAATCCTTGTGGCACTTCATTGGAAATGTTCTTGAGCCCTTTCCAAACTCCTTGCCACTTCGAGGAATCTGGTCAAGACTTGGAGATCTGGAAAGAGAGTACAACCGTGAACGGGATGGCCGCTAATATCCTGAAGAATAATCGCATCCAGAACCAGCCAAAGCGCTTCAAGGACGCTACAGAAGTGGGGTGTCAGCCTTTGCCATTTGCCACAACCTTGTGGGGGGTCCATTCTGCCCAAACCGAATCTAGCGGAGGATCTAGCGGAGG	agccttgaaaatccttgtggcacttcattggaaatgttcttgagccctttccaaactccttgccacttcgaggaatctggtcaagacttggagatctggaaagagagtacaaccgtgaacgggatggccgctaatatcctgaagaataatcgcatccagaaccagccaaagcgcttcaaggacgctacagaagtggggtgtcagcctttgccatttgccacaaccttgtggggggtccattctgcccaaaccgaa		ATCCACCGGTACCATGGCTAGCagccttgaaaatccttgtggcacttcattggaaatgttcttgagccctttccaaactccttgccacttcgaggaatctggtcaagacttggagatctggaaagagagtacaaccgtgaacgggatggccgctaatatcctgaagaataatcgcatccagaaccagccaaagcgcttcaaggacgctacagaagtggggtgtcagcctttgccatttgccacaaccttgtggggggtccattctgcccaaaccgaaTCTAGCGGAGGATCTAGCGGAGG	2_wt_dna_repair_peptides	MLH3	2637.0	0.26924535456958665	0.5468344343202413
590	0.0	206.0	624.0	1.0	10.0	206.0	hblOligo74043_Cat3	590	NM_1040108	13.0	GAAGGATCAATGAATCGCATCCAGAACCAGCCAAAGCGCTTCAAGGACGCTGAGGAAGTGGGGTGTCAGCCTTTGCCATTTGCCGAGGAGTTGTGGGGGGTCCATGAGGCCCAAGAGGAAAAGGAAAAAAAGAAAGAAGAGGAGAACTGTGGTCGCCGCAATGTTTTCGAGTACGGCCGCGTGAAACTTTGTGAGGAGGGTTTCATCGAGCATGTGGTTCAGAACGAGAAGGAGAAAGAGGAGGAGGAGGAGCACTCTAGCGGAGGATCTAGCGGAGG	GAAGGATCAATGaatcgcatccagaaccagccaaagcgcttcaaggacgctGAGgaagtggggtgtcagcctttgccatttgccGAGGAGttgtggggggtccatGAGgcccaaGAGgaaaaggaaaaaaagaaagaaGAGGAGaactgtggtcgccgcaatgttttcGAGtacggccgcgtgaaactttgtGAGGAGggtttcatcGAGcatgtggttcagaacgagaagGAGaaaGAGGAGgagGAGgagcac	GAAGGATCAATG	ATCCACCGGTACCATGGCTAGCGAAGGATCAATGaatcgcatccagaaccagccaaagcgcttcaaggacgctGAGgaagtggggtgtcagcctttgccatttgccGAGGAGttgtggggggtccatGAGgcccaaGAGgaaaaggaaaaaaagaaagaaGAGGAGaactgtggtcgccgcaatgttttcGAGtacggccgcgtgaaactttgtGAGGAGggtttcatcGAGcatgtggttcagaacgagaagGAGaaaGAGGAGgagGAGgagcacTCTAGCGGAGGATCTAGCGGAGG	3_4778_st_to_e_dna_repair_peptides_9NATG	MLH3	830.0	0.24819277108433735	0.4370149331194
592	0.0	85.0	1010.0	0.0	4.0	85.0	hblOligo198517_Cat3	592	NM_1040108	14.0	TCAGGTGCAATGTGTGGTCGCCGCAATGTTTTCGAGTACGGCCGCGTGAAACTTTGTGAGGAGGGTTTCATCGAGCATGTGGTTCAGAACGAGAAGGAGAAAGAGGAGGAGGAGGAGCACGAGTTCAAAAACTATGTTCGCCCAGGTCCAGAGCGCGCACAAGAGGAGTTTGGCAACCGCGAGCGCCATGAGGTCGAGGAGCCAGACATTAAAGATCTGGCAGAGGAGCTCGAGAAAGAAGAGGGGCAATTGCCTTCTAGCGGAGGATCTAGCGGAGG	TCAGGTGCAATGtgtggtcgccgcaatgttttcGAGtacggccgcgtgaaactttgtGAGGAGggtttcatcGAGcatgtggttcagaacgagaagGAGaaaGAGGAGgagGAGgagcacGAGttcaaaaactatgttcgcccaggtccaGAGcgcgcacaagagGAGtttggcaaccgcGAGcgccatGAGgtcgagGAGccagacattaaagatctggcaGAGGAGctcGAGaaagaaGAGgggcaattgcct	TCAGGTGCAATG	ATCCACCGGTACCATGGCTAGCTCAGGTGCAATGtgtggtcgccgcaatgttttcGAGtacggccgcgtgaaactttgtGAGGAGggtttcatcGAGcatgtggttcagaacgagaagGAGaaaGAGGAGgagGAGgagcacGAGttcaaaaactatgttcgcccaggtccaGAGcgcgcacaagagGAGtttggcaaccgcGAGcgccatGAGgtcgagGAGccagacattaaagatctggcaGAGGAGctcGAGaaagaaGAGgggcaattgcctTCTAGCGGAGGATCTAGCGGAGG	3_4778_st_to_e_dna_repair_peptides_9NATG	MLH3	1095.0	0.0776255707762557	-0.9297652206457423
593	0.0	211.0	764.0	0.0	0.0	211.0	hblOligo198517_Cat2	593	NM_1040108	14.0	GAATCAAGCAACTGTGGTCGCCGCAATGTTTTCTCATACGGCCGCGTGAAACTTTGTAGCACTGGTTTCATCACTCATGTGGTTCAGAACGAGAAGACCAAATCTACCGAGACCGAGCACTCCTTCAAAAACTATGTTCGCCCAGGTCCAACTCGCGCACAAGAGACCTTTGGCAACCGCACCCGCCATTCTGTCGAGACTCCAGACATTAAAGATCTGGCAAGTACACTCAGTAAAGAATCTGGGCAATTGCCTTCTAGCGGAGGATCTAGCGGAGG	gaatcaagcaactgtggtcgccgcaatgttttctcatacggccgcgtgaaactttgtagcactggtttcatcactcatgtggttcagaacgagaagaccaaatctaccgagaccgagcactccttcaaaaactatgttcgcccaggtccaactcgcgcacaagagacctttggcaaccgcacccgccattctgtcgagactccagacattaaagatctggcaagtacactcagtaaagaatctgggcaattgcct		ATCCACCGGTACCATGGCTAGCgaatcaagcaactgtggtcgccgcaatgttttctcatacggccgcgtgaaactttgtagcactggtttcatcactcatgtggttcagaacgagaagaccaaatctaccgagaccgagcactccttcaaaaactatgttcgcccaggtccaactcgcgcacaagagacctttggcaaccgcacccgccattctgtcgagactccagacattaaagatctggcaagtacactcagtaaagaatctgggcaattgcctTCTAGCGGAGGATCTAGCGGAGG	2_wt_dna_repair_peptides	MLH3	975.0	0.2164102564102564	0.2585794770087926
594	0.0	240.0	325.0	0.0	2.0	240.0	hblOligo74044_Cat3	594	NM_1040108	15.0	ACTTTGGTCATGCCAGAGCGCGCACAAGAGGAGTTTGGCAACCGCGAGCGCCATGAGGTCGAGGAGCCAGACATTAAAGATCTGGCAGAGGAGCTCGAGAAAGAAGAGGGGCAATTGCCTAATAAGAAGAACTGTCGCGAGAATATCGAGTATGGCCTGGAAAACGAACCTGAGGCTGAGTACGAGATGTTTGAGGCATTTCAAGAAGGCGAGAAAAAGGAGCAGGAGGACTGTATCCTCGAGGACGAGGAGCCATCTAGCGGAGGATCTAGCGGAGG	ACTTTGGTCATGccaGAGcgcgcacaagagGAGtttggcaaccgcGAGcgccatGAGgtcgagGAGccagacattaaagatctggcaGAGGAGctcGAGaaagaaGAGgggcaattgcctaataagaagaactgtcgcGAGaatatcGAGtatggcctggaaaacgaacctGAGgctGAGtacGAGatgtttGAGgcatttcaagaaggcGAGaaaaagGAGcagGAGgactgtatcctcGAGgacGAGGAGcca	ACTTTGGTCATG	ATCCACCGGTACCATGGCTAGCACTTTGGTCATGccaGAGcgcgcacaagagGAGtttggcaaccgcGAGcgccatGAGgtcgagGAGccagacattaaagatctggcaGAGGAGctcGAGaaagaaGAGgggcaattgcctaataagaagaactgtcgcGAGaatatcGAGtatggcctggaaaacgaacctGAGgctGAGtacGAGatgtttGAGgcatttcaagaaggcGAGaaaaagGAGcagGAGgactgtatcctcGAGgacGAGGAGccaTCTAGCGGAGGATCTAGCGGAGG	3_4778_st_to_e_dna_repair_peptides_9NATG	MLH3	565.0	0.4247787610619469	1.2421028737115003
596	0.0	89.0	619.0	0.0	6.0	89.0	hblOligo198518_Cat3	596	NM_1040108	16.0	ACCAACGCCATGGAGTATGGCCTGGAAAACGAACCTGAGGCTGAGTACGAGATGTTTGAGGCATTTCAAGAAGGCGAGAAAAAGGAGCAGGAGGACTGTATCCTCGAGGACGAGGAGCCAGAGTTCCCATGGTACCGCCATGTGGAGAATGACGAGCGCAAGGAGGATAAACTCATCGGCTTCGAGAAACCAATTGTGCGCAAAAAACTCGAGCTGGAGGAGCAATTGGGGGAGCTTGAAAAATTTAAACGCCAGTCTAGCGGAGGATCTAGCGGAGG	ACCAACGCCATGGAGtatggcctggaaaacgaacctGAGgctGAGtacGAGatgtttGAGgcatttcaagaaggcGAGaaaaagGAGcagGAGgactgtatcctcGAGgacGAGGAGccaGAGttcccatggtaccgccatgtgGAGaatgacGAGcgcaagGAGgataaactcatcggcttcGAGaaaccaattgtgcgcaaaaaactcGAGctgGAGGAGcaattggggGAGcttgaaaaatttaaacgccag	ACCAACGCCATG	ATCCACCGGTACCATGGCTAGCACCAACGCCATGGAGtatggcctggaaaacgaacctGAGgctGAGtacGAGatgtttGAGgcatttcaagaaggcGAGaaaaagGAGcagGAGgactgtatcctcGAGgacGAGGAGccaGAGttcccatggtaccgccatgtgGAGaatgacGAGcgcaagGAGgataaactcatcggcttcGAGaaaccaattgtgcgcaaaaaactcGAGctgGAGGAGcaattggggGAGcttgaaaaatttaaacgccagTCTAGCGGAGGATCTAGCGGAGG	3_4778_st_to_e_dna_repair_peptides_9NATG	MLH3	708.0	0.12570621468926554	-0.3941797702532095
599	0.0	1.0	141.0	0.0	0.0	1.0	hblOligo74045_Cat2	599	NM_1040108	17.0	CGCCATGTGTCTAATGACAGCCGCAAGACCGATAAACTCATCGGCTTCTCAAAACCAATTGTGCGCAAAAAACTCTCTCTGAGTAGTCAATTGGGGAGTCTTGAAAAATTTAAACGCCAGTACGGGAAAGTTGAAAATCCTCTTGACACTGAGGTGGAAGAGTCCAATGGGGTCACAACTAACCTGTCTTTGCAAGTTGAACCAGATATTTTGCTTAAAGATAAGAACCGCCTGGAAAATTCAGATGTGTGTAAGTCTAGCGGAGGATCTAGCGGAGG	cgccatgtgtctaatgacagccgcaagaccgataaactcatcggcttctcaaaaccaattgtgcgcaaaaaactctctctgagtagtcaattggggagtcttgaaaaatttaaacgccagtacgggaaagttgaaaatcctcttgacactgaggtggaagagtccaatggggtcacaactaacctgtctttgcaagttgaaccagatattttgcttaaagataagaaccgcctggaaaattcagatgtgtgtaag		ATCCACCGGTACCATGGCTAGCcgccatgtgtctaatgacagccgcaagaccgataaactcatcggcttctcaaaaccaattgtgcgcaaaaaactctctctgagtagtcaattggggagtcttgaaaaatttaaacgccagtacgggaaagttgaaaatcctcttgacactgaggtggaagagtccaatggggtcacaactaacctgtctttgcaagttgaaccagatattttgcttaaagataagaaccgcctggaaaattcagatgtgtgtaagTCTAGCGGAGGATCTAGCGGAGG	2_wt_dna_repair_peptides	MLH3	142.0	0.007042253521126761	-3.403470757678922
600	0.0	345.0	502.0	0.0	4.0	345.0	hblOligo198519_Cat3	600	NM_1040108	18.0	GGTGGTACGATGGAGGAGGTGGAAGAGGAGAATGGGGTCGAGGAGAACCTGGAGTTGCAAGTTGAACCAGATATTTTGCTTAAAGATAAGAACCGCCTGGAAAATGAGGATGTGTGTAAGATTGAGGAGATGGAGCACGAGGACGAGGATGAGGAGTGCCAGCCTGCCGAGCATATTCTCAACGAGGAAAAATTTCCTTTTGAGAAGGACGAAGACTGTTTGGAGCAGCAGATGCCAGAGTTGCGCGAGGAGCCATCTAGCGGAGGATCTAGCGGAGG	GGTGGTACGATGGAGgaggtggaagagGAGaatggggtcGAGGAGaacctgGAGttgcaagttgaaccagatattttgcttaaagataagaaccgcctggaaaatGAGgatgtgtgtaagattGAGGAGatggagcacGAGgacGAGgatGAGGAGtgccagcctgccGAGcatattctcaacGAGgaaaaatttccttttGAGaaggacgaagactgtttggagcagcagatgccaGAGttgcgcgagGAGcca	GGTGGTACGATG	ATCCACCGGTACCATGGCTAGCGGTGGTACGATGGAGgaggtggaagagGAGaatggggtcGAGGAGaacctgGAGttgcaagttgaaccagatattttgcttaaagataagaaccgcctggaaaatGAGgatgtgtgtaagattGAGGAGatggagcacGAGgacGAGgatGAGGAGtgccagcctgccGAGcatattctcaacGAGgaaaaatttccttttGAGaaggacgaagactgtttggagcagcagatgccaGAGttgcgcgagGAGccaTCTAGCGGAGGATCTAGCGGAGG	3_4778_st_to_e_dna_repair_peptides_9NATG	MLH3	847.0	0.40731995277449823	1.170233430038877
603	0.0	60.0	195.0	0.0	0.0	60.0	hblOligo74046_Cat2	603	NM_1040108	19.0	CACTCCGACTCCGATTCATCCTGCCAGCCTGCCTCCCATATTCTCAACAGTGAAAAATTTCCTTTTTCAAAGGACGAAGACTGTTTGGAGCAGCAGATGCCATCATTGCGCGAGTCACCAATGACTCTGAAAGAGCTTTCCCTTTTCAATCGCAAGCCACTCGACCTGGAGAAGTCCAGCGAATCTCTGGCATCTAAGCTTTCTCGCCTGAAGGGTAGCGAGCGCGAAACCCAAACTATGGGCATGATGTCACGCTCTAGCGGAGGATCTAGCGGAGG	cactccgactccgattcatcctgccagcctgcctcccatattctcaacagtgaaaaatttcctttttcaaaggacgaagactgtttggagcagcagatgccatcattgcgcgagtcaccaatgactctgaaagagctttcccttttcaatcgcaagccactcgacctggagaagtccagcgaatctctggcatctaagctttctcgcctgaagggtagcgagcgcgaaacccaaactatgggcatgatgtcacgc		ATCCACCGGTACCATGGCTAGCcactccgactccgattcatcctgccagcctgcctcccatattctcaacagtgaaaaatttcctttttcaaaggacgaagactgtttggagcagcagatgccatcattgcgcgagtcaccaatgactctgaaagagctttcccttttcaatcgcaagccactcgacctggagaagtccagcgaatctctggcatctaagctttctcgcctgaagggtagcgagcgcgaaacccaaactatgggcatgatgtcacgcTCTAGCGGAGGATCTAGCGGAGG	2_wt_dna_repair_peptides	MLH3	255.0	0.23529411764705882	0.36663413635760045
604	0.0	0.0	207.0	0.0	0.0	0.0	hblOligo198520_Cat3	604	NM_1040108	20.0	TTATTGACGATGAATCGCAAGCCACTCGACCTGGAGAAGGAGGAGGAAGAGCTGGCAGAGAAGCTTGAGCGCCTGAAGGGTGAGGAGCGCGAAGAGCAAGAGATGGGCATGATGGAGCGCTTTAATGAGCTTCCAAACGAGGACGAGGAGCGCAAAGATGAGAAACTCTGCGAGGTGCTGGAGCAGGATTTTTGCATGCTTTTTAACAATAAGCACGAAAAGGAGGAAAATGGTGTCATTCCTGAGGAGGACGAGTCTAGCGGAGGATCTAGCGGAGG	TTATTGACGATGaatcgcaagccactcgacctggagaagGAGGAGgaaGAGctggcaGAGaagcttGAGcgcctgaagggtGAGgagcgcgaaGAGcaaGAGatgggcatgatgGAGcgctttaatgagcttccaaacGAGgacGAGGAGcgcaaagatGAGaaactctgcGAGgtgctgGAGcaggatttttgcatgctttttaacaataagcacgaaaagGAGgaaaatggtgtcattcctGAGGAGgacGAG	TTATTGACGATG	ATCCACCGGTACCATGGCTAGCTTATTGACGATGaatcgcaagccactcgacctggagaagGAGGAGgaaGAGctggcaGAGaagcttGAGcgcctgaagggtGAGgagcgcgaaGAGcaaGAGatgggcatgatgGAGcgctttaatgagcttccaaacGAGgacGAGGAGcgcaaagatGAGaaactctgcGAGgtgctgGAGcaggatttttgcatgctttttaacaataagcacgaaaagGAGgaaaatggtgtcattcctGAGGAGgacGAGTCTAGCGGAGGATCTAGCGGAGG	3_4778_st_to_e_dna_repair_peptides_9NATG	MLH3	207.0	0.0
605	0.0	1.0	194.0	2.0	1.0	1.0	hblOligo198520_Cat2	605	NM_1040108	20.0	CTTTCCCTTTTCAATCGCAAGCCACTCGACCTGGAGAAGTCCAGCGAATCTCTGGCATCTAAGCTTTCTCGCCTGAAGGGTAGCGAGCGCGAAACCCAAACTATGGGCATGATGTCACGCTTTAATGAGCTTCCAAACAGCGACTCATCCCGCAAAGATAGCAAACTCTGCTCCGTGCTGACCCAGGATTTTTGCATGCTTTTTAACAATAAGCACGAAAAGACTGAAAATGGTGTCATTCCTACCAGTGACTCTTCTAGCGGAGGATCTAGCGGAGG	ctttcccttttcaatcgcaagccactcgacctggagaagtccagcgaatctctggcatctaagctttctcgcctgaagggtagcgagcgcgaaacccaaactatgggcatgatgtcacgctttaatgagcttccaaacagcgactcatcccgcaaagatagcaaactctgctccgtgctgacccaggatttttgcatgctttttaacaataagcacgaaaagactgaaaatggtgtcattcctaccagtgactct		ATCCACCGGTACCATGGCTAGCctttcccttttcaatcgcaagccactcgacctggagaagtccagcgaatctctggcatctaagctttctcgcctgaagggtagcgagcgcgaaacccaaactatgggcatgatgtcacgctttaatgagcttccaaacagcgactcatcccgcaaagatagcaaactctgctccgtgctgacccaggatttttgcatgctttttaacaataagcacgaaaagactgaaaatggtgtcattcctaccagtgactctTCTAGCGGAGGATCTAGCGGAGG	2_wt_dna_repair_peptides	MLH3	195.0	0.005128205128205128	-3.7225690263640816
606	0.0	73.0	33.0	0.0	0.0	73.0	hblOligo74047_Cat3	606	NM_1040108	21.0	CAGACACATATGGAGCGCAAAGATGAGAAACTCTGCGAGGTGCTGGAGCAGGATTTTTGCATGCTTTTTAACAATAAGCACGAAAAGGAGGAAAATGGTGTCATTCCTGAGGAGGACGAGGCAGAGCAGGACAACGAGTTTAACAAAAACGAGAAAGAGCATGAGAATGAGAATGAGGAGGAAAATTGCGTCATTGAGGAGGAGCCATTGGTCCTTCCATATAATAATGAGAAGGTCGAGGGCAAGGATGAGGACTCTAGCGGAGGATCTAGCGGAGG	CAGACACATATGGAGcgcaaagatGAGaaactctgcGAGgtgctgGAGcaggatttttgcatgctttttaacaataagcacgaaaagGAGgaaaatggtgtcattcctGAGGAGgacGAGgcaGAGcaggacaacGAGtttaacaaaaacGAGaaaGAGcatGAGaatGAGaatGAGGAGgaaaattgcgtcattGAGgagGAGccattggtccttccatataataatGAGaaggtcGAGggcaaggatGAGgac	CAGACACATATG	ATCCACCGGTACCATGGCTAGCCAGACACATATGGAGcgcaaagatGAGaaactctgcGAGgtgctgGAGcaggatttttgcatgctttttaacaataagcacgaaaagGAGgaaaatggtgtcattcctGAGGAGgacGAGgcaGAGcaggacaacGAGtttaacaaaaacGAGaaaGAGcatGAGaatGAGaatGAGGAGgaaaattgcgtcattGAGgagGAGccattggtccttccatataataatGAGaaggtcGAGggcaaggatGAGgacTCTAGCGGAGGATCTAGCGGAGG	3_4778_st_to_e_dna_repair_peptides_9NATG	MLH3	106.0	0.6886792452830188	2.3392410123811573
607	0.0	0.0	24.0	0.0	0.0	0.0	hblOligo74047_Cat2	607	NM_1040108	21.0	AACAGCGACTCATCCCGCAAAGATAGCAAACTCTGCTCCGTGCTGACCCAGGATTTTTGCATGCTTTTTAACAATAAGCACGAAAAGACTGAAAATGGTGTCATTCCTACCAGTGACTCTGCAACACAGGACAACAGCTTTAACAAAAACTCTAAAACACATTCAAATAGTAATACCACTGAAAATTGCGTCATTAGCGAGACCCCATTGGTCCTTCCATATAATAATTCTAAGGTCACTGGCAAGGATTCAGACTCTAGCGGAGGATCTAGCGGAGG	aacagcgactcatcccgcaaagatagcaaactctgctccgtgctgacccaggatttttgcatgctttttaacaataagcacgaaaagactgaaaatggtgtcattcctaccagtgactctgcaacacaggacaacagctttaacaaaaactctaaaacacattcaaatagtaataccactgaaaattgcgtcattagcgagaccccattggtccttccatataataattctaaggtcactggcaaggattcagac		ATCCACCGGTACCATGGCTAGCaacagcgactcatcccgcaaagatagcaaactctgctccgtgctgacccaggatttttgcatgctttttaacaataagcacgaaaagactgaaaatggtgtcattcctaccagtgactctgcaacacaggacaacagctttaacaaaaactctaaaacacattcaaatagtaataccactgaaaattgcgtcattagcgagaccccattggtccttccatataataattctaaggtcactggcaaggattcagacTCTAGCGGAGGATCTAGCGGAGG	2_wt_dna_repair_peptides	MLH3	24.0	0.0
611	0.0	205.0	609.0	0.0	4.0	205.0	hblOligo74048_Cat2	611	NM_1040108	23.0	TCAGAGCAGCAAATTGGTTCCTTGGATAGCCCATCTGGGATGCTTATGAATCCAGTCGAAGATGCCACTGGTGACCAGAACGGGATCTGTTTCCAATCTGAAGAGTCAAAAGCCCGCGCATGTAGTGAGACCGAAGAGAGTAATACTTGCTGTTCCGATTGGCAACGCCATTTCGATGTCGCATTGGGTCGCATGGTCTACGTGAATAAAATGACCGGTCTTTCTACCTTTATCGCCCCAACCGAGGACATCCAATCTAGCGGAGGATCTAGCGGAGG	tcagagcagcaaattggttccttggatagcccatctgggatgcttatgaatccagtcgaagatgccactggtgaccagaacgggatctgtttccaatctgaagagtcaaaagcccgcgcatgtagtgagaccgaagagagtaatacttgctgttccgattggcaacgccatttcgatgtcgcattgggtcgcatggtctacgtgaataaaatgaccggtctttctacctttatcgccccaaccgaggacatccaa		ATCCACCGGTACCATGGCTAGCtcagagcagcaaattggttccttggatagcccatctgggatgcttatgaatccagtcgaagatgccactggtgaccagaacgggatctgtttccaatctgaagagtcaaaagcccgcgcatgtagtgagaccgaagagagtaatacttgctgttccgattggcaacgccatttcgatgtcgcattgggtcgcatggtctacgtgaataaaatgaccggtctttctacctttatcgccccaaccgaggacatccaaTCTAGCGGAGGATCTAGCGGAGG	2_wt_dna_repair_peptides	MLH3	814.0	0.25184275184275184	0.4564808441277577
612	0.0	234.0	442.0	2.0	6.0	234.0	hblOligo198522_Cat3	612	NM_1040108	24.0	TCAAAAATGATGTGCTGTGAGGATTGGCAACGCCATTTCGATGTCGCATTGGGTCGCATGGTCTACGTGAATAAAATGGAGGGTCTTGAGGAGTTTATCGCCCCAGAGGAGGACATCCAAGCCGCCTGCGAGAAAGACTTGGAGGAGGTTGCTGTCGACGTGGTCTTGGAGAATGGCGAGCAGTATCGCTGCCAGCCATTCCGCGAGGACCTGGTGTTGCCTTTCCTGCCTCGCGCTCGCGCAGAACGCGAGGTTTCTAGCGGAGGATCTAGCGGAGG	TCAAAAATGATGtgctgtGAGgattggcaacgccatttcgatgtcgcattgggtcgcatggtctacgtgaataaaatgGAGggtcttGAGGAGtttatcgccccaGAGgaggacatccaagccgcctgcGAGaaagacttgGAGGAGgttgctgtcgacgtggtcttggagaatggcGAGcagtatcgctgccagccattccgcGAGgacctggtgttgcctttcctgcctcgcgctcgcgcagaacgcGAGgtt	TCAAAAATGATG	ATCCACCGGTACCATGGCTAGCTCAAAAATGATGtgctgtGAGgattggcaacgccatttcgatgtcgcattgggtcgcatggtctacgtgaataaaatgGAGggtcttGAGGAGtttatcgccccaGAGgaggacatccaagccgcctgcGAGaaagacttgGAGGAGgttgctgtcgacgtggtcttggagaatggcGAGcagtatcgctgccagccattccgcGAGgacctggtgttgcctttcctgcctcgcgctcgcgcagaacgcGAGgttTCTAGCGGAGGATCTAGCGGAGG	3_4778_st_to_e_dna_repair_peptides_9NATG	MLH3	676.0	0.34615384615384615	0.9093003659792499
613	0.0	367.0	199.0	0.0	1.0	367.0	hblOligo198522_Cat2	613	NM_1040108	24.0	GAGAGTAATACTTGCTGTTCCGATTGGCAACGCCATTTCGATGTCGCATTGGGTCGCATGGTCTACGTGAATAAAATGACCGGTCTTTCTACCTTTATCGCCCCAACCGAGGACATCCAAGCCGCCTGCACCAAAGACTTGACCACTGTTGCTGTCGACGTGGTCTTGGAGAATGGCTCACAGTATCGCTGCCAGCCATTCCGCAGCGACCTGGTGTTGCCTTTCCTGCCTCGCGCTCGCGCAGAACGCACCGTTTCTAGCGGAGGATCTAGCGGAGG	gagagtaatacttgctgttccgattggcaacgccatttcgatgtcgcattgggtcgcatggtctacgtgaataaaatgaccggtctttctacctttatcgccccaaccgaggacatccaagccgcctgcaccaaagacttgaccactgttgctgtcgacgtggtcttggagaatggctcacagtatcgctgccagccattccgcagcgacctggtgttgcctttcctgcctcgcgctcgcgcagaacgcaccgtt		ATCCACCGGTACCATGGCTAGCgagagtaatacttgctgttccgattggcaacgccatttcgatgtcgcattgggtcgcatggtctacgtgaataaaatgaccggtctttctacctttatcgccccaaccgaggacatccaagccgcctgcaccaaagacttgaccactgttgctgtcgacgtggtcttggagaatggctcacagtatcgctgccagccattccgcagcgacctggtgttgcctttcctgcctcgcgctcgcgcagaacgcaccgttTCTAGCGGAGGATCTAGCGGAGG	2_wt_dna_repair_peptides	MLH3	566.0	0.6484098939929329	2.157346156029325
615	0.0	753.0	2320.0	1.0	98.0	753.0	hblOligo74049_Cat2	615	NM_1040108	25.0	GACTTGACCACTGTTGCTGTCGACGTGGTCTTGGAGAATGGCTCACAGTATCGCTGCCAGCCATTCCGCAGCGACCTGGTGTTGCCTTTCCTGCCTCGCGCTCGCGCAGAACGCACCGTTATGCGCCAGGACAACCGCGACACCGTGGATGACACAGTTTCAAGCGAAAGTCTTCAATCACTCTTCAGTGAATGGGATAATCCAGTCTTTGCACGCTATCCAGAAGTGGCCGTCGACGTCTCATCCGGCCAAGCATCTAGCGGAGGATCTAGCGGAGG	gacttgaccactgttgctgtcgacgtggtcttggagaatggctcacagtatcgctgccagccattccgcagcgacctggtgttgcctttcctgcctcgcgctcgcgcagaacgcaccgttatgcgccaggacaaccgcgacaccgtggatgacacagtttcaagcgaaagtcttcaatcactcttcagtgaatgggataatccagtctttgcacgctatccagaagtggccgtcgacgtctcatccggccaagca		ATCCACCGGTACCATGGCTAGCgacttgaccactgttgctgtcgacgtggtcttggagaatggctcacagtatcgctgccagccattccgcagcgacctggtgttgcctttcctgcctcgcgctcgcgcagaacgcaccgttatgcgccaggacaaccgcgacaccgtggatgacacagtttcaagcgaaagtcttcaatcactcttcagtgaatgggataatccagtctttgcacgctatccagaagtggccgtcgacgtctcatccggccaagcaTCTAGCGGAGGATCTAGCGGAGG	2_wt_dna_repair_peptides	MLH3	3073.0	0.2450374227139603	0.42003189583878453
616	0.0	780.0	4320.0	1.0	11.0	780.0	hblOligo198523_Cat3	616	NM_1040108	26.0	ACTGTTGACATGGATGACGAGGTTGAGGAGGAAGAGCTTCAAGAGCTCTTCGAGGAATGGGATAATCCAGTCTTTGCACGCTATCCAGAAGTGGCCGTCGACGTCGAGGAGGGCCAAGCAGAGGAGCTGGCCGTTAAAATTCACAACATCCTGTACCCATACCGCTTTGAGAAGGGGATGATCCACGAGATGCAGGTGCTTCAACAAGTGGATAACAAGTTCATTGCATGCCTGATGGAGGAGAAAGAGGAGGAGTCTAGCGGAGGATCTAGCGGAGG	ACTGTTGACATGgatgacGAGgttGAGGAGgaaGAGcttcaaGAGctcttcGAGgaatgggataatccagtctttgcacgctatccagaagtggccgtcgacgtcGAGGAGggccaagcagagGAGctggccgttaaaattcacaacatcctgtacccataccgctttGAGaaggggatgatccacGAGatgcaggtgcttcaacaagtggataacaagttcattgcatgcctgatgGAGGAGaaaGAGgaggag	ACTGTTGACATG	ATCCACCGGTACCATGGCTAGCACTGTTGACATGgatgacGAGgttGAGGAGgaaGAGcttcaaGAGctcttcGAGgaatgggataatccagtctttgcacgctatccagaagtggccgtcgacgtcGAGGAGggccaagcagagGAGctggccgttaaaattcacaacatcctgtacccataccgctttGAGaaggggatgatccacGAGatgcaggtgcttcaacaagtggataacaagttcattgcatgcctgatgGAGGAGaaaGAGgaggagTCTAGCGGAGGATCTAGCGGAGG	3_4778_st_to_e_dna_repair_peptides_9NATG	MLH3	5100.0	0.15294117647058825	-0.16642762885527174
618	0.0	0.0	278.0	0.0	0.0	0.0	hblOligo74050_Cat3	618	NM_1040108	27.0	TTCGAAATTATGATCCTGTACCCATACCGCTTTGAGAAGGGGATGATCCACGAGATGCAGGTGCTTCAACAAGTGGATAACAAGTTCATTGCATGCCTGATGGAGGAGAAAGAGGAGGAGAACGGCGAAGCCGGTGGTAACTTGCTGGTTCTTGTTGATCAGCATGCTGCTCATGAGCGCATTCGCCTCGAACAACTTATCATTGACGAGTATGAAAAACAACAGGCTCAAGGCGAGGGGCGCAAGAAGTTGCTCTCTAGCGGAGGATCTAGCGGAGG	TTCGAAATTATGatcctgtacccataccgctttGAGaaggggatgatccacGAGatgcaggtgcttcaacaagtggataacaagttcattgcatgcctgatgGAGGAGaaaGAGgaggagaacggcgaagccggtggtaacttgctggttcttgttgatcagcatgctgctcatgagcgcattcgcctcgaacaacttatcattgacGAGtatgaaaaacaacaggctcaaggcGAGgggcgcaagaagttgctc	TTCGAAATTATG	ATCCACCGGTACCATGGCTAGCTTCGAAATTATGatcctgtacccataccgctttGAGaaggggatgatccacGAGatgcaggtgcttcaacaagtggataacaagttcattgcatgcctgatgGAGGAGaaaGAGgaggagaacggcgaagccggtggtaacttgctggttcttgttgatcagcatgctgctcatgagcgcattcgcctcgaacaacttatcattgacGAGtatgaaaaacaacaggctcaaggcGAGgggcgcaagaagttgctcTCTAGCGGAGGATCTAGCGGAGG	3_4778_st_to_e_dna_repair_peptides_9NATG	MLH3	278.0	0.0
621	0.0	15.0	223.0	0.0	0.0	15.0	hblOligo198524_Cat2	621	NM_1040108	28.0	GGTAACTTGCTGGTTCTTGTTGATCAGCATGCTGCTCATGAGCGCATTCGCCTCGAACAACTTATCATTGACAGCTATGAAAAACAACAGGCTCAAGGCTCCGGGCGCAAGAAGTTGCTCAGTTCAACTCTCATCCCTCCTCTTGAAATCACCGTTACCGAAGAACAACGCCGCCTCCTCTGGTGCTACCATAAAAACTTGGAGGATCTCGGCTTGGAGTTCGTCTTCCCTGACACCTCTGACTCTCTGGTCCTCTCTAGCGGAGGATCTAGCGGAGG	ggtaacttgctggttcttgttgatcagcatgctgctcatgagcgcattcgcctcgaacaacttatcattgacagctatgaaaaacaacaggctcaaggctccgggcgcaagaagttgctcagttcaactctcatccctcctcttgaaatcaccgttaccgaagaacaacgccgcctcctctggtgctaccataaaaacttggaggatctcggcttggagttcgtcttccctgacacctctgactctctggtcctc		ATCCACCGGTACCATGGCTAGCggtaacttgctggttcttgttgatcagcatgctgctcatgagcgcattcgcctcgaacaacttatcattgacagctatgaaaaacaacaggctcaaggctccgggcgcaagaagttgctcagttcaactctcatccctcctcttgaaatcaccgttaccgaagaacaacgccgcctcctctggtgctaccataaaaacttggaggatctcggcttggagttcgtcttccctgacacctctgactctctggtcctcTCTAGCGGAGGATCTAGCGGAGG	2_wt_dna_repair_peptides	MLH3	238.0	0.06302521008403361	-1.1538324376586622
622	0.0	27.0	1.0	0.0	2.0	27.0	hblOligo74051_Cat3	622	NM_1040108	29.0	AAAACGGCTATGATCGAGGTTGAGGAAGAACAACGCCGCCTCCTCTGGTGCTACCATAAAAACTTGGAGGATCTCGGCTTGGAGTTCGTCTTCCCTGACGAGGAGGACGAGCTGGTCCTCGTGGGCAAGGTCCCTCTGTGTTTTGTTGAACGCGAAGCTAATGAGCTGCGCCGCGGGCGCGAGGAGGTGGAGAAAGAGATCGTGGAAGAATTTATCCGCGAACAACTGGAGCTGTTGCAGGAGGAGGGTGGGATTTCTAGCGGAGGATCTAGCGGAGG	AAAACGGCTATGatcGAGgttGAGgaagaacaacgccgcctcctctggtgctaccataaaaacttggaggatctcggcttggagttcgtcttccctgacGAGGAGgacGAGctggtcctcgtgggcaaggtccctctgtgttttgttgaacgcgaagctaatgagctgcgccgcgggcgcGAGGAGgtgGAGaaaGAGatcgtggaagaatttatccgcgaacaactggagctgttgcagGAGGAGggtgggatt	AAAACGGCTATG	ATCCACCGGTACCATGGCTAGCAAAACGGCTATGatcGAGgttGAGgaagaacaacgccgcctcctctggtgctaccataaaaacttggaggatctcggcttggagttcgtcttccctgacGAGGAGgacGAGctggtcctcgtgggcaaggtccctctgtgttttgttgaacgcgaagctaatgagctgcgccgcgggcgcGAGGAGgtgGAGaaaGAGatcgtggaagaatttatccgcgaacaactggagctgttgcagGAGGAGggtgggattTCTAGCGGAGGATCTAGCGGAGG	3_4778_st_to_e_dna_repair_peptides_9NATG	MLH3	28.0	0.9642857142857143	4.841125998703577
623	0.0	82.0	633.0	0.0	5.0	82.0	hblOligo74051_Cat2	623	NM_1040108	29.0	CCTCCTCTTGAAATCACCGTTACCGAAGAACAACGCCGCCTCCTCTGGTGCTACCATAAAAACTTGGAGGATCTCGGCTTGGAGTTCGTCTTCCCTGACACCTCTGACTCTCTGGTCCTCGTGGGCAAGGTCCCTCTGTGTTTTGTTGAACGCGAAGCTAATGAGCTGCGCCGCGGGCGCTCAACCGTGACCAAATCTATCGTGGAAGAATTTATCCGCGAACAACTGGAGCTGTTGCAGACCACTGGTGGGATTTCTAGCGGAGGATCTAGCGGAGG	cctcctcttgaaatcaccgttaccgaagaacaacgccgcctcctctggtgctaccataaaaacttggaggatctcggcttggagttcgtcttccctgacacctctgactctctggtcctcgtgggcaaggtccctctgtgttttgttgaacgcgaagctaatgagctgcgccgcgggcgctcaaccgtgaccaaatctatcgtggaagaatttatccgcgaacaactggagctgttgcagaccactggtgggatt		ATCCACCGGTACCATGGCTAGCcctcctcttgaaatcaccgttaccgaagaacaacgccgcctcctctggtgctaccataaaaacttggaggatctcggcttggagttcgtcttccctgacacctctgactctctggtcctcgtgggcaaggtccctctgtgttttgttgaacgcgaagctaatgagctgcgccgcgggcgctcaaccgtgaccaaatctatcgtggaagaatttatccgcgaacaactggagctgttgcagaccactggtgggattTCTAGCGGAGGATCTAGCGGAGG	2_wt_dna_repair_peptides	MLH3	715.0	0.11468531468531469	-0.49846204218067625
624	0.0	0.0	34.0	0.0	0.0	0.0	hblOligo198525_Cat3	624	NM_1040108	30.0	AAAGTTCTAATGGAACGCGAAGCTAATGAGCTGCGCCGCGGGCGCGAGGAGGTGGAGAAAGAGATCGTGGAAGAATTTATCCGCGAACAACTGGAGCTGTTGCAGGAGGAGGGTGGGATTCAAGGTGAGCTCCCACTTGAGGTTCAAAAGGTGTTGGCAGAGCAGGCATGCCACGGTGCTATTAAGTTCAATGACGGCCTGGAGTTGCAGGAAGAGTGTCGCCTTATCGAAGCACTTGAGGAGTGCCAGCTCCCTTCTAGCGGAGGATCTAGCGGAGG	AAAGTTCTAATGgaacgcgaagctaatgagctgcgccgcgggcgcGAGGAGgtgGAGaaaGAGatcgtggaagaatttatccgcgaacaactggagctgttgcagGAGGAGggtgggattcaaggtGAGctcccacttGAGgttcaaaaggtgttggcaGAGcaggcatgccacggtgctattaagttcaatgacggcctgGAGttgcaggaaGAGtgtcgccttatcgaagcacttGAGGAGtgccagctccct	AAAGTTCTAATG	ATCCACCGGTACCATGGCTAGCAAAGTTCTAATGgaacgcgaagctaatgagctgcgccgcgggcgcGAGGAGgtgGAGaaaGAGatcgtggaagaatttatccgcgaacaactggagctgttgcagGAGGAGggtgggattcaaggtGAGctcccacttGAGgttcaaaaggtgttggcaGAGcaggcatgccacggtgctattaagttcaatgacggcctgGAGttgcaggaaGAGtgtcgccttatcgaagcacttGAGGAGtgccagctccctTCTAGCGGAGGATCTAGCGGAGG	3_4778_st_to_e_dna_repair_peptides_9NATG	MLH3	34.0	0.0
626	0.0	84.0	779.0	0.0	6.0	84.0	hblOligo74052_Cat3	626	NM_1040108	31.0	TGCTGCAGAATGAAGGTGTTGGCAGAGCAGGCATGCCACGGTGCTATTAAGTTCAATGACGGCCTGGAGTTGCAGGAAGAGTGTCGCCTTATCGAAGCACTTGAGGAGTGCCAGCTCCCTTTTCAGTGTGCCCATGGTCGCCCAGAGATGCTTCCTCTTGCTGATATTGATCACCTTGAACAGGAGAAACAAATCAAGCCAAATTTGGAGAAACTTCGCAAAATGGCCCAAGCATGGCGCCTCTTCGGGAAAGCATCTAGCGGAGGATCTAGCGGAGG	TGCTGCAGAATGaaggtgttggcaGAGcaggcatgccacggtgctattaagttcaatgacggcctgGAGttgcaggaaGAGtgtcgccttatcgaagcacttGAGGAGtgccagctcccttttcagtgtgcccatggtcgcccaGAGatgcttcctcttgctgatattgatcaccttgaacaggagaaacaaatcaagccaaatttgGAGaaacttcgcaaaatggcccaagcatggcgcctcttcgggaaagca	TGCTGCAGAATG	ATCCACCGGTACCATGGCTAGCTGCTGCAGAATGaaggtgttggcaGAGcaggcatgccacggtgctattaagttcaatgacggcctgGAGttgcaggaaGAGtgtcgccttatcgaagcacttGAGGAGtgccagctcccttttcagtgtgcccatggtcgcccaGAGatgcttcctcttgctgatattgatcaccttgaacaggagaaacaaatcaagccaaatttgGAGaaacttcgcaaaatggcccaagcatggcgcctcttcgggaaagcaTCTAGCGGAGGATCTAGCGGAGG	3_4778_st_to_e_dna_repair_peptides_9NATG	MLH3	863.0	0.09733487833140209	-0.6819051143281882
627	0.0	69.0	384.0	0.0	1.0	69.0	hblOligo74052_Cat2	627	NM_1040108	31.0	CTTACAGTTCAAAAGGTGTTGGCAAGTCAGGCATGCCACGGTGCTATTAAGTTCAATGACGGCCTGAGCTTGCAGGAATCATGTCGCCTTATCGAAGCACTTAGTTCTTGCCAGCTCCCTTTTCAGTGTGCCCATGGTCGCCCAAGTATGCTTCCTCTTGCTGATATTGATCACCTTGAACAGGAGAAACAAATCAAGCCAAATTTGACTAAACTTCGCAAAATGGCCCAAGCATGGCGCCTCTTCGGGAAAGCATCTAGCGGAGGATCTAGCGGAGG	cttacagttcaaaaggtgttggcaagtcaggcatgccacggtgctattaagttcaatgacggcctgagcttgcaggaatcatgtcgccttatcgaagcacttagttcttgccagctcccttttcagtgtgcccatggtcgcccaagtatgcttcctcttgctgatattgatcaccttgaacaggagaaacaaatcaagccaaatttgactaaacttcgcaaaatggcccaagcatggcgcctcttcgggaaagca		ATCCACCGGTACCATGGCTAGCcttacagttcaaaaggtgttggcaagtcaggcatgccacggtgctattaagttcaatgacggcctgagcttgcaggaatcatgtcgccttatcgaagcacttagttcttgccagctcccttttcagtgtgcccatggtcgcccaagtatgcttcctcttgctgatattgatcaccttgaacaggagaaacaaatcaagccaaatttgactaaacttcgcaaaatggcccaagcatggcgcctcttcgggaaagcaTCTAGCGGAGGATCTAGCGGAGG	2_wt_dna_repair_peptides	MLH3	453.0	0.152317880794702	-0.17124691529122082
[truncated: 8,555 more rows]
