# Supplementary material for: Peptide fusion improves prime editing efficiency
Source: Nat Commun. 2022 Jun 18;13:3512. doi: 10.1038/s41467-022-31270-y (PMC9206660; doi:10.1038/s41467-022-31270-y)
Supplement: Supplementary file 13 — Source Data [file 41467_2022_31270_MOESM13_ESM.zip › Source Data/022820_mESC_PE_peptide_library_Rep3_control.csv]

	Hairpin RT	Prime edit	Wild-type	indel	other	prime_edit	Name	Unnamed: 0	Protein	Peptide.number.within.gene	Sequence	BarcodedSeq	barcode	FinalSeq	Design category	Gene	Total	prime_edit fraction	prime_edit logit fraction
235	0.0	179.0	998.0	1.0	5.0	179.0	hblOligo99898_Cat1	235	NM_1017	1.0	GGTCGCATGCATGCTCCTGGTAAGGGGCTTTCTCAATCCGCACTCCCTTACCGCCGCAGCGTCCCAACCTGGCTTAAACTGACATCTGATGATGTTAAGGAACAAATCTACAAGCTCGCTAAGAAGGGTCTTACTCCTTCTCAAATTGGGGTCATTCTGCGCGACTCACACGGCGTGGCCCAAGTCCGCTTTGTTACAGGCAACAAAATTCTCCGCATCCTCAAGTCTAAGGGTCTTGCACCTGACCTCCCTGAGTCTAGCGGAGGATCTAGCGGAGG	ggtcgcatgcatgctcctggtaaggggctttctcaatccgcactcccttaccgccgcagcgtcccaacctggcttaaactgacatctgatgatgttaaggaacaaatctacaagctcgctaagaagggtcttactccttctcaaattggggtcattctgcgcgactcacacggcgtggcccaagtccgctttgttacaggcaacaaaattctccgcatcctcaagtctaagggtcttgcacctgacctccctgag		ATCCACCGGTACCATGGCTAGCggtcgcatgcatgctcctggtaaggggctttctcaatccgcactcccttaccgccgcagcgtcccaacctggcttaaactgacatctgatgatgttaaggaacaaatctacaagctcgctaagaagggtcttactccttctcaaattggggtcattctgcgcgactcacacggcgtggcccaagtccgctttgttacaggcaacaaaattctccgcatcctcaagtctaagggtcttgcacctgacctccctgagTCTAGCGGAGGATCTAGCGGAGG	1_wt_control_peptides	Rps13	1177.0	0.15208156329651656	-0.17307833777146242
236	0.0	7.0	599.0	694.0	1.0	7.0	hblOligo222383_Cat1	236	NM_1017	2.0	ACTCCTTCTCAAATTGGGGTCATTCTGCGCGACTCACACGGCGTGGCCCAAGTCCGCTTTGTTACAGGCAACAAAATTCTCCGCATCCTCAAGTCTAAGGGTCTTGCACCTGACCTCCCTGAGGATCTTTACCACCTCATCAAGAAAGCTGTGGCCGTTCGCAAGCACTTGGAGCGCAACCGCAAGGACAAGGATGCAAAATTCCGCCTGATTTTGATTGAGTCACGCATTCATCGCTTGGCTCGCTACTACAAGTCTAGCGGAGGATCTAGCGGAGG	actccttctcaaattggggtcattctgcgcgactcacacggcgtggcccaagtccgctttgttacaggcaacaaaattctccgcatcctcaagtctaagggtcttgcacctgacctccctgaggatctttaccacctcatcaagaaagctgtggccgttcgcaagcacttggagcgcaaccgcaaggacaaggatgcaaaattccgcctgattttgattgagtcacgcattcatcgcttggctcgctactacaag		ATCCACCGGTACCATGGCTAGCactccttctcaaattggggtcattctgcgcgactcacacggcgtggcccaagtccgctttgttacaggcaacaaaattctccgcatcctcaagtctaagggtcttgcacctgacctccctgaggatctttaccacctcatcaagaaagctgtggccgttcgcaagcacttggagcgcaaccgcaaggacaaggatgcaaaattccgcctgattttgattgagtcacgcattcatcgcttggctcgctactacaagTCTAGCGGAGGATCTAGCGGAGG	1_wt_control_peptides	Rps13	606.0	0.01155115511551155	-2.904062316360889
237	0.0	1637.0	4167.0	1.0	22.0	1637.0	hblOligo99899_Cat1	237	NM_1017	3.0	ACAGGCAACAAAATTCTCCGCATCCTCAAGTCTAAGGGTCTTGCACCTGACCTCCCTGAGGATCTTTACCACCTCATCAAGAAAGCTGTGGCCGTTCGCAAGCACTTGGAGCGCAACCGCAAGGACAAGGATGCAAAATTCCGCCTGATTTTGATTGAGTCACGCATTCATCGCTTGGCTCGCTACTACAAGACTAAGCGCGTCCTTCCACCTAATTGGAAATATGAGTCATCCACCGCTAGCGCCCTGGTCGCTTCTAGCGGAGGATCTAGCGGAGG	acaggcaacaaaattctccgcatcctcaagtctaagggtcttgcacctgacctccctgaggatctttaccacctcatcaagaaagctgtggccgttcgcaagcacttggagcgcaaccgcaaggacaaggatgcaaaattccgcctgattttgattgagtcacgcattcatcgcttggctcgctactacaagactaagcgcgtccttccacctaattggaaatatgagtcatccaccgctagcgccctggtcgct		ATCCACCGGTACCATGGCTAGCacaggcaacaaaattctccgcatcctcaagtctaagggtcttgcacctgacctccctgaggatctttaccacctcatcaagaaagctgtggccgttcgcaagcacttggagcgcaaccgcaaggacaaggatgcaaaattccgcctgattttgattgagtcacgcattcatcgcttggctcgctactacaagactaagcgcgtccttccacctaattggaaatatgagtcatccaccgctagcgccctggtcgctTCTAGCGGAGGATCTAGCGGAGG	1_wt_control_peptides	Rps13	5804.0	0.28204686423156444	0.6109580786479281
392	0.0	0.0	154.0	0.0	0.0	0.0	hblOligo99905_Cat1	392	NM_1020	1.0	CCTTCTAAGGGGCCTCTGCAAAGCGTGCAGGTTTTCGGGCGCAAAAAAACTGCCACCGCCGTGGCCCATTGCAAACGCGGTAACGGTCTTATCAAAGTCAATGGCCGCCCACTGGAGATGATTGAGCCTCGCACTCTCCAGTACAAGCTCTTGGAACCAGTCCTGCTGCTCGGCAAGGAGCGCTTCGCAGGGGTGGATATTCGCGTGCGCGTGAAGGGTGGGGGGCATGTCGCTCAGATTTACGCAATTCGCCAATCTAGCGGAGGATCTAGCGGAGG	ccttctaaggggcctctgcaaagcgtgcaggttttcgggcgcaaaaaaactgccaccgccgtggcccattgcaaacgcggtaacggtcttatcaaagtcaatggccgcccactggagatgattgagcctcgcactctccagtacaagctcttggaaccagtcctgctgctcggcaaggagcgcttcgcaggggtggatattcgcgtgcgcgtgaagggtggggggcatgtcgctcagatttacgcaattcgccaa		ATCCACCGGTACCATGGCTAGCccttctaaggggcctctgcaaagcgtgcaggttttcgggcgcaaaaaaactgccaccgccgtggcccattgcaaacgcggtaacggtcttatcaaagtcaatggccgcccactggagatgattgagcctcgcactctccagtacaagctcttggaaccagtcctgctgctcggcaaggagcgcttcgcaggggtggatattcgcgtgcgcgtgaagggtggggggcatgtcgctcagatttacgcaattcgccaaTCTAGCGGAGGATCTAGCGGAGG	1_wt_control_peptides	Rps16	154.0	0.0
393	0.0	2.0	19.0	5.0	0.0	2.0	hblOligo222387_Cat1	393	NM_1020	2.0	ACTCTCCAGTACAAGCTCTTGGAACCAGTCCTGCTGCTCGGCAAGGAGCGCTTCGCAGGGGTGGATATTCGCGTGCGCGTGAAGGGTGGGGGGCATGTCGCTCAGATTTACGCAATTCGCCAAAGTATTAGTAAAGCCCTCGTGGCATATTATCAAAAGTATGTCGATGAGGCAAGTAAAAAGGAGATCAAAGATATTCTTATTCAGTATGATCGCACCCTGCTTGTTGCCGACCCACGCCGCTGCGAATCCAAATCTAGCGGAGGATCTAGCGGAGG	actctccagtacaagctcttggaaccagtcctgctgctcggcaaggagcgcttcgcaggggtggatattcgcgtgcgcgtgaagggtggggggcatgtcgctcagatttacgcaattcgccaaagtattagtaaagccctcgtggcatattatcaaaagtatgtcgatgaggcaagtaaaaaggagatcaaagatattcttattcagtatgatcgcaccctgcttgttgccgacccacgccgctgcgaatccaaa		ATCCACCGGTACCATGGCTAGCactctccagtacaagctcttggaaccagtcctgctgctcggcaaggagcgcttcgcaggggtggatattcgcgtgcgcgtgaagggtggggggcatgtcgctcagatttacgcaattcgccaaagtattagtaaagccctcgtggcatattatcaaaagtatgtcgatgaggcaagtaaaaaggagatcaaagatattcttattcagtatgatcgcaccctgcttgttgccgacccacgccgctgcgaatccaaaTCTAGCGGAGGATCTAGCGGAGG	1_wt_control_peptides	Rps16	21.0	0.09523809523809523	-0.7060026659072487
456	0.0	59.0	1014.0	0.0	6.0	59.0	hblOligo99932_Cat1	456	NM_1030001	1.0	CGCACCCTGCTTGTTGCCGACCCACGCCGCTGCGAATCCAAAAAATTTGGTGGGCCAGGGCATCAACAGCTCTATTGGTCTCACCCACGCAAGTTTGGCCAGGGCTCTCGCTCCTGTCGCGTGTGCAGCAATCGCCATGGTCTTATTCGCAAGTATGGTCTGAATATGTGCCGCCAATGCTTCCGCCAATACGCTAAAGACATTGGGTTCATCAAGAAAGACCTGAGTTGTCTCCCTTGGCACTGTTTGTGGCGCTCTAGCGGAGGATCTAGCGGAGG	cgcaccctgcttgttgccgacccacgccgctgcgaatccaaaaaatttggtgggccagggcatcaacagctctattggtctcacccacgcaagtttggccagggctctcgctcctgtcgcgtgtgcagcaatcgccatggtcttattcgcaagtatggtctgaatatgtgccgccaatgcttccgccaatacgctaaagacattgggttcatcaagaaagacctgagttgtctcccttggcactgtttgtggcgc		ATCCACCGGTACCATGGCTAGCcgcaccctgcttgttgccgacccacgccgctgcgaatccaaaaaatttggtgggccagggcatcaacagctctattggtctcacccacgcaagtttggccagggctctcgctcctgtcgcgtgtgcagcaatcgccatggtcttattcgcaagtatggtctgaatatgtgccgccaatgcttccgccaatacgctaaagacattgggttcatcaagaaagacctgagttgtctcccttggcactgtttgtggcgcTCTAGCGGAGGATCTAGCGGAGG	1_wt_control_peptides	Rps29	1073.0	0.05498602050326188	-1.2988316075461626
950	0.0	164.0	258.0	0.0	3.0	164.0	hblOligo14187_Cat1	950	NM_1098616	1.0	GCTAGTGGCTCTAACTGGCTGAGTGGTGTCAACGTCGTCTTGGTGATGGCCTATGGTTCTTTGGTTTTCGTGTTGTTGTTCATTTTCGTCAAACGCCAGATCATGCGCTTCGCAATGAAGTCTCGCCGCGGTCCTCACGTCCCTGTGGGTCATAACGCTCCAAAAGATCTTAAAGAGGAGATCGACATTCGCTTGTCCCGCGTGCAAGACATTAAGTACGAGCCTCAACTCCTGGCAGATGACGACGCTCGCCTCTCTAGCGGAGGATCTAGCGGAGG	gctagtggctctaactggctgagtggtgtcaacgtcgtcttggtgatggcctatggttctttggttttcgtgttgttgttcattttcgtcaaacgccagatcatgcgcttcgcaatgaagtctcgccgcggtcctcacgtccctgtgggtcataacgctccaaaagatcttaaagaggagatcgacattcgcttgtcccgcgtgcaagacattaagtacgagcctcaactcctggcagatgacgacgctcgcctc		ATCCACCGGTACCATGGCTAGCgctagtggctctaactggctgagtggtgtcaacgtcgtcttggtgatggcctatggttctttggttttcgtgttgttgttcattttcgtcaaacgccagatcatgcgcttcgcaatgaagtctcgccgcggtcctcacgtccctgtgggtcataacgctccaaaagatcttaaagaggagatcgacattcgcttgtcccgcgtgcaagacattaagtacgagcctcaactcctggcagatgacgacgctcgcctcTCTAGCGGAGGATCTAGCGGAGG	1_wt_control_peptides	C1orf43	422.0	0.3886255924170616	1.0921959756018276
951	0.0	1473.0	2227.0	0.0	22.0	1473.0	hblOligo144502_Cat1	951	NM_1098616	2.0	CCTCACGTCCCTGTGGGTCATAACGCTCCAAAAGATCTTAAAGAGGAGATCGACATTCGCTTGTCCCGCGTGCAAGACATTAAGTACGAGCCTCAACTCCTGGCAGATGACGACGCTCGCCTCCTCCAGTTGGAGACCCAAGGTAACCAGTCCTGCTATAATTACCTCTATCGCATGAAAGCCCTTGACGCCATCCGCACTTCCGAGATCCCATTCCACTCCGAAGGTCGCCACCCACGCAGCCTCATGGGCAAATCTAGCGGAGGATCTAGCGGAGG	cctcacgtccctgtgggtcataacgctccaaaagatcttaaagaggagatcgacattcgcttgtcccgcgtgcaagacattaagtacgagcctcaactcctggcagatgacgacgctcgcctcctccagttggagacccaaggtaaccagtcctgctataattacctctatcgcatgaaagcccttgacgccatccgcacttccgagatcccattccactccgaaggtcgccacccacgcagcctcatgggcaaa		ATCCACCGGTACCATGGCTAGCcctcacgtccctgtgggtcataacgctccaaaagatcttaaagaggagatcgacattcgcttgtcccgcgtgcaagacattaagtacgagcctcaactcctggcagatgacgacgctcgcctcctccagttggagacccaaggtaaccagtcctgctataattacctctatcgcatgaaagcccttgacgccatccgcacttccgagatcccattccactccgaaggtcgccacccacgcagcctcatgggcaaaTCTAGCGGAGGATCTAGCGGAGG	1_wt_control_peptides	C1orf43	3700.0	0.3981081081081081	1.1319348819045092
952	0.0	305.0	451.0	1.0	2.0	305.0	hblOligo14188_Cat1	952	NM_1098616	3.0	ACCCAAGGTAACCAGTCCTGCTATAATTACCTCTATCGCATGAAAGCCCTTGACGCCATCCGCACTTCCGAGATCCCATTCCACTCCGAAGGTCGCCACCCACGCAGCCTCATGGGCAAAAACTTCCGCTCTTATCTCCTTGATCTGCGCAACACTTCCACTCCTTTCAAAGGTGTTCGCAAGGCCCTTATTGACACCCTTCTCGACGGGTATGAAACTGCCCGCTATGGGACAGGGGTCTTTGGTCAGAACGAATCTAGCGGAGGATCTAGCGGAGG	acccaaggtaaccagtcctgctataattacctctatcgcatgaaagcccttgacgccatccgcacttccgagatcccattccactccgaaggtcgccacccacgcagcctcatgggcaaaaacttccgctcttatctccttgatctgcgcaacacttccactcctttcaaaggtgttcgcaaggcccttattgacacccttctcgacgggtatgaaactgcccgctatgggacaggggtctttggtcagaacgaa		ATCCACCGGTACCATGGCTAGCacccaaggtaaccagtcctgctataattacctctatcgcatgaaagcccttgacgccatccgcacttccgagatcccattccactccgaaggtcgccacccacgcagcctcatgggcaaaaacttccgctcttatctccttgatctgcgcaacacttccactcctttcaaaggtgttcgcaaggcccttattgacacccttctcgacgggtatgaaactgcccgctatgggacaggggtctttggtcagaacgaaTCTAGCGGAGGATCTAGCGGAGG	1_wt_control_peptides	C1orf43	756.0	0.40343915343915343	1.1541335698039799
954	0.0	7.0	28.0	0.0	0.0	7.0	hblOligo14189_Cat1	954	NM_1098616	5.0	GGGGTCTTTGGTCAGAACGAATACCTCCGCTACCAGGAGGCTCTGTCCGAACTGGCCACCGCTGTTAAGGCTCGCATCGGCTCATCTCAGCGCCACCATCAAAGCGCAGCTAAAGATTTGACTCAGAGTCCTGAAGTCAGTCCTACTACAATTCAGGTTACATATCTTCCATCCAGTCAGAAGTCAAAGCGCGCCAAGCACTTTCTTGAGCTTAAATCCTTCAAGGATAATTATAATACCCTGGAATCAACACTTTCTAGCGGAGGATCTAGCGGAGG	ggggtctttggtcagaacgaatacctccgctaccaggaggctctgtccgaactggccaccgctgttaaggctcgcatcggctcatctcagcgccaccatcaaagcgcagctaaagatttgactcagagtcctgaagtcagtcctactacaattcaggttacatatcttccatccagtcagaagtcaaagcgcgccaagcactttcttgagcttaaatccttcaaggataattataataccctggaatcaacactt		ATCCACCGGTACCATGGCTAGCggggtctttggtcagaacgaatacctccgctaccaggaggctctgtccgaactggccaccgctgttaaggctcgcatcggctcatctcagcgccaccatcaaagcgcagctaaagatttgactcagagtcctgaagtcagtcctactacaattcaggttacatatcttccatccagtcagaagtcaaagcgcgccaagcactttcttgagcttaaatccttcaaggataattataataccctggaatcaacacttTCTAGCGGAGGATCTAGCGGAGG	1_wt_control_peptides	C1orf43	35.0	0.2	0.15899477157935604
987	0.0	869.0	1958.0	1.0	11.0	869.0	hblOligo132939_Cat1	987	NM_1101	2.0	GGCATGGGGCAAAAAGATTCTTATGTCGGTGATGAAGCCCAGTCTAAACGCGGGATCCTGACACTTAAATATCCAATCGAGCATGGGATCGTCACAAATTGGGACGATATGGAAAAGATCTGGCACCATACCTTCTATAATGAACTCCGCGTTGCCCCAGAGGAGCACCCAGTGCTCTTGACCGAAGCTCCTCTCAATCCTAAAGCAAACCGCGAAAAAATGACACAAATCATGTTTGAAACATTTAATACCCCATCTAGCGGAGGATCTAGCGGAGG	ggcatggggcaaaaagattcttatgtcggtgatgaagcccagtctaaacgcgggatcctgacacttaaatatccaatcgagcatgggatcgtcacaaattgggacgatatggaaaagatctggcaccataccttctataatgaactccgcgttgccccagaggagcacccagtgctcttgaccgaagctcctctcaatcctaaagcaaaccgcgaaaaaatgacacaaatcatgtttgaaacatttaatacccca		ATCCACCGGTACCATGGCTAGCggcatggggcaaaaagattcttatgtcggtgatgaagcccagtctaaacgcgggatcctgacacttaaatatccaatcgagcatgggatcgtcacaaattgggacgatatggaaaagatctggcaccataccttctataatgaactccgcgttgccccagaggagcacccagtgctcttgaccgaagctcctctcaatcctaaagcaaaccgcgaaaaaatgacacaaatcatgtttgaaacatttaataccccaTCTAGCGGAGGATCTAGCGGAGG	1_wt_control_peptides	Actb	2827.0	0.30739299610894943	0.7329534348741831
988	0.0	1844.0	3472.0	1.0	20.0	1844.0	hblOligo1652_Cat1	988	NM_1101	3.0	TATAATGAACTCCGCGTTGCCCCAGAGGAGCACCCAGTGCTCTTGACCGAAGCTCCTCTCAATCCTAAAGCAAACCGCGAAAAAATGACACAAATCATGTTTGAAACATTTAATACCCCAGCCATGTATGTGGCAATCCAAGCTGTGTTGTCCCTCTATGCCTCCGGTCGCACTACCGGTATTGTTATGGATAGTGGCGACGGTGTTACTCATACAGTGCCAATCTACGAGGGGTACGCCCTTCCTCACGCCATCTCTAGCGGAGGATCTAGCGGAGG	tataatgaactccgcgttgccccagaggagcacccagtgctcttgaccgaagctcctctcaatcctaaagcaaaccgcgaaaaaatgacacaaatcatgtttgaaacatttaataccccagccatgtatgtggcaatccaagctgtgttgtccctctatgcctccggtcgcactaccggtattgttatggatagtggcgacggtgttactcatacagtgccaatctacgaggggtacgcccttcctcacgccatc		ATCCACCGGTACCATGGCTAGCtataatgaactccgcgttgccccagaggagcacccagtgctcttgaccgaagctcctctcaatcctaaagcaaaccgcgaaaaaatgacacaaatcatgtttgaaacatttaataccccagccatgtatgtggcaatccaagctgtgttgtccctctatgcctccggtcgcactaccggtattgttatggatagtggcgacggtgttactcatacagtgccaatctacgaggggtacgcccttcctcacgccatcTCTAGCGGAGGATCTAGCGGAGG	1_wt_control_peptides	Actb	5316.0	0.3468773513920241	0.912495461035545
989	0.0	398.0	3146.0	1.0	6.0	398.0	hblOligo132940_Cat1	989	NM_1101	4.0	ATCCAAGCTGTGTTGTCCCTCTATGCCTCCGGTCGCACTACCGGTATTGTTATGGATAGTGGCGACGGTGTTACTCATACAGTGCCAATCTACGAGGGGTACGCCCTTCCTCACGCCATCCTCCGCCTCGATCTGGCCGGTCGCGACTTGACCGACTATTTGATGAAGATTCTCACTGAGCGCGGCTATAGCTTTACTACAACCGCCGAACGCGAGATTGTGCGCGATATTAAGGAAAAACTGTGCTATGTTGCTTCTAGCGGAGGATCTAGCGGAGG	atccaagctgtgttgtccctctatgcctccggtcgcactaccggtattgttatggatagtggcgacggtgttactcatacagtgccaatctacgaggggtacgcccttcctcacgccatcctccgcctcgatctggccggtcgcgacttgaccgactatttgatgaagattctcactgagcgcggctatagctttactacaaccgccgaacgcgagattgtgcgcgatattaaggaaaaactgtgctatgttgct		ATCCACCGGTACCATGGCTAGCatccaagctgtgttgtccctctatgcctccggtcgcactaccggtattgttatggatagtggcgacggtgttactcatacagtgccaatctacgaggggtacgcccttcctcacgccatcctccgcctcgatctggccggtcgcgacttgaccgactatttgatgaagattctcactgagcgcggctatagctttactacaaccgccgaacgcgagattgtgcgcgatattaaggaaaaactgtgctatgttgctTCTAGCGGAGGATCTAGCGGAGG	1_wt_control_peptides	Actb	3544.0	0.11230248306997742	-0.5221459456345388
990	0.0	663.0	1538.0	1.0	3.0	663.0	hblOligo1653_Cat1	990	NM_1101	5.0	GCCGGTCGCGACTTGACCGACTATTTGATGAAGATTCTCACTGAGCGCGGCTATAGCTTTACTACAACCGCCGAACGCGAGATTGTGCGCGATATTAAGGAAAAACTGTGCTATGTTGCTCTGGACTTCGAGCAAGAGATGGCCACAGCTGCTAGTTCCAGTTCATTGGAGAAATCTTATGAGCTGCCTGACGGGCAGGTTATTACTATCGGGAACGAACGCTTTCGCTGTCCTGAAGCCCTGTTCCAACCTTCCTCTAGCGGAGGATCTAGCGGAGG	gccggtcgcgacttgaccgactatttgatgaagattctcactgagcgcggctatagctttactacaaccgccgaacgcgagattgtgcgcgatattaaggaaaaactgtgctatgttgctctggacttcgagcaagagatggccacagctgctagttccagttcattggagaaatcttatgagctgcctgacgggcaggttattactatcgggaacgaacgctttcgctgtcctgaagccctgttccaaccttcc		ATCCACCGGTACCATGGCTAGCgccggtcgcgacttgaccgactatttgatgaagattctcactgagcgcggctatagctttactacaaccgccgaacgcgagattgtgcgcgatattaaggaaaaactgtgctatgttgctctggacttcgagcaagagatggccacagctgctagttccagttcattggagaaatcttatgagctgcctgacgggcaggttattactatcgggaacgaacgctttcgctgtcctgaagccctgttccaaccttccTCTAGCGGAGGATCTAGCGGAGG	1_wt_control_peptides	Actb	2201.0	0.3012267151294866	0.70382597281952
992	0.0	41.0	9.0	0.0	0.0	41.0	hblOligo1654_Cat1	992	NM_1101	7.0	TCATGTGGCATCCACGAAACCACATTTAACTCTATTATGAAGTGTGACGTGGACATCCGCAAGGATCTCTACGCAAACACTGTTTTGTCAGGTGGTACAACCATGTACCCAGGGATCGCAGACCGCATGCAGAAAGAAATTACCGCTCTTGCTCCATCCACAATGAAAATCAAAATTATTGCACCTCCAGAACGCAAGTATAGCGTCTGGATTGGGGGCAGTATCCTTGCAAGTTTGAGCACTTTTCAACAGATGTCTAGCGGAGGATCTAGCGGAGG	tcatgtggcatccacgaaaccacatttaactctattatgaagtgtgacgtggacatccgcaaggatctctacgcaaacactgttttgtcaggtggtacaaccatgtacccagggatcgcagaccgcatgcagaaagaaattaccgctcttgctccatccacaatgaaaatcaaaattattgcacctccagaacgcaagtatagcgtctggattgggggcagtatccttgcaagtttgagcacttttcaacagatg		ATCCACCGGTACCATGGCTAGCtcatgtggcatccacgaaaccacatttaactctattatgaagtgtgacgtggacatccgcaaggatctctacgcaaacactgttttgtcaggtggtacaaccatgtacccagggatcgcagaccgcatgcagaaagaaattaccgctcttgctccatccacaatgaaaatcaaaattattgcacctccagaacgcaagtatagcgtctggattgggggcagtatccttgcaagtttgagcacttttcaacagatgTCTAGCGGAGGATCTAGCGGAGG	1_wt_control_peptides	Actb	50.0	0.82	3.0616366220673346
993	0.0	443.0	2508.0	0.0	12.0	443.0	hblOligo132942_Cat1	993	NM_1101	8.0	AAGGATCTCTACGCAAACACTGTTTTGTCAGGTGGTACAACCATGTACCCAGGGATCGCAGACCGCATGCAGAAAGAAATTACCGCTCTTGCTCCATCCACAATGAAAATCAAAATTATTGCACCTCCAGAACGCAAGTATAGCGTCTGGATTGGGGGCAGTATCCTTGCAAGTTTGAGCACTTTTCAACAGATGTGGATTTCCAAACAAGAGTATGATGAATCAGGTCCAAGTATCGTTCATCGCAAGTGCTTTTCTAGCGGAGGATCTAGCGGAGG	aaggatctctacgcaaacactgttttgtcaggtggtacaaccatgtacccagggatcgcagaccgcatgcagaaagaaattaccgctcttgctccatccacaatgaaaatcaaaattattgcacctccagaacgcaagtatagcgtctggattgggggcagtatccttgcaagtttgagcacttttcaacagatgtggatttccaaacaagagtatgatgaatcaggtccaagtatcgttcatcgcaagtgcttt		ATCCACCGGTACCATGGCTAGCaaggatctctacgcaaacactgttttgtcaggtggtacaaccatgtacccagggatcgcagaccgcatgcagaaagaaattaccgctcttgctccatccacaatgaaaatcaaaattattgcacctccagaacgcaagtatagcgtctggattgggggcagtatccttgcaagtttgagcacttttcaacagatgtggatttccaaacaagagtatgatgaatcaggtccaagtatcgttcatcgcaagtgctttTCTAGCGGAGGATCTAGCGGAGG	1_wt_control_peptides	Actb	2951.0	0.15011860386309725	-0.188381999008429
1708	0.0	1900.0	33936.0	7.0	203.0	1900.0	hblOligo222395_Cat1	1708	NM_1146227	2.0	AAAAATCTCAAAGTTAAAGGGCCAGTTCGCATGCCAACAAAGACTTTGCGCATTACTACTCGCAAGACCCCTTGCGGTGAAGGGTCTAAAACATGGGACCGCTTCCAAATGCGCATTCATAAGCGCCTGATCGATCTCCACTCACCATCCGAGATTGTGAAACAGATTACTTCAATTTCCATTGAGCCAGGTGTCGAGCTCATTGAATCCACTGACGCTGAACCAATGGACACTGAAGGTCAACAATACACTTTGTCTAGCGGAGGATCTAGCGGAGG	aaaaatctcaaagttaaagggccagttcgcatgccaacaaagactttgcgcattactactcgcaagaccccttgcggtgaagggtctaaaacatgggaccgcttccaaatgcgcattcataagcgcctgatcgatctccactcaccatccgagattgtgaaacagattacttcaatttccattgagccaggtgtcgagctcattgaatccactgacgctgaaccaatggacactgaaggtcaacaatacactttg		ATCCACCGGTACCATGGCTAGCaaaaatctcaaagttaaagggccagttcgcatgccaacaaagactttgcgcattactactcgcaagaccccttgcggtgaagggtctaaaacatgggaccgcttccaaatgcgcattcataagcgcctgatcgatctccactcaccatccgagattgtgaaacagattacttcaatttccattgagccaggtgtcgagctcattgaatccactgacgctgaaccaatggacactgaaggtcaacaatacactttgTCTAGCGGAGGATCTAGCGGAGG	1_wt_control_peptides	Rps20	35836.0	0.053019310190869515	-1.3373333789506852
2022	0.0	590.0	2020.0	29.0	36.0	590.0	hblOligo43772_Cat1	2022	NM_1184722	1.0	GTTGCACTCTGTTCTCTCCAGCACCTGGGGTCTTCTGACCCTCGCGCTCTCCCAACATTGCCAACAGCCACATCTGGCCAACGCCCTGCAAAGCGCCGCCGCAAATCACCTGCAATGGCTGCCCTTACCCGCGATCCACAGTTCCAAAAACTCCAACAATGGTATCGCGAGCACCGCTCAGAGCTCAATCTGCGCCGCCTCTTTGATGCAAATAAGGATCGCTTTAACCATTTCAGTCTGACACTGAATACCAACTCTAGCGGAGGATCTAGCGGAGG	gttgcactctgttctctccagcacctggggtcttctgaccctcgcgctctcccaacattgccaacagccacatctggccaacgccctgcaaagcgccgccgcaaatcacctgcaatggctgcccttacccgcgatccacagttccaaaaactccaacaatggtatcgcgagcaccgctcagagctcaatctgcgccgcctctttgatgcaaataaggatcgctttaaccatttcagtctgacactgaataccaac		ATCCACCGGTACCATGGCTAGCgttgcactctgttctctccagcacctggggtcttctgaccctcgcgctctcccaacattgccaacagccacatctggccaacgccctgcaaagcgccgccgcaaatcacctgcaatggctgcccttacccgcgatccacagttccaaaaactccaacaatggtatcgcgagcaccgctcagagctcaatctgcgccgcctctttgatgcaaataaggatcgctttaaccatttcagtctgacactgaataccaacTCTAGCGGAGGATCTAGCGGAGG	1_wt_control_peptides	GPI	2610.0	0.2260536398467433	0.31455887920376124
2023	0.0	125.0	2240.0	0.0	9.0	125.0	hblOligo171689_Cat1	2023	NM_1184722	2.0	GATCCACAGTTCCAAAAACTCCAACAATGGTATCGCGAGCACCGCTCAGAGCTCAATCTGCGCCGCCTCTTTGATGCAAATAAGGATCGCTTTAACCATTTCAGTCTGACACTGAATACCAACCACGGTCACATTCTGGTCGACTACTCTAAGAACTTGGTTACTGAAGATGTCATGCGCATGCTTGTGGATCTCGCCAAGAGTCGCGGTGTGGAGGCTGCACGCGAACGCATGTTCAACGGGGAGAAGATTAACTCTAGCGGAGGATCTAGCGGAGG	gatccacagttccaaaaactccaacaatggtatcgcgagcaccgctcagagctcaatctgcgccgcctctttgatgcaaataaggatcgctttaaccatttcagtctgacactgaataccaaccacggtcacattctggtcgactactctaagaacttggttactgaagatgtcatgcgcatgcttgtggatctcgccaagagtcgcggtgtggaggctgcacgcgaacgcatgttcaacggggagaagattaac		ATCCACCGGTACCATGGCTAGCgatccacagttccaaaaactccaacaatggtatcgcgagcaccgctcagagctcaatctgcgccgcctctttgatgcaaataaggatcgctttaaccatttcagtctgacactgaataccaaccacggtcacattctggtcgactactctaagaacttggttactgaagatgtcatgcgcatgcttgtggatctcgccaagagtcgcggtgtggaggctgcacgcgaacgcatgttcaacggggagaagattaacTCTAGCGGAGGATCTAGCGGAGG	1_wt_control_peptides	GPI	2365.0	0.052854122621564484	-1.3406282748475378
2024	0.0	205.0	1280.0	1.0	4.0	205.0	hblOligo43773_Cat1	2024	NM_1184722	3.0	CTGGTCGACTACTCTAAGAACTTGGTTACTGAAGATGTCATGCGCATGCTTGTGGATCTCGCCAAGAGTCGCGGTGTGGAGGCTGCACGCGAACGCATGTTCAACGGGGAGAAGATTAACTACACTGAAGGTCGCGCCGTGCTTCACGTTGCCTTGCGCAACCGCAGCAACACTCCTATTCTCGTGGATGGCAAGGATGTCATGCCTGAAGTGAATAAGGTCTTGGATAAGATGAAAAGTTTTTGCCAAGGCCCTTCTAGCGGAGGATCTAGCGGAGG	ctggtcgactactctaagaacttggttactgaagatgtcatgcgcatgcttgtggatctcgccaagagtcgcggtgtggaggctgcacgcgaacgcatgttcaacggggagaagattaactacactgaaggtcgcgccgtgcttcacgttgccttgcgcaaccgcagcaacactcctattctcgtggatggcaaggatgtcatgcctgaagtgaataaggtcttggataagatgaaaagtttttgccaaggccct		ATCCACCGGTACCATGGCTAGCctggtcgactactctaagaacttggttactgaagatgtcatgcgcatgcttgtggatctcgccaagagtcgcggtgtggaggctgcacgcgaacgcatgttcaacggggagaagattaactacactgaaggtcgcgccgtgcttcacgttgccttgcgcaaccgcagcaacactcctattctcgtggatggcaaggatgtcatgcctgaagtgaataaggtcttggataagatgaaaagtttttgccaaggccctTCTAGCGGAGGATCTAGCGGAGG	1_wt_control_peptides	GPI	1485.0	0.13804713804713806	-0.28631624507600795
2026	0.0	158.0	3970.0	1.0	15.0	158.0	hblOligo43774_Cat1	2026	NM_1184722	5.0	GCCCTCAAGCCATATAGTAGCGGCGGCCCACGCGTGTGGTACGTTAGCAACATTGATGGCACTCACATTGCTAAAACACTCGCACAACTCAACCCTGAGTCCTCCCTGTTCATTATCGCTTCCAAGACATTTACCACTCAAGAAACAATTACAAACGCAGAGACTGCAAAGGAATGGTTCCTCCAGGCCGCAAAAGATCCTAGTGCCGTCGCTAAGCACTTTGTTGCTCTTAGCACTAACACTACAAAGGTGAAGTCTAGCGGAGGATCTAGCGGAGG	gccctcaagccatatagtagcggcggcccacgcgtgtggtacgttagcaacattgatggcactcacattgctaaaacactcgcacaactcaaccctgagtcctccctgttcattatcgcttccaagacatttaccactcaagaaacaattacaaacgcagagactgcaaaggaatggttcctccaggccgcaaaagatcctagtgccgtcgctaagcactttgttgctcttagcactaacactacaaaggtgaag		ATCCACCGGTACCATGGCTAGCgccctcaagccatatagtagcggcggcccacgcgtgtggtacgttagcaacattgatggcactcacattgctaaaacactcgcacaactcaaccctgagtcctccctgttcattatcgcttccaagacatttaccactcaagaaacaattacaaacgcagagactgcaaaggaatggttcctccaggccgcaaaagatcctagtgccgtcgctaagcactttgttgctcttagcactaacactacaaaggtgaagTCTAGCGGAGGATCTAGCGGAGG	1_wt_control_peptides	GPI	4128.0	0.03827519379844961	-1.6786372079550227
2027	0.0	718.0	1534.0	138.0	5.0	718.0	hblOligo171691_Cat1	2027	NM_1184722	6.0	ACTCAAGAAACAATTACAAACGCAGAGACTGCAAAGGAATGGTTCCTCCAGGCCGCAAAAGATCCTAGTGCCGTCGCTAAGCACTTTGTTGCTCTTAGCACTAACACTACAAAGGTGAAGGAGTTTGGGATCGACCCTCAAAATATGTTTGAGTTCTGGGACTGGGTTGGTGGGCGCTACAGTTTGTGGAGCGCCATCGGGCTGTCTATCGCATTGCATGTTGGTTTCGACAATTTTGAGCAGCTGCTTAGTGGCTCTAGCGGAGGATCTAGCGGAGG	actcaagaaacaattacaaacgcagagactgcaaaggaatggttcctccaggccgcaaaagatcctagtgccgtcgctaagcactttgttgctcttagcactaacactacaaaggtgaaggagtttgggatcgaccctcaaaatatgtttgagttctgggactgggttggtgggcgctacagtttgtggagcgccatcgggctgtctatcgcattgcatgttggtttcgacaattttgagcagctgcttagtggc		ATCCACCGGTACCATGGCTAGCactcaagaaacaattacaaacgcagagactgcaaaggaatggttcctccaggccgcaaaagatcctagtgccgtcgctaagcactttgttgctcttagcactaacactacaaaggtgaaggagtttgggatcgaccctcaaaatatgtttgagttctgggactgggttggtgggcgctacagtttgtggagcgccatcgggctgtctatcgcattgcatgttggtttcgacaattttgagcagctgcttagtggcTCTAGCGGAGGATCTAGCGGAGG	1_wt_control_peptides	GPI	2252.0	0.3188277087033748	0.7861247198202694
2028	0.0	1384.0	8265.0	4.0	20.0	1384.0	hblOligo43775_Cat1	2028	NM_1184722	7.0	CCTCAAAATATGTTTGAGTTCTGGGACTGGGTTGGTGGGCGCTACAGTTTGTGGAGCGCCATCGGGCTGTCTATCGCATTGCATGTTGGTTTCGACAATTTTGAGCAGCTGCTTAGTGGCGCCCACTGGATGGACCAACATTTCCGCACTACCCCATTGGAGAAGAACGCTCCTGTGTTGCTTGCCCTGTTGGGCATCTGGTATATCAACTGTTTCGGTTGCGAGACTCATGCTATGTTGCCTTACGATCAGTACTCTAGCGGAGGATCTAGCGGAGG	cctcaaaatatgtttgagttctgggactgggttggtgggcgctacagtttgtggagcgccatcgggctgtctatcgcattgcatgttggtttcgacaattttgagcagctgcttagtggcgcccactggatggaccaacatttccgcactaccccattggagaagaacgctcctgtgttgcttgccctgttgggcatctggtatatcaactgtttcggttgcgagactcatgctatgttgccttacgatcagtac		ATCCACCGGTACCATGGCTAGCcctcaaaatatgtttgagttctgggactgggttggtgggcgctacagtttgtggagcgccatcgggctgtctatcgcattgcatgttggtttcgacaattttgagcagctgcttagtggcgcccactggatggaccaacatttccgcactaccccattggagaagaacgctcctgtgttgcttgccctgttgggcatctggtatatcaactgtttcggttgcgagactcatgctatgttgccttacgatcagtacTCTAGCGGAGGATCTAGCGGAGG	1_wt_control_peptides	GPI	9649.0	0.1434345528033993	-0.24176274137826304
2029	0.0	5.0	72.0	0.0	0.0	5.0	hblOligo171692_Cat1	2029	NM_1184722	8.0	CAACATTTCCGCACTACCCCATTGGAGAAGAACGCTCCTGTGTTGCTTGCCCTGTTGGGCATCTGGTATATCAACTGTTTCGGTTGCGAGACTCATGCTATGTTGCCTTACGATCAGTACCTCCACCGCTTTGCTGCCTACTTTCAACAGGGGGACATGGAGTCCAATGGGAAATATATTACCAAGTCAGGCACTCGCGTCGACCACCAAACAGGTCCAATCGTGTGGGGTGAACCAGGTACAAATGGCCAACATTCTAGCGGAGGATCTAGCGGAGG	caacatttccgcactaccccattggagaagaacgctcctgtgttgcttgccctgttgggcatctggtatatcaactgtttcggttgcgagactcatgctatgttgccttacgatcagtacctccaccgctttgctgcctactttcaacagggggacatggagtccaatgggaaatatattaccaagtcaggcactcgcgtcgaccaccaaacaggtccaatcgtgtggggtgaaccaggtacaaatggccaacat		ATCCACCGGTACCATGGCTAGCcaacatttccgcactaccccattggagaagaacgctcctgtgttgcttgccctgttgggcatctggtatatcaactgtttcggttgcgagactcatgctatgttgccttacgatcagtacctccaccgctttgctgcctactttcaacagggggacatggagtccaatgggaaatatattaccaagtcaggcactcgcgtcgaccaccaaacaggtccaatcgtgtggggtgaaccaggtacaaatggccaacatTCTAGCGGAGGATCTAGCGGAGG	1_wt_control_peptides	GPI	77.0	0.06493506493506493	-1.1219390738827086
2030	0.0	0.0	70.0	0.0	0.0	0.0	hblOligo43776_Cat1	2030	NM_1184722	9.0	GCCTACTTTCAACAGGGGGACATGGAGTCCAATGGGAAATATATTACCAAGTCAGGCACTCGCGTCGACCACCAAACAGGTCCAATCGTGTGGGGTGAACCAGGTACAAATGGCCAACATGCATTTTATCAACTCATTCACCAGGGTACTAAGATGATTCCTTGCGATTTCCTTATCCCAGTTCAGACACAGCACCCTATCCGCAAAGGTCTCCATCATAAAATCCTTCTGGCCAATTTTCTGGCCCAAACAGAGTCTAGCGGAGGATCTAGCGGAGG	gcctactttcaacagggggacatggagtccaatgggaaatatattaccaagtcaggcactcgcgtcgaccaccaaacaggtccaatcgtgtggggtgaaccaggtacaaatggccaacatgcattttatcaactcattcaccagggtactaagatgattccttgcgatttccttatcccagttcagacacagcaccctatccgcaaaggtctccatcataaaatccttctggccaattttctggcccaaacagag		ATCCACCGGTACCATGGCTAGCgcctactttcaacagggggacatggagtccaatgggaaatatattaccaagtcaggcactcgcgtcgaccaccaaacaggtccaatcgtgtggggtgaaccaggtacaaatggccaacatgcattttatcaactcattcaccagggtactaagatgattccttgcgatttccttatcccagttcagacacagcaccctatccgcaaaggtctccatcataaaatccttctggccaattttctggcccaaacagagTCTAGCGGAGGATCTAGCGGAGG	1_wt_control_peptides	GPI	70.0	0.0
2031	0.0	26.0	38.0	0.0	0.0	26.0	hblOligo171693_Cat1	2031	NM_1184722	10.0	ATTCACCAGGGTACTAAGATGATTCCTTGCGATTTCCTTATCCCAGTTCAGACACAGCACCCTATCCGCAAAGGTCTCCATCATAAAATCCTTCTGGCCAATTTTCTGGCCCAAACAGAGGCACTTATGCGCGGCAAAAGCACAGAGGAAGCACGCAAGGAGCTCCAGGCAGCCGGGAAGTCCCCAGAAGACCTTGAGCGCCTGCTGCCTCATAAGGTGTTTGAGGGTAACCGCCCTACAAATTCTATTGTGTTTTCTAGCGGAGGATCTAGCGGAGG	attcaccagggtactaagatgattccttgcgatttccttatcccagttcagacacagcaccctatccgcaaaggtctccatcataaaatccttctggccaattttctggcccaaacagaggcacttatgcgcggcaaaagcacagaggaagcacgcaaggagctccaggcagccgggaagtccccagaagaccttgagcgcctgctgcctcataaggtgtttgagggtaaccgccctacaaattctattgtgttt		ATCCACCGGTACCATGGCTAGCattcaccagggtactaagatgattccttgcgatttccttatcccagttcagacacagcaccctatccgcaaaggtctccatcataaaatccttctggccaattttctggcccaaacagaggcacttatgcgcggcaaaagcacagaggaagcacgcaaggagctccaggcagccgggaagtccccagaagaccttgagcgcctgctgcctcataaggtgtttgagggtaaccgccctacaaattctattgtgtttTCTAGCGGAGGATCTAGCGGAGG	1_wt_control_peptides	GPI	64.0	0.40625	1.1657995109943429
2033	0.0	49.0	70.0	0.0	0.0	49.0	hblOligo171694_Cat1	2033	NM_1184722	12.0	ACAAATTCTATTGTGTTTACTAAACTCACACCTTTTATGTTGGGTGCACTTGTCGCTATGTACGAACATAAGATCTTCGTGCAAGGCATTATTTGGGATATTAATAGTTTCGATCAATGGGGCGTTGAGCTTGGCAAACAACTTGCTAAGAAAATCGAGCCTGAGTTGGACGGCTCAGCACAAGTGACCTCCCATGACGCAAGCACAAACGGGCTGATCAACTTTATTAAGCAACAACGCGAGGCCCGCGTGCAGTCTAGCGGAGGATCTAGCGGAGG	acaaattctattgtgtttactaaactcacaccttttatgttgggtgcacttgtcgctatgtacgaacataagatcttcgtgcaaggcattatttgggatattaatagtttcgatcaatggggcgttgagcttggcaaacaacttgctaagaaaatcgagcctgagttggacggctcagcacaagtgacctcccatgacgcaagcacaaacgggctgatcaactttattaagcaacaacgcgaggcccgcgtgcag		ATCCACCGGTACCATGGCTAGCacaaattctattgtgtttactaaactcacaccttttatgttgggtgcacttgtcgctatgtacgaacataagatcttcgtgcaaggcattatttgggatattaatagtttcgatcaatggggcgttgagcttggcaaacaacttgctaagaaaatcgagcctgagttggacggctcagcacaagtgacctcccatgacgcaagcacaaacgggctgatcaactttattaagcaacaacgcgaggcccgcgtgcagTCTAGCGGAGGATCTAGCGGAGG	1_wt_control_peptides	GPI	119.0	0.4117647058823529	1.1886141887605142
2491	0.0	2365.0	2523.0	68.0	12.0	2365.0	hblOligo99746_Cat1	2491	NM_12423	1.0	GCAGAAGTTCAAGTGCTCGTTTTGGATGGTCGCGGTCATTTGCTGGGTCGCTTGGCCGCCATCGTTGCAAAACAAGTCCTGCTGGGGCGCAAAGTGGTTGTGGTCCGCTGCGAAGGGATCAACATTTCTGGCAACTTCTATCGCAATAAGCTGAAGTACCTTGCTTTTTTGCGCAAGCGCATGAACACCAACCCTTCCCGCGGTCCTTATCACTTTCGCGCACCTAGTCGCATTTTCTGGCGCACTGTTCGCGGTTCTAGCGGAGGATCTAGCGGAGG	gcagaagttcaagtgctcgttttggatggtcgcggtcatttgctgggtcgcttggccgccatcgttgcaaaacaagtcctgctggggcgcaaagtggttgtggtccgctgcgaagggatcaacatttctggcaacttctatcgcaataagctgaagtaccttgcttttttgcgcaagcgcatgaacaccaacccttcccgcggtccttatcactttcgcgcacctagtcgcattttctggcgcactgttcgcggt		ATCCACCGGTACCATGGCTAGCgcagaagttcaagtgctcgttttggatggtcgcggtcatttgctgggtcgcttggccgccatcgttgcaaaacaagtcctgctggggcgcaaagtggttgtggtccgctgcgaagggatcaacatttctggcaacttctatcgcaataagctgaagtaccttgcttttttgcgcaagcgcatgaacaccaacccttcccgcggtccttatcactttcgcgcacctagtcgcattttctggcgcactgttcgcggtTCTAGCGGAGGATCTAGCGGAGG	1_wt_control_peptides	Rpl13a	4888.0	0.4838379705400982	1.480618484984222
2492	0.0	8.0	729.0	0.0	2.0	8.0	hblOligo222263_Cat1	2492	NM_12423	2.0	AACTTCTATCGCAATAAGCTGAAGTACCTTGCTTTTTTGCGCAAGCGCATGAACACCAACCCTTCCCGCGGTCCTTATCACTTTCGCGCACCTAGTCGCATTTTCTGGCGCACTGTTCGCGGTATGTTGCCTCATAAGACTAAACGCGGGCAAGCCGCACTGGATCGCCTCAAGGTCTTTGACGGCATCCCACCACCTTATGACAAGAAAAAACGCATGGTTGTCCCAGCCGCACTCAAGGTCGTTCGCCTGAAGTCTAGCGGAGGATCTAGCGGAGG	aacttctatcgcaataagctgaagtaccttgcttttttgcgcaagcgcatgaacaccaacccttcccgcggtccttatcactttcgcgcacctagtcgcattttctggcgcactgttcgcggtatgttgcctcataagactaaacgcgggcaagccgcactggatcgcctcaaggtctttgacggcatcccaccaccttatgacaagaaaaaacgcatggttgtcccagccgcactcaaggtcgttcgcctgaag		ATCCACCGGTACCATGGCTAGCaacttctatcgcaataagctgaagtaccttgcttttttgcgcaagcgcatgaacaccaacccttcccgcggtccttatcactttcgcgcacctagtcgcattttctggcgcactgttcgcggtatgttgcctcataagactaaacgcgggcaagccgcactggatcgcctcaaggtctttgacggcatcccaccaccttatgacaagaaaaaacgcatggttgtcccagccgcactcaaggtcgttcgcctgaagTCTAGCGGAGGATCTAGCGGAGG	1_wt_control_peptides	Rpl13a	737.0	0.010854816824966078	-2.9669430576295754
3008	0.0	2.0	73.0	0.0	0.0	2.0	hblOligo32549_Cat1	3008	NM_1402	1.0	GGCAAAGAAAAAACCCACATTAATATCGTTGTGATCGGCCACGTTGATTCCGGGAAATCCACTACCACAGGGCATCTTATCTACAAATGCGGTGGCATTGATAAGCGCACAATCGAAAAATTCGAGAAGGAGGCTGCCGAAATGGGCAAAGGTTCATTTAAGTATGCCTGGGTTCTTGACAAGTTGAAAGCTGAGCGCGAACGCGGTATTACTATTGACATTTCACTCTGGAAGTTCGAAACTTCAAAGTACTATTCTAGCGGAGGATCTAGCGGAGG	ggcaaagaaaaaacccacattaatatcgttgtgatcggccacgttgattccgggaaatccactaccacagggcatcttatctacaaatgcggtggcattgataagcgcacaatcgaaaaattcgagaaggaggctgccgaaatgggcaaaggttcatttaagtatgcctgggttcttgacaagttgaaagctgagcgcgaacgcggtattactattgacatttcactctggaagttcgaaacttcaaagtactat		ATCCACCGGTACCATGGCTAGCggcaaagaaaaaacccacattaatatcgttgtgatcggccacgttgattccgggaaatccactaccacagggcatcttatctacaaatgcggtggcattgataagcgcacaatcgaaaaattcgagaaggaggctgccgaaatgggcaaaggttcatttaagtatgcctgggttcttgacaagttgaaagctgagcgcgaacgcggtattactattgacatttcactctggaagttcgaaacttcaaagtactatTCTAGCGGAGGATCTAGCGGAGG	1_wt_control_peptides	TBP	75.0	0.02666666666666667	-2.052023127889199
3011	0.0	4.0	42.0	0.0	0.0	4.0	hblOligo161358_Cat1	3011	NM_1402	4.0	CATGCACTCCTCGCTTACACACTCGGGGTGAAACAACTTATCGTCGGTGTGAATAAAATGGACAGTACTGAACCTCCTTACAGTCAAAAGCGCTACGAAGAGATTGTGAAGGAGGTGTCAACTTACATTAAGAAAATTGGCTACAATCCTGATACCGTGGCTTTTGTTCCAATTTCTGGCTGGAATGGCGACAATATGTTGGAACCATCCGCCAATATGCCATGGTTCAAAGGCTGGAAGGTCACACGCAAAGATTCTAGCGGAGGATCTAGCGGAGG	catgcactcctcgcttacacactcggggtgaaacaacttatcgtcggtgtgaataaaatggacagtactgaacctccttacagtcaaaagcgctacgaagagattgtgaaggaggtgtcaacttacattaagaaaattggctacaatcctgataccgtggcttttgttccaatttctggctggaatggcgacaatatgttggaaccatccgccaatatgccatggttcaaaggctggaaggtcacacgcaaagat		ATCCACCGGTACCATGGCTAGCcatgcactcctcgcttacacactcggggtgaaacaacttatcgtcggtgtgaataaaatggacagtactgaacctccttacagtcaaaagcgctacgaagagattgtgaaggaggtgtcaacttacattaagaaaattggctacaatcctgataccgtggcttttgttccaatttctggctggaatggcgacaatatgttggaaccatccgccaatatgccatggttcaaaggctggaaggtcacacgcaaagatTCTAGCGGAGGATCTAGCGGAGG	1_wt_control_peptides	TBP	46.0	0.08695652173913043	-0.806086124464231
3012	0.0	482.0	662.0	0.0	6.0	482.0	hblOligo32551_Cat1	3012	NM_1402	5.0	ATTGGCTACAATCCTGATACCGTGGCTTTTGTTCCAATTTCTGGCTGGAATGGCGACAATATGTTGGAACCATCCGCCAATATGCCATGGTTCAAAGGCTGGAAGGTCACACGCAAAGATGGGAATGCTTCAGGGACAACACTCCTGGAGGCCCTTGATTGTATTCTCCCACCTACCCGCCCTACTGATAAACCACTCCGCCTTCCTCTGCAGGACGTCTATAAAATTGGTGGTATCGGCACAGTGCCTGTTGGTTCTAGCGGAGGATCTAGCGGAGG	attggctacaatcctgataccgtggcttttgttccaatttctggctggaatggcgacaatatgttggaaccatccgccaatatgccatggttcaaaggctggaaggtcacacgcaaagatgggaatgcttcagggacaacactcctggaggcccttgattgtattctcccacctacccgccctactgataaaccactccgccttcctctgcaggacgtctataaaattggtggtatcggcacagtgcctgttggt		ATCCACCGGTACCATGGCTAGCattggctacaatcctgataccgtggcttttgttccaatttctggctggaatggcgacaatatgttggaaccatccgccaatatgccatggttcaaaggctggaaggtcacacgcaaagatgggaatgcttcagggacaacactcctggaggcccttgattgtattctcccacctacccgccctactgataaaccactccgccttcctctgcaggacgtctataaaattggtggtatcggcacagtgcctgttggtTCTAGCGGAGGATCTAGCGGAGG	1_wt_control_peptides	TBP	1144.0	0.42132867132867136	1.2279676908128387
3014	0.0	871.0	5027.0	2.0	25.0	871.0	hblOligo32552_Cat1	3014	NM_1402	7.0	GTCCTGAAACCAGGTATGGTTGTCACCTTCGCCCCTGTGAACGTGACCACAGAGGTGAAGTCCGTCGAAATGCATCATGAGGCCCTGTCCGAGGCATTGCCAGGTGACAACGTTGGCTTTAATGTCAAAAATGTTAGCGTCAAAGATGTTCGCCGCGGTAATGTTGCTGGTGACAGTAAGAATGATCCACCTATGGAGGCAGCTGGTTTCACCGCCCAGGTCATTATTTTGAACCACCCTGGGCAGATTTCTGCATCTAGCGGAGGATCTAGCGGAGG	gtcctgaaaccaggtatggttgtcaccttcgcccctgtgaacgtgaccacagaggtgaagtccgtcgaaatgcatcatgaggccctgtccgaggcattgccaggtgacaacgttggctttaatgtcaaaaatgttagcgtcaaagatgttcgccgcggtaatgttgctggtgacagtaagaatgatccacctatggaggcagctggtttcaccgcccaggtcattattttgaaccaccctgggcagatttctgca		ATCCACCGGTACCATGGCTAGCgtcctgaaaccaggtatggttgtcaccttcgcccctgtgaacgtgaccacagaggtgaagtccgtcgaaatgcatcatgaggccctgtccgaggcattgccaggtgacaacgttggctttaatgtcaaaaatgttagcgtcaaagatgttcgccgcggtaatgttgctggtgacagtaagaatgatccacctatggaggcagctggtttcaccgcccaggtcattattttgaaccaccctgggcagatttctgcaTCTAGCGGAGGATCTAGCGGAGG	1_wt_control_peptides	TBP	5898.0	0.14767717870464564	-0.2076475541408258
3015	0.0	115.0	773.0	0.0	1.0	115.0	hblOligo161360_Cat1	3015	NM_1402	8.0	AGCGTCAAAGATGTTCGCCGCGGTAATGTTGCTGGTGACAGTAAGAATGATCCACCTATGGAGGCAGCTGGTTTCACCGCCCAGGTCATTATTTTGAACCACCCTGGGCAGATTTCTGCAGGGTACGCTCCAGTCCTCGATTGCCACACCGCTCACATCGCTTGCAAATTTGCTGAACTTAAGGAAAAAATTGACCGCCGCAGCGGTAAGAAATTGGAAGATGGTCCAAAATTCTTGAAAAGTGGGGATGCTGCATCTAGCGGAGGATCTAGCGGAGG	agcgtcaaagatgttcgccgcggtaatgttgctggtgacagtaagaatgatccacctatggaggcagctggtttcaccgcccaggtcattattttgaaccaccctgggcagatttctgcagggtacgctccagtcctcgattgccacaccgctcacatcgcttgcaaatttgctgaacttaaggaaaaaattgaccgccgcagcggtaagaaattggaagatggtccaaaattcttgaaaagtggggatgctgca		ATCCACCGGTACCATGGCTAGCagcgtcaaagatgttcgccgcggtaatgttgctggtgacagtaagaatgatccacctatggaggcagctggtttcaccgcccaggtcattattttgaaccaccctgggcagatttctgcagggtacgctccagtcctcgattgccacaccgctcacatcgcttgcaaatttgctgaacttaaggaaaaaattgaccgccgcagcggtaagaaattggaagatggtccaaaattcttgaaaagtggggatgctgcaTCTAGCGGAGGATCTAGCGGAGG	1_wt_control_peptides	TBP	888.0	0.12950450450450451	-0.3600577875249251
3016	0.0	333.0	479.0	0.0	1.0	333.0	hblOligo32553_Cat1	3016	NM_1402	9.0	CTCGATTGCCACACCGCTCACATCGCTTGCAAATTTGCTGAACTTAAGGAAAAAATTGACCGCCGCAGCGGTAAGAAATTGGAAGATGGTCCAAAATTCTTGAAAAGTGGGGATGCTGCAATTGTCGATATGGTTCCAGGCAAACCAATGTGTGTGGAGTCCTTTTCCGACTATCCACCTCTGGGTCGCTTCGCTGTGCGCGACATGCGCCAAACAGTGGCTGTTGGTGTTATCAAAGCTGTGGACAAAAAAGCTTCTAGCGGAGGATCTAGCGGAGG	ctcgattgccacaccgctcacatcgcttgcaaatttgctgaacttaaggaaaaaattgaccgccgcagcggtaagaaattggaagatggtccaaaattcttgaaaagtggggatgctgcaattgtcgatatggttccaggcaaaccaatgtgtgtggagtccttttccgactatccacctctgggtcgcttcgctgtgcgcgacatgcgccaaacagtggctgttggtgttatcaaagctgtggacaaaaaagct		ATCCACCGGTACCATGGCTAGCctcgattgccacaccgctcacatcgcttgcaaatttgctgaacttaaggaaaaaattgaccgccgcagcggtaagaaattggaagatggtccaaaattcttgaaaagtggggatgctgcaattgtcgatatggttccaggcaaaccaatgtgtgtggagtccttttccgactatccacctctgggtcgcttcgctgtgcgcgacatgcgccaaacagtggctgttggtgttatcaaagctgtggacaaaaaagctTCTAGCGGAGGATCTAGCGGAGG	1_wt_control_peptides	TBP	812.0	0.4100985221674877	1.1817310252687754
3017	0.0	1484.0	860.0	1.0	7.0	1484.0	hblOligo161361_Cat1	3017	NM_1402	10.0	AAAATTGACCGCCGCAGCGGTAAGAAATTGGAAGATGGTCCAAAATTCTTGAAAAGTGGGGATGCTGCAATTGTCGATATGGTTCCAGGCAAACCAATGTGTGTGGAGTCCTTTTCCGACTATCCACCTCTGGGTCGCTTCGCTGTGCGCGACATGCGCCAAACAGTGGCTGTTGGTGTTATCAAAGCTGTGGACAAAAAAGCTGCTGGGGCCGGCAAGGTCACTAAGTCCGCACAAAAAGCTCAGAAAGCAAAGTCTAGCGGAGGATCTAGCGGAGG	aaaattgaccgccgcagcggtaagaaattggaagatggtccaaaattcttgaaaagtggggatgctgcaattgtcgatatggttccaggcaaaccaatgtgtgtggagtccttttccgactatccacctctgggtcgcttcgctgtgcgcgacatgcgccaaacagtggctgttggtgttatcaaagctgtggacaaaaaagctgctggggccggcaaggtcactaagtccgcacaaaaagctcagaaagcaaag		ATCCACCGGTACCATGGCTAGCaaaattgaccgccgcagcggtaagaaattggaagatggtccaaaattcttgaaaagtggggatgctgcaattgtcgatatggttccaggcaaaccaatgtgtgtggagtccttttccgactatccacctctgggtcgcttcgctgtgcgcgacatgcgccaaacagtggctgttggtgttatcaaagctgtggacaaaaaagctgctggggccggcaaggtcactaagtccgcacaaaaagctcagaaagcaaagTCTAGCGGAGGATCTAGCGGAGG	1_wt_control_peptides	TBP	2344.0	0.6331058020477816	2.0908531671790187
3049	0.0	385.0	326.0	0.0	2.0	385.0	hblOligo21799_Cat1	3049	NM_14453	1.0	GATCTGCTCTTTGGCCGCCGCAAAACCCCAGAGGAGCTCTTGCGCCAAAATCAACGCGCTCTGAACCGCGCCATGCGCGAACTCGATCGCGAGCGCCAAAAGTTGGAAACACAAGAAAAAAAGATCATCGCAGATATTAAAAAAATGGCAAAGCAAGGTCAGATGGATGCTGTGCGCATTATGGCTAAGGATCTGGTTCGCACCCGCCGCTACGTTCGCAAATTCGTCCTCATGCGCGCCAATATCCAGGCCGTCTCTAGCGGAGGATCTAGCGGAGG	gatctgctctttggccgccgcaaaaccccagaggagctcttgcgccaaaatcaacgcgctctgaaccgcgccatgcgcgaactcgatcgcgagcgccaaaagttggaaacacaagaaaaaaagatcatcgcagatattaaaaaaatggcaaagcaaggtcagatggatgctgtgcgcattatggctaaggatctggttcgcacccgccgctacgttcgcaaattcgtcctcatgcgcgccaatatccaggccgtc		ATCCACCGGTACCATGGCTAGCgatctgctctttggccgccgcaaaaccccagaggagctcttgcgccaaaatcaacgcgctctgaaccgcgccatgcgcgaactcgatcgcgagcgccaaaagttggaaacacaagaaaaaaagatcatcgcagatattaaaaaaatggcaaagcaaggtcagatggatgctgtgcgcattatggctaaggatctggttcgcacccgccgctacgttcgcaaattcgtcctcatgcgcgccaatatccaggccgtcTCTAGCGGAGGATCTAGCGGAGG	1_wt_control_peptides	CHMP2A	711.0	0.5414908579465542	1.7116350856203233
3050	0.0	4.0	54.0	0.0	0.0	4.0	hblOligo151425_Cat1	3050	NM_14453	2.0	GATATTAAAAAAATGGCAAAGCAAGGTCAGATGGATGCTGTGCGCATTATGGCTAAGGATCTGGTTCGCACCCGCCGCTACGTTCGCAAATTCGTCCTCATGCGCGCCAATATCCAGGCCGTCAGCTTGAAAATTCAAACACTGAAGTCAAATAATAGTATGGCCCAGGCAATGAAAGGCGTCACCAAGGCTATGGGCACAATGAATCGCCAACTCAAGCTGCCTCAGATTCAGAAAATTATGATGGAATTTGAATCTAGCGGAGGATCTAGCGGAGG	gatattaaaaaaatggcaaagcaaggtcagatggatgctgtgcgcattatggctaaggatctggttcgcacccgccgctacgttcgcaaattcgtcctcatgcgcgccaatatccaggccgtcagcttgaaaattcaaacactgaagtcaaataatagtatggcccaggcaatgaaaggcgtcaccaaggctatgggcacaatgaatcgccaactcaagctgcctcagattcagaaaattatgatggaatttgaa		ATCCACCGGTACCATGGCTAGCgatattaaaaaaatggcaaagcaaggtcagatggatgctgtgcgcattatggctaaggatctggttcgcacccgccgctacgttcgcaaattcgtcctcatgcgcgccaatatccaggccgtcagcttgaaaattcaaacactgaagtcaaataatagtatggcccaggcaatgaaaggcgtcaccaaggctatgggcacaatgaatcgccaactcaagctgcctcagattcagaaaattatgatggaatttgaaTCTAGCGGAGGATCTAGCGGAGG	1_wt_control_peptides	CHMP2A	58.0	0.06896551724137931	-1.0574005527451371
5984	0.0	3315.0	7036.0	3.0	36.0	3315.0	hblOligo13109_Cat1	5984	NM_20154	1.0	GCTGCAGCACTTTGGGGCTTTTTCCCAGTTCTCCTGCTTCTGCTGCTGTCAGGTGACGTGCAATCCAGCGAGGTTCCTGGCGCCGCTGCAGAAGGTTCAGGGGGTTCCGGCGTCGGTATCGGTGACCGCTTTAAAATCGAAGGGCGCGCCGTCGTCCCTGGGGTGAAGCCTCAGGACTGGATCAGCGCAGCACGCGTGTTGGTGGATGGGGAGGAGCATGTGGGTTTCTTGAAAACTGACGGCTCATTTGTTGTTTCTAGCGGAGGATCTAGCGGAGG	gctgcagcactttggggctttttcccagttctcctgcttctgctgctgtcaggtgacgtgcaatccagcgaggttcctggcgccgctgcagaaggttcagggggttccggcgtcggtatcggtgaccgctttaaaatcgaagggcgcgccgtcgtccctggggtgaagcctcaggactggatcagcgcagcacgcgtgttggtggatggggaggagcatgtgggtttcttgaaaactgacggctcatttgttgtt		ATCCACCGGTACCATGGCTAGCgctgcagcactttggggctttttcccagttctcctgcttctgctgctgtcaggtgacgtgcaatccagcgaggttcctggcgccgctgcagaaggttcagggggttccggcgtcggtatcggtgaccgctttaaaatcgaagggcgcgccgtcgtccctggggtgaagcctcaggactggatcagcgcagcacgcgtgttggtggatggggaggagcatgtgggtttcttgaaaactgacggctcatttgttgttTCTAGCGGAGGATCTAGCGGAGG	1_wt_control_peptides	EMC7	10351.0	0.3202589121823978	0.7927069294617606
5985	0.0	8359.0	27768.0	58.0	236.0	8359.0	hblOligo143564_Cat1	5985	NM_20154	2.0	AAAATCGAAGGGCGCGCCGTCGTCCCTGGGGTGAAGCCTCAGGACTGGATCAGCGCAGCACGCGTGTTGGTGGATGGGGAGGAGCATGTGGGTTTCTTGAAAACTGACGGCTCATTTGTTGTTCACGATATCCCAAGCGGCAGCTACGTGGTCGAAGTCGTGAGCCCAGCTTACCGCTTTGATCCTGTCCGCGTCGACATTACTAGCAAAGGGAAGATGCGCGCTCGCTACGTGAACTATATTAAGACCAGCGAATCTAGCGGAGGATCTAGCGGAGG	aaaatcgaagggcgcgccgtcgtccctggggtgaagcctcaggactggatcagcgcagcacgcgtgttggtggatggggaggagcatgtgggtttcttgaaaactgacggctcatttgttgttcacgatatcccaagcggcagctacgtggtcgaagtcgtgagcccagcttaccgctttgatcctgtccgcgtcgacattactagcaaagggaagatgcgcgctcgctacgtgaactatattaagaccagcgaa		ATCCACCGGTACCATGGCTAGCaaaatcgaagggcgcgccgtcgtccctggggtgaagcctcaggactggatcagcgcagcacgcgtgttggtggatggggaggagcatgtgggtttcttgaaaactgacggctcatttgttgttcacgatatcccaagcggcagctacgtggtcgaagtcgtgagcccagcttaccgctttgatcctgtccgcgtcgacattactagcaaagggaagatgcgcgctcgctacgtgaactatattaagaccagcgaaTCTAGCGGAGGATCTAGCGGAGG	1_wt_control_peptides	EMC7	36127.0	0.2313781935948183	0.34474365685678054
5986	0.0	3389.0	7285.0	2.0	28.0	3389.0	hblOligo13110_Cat1	5986	NM_20154	3.0	AGCGGCAGCTACGTGGTCGAAGTCGTGAGCCCAGCTTACCGCTTTGATCCTGTCCGCGTCGACATTACTAGCAAAGGGAAGATGCGCGCTCGCTACGTGAACTATATTAAGACCAGCGAAGTCGTGCGCCTTCCATACCCTTTGCAGATGAAGTCCTCAGGTCCACCAAGTTATTTCATCAAGCGCGAAAGTTGGGGCTGGACAGATTTCCTCATGAACCCAATGGTCATGATGATGGTTCTGCCACTCCTTATTTCTAGCGGAGGATCTAGCGGAGG	agcggcagctacgtggtcgaagtcgtgagcccagcttaccgctttgatcctgtccgcgtcgacattactagcaaagggaagatgcgcgctcgctacgtgaactatattaagaccagcgaagtcgtgcgccttccataccctttgcagatgaagtcctcaggtccaccaagttatttcatcaagcgcgaaagttggggctggacagatttcctcatgaacccaatggtcatgatgatggttctgccactccttatt		ATCCACCGGTACCATGGCTAGCagcggcagctacgtggtcgaagtcgtgagcccagcttaccgctttgatcctgtccgcgtcgacattactagcaaagggaagatgcgcgctcgctacgtgaactatattaagaccagcgaagtcgtgcgccttccataccctttgcagatgaagtcctcaggtccaccaagttatttcatcaagcgcgaaagttggggctggacagatttcctcatgaacccaatggtcatgatgatggttctgccactccttattTCTAGCGGAGGATCTAGCGGAGG	1_wt_control_peptides	EMC7	10674.0	0.31750046842795576	0.7800065856769927
5987	0.0	0.0	22.0	0.0	0.0	0.0	hblOligo143565_Cat1	5987	NM_20154	4.0	TACCCTTTGCAGATGAAGTCCTCAGGTCCACCAAGTTATTTCATCAAGCGCGAAAGTTGGGGCTGGACAGATTTCCTCATGAACCCAATGGTCATGATGATGGTTCTGCCACTCCTTATTTTCGTTCTTCTTCCTAAGGTCGTCAATACTAGCGATCCAGACATGCGCCGCGAAATGGAACAGTCTATGAACATGCTGAACTCTAACCATGAATTGCCAGATGTCAGCGAGTTTATGACTCGCCTGTTTTCCTCATCTAGCGGAGGATCTAGCGGAGG	taccctttgcagatgaagtcctcaggtccaccaagttatttcatcaagcgcgaaagttggggctggacagatttcctcatgaacccaatggtcatgatgatggttctgccactccttattttcgttcttcttcctaaggtcgtcaatactagcgatccagacatgcgccgcgaaatggaacagtctatgaacatgctgaactctaaccatgaattgccagatgtcagcgagtttatgactcgcctgttttcctca		ATCCACCGGTACCATGGCTAGCtaccctttgcagatgaagtcctcaggtccaccaagttatttcatcaagcgcgaaagttggggctggacagatttcctcatgaacccaatggtcatgatgatggttctgccactccttattttcgttcttcttcctaaggtcgtcaatactagcgatccagacatgcgccgcgaaatggaacagtctatgaacatgctgaactctaaccatgaattgccagatgtcagcgagtttatgactcgcctgttttcctcaTCTAGCGGAGGATCTAGCGGAGG	1_wt_control_peptides	EMC7	22.0	0.0
6283	0.0	211.0	544.0	0.0	4.0	211.0	hblOligo92183_Cat1	6283	NM_21130	1.0	GTTAATCCTACAGTCTTTTTTGACATCGCAGTTGATGGTGAACCTTTGGGGCGCGTCTCTTTTGAACTTTTTGCAGACAAGGTTCCTAAGACCGCTGAAAACTTCCGCGCTCTCTCAACTGGCGAAAAAGGCTTTGGTTACAAGGGGAGCTGCTTCCATCGCATCATCCCTGGGTTTATGTGCCAAGGTGGGGACTTTACCCGCCATAACGGGACAGGGGGTAAGTCCATCTACGGGGAGAAATTTGAAGATGAGTCTAGCGGAGGATCTAGCGGAGG	gttaatcctacagtcttttttgacatcgcagttgatggtgaacctttggggcgcgtctcttttgaactttttgcagacaaggttcctaagaccgctgaaaacttccgcgctctctcaactggcgaaaaaggctttggttacaaggggagctgcttccatcgcatcatccctgggtttatgtgccaaggtggggactttacccgccataacgggacagggggtaagtccatctacggggagaaatttgaagatgag		ATCCACCGGTACCATGGCTAGCgttaatcctacagtcttttttgacatcgcagttgatggtgaacctttggggcgcgtctcttttgaactttttgcagacaaggttcctaagaccgctgaaaacttccgcgctctctcaactggcgaaaaaggctttggttacaaggggagctgcttccatcgcatcatccctgggtttatgtgccaaggtggggactttacccgccataacgggacagggggtaagtccatctacggggagaaatttgaagatgagTCTAGCGGAGGATCTAGCGGAGG	1_wt_control_peptides	PPIA	755.0	0.27947019867549666	0.5981980193193702
6284	0.0	15.0	63.0	0.0	0.0	15.0	hblOligo215320_Cat1	6284	NM_21130	2.0	TTTGGTTACAAGGGGAGCTGCTTCCATCGCATCATCCCTGGGTTTATGTGCCAAGGTGGGGACTTTACCCGCCATAACGGGACAGGGGGTAAGTCCATCTACGGGGAGAAATTTGAAGATGAGAATTTTATCCTCAAACATACTGGTCCAGGCATTCTGTCCATGGCCAACGCAGGGCCTAATACCAATGGGAGCCAGTTTTTTATCTGCACAGCAAAGACAGAATGGCTGGATGGCAAGCATGTGGTTTTTGGTTCTAGCGGAGGATCTAGCGGAGG	tttggttacaaggggagctgcttccatcgcatcatccctgggtttatgtgccaaggtggggactttacccgccataacgggacagggggtaagtccatctacggggagaaatttgaagatgagaattttatcctcaaacatactggtccaggcattctgtccatggccaacgcagggcctaataccaatgggagccagttttttatctgcacagcaaagacagaatggctggatggcaagcatgtggtttttggt		ATCCACCGGTACCATGGCTAGCtttggttacaaggggagctgcttccatcgcatcatccctgggtttatgtgccaaggtggggactttacccgccataacgggacagggggtaagtccatctacggggagaaatttgaagatgagaattttatcctcaaacatactggtccaggcattctgtccatggccaacgcagggcctaataccaatgggagccagttttttatctgcacagcaaagacagaatggctggatggcaagcatgtggtttttggtTCTAGCGGAGGATCTAGCGGAGG	1_wt_control_peptides	PPIA	78.0	0.19230769230769232	0.1102046074099241
7397	0.0	269.0	2017.0	3.0	4.0	269.0	hblOligo217192_Cat1	7397	NM_2794	2.0	TGCGTGGGCGAAGCCGGGGACACAGTCCAATTTGCCGAATACATCCAGAAAAATGTCCAATTGTATAAAATGCGCAACGGCTACGAACTTAGCCCAACCGCCGCCGCCAACTTCACCCGCCGCAACTTGGCAGACTGCCTCCGCTCACGCACTCCTTATCATGTGAATCTCCTCTTGGCTGGCTACGATGAGCACGAGGGTCCAGCCTTGTATTATATGGACTACCTGGCTGCCCTCGCTAAAGCACCTTTTGCTTCTAGCGGAGGATCTAGCGGAGG	tgcgtgggcgaagccggggacacagtccaatttgccgaatacatccagaaaaatgtccaattgtataaaatgcgcaacggctacgaacttagcccaaccgccgccgccaacttcacccgccgcaacttggcagactgcctccgctcacgcactccttatcatgtgaatctcctcttggctggctacgatgagcacgagggtccagccttgtattatatggactacctggctgccctcgctaaagcaccttttgct		ATCCACCGGTACCATGGCTAGCtgcgtgggcgaagccggggacacagtccaatttgccgaatacatccagaaaaatgtccaattgtataaaatgcgcaacggctacgaacttagcccaaccgccgccgccaacttcacccgccgcaacttggcagactgcctccgctcacgcactccttatcatgtgaatctcctcttggctggctacgatgagcacgagggtccagccttgtattatatggactacctggctgccctcgctaaagcaccttttgctTCTAGCGGAGGATCTAGCGGAGG	1_wt_control_peptides	PSMB2	2286.0	0.11767279090113736	-0.46936602565312624
7398	0.0	169.0	395.0	0.0	1.0	169.0	hblOligo94250_Cat1	7398	NM_2794	3.0	TGCCTCCGCTCACGCACTCCTTATCATGTGAATCTCCTCTTGGCTGGCTACGATGAGCACGAGGGTCCAGCCTTGTATTATATGGACTACCTGGCTGCCCTCGCTAAAGCACCTTTTGCTGCTCACGGGTACGGGGCTTTCCTCACCCTGTCAATTTTGGATCGCTACTACACTCCTACAATCAGCCGCGAGCGCGCAGTTGAACTGCTTCGCAAATGTCTCGAAGAACTGCAAAAACGCTTTATCTTGAATCTGTCTAGCGGAGGATCTAGCGGAGG	tgcctccgctcacgcactccttatcatgtgaatctcctcttggctggctacgatgagcacgagggtccagccttgtattatatggactacctggctgccctcgctaaagcaccttttgctgctcacgggtacggggctttcctcaccctgtcaattttggatcgctactacactcctacaatcagccgcgagcgcgcagttgaactgcttcgcaaatgtctcgaagaactgcaaaaacgctttatcttgaatctg		ATCCACCGGTACCATGGCTAGCtgcctccgctcacgcactccttatcatgtgaatctcctcttggctggctacgatgagcacgagggtccagccttgtattatatggactacctggctgccctcgctaaagcaccttttgctgctcacgggtacggggctttcctcaccctgtcaattttggatcgctactacactcctacaatcagccgcgagcgcgcagttgaactgcttcgcaaatgtctcgaagaactgcaaaaacgctttatcttgaatctgTCTAGCGGAGGATCTAGCGGAGG	1_wt_control_peptides	PSMB2	564.0	0.299645390070922	0.6963020827211982
7399	0.0	1381.0	3926.0	0.0	19.0	1381.0	hblOligo217193_Cat1	7399	NM_2794	4.0	TATATGGACTACCTGGCTGCCCTCGCTAAAGCACCTTTTGCTGCTCACGGGTACGGGGCTTTCCTCACCCTGTCAATTTTGGATCGCTACTACACTCCTACAATCAGCCGCGAGCGCGCAGTTGAACTGCTTCGCAAATGTCTCGAAGAACTGCAAAAACGCTTTATCTTGAATCTGCCTACATTTTCAGTTCGCATTATCGATAAGAACGGCATTCATGATCTCGACAATATTTCCTTTCCAAAACAGGGTAGTTCTAGCGGAGGATCTAGCGGAGG	tatatggactacctggctgccctcgctaaagcaccttttgctgctcacgggtacggggctttcctcaccctgtcaattttggatcgctactacactcctacaatcagccgcgagcgcgcagttgaactgcttcgcaaatgtctcgaagaactgcaaaaacgctttatcttgaatctgcctacattttcagttcgcattatcgataagaacggcattcatgatctcgacaatatttcctttccaaaacagggtagt		ATCCACCGGTACCATGGCTAGCtatatggactacctggctgccctcgctaaagcaccttttgctgctcacgggtacggggctttcctcaccctgtcaattttggatcgctactacactcctacaatcagccgcgagcgcgcagttgaactgcttcgcaaatgtctcgaagaactgcaaaaacgctttatcttgaatctgcctacattttcagttcgcattatcgataagaacggcattcatgatctcgacaatatttcctttccaaaacagggtagtTCTAGCGGAGGATCTAGCGGAGG	1_wt_control_peptides	PSMB2	5307.0	0.2602223478424722	0.5004759112721324
7403	0.0	1066.0	5267.0	0.0	20.0	1066.0	hblOligo217197_Cat1	7403	NM_2796	4.0	TGGCTGACACGCGCCATGTACAGTCGCCGCAGTAAAATGAATCCACTCTGGAACACTATGGTTATTGGGGGGTATGCAGATGGGGAATCTTTTCTGGGGTACGTCGATATGTTGGGTGTTGCATATGAGGCACCTTCACTCGCTACCGGTTATGGCGCCTACCTGGCACAGCCTCTGCTGCGCGAGGTCCTGGAGAAACAGCCTGTTCTTTCACAGACAGAGGCTCGCGATCTGGTCGAGCGCTGCATGCGCGTCTCTAGCGGAGGATCTAGCGGAGG	tggctgacacgcgccatgtacagtcgccgcagtaaaatgaatccactctggaacactatggttattggggggtatgcagatggggaatcttttctggggtacgtcgatatgttgggtgttgcatatgaggcaccttcactcgctaccggttatggcgcctacctggcacagcctctgctgcgcgaggtcctggagaaacagcctgttctttcacagacagaggctcgcgatctggtcgagcgctgcatgcgcgtc		ATCCACCGGTACCATGGCTAGCtggctgacacgcgccatgtacagtcgccgcagtaaaatgaatccactctggaacactatggttattggggggtatgcagatggggaatcttttctggggtacgtcgatatgttgggtgttgcatatgaggcaccttcactcgctaccggttatggcgcctacctggcacagcctctgctgcgcgaggtcctggagaaacagcctgttctttcacagacagaggctcgcgatctggtcgagcgctgcatgcgcgtcTCTAGCGGAGGATCTAGCGGAGG	1_wt_control_peptides	PSMB4	6333.0	0.16832464866571925	-0.05225848205835271
7404	0.0	267.0	5247.0	3.0	12.0	267.0	hblOligo94255_Cat1	7404	NM_2796	5.0	CCTTCACTCGCTACCGGTTATGGCGCCTACCTGGCACAGCCTCTGCTGCGCGAGGTCCTGGAGAAACAGCCTGTTCTTTCACAGACAGAGGCTCGCGATCTGGTCGAGCGCTGCATGCGCGTCTTGTACTACCGCGACGCACGCTCTTATAATCGCTTCCAGATTGCAACCGTTACCGAGAAAGGCGTGGAAATCGAAGGCCCATTGTCTACCGAAACAAACTGGGATATCGCTCACATGATTTCAGGGTTCGAATCTAGCGGAGGATCTAGCGGAGG	ccttcactcgctaccggttatggcgcctacctggcacagcctctgctgcgcgaggtcctggagaaacagcctgttctttcacagacagaggctcgcgatctggtcgagcgctgcatgcgcgtcttgtactaccgcgacgcacgctcttataatcgcttccagattgcaaccgttaccgagaaaggcgtggaaatcgaaggcccattgtctaccgaaacaaactgggatatcgctcacatgatttcagggttcgaa		ATCCACCGGTACCATGGCTAGCccttcactcgctaccggttatggcgcctacctggcacagcctctgctgcgcgaggtcctggagaaacagcctgttctttcacagacagaggctcgcgatctggtcgagcgctgcatgcgcgtcttgtactaccgcgacgcacgctcttataatcgcttccagattgcaaccgttaccgagaaaggcgtggaaatcgaaggcccattgtctaccgaaacaaactgggatatcgctcacatgatttcagggttcgaaTCTAGCGGAGGATCTAGCGGAGG	1_wt_control_peptides	PSMB4	5514.0	0.04842219804134929	-1.4328739725872155
7889	0.0	729.0	614.0	0.0	3.0	729.0	hblOligo109829_Cat1	7889	NM_3134	1.0	GTGTTGCTCGAATCAGAACAGTTCTTGACCGAGCTCACTCGCTTGTTTCAGAAATGTCGCACCTCAGGTAGTGTTTACATTACCTTGAAAAAATACGATGGGCGCACCAAACCAATCCCAAAAAAAGGTACCGTTGAGGGGTTTGAGCCTGCTGATAATAAATGTTTGCTTCGCGCTACCGATGGTAAGAAGAAAATTTCCACAGTCGTCAGCAGCAAGGAGGTTAACAAGTTCCAAATGGCCTATAGCAACCTGTCTAGCGGAGGATCTAGCGGAGG	gtgttgctcgaatcagaacagttcttgaccgagctcactcgcttgtttcagaaatgtcgcacctcaggtagtgtttacattaccttgaaaaaatacgatgggcgcaccaaaccaatcccaaaaaaaggtaccgttgaggggtttgagcctgctgataataaatgtttgcttcgcgctaccgatggtaagaagaaaatttccacagtcgtcagcagcaaggaggttaacaagttccaaatggcctatagcaacctg		ATCCACCGGTACCATGGCTAGCgtgttgctcgaatcagaacagttcttgaccgagctcactcgcttgtttcagaaatgtcgcacctcaggtagtgtttacattaccttgaaaaaatacgatgggcgcaccaaaccaatcccaaaaaaaggtaccgttgaggggtttgagcctgctgataataaatgtttgcttcgcgctaccgatggtaagaagaaaatttccacagtcgtcagcagcaaggaggttaacaagttccaaatggcctatagcaacctgTCTAGCGGAGGATCTAGCGGAGG	1_wt_control_peptides	Srp14	1343.0	0.5428145941921072	1.7169679365607622
7890	0.0	2189.0	22067.0	2.0	154.0	2189.0	hblOligo231562_Cat1	7890	NM_3134	2.0	GTTGAGGGGTTTGAGCCTGCTGATAATAAATGTTTGCTTCGCGCTACCGATGGTAAGAAGAAAATTTCCACAGTCGTCAGCAGCAAGGAGGTTAACAAGTTCCAAATGGCCTATAGCAACCTGCTGCGCGCCAATATGGACGGGTTGAAGAAGCGCGACAAAAAAAATAAAACCAAGAAAACCAAAGCCGCCGCCGCTGCCGCTGCTGCAGCACCAGCTGCTGCAGCAACTGCCCCTACAACAGCAGCCACTACCTCTAGCGGAGGATCTAGCGGAGG	gttgaggggtttgagcctgctgataataaatgtttgcttcgcgctaccgatggtaagaagaaaatttccacagtcgtcagcagcaaggaggttaacaagttccaaatggcctatagcaacctgctgcgcgccaatatggacgggttgaagaagcgcgacaaaaaaaataaaaccaagaaaaccaaagccgccgccgctgccgctgctgcagcaccagctgctgcagcaactgcccctacaacagcagccactacc		ATCCACCGGTACCATGGCTAGCgttgaggggtttgagcctgctgataataaatgtttgcttcgcgctaccgatggtaagaagaaaatttccacagtcgtcagcagcaaggaggttaacaagttccaaatggcctatagcaacctgctgcgcgccaatatggacgggttgaagaagcgcgacaaaaaaaataaaaccaagaaaaccaaagccgccgccgctgccgctgctgcagcaccagctgctgcagcaactgcccctacaacagcagccactaccTCTAGCGGAGGATCTAGCGGAGG	1_wt_control_peptides	Srp14	24256.0	0.0902457124010554	-0.7653493286609709
7891	0.0	1717.0	6291.0	1.0	22.0	1717.0	hblOligo109830_Cat1	7891	NM_3134	3.0	CCTGCTGATAATAAATGTTTGCTTCGCGCTACCGATGGTAAGAAGAAAATTTCCACAGTCGTCAGCAGCAAGGAGGTTAACAAGTTCCAAATGGCCTATAGCAACCTGCTGCGCGCCAATGACGGGTTGAAGAAGCGCGACAAAAAAAATAAAACCAAGAAAACCAAAGCCGCCGCCGCTGCCGCTGCTGCAGCACCAGCTGCTGCAGCAACTGCCCCTACAACAGCAGCCACTACCGCTGCAACCGCTGCTCAGTCTAGCGGAGGATCTAGCGGAGG	cctgctgataataaatgtttgcttcgcgctaccgatggtaagaagaaaatttccacagtcgtcagcagcaaggaggttaacaagttccaaatggcctatagcaacctgctgcgcgccaatgacgggttgaagaagcgcgacaaaaaaaataaaaccaagaaaaccaaagccgccgccgctgccgctgctgcagcaccagctgctgcagcaactgcccctacaacagcagccactaccgctgcaaccgctgctcag		ATCCACCGGTACCATGGCTAGCcctgctgataataaatgtttgcttcgcgctaccgatggtaagaagaaaatttccacagtcgtcagcagcaaggaggttaacaagttccaaatggcctatagcaacctgctgcgcgccaatgacgggttgaagaagcgcgacaaaaaaaataaaaccaagaaaaccaaagccgccgccgctgccgctgctgcagcaccagctgctgcagcaactgcccctacaacagcagccactaccgctgcaaccgctgctcagTCTAGCGGAGGATCTAGCGGAGG	1_wt_control_peptides	Srp14	8008.0	0.2144105894105894	0.2467476740266925
7948	0.0	269.0	20.0	0.0	0.0	269.0	hblOligo113213_Cat1	7948	NM_3194	1.0	GACCAGAATAATAGCCTTCCTCCATATGCCCAGGGCTTGGCAAGTCCTCAGGGGGCTATGACCCCTGGTATCCCTATCTTCTCTCCAATGATGCCTTACGGTACTGGCTTGACACCACAACCTATCCAGAATACTAATAGCCTGAGCATCTTGGAGGAACAGCAGCGCCAACAACAACAGCAACAACAACAACAGCAGCAACAGCAGCAACAACAGCAGCAACAACAGCAGCAACAACAACAACAGCAACAACAATCTAGCGGAGGATCTAGCGGAGG	gaccagaataatagccttcctccatatgcccagggcttggcaagtcctcagggggctatgacccctggtatccctatcttctctccaatgatgccttacggtactggcttgacaccacaacctatccagaatactaatagcctgagcatcttggaggaacagcagcgccaacaacaacagcaacaacaacaacagcagcaacagcagcaacaacagcagcaacaacagcagcaacaacaacaacagcaacaacaa		ATCCACCGGTACCATGGCTAGCgaccagaataatagccttcctccatatgcccagggcttggcaagtcctcagggggctatgacccctggtatccctatcttctctccaatgatgccttacggtactggcttgacaccacaacctatccagaatactaatagcctgagcatcttggaggaacagcagcgccaacaacaacagcaacaacaacaacagcagcaacagcagcaacaacagcagcaacaacagcagcaacaacaacaacagcaacaacaaTCTAGCGGAGGATCTAGCGGAGG	1_wt_control_peptides	SDHA	289.0	0.9307958477508651	4.144268238747095
7949	0.0	2568.0	16100.0	3.0	54.0	2568.0	hblOligo234699_Cat1	7949	NM_3194	2.0	ACTAATAGCCTGAGCATCTTGGAGGAACAGCAGCGCCAACAACAACAGCAACAACAACAACAGCAGCAACAGCAGCAACAACAGCAGCAACAACAGCAGCAACAACAACAACAGCAACAACAACAGCAACAACAACAGCAGCAACAACAAGCCGTGGCTGCAGCTGCAGTCCAGCAGTCCACCAGCCAACAGGCCACTCAGGGGACTTCAGGCCAGGCCCCTCAGCTGTTTCACAGCCAGACACTTACTACAGCTTCTAGCGGAGGATCTAGCGGAGG	actaatagcctgagcatcttggaggaacagcagcgccaacaacaacagcaacaacaacaacagcagcaacagcagcaacaacagcagcaacaacagcagcaacaacaacaacagcaacaacaacagcaacaacaacagcagcaacaacaagccgtggctgcagctgcagtccagcagtccaccagccaacaggccactcaggggacttcaggccaggcccctcagctgtttcacagccagacacttactacagct		ATCCACCGGTACCATGGCTAGCactaatagcctgagcatcttggaggaacagcagcgccaacaacaacagcaacaacaacaacagcagcaacagcagcaacaacagcagcaacaacagcagcaacaacaacaacagcaacaacaacagcaacaacaacagcagcaacaacaagccgtggctgcagctgcagtccagcagtccaccagccaacaggccactcaggggacttcaggccaggcccctcagctgtttcacagccagacacttactacagctTCTAGCGGAGGATCTAGCGGAGG	1_wt_control_peptides	SDHA	18668.0	0.13756160274266124	-0.2904027534634559
7950	0.0	4134.0	8694.0	1.0	117.0	4134.0	hblOligo113214_Cat1	7950	NM_3194	3.0	CAGCAGCAACAACAAGCCGTGGCTGCAGCTGCAGTCCAGCAGTCCACCAGCCAACAGGCCACTCAGGGGACTTCAGGCCAGGCCCCTCAGCTGTTTCACAGCCAGACACTTACTACAGCTCCACTTCCTGGCACTACTCCTCTCTACCCATCACCAATGACCCCTATGACCCCTATTACTCCTGCAACCCCTGCCAGCGAATCCTCCGGGATCGTCCCTCAATTGCAAAACATTGTTTCAACAGTCAATTTGGGCTCTAGCGGAGGATCTAGCGGAGG	cagcagcaacaacaagccgtggctgcagctgcagtccagcagtccaccagccaacaggccactcaggggacttcaggccaggcccctcagctgtttcacagccagacacttactacagctccacttcctggcactactcctctctacccatcaccaatgacccctatgacccctattactcctgcaacccctgccagcgaatcctccgggatcgtccctcaattgcaaaacattgtttcaacagtcaatttgggc		ATCCACCGGTACCATGGCTAGCcagcagcaacaacaagccgtggctgcagctgcagtccagcagtccaccagccaacaggccactcaggggacttcaggccaggcccctcagctgtttcacagccagacacttactacagctccacttcctggcactactcctctctacccatcaccaatgacccctatgacccctattactcctgcaacccctgccagcgaatcctccgggatcgtccctcaattgcaaaacattgtttcaacagtcaatttgggcTCTAGCGGAGGATCTAGCGGAGG	1_wt_control_peptides	SDHA	12828.0	0.3222637979420019	0.8019014613922228
7951	0.0	1637.0	2993.0	0.0	19.0	1637.0	hblOligo234700_Cat1	7951	NM_3194	4.0	ACTCCTCTCTACCCATCACCAATGACCCCTATGACCCCTATTACTCCTGCAACCCCTGCCAGCGAATCCTCCGGGATCGTCCCTCAATTGCAAAACATTGTTTCAACAGTCAATTTGGGCTGCAAGCTGGACCTCAAAACTATCGCCCTGCGCGCACGCAACGCCGAATATAATCCAAAACGCTTTGCTGCTGTGATCATGCGCATCCGCGAGCCTCGCACCACAGCACTGATCTTTTCTAGTGGCAAAATGGTGTCTAGCGGAGGATCTAGCGGAGG	actcctctctacccatcaccaatgacccctatgacccctattactcctgcaacccctgccagcgaatcctccgggatcgtccctcaattgcaaaacattgtttcaacagtcaatttgggctgcaagctggacctcaaaactatcgccctgcgcgcacgcaacgccgaatataatccaaaacgctttgctgctgtgatcatgcgcatccgcgagcctcgcaccacagcactgatcttttctagtggcaaaatggtg		ATCCACCGGTACCATGGCTAGCactcctctctacccatcaccaatgacccctatgacccctattactcctgcaacccctgccagcgaatcctccgggatcgtccctcaattgcaaaacattgtttcaacagtcaatttgggctgcaagctggacctcaaaactatcgccctgcgcgcacgcaacgccgaatataatccaaaacgctttgctgctgtgatcatgcgcatccgcgagcctcgcaccacagcactgatcttttctagtggcaaaatggtgTCTAGCGGAGGATCTAGCGGAGG	1_wt_control_peptides	SDHA	4630.0	0.3535637149028078	0.9418782022176826
7952	0.0	84.0	384.0	14.0	2.0	84.0	hblOligo113215_Cat1	7952	NM_3194	5.0	AAAACTATCGCCCTGCGCGCACGCAACGCCGAATATAATCCAAAACGCTTTGCTGCTGTGATCATGCGCATCCGCGAGCCTCGCACCACAGCACTGATCTTTTCTAGTGGCAAAATGGTGTGCACCGGGGCCAAGTCAGAGGAACAGTCTCGCTTGGCCGCTCGCAAATACGCTCGCGTTGTTCAGAAACTTGGTTTTCCTGCTAAATTCCTTGACTTCAAGATCCAAAACATGGTCGGTTCATGTGATGTCAAATCTAGCGGAGGATCTAGCGGAGG	aaaactatcgccctgcgcgcacgcaacgccgaatataatccaaaacgctttgctgctgtgatcatgcgcatccgcgagcctcgcaccacagcactgatcttttctagtggcaaaatggtgtgcaccggggccaagtcagaggaacagtctcgcttggccgctcgcaaatacgctcgcgttgttcagaaacttggttttcctgctaaattccttgacttcaagatccaaaacatggtcggttcatgtgatgtcaaa		ATCCACCGGTACCATGGCTAGCaaaactatcgccctgcgcgcacgcaacgccgaatataatccaaaacgctttgctgctgtgatcatgcgcatccgcgagcctcgcaccacagcactgatcttttctagtggcaaaatggtgtgcaccggggccaagtcagaggaacagtctcgcttggccgctcgcaaatacgctcgcgttgttcagaaacttggttttcctgctaaattccttgacttcaagatccaaaacatggtcggttcatgtgatgtcaaaTCTAGCGGAGGATCTAGCGGAGG	1_wt_control_peptides	SDHA	468.0	0.1794871794871795	0.025463378954833304
7953	0.0	219.0	1386.0	2.0	9.0	219.0	hblOligo234701_Cat1	7953	NM_3194	6.0	TCAGAGGAACAGTCTCGCTTGGCCGCTCGCAAATACGCTCGCGTTGTTCAGAAACTTGGTTTTCCTGCTAAATTCCTTGACTTCAAGATCCAAAACATGGTCGGTTCATGTGATGTCAAATTCCCAATTCGCTTGGAGGGGTTGGTTCTCACTCACCAGCAATTCTCATCATATGAACCTGAATTGTTTCCAGGTCTGATTTATCGCATGATTAAGCCTCGCATTGTGCTCCTTATCTTCGTCTCTGGTAAGGTTTCTAGCGGAGGATCTAGCGGAGG	tcagaggaacagtctcgcttggccgctcgcaaatacgctcgcgttgttcagaaacttggttttcctgctaaattccttgacttcaagatccaaaacatggtcggttcatgtgatgtcaaattcccaattcgcttggaggggttggttctcactcaccagcaattctcatcatatgaacctgaattgtttccaggtctgatttatcgcatgattaagcctcgcattgtgctccttatcttcgtctctggtaaggtt		ATCCACCGGTACCATGGCTAGCtcagaggaacagtctcgcttggccgctcgcaaatacgctcgcgttgttcagaaacttggttttcctgctaaattccttgacttcaagatccaaaacatggtcggttcatgtgatgtcaaattcccaattcgcttggaggggttggttctcactcaccagcaattctcatcatatgaacctgaattgtttccaggtctgatttatcgcatgattaagcctcgcattgtgctccttatcttcgtctctggtaaggttTCTAGCGGAGGATCTAGCGGAGG	1_wt_control_peptides	SDHA	1605.0	0.13644859813084112	-0.29981631723410107
7954	0.0	422.0	3913.0	1.0	10.0	422.0	hblOligo113216_Cat1	7954	NM_3194	7.0	ATCCAAAACATGGTCGGTTCATGTGATGTCAAATTCCCAATTCGCTTGGAGGGGTTGGTTCTCACTCACCAGCAATTCTCATCATATGAACCTGAATTGTTTCCAGGTCTGATTTATCGCATGATTAAGCCTCGCATTGTGCTCCTTATCTTCGTCTCTGGTAAGGTTGTTCTGACTGGTGCTAAGGTTCGCGCAGAGATTTATGAGGCATTCGAGAACATCTACCCAATCTTGAAAGGCTTTCGCAAAACCACCTCTAGCGGAGGATCTAGCGGAGG	atccaaaacatggtcggttcatgtgatgtcaaattcccaattcgcttggaggggttggttctcactcaccagcaattctcatcatatgaacctgaattgtttccaggtctgatttatcgcatgattaagcctcgcattgtgctccttatcttcgtctctggtaaggttgttctgactggtgctaaggttcgcgcagagatttatgaggcattcgagaacatctacccaatcttgaaaggctttcgcaaaaccacc		ATCCACCGGTACCATGGCTAGCatccaaaacatggtcggttcatgtgatgtcaaattcccaattcgcttggaggggttggttctcactcaccagcaattctcatcatatgaacctgaattgtttccaggtctgatttatcgcatgattaagcctcgcattgtgctccttatcttcgtctctggtaaggttgttctgactggtgctaaggttcgcgcagagatttatgaggcattcgagaacatctacccaatcttgaaaggctttcgcaaaaccaccTCTAGCGGAGGATCTAGCGGAGG	1_wt_control_peptides	SDHA	4335.0	0.09734717416378316	-0.6817651754751539
8982	0.0	604.0	1581.0	1.0	9.0	604.0	hblOligo9651_Cat1	8982	NM_4048	1.0	TCCCGCAGCGTGGCACTTGCAGTTCTGGCTCTCCTGAGTCTCAGCGGTTTGGAGGCTATCCAGCGCACCCCTAAGATTCAGGTGTATTCTCGCCACCCAGCTGAAAATGGCAAATCTAATTTTTTGAACTGTTATGTTTCAGGGTTTCACCCATCCGACATTGAGGTCGATCTGCTGAAAAACGGGGAGCGCATCGAAAAAGTCGAACATTCAGATCTTAGCTTCAGCAAGGATTGGAGTTTCTATCTCTTGTATTCTAGCGGAGGATCTAGCGGAGG	tcccgcagcgtggcacttgcagttctggctctcctgagtctcagcggtttggaggctatccagcgcacccctaagattcaggtgtattctcgccacccagctgaaaatggcaaatctaattttttgaactgttatgtttcagggtttcacccatccgacattgaggtcgatctgctgaaaaacggggagcgcatcgaaaaagtcgaacattcagatcttagcttcagcaaggattggagtttctatctcttgtat		ATCCACCGGTACCATGGCTAGCtcccgcagcgtggcacttgcagttctggctctcctgagtctcagcggtttggaggctatccagcgcacccctaagattcaggtgtattctcgccacccagctgaaaatggcaaatctaattttttgaactgttatgtttcagggtttcacccatccgacattgaggtcgatctgctgaaaaacggggagcgcatcgaaaaagtcgaacattcagatcttagcttcagcaaggattggagtttctatctcttgtatTCTAGCGGAGGATCTAGCGGAGG	1_wt_control_peptides	EEF1A1	2185.0	0.2764302059496567	0.5830504934245894
9034	0.0	665.0	561.0	1.0	5.0	665.0	hblOligo102072_Cat1	9034	NM_4168	1.0	TCCGGTGTGCGCGGTCTTAGTCGCCTGCTCTCTGCTCGCCGCCTGGCACTTGCTAAAGCTTGGCCAACAGTGTTGCAAACTGGCACACGCGGTTTTCACTTTACTGTTGATGGCAATAAACGCGCAAGTGCCAAAGTTTCCGACTCTATTTCAGCCCAATATCCAGTGGTGGACCATGAATTTGATGCCGTCGTTGTTGGTGCCGGGGGCGCAGGGCTCCGCGCCGCATTCGGTTTGTCTGAGGCAGGGTTCAACTCTAGCGGAGGATCTAGCGGAGG	tccggtgtgcgcggtcttagtcgcctgctctctgctcgccgcctggcacttgctaaagcttggccaacagtgttgcaaactggcacacgcggttttcactttactgttgatggcaataaacgcgcaagtgccaaagtttccgactctatttcagcccaatatccagtggtggaccatgaatttgatgccgtcgttgttggtgccgggggcgcagggctccgcgccgcattcggtttgtctgaggcagggttcaac		ATCCACCGGTACCATGGCTAGCtccggtgtgcgcggtcttagtcgcctgctctctgctcgccgcctggcacttgctaaagcttggccaacagtgttgcaaactggcacacgcggttttcactttactgttgatggcaataaacgcgcaagtgccaaagtttccgactctatttcagcccaatatccagtggtggaccatgaatttgatgccgtcgttgttggtgccgggggcgcagggctccgcgccgcattcggtttgtctgaggcagggttcaacTCTAGCGGAGGATCTAGCGGAGG	1_wt_control_peptides	TFRC	1226.0	0.5424143556280587	1.7153552678324044
9035	0.0	293.0	694.0	0.0	3.0	293.0	hblOligo224400_Cat1	9035	NM_4168	2.0	AAAGTTTCCGACTCTATTTCAGCCCAATATCCAGTGGTGGACCATGAATTTGATGCCGTCGTTGTTGGTGCCGGGGGCGCAGGGCTCCGCGCCGCATTCGGTTTGTCTGAGGCAGGGTTCAACACCGCCTGTGTGACTAAACTGTTTCCTACTCGCAGCCATACCGTGGCAGCACAAGGCGGGATTAACGCAGCCCTGGGCAACATGGAGGAAGACAATTGGCGCTGGCATTTCTATGACACAGTCAAGGGTTCCTCTAGCGGAGGATCTAGCGGAGG	aaagtttccgactctatttcagcccaatatccagtggtggaccatgaatttgatgccgtcgttgttggtgccgggggcgcagggctccgcgccgcattcggtttgtctgaggcagggttcaacaccgcctgtgtgactaaactgtttcctactcgcagccataccgtggcagcacaaggcgggattaacgcagccctgggcaacatggaggaagacaattggcgctggcatttctatgacacagtcaagggttcc		ATCCACCGGTACCATGGCTAGCaaagtttccgactctatttcagcccaatatccagtggtggaccatgaatttgatgccgtcgttgttggtgccgggggcgcagggctccgcgccgcattcggtttgtctgaggcagggttcaacaccgcctgtgtgactaaactgtttcctactcgcagccataccgtggcagcacaaggcgggattaacgcagccctgggcaacatggaggaagacaattggcgctggcatttctatgacacagtcaagggttccTCTAGCGGAGGATCTAGCGGAGG	1_wt_control_peptides	TFRC	987.0	0.2968591691995947	0.6829897812095094
9036	0.0	1824.0	5349.0	3.0	154.0	1824.0	hblOligo102073_Cat1	9036	NM_4168	3.0	ACTAAACTGTTTCCTACTCGCAGCCATACCGTGGCAGCACAAGGCGGGATTAACGCAGCCCTGGGCAACATGGAGGAAGACAATTGGCGCTGGCATTTCTATGACACAGTCAAGGGTTCCGACTGGTTGGGGGACCAGGATGCAATCCACTACATGACTGAGCAAGCTCCAGCAGCTGTGGTTGAGTTGGAGAACTATGGGATGCCTTTTTCTCGCACAGAGGACGGCAAGATCTACCAGCGCGCCTTTGGCGGTTCTAGCGGAGGATCTAGCGGAGG	actaaactgtttcctactcgcagccataccgtggcagcacaaggcgggattaacgcagccctgggcaacatggaggaagacaattggcgctggcatttctatgacacagtcaagggttccgactggttgggggaccaggatgcaatccactacatgactgagcaagctccagcagctgtggttgagttggagaactatgggatgcctttttctcgcacagaggacggcaagatctaccagcgcgcctttggcggt		ATCCACCGGTACCATGGCTAGCactaaactgtttcctactcgcagccataccgtggcagcacaaggcgggattaacgcagccctgggcaacatggaggaagacaattggcgctggcatttctatgacacagtcaagggttccgactggttgggggaccaggatgcaatccactacatgactgagcaagctccagcagctgtggttgagttggagaactatgggatgcctttttctcgcacagaggacggcaagatctaccagcgcgcctttggcggtTCTAGCGGAGGATCTAGCGGAGG	1_wt_control_peptides	TFRC	7173.0	0.2542869092429946	0.4694113968022733
9037	0.0	628.0	1147.0	0.0	5.0	628.0	hblOligo224401_Cat1	9037	NM_4168	4.0	CAGGATGCAATCCACTACATGACTGAGCAAGCTCCAGCAGCTGTGGTTGAGTTGGAGAACTATGGGATGCCTTTTTCTCGCACAGAGGACGGCAAGATCTACCAGCGCGCCTTTGGCGGTCAGAGTCTCAAATTTGGGAAAGGCGGGCAGGCCCACCGCTGTTGTTGTGTCGCCGATCGCACTGGTCACAGCCTCCTCCACACACTTTATGGTCGCTCCTTGCGCTATGATACCTCCTATTTCGTGGAGTATTTCTCTAGCGGAGGATCTAGCGGAGG	caggatgcaatccactacatgactgagcaagctccagcagctgtggttgagttggagaactatgggatgcctttttctcgcacagaggacggcaagatctaccagcgcgcctttggcggtcagagtctcaaatttgggaaaggcgggcaggcccaccgctgttgttgtgtcgccgatcgcactggtcacagcctcctccacacactttatggtcgctccttgcgctatgatacctcctatttcgtggagtatttc		ATCCACCGGTACCATGGCTAGCcaggatgcaatccactacatgactgagcaagctccagcagctgtggttgagttggagaactatgggatgcctttttctcgcacagaggacggcaagatctaccagcgcgcctttggcggtcagagtctcaaatttgggaaaggcgggcaggcccaccgctgttgttgtgtcgccgatcgcactggtcacagcctcctccacacactttatggtcgctccttgcgctatgatacctcctatttcgtggagtatttcTCTAGCGGAGGATCTAGCGGAGG	1_wt_control_peptides	TFRC	1775.0	0.35380281690140847	0.9429241820380746
9038	0.0	1555.0	7482.0	67.0	21.0	1555.0	hblOligo102074_Cat1	9038	NM_4168	5.0	GGGAAAGGCGGGCAGGCCCACCGCTGTTGTTGTGTCGCCGATCGCACTGGTCACAGCCTCCTCCACACACTTTATGGTCGCTCCTTGCGCTATGATACCTCCTATTTCGTGGAGTATTTCGCCCTTGATCTGCTCATGGAAAATGGGGAATGCCGCGGCGTGATTGCTCTTTGTATTGAAGATGGGAGTATTCACCGCATCCGCGCAAAGAACACTGTTGTCGCCACCGGCGGCTACGGCCGCACCTATTTTAGTTCTAGCGGAGGATCTAGCGGAGG	gggaaaggcgggcaggcccaccgctgttgttgtgtcgccgatcgcactggtcacagcctcctccacacactttatggtcgctccttgcgctatgatacctcctatttcgtggagtatttcgcccttgatctgctcatggaaaatggggaatgccgcggcgtgattgctctttgtattgaagatgggagtattcaccgcatccgcgcaaagaacactgttgtcgccaccggcggctacggccgcacctattttagt		ATCCACCGGTACCATGGCTAGCgggaaaggcgggcaggcccaccgctgttgttgtgtcgccgatcgcactggtcacagcctcctccacacactttatggtcgctccttgcgctatgatacctcctatttcgtggagtatttcgcccttgatctgctcatggaaaatggggaatgccgcggcgtgattgctctttgtattgaagatgggagtattcaccgcatccgcgcaaagaacactgttgtcgccaccggcggctacggccgcacctattttagtTCTAGCGGAGGATCTAGCGGAGG	1_wt_control_peptides	TFRC	9037.0	0.17207037733761205	-0.025735457595510436
9039	0.0	618.0	847.0	0.0	7.0	618.0	hblOligo224402_Cat1	9039	NM_4168	6.0	GAAAATGGGGAATGCCGCGGCGTGATTGCTCTTTGTATTGAAGATGGGAGTATTCACCGCATCCGCGCAAAGAACACTGTTGTCGCCACCGGCGGCTACGGCCGCACCTATTTTAGTTGCACTTCCGCTCACACTAGCACTGGGGACGGCACCGCTATGATTACCCGCGCCGGCCTGCCATGTCAAGACTTGGAATTTGTGCAATTCCATCCAACCGGCATCTATGGTGCTGGTTGTCTGATCACAGAGGGCTGCTCTAGCGGAGGATCTAGCGGAGG	gaaaatggggaatgccgcggcgtgattgctctttgtattgaagatgggagtattcaccgcatccgcgcaaagaacactgttgtcgccaccggcggctacggccgcacctattttagttgcacttccgctcacactagcactggggacggcaccgctatgattacccgcgccggcctgccatgtcaagacttggaatttgtgcaattccatccaaccggcatctatggtgctggttgtctgatcacagagggctgc		ATCCACCGGTACCATGGCTAGCgaaaatggggaatgccgcggcgtgattgctctttgtattgaagatgggagtattcaccgcatccgcgcaaagaacactgttgtcgccaccggcggctacggccgcacctattttagttgcacttccgctcacactagcactggggacggcaccgctatgattacccgcgccggcctgccatgtcaagacttggaatttgtgcaattccatccaaccggcatctatggtgctggttgtctgatcacagagggctgcTCTAGCGGAGGATCTAGCGGAGG	1_wt_control_peptides	TFRC	1465.0	0.42184300341296926	1.2300768955048829
9040	0.0	0.0	25.0	0.0	1.0	0.0	hblOligo102075_Cat1	9040	NM_4168	7.0	ACTAGCACTGGGGACGGCACCGCTATGATTACCCGCGCCGGCCTGCCATGTCAAGACTTGGAATTTGTGCAATTCCATCCAACCGGCATCTATGGTGCTGGTTGTCTGATCACAGAGGGCTGCCGCGGTGAGGGGGGCATCCTTATCAATTCTCAAGGTGAACGCTTCATGGAACGCTATGCTCCAGTGGCTAAGGATCTCGCCAGCCGCGATGTTGTGTCCCGCTCCATGACCCTTGAGATCCGCGAAGGGCGCTCTAGCGGAGGATCTAGCGGAGG	actagcactggggacggcaccgctatgattacccgcgccggcctgccatgtcaagacttggaatttgtgcaattccatccaaccggcatctatggtgctggttgtctgatcacagagggctgccgcggtgaggggggcatccttatcaattctcaaggtgaacgcttcatggaacgctatgctccagtggctaaggatctcgccagccgcgatgttgtgtcccgctccatgacccttgagatccgcgaagggcgc		ATCCACCGGTACCATGGCTAGCactagcactggggacggcaccgctatgattacccgcgccggcctgccatgtcaagacttggaatttgtgcaattccatccaaccggcatctatggtgctggttgtctgatcacagagggctgccgcggtgaggggggcatccttatcaattctcaaggtgaacgcttcatggaacgctatgctccagtggctaaggatctcgccagccgcgatgttgtgtcccgctccatgacccttgagatccgcgaagggcgcTCTAGCGGAGGATCTAGCGGAGG	1_wt_control_peptides	TFRC	25.0	0.0
9041	0.0	342.0	1417.0	0.0	5.0	342.0	hblOligo224403_Cat1	9041	NM_4168	8.0	GGCATCCTTATCAATTCTCAAGGTGAACGCTTCATGGAACGCTATGCTCCAGTGGCTAAGGATCTCGCCAGCCGCGATGTTGTGTCCCGCTCCATGACCCTTGAGATCCGCGAAGGGCGCGGTTGCGGTCCTGAGAAGGATCATGTCTACCTCCAACTCCATCATCTGCCTCCAGAACAATTGGCTACTCGCCTCCCAGGCATCAGCGAGACAGCAATGATCTTTGCAGGTGTTGACGTTACAAAAGAGCCTATCTCTAGCGGAGGATCTAGCGGAGG	ggcatccttatcaattctcaaggtgaacgcttcatggaacgctatgctccagtggctaaggatctcgccagccgcgatgttgtgtcccgctccatgacccttgagatccgcgaagggcgcggttgcggtcctgagaaggatcatgtctacctccaactccatcatctgcctccagaacaattggctactcgcctcccaggcatcagcgagacagcaatgatctttgcaggtgttgacgttacaaaagagcctatc		ATCCACCGGTACCATGGCTAGCggcatccttatcaattctcaaggtgaacgcttcatggaacgctatgctccagtggctaaggatctcgccagccgcgatgttgtgtcccgctccatgacccttgagatccgcgaagggcgcggttgcggtcctgagaaggatcatgtctacctccaactccatcatctgcctccagaacaattggctactcgcctcccaggcatcagcgagacagcaatgatctttgcaggtgttgacgttacaaaagagcctatcTCTAGCGGAGGATCTAGCGGAGG	1_wt_control_peptides	TFRC	1759.0	0.19442865264354747	0.12380263007117143
9042	0.0	11.0	51.0	0.0	0.0	11.0	hblOligo102076_Cat1	9042	NM_4168	9.0	AAGGATCATGTCTACCTCCAACTCCATCATCTGCCTCCAGAACAATTGGCTACTCGCCTCCCAGGCATCAGCGAGACAGCAATGATCTTTGCAGGTGTTGACGTTACAAAAGAGCCTATCCCAGTTTTGCCTACCGTGCACTATAATATGGGTGGTATCCCTACAAATTATAAGGGGCAAGTGCTGCGCCATGTCAATGGGCAAGACCAGATCGTCCCTGGTCTCTACGCTTGTGGTGAGGCCGCTTGTGCTTCCTCTAGCGGAGGATCTAGCGGAGG	aaggatcatgtctacctccaactccatcatctgcctccagaacaattggctactcgcctcccaggcatcagcgagacagcaatgatctttgcaggtgttgacgttacaaaagagcctatcccagttttgcctaccgtgcactataatatgggtggtatccctacaaattataaggggcaagtgctgcgccatgtcaatgggcaagaccagatcgtccctggtctctacgcttgtggtgaggccgcttgtgcttcc		ATCCACCGGTACCATGGCTAGCaaggatcatgtctacctccaactccatcatctgcctccagaacaattggctactcgcctcccaggcatcagcgagacagcaatgatctttgcaggtgttgacgttacaaaagagcctatcccagttttgcctaccgtgcactataatatgggtggtatccctacaaattataaggggcaagtgctgcgccatgtcaatgggcaagaccagatcgtccctggtctctacgcttgtggtgaggccgcttgtgcttccTCTAGCGGAGGATCTAGCGGAGG	1_wt_control_peptides	TFRC	62.0	0.1774193548387097	0.011358772773291559
9043	0.0	388.0	1578.0	203.0	6.0	388.0	hblOligo224404_Cat1	9043	NM_4168	10.0	GTGCACTATAATATGGGTGGTATCCCTACAAATTATAAGGGGCAAGTGCTGCGCCATGTCAATGGGCAAGACCAGATCGTCCCTGGTCTCTACGCTTGTGGTGAGGCCGCTTGTGCTTCCGTTCACGGTGCCAATCGCTTGGGCGCTAACTCTCTTTTGGACCTTGTCGTCTTCGGGCGCGCATGTGCCCTTAGTATCGAGGAAAGTTGCCGCCCTGGTGATAAAGTCCCTCCAATCAAACCAAACGCCGGCGAGTCTAGCGGAGGATCTAGCGGAGG	gtgcactataatatgggtggtatccctacaaattataaggggcaagtgctgcgccatgtcaatgggcaagaccagatcgtccctggtctctacgcttgtggtgaggccgcttgtgcttccgttcacggtgccaatcgcttgggcgctaactctcttttggaccttgtcgtcttcgggcgcgcatgtgcccttagtatcgaggaaagttgccgccctggtgataaagtccctccaatcaaaccaaacgccggcgag		ATCCACCGGTACCATGGCTAGCgtgcactataatatgggtggtatccctacaaattataaggggcaagtgctgcgccatgtcaatgggcaagaccagatcgtccctggtctctacgcttgtggtgaggccgcttgtgcttccgttcacggtgccaatcgcttgggcgctaactctcttttggaccttgtcgtcttcgggcgcgcatgtgcccttagtatcgaggaaagttgccgccctggtgataaagtccctccaatcaaaccaaacgccggcgagTCTAGCGGAGGATCTAGCGGAGG	1_wt_control_peptides	TFRC	1966.0	0.19735503560528994	0.14238097091670077
9044	0.0	1226.0	4932.0	0.0	8.0	1226.0	hblOligo102077_Cat1	9044	NM_4168	11.0	CGCTTGGGCGCTAACTCTCTTTTGGACCTTGTCGTCTTCGGGCGCGCATGTGCCCTTAGTATCGAGGAAAGTTGCCGCCCTGGTGATAAAGTCCCTCCAATCAAACCAAACGCCGGCGAGGAAAGCGTTATGAATCTCGATAAGCTCCGCTTTGCTGACGGCTCCATTCGCACTTCTGAACTCCGCCTCTCTATGCAAAAGTCTATGCAAAACCACGCCGCCGTGTTTCGCGTGGGCAGCGTTCTGCAAGAGGGTTCTAGCGGAGGATCTAGCGGAGG	cgcttgggcgctaactctcttttggaccttgtcgtcttcgggcgcgcatgtgcccttagtatcgaggaaagttgccgccctggtgataaagtccctccaatcaaaccaaacgccggcgaggaaagcgttatgaatctcgataagctccgctttgctgacggctccattcgcacttctgaactccgcctctctatgcaaaagtctatgcaaaaccacgccgccgtgtttcgcgtgggcagcgttctgcaagagggt		ATCCACCGGTACCATGGCTAGCcgcttgggcgctaactctcttttggaccttgtcgtcttcgggcgcgcatgtgcccttagtatcgaggaaagttgccgccctggtgataaagtccctccaatcaaaccaaacgccggcgaggaaagcgttatgaatctcgataagctccgctttgctgacggctccattcgcacttctgaactccgcctctctatgcaaaagtctatgcaaaaccacgccgccgtgtttcgcgtgggcagcgttctgcaagagggtTCTAGCGGAGGATCTAGCGGAGG	1_wt_control_peptides	TFRC	6158.0	0.19909061383566093	0.1533013849111684
9046	0.0	825.0	4534.0	0.0	18.0	825.0	hblOligo102078_Cat1	9046	NM_4168	13.0	AAGCTTTATGGCGACCTCAAACACCTCAAAACATTCGATCGCGGCATGGTTTGGAATACTGACCTCGTTGAAACCCTTGAGCTTCAAAATTTGATGCTCTGCGCATTGCAGACTATCTATGGTGCTGAAGCCCGCAAAGAGAGTCGCGGCGCCCACGCCCGCGAGGATTACAAGGTTCGCATTGACGAATATGACTACAGTAAGCCAATCCAGGGTCAACAAAAGAAACCATTTGAGGAACATTGGCGCAAGCACTCTAGCGGAGGATCTAGCGGAGG	aagctttatggcgacctcaaacacctcaaaacattcgatcgcggcatggtttggaatactgacctcgttgaaacccttgagcttcaaaatttgatgctctgcgcattgcagactatctatggtgctgaagcccgcaaagagagtcgcggcgcccacgcccgcgaggattacaaggttcgcattgacgaatatgactacagtaagccaatccagggtcaacaaaagaaaccatttgaggaacattggcgcaagcac		ATCCACCGGTACCATGGCTAGCaagctttatggcgacctcaaacacctcaaaacattcgatcgcggcatggtttggaatactgacctcgttgaaacccttgagcttcaaaatttgatgctctgcgcattgcagactatctatggtgctgaagcccgcaaagagagtcgcggcgcccacgcccgcgaggattacaaggttcgcattgacgaatatgactacagtaagccaatccagggtcaacaaaagaaaccatttgaggaacattggcgcaagcacTCTAGCGGAGGATCTAGCGGAGG	1_wt_control_peptides	TFRC	5359.0	0.15394663183429744	-0.15868731203354658
9048	0.0	2.0	1183.0	1.0	3.0	2.0	hblOligo107966_Cat1	9048	NM_4175	1.0	AGTATTGGGGTGCCTATCAAAGTTTTGCACGAGGCTGAAGGCCATATTGTCACTTGTGAAACAAATACCGGGGAGGTCTATCGCGGTAAATTGATTGAAGCAGAGGATAACATGAACTGCCAGATGAGTAATATCACAGTTACATACCGCGACGGGCGCGTCGCTCAACTTGAGCAAGTTTATATTCGCGGCAGCAAGATCCGCTTCCTCATTTTGCCTGACATGCTTAAAAACGCCCCTATGTTGAAAAGTATGTCTAGCGGAGGATCTAGCGGAGG	agtattggggtgcctatcaaagttttgcacgaggctgaaggccatattgtcacttgtgaaacaaataccggggaggtctatcgcggtaaattgattgaagcagaggataacatgaactgccagatgagtaatatcacagttacataccgcgacgggcgcgtcgctcaacttgagcaagtttatattcgcggcagcaagatccgcttcctcattttgcctgacatgcttaaaaacgcccctatgttgaaaagtatg		ATCCACCGGTACCATGGCTAGCagtattggggtgcctatcaaagttttgcacgaggctgaaggccatattgtcacttgtgaaacaaataccggggaggtctatcgcggtaaattgattgaagcagaggataacatgaactgccagatgagtaatatcacagttacataccgcgacgggcgcgtcgctcaacttgagcaagtttatattcgcggcagcaagatccgcttcctcattttgcctgacatgcttaaaaacgcccctatgttgaaaagtatgTCTAGCGGAGGATCTAGCGGAGG	1_wt_control_peptides	SNRPD3	1185.0	0.0016877637130801688	-4.837372550719195
9049	0.0	98.0	822.0	0.0	3.0	98.0	hblOligo229866_Cat1	9049	NM_4175	2.0	ATGAGTAATATCATCACAGTTACATACCGCGACGGGCGCGTCGCTCAACTTGAGCAAGTTTATATTCGCGGCAGCAAGATCCGCTTCCTCATTTTGCCTGACATGCTTAAAAACGCCCCTATGTTGAAAAGTATGAAAAACAAGAATCAGGGGTCTGGGGCAGGCCGCGGGAAAGCAGCAATTCTCAAGGCCCAGGTTGCCGCACGCGGTCGCGGGCGCGGCATGGGCCGCGGGAACATCTTTCAAAAGCGCCGCTCTAGCGGAGGATCTAGCGGAGG	atgagtaatatcatcacagttacataccgcgacgggcgcgtcgctcaacttgagcaagtttatattcgcggcagcaagatccgcttcctcattttgcctgacatgcttaaaaacgcccctatgttgaaaagtatgaaaaacaagaatcaggggtctggggcaggccgcgggaaagcagcaattctcaaggcccaggttgccgcacgcggtcgcgggcgcggcatgggccgcgggaacatctttcaaaagcgccgc		ATCCACCGGTACCATGGCTAGCatgagtaatatcatcacagttacataccgcgacgggcgcgtcgctcaacttgagcaagtttatattcgcggcagcaagatccgcttcctcattttgcctgacatgcttaaaaacgcccctatgttgaaaagtatgaaaaacaagaatcaggggtctggggcaggccgcgggaaagcagcaattctcaaggcccaggttgccgcacgcggtcgcgggcgcggcatgggccgcgggaacatctttcaaaagcgccgcTCTAGCGGAGGATCTAGCGGAGG	1_wt_control_peptides	SNRPD3	920.0	0.10652173913043478	-0.5814837836863616
9438	0.0	1.0	548.0	0.0	1.0	1.0	hblOligo95882_Cat1	9438	NM_4637	1.0	ACCTCCCGCAAGAAGGTCTTGTTGAAAGTGATTATCCTTGGCGATAGTGGCGTGGGGAAAACAAGCCTCATGAATCAATATGTTAACAAGAAATTCTCCAATCAGTACAAAGCAACCATCGGGGCTGATTTTTTGACAAAAGAAGTTATGGTGGACGATCGCTTGGTCACCATGCAGATTTGGGATACAGCCGGCCAAGAACGCTTTCAAAGCCTGGGGGTGGCCTTTTATCGCGGTGCTGATTGCTGTGTCCTTTCTAGCGGAGGATCTAGCGGAGG	acctcccgcaagaaggtcttgttgaaagtgattatccttggcgatagtggcgtggggaaaacaagcctcatgaatcaatatgttaacaagaaattctccaatcagtacaaagcaaccatcggggctgattttttgacaaaagaagttatggtggacgatcgcttggtcaccatgcagatttgggatacagccggccaagaacgctttcaaagcctgggggtggccttttatcgcggtgctgattgctgtgtcctt		ATCCACCGGTACCATGGCTAGCacctcccgcaagaaggtcttgttgaaagtgattatccttggcgatagtggcgtggggaaaacaagcctcatgaatcaatatgttaacaagaaattctccaatcagtacaaagcaaccatcggggctgattttttgacaaaagaagttatggtggacgatcgcttggtcaccatgcagatttgggatacagccggccaagaacgctttcaaagcctgggggtggccttttatcgcggtgctgattgctgtgtccttTCTAGCGGAGGATCTAGCGGAGG	1_wt_control_peptides	RAB7A	549.0	0.0018214936247723133	-4.760986154248769
9439	0.0	3277.0	7699.0	2.0	33.0	3277.0	hblOligo218698_Cat1	9439	NM_4637	2.0	TTGACAAAAGAAGTTATGGTGGACGATCGCTTGGTCACCATGCAGATTTGGGATACAGCCGGCCAAGAACGCTTTCAAAGCCTGGGGGTGGCCTTTTATCGCGGTGCTGATTGCTGTGTCCTTGTTTTCGACGTTACTGCTCCAAATACCTTCAAAACTCTGGACTCATGGCGCGACGAGTTTCTCATCCAAGCATCCCCACGCGATCCAGAAAATTTTCCTTTTGTTGTTCTGGGTAATAAGATTGACCTGGAGTCTAGCGGAGGATCTAGCGGAGG	ttgacaaaagaagttatggtggacgatcgcttggtcaccatgcagatttgggatacagccggccaagaacgctttcaaagcctgggggtggccttttatcgcggtgctgattgctgtgtccttgttttcgacgttactgctccaaataccttcaaaactctggactcatggcgcgacgagtttctcatccaagcatccccacgcgatccagaaaattttccttttgttgttctgggtaataagattgacctggag		ATCCACCGGTACCATGGCTAGCttgacaaaagaagttatggtggacgatcgcttggtcaccatgcagatttgggatacagccggccaagaacgctttcaaagcctgggggtggccttttatcgcggtgctgattgctgtgtccttgttttcgacgttactgctccaaataccttcaaaactctggactcatggcgcgacgagtttctcatccaagcatccccacgcgatccagaaaattttccttttgttgttctgggtaataagattgacctggagTCTAGCGGAGGATCTAGCGGAGG	1_wt_control_peptides	RAB7A	10976.0	0.29856049562682213	0.6911270521200116
9441	0.0	83.0	867.0	0.0	2.0	83.0	hblOligo218699_Cat1	9441	NM_4637	4.0	CTGGGTAATAAGATTGACCTGGAGAATCGCCAGGTTGCCACTAAGCGCGCCCAGGCATGGTGTTATAGCAAAAACAACATCCCATACTTCGAAACATCCGCTAAAGAAGCCATTAATGTCGAACAAGCATTCCAAACAATTGCACGCAACGCCCTCAAACAGGAGACAGAGGTCGAACTTTACAATGAATTTCCTGAACCTATCAAACTCGACAAGAACGATCGCGCCAAAGCTTCTGCTGAGAGTTGTTCATGTTCTAGCGGAGGATCTAGCGGAGG	ctgggtaataagattgacctggagaatcgccaggttgccactaagcgcgcccaggcatggtgttatagcaaaaacaacatcccatacttcgaaacatccgctaaagaagccattaatgtcgaacaagcattccaaacaattgcacgcaacgccctcaaacaggagacagaggtcgaactttacaatgaatttcctgaacctatcaaactcgacaagaacgatcgcgccaaagcttctgctgagagttgttcatgt		ATCCACCGGTACCATGGCTAGCctgggtaataagattgacctggagaatcgccaggttgccactaagcgcgcccaggcatggtgttatagcaaaaacaacatcccatacttcgaaacatccgctaaagaagccattaatgtcgaacaagcattccaaacaattgcacgcaacgccctcaaacaggagacagaggtcgaactttacaatgaatttcctgaacctatcaaactcgacaagaacgatcgcgccaaagcttctgctgagagttgttcatgtTCTAGCGGAGGATCTAGCGGAGG	1_wt_control_peptides	RAB7A	950.0	0.08736842105263158	-0.8009092362846975
10378	0.0	8.0	818.0	3.0	5.0	8.0	hblOligo97536_Cat1	10378	NM_5669	1.0	TCTGCCGCAATGCGCGAGCGCTTCGATCGCTTCTTGCATGAGAAGAACTGCATGACTGACCTCCTTGCCAAGTTGGAGGCTAAAACTGGGGTGAACCGCAGTTTCATTGCTCTGGGTGTTATCGGCCTCGTGGCTCTCTACCTCGTTTTCGGCTATGGGGCCAGTCTGCTTTGTAACTTGATCGGCTTCGGCTACCCTGCTTACATTAGCATCAAAGCTATCGAGTCTCCTAATAAGGAGGATGACACCCAATGGTCTAGCGGAGGATCTAGCGGAGG	tctgccgcaatgcgcgagcgcttcgatcgcttcttgcatgagaagaactgcatgactgacctccttgccaagttggaggctaaaactggggtgaaccgcagtttcattgctctgggtgttatcggcctcgtggctctctacctcgttttcggctatggggccagtctgctttgtaacttgatcggcttcggctaccctgcttacattagcatcaaagctatcgagtctcctaataaggaggatgacacccaatgg		ATCCACCGGTACCATGGCTAGCtctgccgcaatgcgcgagcgcttcgatcgcttcttgcatgagaagaactgcatgactgacctccttgccaagttggaggctaaaactggggtgaaccgcagtttcattgctctgggtgttatcggcctcgtggctctctacctcgttttcggctatggggccagtctgctttgtaacttgatcggcttcggctaccctgcttacattagcatcaaagctatcgagtctcctaataaggaggatgacacccaatggTCTAGCGGAGGATCTAGCGGAGG	1_wt_control_peptides	REEP5	826.0	0.009685230024213076	-3.0821316622236647
10379	0.0	637.0	2351.0	9.0	18.0	637.0	hblOligo220223_Cat1	10379	NM_5669	2.0	GCTCTCTACCTCGTTTTCGGCTATGGGGCCAGTCTGCTTTGTAACTTGATCGGCTTCGGCTACCCTGCTTACATTAGCATCAAAGCTATCGAGTCTCCTAATAAGGAGGATGACACCCAATGGTTGACTTACTGGGTCGTGTATGGGGTTTTCAGCATTGCCGAATTTTTTAGTGACATCTTCTTGAGTTGGTTTCCTTTTTACTACATGCTGAAATGCGGTTTTCTCCTTTGGTGCATGGCTCCATCACCTAGCTCTAGCGGAGGATCTAGCGGAGG	gctctctacctcgttttcggctatggggccagtctgctttgtaacttgatcggcttcggctaccctgcttacattagcatcaaagctatcgagtctcctaataaggaggatgacacccaatggttgacttactgggtcgtgtatggggttttcagcattgccgaattttttagtgacatcttcttgagttggtttcctttttactacatgctgaaatgcggttttctcctttggtgcatggctccatcacctagc		ATCCACCGGTACCATGGCTAGCgctctctacctcgttttcggctatggggccagtctgctttgtaacttgatcggcttcggctaccctgcttacattagcatcaaagctatcgagtctcctaataaggaggatgacacccaatggttgacttactgggtcgtgtatggggttttcagcattgccgaattttttagtgacatcttcttgagttggtttcctttttactacatgctgaaatgcggttttctcctttggtgcatggctccatcacctagcTCTAGCGGAGGATCTAGCGGAGG	1_wt_control_peptides	REEP5	2988.0	0.21318607764390896	0.23946273973134025
10380	0.0	5.0	67.0	0.0	0.0	5.0	hblOligo97537_Cat1	10380	NM_5669	3.0	GTCGTGTATGGGGTTTTCAGCATTGCCGAATTTTTTAGTGACATCTTCTTGAGTTGGTTTCCTTTTTACTACATGCTGAAATGCGGTTTTCTCCTTTGGTGCATGGCTCCATCACCTAGCAACGGTGCTGAGCTTCTCTATAAACGCATCATTCGCCCTTTCTTTCTTAAGCACGAATCCCAGATGGACAGCGTGGTTAAGGACCTCAAAGACAAAGCCAAAGAGACAGCAGATGCCATCACCAAGGAGGCCAAATCTAGCGGAGGATCTAGCGGAGG	gtcgtgtatggggttttcagcattgccgaattttttagtgacatcttcttgagttggtttcctttttactacatgctgaaatgcggttttctcctttggtgcatggctccatcacctagcaacggtgctgagcttctctataaacgcatcattcgccctttctttcttaagcacgaatcccagatggacagcgtggttaaggacctcaaagacaaagccaaagagacagcagatgccatcaccaaggaggccaaa		ATCCACCGGTACCATGGCTAGCgtcgtgtatggggttttcagcattgccgaattttttagtgacatcttcttgagttggtttcctttttactacatgctgaaatgcggttttctcctttggtgcatggctccatcacctagcaacggtgctgagcttctctataaacgcatcattcgccctttctttcttaagcacgaatcccagatggacagcgtggttaaggacctcaaagacaaagccaaagagacagcagatgccatcaccaaggaggccaaaTCTAGCGGAGGATCTAGCGGAGG	1_wt_control_peptides	REEP5	72.0	0.06944444444444445	-1.049965574257619
10381	0.0	358.0	672.0	0.0	1.0	358.0	hblOligo220224_Cat1	10381	NM_5669	4.0	ATCTTCTTGAGTTGGTTTCCTTTTTACTACATGCTGAAATGCGGTTTTCTCCTTTGGTGCATGGCTCCATCACCTAGCAACGGTGCTGAGCTTCTCTATAAACGCATCATTCGCCCTTTCTTTCTTAAGCACGAATCCCAGATGGACAGCGTGGTTAAGGACCTCAAAGACAAAGCCAAAGAGACAGCAGATGCCATCACCAAGGAGGCCAAAAAAGCCACCGTTAATCTCCTGGGGGAGGAAAAGAAAAGCACCTCTAGCGGAGGATCTAGCGGAGG	atcttcttgagttggtttcctttttactacatgctgaaatgcggttttctcctttggtgcatggctccatcacctagcaacggtgctgagcttctctataaacgcatcattcgccctttctttcttaagcacgaatcccagatggacagcgtggttaaggacctcaaagacaaagccaaagagacagcagatgccatcaccaaggaggccaaaaaagccaccgttaatctcctgggggaggaaaagaaaagcacc		ATCCACCGGTACCATGGCTAGCatcttcttgagttggtttcctttttactacatgctgaaatgcggttttctcctttggtgcatggctccatcacctagcaacggtgctgagcttctctataaacgcatcattcgccctttctttcttaagcacgaatcccagatggacagcgtggttaaggacctcaaagacaaagccaaagagacagcagatgccatcaccaaggaggccaaaaaagccaccgttaatctcctgggggaggaaaagaaaagcaccTCTAGCGGAGGATCTAGCGGAGG	1_wt_control_peptides	REEP5	1030.0	0.34757281553398056	0.9155637785767974
10444	0.0	229.0	3525.0	0.0	11.0	229.0	hblOligo123511_Cat1	10444	NM_57180	1.0	GCTGGGCATCGCCTCGTGCTTGTCCTGGGCGATCTTCACATTCCTCACCGCTGCAATAGTTTGCCTGCAAAGTTTAAAAAATTGCTCGTCCCTGGTAAGATTCAGCACATTCTTTGCACAGGGAATCTGTGCACCAAGGAATCCTACGATTACCTTAAAACCCTCGCAGGGGATGTCCATATCGTTCGCGGTGATTTCGACGAGAATCTCAACTACCCTGAACAGAAGGTCGTTACCGTCGGTCAATTTAAAATTTCTAGCGGAGGATCTAGCGGAGG	gctgggcatcgcctcgtgcttgtcctgggcgatcttcacattcctcaccgctgcaatagtttgcctgcaaagtttaaaaaattgctcgtccctggtaagattcagcacattctttgcacagggaatctgtgcaccaaggaatcctacgattaccttaaaaccctcgcaggggatgtccatatcgttcgcggtgatttcgacgagaatctcaactaccctgaacagaaggtcgttaccgtcggtcaatttaaaatt		ATCCACCGGTACCATGGCTAGCgctgggcatcgcctcgtgcttgtcctgggcgatcttcacattcctcaccgctgcaatagtttgcctgcaaagtttaaaaaattgctcgtccctggtaagattcagcacattctttgcacagggaatctgtgcaccaaggaatcctacgattaccttaaaaccctcgcaggggatgtccatatcgttcgcggtgatttcgacgagaatctcaactaccctgaacagaaggtcgttaccgtcggtcaatttaaaattTCTAGCGGAGGATCTAGCGGAGG	1_wt_control_peptides	VPS29	3754.0	0.06100159829515184	-1.1886245789928829
10445	0.0	17.0	409.0	0.0	2.0	17.0	hblOligo244196_Cat1	10445	NM_57180	2.0	ACCAAGGAATCCTACGATTACCTTAAAACCCTCGCAGGGGATGTCCATATCGTTCGCGGTGATTTCGACGAGAATCTCAACTACCCTGAACAGAAGGTCGTTACCGTCGGTCAATTTAAAATTGGCCTGATCCACGGCCACCAAGTCATCCCTTGGGGCGATATGGCCAGCCTTGCCCTCTTGCAACGCCAGTTTGATGTGGACATCCTCATTTCTGGCCATACACATAAATTTGAAGCTTTTGAACATGAGAACTCTAGCGGAGGATCTAGCGGAGG	accaaggaatcctacgattaccttaaaaccctcgcaggggatgtccatatcgttcgcggtgatttcgacgagaatctcaactaccctgaacagaaggtcgttaccgtcggtcaatttaaaattggcctgatccacggccaccaagtcatcccttggggcgatatggccagccttgccctcttgcaacgccagtttgatgtggacatcctcatttctggccatacacataaatttgaagcttttgaacatgagaac		ATCCACCGGTACCATGGCTAGCaccaaggaatcctacgattaccttaaaaccctcgcaggggatgtccatatcgttcgcggtgatttcgacgagaatctcaactaccctgaacagaaggtcgttaccgtcggtcaatttaaaattggcctgatccacggccaccaagtcatcccttggggcgatatggccagccttgccctcttgcaacgccagtttgatgtggacatcctcatttctggccatacacataaatttgaagcttttgaacatgagaacTCTAGCGGAGGATCTAGCGGAGG	1_wt_control_peptides	VPS29	426.0	0.03990610328638498	-1.635212679287339
10446	0.0	391.0	2749.0	0.0	3.0	391.0	hblOligo123512_Cat1	10446	NM_57180	3.0	GGCCACCAAGTCATCCCTTGGGGCGATATGGCCAGCCTTGCCCTCTTGCAACGCCAGTTTGATGTGGACATCCTCATTTCTGGCCATACACATAAATTTGAAGCTTTTGAACATGAGAACAAATTCTACATTAATCCAGGCTCCGCCACCGGCGCTTACAACGCTTTGGAGACAAATATTATTCCTTCATTCGTGCTTATGGACATCCAAGCCTCCACCGTCGTTACATACGTCTATCAGTTGATCGGGGATGACTCTAGCGGAGGATCTAGCGGAGG	ggccaccaagtcatcccttggggcgatatggccagccttgccctcttgcaacgccagtttgatgtggacatcctcatttctggccatacacataaatttgaagcttttgaacatgagaacaaattctacattaatccaggctccgccaccggcgcttacaacgctttggagacaaatattattccttcattcgtgcttatggacatccaagcctccaccgtcgttacatacgtctatcagttgatcggggatgac		ATCCACCGGTACCATGGCTAGCggccaccaagtcatcccttggggcgatatggccagccttgccctcttgcaacgccagtttgatgtggacatcctcatttctggccatacacataaatttgaagcttttgaacatgagaacaaattctacattaatccaggctccgccaccggcgcttacaacgctttggagacaaatattattccttcattcgtgcttatggacatccaagcctccaccgtcgttacatacgtctatcagttgatcggggatgacTCTAGCGGAGGATCTAGCGGAGG	1_wt_control_peptides	VPS29	3140.0	0.12452229299363057	-0.40499579548063336
10447	0.0	3.0	56.0	0.0	1.0	3.0	hblOligo244197_Cat1	10447	NM_57180	4.0	AGCCTTGCCCTCTTGCAACGCCAGTTTGATGTGGACATCCTCATTTCTGGCCATACACATAAATTTGAAGCTTTTGAACATGAGAACAAATTCTACATTAATCCAGGCTCCGCCACCGGCGCTTACAACGCTTTGGAGACAAATATTATTCCTTCATTCGTGCTTATGGACATCCAAGCCTCCACCGTCGTTACATACGTCTATCAGTTGATCGGGGATGACGTTAAAGTTGAGCGCATTGAATATAAAAAGCCTTCTAGCGGAGGATCTAGCGGAGG	agccttgccctcttgcaacgccagtttgatgtggacatcctcatttctggccatacacataaatttgaagcttttgaacatgagaacaaattctacattaatccaggctccgccaccggcgcttacaacgctttggagacaaatattattccttcattcgtgcttatggacatccaagcctccaccgtcgttacatacgtctatcagttgatcggggatgacgttaaagttgagcgcattgaatataaaaagcct		ATCCACCGGTACCATGGCTAGCagccttgccctcttgcaacgccagtttgatgtggacatcctcatttctggccatacacataaatttgaagcttttgaacatgagaacaaattctacattaatccaggctccgccaccggcgcttacaacgctttggagacaaatattattccttcattcgtgcttatggacatccaagcctccaccgtcgttacatacgtctatcagttgatcggggatgacgttaaagttgagcgcattgaatataaaaagcctTCTAGCGGAGGATCTAGCGGAGG	1_wt_control_peptides	VPS29	59.0	0.05084745762711865	-1.381450269367793
11373	0.0	476.0	1627.0	0.0	7.0	476.0	hblOligo123071_Cat1	11373	NM_7126	1.0	GCTTCCGGTGCTGACTCTAAAGGCGACGACTTGAGCACCGCTATTCTTAAGCAGAAAAACCGCCCAAATCGCCTGATTGTTGATGAGGCTATCAACGAGGATAACTCTGTGGTTTCCTTGAGCCAACCAAAGATGGATGAACTCCAATTGTTCCGCGGGGACACTGTTCTCCTGAAAGGTAAGAAGCGCCGCGAAGCCGTTTGCATTGTTCTTTCCGATGACACATGTAGTGACGAAAAGATCCGCATGAATCGCTCTAGCGGAGGATCTAGCGGAGG	gcttccggtgctgactctaaaggcgacgacttgagcaccgctattcttaagcagaaaaaccgcccaaatcgcctgattgttgatgaggctatcaacgaggataactctgtggtttccttgagccaaccaaagatggatgaactccaattgttccgcggggacactgttctcctgaaaggtaagaagcgccgcgaagccgtttgcattgttctttccgatgacacatgtagtgacgaaaagatccgcatgaatcgc		ATCCACCGGTACCATGGCTAGCgcttccggtgctgactctaaaggcgacgacttgagcaccgctattcttaagcagaaaaaccgcccaaatcgcctgattgttgatgaggctatcaacgaggataactctgtggtttccttgagccaaccaaagatggatgaactccaattgttccgcggggacactgttctcctgaaaggtaagaagcgccgcgaagccgtttgcattgttctttccgatgacacatgtagtgacgaaaagatccgcatgaatcgcTCTAGCGGAGGATCTAGCGGAGG	1_wt_control_peptides	VCP	2103.0	0.2263433190679981	0.31621387971162873
11374	0.0	994.0	1840.0	0.0	10.0	994.0	hblOligo243791_Cat1	11374	NM_7126	2.0	GATGAACTCCAATTGTTCCGCGGGGACACTGTTCTCCTGAAAGGTAAGAAGCGCCGCGAAGCCGTTTGCATTGTTCTTTCCGATGACACATGTAGTGACGAAAAGATCCGCATGAATCGCGTTGTGCGCAATAATCTCCGCGTCCGCCTTGGTGATGTTATCAGCATCCAGCCTTGCCCTGATGTCAAATATGGCAAGCGCATTCATGTGCTCCCTATTGATGACACCGTGGAGGGTATTACTGGGAACCTTTTTTCTAGCGGAGGATCTAGCGGAGG	gatgaactccaattgttccgcggggacactgttctcctgaaaggtaagaagcgccgcgaagccgtttgcattgttctttccgatgacacatgtagtgacgaaaagatccgcatgaatcgcgttgtgcgcaataatctccgcgtccgccttggtgatgttatcagcatccagccttgccctgatgtcaaatatggcaagcgcattcatgtgctccctattgatgacaccgtggagggtattactgggaaccttttt		ATCCACCGGTACCATGGCTAGCgatgaactccaattgttccgcggggacactgttctcctgaaaggtaagaagcgccgcgaagccgtttgcattgttctttccgatgacacatgtagtgacgaaaagatccgcatgaatcgcgttgtgcgcaataatctccgcgtccgccttggtgatgttatcagcatccagccttgccctgatgtcaaatatggcaagcgcattcatgtgctccctattgatgacaccgtggagggtattactgggaacctttttTCTAGCGGAGGATCTAGCGGAGG	1_wt_control_peptides	VCP	2834.0	0.3507410021171489	0.9295054887527894
11375	0.0	602.0	7541.0	1.0	30.0	602.0	hblOligo123072_Cat1	11375	NM_7126	3.0	AATCTCCGCGTCCGCCTTGGTGATGTTATCAGCATCCAGCCTTGCCCTGATGTCAAATATGGCAAGCGCATTCATGTGCTCCCTATTGATGACACCGTGGAGGGTATTACTGGGAACCTTTTTGAAGTTTACTTGAAACCATACTTTCTCGAAGCCTATCGCCCAATTCGCAAAGGCGACATCTTCCTCGTTCGCGGTGGTATGCGCGCAGTCGAGTTTAAAGTGGTTGAGACAGACCCAAGTCCATACTGCATTTCTAGCGGAGGATCTAGCGGAGG	aatctccgcgtccgccttggtgatgttatcagcatccagccttgccctgatgtcaaatatggcaagcgcattcatgtgctccctattgatgacaccgtggagggtattactgggaacctttttgaagtttacttgaaaccatactttctcgaagcctatcgcccaattcgcaaaggcgacatcttcctcgttcgcggtggtatgcgcgcagtcgagtttaaagtggttgagacagacccaagtccatactgcatt		ATCCACCGGTACCATGGCTAGCaatctccgcgtccgccttggtgatgttatcagcatccagccttgccctgatgtcaaatatggcaagcgcattcatgtgctccctattgatgacaccgtggagggtattactgggaacctttttgaagtttacttgaaaccatactttctcgaagcctatcgcccaattcgcaaaggcgacatcttcctcgttcgcggtggtatgcgcgcagtcgagtttaaagtggttgagacagacccaagtccatactgcattTCTAGCGGAGGATCTAGCGGAGG	1_wt_control_peptides	VCP	8143.0	0.07392852756969176	-0.9825635001945794
11376	0.0	1.0	94.0	0.0	0.0	1.0	hblOligo243792_Cat1	11376	NM_7126	4.0	AAACCATACTTTCTCGAAGCCTATCGCCCAATTCGCAAAGGCGACATCTTCCTCGTTCGCGGTGGTATGCGCGCAGTCGAGTTTAAAGTGGTTGAGACAGACCCAAGTCCATACTGCATTGTTGCTCCTGATACCGTGATTCACTGTGAAGGTGAGCCTATCAAGCGCGAGGACGAAGAGGAATCTCTCAATGAGGTTGGTTACGATGATATCGGCGGTTGCCGCAAGCAGCTCGCCCAAATCAAAGAGATGGTGTCTAGCGGAGGATCTAGCGGAGG	aaaccatactttctcgaagcctatcgcccaattcgcaaaggcgacatcttcctcgttcgcggtggtatgcgcgcagtcgagtttaaagtggttgagacagacccaagtccatactgcattgttgctcctgataccgtgattcactgtgaaggtgagcctatcaagcgcgaggacgaagaggaatctctcaatgaggttggttacgatgatatcggcggttgccgcaagcagctcgcccaaatcaaagagatggtg		ATCCACCGGTACCATGGCTAGCaaaccatactttctcgaagcctatcgcccaattcgcaaaggcgacatcttcctcgttcgcggtggtatgcgcgcagtcgagtttaaagtggttgagacagacccaagtccatactgcattgttgctcctgataccgtgattcactgtgaaggtgagcctatcaagcgcgaggacgaagaggaatctctcaatgaggttggttacgatgatatcggcggttgccgcaagcagctcgcccaaatcaaagagatggtgTCTAGCGGAGGATCTAGCGGAGG	1_wt_control_peptides	VCP	95.0	0.010526315789473684	-2.998005649570757
11377	0.0	81.0	3804.0	0.0	8.0	81.0	hblOligo123073_Cat1	11377	NM_7126	5.0	GTGATTCACTGTGAAGGTGAGCCTATCAAGCGCGAGGACGAAGAGGAATCTCTCAATGAGGTTGGTTACGATGATATCGGCGGTTGCCGCAAGCAGCTCGCCCAAATCAAAGAGATGGTGGAACTCCCTTTGCGCCACCCAGCACTTTTCAAGGCCATCGGCGTGAAGCCTCCTCGCGGGATCCTGCTGTATGGCCCTCCAGGCACCGGCAAGACACTTATCGCTCGCGCCGTGGCTAACGAGACTGGGGCATTTTCTAGCGGAGGATCTAGCGGAGG	gtgattcactgtgaaggtgagcctatcaagcgcgaggacgaagaggaatctctcaatgaggttggttacgatgatatcggcggttgccgcaagcagctcgcccaaatcaaagagatggtggaactccctttgcgccacccagcacttttcaaggccatcggcgtgaagcctcctcgcgggatcctgctgtatggccctccaggcaccggcaagacacttatcgctcgcgccgtggctaacgagactggggcattt		ATCCACCGGTACCATGGCTAGCgtgattcactgtgaaggtgagcctatcaagcgcgaggacgaagaggaatctctcaatgaggttggttacgatgatatcggcggttgccgcaagcagctcgcccaaatcaaagagatggtggaactccctttgcgccacccagcacttttcaaggccatcggcgtgaagcctcctcgcgggatcctgctgtatggccctccaggcaccggcaagacacttatcgctcgcgccgtggctaacgagactggggcatttTCTAGCGGAGGATCTAGCGGAGG	1_wt_control_peptides	VCP	3885.0	0.02084942084942085	-2.3040701362935954
11378	0.0	126.0	951.0	0.0	0.0	126.0	hblOligo243793_Cat1	11378	NM_7126	6.0	CACCCAGCACTTTTCAAGGCCATCGGCGTGAAGCCTCCTCGCGGGATCCTGCTGTATGGCCCTCCAGGCACCGGCAAGACACTTATCGCTCGCGCCGTGGCTAACGAGACTGGGGCATTTTTCTTTCTCATCAATGGGCCTGAAATCATGAGTAAACTGGCTGGTGAATCTGAGTCTAACCTGCGCAAAGCTTTTGAGGAAGCCGAAAAAAACGCACCTGCAATTATTTTCATCGATGAATTGGACGCAATTGCCTCTAGCGGAGGATCTAGCGGAGG	cacccagcacttttcaaggccatcggcgtgaagcctcctcgcgggatcctgctgtatggccctccaggcaccggcaagacacttatcgctcgcgccgtggctaacgagactggggcatttttctttctcatcaatgggcctgaaatcatgagtaaactggctggtgaatctgagtctaacctgcgcaaagcttttgaggaagccgaaaaaaacgcacctgcaattattttcatcgatgaattggacgcaattgcc		ATCCACCGGTACCATGGCTAGCcacccagcacttttcaaggccatcggcgtgaagcctcctcgcgggatcctgctgtatggccctccaggcaccggcaagacacttatcgctcgcgccgtggctaacgagactggggcatttttctttctcatcaatgggcctgaaatcatgagtaaactggctggtgaatctgagtctaacctgcgcaaagcttttgaggaagccgaaaaaaacgcacctgcaattattttcatcgatgaattggacgcaattgccTCTAGCGGAGGATCTAGCGGAGG	1_wt_control_peptides	VCP	1077.0	0.116991643454039	-0.4759430228946657
11379	0.0	0.0	298.0	0.0	0.0	0.0	hblOligo123074_Cat1	11379	NM_7126	7.0	GGGCCTGAAATCATGAGTAAACTGGCTGGTGAATCTGAGTCTAACCTGCGCAAAGCTTTTGAGGAAGCCGAAAAAAACGCACCTGCAATTATTTTCATCGATGAATTGGACGCAATTGCCCCAAAACGCGAGAAGACTCACGGCGAGGTCGAACGCCGCATTGTGAGTCAGCTGCTTACTCTGATGGATGGCCTTAAACAACGCGCACACGTCATCGTGATGGCCGCTACAAACCGCCCAAATTCCATCGATCCATCTAGCGGAGGATCTAGCGGAGG	gggcctgaaatcatgagtaaactggctggtgaatctgagtctaacctgcgcaaagcttttgaggaagccgaaaaaaacgcacctgcaattattttcatcgatgaattggacgcaattgccccaaaacgcgagaagactcacggcgaggtcgaacgccgcattgtgagtcagctgcttactctgatggatggccttaaacaacgcgcacacgtcatcgtgatggccgctacaaaccgcccaaattccatcgatcca		ATCCACCGGTACCATGGCTAGCgggcctgaaatcatgagtaaactggctggtgaatctgagtctaacctgcgcaaagcttttgaggaagccgaaaaaaacgcacctgcaattattttcatcgatgaattggacgcaattgccccaaaacgcgagaagactcacggcgaggtcgaacgccgcattgtgagtcagctgcttactctgatggatggccttaaacaacgcgcacacgtcatcgtgatggccgctacaaaccgcccaaattccatcgatccaTCTAGCGGAGGATCTAGCGGAGG	1_wt_control_peptides	VCP	298.0	0.0
11380	0.0	518.0	689.0	0.0	5.0	518.0	hblOligo243794_Cat1	11380	NM_7126	8.0	ACTCACGGCGAGGTCGAACGCCGCATTGTGAGTCAGCTGCTTACTCTGATGGATGGCCTTAAACAACGCGCACACGTCATCGTGATGGCCGCTACAAACCGCCCAAATTCCATCGATCCAGCCCTTCGCCGCTTCGGGCGCTTTGATCGCGAGGTTGACATCGGCATTCCTGACGCAACAGGCCGCCTGGAAATTCTTCAGATCCATACTAAAAACATGAAACTTGCTGACGACGTCGATCTTGAGCAAGTCGCATCTAGCGGAGGATCTAGCGGAGG	actcacggcgaggtcgaacgccgcattgtgagtcagctgcttactctgatggatggccttaaacaacgcgcacacgtcatcgtgatggccgctacaaaccgcccaaattccatcgatccagcccttcgccgcttcgggcgctttgatcgcgaggttgacatcggcattcctgacgcaacaggccgcctggaaattcttcagatccatactaaaaacatgaaacttgctgacgacgtcgatcttgagcaagtcgca		ATCCACCGGTACCATGGCTAGCactcacggcgaggtcgaacgccgcattgtgagtcagctgcttactctgatggatggccttaaacaacgcgcacacgtcatcgtgatggccgctacaaaccgcccaaattccatcgatccagcccttcgccgcttcgggcgctttgatcgcgaggttgacatcggcattcctgacgcaacaggccgcctggaaattcttcagatccatactaaaaacatgaaacttgctgacgacgtcgatcttgagcaagtcgcaTCTAGCGGAGGATCTAGCGGAGG	1_wt_control_peptides	VCP	1207.0	0.4291632145816073	1.260023103945071
11382	0.0	1400.0	5968.0	81.0	186.0	1400.0	hblOligo243795_Cat1	11382	NM_7126	10.0	CATGTTGGCGCCGATCTCGCCGCATTGTGCTCAGAAGCCGCATTGCAGGCAATCCGCAAAAAGATGGACCTCATCGACTTGGAAGACGAAACCATTGACGCCGAGGTCATGAACTCCCTGGCTGTGACTATGGATGACTTTCGCTGGGCCCTGAGTCAATCTAACCCTAGCGCCCTTCGCGAGACTGTTGTGGAAGTTCCACAAGTGACTTGGGAGGATATTGGCGGTCTGGAAGATGTGAAACGCGAATTGCAGTCTAGCGGAGGATCTAGCGGAGG	catgttggcgccgatctcgccgcattgtgctcagaagccgcattgcaggcaatccgcaaaaagatggacctcatcgacttggaagacgaaaccattgacgccgaggtcatgaactccctggctgtgactatggatgactttcgctgggccctgagtcaatctaaccctagcgcccttcgcgagactgttgtggaagttccacaagtgacttgggaggatattggcggtctggaagatgtgaaacgcgaattgcag		ATCCACCGGTACCATGGCTAGCcatgttggcgccgatctcgccgcattgtgctcagaagccgcattgcaggcaatccgcaaaaagatggacctcatcgacttggaagacgaaaccattgacgccgaggtcatgaactccctggctgtgactatggatgactttcgctgggccctgagtcaatctaaccctagcgcccttcgcgagactgttgtggaagttccacaagtgacttgggaggatattggcggtctggaagatgtgaaacgcgaattgcagTCTAGCGGAGGATCTAGCGGAGG	1_wt_control_peptides	VCP	7368.0	0.19001085776330076	0.09534950641899975
11383	0.0	134.0	357.0	0.0	0.0	134.0	hblOligo123076_Cat1	11383	NM_7126	11.0	GACTTTCGCTGGGCCCTGAGTCAATCTAACCCTAGCGCCCTTCGCGAGACTGTTGTGGAAGTTCCACAAGTGACTTGGGAGGATATTGGCGGTCTGGAAGATGTGAAACGCGAATTGCAGGAGCTTGTTCAGTATCCAGTGGAACACCCTGACAAATTTTTGAAGTTTGGCATGACCCCAAGTAAGGGTGTGCTGTTCTATGGGCCACCAGGCTGCGGGAAAACTTTGCTGGCCAAGGCCATTGCCAATGAGTGTTCTAGCGGAGGATCTAGCGGAGG	gactttcgctgggccctgagtcaatctaaccctagcgcccttcgcgagactgttgtggaagttccacaagtgacttgggaggatattggcggtctggaagatgtgaaacgcgaattgcaggagcttgttcagtatccagtggaacaccctgacaaatttttgaagtttggcatgaccccaagtaagggtgtgctgttctatgggccaccaggctgcgggaaaactttgctggccaaggccattgccaatgagtgt		ATCCACCGGTACCATGGCTAGCgactttcgctgggccctgagtcaatctaaccctagcgcccttcgcgagactgttgtggaagttccacaagtgacttgggaggatattggcggtctggaagatgtgaaacgcgaattgcaggagcttgttcagtatccagtggaacaccctgacaaatttttgaagtttggcatgaccccaagtaagggtgtgctgttctatgggccaccaggctgcgggaaaactttgctggccaaggccattgccaatgagtgtTCTAGCGGAGGATCTAGCGGAGG	1_wt_control_peptides	VCP	491.0	0.2729124236252546	0.5653931508705189
11384	0.0	98.0	38.0	0.0	1.0	98.0	hblOligo243796_Cat1	11384	NM_7126	12.0	CCAGTGGAACACCCTGACAAATTTTTGAAGTTTGGCATGACCCCAAGTAAGGGTGTGCTGTTCTATGGGCCACCAGGCTGCGGGAAAACTTTGCTGGCCAAGGCCATTGCCAATGAGTGTCAGGCAAATTTTATCTCAATCAAGGGTCCAGAGCTCCTTACCATGTGGTTCGGGGAGTCCGAAGCAAACGTGCGCGAGATCTTCGATAAGGCTCGCCAAGCAGCACCTTGTGTCTTGTTCTTCGATGAGCTTGACTCTAGCGGAGGATCTAGCGGAGG	ccagtggaacaccctgacaaatttttgaagtttggcatgaccccaagtaagggtgtgctgttctatgggccaccaggctgcgggaaaactttgctggccaaggccattgccaatgagtgtcaggcaaattttatctcaatcaagggtccagagctccttaccatgtggttcggggagtccgaagcaaacgtgcgcgagatcttcgataaggctcgccaagcagcaccttgtgtcttgttcttcgatgagcttgac		ATCCACCGGTACCATGGCTAGCccagtggaacaccctgacaaatttttgaagtttggcatgaccccaagtaagggtgtgctgttctatgggccaccaggctgcgggaaaactttgctggccaaggccattgccaatgagtgtcaggcaaattttatctcaatcaagggtccagagctccttaccatgtggttcggggagtccgaagcaaacgtgcgcgagatcttcgataaggctcgccaagcagcaccttgtgtcttgttcttcgatgagcttgacTCTAGCGGAGGATCTAGCGGAGG	1_wt_control_peptides	VCP	136.0	0.7205882352941176	2.492670451643433
11385	0.0	3375.0	19675.0	17.0	168.0	3375.0	hblOligo123077_Cat1	11385	NM_7126	13.0	TCAATCAAGGGTCCAGAGCTCCTTACCATGTGGTTCGGGGAGTCCGAAGCAAACGTGCGCGAGATCTTCGATAAGGCTCGCCAAGCAGCACCTTGTGTCTTGTTCTTCGATGAGCTTGACTCCATCGCAAAAGCTCGCGGGGGGAACATCGGGGACGGCGGTGGTGCTGCCGATCGCGTGATTAACCAAATTTTGACCGAGATGGACGGTATGTCTACCAAAAAAAACGTGTTTATCATTGGCGCTACCAACCGCTCTAGCGGAGGATCTAGCGGAGG	tcaatcaagggtccagagctccttaccatgtggttcggggagtccgaagcaaacgtgcgcgagatcttcgataaggctcgccaagcagcaccttgtgtcttgttcttcgatgagcttgactccatcgcaaaagctcgcggggggaacatcggggacggcggtggtgctgccgatcgcgtgattaaccaaattttgaccgagatggacggtatgtctaccaaaaaaaacgtgtttatcattggcgctaccaaccgc		ATCCACCGGTACCATGGCTAGCtcaatcaagggtccagagctccttaccatgtggttcggggagtccgaagcaaacgtgcgcgagatcttcgataaggctcgccaagcagcaccttgtgtcttgttcttcgatgagcttgactccatcgcaaaagctcgcggggggaacatcggggacggcggtggtgctgccgatcgcgtgattaaccaaattttgaccgagatggacggtatgtctaccaaaaaaaacgtgtttatcattggcgctaccaaccgcTCTAGCGGAGGATCTAGCGGAGG	1_wt_control_peptides	VCP	23050.0	0.14642082429501085	-0.2176643372797269
11386	0.0	4233.0	8739.0	1.0	42.0	4233.0	hblOligo243797_Cat1	11386	NM_7126	14.0	CGCGGGGGGAACATCGGGGACGGCGGTGGTGCTGCCGATCGCGTGATTAACCAAATTTTGACCGAGATGGACGGTATGTCTACCAAAAAAAACGTGTTTATCATTGGCGCTACCAACCGCCCAGACATCATCGACCCAGCTATCCTTCGCCCTGGGCGCTTGGACCAACTTATTTATATCCCTTTGCCTGATGAAAAATCCCGCGTTGCTATCTTGAAGGCCAATTTGCGCAAATCACCTGTCGCTAAGGATGTTTCTAGCGGAGGATCTAGCGGAGG	cgcggggggaacatcggggacggcggtggtgctgccgatcgcgtgattaaccaaattttgaccgagatggacggtatgtctaccaaaaaaaacgtgtttatcattggcgctaccaaccgcccagacatcatcgacccagctatccttcgccctgggcgcttggaccaacttatttatatccctttgcctgatgaaaaatcccgcgttgctatcttgaaggccaatttgcgcaaatcacctgtcgctaaggatgtt		ATCCACCGGTACCATGGCTAGCcgcggggggaacatcggggacggcggtggtgctgccgatcgcgtgattaaccaaattttgaccgagatggacggtatgtctaccaaaaaaaacgtgtttatcattggcgctaccaaccgcccagacatcatcgacccagctatccttcgccctgggcgcttggaccaacttatttatatccctttgcctgatgaaaaatcccgcgttgctatcttgaaggccaatttgcgcaaatcacctgtcgctaaggatgttTCTAGCGGAGGATCTAGCGGAGG	1_wt_control_peptides	VCP	12972.0	0.32631822386679	0.8204043275926259
11387	0.0	63.0	306.0	0.0	3.0	63.0	hblOligo123078_Cat1	11387	NM_7126	15.0	CCAGCTATCCTTCGCCCTGGGCGCTTGGACCAACTTATTTATATCCCTTTGCCTGATGAAAAATCCCGCGTTGCTATCTTGAAGGCCAATTTGCGCAAATCACCTGTCGCTAAGGATGTTGACCTGGAGTTCCTGGCAAAGATGACCAACGGGTTTAGTGGGGCTGACTTGACAGAGATTTGTCAACGCGCTTGTAAATTGGCCATTCGCGAATCTATCGAGAGTGAAATTCGCCGCGAACGCGAGCGCCAAACCTCTAGCGGAGGATCTAGCGGAGG	ccagctatccttcgccctgggcgcttggaccaacttatttatatccctttgcctgatgaaaaatcccgcgttgctatcttgaaggccaatttgcgcaaatcacctgtcgctaaggatgttgacctggagttcctggcaaagatgaccaacgggtttagtggggctgacttgacagagatttgtcaacgcgcttgtaaattggccattcgcgaatctatcgagagtgaaattcgccgcgaacgcgagcgccaaacc		ATCCACCGGTACCATGGCTAGCccagctatccttcgccctgggcgcttggaccaacttatttatatccctttgcctgatgaaaaatcccgcgttgctatcttgaaggccaatttgcgcaaatcacctgtcgctaaggatgttgacctggagttcctggcaaagatgaccaacgggtttagtggggctgacttgacagagatttgtcaacgcgcttgtaaattggccattcgcgaatctatcgagagtgaaattcgccgcgaacgcgagcgccaaaccTCTAGCGGAGGATCTAGCGGAGG	1_wt_control_peptides	VCP	369.0	0.17073170731707318	-0.03516124286160127
11388	0.0	33.0	31.0	0.0	0.0	33.0	hblOligo243798_Cat1	11388	NM_7126	16.0	GCAAAGATGACCAACGGGTTTAGTGGGGCTGACTTGACAGAGATTTGTCAACGCGCTTGTAAATTGGCCATTCGCGAATCTATCGAGAGTGAAATTCGCCGCGAACGCGAGCGCCAAACCAATCCTAGTGCTATGGAGGTCGAGGAAGACGATCCAGTGCCTGAAATCCGCCGCGATCACTTTGAAGAGGCCATGCGCTTCGCACGCCGCTCAGTTTCAGATAACGACATCCGCAAGTATGAGATGTTCGCACAATCTAGCGGAGGATCTAGCGGAGG	gcaaagatgaccaacgggtttagtggggctgacttgacagagatttgtcaacgcgcttgtaaattggccattcgcgaatctatcgagagtgaaattcgccgcgaacgcgagcgccaaaccaatcctagtgctatggaggtcgaggaagacgatccagtgcctgaaatccgccgcgatcactttgaagaggccatgcgcttcgcacgccgctcagtttcagataacgacatccgcaagtatgagatgttcgcacaa		ATCCACCGGTACCATGGCTAGCgcaaagatgaccaacgggtttagtggggctgacttgacagagatttgtcaacgcgcttgtaaattggccattcgcgaatctatcgagagtgaaattcgccgcgaacgcgagcgccaaaccaatcctagtgctatggaggtcgaggaagacgatccagtgcctgaaatccgccgcgatcactttgaagaggccatgcgcttcgcacgccgctcagtttcagataacgacatccgcaagtatgagatgttcgcacaaTCTAGCGGAGGATCTAGCGGAGG	1_wt_control_peptides	VCP	64.0	0.515625	1.6078094896805806
11389	0.0	8791.0	9101.0	1.0	53.0	8791.0	hblOligo123079_Cat1	11389	NM_7126	17.0	GAGGTCGAGGAAGACGATCCAGTGCCTGAAATCCGCCGCGATCACTTTGAAGAGGCCATGCGCTTCGCACGCCGCTCAGTTTCAGATAACGACATCCGCAAGTATGAGATGTTCGCACAAACTCTTCAACAGTCTCGCGGCTTCGGGTCATTTCGCTTTCCTTCCGGGAACCAAGGTGGCGCCGGCCCTTCCCAAGGTAGCGGCGGCGGGACAGGCGGCTCCGTGTACACCGAAGACAATGACGACGACCTGTATTCTAGCGGAGGATCTAGCGGAGG	gaggtcgaggaagacgatccagtgcctgaaatccgccgcgatcactttgaagaggccatgcgcttcgcacgccgctcagtttcagataacgacatccgcaagtatgagatgttcgcacaaactcttcaacagtctcgcggcttcgggtcatttcgctttccttccgggaaccaaggtggcgccggcccttcccaaggtagcggcggcgggacaggcggctccgtgtacaccgaagacaatgacgacgacctgtat		ATCCACCGGTACCATGGCTAGCgaggtcgaggaagacgatccagtgcctgaaatccgccgcgatcactttgaagaggccatgcgcttcgcacgccgctcagtttcagataacgacatccgcaagtatgagatgttcgcacaaactcttcaacagtctcgcggcttcgggtcatttcgctttccttccgggaaccaaggtggcgccggcccttcccaaggtagcggcggcgggacaggcggctccgtgtacaccgaagacaatgacgacgacctgtatTCTAGCGGAGGATCTAGCGGAGG	1_wt_control_peptides	VCP	17892.0	0.49133691035099486	1.5106333059730694
11805	0.0	6405.0	4847.0	0.0	40.0	6405.0	hblOligo99806_Cat1	11805	NM_968	1.0	GCCTGCGCTCGCCCACTCATTAGTGTCTATAGCGAGAAGGGCGAAAGCTCTGGGAAAAATGTCACTCTGCCTGCTGTCTTTAAGGCCCCAATCCGCCCTGATATCGTTAACTTCGTTCACACCAATCTGCGCAAAAACAATCGCCAGCCTTACGCCGTTTCTGAACTGGCAGGGCATCAGACCAGCGCAGAATCCTGGGGCACAGGCCGCGCTGTCGCACGCATCCCACGCGTTCGCGGCGGGGGGACCCATCGCTCTAGCGGAGGATCTAGCGGAGG	gcctgcgctcgcccactcattagtgtctatagcgagaagggcgaaagctctgggaaaaatgtcactctgcctgctgtctttaaggccccaatccgccctgatatcgttaacttcgttcacaccaatctgcgcaaaaacaatcgccagccttacgccgtttctgaactggcagggcatcagaccagcgcagaatcctggggcacaggccgcgctgtcgcacgcatcccacgcgttcgcggcggggggacccatcgc		ATCCACCGGTACCATGGCTAGCgcctgcgctcgcccactcattagtgtctatagcgagaagggcgaaagctctgggaaaaatgtcactctgcctgctgtctttaaggccccaatccgccctgatatcgttaacttcgttcacaccaatctgcgcaaaaacaatcgccagccttacgccgtttctgaactggcagggcatcagaccagcgcagaatcctggggcacaggccgcgctgtcgcacgcatcccacgcgttcgcggcggggggacccatcgcTCTAGCGGAGGATCTAGCGGAGG	1_wt_control_peptides	Rpl4	11252.0	0.569232136509065	1.824008111184705
11806	0.0	9633.0	18297.0	2.0	234.0	9633.0	hblOligo222304_Cat1	11806	NM_968	2.0	AAAAACAATCGCCAGCCTTACGCCGTTTCTGAACTGGCAGGGCATCAGACCAGCGCAGAATCCTGGGGCACAGGCCGCGCTGTCGCACGCATCCCACGCGTTCGCGGCGGGGGGACCCATCGCTCAGGTCAGGGGGCCTTTGGGAATATGTGCCGCGGTGGCCGCATGTTCGCACCTACAAAGACATGGCGCCGCTGGCACCGCCGCGTCAATACTACTCAGAAGCGCTATGCTATTTGTTCTGCATTGGCTGCTTCTAGCGGAGGATCTAGCGGAGG	aaaaacaatcgccagccttacgccgtttctgaactggcagggcatcagaccagcgcagaatcctggggcacaggccgcgctgtcgcacgcatcccacgcgttcgcggcggggggacccatcgctcaggtcagggggcctttgggaatatgtgccgcggtggccgcatgttcgcacctacaaagacatggcgccgctggcaccgccgcgtcaatactactcagaagcgctatgctatttgttctgcattggctgct		ATCCACCGGTACCATGGCTAGCaaaaacaatcgccagccttacgccgtttctgaactggcagggcatcagaccagcgcagaatcctggggcacaggccgcgctgtcgcacgcatcccacgcgttcgcggcggggggacccatcgctcaggtcagggggcctttgggaatatgtgccgcggtggccgcatgttcgcacctacaaagacatggcgccgctggcaccgccgcgtcaatactactcagaagcgctatgctatttgttctgcattggctgctTCTAGCGGAGGATCTAGCGGAGG	1_wt_control_peptides	Rpl4	27930.0	0.3448979591836735	0.9037467244923043
11807	0.0	80.0	13.0	0.0	0.0	80.0	hblOligo99807_Cat1	11807	NM_968	3.0	GCCTTTGGGAATATGTGCCGCGGTGGCCGCATGTTCGCACCTACAAAGACATGGCGCCGCTGGCACCGCCGCGTCAATACTACTCAGAAGCGCTATGCTATTTGTTCTGCATTGGCTGCTAGCGCTTTGCCTGCTCTTGTTATGTCAAAGGGCCATCGCATCGAAGAAGTCCCAGAACTGCCTCTGGTGGTTGAAGATAAAGTCGAGGGCTATAAGAAAACTAAGGAGGCCGTGCTTCTTCTTAAAAAATTGAAGTCTAGCGGAGGATCTAGCGGAGG	gcctttgggaatatgtgccgcggtggccgcatgttcgcacctacaaagacatggcgccgctggcaccgccgcgtcaatactactcagaagcgctatgctatttgttctgcattggctgctagcgctttgcctgctcttgttatgtcaaagggccatcgcatcgaagaagtcccagaactgcctctggtggttgaagataaagtcgagggctataagaaaactaaggaggccgtgcttcttcttaaaaaattgaag		ATCCACCGGTACCATGGCTAGCgcctttgggaatatgtgccgcggtggccgcatgttcgcacctacaaagacatggcgccgctggcaccgccgcgtcaatactactcagaagcgctatgctatttgttctgcattggctgctagcgctttgcctgctcttgttatgtcaaagggccatcgcatcgaagaagtcccagaactgcctctggtggttgaagataaagtcgagggctataagaaaactaaggaggccgtgcttcttcttaaaaaattgaagTCTAGCGGAGGATCTAGCGGAGG	1_wt_control_peptides	Rpl4	93.0	0.8602150537634409	3.3623664099115915
11808	0.0	378.0	1015.0	0.0	4.0	378.0	hblOligo222305_Cat1	11808	NM_968	4.0	CTTGTTATGTCAAAGGGCCATCGCATCGAAGAAGTCCCAGAACTGCCTCTGGTGGTTGAAGATAAAGTCGAGGGCTATAAGAAAACTAAGGAGGCCGTGCTTCTTCTTAAAAAATTGAAGGCTTGGAATGACATCAAGAAGGTGTACGCTTCTCAGCGCATGCGCGCCGGCAAGGGCAAAATGCGCAATCGCCGCCGCATCCAGCGCCGCGGGCCTTGCATCATCTACAATGAAGATAATGGGATTATCAAAGCATCTAGCGGAGGATCTAGCGGAGG	cttgttatgtcaaagggccatcgcatcgaagaagtcccagaactgcctctggtggttgaagataaagtcgagggctataagaaaactaaggaggccgtgcttcttcttaaaaaattgaaggcttggaatgacatcaagaaggtgtacgcttctcagcgcatgcgcgccggcaagggcaaaatgcgcaatcgccgccgcatccagcgccgcgggccttgcatcatctacaatgaagataatgggattatcaaagca		ATCCACCGGTACCATGGCTAGCcttgttatgtcaaagggccatcgcatcgaagaagtcccagaactgcctctggtggttgaagataaagtcgagggctataagaaaactaaggaggccgtgcttcttcttaaaaaattgaaggcttggaatgacatcaagaaggtgtacgcttctcagcgcatgcgcgccggcaagggcaaaatgcgcaatcgccgccgcatccagcgccgcgggccttgcatcatctacaatgaagataatgggattatcaaagcaTCTAGCGGAGGATCTAGCGGAGG	1_wt_control_peptides	Rpl4	1393.0	0.271356783919598	0.5575394368429467
11809	0.0	944.0	4151.0	1.0	21.0	944.0	hblOligo99808_Cat1	11809	NM_968	5.0	AAGAAGGTGTACGCTTCTCAGCGCATGCGCGCCGGCAAGGGCAAAATGCGCAATCGCCGCCGCATCCAGCGCCGCGGGCCTTGCATCATCTACAATGAAGATAATGGGATTATCAAAGCATTTCGCAACATCCCAGGGATTACATTGCTCAATGTTAGCAAACTCAATATTTTGAAACTTGCACCAGGGGGCCATGTTGGGCGCTTCTGTATCTGGACTGAAAGCGCATTTCGCAAGCTTGACGAGCTCTACGGCTCTAGCGGAGGATCTAGCGGAGG	aagaaggtgtacgcttctcagcgcatgcgcgccggcaagggcaaaatgcgcaatcgccgccgcatccagcgccgcgggccttgcatcatctacaatgaagataatgggattatcaaagcatttcgcaacatcccagggattacattgctcaatgttagcaaactcaatattttgaaacttgcaccagggggccatgttgggcgcttctgtatctggactgaaagcgcatttcgcaagcttgacgagctctacggc		ATCCACCGGTACCATGGCTAGCaagaaggtgtacgcttctcagcgcatgcgcgccggcaagggcaaaatgcgcaatcgccgccgcatccagcgccgcgggccttgcatcatctacaatgaagataatgggattatcaaagcatttcgcaacatcccagggattacattgctcaatgttagcaaactcaatattttgaaacttgcaccagggggccatgttgggcgcttctgtatctggactgaaagcgcatttcgcaagcttgacgagctctacggcTCTAGCGGAGGATCTAGCGGAGG	1_wt_control_peptides	Rpl4	5095.0	0.18527968596663397	0.06431075079170867
11810	0.0	3.0	267.0	0.0	0.0	3.0	hblOligo222306_Cat1	11810	NM_968	6.0	GGGATTACATTGCTCAATGTTAGCAAACTCAATATTTTGAAACTTGCACCAGGGGGCCATGTTGGGCGCTTCTGTATCTGGACTGAAAGCGCATTTCGCAAGCTTGACGAGCTCTACGGCACCTGGCGCAAGGCAGCTAGCCTTAAAAGCAACTATAACCTGCCTATGCACAAAATGATCAATACAGATCTCTCCCGCATTCTCAAAAGCCCTGAGATTCAACGCGCACTTCGCGCTCCACGCAAGAAGATCCACTCTAGCGGAGGATCTAGCGGAGG	gggattacattgctcaatgttagcaaactcaatattttgaaacttgcaccagggggccatgttgggcgcttctgtatctggactgaaagcgcatttcgcaagcttgacgagctctacggcacctggcgcaaggcagctagccttaaaagcaactataacctgcctatgcacaaaatgatcaatacagatctctcccgcattctcaaaagccctgagattcaacgcgcacttcgcgctccacgcaagaagatccac		ATCCACCGGTACCATGGCTAGCgggattacattgctcaatgttagcaaactcaatattttgaaacttgcaccagggggccatgttgggcgcttctgtatctggactgaaagcgcatttcgcaagcttgacgagctctacggcacctggcgcaaggcagctagccttaaaagcaactataacctgcctatgcacaaaatgatcaatacagatctctcccgcattctcaaaagccctgagattcaacgcgcacttcgcgctccacgcaagaagatccacTCTAGCGGAGGATCTAGCGGAGG	1_wt_control_peptides	Rpl4	270.0	0.011111111111111112	-2.943347237032893
11811	0.0	1298.0	5232.0	0.0	115.0	1298.0	hblOligo99809_Cat1	11811	NM_968	7.0	GCTAGCCTTAAAAGCAACTATAACCTGCCTATGCACAAAATGATCAATACAGATCTCTCCCGCATTCTCAAAAGCCCTGAGATTCAACGCGCACTTCGCGCTCCACGCAAGAAGATCCACCGCCGCGTTCTTAAGAAGAACCCACTTAAAAACTTGCGCATTATGCTCAAGCTGAATCCATATGCAAAAACCATGCGCCGCAATACCATCCTCCGCCAGGCTCGCAATCATAAACTGCGCGTGGATAAAGCAGCATCTAGCGGAGGATCTAGCGGAGG	gctagccttaaaagcaactataacctgcctatgcacaaaatgatcaatacagatctctcccgcattctcaaaagccctgagattcaacgcgcacttcgcgctccacgcaagaagatccaccgccgcgttcttaagaagaacccacttaaaaacttgcgcattatgctcaagctgaatccatatgcaaaaaccatgcgccgcaataccatcctccgccaggctcgcaatcataaactgcgcgtggataaagcagca		ATCCACCGGTACCATGGCTAGCgctagccttaaaagcaactataacctgcctatgcacaaaatgatcaatacagatctctcccgcattctcaaaagccctgagattcaacgcgcacttcgcgctccacgcaagaagatccaccgccgcgttcttaagaagaacccacttaaaaacttgcgcattatgctcaagctgaatccatatgcaaaaaccatgcgccgcaataccatcctccgccaggctcgcaatcataaactgcgcgtggataaagcagcaTCTAGCGGAGGATCTAGCGGAGG	1_wt_control_peptides	Rpl4	6530.0	0.1987748851454824	0.15132013682624734
11812	0.0	165.0	3008.0	1.0	10.0	165.0	hblOligo222307_Cat1	11812	NM_968	8.0	AAGAACCCACTTAAAAACTTGCGCATTATGCTCAAGCTGAATCCATATGCAAAAACCATGCGCCGCAATACCATCCTCCGCCAGGCTCGCAATCATAAACTGCGCGTGGATAAAGCAGCAGCCGCAGCTGCAGCATTGCAGGCTAAATCTGACGAAAAAGCCGCCGTCGCCGGGAAGAAACCTGTGGTTGGTAAAAAGGGGAAGAAGGCCGCAGTTGGCGTCAAAAAACAAAAAAAGCCTTTGGTGGGGAAGAAGTCTAGCGGAGGATCTAGCGGAGG	aagaacccacttaaaaacttgcgcattatgctcaagctgaatccatatgcaaaaaccatgcgccgcaataccatcctccgccaggctcgcaatcataaactgcgcgtggataaagcagcagccgcagctgcagcattgcaggctaaatctgacgaaaaagccgccgtcgccgggaagaaacctgtggttggtaaaaaggggaagaaggccgcagttggcgtcaaaaaacaaaaaaagcctttggtggggaagaag		ATCCACCGGTACCATGGCTAGCaagaacccacttaaaaacttgcgcattatgctcaagctgaatccatatgcaaaaaccatgcgccgcaataccatcctccgccaggctcgcaatcataaactgcgcgtggataaagcagcagccgcagctgcagcattgcaggctaaatctgacgaaaaagccgccgtcgccgggaagaaacctgtggttggtaaaaaggggaagaaggccgcagttggcgtcaaaaaacaaaaaaagcctttggtggggaagaagTCTAGCGGAGGATCTAGCGGAGG	1_wt_control_peptides	Rpl4	3173.0	0.05200126063662149	-1.3577960784699035
11814	0.0	1.0	220.0	0.0	0.0	1.0	hblOligo99762_Cat1	11814	NM_983	1.0	GCTCCTGTCAAAAAACTGGTTGTGAAGGGGGGTAAGAAAAAGAAGCAAGTCCTCAAGTTCACATTGGACTGTACTCATCCAGTTGAGGACGGCATCATGGACGCAGCAAATTTCGAACAGTTTCTGCAGGAACGCATCAAGGTTAATGGTAAGGCTGGGAATCTTGGCGGGGGCGTGGTTACAATTGAGCGCTCTAAGTCAAAGATCACTGTGACATCTGAGGTCCCATTCAGTAAGCGCTACTTGAAATACCTCTCTAGCGGAGGATCTAGCGGAGG	gctcctgtcaaaaaactggttgtgaaggggggtaagaaaaagaagcaagtcctcaagttcacattggactgtactcatccagttgaggacggcatcatggacgcagcaaatttcgaacagtttctgcaggaacgcatcaaggttaatggtaaggctgggaatcttggcgggggcgtggttacaattgagcgctctaagtcaaagatcactgtgacatctgaggtcccattcagtaagcgctacttgaaatacctc		ATCCACCGGTACCATGGCTAGCgctcctgtcaaaaaactggttgtgaaggggggtaagaaaaagaagcaagtcctcaagttcacattggactgtactcatccagttgaggacggcatcatggacgcagcaaatttcgaacagtttctgcaggaacgcatcaaggttaatggtaaggctgggaatcttggcgggggcgtggttacaattgagcgctctaagtcaaagatcactgtgacatctgaggtcccattcagtaagcgctacttgaaatacctcTCTAGCGGAGGATCTAGCGGAGG	1_wt_control_peptides	Rpl22	221.0	0.004524886877828055	-3.8483384136531145
11815	0.0	1042.0	4729.0	1.0	15.0	1042.0	hblOligo222276_Cat1	11815	NM_983	2.0	GAACGCCGCATCAAGGTTAATGGTAAGGCTGGGAATCTTGGCGGGGGCGTGGTTACAATTGAGCGCTCTAAGTCAAAGATCACTGTGACATCTGAGGTCCCATTCAGTAAGCGCTACTTGAAATACCTCACAAAAAAGTATCTCAAGAAAAATAATCTGCGCGATTGGTTGCGCGTGGTTGCTAACTCCAAAGAATCCTACGAGCTTCGCTATTTCCAAATCAACCAAGACGAGGAGGAAGAGGAGGATGAGGATTCTAGCGGAGGATCTAGCGGAGG	gaacgccgcatcaaggttaatggtaaggctgggaatcttggcgggggcgtggttacaattgagcgctctaagtcaaagatcactgtgacatctgaggtcccattcagtaagcgctacttgaaatacctcacaaaaaagtatctcaagaaaaataatctgcgcgattggttgcgcgtggttgctaactccaaagaatcctacgagcttcgctatttccaaatcaaccaagacgaggaggaagaggaggatgaggat		ATCCACCGGTACCATGGCTAGCgaacgccgcatcaaggttaatggtaaggctgggaatcttggcgggggcgtggttacaattgagcgctctaagtcaaagatcactgtgacatctgaggtcccattcagtaagcgctacttgaaatacctcacaaaaaagtatctcaagaaaaataatctgcgcgattggttgcgcgtggttgctaactccaaagaatcctacgagcttcgctatttccaaatcaaccaagacgaggaggaagaggaggatgaggatTCTAGCGGAGGATCTAGCGGAGG	1_wt_control_peptides	Rpl22	5771.0	0.18055796222491768	0.03271731236868303
11816	0.0	1955.0	4824.0	0.0	24.0	1955.0	hblOligo99768_Cat1	11816	NM_986	1.0	AAAGTGGAACTTTGCTCTTTCAGTGGGTACAAAATTTACCCTGGTCACGGGCGCCGCTATGCACGCACTGATGGCAAAGTTTTTCAATTTCTGAATGCAAAGTGTGAATCTGCATTCCTCAGTAAACGCAATCCTCGCCAAATCAACTGGACTGTTTTGTACCGCCGCAAACATAAAAAAGGGCAGTCCGAGGAGATCCAAAAAAAACGCACCCGCCGCGCTGTCAAATTTCAGCGCGCCATTACCGGTGCAAGCTCTAGCGGAGGATCTAGCGGAGG	aaagtggaactttgctctttcagtgggtacaaaatttaccctggtcacgggcgccgctatgcacgcactgatggcaaagtttttcaatttctgaatgcaaagtgtgaatctgcattcctcagtaaacgcaatcctcgccaaatcaactggactgttttgtaccgccgcaaacataaaaaagggcagtccgaggagatccaaaaaaaacgcacccgccgcgctgtcaaatttcagcgcgccattaccggtgcaagc		ATCCACCGGTACCATGGCTAGCaaagtggaactttgctctttcagtgggtacaaaatttaccctggtcacgggcgccgctatgcacgcactgatggcaaagtttttcaatttctgaatgcaaagtgtgaatctgcattcctcagtaaacgcaatcctcgccaaatcaactggactgttttgtaccgccgcaaacataaaaaagggcagtccgaggagatccaaaaaaaacgcacccgccgcgctgtcaaatttcagcgcgccattaccggtgcaagcTCTAGCGGAGGATCTAGCGGAGG	1_wt_control_peptides	Rpl24	6779.0	0.28839061808526334	0.6420758667116915
11818	0.0	369.0	2274.0	0.0	6.0	369.0	hblOligo99769_Cat1	11818	NM_986	3.0	ACCCGCCGCGCTGTCAAATTTCAGCGCGCCATTACCGGTGCAAGCCTGGCTGACATTGCAAAGCGCAATCAGAAACCTGAAGTGCGCAAGGCACAGCGCGAACAAGCCATCCGCGCAGCCAAAGAAGCCAAGAAGGCTAAACAGGCCAGCAAGAAGACTGCCATGGCAGCTGCTAAAGCACCTACTAAAGCTGCCCCAAAGCAGAAAATTGTCAAACCTGTTAAGGTCTCTGCTCCACGCGTTGGTGGCAAGCGCTCTAGCGGAGGATCTAGCGGAGG	acccgccgcgctgtcaaatttcagcgcgccattaccggtgcaagcctggctgacattgcaaagcgcaatcagaaacctgaagtgcgcaaggcacagcgcgaacaagccatccgcgcagccaaagaagccaagaaggctaaacaggccagcaagaagactgccatggcagctgctaaagcacctactaaagctgccccaaagcagaaaattgtcaaacctgttaaggtctctgctccacgcgttggtggcaagcgc		ATCCACCGGTACCATGGCTAGCacccgccgcgctgtcaaatttcagcgcgccattaccggtgcaagcctggctgacattgcaaagcgcaatcagaaacctgaagtgcgcaaggcacagcgcgaacaagccatccgcgcagccaaagaagccaagaaggctaaacaggccagcaagaagactgccatggcagctgctaaagcacctactaaagctgccccaaagcagaaaattgtcaaacctgttaaggtctctgctccacgcgttggtggcaagcgcTCTAGCGGAGGATCTAGCGGAGG	1_wt_control_peptides	Rpl24	2643.0	0.13961407491486946	-0.27320989757070757
11819	0.0	35.0	148.0	0.0	2.0	35.0	hblOligo99774_Cat1	11819	NM_988	1.0	GGGAAGTTCATGAAACCTGGTAAAGTCGTTCTCGTGTTGGCTGGCCGCTATAGCGGCCGCAAGGCAGTCATCGTTAAAAATATCGATGATGGGACCAGCGATCGCCCTTACAGTCACGCACTTGTTGCCGGGATCGACCGCTACCCACGCAAGGTCACCGCAGCTATGGGGAAAAAGAAGATTGCCAAACGCAGCAAGATTAAATCATTCGTGAAGGTCTATAACTATAATCATCTCATGCCAACTCGCTATAGTTCTAGCGGAGGATCTAGCGGAGG	gggaagttcatgaaacctggtaaagtcgttctcgtgttggctggccgctatagcggccgcaaggcagtcatcgttaaaaatatcgatgatgggaccagcgatcgcccttacagtcacgcacttgttgccgggatcgaccgctacccacgcaaggtcaccgcagctatggggaaaaagaagattgccaaacgcagcaagattaaatcattcgtgaaggtctataactataatcatctcatgccaactcgctatagt		ATCCACCGGTACCATGGCTAGCgggaagttcatgaaacctggtaaagtcgttctcgtgttggctggccgctatagcggccgcaaggcagtcatcgttaaaaatatcgatgatgggaccagcgatcgcccttacagtcacgcacttgttgccgggatcgaccgctacccacgcaaggtcaccgcagctatggggaaaaagaagattgccaaacgcagcaagattaaatcattcgtgaaggtctataactataatcatctcatgccaactcgctatagtTCTAGCGGAGGATCTAGCGGAGG	1_wt_control_peptides	Rpl27	183.0	0.1912568306010929	0.10342492042454521
11820	0.0	680.0	652.0	0.0	3.0	680.0	hblOligo222282_Cat1	11820	NM_988	2.0	ATCGACCGCTACCCACGCAAGGTCACCGCAGCTATGGGGAAAAAGAAGATTGCCAAACGCAGCAAGATTAAATCATTCGTGAAGGTCTATAACTATAATCATCTCATGCCAACTCGCTATAGTGTGGACATCCCACTCGACAAAACAGTGGTCAATAAGGATGTTTTTCGCGACCCTGCATTGAAGCGCAAGGCTCGCCGCGAGGCCAAAGTGAAATTTGAGGAGCGCTACAAAACCGGGAAGAACAAATGGTTTTCTAGCGGAGGATCTAGCGGAGG	atcgaccgctacccacgcaaggtcaccgcagctatggggaaaaagaagattgccaaacgcagcaagattaaatcattcgtgaaggtctataactataatcatctcatgccaactcgctatagtgtggacatcccactcgacaaaacagtggtcaataaggatgtttttcgcgaccctgcattgaagcgcaaggctcgccgcgaggccaaagtgaaatttgaggagcgctacaaaaccgggaagaacaaatggttt		ATCCACCGGTACCATGGCTAGCatcgaccgctacccacgcaaggtcaccgcagctatggggaaaaagaagattgccaaacgcagcaagattaaatcattcgtgaaggtctataactataatcatctcatgccaactcgctatagtgtggacatcccactcgacaaaacagtggtcaataaggatgtttttcgcgaccctgcattgaagcgcaaggctcgccgcgaggccaaagtgaaatttgaggagcgctacaaaaccgggaagaacaaatggtttTCTAGCGGAGGATCTAGCGGAGG	1_wt_control_peptides	Rpl27	1332.0	0.5105105105105106	1.5873373689427461
11821	0.0	366.0	1530.0	1.0	5.0	366.0	hblOligo99775_Cat1	11821	NM_988	3.0	AAGGTCACCGCAGCTATGGGGAAAAAGAAGATTGCCAAACGCAGCAAGATTAAATCATTCGTGAAGGTCTATAACTATAATCATCTCATGCCAACTCGCTATAGTGTGGACATCCCACTCGACAAAACAGTGGTCAATAAGGATGTTTTTCGCGACCCTGCATTGAAGCGCAAGGCTCGCCGCGAGGCCAAAGTGAAATTTGAGGAGCGCTACAAAACCGGGAAGAACAAATGGTTTTTCCAGAAGCTCCGCTTTTCTAGCGGAGGATCTAGCGGAGG	aaggtcaccgcagctatggggaaaaagaagattgccaaacgcagcaagattaaatcattcgtgaaggtctataactataatcatctcatgccaactcgctatagtgtggacatcccactcgacaaaacagtggtcaataaggatgtttttcgcgaccctgcattgaagcgcaaggctcgccgcgaggccaaagtgaaatttgaggagcgctacaaaaccgggaagaacaaatggtttttccagaagctccgcttt		ATCCACCGGTACCATGGCTAGCaaggtcaccgcagctatggggaaaaagaagattgccaaacgcagcaagattaaatcattcgtgaaggtctataactataatcatctcatgccaactcgctatagtgtggacatcccactcgacaaaacagtggtcaataaggatgtttttcgcgaccctgcattgaagcgcaaggctcgccgcgaggccaaagtgaaatttgaggagcgctacaaaaccgggaagaacaaatggtttttccagaagctccgctttTCTAGCGGAGGATCTAGCGGAGG	1_wt_control_peptides	Rpl27	1896.0	0.1930379746835443	0.11489945171413174
11822	0.0	93.0	402.0	0.0	1.0	93.0	hblOligo99786_Cat1	11822	NM_989	1.0	GTCGCTGCAAAGAAAACCAAGAAGTCTCTGGAAAGTATCAATAGTCGCCTCCAACTGGTGATGAAAAGCGGGAAGTACGTTCTTGGTTATAAGCAGACACTGAAGATGATCCGCCAAGGTAAGGCTAAGCTCGTCATCTTGGCCAATAACTGCCCTGCCCTGCGCAAGTCCGAAATCGAGTATTACGCAATGCTGGCAAAAACTGGGGTGCACCATTATAGCGGTAATAATATCGAACTCGGTACCGCATGCGGTTCTAGCGGAGGATCTAGCGGAGG	gtcgctgcaaagaaaaccaagaagtctctggaaagtatcaatagtcgcctccaactggtgatgaaaagcgggaagtacgttcttggttataagcagacactgaagatgatccgccaaggtaaggctaagctcgtcatcttggccaataactgccctgccctgcgcaagtccgaaatcgagtattacgcaatgctggcaaaaactggggtgcaccattatagcggtaataatatcgaactcggtaccgcatgcggt		ATCCACCGGTACCATGGCTAGCgtcgctgcaaagaaaaccaagaagtctctggaaagtatcaatagtcgcctccaactggtgatgaaaagcgggaagtacgttcttggttataagcagacactgaagatgatccgccaaggtaaggctaagctcgtcatcttggccaataactgccctgccctgcgcaagtccgaaatcgagtattacgcaatgctggcaaaaactggggtgcaccattatagcggtaataatatcgaactcggtaccgcatgcggtTCTAGCGGAGGATCTAGCGGAGG	1_wt_control_peptides	Rpl30	495.0	0.18787878787878787	0.08143653723348132
11823	0.0	27.0	267.0	0.0	1.0	27.0	hblOligo222290_Cat1	11823	NM_989	2.0	AAGCAGACACTGAAGATGATCCGCCAAGGTAAGGCTAAGCTCGTCGTCATCTTGGCCAATAACTGCCCTGCCCTGCGCAAGTCCGAAATCGAGTATTACGCAATGCTGGCAAAAACTGGGGTGCACCATTATAGCGGTAATAATATCGAACTCGGTACCGCATGCGGTAAGTATTACCGCGTGTGCACACTGGCAATTATTGATCCAGGGGACTCTGACATCATTCGCTCAATGCCAGAACAGACAGGGGAGAAGTCTAGCGGAGGATCTAGCGGAGG	aagcagacactgaagatgatccgccaaggtaaggctaagctcgtcgtcatcttggccaataactgccctgccctgcgcaagtccgaaatcgagtattacgcaatgctggcaaaaactggggtgcaccattatagcggtaataatatcgaactcggtaccgcatgcggtaagtattaccgcgtgtgcacactggcaattattgatccaggggactctgacatcattcgctcaatgccagaacagacaggggagaag		ATCCACCGGTACCATGGCTAGCaagcagacactgaagatgatccgccaaggtaaggctaagctcgtcgtcatcttggccaataactgccctgccctgcgcaagtccgaaatcgagtattacgcaatgctggcaaaaactggggtgcaccattatagcggtaataatatcgaactcggtaccgcatgcggtaagtattaccgcgtgtgcacactggcaattattgatccaggggactctgacatcattcgctcaatgccagaacagacaggggagaagTCTAGCGGAGGATCTAGCGGAGG	1_wt_control_peptides	Rpl30	294.0	0.09183673469387756	-0.7461226596966739
