# Supplementary material for: Peptide fusion improves prime editing efficiency
Source: Nat Commun. 2022 Jun 18;13:3512. doi: 10.1038/s41467-022-31270-y (PMC9206660; doi:10.1038/s41467-022-31270-y)
Supplement: Supplementary file 13 — Source Data [file 41467_2022_31270_MOESM13_ESM.zip › Source Data/022820_mESC_PE_peptide_library_Rep3sum_control.csv]

	prime_edit	Wild-type	Name	Unnamed: 0	Protein	Peptide.number.within.gene	Sequence	BarcodedSeq	barcode	FinalSeq	Design category	Gene	Total	prime_edit fraction	prime_edit logit fraction
235	480	1740	hblOligo99898_Cat1	235	NM_1017	1.0	GGTCGCATGCATGCTCCTGGTAAGGGGCTTTCTCAATCCGCACTCCCTTACCGCCGCAGCGTCCCAACCTGGCTTAAACTGACATCTGATGATGTTAAGGAACAAATCTACAAGCTCGCTAAGAAGGGTCTTACTCCTTCTCAAATTGGGGTCATTCTGCGCGACTCACACGGCGTGGCCCAAGTCCGCTTTGTTACAGGCAACAAAATTCTCCGCATCCTCAAGTCTAAGGGTCTTGCACCTGACCTCCCTGAGTCTAGCGGAGGATCTAGCGGAGG	ggtcgcatgcatgctcctggtaaggggctttctcaatccgcactcccttaccgccgcagcgtcccaacctggcttaaactgacatctgatgatgttaaggaacaaatctacaagctcgctaagaagggtcttactccttctcaaattggggtcattctgcgcgactcacacggcgtggcccaagtccgctttgttacaggcaacaaaattctccgcatcctcaagtctaagggtcttgcacctgacctccctgag		ATCCACCGGTACCATGGCTAGCggtcgcatgcatgctcctggtaaggggctttctcaatccgcactcccttaccgccgcagcgtcccaacctggcttaaactgacatctgatgatgttaaggaacaaatctacaagctcgctaagaagggtcttactccttctcaaattggggtcattctgcgcgactcacacggcgtggcccaagtccgctttgttacaggcaacaaaattctccgcatcctcaagtctaagggtcttgcacctgacctccctgagTCTAGCGGAGGATCTAGCGGAGG	1_wt_control_peptides	Rps13	2220	0.21621621621621623	0.09061849206123407
236	272	1054	hblOligo222383_Cat1	236	NM_1017	2.0	ACTCCTTCTCAAATTGGGGTCATTCTGCGCGACTCACACGGCGTGGCCCAAGTCCGCTTTGTTACAGGCAACAAAATTCTCCGCATCCTCAAGTCTAAGGGTCTTGCACCTGACCTCCCTGAGGATCTTTACCACCTCATCAAGAAAGCTGTGGCCGTTCGCAAGCACTTGGAGCGCAACCGCAAGGACAAGGATGCAAAATTCCGCCTGATTTTGATTGAGTCACGCATTCATCGCTTGGCTCGCTACTACAAGTCTAGCGGAGGATCTAGCGGAGG	actccttctcaaattggggtcattctgcgcgactcacacggcgtggcccaagtccgctttgttacaggcaacaaaattctccgcatcctcaagtctaagggtcttgcacctgacctccctgaggatctttaccacctcatcaagaaagctgtggccgttcgcaagcacttggagcgcaaccgcaaggacaaggatgcaaaattccgcctgattttgattgagtcacgcattcatcgcttggctcgctactacaag		ATCCACCGGTACCATGGCTAGCactccttctcaaattggggtcattctgcgcgactcacacggcgtggcccaagtccgctttgttacaggcaacaaaattctccgcatcctcaagtctaagggtcttgcacctgacctccctgaggatctttaccacctcatcaagaaagctgtggccgttcgcaagcacttggagcgcaaccgcaaggacaaggatgcaaaattccgcctgattttgattgagtcacgcattcatcgcttggctcgctactacaagTCTAGCGGAGGATCTAGCGGAGG	1_wt_control_peptides	Rps13	1326	0.20512820512820512	0.02392711756256194
237	3302	6209	hblOligo99899_Cat1	237	NM_1017	3.0	ACAGGCAACAAAATTCTCCGCATCCTCAAGTCTAAGGGTCTTGCACCTGACCTCCCTGAGGATCTTTACCACCTCATCAAGAAAGCTGTGGCCGTTCGCAAGCACTTGGAGCGCAACCGCAAGGACAAGGATGCAAAATTCCGCCTGATTTTGATTGAGTCACGCATTCATCGCTTGGCTCGCTACTACAAGACTAAGCGCGTCCTTCCACCTAATTGGAAATATGAGTCATCCACCGCTAGCGCCCTGGTCGCTTCTAGCGGAGGATCTAGCGGAGG	acaggcaacaaaattctccgcatcctcaagtctaagggtcttgcacctgacctccctgaggatctttaccacctcatcaagaaagctgtggccgttcgcaagcacttggagcgcaaccgcaaggacaaggatgcaaaattccgcctgattttgattgagtcacgcattcatcgcttggctcgctactacaagactaagcgcgtccttccacctaattggaaatatgagtcatccaccgctagcgccctggtcgct		ATCCACCGGTACCATGGCTAGCacaggcaacaaaattctccgcatcctcaagtctaagggtcttgcacctgacctccctgaggatctttaccacctcatcaagaaagctgtggccgttcgcaagcacttggagcgcaaccgcaaggacaaggatgcaaaattccgcctgattttgattgagtcacgcattcatcgcttggctcgctactacaagactaagcgcgtccttccacctaattggaaatatgagtcatccaccgctagcgccctggtcgctTCTAGCGGAGGATCTAGCGGAGG	1_wt_control_peptides	Rps13	9511	0.3471769530017874	0.7470012734830528
392	88	365	hblOligo99905_Cat1	392	NM_1020	1.0	CCTTCTAAGGGGCCTCTGCAAAGCGTGCAGGTTTTCGGGCGCAAAAAAACTGCCACCGCCGTGGCCCATTGCAAACGCGGTAACGGTCTTATCAAAGTCAATGGCCGCCCACTGGAGATGATTGAGCCTCGCACTCTCCAGTACAAGCTCTTGGAACCAGTCCTGCTGCTCGGCAAGGAGCGCTTCGCAGGGGTGGATATTCGCGTGCGCGTGAAGGGTGGGGGGCATGTCGCTCAGATTTACGCAATTCGCCAATCTAGCGGAGGATCTAGCGGAGG	ccttctaaggggcctctgcaaagcgtgcaggttttcgggcgcaaaaaaactgccaccgccgtggcccattgcaaacgcggtaacggtcttatcaaagtcaatggccgcccactggagatgattgagcctcgcactctccagtacaagctcttggaaccagtcctgctgctcggcaaggagcgcttcgcaggggtggatattcgcgtgcgcgtgaagggtggggggcatgtcgctcagatttacgcaattcgccaa		ATCCACCGGTACCATGGCTAGCccttctaaggggcctctgcaaagcgtgcaggttttcgggcgcaaaaaaactgccaccgccgtggcccattgcaaacgcggtaacggtcttatcaaagtcaatggccgcccactggagatgattgagcctcgcactctccagtacaagctcttggaaccagtcctgctgctcggcaaggagcgcttcgcaggggtggatattcgcgtgcgcgtgaagggtggggggcatgtcgctcagatttacgcaattcgccaaTCTAGCGGAGGATCTAGCGGAGG	1_wt_control_peptides	Rps16	453	0.19426048565121412	-0.044087758736412797
393	2	35	hblOligo222387_Cat1	393	NM_1020	2.0	ACTCTCCAGTACAAGCTCTTGGAACCAGTCCTGCTGCTCGGCAAGGAGCGCTTCGCAGGGGTGGATATTCGCGTGCGCGTGAAGGGTGGGGGGCATGTCGCTCAGATTTACGCAATTCGCCAAAGTATTAGTAAAGCCCTCGTGGCATATTATCAAAAGTATGTCGATGAGGCAAGTAAAAAGGAGATCAAAGATATTCTTATTCAGTATGATCGCACCCTGCTTGTTGCCGACCCACGCCGCTGCGAATCCAAATCTAGCGGAGGATCTAGCGGAGG	actctccagtacaagctcttggaaccagtcctgctgctcggcaaggagcgcttcgcaggggtggatattcgcgtgcgcgtgaagggtggggggcatgtcgctcagatttacgcaattcgccaaagtattagtaaagccctcgtggcatattatcaaaagtatgtcgatgaggcaagtaaaaaggagatcaaagatattcttattcagtatgatcgcaccctgcttgttgccgacccacgccgctgcgaatccaaa		ATCCACCGGTACCATGGCTAGCactctccagtacaagctcttggaaccagtcctgctgctcggcaaggagcgcttcgcaggggtggatattcgcgtgcgcgtgaagggtggggggcatgtcgctcagatttacgcaattcgccaaagtattagtaaagccctcgtggcatattatcaaaagtatgtcgatgaggcaagtaaaaaggagatcaaagatattcttattcagtatgatcgcaccctgcttgttgccgacccacgccgctgcgaatccaaaTCTAGCGGAGGATCTAGCGGAGG	1_wt_control_peptides	Rps16	37	0.05405405405405406	-1.4837281005615959
456	61	1430	hblOligo99932_Cat1	456	NM_1030001	1.0	CGCACCCTGCTTGTTGCCGACCCACGCCGCTGCGAATCCAAAAAATTTGGTGGGCCAGGGCATCAACAGCTCTATTGGTCTCACCCACGCAAGTTTGGCCAGGGCTCTCGCTCCTGTCGCGTGTGCAGCAATCGCCATGGTCTTATTCGCAAGTATGGTCTGAATATGTGCCGCCAATGCTTCCGCCAATACGCTAAAGACATTGGGTTCATCAAGAAAGACCTGAGTTGTCTCCCTTGGCACTGTTTGTGGCGCTCTAGCGGAGGATCTAGCGGAGG	cgcaccctgcttgttgccgacccacgccgctgcgaatccaaaaaatttggtgggccagggcatcaacagctctattggtctcacccacgcaagtttggccagggctctcgctcctgtcgcgtgtgcagcaatcgccatggtcttattcgcaagtatggtctgaatatgtgccgccaatgcttccgccaatacgctaaagacattgggttcatcaagaaagacctgagttgtctcccttggcactgtttgtggcgc		ATCCACCGGTACCATGGCTAGCcgcaccctgcttgttgccgacccacgccgctgcgaatccaaaaaatttggtgggccagggcatcaacagctctattggtctcacccacgcaagtttggccagggctctcgctcctgtcgcgtgtgcagcaatcgccatggtcttattcgcaagtatggtctgaatatgtgccgccaatgcttccgccaatacgctaaagacattgggttcatcaagaaagacctgagttgtctcccttggcactgtttgtggcgcTCTAGCGGAGGATCTAGCGGAGG	1_wt_control_peptides	Rps29	1491	0.0409121395036888	-1.7760830787127697
950	229	1810	hblOligo14187_Cat1	950	NM_1098616	1.0	GCTAGTGGCTCTAACTGGCTGAGTGGTGTCAACGTCGTCTTGGTGATGGCCTATGGTTCTTTGGTTTTCGTGTTGTTGTTCATTTTCGTCAAACGCCAGATCATGCGCTTCGCAATGAAGTCTCGCCGCGGTCCTCACGTCCCTGTGGGTCATAACGCTCCAAAAGATCTTAAAGAGGAGATCGACATTCGCTTGTCCCGCGTGCAAGACATTAAGTACGAGCCTCAACTCCTGGCAGATGACGACGCTCGCCTCTCTAGCGGAGGATCTAGCGGAGG	gctagtggctctaactggctgagtggtgtcaacgtcgtcttggtgatggcctatggttctttggttttcgtgttgttgttcattttcgtcaaacgccagatcatgcgcttcgcaatgaagtctcgccgcggtcctcacgtccctgtgggtcataacgctccaaaagatcttaaagaggagatcgacattcgcttgtcccgcgtgcaagacattaagtacgagcctcaactcctggcagatgacgacgctcgcctc		ATCCACCGGTACCATGGCTAGCgctagtggctctaactggctgagtggtgtcaacgtcgtcttggtgatggcctatggttctttggttttcgtgttgttgttcattttcgtcaaacgccagatcatgcgcttcgcaatgaagtctcgccgcggtcctcacgtccctgtgggtcataacgctccaaaagatcttaaagaggagatcgacattcgcttgtcccgcgtgcaagacattaagtacgagcctcaactcctggcagatgacgacgctcgcctcTCTAGCGGAGGATCTAGCGGAGG	1_wt_control_peptides	C1orf43	2039	0.11230995586071604	-0.6888873403377593
951	3395	3759	hblOligo144502_Cat1	951	NM_1098616	2.0	CCTCACGTCCCTGTGGGTCATAACGCTCCAAAAGATCTTAAAGAGGAGATCGACATTCGCTTGTCCCGCGTGCAAGACATTAAGTACGAGCCTCAACTCCTGGCAGATGACGACGCTCGCCTCCTCCAGTTGGAGACCCAAGGTAACCAGTCCTGCTATAATTACCTCTATCGCATGAAAGCCCTTGACGCCATCCGCACTTCCGAGATCCCATTCCACTCCGAAGGTCGCCACCCACGCAGCCTCATGGGCAAATCTAGCGGAGGATCTAGCGGAGG	cctcacgtccctgtgggtcataacgctccaaaagatcttaaagaggagatcgacattcgcttgtcccgcgtgcaagacattaagtacgagcctcaactcctggcagatgacgacgctcgcctcctccagttggagacccaaggtaaccagtcctgctataattacctctatcgcatgaaagcccttgacgccatccgcacttccgagatcccattccactccgaaggtcgccacccacgcagcctcatgggcaaa		ATCCACCGGTACCATGGCTAGCcctcacgtccctgtgggtcataacgctccaaaagatcttaaagaggagatcgacattcgcttgtcccgcgtgcaagacattaagtacgagcctcaactcctggcagatgacgacgctcgcctcctccagttggagacccaaggtaaccagtcctgctataattacctctatcgcatgaaagcccttgacgccatccgcacttccgagatcccattccactccgaaggtcgccacccacgcagcctcatgggcaaaTCTAGCGGAGGATCTAGCGGAGG	1_wt_control_peptides	C1orf43	7154	0.474559686888454	1.2766235767964909
952	719	738	hblOligo14188_Cat1	952	NM_1098616	3.0	ACCCAAGGTAACCAGTCCTGCTATAATTACCTCTATCGCATGAAAGCCCTTGACGCCATCCGCACTTCCGAGATCCCATTCCACTCCGAAGGTCGCCACCCACGCAGCCTCATGGGCAAAAACTTCCGCTCTTATCTCCTTGATCTGCGCAACACTTCCACTCCTTTCAAAGGTGTTCGCAAGGCCCTTATTGACACCCTTCTCGACGGGTATGAAACTGCCCGCTATGGGACAGGGGTCTTTGGTCAGAACGAATCTAGCGGAGGATCTAGCGGAGG	acccaaggtaaccagtcctgctataattacctctatcgcatgaaagcccttgacgccatccgcacttccgagatcccattccactccgaaggtcgccacccacgcagcctcatgggcaaaaacttccgctcttatctccttgatctgcgcaacacttccactcctttcaaaggtgttcgcaaggcccttattgacacccttctcgacgggtatgaaactgcccgctatgggacaggggtctttggtcagaacgaa		ATCCACCGGTACCATGGCTAGCacccaaggtaaccagtcctgctataattacctctatcgcatgaaagcccttgacgccatccgcacttccgagatcccattccactccgaaggtcgccacccacgcagcctcatgggcaaaaacttccgctcttatctccttgatctgcgcaacacttccactcctttcaaaggtgttcgcaaggcccttattgacacccttctcgacgggtatgaaactgcccgctatgggacaggggtctttggtcagaacgaaTCTAGCGGAGGATCTAGCGGAGG	1_wt_control_peptides	C1orf43	1457	0.4934797529169526	1.3523903134884463
954	7	31	hblOligo14189_Cat1	954	NM_1098616	5.0	GGGGTCTTTGGTCAGAACGAATACCTCCGCTACCAGGAGGCTCTGTCCGAACTGGCCACCGCTGTTAAGGCTCGCATCGGCTCATCTCAGCGCCACCATCAAAGCGCAGCTAAAGATTTGACTCAGAGTCCTGAAGTCAGTCCTACTACAATTCAGGTTACATATCTTCCATCCAGTCAGAAGTCAAAGCGCGCCAAGCACTTTCTTGAGCTTAAATCCTTCAAGGATAATTATAATACCCTGGAATCAACACTTTCTAGCGGAGGATCTAGCGGAGG	ggggtctttggtcagaacgaatacctccgctaccaggaggctctgtccgaactggccaccgctgttaaggctcgcatcggctcatctcagcgccaccatcaaagcgcagctaaagatttgactcagagtcctgaagtcagtcctactacaattcaggttacatatcttccatccagtcagaagtcaaagcgcgccaagcactttcttgagcttaaatccttcaaggataattataataccctggaatcaacactt		ATCCACCGGTACCATGGCTAGCggggtctttggtcagaacgaatacctccgctaccaggaggctctgtccgaactggccaccgctgttaaggctcgcatcggctcatctcagcgccaccatcaaagcgcagctaaagatttgactcagagtcctgaagtcagtcctactacaattcaggttacatatcttccatccagtcagaagtcaaagcgcgccaagcactttcttgagcttaaatccttcaaggataattataataccctggaatcaacacttTCTAGCGGAGGATCTAGCGGAGG	1_wt_control_peptides	C1orf43	38	0.18421052631578946	-0.1096042750619608
987	1426	3763	hblOligo132939_Cat1	987	NM_1101	2.0	GGCATGGGGCAAAAAGATTCTTATGTCGGTGATGAAGCCCAGTCTAAACGCGGGATCCTGACACTTAAATATCCAATCGAGCATGGGATCGTCACAAATTGGGACGATATGGAAAAGATCTGGCACCATACCTTCTATAATGAACTCCGCGTTGCCCCAGAGGAGCACCCAGTGCTCTTGACCGAAGCTCCTCTCAATCCTAAAGCAAACCGCGAAAAAATGACACAAATCATGTTTGAAACATTTAATACCCCATCTAGCGGAGGATCTAGCGGAGG	ggcatggggcaaaaagattcttatgtcggtgatgaagcccagtctaaacgcgggatcctgacacttaaatatccaatcgagcatgggatcgtcacaaattgggacgatatggaaaagatctggcaccataccttctataatgaactccgcgttgccccagaggagcacccagtgctcttgaccgaagctcctctcaatcctaaagcaaaccgcgaaaaaatgacacaaatcatgtttgaaacatttaatacccca		ATCCACCGGTACCATGGCTAGCggcatggggcaaaaagattcttatgtcggtgatgaagcccagtctaaacgcgggatcctgacacttaaatatccaatcgagcatgggatcgtcacaaattgggacgatatggaaaagatctggcaccataccttctataatgaactccgcgttgccccagaggagcacccagtgctcttgaccgaagctcctctcaatcctaaagcaaaccgcgaaaaaatgacacaaatcatgtttgaaacatttaataccccaTCTAGCGGAGGATCTAGCGGAGG	1_wt_control_peptides	Actb	5189	0.2748121025245712	0.4081295907486763
988	3162	4997	hblOligo1652_Cat1	988	NM_1101	3.0	TATAATGAACTCCGCGTTGCCCCAGAGGAGCACCCAGTGCTCTTGACCGAAGCTCCTCTCAATCCTAAAGCAAACCGCGAAAAAATGACACAAATCATGTTTGAAACATTTAATACCCCAGCCATGTATGTGGCAATCCAAGCTGTGTTGTCCCTCTATGCCTCCGGTCGCACTACCGGTATTGTTATGGATAGTGGCGACGGTGTTACTCATACAGTGCCAATCTACGAGGGGTACGCCCTTCCTCACGCCATCTCTAGCGGAGGATCTAGCGGAGG	tataatgaactccgcgttgccccagaggagcacccagtgctcttgaccgaagctcctctcaatcctaaagcaaaccgcgaaaaaatgacacaaatcatgtttgaaacatttaataccccagccatgtatgtggcaatccaagctgtgttgtccctctatgcctccggtcgcactaccggtattgttatggatagtggcgacggtgttactcatacagtgccaatctacgaggggtacgcccttcctcacgccatc		ATCCACCGGTACCATGGCTAGCtataatgaactccgcgttgccccagaggagcacccagtgctcttgaccgaagctcctctcaatcctaaagcaaaccgcgaaaaaatgacacaaatcatgtttgaaacatttaataccccagccatgtatgtggcaatccaagctgtgttgtccctctatgcctccggtcgcactaccggtattgttatggatagtggcgacggtgttactcatacagtgccaatctacgaggggtacgcccttcctcacgccatcTCTAGCGGAGGATCTAGCGGAGG	1_wt_control_peptides	Actb	8159	0.3875474935653879	0.9208397867930846
989	707	6349	hblOligo132940_Cat1	989	NM_1101	4.0	ATCCAAGCTGTGTTGTCCCTCTATGCCTCCGGTCGCACTACCGGTATTGTTATGGATAGTGGCGACGGTGTTACTCATACAGTGCCAATCTACGAGGGGTACGCCCTTCCTCACGCCATCCTCCGCCTCGATCTGGCCGGTCGCGACTTGACCGACTATTTGATGAAGATTCTCACTGAGCGCGGCTATAGCTTTACTACAACCGCCGAACGCGAGATTGTGCGCGATATTAAGGAAAAACTGTGCTATGTTGCTTCTAGCGGAGGATCTAGCGGAGG	atccaagctgtgttgtccctctatgcctccggtcgcactaccggtattgttatggatagtggcgacggtgttactcatacagtgccaatctacgaggggtacgcccttcctcacgccatcctccgcctcgatctggccggtcgcgacttgaccgactatttgatgaagattctcactgagcgcggctatagctttactacaaccgccgaacgcgagattgtgcgcgatattaaggaaaaactgtgctatgttgct		ATCCACCGGTACCATGGCTAGCatccaagctgtgttgtccctctatgcctccggtcgcactaccggtattgttatggatagtggcgacggtgttactcatacagtgccaatctacgaggggtacgcccttcctcacgccatcctccgcctcgatctggccggtcgcgacttgaccgactatttgatgaagattctcactgagcgcggctatagctttactacaaccgccgaacgcgagattgtgcgcgatattaaggaaaaactgtgctatgttgctTCTAGCGGAGGATCTAGCGGAGG	1_wt_control_peptides	Actb	7056	0.1001984126984127	-0.8165491529060047
990	1038	3185	hblOligo1653_Cat1	990	NM_1101	5.0	GCCGGTCGCGACTTGACCGACTATTTGATGAAGATTCTCACTGAGCGCGGCTATAGCTTTACTACAACCGCCGAACGCGAGATTGTGCGCGATATTAAGGAAAAACTGTGCTATGTTGCTCTGGACTTCGAGCAAGAGATGGCCACAGCTGCTAGTTCCAGTTCATTGGAGAAATCTTATGAGCTGCCTGACGGGCAGGTTATTACTATCGGGAACGAACGCTTTCGCTGTCCTGAAGCCCTGTTCCAACCTTCCTCTAGCGGAGGATCTAGCGGAGG	gccggtcgcgacttgaccgactatttgatgaagattctcactgagcgcggctatagctttactacaaccgccgaacgcgagattgtgcgcgatattaaggaaaaactgtgctatgttgctctggacttcgagcaagagatggccacagctgctagttccagttcattggagaaatcttatgagctgcctgacgggcaggttattactatcgggaacgaacgctttcgctgtcctgaagccctgttccaaccttcc		ATCCACCGGTACCATGGCTAGCgccggtcgcgacttgaccgactatttgatgaagattctcactgagcgcggctatagctttactacaaccgccgaacgcgagattgtgcgcgatattaaggaaaaactgtgctatgttgctctggacttcgagcaagagatggccacagctgctagttccagttcattggagaaatcttatgagctgcctgacgggcaggttattactatcgggaacgaacgctttcgctgtcctgaagccctgttccaaccttccTCTAGCGGAGGATCTAGCGGAGG	1_wt_control_peptides	Actb	4223	0.24579682690030782	0.25731627608744234
992	41	211	hblOligo1654_Cat1	992	NM_1101	7.0	TCATGTGGCATCCACGAAACCACATTTAACTCTATTATGAAGTGTGACGTGGACATCCGCAAGGATCTCTACGCAAACACTGTTTTGTCAGGTGGTACAACCATGTACCCAGGGATCGCAGACCGCATGCAGAAAGAAATTACCGCTCTTGCTCCATCCACAATGAAAATCAAAATTATTGCACCTCCAGAACGCAAGTATAGCGTCTGGATTGGGGGCAGTATCCTTGCAAGTTTGAGCACTTTTCAACAGATGTCTAGCGGAGGATCTAGCGGAGG	tcatgtggcatccacgaaaccacatttaactctattatgaagtgtgacgtggacatccgcaaggatctctacgcaaacactgttttgtcaggtggtacaaccatgtacccagggatcgcagaccgcatgcagaaagaaattaccgctcttgctccatccacaatgaaaatcaaaattattgcacctccagaacgcaagtatagcgtctggattgggggcagtatccttgcaagtttgagcacttttcaacagatg		ATCCACCGGTACCATGGCTAGCtcatgtggcatccacgaaaccacatttaactctattatgaagtgtgacgtggacatccgcaaggatctctacgcaaacactgttttgtcaggtggtacaaccatgtacccagggatcgcagaccgcatgcagaaagaaattaccgctcttgctccatccacaatgaaaatcaaaattattgcacctccagaacgcaagtatagcgtctggattgggggcagtatccttgcaagtttgagcacttttcaacagatgTCTAGCGGAGGATCTAGCGGAGG	1_wt_control_peptides	Actb	252	0.1626984126984127	-0.25981328640388646
993	978	4511	hblOligo132942_Cat1	993	NM_1101	8.0	AAGGATCTCTACGCAAACACTGTTTTGTCAGGTGGTACAACCATGTACCCAGGGATCGCAGACCGCATGCAGAAAGAAATTACCGCTCTTGCTCCATCCACAATGAAAATCAAAATTATTGCACCTCCAGAACGCAAGTATAGCGTCTGGATTGGGGGCAGTATCCTTGCAAGTTTGAGCACTTTTCAACAGATGTGGATTTCCAAACAAGAGTATGATGAATCAGGTCCAAGTATCGTTCATCGCAAGTGCTTTTCTAGCGGAGGATCTAGCGGAGG	aaggatctctacgcaaacactgttttgtcaggtggtacaaccatgtacccagggatcgcagaccgcatgcagaaagaaattaccgctcttgctccatccacaatgaaaatcaaaattattgcacctccagaacgcaagtatagcgtctggattgggggcagtatccttgcaagtttgagcacttttcaacagatgtggatttccaaacaagagtatgatgaatcaggtccaagtatcgttcatcgcaagtgcttt		ATCCACCGGTACCATGGCTAGCaaggatctctacgcaaacactgttttgtcaggtggtacaaccatgtacccagggatcgcagaccgcatgcagaaagaaattaccgctcttgctccatccacaatgaaaatcaaaattattgcacctccagaacgcaagtatagcgtctggattgggggcagtatccttgcaagtttgagcacttttcaacagatgtggatttccaaacaagagtatgatgaatcaggtccaagtatcgttcatcgcaagtgctttTCTAGCGGAGGATCTAGCGGAGG	1_wt_control_peptides	Actb	5489	0.1781745308799417	-0.15029168700570628
1708	2116	35703	hblOligo222395_Cat1	1708	NM_1146227	2.0	AAAAATCTCAAAGTTAAAGGGCCAGTTCGCATGCCAACAAAGACTTTGCGCATTACTACTCGCAAGACCCCTTGCGGTGAAGGGTCTAAAACATGGGACCGCTTCCAAATGCGCATTCATAAGCGCCTGATCGATCTCCACTCACCATCCGAGATTGTGAAACAGATTACTTCAATTTCCATTGAGCCAGGTGTCGAGCTCATTGAATCCACTGACGCTGAACCAATGGACACTGAAGGTCAACAATACACTTTGTCTAGCGGAGGATCTAGCGGAGG	aaaaatctcaaagttaaagggccagttcgcatgccaacaaagactttgcgcattactactcgcaagaccccttgcggtgaagggtctaaaacatgggaccgcttccaaatgcgcattcataagcgcctgatcgatctccactcaccatccgagattgtgaaacagattacttcaatttccattgagccaggtgtcgagctcattgaatccactgacgctgaaccaatggacactgaaggtcaacaatacactttg		ATCCACCGGTACCATGGCTAGCaaaaatctcaaagttaaagggccagttcgcatgccaacaaagactttgcgcattactactcgcaagaccccttgcggtgaagggtctaaaacatgggaccgcttccaaatgcgcattcataagcgcctgatcgatctccactcaccatccgagattgtgaaacagattacttcaatttccattgagccaggtgtcgagctcattgaatccactgacgctgaaccaatggacactgaaggtcaacaatacactttgTCTAGCGGAGGATCTAGCGGAGG	1_wt_control_peptides	Rps20	37819	0.055950712604775375	-1.4472344245044872
2022	1080	4395	hblOligo43772_Cat1	2022	NM_1184722	1.0	GTTGCACTCTGTTCTCTCCAGCACCTGGGGTCTTCTGACCCTCGCGCTCTCCCAACATTGCCAACAGCCACATCTGGCCAACGCCCTGCAAAGCGCCGCCGCAAATCACCTGCAATGGCTGCCCTTACCCGCGATCCACAGTTCCAAAAACTCCAACAATGGTATCGCGAGCACCGCTCAGAGCTCAATCTGCGCCGCCTCTTTGATGCAAATAAGGATCGCTTTAACCATTTCAGTCTGACACTGAATACCAACTCTAGCGGAGGATCTAGCGGAGG	gttgcactctgttctctccagcacctggggtcttctgaccctcgcgctctcccaacattgccaacagccacatctggccaacgccctgcaaagcgccgccgcaaatcacctgcaatggctgcccttacccgcgatccacagttccaaaaactccaacaatggtatcgcgagcaccgctcagagctcaatctgcgccgcctctttgatgcaaataaggatcgctttaaccatttcagtctgacactgaataccaac		ATCCACCGGTACCATGGCTAGCgttgcactctgttctctccagcacctggggtcttctgaccctcgcgctctcccaacattgccaacagccacatctggccaacgccctgcaaagcgccgccgcaaatcacctgcaatggctgcccttacccgcgatccacagttccaaaaactccaacaatggtatcgcgagcaccgctcagagctcaatctgcgccgcctctttgatgcaaataaggatcgctttaaccatttcagtctgacactgaataccaacTCTAGCGGAGGATCTAGCGGAGG	1_wt_control_peptides	GPI	5475	0.19726027397260273	-0.02503370963313989
2023	444	5791	hblOligo171689_Cat1	2023	NM_1184722	2.0	GATCCACAGTTCCAAAAACTCCAACAATGGTATCGCGAGCACCGCTCAGAGCTCAATCTGCGCCGCCTCTTTGATGCAAATAAGGATCGCTTTAACCATTTCAGTCTGACACTGAATACCAACCACGGTCACATTCTGGTCGACTACTCTAAGAACTTGGTTACTGAAGATGTCATGCGCATGCTTGTGGATCTCGCCAAGAGTCGCGGTGTGGAGGCTGCACGCGAACGCATGTTCAACGGGGAGAAGATTAACTCTAGCGGAGGATCTAGCGGAGG	gatccacagttccaaaaactccaacaatggtatcgcgagcaccgctcagagctcaatctgcgccgcctctttgatgcaaataaggatcgctttaaccatttcagtctgacactgaataccaaccacggtcacattctggtcgactactctaagaacttggttactgaagatgtcatgcgcatgcttgtggatctcgccaagagtcgcggtgtggaggctgcacgcgaacgcatgttcaacggggagaagattaac		ATCCACCGGTACCATGGCTAGCgatccacagttccaaaaactccaacaatggtatcgcgagcaccgctcagagctcaatctgcgccgcctctttgatgcaaataaggatcgctttaaccatttcagtctgacactgaataccaaccacggtcacattctggtcgactactctaagaacttggttactgaagatgtcatgcgcatgcttgtggatctcgccaagagtcgcggtgtggaggctgcacgcgaacgcatgttcaacggggagaagattaacTCTAGCGGAGGATCTAGCGGAGG	1_wt_control_peptides	GPI	6235	0.07121090617481957	-1.1897629244256926
2024	464	1664	hblOligo43773_Cat1	2024	NM_1184722	3.0	CTGGTCGACTACTCTAAGAACTTGGTTACTGAAGATGTCATGCGCATGCTTGTGGATCTCGCCAAGAGTCGCGGTGTGGAGGCTGCACGCGAACGCATGTTCAACGGGGAGAAGATTAACTACACTGAAGGTCGCGCCGTGCTTCACGTTGCCTTGCGCAACCGCAGCAACACTCCTATTCTCGTGGATGGCAAGGATGTCATGCCTGAAGTGAATAAGGTCTTGGATAAGATGAAAAGTTTTTGCCAAGGCCCTTCTAGCGGAGGATCTAGCGGAGG	ctggtcgactactctaagaacttggttactgaagatgtcatgcgcatgcttgtggatctcgccaagagtcgcggtgtggaggctgcacgcgaacgcatgttcaacggggagaagattaactacactgaaggtcgcgccgtgcttcacgttgccttgcgcaaccgcagcaacactcctattctcgtggatggcaaggatgtcatgcctgaagtgaataaggtcttggataagatgaaaagtttttgccaaggccct		ATCCACCGGTACCATGGCTAGCctggtcgactactctaagaacttggttactgaagatgtcatgcgcatgcttgtggatctcgccaagagtcgcggtgtggaggctgcacgcgaacgcatgttcaacggggagaagattaactacactgaaggtcgcgccgtgcttcacgttgccttgcgcaaccgcagcaacactcctattctcgtggatggcaaggatgtcatgcctgaagtgaataaggtcttggataagatgaaaagtttttgccaaggccctTCTAGCGGAGGATCTAGCGGAGG	1_wt_control_peptides	GPI	2128	0.21804511278195488	0.10137771121297368
2026	160	5518	hblOligo43774_Cat1	2026	NM_1184722	5.0	GCCCTCAAGCCATATAGTAGCGGCGGCCCACGCGTGTGGTACGTTAGCAACATTGATGGCACTCACATTGCTAAAACACTCGCACAACTCAACCCTGAGTCCTCCCTGTTCATTATCGCTTCCAAGACATTTACCACTCAAGAAACAATTACAAACGCAGAGACTGCAAAGGAATGGTTCCTCCAGGCCGCAAAAGATCCTAGTGCCGTCGCTAAGCACTTTGTTGCTCTTAGCACTAACACTACAAAGGTGAAGTCTAGCGGAGGATCTAGCGGAGG	gccctcaagccatatagtagcggcggcccacgcgtgtggtacgttagcaacattgatggcactcacattgctaaaacactcgcacaactcaaccctgagtcctccctgttcattatcgcttccaagacatttaccactcaagaaacaattacaaacgcagagactgcaaaggaatggttcctccaggccgcaaaagatcctagtgccgtcgctaagcactttgttgctcttagcactaacactacaaaggtgaag		ATCCACCGGTACCATGGCTAGCgccctcaagccatatagtagcggcggcccacgcgtgtggtacgttagcaacattgatggcactcacattgctaaaacactcgcacaactcaaccctgagtcctccctgttcattatcgcttccaagacatttaccactcaagaaacaattacaaacgcagagactgcaaaggaatggttcctccaggccgcaaaagatcctagtgccgtcgctaagcactttgttgctcttagcactaacactacaaaggtgaagTCTAGCGGAGGATCTAGCGGAGG	1_wt_control_peptides	GPI	5678	0.028178936245156744	-2.1621241591755327
2027	1793	2593	hblOligo171691_Cat1	2027	NM_1184722	6.0	ACTCAAGAAACAATTACAAACGCAGAGACTGCAAAGGAATGGTTCCTCCAGGCCGCAAAAGATCCTAGTGCCGTCGCTAAGCACTTTGTTGCTCTTAGCACTAACACTACAAAGGTGAAGGAGTTTGGGATCGACCCTCAAAATATGTTTGAGTTCTGGGACTGGGTTGGTGGGCGCTACAGTTTGTGGAGCGCCATCGGGCTGTCTATCGCATTGCATGTTGGTTTCGACAATTTTGAGCAGCTGCTTAGTGGCTCTAGCGGAGGATCTAGCGGAGG	actcaagaaacaattacaaacgcagagactgcaaaggaatggttcctccaggccgcaaaagatcctagtgccgtcgctaagcactttgttgctcttagcactaacactacaaaggtgaaggagtttgggatcgaccctcaaaatatgtttgagttctgggactgggttggtgggcgctacagtttgtggagcgccatcgggctgtctatcgcattgcatgttggtttcgacaattttgagcagctgcttagtggc		ATCCACCGGTACCATGGCTAGCactcaagaaacaattacaaacgcagagactgcaaaggaatggttcctccaggccgcaaaagatcctagtgccgtcgctaagcactttgttgctcttagcactaacactacaaaggtgaaggagtttgggatcgaccctcaaaatatgtttgagttctgggactgggttggtgggcgctacagtttgtggagcgccatcgggctgtctatcgcattgcatgttggtttcgacaattttgagcagctgcttagtggcTCTAGCGGAGGATCTAGCGGAGG	1_wt_control_peptides	GPI	4386	0.40880072959416325	1.0095474684343408
2028	2481	14560	hblOligo43775_Cat1	2028	NM_1184722	7.0	CCTCAAAATATGTTTGAGTTCTGGGACTGGGTTGGTGGGCGCTACAGTTTGTGGAGCGCCATCGGGCTGTCTATCGCATTGCATGTTGGTTTCGACAATTTTGAGCAGCTGCTTAGTGGCGCCCACTGGATGGACCAACATTTCCGCACTACCCCATTGGAGAAGAACGCTCCTGTGTTGCTTGCCCTGTTGGGCATCTGGTATATCAACTGTTTCGGTTGCGAGACTCATGCTATGTTGCCTTACGATCAGTACTCTAGCGGAGGATCTAGCGGAGG	cctcaaaatatgtttgagttctgggactgggttggtgggcgctacagtttgtggagcgccatcgggctgtctatcgcattgcatgttggtttcgacaattttgagcagctgcttagtggcgcccactggatggaccaacatttccgcactaccccattggagaagaacgctcctgtgttgcttgccctgttgggcatctggtatatcaactgtttcggttgcgagactcatgctatgttgccttacgatcagtac		ATCCACCGGTACCATGGCTAGCcctcaaaatatgtttgagttctgggactgggttggtgggcgctacagtttgtggagcgccatcgggctgtctatcgcattgcatgttggtttcgacaattttgagcagctgcttagtggcgcccactggatggaccaacatttccgcactaccccattggagaagaacgctcctgtgttgcttgccctgttgggcatctggtatatcaactgtttcggttgcgagactcatgctatgttgccttacgatcagtacTCTAGCGGAGGATCTAGCGGAGG	1_wt_control_peptides	GPI	17041	0.1455900475324218	-0.39114355769100384
2029	77	164	hblOligo171692_Cat1	2029	NM_1184722	8.0	CAACATTTCCGCACTACCCCATTGGAGAAGAACGCTCCTGTGTTGCTTGCCCTGTTGGGCATCTGGTATATCAACTGTTTCGGTTGCGAGACTCATGCTATGTTGCCTTACGATCAGTACCTCCACCGCTTTGCTGCCTACTTTCAACAGGGGGACATGGAGTCCAATGGGAAATATATTACCAAGTCAGGCACTCGCGTCGACCACCAAACAGGTCCAATCGTGTGGGGTGAACCAGGTACAAATGGCCAACATTCTAGCGGAGGATCTAGCGGAGG	caacatttccgcactaccccattggagaagaacgctcctgtgttgcttgccctgttgggcatctggtatatcaactgtttcggttgcgagactcatgctatgttgccttacgatcagtacctccaccgctttgctgcctactttcaacagggggacatggagtccaatgggaaatatattaccaagtcaggcactcgcgtcgaccaccaaacaggtccaatcgtgtggggtgaaccaggtacaaatggccaacat		ATCCACCGGTACCATGGCTAGCcaacatttccgcactaccccattggagaagaacgctcctgtgttgcttgccctgttgggcatctggtatatcaactgtttcggttgcgagactcatgctatgttgccttacgatcagtacctccaccgctttgctgcctactttcaacagggggacatggagtccaatgggaaatatattaccaagtcaggcactcgcgtcgaccaccaaacaggtccaatcgtgtggggtgaaccaggtacaaatggccaacatTCTAGCGGAGGATCTAGCGGAGG	1_wt_control_peptides	GPI	241	0.31950207468879666	0.6224117743973576
2030	0	73	hblOligo43776_Cat1	2030	NM_1184722	9.0	GCCTACTTTCAACAGGGGGACATGGAGTCCAATGGGAAATATATTACCAAGTCAGGCACTCGCGTCGACCACCAAACAGGTCCAATCGTGTGGGGTGAACCAGGTACAAATGGCCAACATGCATTTTATCAACTCATTCACCAGGGTACTAAGATGATTCCTTGCGATTTCCTTATCCCAGTTCAGACACAGCACCCTATCCGCAAAGGTCTCCATCATAAAATCCTTCTGGCCAATTTTCTGGCCCAAACAGAGTCTAGCGGAGGATCTAGCGGAGG	gcctactttcaacagggggacatggagtccaatgggaaatatattaccaagtcaggcactcgcgtcgaccaccaaacaggtccaatcgtgtggggtgaaccaggtacaaatggccaacatgcattttatcaactcattcaccagggtactaagatgattccttgcgatttccttatcccagttcagacacagcaccctatccgcaaaggtctccatcataaaatccttctggccaattttctggcccaaacagag		ATCCACCGGTACCATGGCTAGCgcctactttcaacagggggacatggagtccaatgggaaatatattaccaagtcaggcactcgcgtcgaccaccaaacaggtccaatcgtgtggggtgaaccaggtacaaatggccaacatgcattttatcaactcattcaccagggtactaagatgattccttgcgatttccttatcccagttcagacacagcaccctatccgcaaaggtctccatcataaaatccttctggccaattttctggcccaaacagagTCTAGCGGAGGATCTAGCGGAGG	1_wt_control_peptides	GPI	73	0.0
2031	69	42	hblOligo171693_Cat1	2031	NM_1184722	10.0	ATTCACCAGGGTACTAAGATGATTCCTTGCGATTTCCTTATCCCAGTTCAGACACAGCACCCTATCCGCAAAGGTCTCCATCATAAAATCCTTCTGGCCAATTTTCTGGCCCAAACAGAGGCACTTATGCGCGGCAAAAGCACAGAGGAAGCACGCAAGGAGCTCCAGGCAGCCGGGAAGTCCCCAGAAGACCTTGAGCGCCTGCTGCCTCATAAGGTGTTTGAGGGTAACCGCCCTACAAATTCTATTGTGTTTTCTAGCGGAGGATCTAGCGGAGG	attcaccagggtactaagatgattccttgcgatttccttatcccagttcagacacagcaccctatccgcaaaggtctccatcataaaatccttctggccaattttctggcccaaacagaggcacttatgcgcggcaaaagcacagaggaagcacgcaaggagctccaggcagccgggaagtccccagaagaccttgagcgcctgctgcctcataaggtgtttgagggtaaccgccctacaaattctattgtgttt		ATCCACCGGTACCATGGCTAGCattcaccagggtactaagatgattccttgcgatttccttatcccagttcagacacagcaccctatccgcaaaggtctccatcataaaatccttctggccaattttctggcccaaacagaggcacttatgcgcggcaaaagcacagaggaagcacgcaaggagctccaggcagccgggaagtccccagaagaccttgagcgcctgctgcctcataaggtgtttgagggtaaccgccctacaaattctattgtgtttTCTAGCGGAGGATCTAGCGGAGG	1_wt_control_peptides	GPI	111	0.6216216216216216	1.8749096666817633
2033	94	174	hblOligo171694_Cat1	2033	NM_1184722	12.0	ACAAATTCTATTGTGTTTACTAAACTCACACCTTTTATGTTGGGTGCACTTGTCGCTATGTACGAACATAAGATCTTCGTGCAAGGCATTATTTGGGATATTAATAGTTTCGATCAATGGGGCGTTGAGCTTGGCAAACAACTTGCTAAGAAAATCGAGCCTGAGTTGGACGGCTCAGCACAAGTGACCTCCCATGACGCAAGCACAAACGGGCTGATCAACTTTATTAAGCAACAACGCGAGGCCCGCGTGCAGTCTAGCGGAGGATCTAGCGGAGG	acaaattctattgtgtttactaaactcacaccttttatgttgggtgcacttgtcgctatgtacgaacataagatcttcgtgcaaggcattatttgggatattaatagtttcgatcaatggggcgttgagcttggcaaacaacttgctaagaaaatcgagcctgagttggacggctcagcacaagtgacctcccatgacgcaagcacaaacgggctgatcaactttattaagcaacaacgcgaggcccgcgtgcag		ATCCACCGGTACCATGGCTAGCacaaattctattgtgtttactaaactcacaccttttatgttgggtgcacttgtcgctatgtacgaacataagatcttcgtgcaaggcattatttgggatattaatagtttcgatcaatggggcgttgagcttggcaaacaacttgctaagaaaatcgagcctgagttggacggctcagcacaagtgacctcccatgacgcaagcacaaacgggctgatcaactttattaagcaacaacgcgaggcccgcgtgcagTCTAGCGGAGGATCTAGCGGAGG	1_wt_control_peptides	GPI	268	0.35074626865671643	0.7627122634233471
2491	5952	5198	hblOligo99746_Cat1	2491	NM_12423	1.0	GCAGAAGTTCAAGTGCTCGTTTTGGATGGTCGCGGTCATTTGCTGGGTCGCTTGGCCGCCATCGTTGCAAAACAAGTCCTGCTGGGGCGCAAAGTGGTTGTGGTCCGCTGCGAAGGGATCAACATTTCTGGCAACTTCTATCGCAATAAGCTGAAGTACCTTGCTTTTTTGCGCAAGCGCATGAACACCAACCCTTCCCGCGGTCCTTATCACTTTCGCGCACCTAGTCGCATTTTCTGGCGCACTGTTCGCGGTTCTAGCGGAGGATCTAGCGGAGG	gcagaagttcaagtgctcgttttggatggtcgcggtcatttgctgggtcgcttggccgccatcgttgcaaaacaagtcctgctggggcgcaaagtggttgtggtccgctgcgaagggatcaacatttctggcaacttctatcgcaataagctgaagtaccttgcttttttgcgcaagcgcatgaacaccaacccttcccgcggtccttatcactttcgcgcacctagtcgcattttctggcgcactgttcgcggt		ATCCACCGGTACCATGGCTAGCgcagaagttcaagtgctcgttttggatggtcgcggtcatttgctgggtcgcttggccgccatcgttgcaaaacaagtcctgctggggcgcaaagtggttgtggtccgctgcgaagggatcaacatttctggcaacttctatcgcaataagctgaagtaccttgcttttttgcgcaagcgcatgaacaccaacccttcccgcggtccttatcactttcgcgcacctagtcgcattttctggcgcactgttcgcggtTCTAGCGGAGGATCTAGCGGAGG	1_wt_control_peptides	Rpl13a	11150	0.5338116591928251	1.5139261416793646
2492	441	1126	hblOligo222263_Cat1	2492	NM_12423	2.0	AACTTCTATCGCAATAAGCTGAAGTACCTTGCTTTTTTGCGCAAGCGCATGAACACCAACCCTTCCCGCGGTCCTTATCACTTTCGCGCACCTAGTCGCATTTTCTGGCGCACTGTTCGCGGTATGTTGCCTCATAAGACTAAACGCGGGCAAGCCGCACTGGATCGCCTCAAGGTCTTTGACGGCATCCCACCACCTTATGACAAGAAAAAACGCATGGTTGTCCCAGCCGCACTCAAGGTCGTTCGCCTGAAGTCTAGCGGAGGATCTAGCGGAGG	aacttctatcgcaataagctgaagtaccttgcttttttgcgcaagcgcatgaacaccaacccttcccgcggtccttatcactttcgcgcacctagtcgcattttctggcgcactgttcgcggtatgttgcctcataagactaaacgcgggcaagccgcactggatcgcctcaaggtctttgacggcatcccaccaccttatgacaagaaaaaacgcatggttgtcccagccgcactcaaggtcgttcgcctgaag		ATCCACCGGTACCATGGCTAGCaacttctatcgcaataagctgaagtaccttgcttttttgcgcaagcgcatgaacaccaacccttcccgcggtccttatcactttcgcgcacctagtcgcattttctggcgcactgttcgcggtatgttgcctcataagactaaacgcgggcaagccgcactggatcgcctcaaggtctttgacggcatcccaccaccttatgacaagaaaaaacgcatggttgtcccagccgcactcaaggtcgttcgcctgaagTCTAGCGGAGGATCTAGCGGAGG	1_wt_control_peptides	Rpl13a	1567	0.2814294830887045	0.4410908471150825
3008	3	108	hblOligo32549_Cat1	3008	NM_1402	1.0	GGCAAAGAAAAAACCCACATTAATATCGTTGTGATCGGCCACGTTGATTCCGGGAAATCCACTACCACAGGGCATCTTATCTACAAATGCGGTGGCATTGATAAGCGCACAATCGAAAAATTCGAGAAGGAGGCTGCCGAAATGGGCAAAGGTTCATTTAAGTATGCCTGGGTTCTTGACAAGTTGAAAGCTGAGCGCGAACGCGGTATTACTATTGACATTTCACTCTGGAAGTTCGAAACTTCAAAGTACTATTCTAGCGGAGGATCTAGCGGAGG	ggcaaagaaaaaacccacattaatatcgttgtgatcggccacgttgattccgggaaatccactaccacagggcatcttatctacaaatgcggtggcattgataagcgcacaatcgaaaaattcgagaaggaggctgccgaaatgggcaaaggttcatttaagtatgcctgggttcttgacaagttgaaagctgagcgcgaacgcggtattactattgacatttcactctggaagttcgaaacttcaaagtactat		ATCCACCGGTACCATGGCTAGCggcaaagaaaaaacccacattaatatcgttgtgatcggccacgttgattccgggaaatccactaccacagggcatcttatctacaaatgcggtggcattgataagcgcacaatcgaaaaattcgagaaggaggctgccgaaatgggcaaaggttcatttaagtatgcctgggttcttgacaagttgaaagctgagcgcgaacgcggtattactattgacatttcactctggaagttcgaaacttcaaagtactatTCTAGCGGAGGATCTAGCGGAGG	1_wt_control_peptides	TBP	111	0.02702702702702703	-2.205046158088238
3011	4	42	hblOligo161358_Cat1	3011	NM_1402	4.0	CATGCACTCCTCGCTTACACACTCGGGGTGAAACAACTTATCGTCGGTGTGAATAAAATGGACAGTACTGAACCTCCTTACAGTCAAAAGCGCTACGAAGAGATTGTGAAGGAGGTGTCAACTTACATTAAGAAAATTGGCTACAATCCTGATACCGTGGCTTTTGTTCCAATTTCTGGCTGGAATGGCGACAATATGTTGGAACCATCCGCCAATATGCCATGGTTCAAAGGCTGGAAGGTCACACGCAAAGATTCTAGCGGAGGATCTAGCGGAGG	catgcactcctcgcttacacactcggggtgaaacaacttatcgtcggtgtgaataaaatggacagtactgaacctccttacagtcaaaagcgctacgaagagattgtgaaggaggtgtcaacttacattaagaaaattggctacaatcctgataccgtggcttttgttccaatttctggctggaatggcgacaatatgttggaaccatccgccaatatgccatggttcaaaggctggaaggtcacacgcaaagat		ATCCACCGGTACCATGGCTAGCcatgcactcctcgcttacacactcggggtgaaacaacttatcgtcggtgtgaataaaatggacagtactgaacctccttacagtcaaaagcgctacgaagagattgtgaaggaggtgtcaacttacattaagaaaattggctacaatcctgataccgtggcttttgttccaatttctggctggaatggcgacaatatgttggaaccatccgccaatatgccatggttcaaaggctggaaggtcacacgcaaagatTCTAGCGGAGGATCTAGCGGAGG	1_wt_control_peptides	TBP	46	0.08695652173913043	-0.9729024767956054
3012	813	1237	hblOligo32551_Cat1	3012	NM_1402	5.0	ATTGGCTACAATCCTGATACCGTGGCTTTTGTTCCAATTTCTGGCTGGAATGGCGACAATATGTTGGAACCATCCGCCAATATGCCATGGTTCAAAGGCTGGAAGGTCACACGCAAAGATGGGAATGCTTCAGGGACAACACTCCTGGAGGCCCTTGATTGTATTCTCCCACCTACCCGCCCTACTGATAAACCACTCCGCCTTCCTCTGCAGGACGTCTATAAAATTGGTGGTATCGGCACAGTGCCTGTTGGTTCTAGCGGAGGATCTAGCGGAGG	attggctacaatcctgataccgtggcttttgttccaatttctggctggaatggcgacaatatgttggaaccatccgccaatatgccatggttcaaaggctggaaggtcacacgcaaagatgggaatgcttcagggacaacactcctggaggcccttgattgtattctcccacctacccgccctactgataaaccactccgccttcctctgcaggacgtctataaaattggtggtatcggcacagtgcctgttggt		ATCCACCGGTACCATGGCTAGCattggctacaatcctgataccgtggcttttgttccaatttctggctggaatggcgacaatatgttggaaccatccgccaatatgccatggttcaaaggctggaaggtcacacgcaaagatgggaatgcttcagggacaacactcctggaggcccttgattgtattctcccacctacccgccctactgataaaccactccgccttcctctgcaggacgtctataaaattggtggtatcggcacagtgcctgttggtTCTAGCGGAGGATCTAGCGGAGG	1_wt_control_peptides	TBP	2050	0.39658536585365856	0.9587595175231951
3014	1745	7424	hblOligo32552_Cat1	3014	NM_1402	7.0	GTCCTGAAACCAGGTATGGTTGTCACCTTCGCCCCTGTGAACGTGACCACAGAGGTGAAGTCCGTCGAAATGCATCATGAGGCCCTGTCCGAGGCATTGCCAGGTGACAACGTTGGCTTTAATGTCAAAAATGTTAGCGTCAAAGATGTTCGCCGCGGTAATGTTGCTGGTGACAGTAAGAATGATCCACCTATGGAGGCAGCTGGTTTCACCGCCCAGGTCATTATTTTGAACCACCCTGGGCAGATTTCTGCATCTAGCGGAGGATCTAGCGGAGG	gtcctgaaaccaggtatggttgtcaccttcgcccctgtgaacgtgaccacagaggtgaagtccgtcgaaatgcatcatgaggccctgtccgaggcattgccaggtgacaacgttggctttaatgtcaaaaatgttagcgtcaaagatgttcgccgcggtaatgttgctggtgacagtaagaatgatccacctatggaggcagctggtttcaccgcccaggtcattattttgaaccaccctgggcagatttctgca		ATCCACCGGTACCATGGCTAGCgtcctgaaaccaggtatggttgtcaccttcgcccctgtgaacgtgaccacagaggtgaagtccgtcgaaatgcatcatgaggccctgtccgaggcattgccaggtgacaacgttggctttaatgtcaaaaatgttagcgtcaaagatgttcgccgcggtaatgttgctggtgacagtaagaatgatccacctatggaggcagctggtttcaccgcccaggtcattattttgaaccaccctgggcagatttctgcaTCTAGCGGAGGATCTAGCGGAGG	1_wt_control_peptides	TBP	9169	0.19031519249645545	-0.06949065946163668
3015	304	1093	hblOligo161360_Cat1	3015	NM_1402	8.0	AGCGTCAAAGATGTTCGCCGCGGTAATGTTGCTGGTGACAGTAAGAATGATCCACCTATGGAGGCAGCTGGTTTCACCGCCCAGGTCATTATTTTGAACCACCCTGGGCAGATTTCTGCAGGGTACGCTCCAGTCCTCGATTGCCACACCGCTCACATCGCTTGCAAATTTGCTGAACTTAAGGAAAAAATTGACCGCCGCAGCGGTAAGAAATTGGAAGATGGTCCAAAATTCTTGAAAAGTGGGGATGCTGCATCTAGCGGAGGATCTAGCGGAGG	agcgtcaaagatgttcgccgcggtaatgttgctggtgacagtaagaatgatccacctatggaggcagctggtttcaccgcccaggtcattattttgaaccaccctgggcagatttctgcagggtacgctccagtcctcgattgccacaccgctcacatcgcttgcaaatttgctgaacttaaggaaaaaattgaccgccgcagcggtaagaaattggaagatggtccaaaattcttgaaaagtggggatgctgca		ATCCACCGGTACCATGGCTAGCagcgtcaaagatgttcgccgcggtaatgttgctggtgacagtaagaatgatccacctatggaggcagctggtttcaccgcccaggtcattattttgaaccaccctgggcagatttctgcagggtacgctccagtcctcgattgccacaccgctcacatcgcttgcaaatttgctgaacttaaggaaaaaattgaccgccgcagcggtaagaaattggaagatggtccaaaattcttgaaaagtggggatgctgcaTCTAGCGGAGGATCTAGCGGAGG	1_wt_control_peptides	TBP	1397	0.21760916249105225	0.09881899359755542
3016	431	684	hblOligo32553_Cat1	3016	NM_1402	9.0	CTCGATTGCCACACCGCTCACATCGCTTGCAAATTTGCTGAACTTAAGGAAAAAATTGACCGCCGCAGCGGTAAGAAATTGGAAGATGGTCCAAAATTCTTGAAAAGTGGGGATGCTGCAATTGTCGATATGGTTCCAGGCAAACCAATGTGTGTGGAGTCCTTTTCCGACTATCCACCTCTGGGTCGCTTCGCTGTGCGCGACATGCGCCAAACAGTGGCTGTTGGTGTTATCAAAGCTGTGGACAAAAAAGCTTCTAGCGGAGGATCTAGCGGAGG	ctcgattgccacaccgctcacatcgcttgcaaatttgctgaacttaaggaaaaaattgaccgccgcagcggtaagaaattggaagatggtccaaaattcttgaaaagtggggatgctgcaattgtcgatatggttccaggcaaaccaatgtgtgtggagtccttttccgactatccacctctgggtcgcttcgctgtgcgcgacatgcgccaaacagtggctgttggtgttatcaaagctgtggacaaaaaagct		ATCCACCGGTACCATGGCTAGCctcgattgccacaccgctcacatcgcttgcaaatttgctgaacttaaggaaaaaattgaccgccgcagcggtaagaaattggaagatggtccaaaattcttgaaaagtggggatgctgcaattgtcgatatggttccaggcaaaccaatgtgtgtggagtccttttccgactatccacctctgggtcgcttcgctgtgcgcgacatgcgccaaacagtggctgttggtgttatcaaagctgtggacaaaaaagctTCTAGCGGAGGATCTAGCGGAGG	1_wt_control_peptides	TBP	1115	0.3865470852017937	0.9166229528490695
3017	1774	1535	hblOligo161361_Cat1	3017	NM_1402	10.0	AAAATTGACCGCCGCAGCGGTAAGAAATTGGAAGATGGTCCAAAATTCTTGAAAAGTGGGGATGCTGCAATTGTCGATATGGTTCCAGGCAAACCAATGTGTGTGGAGTCCTTTTCCGACTATCCACCTCTGGGTCGCTTCGCTGTGCGCGACATGCGCCAAACAGTGGCTGTTGGTGTTATCAAAGCTGTGGACAAAAAAGCTGCTGGGGCCGGCAAGGTCACTAAGTCCGCACAAAAAGCTCAGAAAGCAAAGTCTAGCGGAGGATCTAGCGGAGG	aaaattgaccgccgcagcggtaagaaattggaagatggtccaaaattcttgaaaagtggggatgctgcaattgtcgatatggttccaggcaaaccaatgtgtgtggagtccttttccgactatccacctctgggtcgcttcgctgtgcgcgacatgcgccaaacagtggctgttggtgttatcaaagctgtggacaaaaaagctgctggggccggcaaggtcactaagtccgcacaaaaagctcagaaagcaaag		ATCCACCGGTACCATGGCTAGCaaaattgaccgccgcagcggtaagaaattggaagatggtccaaaattcttgaaaagtggggatgctgcaattgtcgatatggttccaggcaaaccaatgtgtgtggagtccttttccgactatccacctctgggtcgcttcgctgtgcgcgacatgcgccaaacagtggctgttggtgttatcaaagctgtggacaaaaaagctgctggggccggcaaggtcactaagtccgcacaaaaagctcagaaagcaaagTCTAGCGGAGGATCTAGCGGAGG	1_wt_control_peptides	TBP	3309	0.5361136294953158	1.5231792832160995
3049	1348	1288	hblOligo21799_Cat1	3049	NM_14453	1.0	GATCTGCTCTTTGGCCGCCGCAAAACCCCAGAGGAGCTCTTGCGCCAAAATCAACGCGCTCTGAACCGCGCCATGCGCGAACTCGATCGCGAGCGCCAAAAGTTGGAAACACAAGAAAAAAAGATCATCGCAGATATTAAAAAAATGGCAAAGCAAGGTCAGATGGATGCTGTGCGCATTATGGCTAAGGATCTGGTTCGCACCCGCCGCTACGTTCGCAAATTCGTCCTCATGCGCGCCAATATCCAGGCCGTCTCTAGCGGAGGATCTAGCGGAGG	gatctgctctttggccgccgcaaaaccccagaggagctcttgcgccaaaatcaacgcgctctgaaccgcgccatgcgcgaactcgatcgcgagcgccaaaagttggaaacacaagaaaaaaagatcatcgcagatattaaaaaaatggcaaagcaaggtcagatggatgctgtgcgcattatggctaaggatctggttcgcacccgccgctacgttcgcaaattcgtcctcatgcgcgccaatatccaggccgtc		ATCCACCGGTACCATGGCTAGCgatctgctctttggccgccgcaaaaccccagaggagctcttgcgccaaaatcaacgcgctctgaaccgcgccatgcgcgaactcgatcgcgagcgccaaaagttggaaacacaagaaaaaaagatcatcgcagatattaaaaaaatggcaaagcaaggtcagatggatgctgtgcgcattatggctaaggatctggttcgcacccgccgctacgttcgcaaattcgtcctcatgcgcgccaatatccaggccgtcTCTAGCGGAGGATCTAGCGGAGG	1_wt_control_peptides	CHMP2A	2636	0.511380880121396	1.4240041651758255
3050	107	109	hblOligo151425_Cat1	3050	NM_14453	2.0	GATATTAAAAAAATGGCAAAGCAAGGTCAGATGGATGCTGTGCGCATTATGGCTAAGGATCTGGTTCGCACCCGCCGCTACGTTCGCAAATTCGTCCTCATGCGCGCCAATATCCAGGCCGTCAGCTTGAAAATTCAAACACTGAAGTCAAATAATAGTATGGCCCAGGCAATGAAAGGCGTCACCAAGGCTATGGGCACAATGAATCGCCAACTCAAGCTGCCTCAGATTCAGAAAATTATGATGGAATTTGAATCTAGCGGAGGATCTAGCGGAGG	gatattaaaaaaatggcaaagcaaggtcagatggatgctgtgcgcattatggctaaggatctggttcgcacccgccgctacgttcgcaaattcgtcctcatgcgcgccaatatccaggccgtcagcttgaaaattcaaacactgaagtcaaataatagtatggcccaggcaatgaaaggcgtcaccaaggctatgggcacaatgaatcgccaactcaagctgcctcagattcagaaaattatgatggaatttgaa		ATCCACCGGTACCATGGCTAGCgatattaaaaaaatggcaaagcaaggtcagatggatgctgtgcgcattatggctaaggatctggttcgcacccgccgctacgttcgcaaattcgtcctcatgcgcgccaatatccaggccgtcagcttgaaaattcaaacactgaagtcaaataatagtatggcccaggcaatgaaaggcgtcaccaaggctatgggcacaatgaatcgccaactcaagctgcctcagattcagaaaattatgatggaatttgaaTCTAGCGGAGGATCTAGCGGAGG	1_wt_control_peptides	CHMP2A	216	0.49537037037037035	1.3599537326006346
3052	72	59	hblOligo151426_Cat1	3052	NM_14453	4.0	GACATGAAGGAGGAAATGATGAACGATGCCATTGACGATGCCATGGGTGACGAAGAAGACGAGGAAGAGAGTGACGCTGTGGTCTCACAGGTGCTCGACGAGCTTGGTCTGTCTCTTACTGACGAACTTAGTAACCTTCCAAGTACCGGTGGCTCACTGTCTGTTGCAGCTGGTGGGAAGAAGGCTGAGGCTGCAGCATCCGCACTGGCTGACGCAGATGCTGACTTGGAAGAACGCCTGAAGAACCTCCGCCGCTCTAGCGGAGGATCTAGCGGAGG	gacatgaaggaggaaatgatgaacgatgccattgacgatgccatgggtgacgaagaagacgaggaagagagtgacgctgtggtctcacaggtgctcgacgagcttggtctgtctcttactgacgaacttagtaaccttccaagtaccggtggctcactgtctgttgcagctggtgggaagaaggctgaggctgcagcatccgcactggctgacgcagatgctgacttggaagaacgcctgaagaacctccgccgc		ATCCACCGGTACCATGGCTAGCgacatgaaggaggaaatgatgaacgatgccattgacgatgccatgggtgacgaagaagacgaggaagagagtgacgctgtggtctcacaggtgctcgacgagcttggtctgtctcttactgacgaacttagtaaccttccaagtaccggtggctcactgtctgttgcagctggtgggaagaaggctgaggctgcagcatccgcactggctgacgcagatgctgacttggaagaacgcctgaagaacctccgccgcTCTAGCGGAGGATCTAGCGGAGG	1_wt_control_peptides	CHMP2A	131	0.549618320610687	1.577601455478208
5984	6586	11879	hblOligo13109_Cat1	5984	NM_20154	1.0	GCTGCAGCACTTTGGGGCTTTTTCCCAGTTCTCCTGCTTCTGCTGCTGTCAGGTGACGTGCAATCCAGCGAGGTTCCTGGCGCCGCTGCAGAAGGTTCAGGGGGTTCCGGCGTCGGTATCGGTGACCGCTTTAAAATCGAAGGGCGCGCCGTCGTCCCTGGGGTGAAGCCTCAGGACTGGATCAGCGCAGCACGCGTGTTGGTGGATGGGGAGGAGCATGTGGGTTTCTTGAAAACTGACGGCTCATTTGTTGTTTCTAGCGGAGGATCTAGCGGAGG	gctgcagcactttggggctttttcccagttctcctgcttctgctgctgtcaggtgacgtgcaatccagcgaggttcctggcgccgctgcagaaggttcagggggttccggcgtcggtatcggtgaccgctttaaaatcgaagggcgcgccgtcgtccctggggtgaagcctcaggactggatcagcgcagcacgcgtgttggtggatggggaggagcatgtgggtttcttgaaaactgacggctcatttgttgtt		ATCCACCGGTACCATGGCTAGCgctgcagcactttggggctttttcccagttctcctgcttctgctgctgtcaggtgacgtgcaatccagcgaggttcctggcgccgctgcagaaggttcagggggttccggcgtcggtatcggtgaccgctttaaaatcgaagggcgcgccgtcgtccctggggtgaagcctcaggactggatcagcgcagcacgcgtgttggtggatggggaggagcatgtgggtttcttgaaaactgacggctcatttgttgttTCTAGCGGAGGATCTAGCGGAGG	1_wt_control_peptides	EMC7	18465	0.3566747901435148	0.7886468290146422
5985	14075	45120	hblOligo143564_Cat1	5985	NM_20154	2.0	AAAATCGAAGGGCGCGCCGTCGTCCCTGGGGTGAAGCCTCAGGACTGGATCAGCGCAGCACGCGTGTTGGTGGATGGGGAGGAGCATGTGGGTTTCTTGAAAACTGACGGCTCATTTGTTGTTCACGATATCCCAAGCGGCAGCTACGTGGTCGAAGTCGTGAGCCCAGCTTACCGCTTTGATCCTGTCCGCGTCGACATTACTAGCAAAGGGAAGATGCGCGCTCGCTACGTGAACTATATTAAGACCAGCGAATCTAGCGGAGGATCTAGCGGAGG	aaaatcgaagggcgcgccgtcgtccctggggtgaagcctcaggactggatcagcgcagcacgcgtgttggtggatggggaggagcatgtgggtttcttgaaaactgacggctcatttgttgttcacgatatcccaagcggcagctacgtggtcgaagtcgtgagcccagcttaccgctttgatcctgtccgcgtcgacattactagcaaagggaagatgcgcgctcgctacgtgaactatattaagaccagcgaa		ATCCACCGGTACCATGGCTAGCaaaatcgaagggcgcgccgtcgtccctggggtgaagcctcaggactggatcagcgcagcacgcgtgttggtggatggggaggagcatgtgggtttcttgaaaactgacggctcatttgttgttcacgatatcccaagcggcagctacgtggtcgaagtcgtgagcccagcttaccgctttgatcctgtccgcgtcgacattactagcaaagggaagatgcgcgctcgctacgtgaactatattaagaccagcgaaTCTAGCGGAGGATCTAGCGGAGG	1_wt_control_peptides	EMC7	59195	0.23777346059633414	0.21354734720382296
5986	5521	14007	hblOligo13110_Cat1	5986	NM_20154	3.0	AGCGGCAGCTACGTGGTCGAAGTCGTGAGCCCAGCTTACCGCTTTGATCCTGTCCGCGTCGACATTACTAGCAAAGGGAAGATGCGCGCTCGCTACGTGAACTATATTAAGACCAGCGAAGTCGTGCGCCTTCCATACCCTTTGCAGATGAAGTCCTCAGGTCCACCAAGTTATTTCATCAAGCGCGAAAGTTGGGGCTGGACAGATTTCCTCATGAACCCAATGGTCATGATGATGGTTCTGCCACTCCTTATTTCTAGCGGAGGATCTAGCGGAGG	agcggcagctacgtggtcgaagtcgtgagcccagcttaccgctttgatcctgtccgcgtcgacattactagcaaagggaagatgcgcgctcgctacgtgaactatattaagaccagcgaagtcgtgcgccttccataccctttgcagatgaagtcctcaggtccaccaagttatttcatcaagcgcgaaagttggggctggacagatttcctcatgaacccaatggtcatgatgatggttctgccactccttatt		ATCCACCGGTACCATGGCTAGCagcggcagctacgtggtcgaagtcgtgagcccagcttaccgctttgatcctgtccgcgtcgacattactagcaaagggaagatgcgcgctcgctacgtgaactatattaagaccagcgaagtcgtgcgccttccataccctttgcagatgaagtcctcaggtccaccaagttatttcatcaagcgcgaaagttggggctggacagatttcctcatgaacccaatggtcatgatgatggttctgccactccttattTCTAGCGGAGGATCTAGCGGAGG	1_wt_control_peptides	EMC7	19528	0.28272224498156495	0.44747457901287024
5987	0	22	hblOligo143565_Cat1	5987	NM_20154	4.0	TACCCTTTGCAGATGAAGTCCTCAGGTCCACCAAGTTATTTCATCAAGCGCGAAAGTTGGGGCTGGACAGATTTCCTCATGAACCCAATGGTCATGATGATGGTTCTGCCACTCCTTATTTTCGTTCTTCTTCCTAAGGTCGTCAATACTAGCGATCCAGACATGCGCCGCGAAATGGAACAGTCTATGAACATGCTGAACTCTAACCATGAATTGCCAGATGTCAGCGAGTTTATGACTCGCCTGTTTTCCTCATCTAGCGGAGGATCTAGCGGAGG	taccctttgcagatgaagtcctcaggtccaccaagttatttcatcaagcgcgaaagttggggctggacagatttcctcatgaacccaatggtcatgatgatggttctgccactccttattttcgttcttcttcctaaggtcgtcaatactagcgatccagacatgcgccgcgaaatggaacagtctatgaacatgctgaactctaaccatgaattgccagatgtcagcgagtttatgactcgcctgttttcctca		ATCCACCGGTACCATGGCTAGCtaccctttgcagatgaagtcctcaggtccaccaagttatttcatcaagcgcgaaagttggggctggacagatttcctcatgaacccaatggtcatgatgatggttctgccactccttattttcgttcttcttcctaaggtcgtcaatactagcgatccagacatgcgccgcgaaatggaacagtctatgaacatgctgaactctaaccatgaattgccagatgtcagcgagtttatgactcgcctgttttcctcaTCTAGCGGAGGATCTAGCGGAGG	1_wt_control_peptides	EMC7	22	0.0
6283	434	922	hblOligo92183_Cat1	6283	NM_21130	1.0	GTTAATCCTACAGTCTTTTTTGACATCGCAGTTGATGGTGAACCTTTGGGGCGCGTCTCTTTTGAACTTTTTGCAGACAAGGTTCCTAAGACCGCTGAAAACTTCCGCGCTCTCTCAACTGGCGAAAAAGGCTTTGGTTACAAGGGGAGCTGCTTCCATCGCATCATCCCTGGGTTTATGTGCCAAGGTGGGGACTTTACCCGCCATAACGGGACAGGGGGTAAGTCCATCTACGGGGAGAAATTTGAAGATGAGTCTAGCGGAGGATCTAGCGGAGG	gttaatcctacagtcttttttgacatcgcagttgatggtgaacctttggggcgcgtctcttttgaactttttgcagacaaggttcctaagaccgctgaaaacttccgcgctctctcaactggcgaaaaaggctttggttacaaggggagctgcttccatcgcatcatccctgggtttatgtgccaaggtggggactttacccgccataacgggacagggggtaagtccatctacggggagaaatttgaagatgag		ATCCACCGGTACCATGGCTAGCgttaatcctacagtcttttttgacatcgcagttgatggtgaacctttggggcgcgtctcttttgaactttttgcagacaaggttcctaagaccgctgaaaacttccgcgctctctcaactggcgaaaaaggctttggttacaaggggagctgcttccatcgcatcatccctgggtttatgtgccaaggtggggactttacccgccataacgggacagggggtaagtccatctacggggagaaatttgaagatgagTCTAGCGGAGGATCTAGCGGAGG	1_wt_control_peptides	PPIA	1356	0.3200589970501475	0.6249720909116833
6284	22	321	hblOligo215320_Cat1	6284	NM_21130	2.0	TTTGGTTACAAGGGGAGCTGCTTCCATCGCATCATCCCTGGGTTTATGTGCCAAGGTGGGGACTTTACCCGCCATAACGGGACAGGGGGTAAGTCCATCTACGGGGAGAAATTTGAAGATGAGAATTTTATCCTCAAACATACTGGTCCAGGCATTCTGTCCATGGCCAACGCAGGGCCTAATACCAATGGGAGCCAGTTTTTTATCTGCACAGCAAAGACAGAATGGCTGGATGGCAAGCATGTGGTTTTTGGTTCTAGCGGAGGATCTAGCGGAGG	tttggttacaaggggagctgcttccatcgcatcatccctgggtttatgtgccaaggtggggactttacccgccataacgggacagggggtaagtccatctacggggagaaatttgaagatgagaattttatcctcaaacatactggtccaggcattctgtccatggccaacgcagggcctaataccaatgggagccagttttttatctgcacagcaaagacagaatggctggatggcaagcatgtggtttttggt		ATCCACCGGTACCATGGCTAGCtttggttacaaggggagctgcttccatcgcatcatccctgggtttatgtgccaaggtggggactttacccgccataacgggacagggggtaagtccatctacggggagaaatttgaagatgagaattttatcctcaaacatactggtccaggcattctgtccatggccaacgcagggcctaataccaatgggagccagttttttatctgcacagcaaagacagaatggctggatggcaagcatgtggtttttggtTCTAGCGGAGGATCTAGCGGAGG	1_wt_control_peptides	PPIA	343	0.0641399416909621	-1.301925889403828
7396	56	13	hblOligo94249_Cat1	7396	NM_2794	1.0	GAGTACCTGATTGGTATTCAAGGCCCTGATTATGTTCTGGTGGCTTCAGATCGCGTGGCTGCATCTAACATTGTCCAGATGAAAGACGACCATGATAAAATGTTCAAAATGTCCGAAAAGATTCTTCTTCTTTGCGTGGGCGAAGCCGGGGACACAGTCCAATTTGCCGAATACATCCAGAAAAATGTCCAATTGTATAAAATGCGCAACGGCTACGAACTTAGCCCAACCGCCGCCGCCAACTTCACCCGCCGCTCTAGCGGAGGATCTAGCGGAGG	gagtacctgattggtattcaaggccctgattatgttctggtggcttcagatcgcgtggctgcatctaacattgtccagatgaaagacgaccatgataaaatgttcaaaatgtccgaaaagattcttcttctttgcgtgggcgaagccggggacacagtccaatttgccgaatacatccagaaaaatgtccaattgtataaaatgcgcaacggctacgaacttagcccaaccgccgccgccaacttcacccgccgc		ATCCACCGGTACCATGGCTAGCgagtacctgattggtattcaaggccctgattatgttctggtggcttcagatcgcgtggctgcatctaacattgtccagatgaaagacgaccatgataaaatgttcaaaatgtccgaaaagattcttcttctttgcgtgggcgaagccggggacacagtccaatttgccgaatacatccagaaaaatgtccaattgtataaaatgcgcaacggctacgaacttagcccaaccgccgccgccaacttcacccgccgcTCTAGCGGAGGATCTAGCGGAGG	1_wt_control_peptides	PSMB2	69	0.8115942028985508	2.8388751136414854
7397	368	3256	hblOligo217192_Cat1	7397	NM_2794	2.0	TGCGTGGGCGAAGCCGGGGACACAGTCCAATTTGCCGAATACATCCAGAAAAATGTCCAATTGTATAAAATGCGCAACGGCTACGAACTTAGCCCAACCGCCGCCGCCAACTTCACCCGCCGCAACTTGGCAGACTGCCTCCGCTCACGCACTCCTTATCATGTGAATCTCCTCTTGGCTGGCTACGATGAGCACGAGGGTCCAGCCTTGTATTATATGGACTACCTGGCTGCCCTCGCTAAAGCACCTTTTGCTTCTAGCGGAGGATCTAGCGGAGG	tgcgtgggcgaagccggggacacagtccaatttgccgaatacatccagaaaaatgtccaattgtataaaatgcgcaacggctacgaacttagcccaaccgccgccgccaacttcacccgccgcaacttggcagactgcctccgctcacgcactccttatcatgtgaatctcctcttggctggctacgatgagcacgagggtccagccttgtattatatggactacctggctgccctcgctaaagcaccttttgct		ATCCACCGGTACCATGGCTAGCtgcgtgggcgaagccggggacacagtccaatttgccgaatacatccagaaaaatgtccaattgtataaaatgcgcaacggctacgaacttagcccaaccgccgccgccaacttcacccgccgcaacttggcagactgcctccgctcacgcactccttatcatgtgaatctcctcttggctggctacgatgagcacgagggtccagccttgtattatatggactacctggctgccctcgctaaagcaccttttgctTCTAGCGGAGGATCTAGCGGAGG	1_wt_control_peptides	PSMB2	3624	0.10154525386313466	-0.8016990085856277
7398	169	438	hblOligo94250_Cat1	7398	NM_2794	3.0	TGCCTCCGCTCACGCACTCCTTATCATGTGAATCTCCTCTTGGCTGGCTACGATGAGCACGAGGGTCCAGCCTTGTATTATATGGACTACCTGGCTGCCCTCGCTAAAGCACCTTTTGCTGCTCACGGGTACGGGGCTTTCCTCACCCTGTCAATTTTGGATCGCTACTACACTCCTACAATCAGCCGCGAGCGCGCAGTTGAACTGCTTCGCAAATGTCTCGAAGAACTGCAAAAACGCTTTATCTTGAATCTGTCTAGCGGAGGATCTAGCGGAGG	tgcctccgctcacgcactccttatcatgtgaatctcctcttggctggctacgatgagcacgagggtccagccttgtattatatggactacctggctgccctcgctaaagcaccttttgctgctcacgggtacggggctttcctcaccctgtcaattttggatcgctactacactcctacaatcagccgcgagcgcgcagttgaactgcttcgcaaatgtctcgaagaactgcaaaaacgctttatcttgaatctg		ATCCACCGGTACCATGGCTAGCtgcctccgctcacgcactccttatcatgtgaatctcctcttggctggctacgatgagcacgagggtccagccttgtattatatggactacctggctgccctcgctaaagcaccttttgctgctcacgggtacggggctttcctcaccctgtcaattttggatcgctactacactcctacaatcagccgcgagcgcgcagttgaactgcttcgcaaatgtctcgaagaactgcaaaaacgctttatcttgaatctgTCTAGCGGAGGATCTAGCGGAGG	1_wt_control_peptides	PSMB2	607	0.2784184514003295	0.4261525849144996
7399	1466	9256	hblOligo217193_Cat1	7399	NM_2794	4.0	TATATGGACTACCTGGCTGCCCTCGCTAAAGCACCTTTTGCTGCTCACGGGTACGGGGCTTTCCTCACCCTGTCAATTTTGGATCGCTACTACACTCCTACAATCAGCCGCGAGCGCGCAGTTGAACTGCTTCGCAAATGTCTCGAAGAACTGCAAAAACGCTTTATCTTGAATCTGCCTACATTTTCAGTTCGCATTATCGATAAGAACGGCATTCATGATCTCGACAATATTTCCTTTCCAAAACAGGGTAGTTCTAGCGGAGGATCTAGCGGAGG	tatatggactacctggctgccctcgctaaagcaccttttgctgctcacgggtacggggctttcctcaccctgtcaattttggatcgctactacactcctacaatcagccgcgagcgcgcagttgaactgcttcgcaaatgtctcgaagaactgcaaaaacgctttatcttgaatctgcctacattttcagttcgcattatcgataagaacggcattcatgatctcgacaatatttcctttccaaaacagggtagt		ATCCACCGGTACCATGGCTAGCtatatggactacctggctgccctcgctaaagcaccttttgctgctcacgggtacggggctttcctcaccctgtcaattttggatcgctactacactcctacaatcagccgcgagcgcgcagttgaactgcttcgcaaatgtctcgaagaactgcaaaaacgctttatcttgaatctgcctacattttcagttcgcattatcgataagaacggcattcatgatctcgacaatatttcctttccaaaacagggtagtTCTAGCGGAGGATCTAGCGGAGG	1_wt_control_peptides	PSMB2	10722	0.13672822234657714	-0.46426160605904343
7403	1601	9754	hblOligo217197_Cat1	7403	NM_2796	4.0	TGGCTGACACGCGCCATGTACAGTCGCCGCAGTAAAATGAATCCACTCTGGAACACTATGGTTATTGGGGGGTATGCAGATGGGGAATCTTTTCTGGGGTACGTCGATATGTTGGGTGTTGCATATGAGGCACCTTCACTCGCTACCGGTTATGGCGCCTACCTGGCACAGCCTCTGCTGCGCGAGGTCCTGGAGAAACAGCCTGTTCTTTCACAGACAGAGGCTCGCGATCTGGTCGAGCGCTGCATGCGCGTCTCTAGCGGAGGATCTAGCGGAGG	tggctgacacgcgccatgtacagtcgccgcagtaaaatgaatccactctggaacactatggttattggggggtatgcagatggggaatcttttctggggtacgtcgatatgttgggtgttgcatatgaggcaccttcactcgctaccggttatggcgcctacctggcacagcctctgctgcgcgaggtcctggagaaacagcctgttctttcacagacagaggctcgcgatctggtcgagcgctgcatgcgcgtc		ATCCACCGGTACCATGGCTAGCtggctgacacgcgccatgtacagtcgccgcagtaaaatgaatccactctggaacactatggttattggggggtatgcagatggggaatcttttctggggtacgtcgatatgttgggtgttgcatatgaggcaccttcactcgctaccggttatggcgcctacctggcacagcctctgctgcgcgaggtcctggagaaacagcctgttctttcacagacagaggctcgcgatctggtcgagcgctgcatgcgcgtcTCTAGCGGAGGATCTAGCGGAGG	1_wt_control_peptides	PSMB4	11355	0.1409951563188023	-0.42857624290541074
7404	344	9825	hblOligo94255_Cat1	7404	NM_2796	5.0	CCTTCACTCGCTACCGGTTATGGCGCCTACCTGGCACAGCCTCTGCTGCGCGAGGTCCTGGAGAAACAGCCTGTTCTTTCACAGACAGAGGCTCGCGATCTGGTCGAGCGCTGCATGCGCGTCTTGTACTACCGCGACGCACGCTCTTATAATCGCTTCCAGATTGCAACCGTTACCGAGAAAGGCGTGGAAATCGAAGGCCCATTGTCTACCGAAACAAACTGGGATATCGCTCACATGATTTCAGGGTTCGAATCTAGCGGAGGATCTAGCGGAGG	ccttcactcgctaccggttatggcgcctacctggcacagcctctgctgcgcgaggtcctggagaaacagcctgttctttcacagacagaggctcgcgatctggtcgagcgctgcatgcgcgtcttgtactaccgcgacgcacgctcttataatcgcttccagattgcaaccgttaccgagaaaggcgtggaaatcgaaggcccattgtctaccgaaacaaactgggatatcgctcacatgatttcagggttcgaa		ATCCACCGGTACCATGGCTAGCccttcactcgctaccggttatggcgcctacctggcacagcctctgctgcgcgaggtcctggagaaacagcctgttctttcacagacagaggctcgcgatctggtcgagcgctgcatgcgcgtcttgtactaccgcgacgcacgctcttataatcgcttccagattgcaaccgttaccgagaaaggcgtggaaatcgaaggcccattgtctaccgaaacaaactgggatatcgctcacatgatttcagggttcgaaTCTAGCGGAGGATCTAGCGGAGG	1_wt_control_peptides	PSMB4	10169	0.03382830170124889	-1.9735709989961918
7889	1153	1581	hblOligo109829_Cat1	7889	NM_3134	1.0	GTGTTGCTCGAATCAGAACAGTTCTTGACCGAGCTCACTCGCTTGTTTCAGAAATGTCGCACCTCAGGTAGTGTTTACATTACCTTGAAAAAATACGATGGGCGCACCAAACCAATCCCAAAAAAAGGTACCGTTGAGGGGTTTGAGCCTGCTGATAATAAATGTTTGCTTCGCGCTACCGATGGTAAGAAGAAAATTTCCACAGTCGTCAGCAGCAAGGAGGTTAACAAGTTCCAAATGGCCTATAGCAACCTGTCTAGCGGAGGATCTAGCGGAGG	gtgttgctcgaatcagaacagttcttgaccgagctcactcgcttgtttcagaaatgtcgcacctcaggtagtgtttacattaccttgaaaaaatacgatgggcgcaccaaaccaatcccaaaaaaaggtaccgttgaggggtttgagcctgctgataataaatgtttgcttcgcgctaccgatggtaagaagaaaatttccacagtcgtcagcagcaaggaggttaacaagttccaaatggcctatagcaacctg		ATCCACCGGTACCATGGCTAGCgtgttgctcgaatcagaacagttcttgaccgagctcactcgcttgtttcagaaatgtcgcacctcaggtagtgtttacattaccttgaaaaaatacgatgggcgcaccaaaccaatcccaaaaaaaggtaccgttgaggggtttgagcctgctgataataaatgtttgcttcgcgctaccgatggtaagaagaaaatttccacagtcgtcagcagcaaggaggttaacaagttccaaatggcctatagcaacctgTCTAGCGGAGGATCTAGCGGAGG	1_wt_control_peptides	Srp14	2734	0.4217264081931236	1.0627824634274592
7890	2510	32710	hblOligo231562_Cat1	7890	NM_3134	2.0	GTTGAGGGGTTTGAGCCTGCTGATAATAAATGTTTGCTTCGCGCTACCGATGGTAAGAAGAAAATTTCCACAGTCGTCAGCAGCAAGGAGGTTAACAAGTTCCAAATGGCCTATAGCAACCTGCTGCGCGCCAATATGGACGGGTTGAAGAAGCGCGACAAAAAAAATAAAACCAAGAAAACCAAAGCCGCCGCCGCTGCCGCTGCTGCAGCACCAGCTGCTGCAGCAACTGCCCCTACAACAGCAGCCACTACCTCTAGCGGAGGATCTAGCGGAGG	gttgaggggtttgagcctgctgataataaatgtttgcttcgcgctaccgatggtaagaagaaaatttccacagtcgtcagcagcaaggaggttaacaagttccaaatggcctatagcaacctgctgcgcgccaatatggacgggttgaagaagcgcgacaaaaaaaataaaaccaagaaaaccaaagccgccgccgctgccgctgctgcagcaccagctgctgcagcaactgcccctacaacagcagccactacc		ATCCACCGGTACCATGGCTAGCgttgaggggtttgagcctgctgataataaatgtttgcttcgcgctaccgatggtaagaagaaaatttccacagtcgtcagcagcaaggaggttaacaagttccaaatggcctatagcaacctgctgcgcgccaatatggacgggttgaagaagcgcgacaaaaaaaataaaaccaagaaaaccaaagccgccgccgctgccgctgctgcagcaccagctgctgcagcaactgcccctacaacagcagccactaccTCTAGCGGAGGATCTAGCGGAGG	1_wt_control_peptides	Srp14	35220	0.07126632595116411	-1.1889253080387279
7891	2561	9181	hblOligo109830_Cat1	7891	NM_3134	3.0	CCTGCTGATAATAAATGTTTGCTTCGCGCTACCGATGGTAAGAAGAAAATTTCCACAGTCGTCAGCAGCAAGGAGGTTAACAAGTTCCAAATGGCCTATAGCAACCTGCTGCGCGCCAATGACGGGTTGAAGAAGCGCGACAAAAAAAATAAAACCAAGAAAACCAAAGCCGCCGCCGCTGCCGCTGCTGCAGCACCAGCTGCTGCAGCAACTGCCCCTACAACAGCAGCCACTACCGCTGCAACCGCTGCTCAGTCTAGCGGAGGATCTAGCGGAGG	cctgctgataataaatgtttgcttcgcgctaccgatggtaagaagaaaatttccacagtcgtcagcagcaaggaggttaacaagttccaaatggcctatagcaacctgctgcgcgccaatgacgggttgaagaagcgcgacaaaaaaaataaaaccaagaaaaccaaagccgccgccgctgccgctgctgcagcaccagctgctgcagcaactgcccctacaacagcagccactaccgctgcaaccgctgctcag		ATCCACCGGTACCATGGCTAGCcctgctgataataaatgtttgcttcgcgctaccgatggtaagaagaaaatttccacagtcgtcagcagcaaggaggttaacaagttccaaatggcctatagcaacctgctgcgcgccaatgacgggttgaagaagcgcgacaaaaaaaataaaaccaagaaaaccaaagccgccgccgctgccgctgctgcagcaccagctgctgcagcaactgcccctacaacagcagccactaccgctgcaaccgctgctcagTCTAGCGGAGGATCTAGCGGAGG	1_wt_control_peptides	Srp14	11742	0.21810594447283257	0.10173445642369772
7948	315	353	hblOligo113213_Cat1	7948	NM_3194	1.0	GACCAGAATAATAGCCTTCCTCCATATGCCCAGGGCTTGGCAAGTCCTCAGGGGGCTATGACCCCTGGTATCCCTATCTTCTCTCCAATGATGCCTTACGGTACTGGCTTGACACCACAACCTATCCAGAATACTAATAGCCTGAGCATCTTGGAGGAACAGCAGCGCCAACAACAACAGCAACAACAACAACAGCAGCAACAGCAGCAACAACAGCAGCAACAACAGCAGCAACAACAACAACAGCAACAACAATCTAGCGGAGGATCTAGCGGAGG	gaccagaataatagccttcctccatatgcccagggcttggcaagtcctcagggggctatgacccctggtatccctatcttctctccaatgatgccttacggtactggcttgacaccacaacctatccagaatactaatagcctgagcatcttggaggaacagcagcgccaacaacaacagcaacaacaacaacagcagcaacagcagcaacaacagcagcaacaacagcagcaacaacaacaacagcaacaacaa		ATCCACCGGTACCATGGCTAGCgaccagaataatagccttcctccatatgcccagggcttggcaagtcctcagggggctatgacccctggtatccctatcttctctccaatgatgccttacggtactggcttgacaccacaacctatccagaatactaatagcctgagcatcttggaggaacagcagcgccaacaacaacagcaacaacaacaacagcagcaacagcagcaacaacagcagcaacaacagcagcaacaacaacaacagcaacaacaaTCTAGCGGAGGATCTAGCGGAGG	1_wt_control_peptides	SDHA	668	0.47155688622754494	1.2645773622602088
7949	6027	34152	hblOligo234699_Cat1	7949	NM_3194	2.0	ACTAATAGCCTGAGCATCTTGGAGGAACAGCAGCGCCAACAACAACAGCAACAACAACAACAGCAGCAACAGCAGCAACAACAGCAGCAACAACAGCAGCAACAACAACAACAGCAACAACAACAGCAACAACAACAGCAGCAACAACAAGCCGTGGCTGCAGCTGCAGTCCAGCAGTCCACCAGCCAACAGGCCACTCAGGGGACTTCAGGCCAGGCCCCTCAGCTGTTTCACAGCCAGACACTTACTACAGCTTCTAGCGGAGGATCTAGCGGAGG	actaatagcctgagcatcttggaggaacagcagcgccaacaacaacagcaacaacaacaacagcagcaacagcagcaacaacagcagcaacaacagcagcaacaacaacaacagcaacaacaacagcaacaacaacagcagcaacaacaagccgtggctgcagctgcagtccagcagtccaccagccaacaggccactcaggggacttcaggccaggcccctcagctgtttcacagccagacacttactacagct		ATCCACCGGTACCATGGCTAGCactaatagcctgagcatcttggaggaacagcagcgccaacaacaacagcaacaacaacaacagcagcaacagcagcaacaacagcagcaacaacagcagcaacaacaacaacagcaacaacaacagcaacaacaacagcagcaacaacaagccgtggctgcagctgcagtccagcagtccaccagccaacaggccactcaggggacttcaggccaggcccctcagctgtttcacagccagacacttactacagctTCTAGCGGAGGATCTAGCGGAGG	1_wt_control_peptides	SDHA	40179	0.15000373329351155	-0.35609899458688155
7950	8710	16442	hblOligo113214_Cat1	7950	NM_3194	3.0	CAGCAGCAACAACAAGCCGTGGCTGCAGCTGCAGTCCAGCAGTCCACCAGCCAACAGGCCACTCAGGGGACTTCAGGCCAGGCCCCTCAGCTGTTTCACAGCCAGACACTTACTACAGCTCCACTTCCTGGCACTACTCCTCTCTACCCATCACCAATGACCCCTATGACCCCTATTACTCCTGCAACCCCTGCCAGCGAATCCTCCGGGATCGTCCCTCAATTGCAAAACATTGTTTCAACAGTCAATTTGGGCTCTAGCGGAGGATCTAGCGGAGG	cagcagcaacaacaagccgtggctgcagctgcagtccagcagtccaccagccaacaggccactcaggggacttcaggccaggcccctcagctgtttcacagccagacacttactacagctccacttcctggcactactcctctctacccatcaccaatgacccctatgacccctattactcctgcaacccctgccagcgaatcctccgggatcgtccctcaattgcaaaacattgtttcaacagtcaatttgggc		ATCCACCGGTACCATGGCTAGCcagcagcaacaacaagccgtggctgcagctgcagtccagcagtccaccagccaacaggccactcaggggacttcaggccaggcccctcagctgtttcacagccagacacttactacagctccacttcctggcactactcctctctacccatcaccaatgacccctatgacccctattactcctgcaacccctgccagcgaatcctccgggatcgtccctcaattgcaaaacattgtttcaacagtcaatttgggcTCTAGCGGAGGATCTAGCGGAGG	1_wt_control_peptides	SDHA	25152	0.34629452926208654	0.743105534502342
7951	2880	7343	hblOligo234700_Cat1	7951	NM_3194	4.0	ACTCCTCTCTACCCATCACCAATGACCCCTATGACCCCTATTACTCCTGCAACCCCTGCCAGCGAATCCTCCGGGATCGTCCCTCAATTGCAAAACATTGTTTCAACAGTCAATTTGGGCTGCAAGCTGGACCTCAAAACTATCGCCCTGCGCGCACGCAACGCCGAATATAATCCAAAACGCTTTGCTGCTGTGATCATGCGCATCCGCGAGCCTCGCACCACAGCACTGATCTTTTCTAGTGGCAAAATGGTGTCTAGCGGAGGATCTAGCGGAGG	actcctctctacccatcaccaatgacccctatgacccctattactcctgcaacccctgccagcgaatcctccgggatcgtccctcaattgcaaaacattgtttcaacagtcaatttgggctgcaagctggacctcaaaactatcgccctgcgcgcacgcaacgccgaatataatccaaaacgctttgctgctgtgatcatgcgcatccgcgagcctcgcaccacagcactgatcttttctagtggcaaaatggtg		ATCCACCGGTACCATGGCTAGCactcctctctacccatcaccaatgacccctatgacccctattactcctgcaacccctgccagcgaatcctccgggatcgtccctcaattgcaaaacattgtttcaacagtcaatttgggctgcaagctggacctcaaaactatcgccctgcgcgcacgcaacgccgaatataatccaaaacgctttgctgctgtgatcatgcgcatccgcgagcctcgcaccacagcactgatcttttctagtggcaaaatggtgTCTAGCGGAGGATCTAGCGGAGG	1_wt_control_peptides	SDHA	10223	0.28171769539274183	0.4425155960462531
7952	84	386	hblOligo113215_Cat1	7952	NM_3194	5.0	AAAACTATCGCCCTGCGCGCACGCAACGCCGAATATAATCCAAAACGCTTTGCTGCTGTGATCATGCGCATCCGCGAGCCTCGCACCACAGCACTGATCTTTTCTAGTGGCAAAATGGTGTGCACCGGGGCCAAGTCAGAGGAACAGTCTCGCTTGGCCGCTCGCAAATACGCTCGCGTTGTTCAGAAACTTGGTTTTCCTGCTAAATTCCTTGACTTCAAGATCCAAAACATGGTCGGTTCATGTGATGTCAAATCTAGCGGAGGATCTAGCGGAGG	aaaactatcgccctgcgcgcacgcaacgccgaatataatccaaaacgctttgctgctgtgatcatgcgcatccgcgagcctcgcaccacagcactgatcttttctagtggcaaaatggtgtgcaccggggccaagtcagaggaacagtctcgcttggccgctcgcaaatacgctcgcgttgttcagaaacttggttttcctgctaaattccttgacttcaagatccaaaacatggtcggttcatgtgatgtcaaa		ATCCACCGGTACCATGGCTAGCaaaactatcgccctgcgcgcacgcaacgccgaatataatccaaaacgctttgctgctgtgatcatgcgcatccgcgagcctcgcaccacagcactgatcttttctagtggcaaaatggtgtgcaccggggccaagtcagaggaacagtctcgcttggccgctcgcaaatacgctcgcgttgttcagaaacttggttttcctgctaaattccttgacttcaagatccaaaacatggtcggttcatgtgatgtcaaaTCTAGCGGAGGATCTAGCGGAGG	1_wt_control_peptides	SDHA	470	0.17872340425531916	-0.14654779025364495
7953	219	2618	hblOligo234701_Cat1	7953	NM_3194	6.0	TCAGAGGAACAGTCTCGCTTGGCCGCTCGCAAATACGCTCGCGTTGTTCAGAAACTTGGTTTTCCTGCTAAATTCCTTGACTTCAAGATCCAAAACATGGTCGGTTCATGTGATGTCAAATTCCCAATTCGCTTGGAGGGGTTGGTTCTCACTCACCAGCAATTCTCATCATATGAACCTGAATTGTTTCCAGGTCTGATTTATCGCATGATTAAGCCTCGCATTGTGCTCCTTATCTTCGTCTCTGGTAAGGTTTCTAGCGGAGGATCTAGCGGAGG	tcagaggaacagtctcgcttggccgctcgcaaatacgctcgcgttgttcagaaacttggttttcctgctaaattccttgacttcaagatccaaaacatggtcggttcatgtgatgtcaaattcccaattcgcttggaggggttggttctcactcaccagcaattctcatcatatgaacctgaattgtttccaggtctgatttatcgcatgattaagcctcgcattgtgctccttatcttcgtctctggtaaggtt		ATCCACCGGTACCATGGCTAGCtcagaggaacagtctcgcttggccgctcgcaaatacgctcgcgttgttcagaaacttggttttcctgctaaattccttgacttcaagatccaaaacatggtcggttcatgtgatgtcaaattcccaattcgcttggaggggttggttctcactcaccagcaattctcatcatatgaacctgaattgtttccaggtctgatttatcgcatgattaagcctcgcattgtgctccttatcttcgtctctggtaaggttTCTAGCGGAGGATCTAGCGGAGG	1_wt_control_peptides	SDHA	2837	0.07719421924568205	-1.1026214362854725
7954	600	6645	hblOligo113216_Cat1	7954	NM_3194	7.0	ATCCAAAACATGGTCGGTTCATGTGATGTCAAATTCCCAATTCGCTTGGAGGGGTTGGTTCTCACTCACCAGCAATTCTCATCATATGAACCTGAATTGTTTCCAGGTCTGATTTATCGCATGATTAAGCCTCGCATTGTGCTCCTTATCTTCGTCTCTGGTAAGGTTGTTCTGACTGGTGCTAAGGTTCGCGCAGAGATTTATGAGGCATTCGAGAACATCTACCCAATCTTGAAAGGCTTTCGCAAAACCACCTCTAGCGGAGGATCTAGCGGAGG	atccaaaacatggtcggttcatgtgatgtcaaattcccaattcgcttggaggggttggttctcactcaccagcaattctcatcatatgaacctgaattgtttccaggtctgatttatcgcatgattaagcctcgcattgtgctccttatcttcgtctctggtaaggttgttctgactggtgctaaggttcgcgcagagatttatgaggcattcgagaacatctacccaatcttgaaaggctttcgcaaaaccacc		ATCCACCGGTACCATGGCTAGCatccaaaacatggtcggttcatgtgatgtcaaattcccaattcgcttggaggggttggttctcactcaccagcaattctcatcatatgaacctgaattgtttccaggtctgatttatcgcatgattaagcctcgcattgtgctccttatcttcgtctctggtaaggttgttctgactggtgctaaggttcgcgcagagatttatgaggcattcgagaacatctacccaatcttgaaaggctttcgcaaaaccaccTCTAGCGGAGGATCTAGCGGAGG	1_wt_control_peptides	SDHA	7245	0.08281573498964803	-1.0262175355633272
8982	1038	2589	hblOligo9651_Cat1	8982	NM_4048	1.0	TCCCGCAGCGTGGCACTTGCAGTTCTGGCTCTCCTGAGTCTCAGCGGTTTGGAGGCTATCCAGCGCACCCCTAAGATTCAGGTGTATTCTCGCCACCCAGCTGAAAATGGCAAATCTAATTTTTTGAACTGTTATGTTTCAGGGTTTCACCCATCCGACATTGAGGTCGATCTGCTGAAAAACGGGGAGCGCATCGAAAAAGTCGAACATTCAGATCTTAGCTTCAGCAAGGATTGGAGTTTCTATCTCTTGTATTCTAGCGGAGGATCTAGCGGAGG	tcccgcagcgtggcacttgcagttctggctctcctgagtctcagcggtttggaggctatccagcgcacccctaagattcaggtgtattctcgccacccagctgaaaatggcaaatctaattttttgaactgttatgtttcagggtttcacccatccgacattgaggtcgatctgctgaaaaacggggagcgcatcgaaaaagtcgaacattcagatcttagcttcagcaaggattggagtttctatctcttgtat		ATCCACCGGTACCATGGCTAGCtcccgcagcgtggcacttgcagttctggctctcctgagtctcagcggtttggaggctatccagcgcacccctaagattcaggtgtattctcgccacccagctgaaaatggcaaatctaattttttgaactgttatgtttcagggtttcacccatccgacattgaggtcgatctgctgaaaaacggggagcgcatcgaaaaagtcgaacattcagatcttagcttcagcaaggattggagtttctatctcttgtatTCTAGCGGAGGATCTAGCGGAGG	1_wt_control_peptides	EEF1A1	3627	0.28618693134822165	0.4644968643421685
9034	914	1509	hblOligo102072_Cat1	9034	NM_4168	1.0	TCCGGTGTGCGCGGTCTTAGTCGCCTGCTCTCTGCTCGCCGCCTGGCACTTGCTAAAGCTTGGCCAACAGTGTTGCAAACTGGCACACGCGGTTTTCACTTTACTGTTGATGGCAATAAACGCGCAAGTGCCAAAGTTTCCGACTCTATTTCAGCCCAATATCCAGTGGTGGACCATGAATTTGATGCCGTCGTTGTTGGTGCCGGGGGCGCAGGGCTCCGCGCCGCATTCGGTTTGTCTGAGGCAGGGTTCAACTCTAGCGGAGGATCTAGCGGAGG	tccggtgtgcgcggtcttagtcgcctgctctctgctcgccgcctggcacttgctaaagcttggccaacagtgttgcaaactggcacacgcggttttcactttactgttgatggcaataaacgcgcaagtgccaaagtttccgactctatttcagcccaatatccagtggtggaccatgaatttgatgccgtcgttgttggtgccgggggcgcagggctccgcgccgcattcggtttgtctgaggcagggttcaac		ATCCACCGGTACCATGGCTAGCtccggtgtgcgcggtcttagtcgcctgctctctgctcgccgcctggcacttgctaaagcttggccaacagtgttgcaaactggcacacgcggttttcactttactgttgatggcaataaacgcgcaagtgccaaagtttccgactctatttcagcccaatatccagtggtggaccatgaatttgatgccgtcgttgttggtgccgggggcgcagggctccgcgccgcattcggtttgtctgaggcagggttcaacTCTAGCGGAGGATCTAGCGGAGG	1_wt_control_peptides	TFRC	2423	0.3772183243912505	0.8771008930541735
9035	360	1097	hblOligo224400_Cat1	9035	NM_4168	2.0	AAAGTTTCCGACTCTATTTCAGCCCAATATCCAGTGGTGGACCATGAATTTGATGCCGTCGTTGTTGGTGCCGGGGGCGCAGGGCTCCGCGCCGCATTCGGTTTGTCTGAGGCAGGGTTCAACACCGCCTGTGTGACTAAACTGTTTCCTACTCGCAGCCATACCGTGGCAGCACAAGGCGGGATTAACGCAGCCCTGGGCAACATGGAGGAAGACAATTGGCGCTGGCATTTCTATGACACAGTCAAGGGTTCCTCTAGCGGAGGATCTAGCGGAGG	aaagtttccgactctatttcagcccaatatccagtggtggaccatgaatttgatgccgtcgttgttggtgccgggggcgcagggctccgcgccgcattcggtttgtctgaggcagggttcaacaccgcctgtgtgactaaactgtttcctactcgcagccataccgtggcagcacaaggcgggattaacgcagccctgggcaacatggaggaagacaattggcgctggcatttctatgacacagtcaagggttcc		ATCCACCGGTACCATGGCTAGCaaagtttccgactctatttcagcccaatatccagtggtggaccatgaatttgatgccgtcgttgttggtgccgggggcgcagggctccgcgccgcattcggtttgtctgaggcagggttcaacaccgcctgtgtgactaaactgtttcctactcgcagccataccgtggcagcacaaggcgggattaacgcagccctgggcaacatggaggaagacaattggcgctggcatttctatgacacagtcaagggttccTCTAGCGGAGGATCTAGCGGAGG	1_wt_control_peptides	TFRC	1457	0.24708304735758407	0.2642423515427976
9036	2870	9425	hblOligo102073_Cat1	9036	NM_4168	3.0	ACTAAACTGTTTCCTACTCGCAGCCATACCGTGGCAGCACAAGGCGGGATTAACGCAGCCCTGGGCAACATGGAGGAAGACAATTGGCGCTGGCATTTCTATGACACAGTCAAGGGTTCCGACTGGTTGGGGGACCAGGATGCAATCCACTACATGACTGAGCAAGCTCCAGCAGCTGTGGTTGAGTTGGAGAACTATGGGATGCCTTTTTCTCGCACAGAGGACGGCAAGATCTACCAGCGCGCCTTTGGCGGTTCTAGCGGAGGATCTAGCGGAGG	actaaactgtttcctactcgcagccataccgtggcagcacaaggcgggattaacgcagccctgggcaacatggaggaagacaattggcgctggcatttctatgacacagtcaagggttccgactggttgggggaccaggatgcaatccactacatgactgagcaagctccagcagctgtggttgagttggagaactatgggatgcctttttctcgcacagaggacggcaagatctaccagcgcgcctttggcggt		ATCCACCGGTACCATGGCTAGCactaaactgtttcctactcgcagccataccgtggcagcacaaggcgggattaacgcagccctgggcaacatggaggaagacaattggcgctggcatttctatgacacagtcaagggttccgactggttgggggaccaggatgcaatccactacatgactgagcaagctccagcagctgtggttgagttggagaactatgggatgcctttttctcgcacagaggacggcaagatctaccagcgcgcctttggcggtTCTAGCGGAGGATCTAGCGGAGG	1_wt_control_peptides	TFRC	12295	0.23342822285481904	0.18941907680532766
9037	942	2343	hblOligo224401_Cat1	9037	NM_4168	4.0	CAGGATGCAATCCACTACATGACTGAGCAAGCTCCAGCAGCTGTGGTTGAGTTGGAGAACTATGGGATGCCTTTTTCTCGCACAGAGGACGGCAAGATCTACCAGCGCGCCTTTGGCGGTCAGAGTCTCAAATTTGGGAAAGGCGGGCAGGCCCACCGCTGTTGTTGTGTCGCCGATCGCACTGGTCACAGCCTCCTCCACACACTTTATGGTCGCTCCTTGCGCTATGATACCTCCTATTTCGTGGAGTATTTCTCTAGCGGAGGATCTAGCGGAGG	caggatgcaatccactacatgactgagcaagctccagcagctgtggttgagttggagaactatgggatgcctttttctcgcacagaggacggcaagatctaccagcgcgcctttggcggtcagagtctcaaatttgggaaaggcgggcaggcccaccgctgttgttgtgtcgccgatcgcactggtcacagcctcctccacacactttatggtcgctccttgcgctatgatacctcctatttcgtggagtatttc		ATCCACCGGTACCATGGCTAGCcaggatgcaatccactacatgactgagcaagctccagcagctgtggttgagttggagaactatgggatgcctttttctcgcacagaggacggcaagatctaccagcgcgcctttggcggtcagagtctcaaatttgggaaaggcgggcaggcccaccgctgttgttgtgtcgccgatcgcactggtcacagcctcctccacacactttatggtcgctccttgcgctatgatacctcctatttcgtggagtatttcTCTAGCGGAGGATCTAGCGGAGG	1_wt_control_peptides	TFRC	3285	0.2867579908675799	0.46729061643643977
9038	3014	12859	hblOligo102074_Cat1	9038	NM_4168	5.0	GGGAAAGGCGGGCAGGCCCACCGCTGTTGTTGTGTCGCCGATCGCACTGGTCACAGCCTCCTCCACACACTTTATGGTCGCTCCTTGCGCTATGATACCTCCTATTTCGTGGAGTATTTCGCCCTTGATCTGCTCATGGAAAATGGGGAATGCCGCGGCGTGATTGCTCTTTGTATTGAAGATGGGAGTATTCACCGCATCCGCGCAAAGAACACTGTTGTCGCCACCGGCGGCTACGGCCGCACCTATTTTAGTTCTAGCGGAGGATCTAGCGGAGG	gggaaaggcgggcaggcccaccgctgttgttgtgtcgccgatcgcactggtcacagcctcctccacacactttatggtcgctccttgcgctatgatacctcctatttcgtggagtatttcgcccttgatctgctcatggaaaatggggaatgccgcggcgtgattgctctttgtattgaagatgggagtattcaccgcatccgcgcaaagaacactgttgtcgccaccggcggctacggccgcacctattttagt		ATCCACCGGTACCATGGCTAGCgggaaaggcgggcaggcccaccgctgttgttgtgtcgccgatcgcactggtcacagcctcctccacacactttatggtcgctccttgcgctatgatacctcctatttcgtggagtatttcgcccttgatctgctcatggaaaatggggaatgccgcggcgtgattgctctttgtattgaagatgggagtattcaccgcatccgcgcaaagaacactgttgtcgccaccggcggctacggccgcacctattttagtTCTAGCGGAGGATCTAGCGGAGG	1_wt_control_peptides	TFRC	15873	0.18988218988218988	-0.07230307471612596
9039	1822	1695	hblOligo224402_Cat1	9039	NM_4168	6.0	GAAAATGGGGAATGCCGCGGCGTGATTGCTCTTTGTATTGAAGATGGGAGTATTCACCGCATCCGCGCAAAGAACACTGTTGTCGCCACCGGCGGCTACGGCCGCACCTATTTTAGTTGCACTTCCGCTCACACTAGCACTGGGGACGGCACCGCTATGATTACCCGCGCCGGCCTGCCATGTCAAGACTTGGAATTTGTGCAATTCCATCCAACCGGCATCTATGGTGCTGGTTGTCTGATCACAGAGGGCTGCTCTAGCGGAGGATCTAGCGGAGG	gaaaatggggaatgccgcggcgtgattgctctttgtattgaagatgggagtattcaccgcatccgcgcaaagaacactgttgtcgccaccggcggctacggccgcacctattttagttgcacttccgctcacactagcactggggacggcaccgctatgattacccgcgccggcctgccatgtcaagacttggaatttgtgcaattccatccaaccggcatctatggtgctggttgtctgatcacagagggctgc		ATCCACCGGTACCATGGCTAGCgaaaatggggaatgccgcggcgtgattgctctttgtattgaagatgggagtattcaccgcatccgcgcaaagaacactgttgtcgccaccggcggctacggccgcacctattttagttgcacttccgctcacactagcactggggacggcaccgctatgattacccgcgccggcctgccatgtcaagacttggaatttgtgcaattccatccaaccggcatctatggtgctggttgtctgatcacagagggctgcTCTAGCGGAGGATCTAGCGGAGG	1_wt_control_peptides	TFRC	3517	0.5180551606482798	1.4507248383732254
9040	233	26	hblOligo102075_Cat1	9040	NM_4168	7.0	ACTAGCACTGGGGACGGCACCGCTATGATTACCCGCGCCGGCCTGCCATGTCAAGACTTGGAATTTGTGCAATTCCATCCAACCGGCATCTATGGTGCTGGTTGTCTGATCACAGAGGGCTGCCGCGGTGAGGGGGGCATCCTTATCAATTCTCAAGGTGAACGCTTCATGGAACGCTATGCTCCAGTGGCTAAGGATCTCGCCAGCCGCGATGTTGTGTCCCGCTCCATGACCCTTGAGATCCGCGAAGGGCGCTCTAGCGGAGGATCTAGCGGAGG	actagcactggggacggcaccgctatgattacccgcgccggcctgccatgtcaagacttggaatttgtgcaattccatccaaccggcatctatggtgctggttgtctgatcacagagggctgccgcggtgaggggggcatccttatcaattctcaaggtgaacgcttcatggaacgctatgctccagtggctaaggatctcgccagccgcgatgttgtgtcccgctccatgacccttgagatccgcgaagggcgc		ATCCACCGGTACCATGGCTAGCactagcactggggacggcaccgctatgattacccgcgccggcctgccatgtcaagacttggaatttgtgcaattccatccaaccggcatctatggtgctggttgtctgatcacagagggctgccgcggtgaggggggcatccttatcaattctcaaggtgaacgcttcatggaacgctatgctccagtggctaaggatctcgccagccgcgatgttgtgtcccgctccatgacccttgagatccgcgaagggcgcTCTAGCGGAGGATCTAGCGGAGG	1_wt_control_peptides	TFRC	259	0.8996138996138996	3.5714146959120905
9041	847	2021	hblOligo224403_Cat1	9041	NM_4168	8.0	GGCATCCTTATCAATTCTCAAGGTGAACGCTTCATGGAACGCTATGCTCCAGTGGCTAAGGATCTCGCCAGCCGCGATGTTGTGTCCCGCTCCATGACCCTTGAGATCCGCGAAGGGCGCGGTTGCGGTCCTGAGAAGGATCATGTCTACCTCCAACTCCATCATCTGCCTCCAGAACAATTGGCTACTCGCCTCCCAGGCATCAGCGAGACAGCAATGATCTTTGCAGGTGTTGACGTTACAAAAGAGCCTATCTCTAGCGGAGGATCTAGCGGAGG	ggcatccttatcaattctcaaggtgaacgcttcatggaacgctatgctccagtggctaaggatctcgccagccgcgatgttgtgtcccgctccatgacccttgagatccgcgaagggcgcggttgcggtcctgagaaggatcatgtctacctccaactccatcatctgcctccagaacaattggctactcgcctcccaggcatcagcgagacagcaatgatctttgcaggtgttgacgttacaaaagagcctatc		ATCCACCGGTACCATGGCTAGCggcatccttatcaattctcaaggtgaacgcttcatggaacgctatgctccagtggctaaggatctcgccagccgcgatgttgtgtcccgctccatgacccttgagatccgcgaagggcgcggttgcggtcctgagaaggatcatgtctacctccaactccatcatctgcctccagaacaattggctactcgcctcccaggcatcagcgagacagcaatgatctttgcaggtgttgacgttacaaaagagcctatcTCTAGCGGAGGATCTAGCGGAGG	1_wt_control_peptides	TFRC	2868	0.29532775453277543	0.5088257576163057
9042	11	57	hblOligo102076_Cat1	9042	NM_4168	9.0	AAGGATCATGTCTACCTCCAACTCCATCATCTGCCTCCAGAACAATTGGCTACTCGCCTCCCAGGCATCAGCGAGACAGCAATGATCTTTGCAGGTGTTGACGTTACAAAAGAGCCTATCCCAGTTTTGCCTACCGTGCACTATAATATGGGTGGTATCCCTACAAATTATAAGGGGCAAGTGCTGCGCCATGTCAATGGGCAAGACCAGATCGTCCCTGGTCTCTACGCTTGTGGTGAGGCCGCTTGTGCTTCCTCTAGCGGAGGATCTAGCGGAGG	aaggatcatgtctacctccaactccatcatctgcctccagaacaattggctactcgcctcccaggcatcagcgagacagcaatgatctttgcaggtgttgacgttacaaaagagcctatcccagttttgcctaccgtgcactataatatgggtggtatccctacaaattataaggggcaagtgctgcgccatgtcaatgggcaagaccagatcgtccctggtctctacgcttgtggtgaggccgcttgtgcttcc		ATCCACCGGTACCATGGCTAGCaaggatcatgtctacctccaactccatcatctgcctccagaacaattggctactcgcctcccaggcatcagcgagacagcaatgatctttgcaggtgttgacgttacaaaagagcctatcccagttttgcctaccgtgcactataatatgggtggtatccctacaaattataaggggcaagtgctgcgccatgtcaatgggcaagaccagatcgtccctggtctctacgcttgtggtgaggccgcttgtgcttccTCTAGCGGAGGATCTAGCGGAGG	1_wt_control_peptides	TFRC	68	0.16176470588235295	-0.26668321466830736
9043	388	2290	hblOligo224404_Cat1	9043	NM_4168	10.0	GTGCACTATAATATGGGTGGTATCCCTACAAATTATAAGGGGCAAGTGCTGCGCCATGTCAATGGGCAAGACCAGATCGTCCCTGGTCTCTACGCTTGTGGTGAGGCCGCTTGTGCTTCCGTTCACGGTGCCAATCGCTTGGGCGCTAACTCTCTTTTGGACCTTGTCGTCTTCGGGCGCGCATGTGCCCTTAGTATCGAGGAAAGTTGCCGCCCTGGTGATAAAGTCCCTCCAATCAAACCAAACGCCGGCGAGTCTAGCGGAGGATCTAGCGGAGG	gtgcactataatatgggtggtatccctacaaattataaggggcaagtgctgcgccatgtcaatgggcaagaccagatcgtccctggtctctacgcttgtggtgaggccgcttgtgcttccgttcacggtgccaatcgcttgggcgctaactctcttttggaccttgtcgtcttcgggcgcgcatgtgcccttagtatcgaggaaagttgccgccctggtgataaagtccctccaatcaaaccaaacgccggcgag		ATCCACCGGTACCATGGCTAGCgtgcactataatatgggtggtatccctacaaattataaggggcaagtgctgcgccatgtcaatgggcaagaccagatcgtccctggtctctacgcttgtggtgaggccgcttgtgcttccgttcacggtgccaatcgcttgggcgctaactctcttttggaccttgtcgtcttcgggcgcgcatgtgcccttagtatcgaggaaagttgccgccctggtgataaagtccctccaatcaaaccaaacgccggcgagTCTAGCGGAGGATCTAGCGGAGG	1_wt_control_peptides	TFRC	2678	0.14488424197162061	-0.3968289765571398
9044	2277	8607	hblOligo102077_Cat1	9044	NM_4168	11.0	CGCTTGGGCGCTAACTCTCTTTTGGACCTTGTCGTCTTCGGGCGCGCATGTGCCCTTAGTATCGAGGAAAGTTGCCGCCCTGGTGATAAAGTCCCTCCAATCAAACCAAACGCCGGCGAGGAAAGCGTTATGAATCTCGATAAGCTCCGCTTTGCTGACGGCTCCATTCGCACTTCTGAACTCCGCCTCTCTATGCAAAAGTCTATGCAAAACCACGCCGCCGTGTTTCGCGTGGGCAGCGTTCTGCAAGAGGGTTCTAGCGGAGGATCTAGCGGAGG	cgcttgggcgctaactctcttttggaccttgtcgtcttcgggcgcgcatgtgcccttagtatcgaggaaagttgccgccctggtgataaagtccctccaatcaaaccaaacgccggcgaggaaagcgttatgaatctcgataagctccgctttgctgacggctccattcgcacttctgaactccgcctctctatgcaaaagtctatgcaaaaccacgccgccgtgtttcgcgtgggcagcgttctgcaagagggt		ATCCACCGGTACCATGGCTAGCcgcttgggcgctaactctcttttggaccttgtcgtcttcgggcgcgcatgtgcccttagtatcgaggaaagttgccgccctggtgataaagtccctccaatcaaaccaaacgccggcgaggaaagcgttatgaatctcgataagctccgctttgctgacggctccattcgcacttctgaactccgcctctctatgcaaaagtctatgcaaaaccacgccgccgtgtttcgcgtgggcagcgttctgcaagagggtTCTAGCGGAGGATCTAGCGGAGG	1_wt_control_peptides	TFRC	10884	0.2092061742006615	0.04875574178213715
9046	1121	5496	hblOligo102078_Cat1	9046	NM_4168	13.0	AAGCTTTATGGCGACCTCAAACACCTCAAAACATTCGATCGCGGCATGGTTTGGAATACTGACCTCGTTGAAACCCTTGAGCTTCAAAATTTGATGCTCTGCGCATTGCAGACTATCTATGGTGCTGAAGCCCGCAAAGAGAGTCGCGGCGCCCACGCCCGCGAGGATTACAAGGTTCGCATTGACGAATATGACTACAGTAAGCCAATCCAGGGTCAACAAAAGAAACCATTTGAGGAACATTGGCGCAAGCACTCTAGCGGAGGATCTAGCGGAGG	aagctttatggcgacctcaaacacctcaaaacattcgatcgcggcatggtttggaatactgacctcgttgaaacccttgagcttcaaaatttgatgctctgcgcattgcagactatctatggtgctgaagcccgcaaagagagtcgcggcgcccacgcccgcgaggattacaaggttcgcattgacgaatatgactacagtaagccaatccagggtcaacaaaagaaaccatttgaggaacattggcgcaagcac		ATCCACCGGTACCATGGCTAGCaagctttatggcgacctcaaacacctcaaaacattcgatcgcggcatggtttggaatactgacctcgttgaaacccttgagcttcaaaatttgatgctctgcgcattgcagactatctatggtgctgaagcccgcaaagagagtcgcggcgcccacgcccgcgaggattacaaggttcgcattgacgaatatgactacagtaagccaatccagggtcaacaaaagaaaccatttgaggaacattggcgcaagcacTCTAGCGGAGGATCTAGCGGAGG	1_wt_control_peptides	TFRC	6617	0.16941212029620675	-0.21132663046215305
9048	3	1525	hblOligo107966_Cat1	9048	NM_4175	1.0	AGTATTGGGGTGCCTATCAAAGTTTTGCACGAGGCTGAAGGCCATATTGTCACTTGTGAAACAAATACCGGGGAGGTCTATCGCGGTAAATTGATTGAAGCAGAGGATAACATGAACTGCCAGATGAGTAATATCACAGTTACATACCGCGACGGGCGCGTCGCTCAACTTGAGCAAGTTTATATTCGCGGCAGCAAGATCCGCTTCCTCATTTTGCCTGACATGCTTAAAAACGCCCCTATGTTGAAAAGTATGTCTAGCGGAGGATCTAGCGGAGG	agtattggggtgcctatcaaagttttgcacgaggctgaaggccatattgtcacttgtgaaacaaataccggggaggtctatcgcggtaaattgattgaagcagaggataacatgaactgccagatgagtaatatcacagttacataccgcgacgggcgcgtcgctcaacttgagcaagtttatattcgcggcagcaagatccgcttcctcattttgcctgacatgcttaaaaacgcccctatgttgaaaagtatg		ATCCACCGGTACCATGGCTAGCagtattggggtgcctatcaaagttttgcacgaggctgaaggccatattgtcacttgtgaaacaaataccggggaggtctatcgcggtaaattgattgaagcagaggataacatgaactgccagatgagtaatatcacagttacataccgcgacgggcgcgtcgctcaacttgagcaagtttatattcgcggcagcaagatccgcttcctcattttgcctgacatgcttaaaaacgcccctatgttgaaaagtatgTCTAGCGGAGGATCTAGCGGAGG	1_wt_control_peptides	SNRPD3	1528	0.001963350785340314	-4.85266462000553
9049	309	1204	hblOligo229866_Cat1	9049	NM_4175	2.0	ATGAGTAATATCATCACAGTTACATACCGCGACGGGCGCGTCGCTCAACTTGAGCAAGTTTATATTCGCGGCAGCAAGATCCGCTTCCTCATTTTGCCTGACATGCTTAAAAACGCCCCTATGTTGAAAAGTATGAAAAACAAGAATCAGGGGTCTGGGGCAGGCCGCGGGAAAGCAGCAATTCTCAAGGCCCAGGTTGCCGCACGCGGTCGCGGGCGCGGCATGGGCCGCGGGAACATCTTTCAAAAGCGCCGCTCTAGCGGAGGATCTAGCGGAGG	atgagtaatatcatcacagttacataccgcgacgggcgcgtcgctcaacttgagcaagtttatattcgcggcagcaagatccgcttcctcattttgcctgacatgcttaaaaacgcccctatgttgaaaagtatgaaaaacaagaatcaggggtctggggcaggccgcgggaaagcagcaattctcaaggcccaggttgccgcacgcggtcgcgggcgcggcatgggccgcgggaacatctttcaaaagcgccgc		ATCCACCGGTACCATGGCTAGCatgagtaatatcatcacagttacataccgcgacgggcgcgtcgctcaacttgagcaagtttatattcgcggcagcaagatccgcttcctcattttgcctgacatgcttaaaaacgcccctatgttgaaaagtatgaaaaacaagaatcaggggtctggggcaggccgcgggaaagcagcaattctcaaggcccaggttgccgcacgcggtcgcgggcgcggcatgggccgcgggaacatctttcaaaagcgccgcTCTAGCGGAGGATCTAGCGGAGG	1_wt_control_peptides	SNRPD3	1513	0.20423000660938534	0.018409431396851472
9438	233	839	hblOligo95882_Cat1	9438	NM_4637	1.0	ACCTCCCGCAAGAAGGTCTTGTTGAAAGTGATTATCCTTGGCGATAGTGGCGTGGGGAAAACAAGCCTCATGAATCAATATGTTAACAAGAAATTCTCCAATCAGTACAAAGCAACCATCGGGGCTGATTTTTTGACAAAAGAAGTTATGGTGGACGATCGCTTGGTCACCATGCAGATTTGGGATACAGCCGGCCAAGAACGCTTTCAAAGCCTGGGGGTGGCCTTTTATCGCGGTGCTGATTGCTGTGTCCTTTCTAGCGGAGGATCTAGCGGAGG	acctcccgcaagaaggtcttgttgaaagtgattatccttggcgatagtggcgtggggaaaacaagcctcatgaatcaatatgttaacaagaaattctccaatcagtacaaagcaaccatcggggctgattttttgacaaaagaagttatggtggacgatcgcttggtcaccatgcagatttgggatacagccggccaagaacgctttcaaagcctgggggtggccttttatcgcggtgctgattgctgtgtcctt		ATCCACCGGTACCATGGCTAGCacctcccgcaagaaggtcttgttgaaagtgattatccttggcgatagtggcgtggggaaaacaagcctcatgaatcaatatgttaacaagaaattctccaatcagtacaaagcaaccatcggggctgattttttgacaaaagaagttatggtggacgatcgcttggtcaccatgcagatttgggatacagccggccaagaacgctttcaaagcctgggggtggccttttatcgcggtgctgattgctgtgtccttTCTAGCGGAGGATCTAGCGGAGG	1_wt_control_peptides	RAB7A	1072	0.21735074626865672	0.09730052746636675
9439	5125	12546	hblOligo218698_Cat1	9439	NM_4637	2.0	TTGACAAAAGAAGTTATGGTGGACGATCGCTTGGTCACCATGCAGATTTGGGATACAGCCGGCCAAGAACGCTTTCAAAGCCTGGGGGTGGCCTTTTATCGCGGTGCTGATTGCTGTGTCCTTGTTTTCGACGTTACTGCTCCAAATACCTTCAAAACTCTGGACTCATGGCGCGACGAGTTTCTCATCCAAGCATCCCCACGCGATCCAGAAAATTTTCCTTTTGTTGTTCTGGGTAATAAGATTGACCTGGAGTCTAGCGGAGGATCTAGCGGAGG	ttgacaaaagaagttatggtggacgatcgcttggtcaccatgcagatttgggatacagccggccaagaacgctttcaaagcctgggggtggccttttatcgcggtgctgattgctgtgtccttgttttcgacgttactgctccaaataccttcaaaactctggactcatggcgcgacgagtttctcatccaagcatccccacgcgatccagaaaattttccttttgttgttctgggtaataagattgacctggag		ATCCACCGGTACCATGGCTAGCttgacaaaagaagttatggtggacgatcgcttggtcaccatgcagatttgggatacagccggccaagaacgctttcaaagcctgggggtggccttttatcgcggtgctgattgctgtgtccttgttttcgacgttactgctccaaataccttcaaaactctggactcatggcgcgacgagtttctcatccaagcatccccacgcgatccagaaaattttccttttgttgttctgggtaataagattgacctggagTCTAGCGGAGGATCTAGCGGAGG	1_wt_control_peptides	RAB7A	17671	0.2900232018561485	0.4832014157177926
9441	84	1246	hblOligo218699_Cat1	9441	NM_4637	4.0	CTGGGTAATAAGATTGACCTGGAGAATCGCCAGGTTGCCACTAAGCGCGCCCAGGCATGGTGTTATAGCAAAAACAACATCCCATACTTCGAAACATCCGCTAAAGAAGCCATTAATGTCGAACAAGCATTCCAAACAATTGCACGCAACGCCCTCAAACAGGAGACAGAGGTCGAACTTTACAATGAATTTCCTGAACCTATCAAACTCGACAAGAACGATCGCGCCAAAGCTTCTGCTGAGAGTTGTTCATGTTCTAGCGGAGGATCTAGCGGAGG	ctgggtaataagattgacctggagaatcgccaggttgccactaagcgcgcccaggcatggtgttatagcaaaaacaacatcccatacttcgaaacatccgctaaagaagccattaatgtcgaacaagcattccaaacaattgcacgcaacgccctcaaacaggagacagaggtcgaactttacaatgaatttcctgaacctatcaaactcgacaagaacgatcgcgccaaagcttctgctgagagttgttcatgt		ATCCACCGGTACCATGGCTAGCctgggtaataagattgacctggagaatcgccaggttgccactaagcgcgcccaggcatggtgttatagcaaaaacaacatcccatacttcgaaacatccgctaaagaagccattaatgtcgaacaagcattccaaacaattgcacgcaacgccctcaaacaggagacagaggtcgaactttacaatgaatttcctgaacctatcaaactcgacaagaacgatcgcgccaaagcttctgctgagagttgttcatgtTCTAGCGGAGGATCTAGCGGAGG	1_wt_control_peptides	RAB7A	1330	0.06315789473684211	-1.3184041201362124
10378	8	949	hblOligo97536_Cat1	10378	NM_5669	1.0	TCTGCCGCAATGCGCGAGCGCTTCGATCGCTTCTTGCATGAGAAGAACTGCATGACTGACCTCCTTGCCAAGTTGGAGGCTAAAACTGGGGTGAACCGCAGTTTCATTGCTCTGGGTGTTATCGGCCTCGTGGCTCTCTACCTCGTTTTCGGCTATGGGGCCAGTCTGCTTTGTAACTTGATCGGCTTCGGCTACCCTGCTTACATTAGCATCAAAGCTATCGAGTCTCCTAATAAGGAGGATGACACCCAATGGTCTAGCGGAGGATCTAGCGGAGG	tctgccgcaatgcgcgagcgcttcgatcgcttcttgcatgagaagaactgcatgactgacctccttgccaagttggaggctaaaactggggtgaaccgcagtttcattgctctgggtgttatcggcctcgtggctctctacctcgttttcggctatggggccagtctgctttgtaacttgatcggcttcggctaccctgcttacattagcatcaaagctatcgagtctcctaataaggaggatgacacccaatgg		ATCCACCGGTACCATGGCTAGCtctgccgcaatgcgcgagcgcttcgatcgcttcttgcatgagaagaactgcatgactgacctccttgccaagttggaggctaaaactggggtgaaccgcagtttcattgctctgggtgttatcggcctcgtggctctctacctcgttttcggctatggggccagtctgctttgtaacttgatcggcttcggctaccctgcttacattagcatcaaagctatcgagtctcctaataaggaggatgacacccaatggTCTAGCGGAGGATCTAGCGGAGG	1_wt_control_peptides	REEP5	957	0.008359456635318705	-3.39749447656222
10379	761	2858	hblOligo220223_Cat1	10379	NM_5669	2.0	GCTCTCTACCTCGTTTTCGGCTATGGGGCCAGTCTGCTTTGTAACTTGATCGGCTTCGGCTACCCTGCTTACATTAGCATCAAAGCTATCGAGTCTCCTAATAAGGAGGATGACACCCAATGGTTGACTTACTGGGTCGTGTATGGGGTTTTCAGCATTGCCGAATTTTTTAGTGACATCTTCTTGAGTTGGTTTCCTTTTTACTACATGCTGAAATGCGGTTTTCTCCTTTGGTGCATGGCTCCATCACCTAGCTCTAGCGGAGGATCTAGCGGAGG	gctctctacctcgttttcggctatggggccagtctgctttgtaacttgatcggcttcggctaccctgcttacattagcatcaaagctatcgagtctcctaataaggaggatgacacccaatggttgacttactgggtcgtgtatggggttttcagcattgccgaattttttagtgacatcttcttgagttggtttcctttttactacatgctgaaatgcggttttctcctttggtgcatggctccatcacctagc		ATCCACCGGTACCATGGCTAGCgctctctacctcgttttcggctatggggccagtctgctttgtaacttgatcggcttcggctaccctgcttacattagcatcaaagctatcgagtctcctaataaggaggatgacacccaatggttgacttactgggtcgtgtatggggttttcagcattgccgaattttttagtgacatcttcttgagttggtttcctttttactacatgctgaaatgcggttttctcctttggtgcatggctccatcacctagcTCTAGCGGAGGATCTAGCGGAGG	1_wt_control_peptides	REEP5	3619	0.21027908261950815	0.05522877973974527
10380	7	260	hblOligo97537_Cat1	10380	NM_5669	3.0	GTCGTGTATGGGGTTTTCAGCATTGCCGAATTTTTTAGTGACATCTTCTTGAGTTGGTTTCCTTTTTACTACATGCTGAAATGCGGTTTTCTCCTTTGGTGCATGGCTCCATCACCTAGCAACGGTGCTGAGCTTCTCTATAAACGCATCATTCGCCCTTTCTTTCTTAAGCACGAATCCCAGATGGACAGCGTGGTTAAGGACCTCAAAGACAAAGCCAAAGAGACAGCAGATGCCATCACCAAGGAGGCCAAATCTAGCGGAGGATCTAGCGGAGG	gtcgtgtatggggttttcagcattgccgaattttttagtgacatcttcttgagttggtttcctttttactacatgctgaaatgcggttttctcctttggtgcatggctccatcacctagcaacggtgctgagcttctctataaacgcatcattcgccctttctttcttaagcacgaatcccagatggacagcgtggttaaggacctcaaagacaaagccaaagagacagcagatgccatcaccaaggaggccaaa		ATCCACCGGTACCATGGCTAGCgtcgtgtatggggttttcagcattgccgaattttttagtgacatcttcttgagttggtttcctttttactacatgctgaaatgcggttttctcctttggtgcatggctccatcacctagcaacggtgctgagcttctctataaacgcatcattcgccctttctttcttaagcacgaatcccagatggacagcgtggttaaggacctcaaagacaaagccaaagagacagcagatgccatcaccaaggaggccaaaTCTAGCGGAGGATCTAGCGGAGG	1_wt_control_peptides	REEP5	267	0.026217228464419477	-2.236298701592342
10381	921	1183	hblOligo220224_Cat1	10381	NM_5669	4.0	ATCTTCTTGAGTTGGTTTCCTTTTTACTACATGCTGAAATGCGGTTTTCTCCTTTGGTGCATGGCTCCATCACCTAGCAACGGTGCTGAGCTTCTCTATAAACGCATCATTCGCCCTTTCTTTCTTAAGCACGAATCCCAGATGGACAGCGTGGTTAAGGACCTCAAAGACAAAGCCAAAGAGACAGCAGATGCCATCACCAAGGAGGCCAAAAAAGCCACCGTTAATCTCCTGGGGGAGGAAAAGAAAAGCACCTCTAGCGGAGGATCTAGCGGAGG	atcttcttgagttggtttcctttttactacatgctgaaatgcggttttctcctttggtgcatggctccatcacctagcaacggtgctgagcttctctataaacgcatcattcgccctttctttcttaagcacgaatcccagatggacagcgtggttaaggacctcaaagacaaagccaaagagacagcagatgccatcaccaaggaggccaaaaaagccaccgttaatctcctgggggaggaaaagaaaagcacc		ATCCACCGGTACCATGGCTAGCatcttcttgagttggtttcctttttactacatgctgaaatgcggttttctcctttggtgcatggctccatcacctagcaacggtgctgagcttctctataaacgcatcattcgccctttctttcttaagcacgaatcccagatggacagcgtggttaaggacctcaaagacaaagccaaagagacagcagatgccatcaccaaggaggccaaaaaagccaccgttaatctcctgggggaggaaaagaaaagcaccTCTAGCGGAGGATCTAGCGGAGG	1_wt_control_peptides	REEP5	2104	0.4377376425855513	1.1281239526447921
10444	235	6965	hblOligo123511_Cat1	10444	NM_57180	1.0	GCTGGGCATCGCCTCGTGCTTGTCCTGGGCGATCTTCACATTCCTCACCGCTGCAATAGTTTGCCTGCAAAGTTTAAAAAATTGCTCGTCCCTGGTAAGATTCAGCACATTCTTTGCACAGGGAATCTGTGCACCAAGGAATCCTACGATTACCTTAAAACCCTCGCAGGGGATGTCCATATCGTTCGCGGTGATTTCGACGAGAATCTCAACTACCCTGAACAGAAGGTCGTTACCGTCGGTCAATTTAAAATTTCTAGCGGAGGATCTAGCGGAGG	gctgggcatcgcctcgtgcttgtcctgggcgatcttcacattcctcaccgctgcaatagtttgcctgcaaagtttaaaaaattgctcgtccctggtaagattcagcacattctttgcacagggaatctgtgcaccaaggaatcctacgattaccttaaaaccctcgcaggggatgtccatatcgttcgcggtgatttcgacgagaatctcaactaccctgaacagaaggtcgttaccgtcggtcaatttaaaatt		ATCCACCGGTACCATGGCTAGCgctgggcatcgcctcgtgcttgtcctgggcgatcttcacattcctcaccgctgcaatagtttgcctgcaaagtttaaaaaattgctcgtccctggtaagattcagcacattctttgcacagggaatctgtgcaccaaggaatcctacgattaccttaaaaccctcgcaggggatgtccatatcgttcgcggtgatttcgacgagaatctcaactaccctgaacagaaggtcgttaccgtcggtcaatttaaaattTCTAGCGGAGGATCTAGCGGAGG	1_wt_control_peptides	VPS29	7200	0.03263888888888889	-2.0105945917018753
10445	18	796	hblOligo244196_Cat1	10445	NM_57180	2.0	ACCAAGGAATCCTACGATTACCTTAAAACCCTCGCAGGGGATGTCCATATCGTTCGCGGTGATTTCGACGAGAATCTCAACTACCCTGAACAGAAGGTCGTTACCGTCGGTCAATTTAAAATTGGCCTGATCCACGGCCACCAAGTCATCCCTTGGGGCGATATGGCCAGCCTTGCCCTCTTGCAACGCCAGTTTGATGTGGACATCCTCATTTCTGGCCATACACATAAATTTGAAGCTTTTGAACATGAGAACTCTAGCGGAGGATCTAGCGGAGG	accaaggaatcctacgattaccttaaaaccctcgcaggggatgtccatatcgttcgcggtgatttcgacgagaatctcaactaccctgaacagaaggtcgttaccgtcggtcaatttaaaattggcctgatccacggccaccaagtcatcccttggggcgatatggccagccttgccctcttgcaacgccagtttgatgtggacatcctcatttctggccatacacataaatttgaagcttttgaacatgagaac		ATCCACCGGTACCATGGCTAGCaccaaggaatcctacgattaccttaaaaccctcgcaggggatgtccatatcgttcgcggtgatttcgacgagaatctcaactaccctgaacagaaggtcgttaccgtcggtcaatttaaaattggcctgatccacggccaccaagtcatcccttggggcgatatggccagccttgccctcttgcaacgccagtttgatgtggacatcctcatttctggccatacacataaatttgaagcttttgaacatgagaacTCTAGCGGAGGATCTAGCGGAGG	1_wt_control_peptides	VPS29	814	0.022113022113022112	-2.4107546475803456
10446	723	5515	hblOligo123512_Cat1	10446	NM_57180	3.0	GGCCACCAAGTCATCCCTTGGGGCGATATGGCCAGCCTTGCCCTCTTGCAACGCCAGTTTGATGTGGACATCCTCATTTCTGGCCATACACATAAATTTGAAGCTTTTGAACATGAGAACAAATTCTACATTAATCCAGGCTCCGCCACCGGCGCTTACAACGCTTTGGAGACAAATATTATTCCTTCATTCGTGCTTATGGACATCCAAGCCTCCACCGTCGTTACATACGTCTATCAGTTGATCGGGGATGACTCTAGCGGAGGATCTAGCGGAGG	ggccaccaagtcatcccttggggcgatatggccagccttgccctcttgcaacgccagtttgatgtggacatcctcatttctggccatacacataaatttgaagcttttgaacatgagaacaaattctacattaatccaggctccgccaccggcgcttacaacgctttggagacaaatattattccttcattcgtgcttatggacatccaagcctccaccgtcgttacatacgtctatcagttgatcggggatgac		ATCCACCGGTACCATGGCTAGCggccaccaagtcatcccttggggcgatatggccagccttgccctcttgcaacgccagtttgatgtggacatcctcatttctggccatacacataaatttgaagcttttgaacatgagaacaaattctacattaatccaggctccgccaccggcgcttacaacgctttggagacaaatattattccttcattcgtgcttatggacatccaagcctccaccgtcgttacatacgtctatcagttgatcggggatgacTCTAGCGGAGGATCTAGCGGAGG	1_wt_control_peptides	VPS29	6238	0.11590253286309715	-0.6533449291609659
10447	5	64	hblOligo244197_Cat1	10447	NM_57180	4.0	AGCCTTGCCCTCTTGCAACGCCAGTTTGATGTGGACATCCTCATTTCTGGCCATACACATAAATTTGAAGCTTTTGAACATGAGAACAAATTCTACATTAATCCAGGCTCCGCCACCGGCGCTTACAACGCTTTGGAGACAAATATTATTCCTTCATTCGTGCTTATGGACATCCAAGCCTCCACCGTCGTTACATACGTCTATCAGTTGATCGGGGATGACGTTAAAGTTGAGCGCATTGAATATAAAAAGCCTTCTAGCGGAGGATCTAGCGGAGG	agccttgccctcttgcaacgccagtttgatgtggacatcctcatttctggccatacacataaatttgaagcttttgaacatgagaacaaattctacattaatccaggctccgccaccggcgcttacaacgctttggagacaaatattattccttcattcgtgcttatggacatccaagcctccaccgtcgttacatacgtctatcagttgatcggggatgacgttaaagttgagcgcattgaatataaaaagcct		ATCCACCGGTACCATGGCTAGCagccttgccctcttgcaacgccagtttgatgtggacatcctcatttctggccatacacataaatttgaagcttttgaacatgagaacaaattctacattaatccaggctccgccaccggcgcttacaacgctttggagacaaatattattccttcattcgtgcttatggacatccaagcctccaccgtcgttacatacgtctatcagttgatcggggatgacgttaaagttgagcgcattgaatataaaaagcctTCTAGCGGAGGATCTAGCGGAGG	1_wt_control_peptides	VPS29	69	0.07246376811594203	-1.1709723905576992
11373	992	2095	hblOligo123071_Cat1	11373	NM_7126	1.0	GCTTCCGGTGCTGACTCTAAAGGCGACGACTTGAGCACCGCTATTCTTAAGCAGAAAAACCGCCCAAATCGCCTGATTGTTGATGAGGCTATCAACGAGGATAACTCTGTGGTTTCCTTGAGCCAACCAAAGATGGATGAACTCCAATTGTTCCGCGGGGACACTGTTCTCCTGAAAGGTAAGAAGCGCCGCGAAGCCGTTTGCATTGTTCTTTCCGATGACACATGTAGTGACGAAAAGATCCGCATGAATCGCTCTAGCGGAGGATCTAGCGGAGG	gcttccggtgctgactctaaaggcgacgacttgagcaccgctattcttaagcagaaaaaccgcccaaatcgcctgattgttgatgaggctatcaacgaggataactctgtggtttccttgagccaaccaaagatggatgaactccaattgttccgcggggacactgttctcctgaaaggtaagaagcgccgcgaagccgtttgcattgttctttccgatgacacatgtagtgacgaaaagatccgcatgaatcgc		ATCCACCGGTACCATGGCTAGCgcttccggtgctgactctaaaggcgacgacttgagcaccgctattcttaagcagaaaaaccgcccaaatcgcctgattgttgatgaggctatcaacgaggataactctgtggtttccttgagccaaccaaagatggatgaactccaattgttccgcggggacactgttctcctgaaaggtaagaagcgccgcgaagccgtttgcattgttctttccgatgacacatgtagtgacgaaaagatccgcatgaatcgcTCTAGCGGAGGATCTAGCGGAGG	1_wt_control_peptides	VCP	3087	0.3213475866537091	0.630887055296507
11374	1636	3354	hblOligo243791_Cat1	11374	NM_7126	2.0	GATGAACTCCAATTGTTCCGCGGGGACACTGTTCTCCTGAAAGGTAAGAAGCGCCGCGAAGCCGTTTGCATTGTTCTTTCCGATGACACATGTAGTGACGAAAAGATCCGCATGAATCGCGTTGTGCGCAATAATCTCCGCGTCCGCCTTGGTGATGTTATCAGCATCCAGCCTTGCCCTGATGTCAAATATGGCAAGCGCATTCATGTGCTCCCTATTGATGACACCGTGGAGGGTATTACTGGGAACCTTTTTTCTAGCGGAGGATCTAGCGGAGG	gatgaactccaattgttccgcggggacactgttctcctgaaaggtaagaagcgccgcgaagccgtttgcattgttctttccgatgacacatgtagtgacgaaaagatccgcatgaatcgcgttgtgcgcaataatctccgcgtccgccttggtgatgttatcagcatccagccttgccctgatgtcaaatatggcaagcgcattcatgtgctccctattgatgacaccgtggagggtattactgggaaccttttt		ATCCACCGGTACCATGGCTAGCgatgaactccaattgttccgcggggacactgttctcctgaaaggtaagaagcgccgcgaagccgtttgcattgttctttccgatgacacatgtagtgacgaaaagatccgcatgaatcgcgttgtgcgcaataatctccgcgtccgccttggtgatgttatcagcatccagccttgccctgatgtcaaatatggcaagcgcattcatgtgctccctattgatgacaccgtggagggtattactgggaacctttttTCTAGCGGAGGATCTAGCGGAGG	1_wt_control_peptides	VCP	4990	0.3278557114228457	0.6605733551474106
11375	1345	16176	hblOligo123072_Cat1	11375	NM_7126	3.0	AATCTCCGCGTCCGCCTTGGTGATGTTATCAGCATCCAGCCTTGCCCTGATGTCAAATATGGCAAGCGCATTCATGTGCTCCCTATTGATGACACCGTGGAGGGTATTACTGGGAACCTTTTTGAAGTTTACTTGAAACCATACTTTCTCGAAGCCTATCGCCCAATTCGCAAAGGCGACATCTTCCTCGTTCGCGGTGGTATGCGCGCAGTCGAGTTTAAAGTGGTTGAGACAGACCCAAGTCCATACTGCATTTCTAGCGGAGGATCTAGCGGAGG	aatctccgcgtccgccttggtgatgttatcagcatccagccttgccctgatgtcaaatatggcaagcgcattcatgtgctccctattgatgacaccgtggagggtattactgggaacctttttgaagtttacttgaaaccatactttctcgaagcctatcgcccaattcgcaaaggcgacatcttcctcgttcgcggtggtatgcgcgcagtcgagtttaaagtggttgagacagacccaagtccatactgcatt		ATCCACCGGTACCATGGCTAGCaatctccgcgtccgccttggtgatgttatcagcatccagccttgccctgatgtcaaatatggcaagcgcattcatgtgctccctattgatgacaccgtggagggtattactgggaacctttttgaagtttacttgaaaccatactttctcgaagcctatcgcccaattcgcaaaggcgacatcttcctcgttcgcggtggtatgcgcgcagtcgagtttaaagtggttgagacagacccaagtccatactgcattTCTAGCGGAGGATCTAGCGGAGG	1_wt_control_peptides	VCP	17521	0.07676502482735004	-1.108661868856441
11376	67	97	hblOligo243792_Cat1	11376	NM_7126	4.0	AAACCATACTTTCTCGAAGCCTATCGCCCAATTCGCAAAGGCGACATCTTCCTCGTTCGCGGTGGTATGCGCGCAGTCGAGTTTAAAGTGGTTGAGACAGACCCAAGTCCATACTGCATTGTTGCTCCTGATACCGTGATTCACTGTGAAGGTGAGCCTATCAAGCGCGAGGACGAAGAGGAATCTCTCAATGAGGTTGGTTACGATGATATCGGCGGTTGCCGCAAGCAGCTCGCCCAAATCAAAGAGATGGTGTCTAGCGGAGGATCTAGCGGAGG	aaaccatactttctcgaagcctatcgcccaattcgcaaaggcgacatcttcctcgttcgcggtggtatgcgcgcagtcgagtttaaagtggttgagacagacccaagtccatactgcattgttgctcctgataccgtgattcactgtgaaggtgagcctatcaagcgcgaggacgaagaggaatctctcaatgaggttggttacgatgatatcggcggttgccgcaagcagctcgcccaaatcaaagagatggtg		ATCCACCGGTACCATGGCTAGCaaaccatactttctcgaagcctatcgcccaattcgcaaaggcgacatcttcctcgttcgcggtggtatgcgcgcagtcgagtttaaagtggttgagacagacccaagtccatactgcattgttgctcctgataccgtgattcactgtgaaggtgagcctatcaagcgcgaggacgaagaggaatctctcaatgaggttggttacgatgatatcggcggttgccgcaagcagctcgcccaaatcaaagagatggtgTCTAGCGGAGGATCTAGCGGAGG	1_wt_control_peptides	VCP	164	0.40853658536585363	1.0084544212554554
11377	267	6610	hblOligo123073_Cat1	11377	NM_7126	5.0	GTGATTCACTGTGAAGGTGAGCCTATCAAGCGCGAGGACGAAGAGGAATCTCTCAATGAGGTTGGTTACGATGATATCGGCGGTTGCCGCAAGCAGCTCGCCCAAATCAAAGAGATGGTGGAACTCCCTTTGCGCCACCCAGCACTTTTCAAGGCCATCGGCGTGAAGCCTCCTCGCGGGATCCTGCTGTATGGCCCTCCAGGCACCGGCAAGACACTTATCGCTCGCGCCGTGGCTAACGAGACTGGGGCATTTTCTAGCGGAGGATCTAGCGGAGG	gtgattcactgtgaaggtgagcctatcaagcgcgaggacgaagaggaatctctcaatgaggttggttacgatgatatcggcggttgccgcaagcagctcgcccaaatcaaagagatggtggaactccctttgcgccacccagcacttttcaaggccatcggcgtgaagcctcctcgcgggatcctgctgtatggccctccaggcaccggcaagacacttatcgctcgcgccgtggctaacgagactggggcattt		ATCCACCGGTACCATGGCTAGCgtgattcactgtgaaggtgagcctatcaagcgcgaggacgaagaggaatctctcaatgaggttggttacgatgatatcggcggttgccgcaagcagctcgcccaaatcaaagagatggtggaactccctttgcgccacccagcacttttcaaggccatcggcgtgaagcctcctcgcgggatcctgctgtatggccctccaggcaccggcaagacacttatcgctcgcgccgtggctaacgagactggggcatttTCTAGCGGAGGATCTAGCGGAGG	1_wt_control_peptides	VCP	6877	0.03882506907081576	-1.8306174940776103
11378	202	1215	hblOligo243793_Cat1	11378	NM_7126	6.0	CACCCAGCACTTTTCAAGGCCATCGGCGTGAAGCCTCCTCGCGGGATCCTGCTGTATGGCCCTCCAGGCACCGGCAAGACACTTATCGCTCGCGCCGTGGCTAACGAGACTGGGGCATTTTTCTTTCTCATCAATGGGCCTGAAATCATGAGTAAACTGGCTGGTGAATCTGAGTCTAACCTGCGCAAAGCTTTTGAGGAAGCCGAAAAAAACGCACCTGCAATTATTTTCATCGATGAATTGGACGCAATTGCCTCTAGCGGAGGATCTAGCGGAGG	cacccagcacttttcaaggccatcggcgtgaagcctcctcgcgggatcctgctgtatggccctccaggcaccggcaagacacttatcgctcgcgccgtggctaacgagactggggcatttttctttctcatcaatgggcctgaaatcatgagtaaactggctggtgaatctgagtctaacctgcgcaaagcttttgaggaagccgaaaaaaacgcacctgcaattattttcatcgatgaattggacgcaattgcc		ATCCACCGGTACCATGGCTAGCcacccagcacttttcaaggccatcggcgtgaagcctcctcgcgggatcctgctgtatggccctccaggcaccggcaagacacttatcgctcgcgccgtggctaacgagactggggcatttttctttctcatcaatgggcctgaaatcatgagtaaactggctggtgaatctgagtctaacctgcgcaaagcttttgaggaagccgaaaaaaacgcacctgcaattattttcatcgatgaattggacgcaattgccTCTAGCGGAGGATCTAGCGGAGG	1_wt_control_peptides	VCP	1417	0.14255469301340862	-0.41575887800557165
11379	0	360	hblOligo123074_Cat1	11379	NM_7126	7.0	GGGCCTGAAATCATGAGTAAACTGGCTGGTGAATCTGAGTCTAACCTGCGCAAAGCTTTTGAGGAAGCCGAAAAAAACGCACCTGCAATTATTTTCATCGATGAATTGGACGCAATTGCCCCAAAACGCGAGAAGACTCACGGCGAGGTCGAACGCCGCATTGTGAGTCAGCTGCTTACTCTGATGGATGGCCTTAAACAACGCGCACACGTCATCGTGATGGCCGCTACAAACCGCCCAAATTCCATCGATCCATCTAGCGGAGGATCTAGCGGAGG	gggcctgaaatcatgagtaaactggctggtgaatctgagtctaacctgcgcaaagcttttgaggaagccgaaaaaaacgcacctgcaattattttcatcgatgaattggacgcaattgccccaaaacgcgagaagactcacggcgaggtcgaacgccgcattgtgagtcagctgcttactctgatggatggccttaaacaacgcgcacacgtcatcgtgatggccgctacaaaccgcccaaattccatcgatcca		ATCCACCGGTACCATGGCTAGCgggcctgaaatcatgagtaaactggctggtgaatctgagtctaacctgcgcaaagcttttgaggaagccgaaaaaaacgcacctgcaattattttcatcgatgaattggacgcaattgccccaaaacgcgagaagactcacggcgaggtcgaacgccgcattgtgagtcagctgcttactctgatggatggccttaaacaacgcgcacacgtcatcgtgatggccgctacaaaccgcccaaattccatcgatccaTCTAGCGGAGGATCTAGCGGAGG	1_wt_control_peptides	VCP	360	0.0
11380	1421	3863	hblOligo243794_Cat1	11380	NM_7126	8.0	ACTCACGGCGAGGTCGAACGCCGCATTGTGAGTCAGCTGCTTACTCTGATGGATGGCCTTAAACAACGCGCACACGTCATCGTGATGGCCGCTACAAACCGCCCAAATTCCATCGATCCAGCCCTTCGCCGCTTCGGGCGCTTTGATCGCGAGGTTGACATCGGCATTCCTGACGCAACAGGCCGCCTGGAAATTCTTCAGATCCATACTAAAAACATGAAACTTGCTGACGACGTCGATCTTGAGCAAGTCGCATCTAGCGGAGGATCTAGCGGAGG	actcacggcgaggtcgaacgccgcattgtgagtcagctgcttactctgatggatggccttaaacaacgcgcacacgtcatcgtgatggccgctacaaaccgcccaaattccatcgatccagcccttcgccgcttcgggcgctttgatcgcgaggttgacatcggcattcctgacgcaacaggccgcctggaaattcttcagatccatactaaaaacatgaaacttgctgacgacgtcgatcttgagcaagtcgca		ATCCACCGGTACCATGGCTAGCactcacggcgaggtcgaacgccgcattgtgagtcagctgcttactctgatggatggccttaaacaacgcgcacacgtcatcgtgatggccgctacaaaccgcccaaattccatcgatccagcccttcgccgcttcgggcgctttgatcgcgaggttgacatcggcattcctgacgcaacaggccgcctggaaattcttcagatccatactaaaaacatgaaacttgctgacgacgtcgatcttgagcaagtcgcaTCTAGCGGAGGATCTAGCGGAGG	1_wt_control_peptides	VCP	5284	0.2689250567751703	0.37838954579869166
11382	2919	7738	hblOligo243795_Cat1	11382	NM_7126	10.0	CATGTTGGCGCCGATCTCGCCGCATTGTGCTCAGAAGCCGCATTGCAGGCAATCCGCAAAAAGATGGACCTCATCGACTTGGAAGACGAAACCATTGACGCCGAGGTCATGAACTCCCTGGCTGTGACTATGGATGACTTTCGCTGGGCCCTGAGTCAATCTAACCCTAGCGCCCTTCGCGAGACTGTTGTGGAAGTTCCACAAGTGACTTGGGAGGATATTGGCGGTCTGGAAGATGTGAAACGCGAATTGCAGTCTAGCGGAGGATCTAGCGGAGG	catgttggcgccgatctcgccgcattgtgctcagaagccgcattgcaggcaatccgcaaaaagatggacctcatcgacttggaagacgaaaccattgacgccgaggtcatgaactccctggctgtgactatggatgactttcgctgggccctgagtcaatctaaccctagcgcccttcgcgagactgttgtggaagttccacaagtgacttgggaggatattggcggtctggaagatgtgaaacgcgaattgcag		ATCCACCGGTACCATGGCTAGCcatgttggcgccgatctcgccgcattgtgctcagaagccgcattgcaggcaatccgcaaaaagatggacctcatcgacttggaagacgaaaccattgacgccgaggtcatgaactccctggctgtgactatggatgactttcgctgggccctgagtcaatctaaccctagcgcccttcgcgagactgttgtggaagttccacaagtgacttgggaggatattggcggtctggaagatgtgaaacgcgaattgcagTCTAGCGGAGGATCTAGCGGAGG	1_wt_control_peptides	VCP	10657	0.27390447593131273	0.40357061596152866
11383	135	562	hblOligo123076_Cat1	11383	NM_7126	11.0	GACTTTCGCTGGGCCCTGAGTCAATCTAACCCTAGCGCCCTTCGCGAGACTGTTGTGGAAGTTCCACAAGTGACTTGGGAGGATATTGGCGGTCTGGAAGATGTGAAACGCGAATTGCAGGAGCTTGTTCAGTATCCAGTGGAACACCCTGACAAATTTTTGAAGTTTGGCATGACCCCAAGTAAGGGTGTGCTGTTCTATGGGCCACCAGGCTGCGGGAAAACTTTGCTGGCCAAGGCCATTGCCAATGAGTGTTCTAGCGGAGGATCTAGCGGAGG	gactttcgctgggccctgagtcaatctaaccctagcgcccttcgcgagactgttgtggaagttccacaagtgacttgggaggatattggcggtctggaagatgtgaaacgcgaattgcaggagcttgttcagtatccagtggaacaccctgacaaatttttgaagtttggcatgaccccaagtaagggtgtgctgttctatgggccaccaggctgcgggaaaactttgctggccaaggccattgccaatgagtgt		ATCCACCGGTACCATGGCTAGCgactttcgctgggccctgagtcaatctaaccctagcgcccttcgcgagactgttgtggaagttccacaagtgacttgggaggatattggcggtctggaagatgtgaaacgcgaattgcaggagcttgttcagtatccagtggaacaccctgacaaatttttgaagtttggcatgaccccaagtaagggtgtgctgttctatgggccaccaggctgcgggaaaactttgctggccaaggccattgccaatgagtgtTCTAGCGGAGGATCTAGCGGAGG	1_wt_control_peptides	VCP	697	0.19368723098995697	-0.047754291087389156
11384	98	40	hblOligo243796_Cat1	11384	NM_7126	12.0	CCAGTGGAACACCCTGACAAATTTTTGAAGTTTGGCATGACCCCAAGTAAGGGTGTGCTGTTCTATGGGCCACCAGGCTGCGGGAAAACTTTGCTGGCCAAGGCCATTGCCAATGAGTGTCAGGCAAATTTTATCTCAATCAAGGGTCCAGAGCTCCTTACCATGTGGTTCGGGGAGTCCGAAGCAAACGTGCGCGAGATCTTCGATAAGGCTCGCCAAGCAGCACCTTGTGTCTTGTTCTTCGATGAGCTTGACTCTAGCGGAGGATCTAGCGGAGG	ccagtggaacaccctgacaaatttttgaagtttggcatgaccccaagtaagggtgtgctgttctatgggccaccaggctgcgggaaaactttgctggccaaggccattgccaatgagtgtcaggcaaattttatctcaatcaagggtccagagctccttaccatgtggttcggggagtccgaagcaaacgtgcgcgagatcttcgataaggctcgccaagcagcaccttgtgtcttgttcttcgatgagcttgac		ATCCACCGGTACCATGGCTAGCccagtggaacaccctgacaaatttttgaagtttggcatgaccccaagtaagggtgtgctgttctatgggccaccaggctgcgggaaaactttgctggccaaggccattgccaatgagtgtcaggcaaattttatctcaatcaagggtccagagctccttaccatgtggttcggggagtccgaagcaaacgtgcgcgagatcttcgataaggctcgccaagcagcaccttgtgtcttgttcttcgatgagcttgacTCTAGCGGAGGATCTAGCGGAGG	1_wt_control_peptides	VCP	138	0.7101449275362319	2.274560804924508
11385	6620	35521	hblOligo123077_Cat1	11385	NM_7126	13.0	TCAATCAAGGGTCCAGAGCTCCTTACCATGTGGTTCGGGGAGTCCGAAGCAAACGTGCGCGAGATCTTCGATAAGGCTCGCCAAGCAGCACCTTGTGTCTTGTTCTTCGATGAGCTTGACTCCATCGCAAAAGCTCGCGGGGGGAACATCGGGGACGGCGGTGGTGCTGCCGATCGCGTGATTAACCAAATTTTGACCGAGATGGACGGTATGTCTACCAAAAAAAACGTGTTTATCATTGGCGCTACCAACCGCTCTAGCGGAGGATCTAGCGGAGG	tcaatcaagggtccagagctccttaccatgtggttcggggagtccgaagcaaacgtgcgcgagatcttcgataaggctcgccaagcagcaccttgtgtcttgttcttcgatgagcttgactccatcgcaaaagctcgcggggggaacatcggggacggcggtggtgctgccgatcgcgtgattaaccaaattttgaccgagatggacggtatgtctaccaaaaaaaacgtgtttatcattggcgctaccaaccgc		ATCCACCGGTACCATGGCTAGCtcaatcaagggtccagagctccttaccatgtggttcggggagtccgaagcaaacgtgcgcgagatcttcgataaggctcgccaagcagcaccttgtgtcttgttcttcgatgagcttgactccatcgcaaaagctcgcggggggaacatcggggacggcggtggtgctgccgatcgcgtgattaaccaaattttgaccgagatggacggtatgtctaccaaaaaaaacgtgtttatcattggcgctaccaaccgcTCTAGCGGAGGATCTAGCGGAGG	1_wt_control_peptides	VCP	42141	0.15709166844640612	-0.3015559205640408
11386	9919	16370	hblOligo243797_Cat1	11386	NM_7126	14.0	CGCGGGGGGAACATCGGGGACGGCGGTGGTGCTGCCGATCGCGTGATTAACCAAATTTTGACCGAGATGGACGGTATGTCTACCAAAAAAAACGTGTTTATCATTGGCGCTACCAACCGCCCAGACATCATCGACCCAGCTATCCTTCGCCCTGGGCGCTTGGACCAACTTATTTATATCCCTTTGCCTGATGAAAAATCCCGCGTTGCTATCTTGAAGGCCAATTTGCGCAAATCACCTGTCGCTAAGGATGTTTCTAGCGGAGGATCTAGCGGAGG	cgcggggggaacatcggggacggcggtggtgctgccgatcgcgtgattaaccaaattttgaccgagatggacggtatgtctaccaaaaaaaacgtgtttatcattggcgctaccaaccgcccagacatcatcgacccagctatccttcgccctgggcgcttggaccaacttatttatatccctttgcctgatgaaaaatcccgcgttgctatcttgaaggccaatttgcgcaaatcacctgtcgctaaggatgtt		ATCCACCGGTACCATGGCTAGCcgcggggggaacatcggggacggcggtggtgctgccgatcgcgtgattaaccaaattttgaccgagatggacggtatgtctaccaaaaaaaacgtgtttatcattggcgctaccaaccgcccagacatcatcgacccagctatccttcgccctgggcgcttggaccaacttatttatatccctttgcctgatgaaaaatcccgcgttgctatcttgaaggccaatttgcgcaaatcacctgtcgctaaggatgttTCTAGCGGAGGATCTAGCGGAGG	1_wt_control_peptides	VCP	26289	0.3773060976073643	0.8774744987486854
11387	83	438	hblOligo123078_Cat1	11387	NM_7126	15.0	CCAGCTATCCTTCGCCCTGGGCGCTTGGACCAACTTATTTATATCCCTTTGCCTGATGAAAAATCCCGCGTTGCTATCTTGAAGGCCAATTTGCGCAAATCACCTGTCGCTAAGGATGTTGACCTGGAGTTCCTGGCAAAGATGACCAACGGGTTTAGTGGGGCTGACTTGACAGAGATTTGTCAACGCGCTTGTAAATTGGCCATTCGCGAATCTATCGAGAGTGAAATTCGCCGCGAACGCGAGCGCCAAACCTCTAGCGGAGGATCTAGCGGAGG	ccagctatccttcgccctgggcgcttggaccaacttatttatatccctttgcctgatgaaaaatcccgcgttgctatcttgaaggccaatttgcgcaaatcacctgtcgctaaggatgttgacctggagttcctggcaaagatgaccaacgggtttagtggggctgacttgacagagatttgtcaacgcgcttgtaaattggccattcgcgaatctatcgagagtgaaattcgccgcgaacgcgagcgccaaacc		ATCCACCGGTACCATGGCTAGCccagctatccttcgccctgggcgcttggaccaacttatttatatccctttgcctgatgaaaaatcccgcgttgctatcttgaaggccaatttgcgcaaatcacctgtcgctaaggatgttgacctggagttcctggcaaagatgaccaacgggtttagtggggctgacttgacagagatttgtcaacgcgcttgtaaattggccattcgcgaatctatcgagagtgaaattcgccgcgaacgcgagcgccaaaccTCTAGCGGAGGATCTAGCGGAGG	1_wt_control_peptides	VCP	521	0.15930902111324377	-0.28490552221197585
11388	57	388	hblOligo243798_Cat1	11388	NM_7126	16.0	GCAAAGATGACCAACGGGTTTAGTGGGGCTGACTTGACAGAGATTTGTCAACGCGCTTGTAAATTGGCCATTCGCGAATCTATCGAGAGTGAAATTCGCCGCGAACGCGAGCGCCAAACCAATCCTAGTGCTATGGAGGTCGAGGAAGACGATCCAGTGCCTGAAATCCGCCGCGATCACTTTGAAGAGGCCATGCGCTTCGCACGCCGCTCAGTTTCAGATAACGACATCCGCAAGTATGAGATGTTCGCACAATCTAGCGGAGGATCTAGCGGAGG	gcaaagatgaccaacgggtttagtggggctgacttgacagagatttgtcaacgcgcttgtaaattggccattcgcgaatctatcgagagtgaaattcgccgcgaacgcgagcgccaaaccaatcctagtgctatggaggtcgaggaagacgatccagtgcctgaaatccgccgcgatcactttgaagaggccatgcgcttcgcacgccgctcagtttcagataacgacatccgcaagtatgagatgttcgcacaa		ATCCACCGGTACCATGGCTAGCgcaaagatgaccaacgggtttagtggggctgacttgacagagatttgtcaacgcgcttgtaaattggccattcgcgaatctatcgagagtgaaattcgccgcgaacgcgagcgccaaaccaatcctagtgctatggaggtcgaggaagacgatccagtgcctgaaatccgccgcgatcactttgaagaggccatgcgcttcgcacgccgctcagtttcagataacgacatccgcaagtatgagatgttcgcacaaTCTAGCGGAGGATCTAGCGGAGG	1_wt_control_peptides	VCP	445	0.12808988764044943	-0.5394812914208511
11389	11027	11720	hblOligo123079_Cat1	11389	NM_7126	17.0	GAGGTCGAGGAAGACGATCCAGTGCCTGAAATCCGCCGCGATCACTTTGAAGAGGCCATGCGCTTCGCACGCCGCTCAGTTTCAGATAACGACATCCGCAAGTATGAGATGTTCGCACAAACTCTTCAACAGTCTCGCGGCTTCGGGTCATTTCGCTTTCCTTCCGGGAACCAAGGTGGCGCCGGCCCTTCCCAAGGTAGCGGCGGCGGGACAGGCGGCTCCGTGTACACCGAAGACAATGACGACGACCTGTATTCTAGCGGAGGATCTAGCGGAGG	gaggtcgaggaagacgatccagtgcctgaaatccgccgcgatcactttgaagaggccatgcgcttcgcacgccgctcagtttcagataacgacatccgcaagtatgagatgttcgcacaaactcttcaacagtctcgcggcttcgggtcatttcgctttccttccgggaaccaaggtggcgccggcccttcccaaggtagcggcggcgggacaggcggctccgtgtacaccgaagacaatgacgacgacctgtat		ATCCACCGGTACCATGGCTAGCgaggtcgaggaagacgatccagtgcctgaaatccgccgcgatcactttgaagaggccatgcgcttcgcacgccgctcagtttcagataacgacatccgcaagtatgagatgttcgcacaaactcttcaacagtctcgcggcttcgggtcatttcgctttccttccgggaaccaaggtggcgccggcccttcccaaggtagcggcggcgggacaggcggctccgtgtacaccgaagacaatgacgacgacctgtatTCTAGCGGAGGATCTAGCGGAGG	1_wt_control_peptides	VCP	22747	0.4847672220512595	1.3175228069955471
11805	8917	6161	hblOligo99806_Cat1	11805	NM_968	1.0	GCCTGCGCTCGCCCACTCATTAGTGTCTATAGCGAGAAGGGCGAAAGCTCTGGGAAAAATGTCACTCTGCCTGCTGTCTTTAAGGCCCCAATCCGCCCTGATATCGTTAACTTCGTTCACACCAATCTGCGCAAAAACAATCGCCAGCCTTACGCCGTTTCTGAACTGGCAGGGCATCAGACCAGCGCAGAATCCTGGGGCACAGGCCGCGCTGTCGCACGCATCCCACGCGTTCGCGGCGGGGGGACCCATCGCTCTAGCGGAGGATCTAGCGGAGG	gcctgcgctcgcccactcattagtgtctatagcgagaagggcgaaagctctgggaaaaatgtcactctgcctgctgtctttaaggccccaatccgccctgatatcgttaacttcgttcacaccaatctgcgcaaaaacaatcgccagccttacgccgtttctgaactggcagggcatcagaccagcgcagaatcctggggcacaggccgcgctgtcgcacgcatcccacgcgttcgcggcggggggacccatcgc		ATCCACCGGTACCATGGCTAGCgcctgcgctcgcccactcattagtgtctatagcgagaagggcgaaagctctgggaaaaatgtcactctgcctgctgtctttaaggccccaatccgccctgatatcgttaacttcgttcacaccaatctgcgcaaaaacaatcgccagccttacgccgtttctgaactggcagggcatcagaccagcgcagaatcctggggcacaggccgcgctgtcgcacgcatcccacgcgttcgcggcggggggacccatcgcTCTAGCGGAGGATCTAGCGGAGG	1_wt_control_peptides	Rpl4	15078	0.5913914312243003	1.7481932454881808
11806	16322	26887	hblOligo222304_Cat1	11806	NM_968	2.0	AAAAACAATCGCCAGCCTTACGCCGTTTCTGAACTGGCAGGGCATCAGACCAGCGCAGAATCCTGGGGCACAGGCCGCGCTGTCGCACGCATCCCACGCGTTCGCGGCGGGGGGACCCATCGCTCAGGTCAGGGGGCCTTTGGGAATATGTGCCGCGGTGGCCGCATGTTCGCACCTACAAAGACATGGCGCCGCTGGCACCGCCGCGTCAATACTACTCAGAAGCGCTATGCTATTTGTTCTGCATTGGCTGCTTCTAGCGGAGGATCTAGCGGAGG	aaaaacaatcgccagccttacgccgtttctgaactggcagggcatcagaccagcgcagaatcctggggcacaggccgcgctgtcgcacgcatcccacgcgttcgcggcggggggacccatcgctcaggtcagggggcctttgggaatatgtgccgcggtggccgcatgttcgcacctacaaagacatggcgccgctggcaccgccgcgtcaatactactcagaagcgctatgctatttgttctgcattggctgct		ATCCACCGGTACCATGGCTAGCaaaaacaatcgccagccttacgccgtttctgaactggcagggcatcagaccagcgcagaatcctggggcacaggccgcgctgtcgcacgcatcccacgcgttcgcggcggggggacccatcgctcaggtcagggggcctttgggaatatgtgccgcggtggccgcatgttcgcacctacaaagacatggcgccgctggcaccgccgcgtcaatactactcagaagcgctatgctatttgttctgcattggctgctTCTAGCGGAGGATCTAGCGGAGG	1_wt_control_peptides	Rpl4	43209	0.3777453771205073	0.8793437729958422
11807	93	180	hblOligo99807_Cat1	11807	NM_968	3.0	GCCTTTGGGAATATGTGCCGCGGTGGCCGCATGTTCGCACCTACAAAGACATGGCGCCGCTGGCACCGCCGCGTCAATACTACTCAGAAGCGCTATGCTATTTGTTCTGCATTGGCTGCTAGCGCTTTGCCTGCTCTTGTTATGTCAAAGGGCCATCGCATCGAAGAAGTCCCAGAACTGCCTCTGGTGGTTGAAGATAAAGTCGAGGGCTATAAGAAAACTAAGGAGGCCGTGCTTCTTCTTAAAAAATTGAAGTCTAGCGGAGGATCTAGCGGAGG	gcctttgggaatatgtgccgcggtggccgcatgttcgcacctacaaagacatggcgccgctggcaccgccgcgtcaatactactcagaagcgctatgctatttgttctgcattggctgctagcgctttgcctgctcttgttatgtcaaagggccatcgcatcgaagaagtcccagaactgcctctggtggttgaagataaagtcgagggctataagaaaactaaggaggccgtgcttcttcttaaaaaattgaag		ATCCACCGGTACCATGGCTAGCgcctttgggaatatgtgccgcggtggccgcatgttcgcacctacaaagacatggcgccgctggcaccgccgcgtcaatactactcagaagcgctatgctatttgttctgcattggctgctagcgctttgcctgctcttgttatgtcaaagggccatcgcatcgaagaagtcccagaactgcctctggtggttgaagataaagtcgagggctataagaaaactaaggaggccgtgcttcttcttaaaaaattgaagTCTAGCGGAGGATCTAGCGGAGG	1_wt_control_peptides	Rpl4	273	0.34065934065934067	0.7181154226309179
11808	794	1820	hblOligo222305_Cat1	11808	NM_968	4.0	CTTGTTATGTCAAAGGGCCATCGCATCGAAGAAGTCCCAGAACTGCCTCTGGTGGTTGAAGATAAAGTCGAGGGCTATAAGAAAACTAAGGAGGCCGTGCTTCTTCTTAAAAAATTGAAGGCTTGGAATGACATCAAGAAGGTGTACGCTTCTCAGCGCATGCGCGCCGGCAAGGGCAAAATGCGCAATCGCCGCCGCATCCAGCGCCGCGGGCCTTGCATCATCTACAATGAAGATAATGGGATTATCAAAGCATCTAGCGGAGGATCTAGCGGAGG	cttgttatgtcaaagggccatcgcatcgaagaagtcccagaactgcctctggtggttgaagataaagtcgagggctataagaaaactaaggaggccgtgcttcttcttaaaaaattgaaggcttggaatgacatcaagaaggtgtacgcttctcagcgcatgcgcgccggcaagggcaaaatgcgcaatcgccgccgcatccagcgccgcgggccttgcatcatctacaatgaagataatgggattatcaaagca		ATCCACCGGTACCATGGCTAGCcttgttatgtcaaagggccatcgcatcgaagaagtcccagaactgcctctggtggttgaagataaagtcgagggctataagaaaactaaggaggccgtgcttcttcttaaaaaattgaaggcttggaatgacatcaagaaggtgtacgcttctcagcgcatgcgcgccggcaagggcaaaatgcgcaatcgccgccgcatccagcgccgcgggccttgcatcatctacaatgaagataatgggattatcaaagcaTCTAGCGGAGGATCTAGCGGAGG	1_wt_control_peptides	Rpl4	2614	0.30374904361132365	0.5489644615441671
11809	1123	7720	hblOligo99808_Cat1	11809	NM_968	5.0	AAGAAGGTGTACGCTTCTCAGCGCATGCGCGCCGGCAAGGGCAAAATGCGCAATCGCCGCCGCATCCAGCGCCGCGGGCCTTGCATCATCTACAATGAAGATAATGGGATTATCAAAGCATTTCGCAACATCCCAGGGATTACATTGCTCAATGTTAGCAAACTCAATATTTTGAAACTTGCACCAGGGGGCCATGTTGGGCGCTTCTGTATCTGGACTGAAAGCGCATTTCGCAAGCTTGACGAGCTCTACGGCTCTAGCGGAGGATCTAGCGGAGG	aagaaggtgtacgcttctcagcgcatgcgcgccggcaagggcaaaatgcgcaatcgccgccgcatccagcgccgcgggccttgcatcatctacaatgaagataatgggattatcaaagcatttcgcaacatcccagggattacattgctcaatgttagcaaactcaatattttgaaacttgcaccagggggccatgttgggcgcttctgtatctggactgaaagcgcatttcgcaagcttgacgagctctacggc		ATCCACCGGTACCATGGCTAGCaagaaggtgtacgcttctcagcgcatgcgcgccggcaagggcaaaatgcgcaatcgccgccgcatccagcgccgcgggccttgcatcatctacaatgaagataatgggattatcaaagcatttcgcaacatcccagggattacattgctcaatgttagcaaactcaatattttgaaacttgcaccagggggccatgttgggcgcttctgtatctggactgaaagcgcatttcgcaagcttgacgagctctacggcTCTAGCGGAGGATCTAGCGGAGG	1_wt_control_peptides	Rpl4	8843	0.12699310188849938	-0.5493379079125065
11810	4	314	hblOligo222306_Cat1	11810	NM_968	6.0	GGGATTACATTGCTCAATGTTAGCAAACTCAATATTTTGAAACTTGCACCAGGGGGCCATGTTGGGCGCTTCTGTATCTGGACTGAAAGCGCATTTCGCAAGCTTGACGAGCTCTACGGCACCTGGCGCAAGGCAGCTAGCCTTAAAAGCAACTATAACCTGCCTATGCACAAAATGATCAATACAGATCTCTCCCGCATTCTCAAAAGCCCTGAGATTCAACGCGCACTTCGCGCTCCACGCAAGAAGATCCACTCTAGCGGAGGATCTAGCGGAGG	gggattacattgctcaatgttagcaaactcaatattttgaaacttgcaccagggggccatgttgggcgcttctgtatctggactgaaagcgcatttcgcaagcttgacgagctctacggcacctggcgcaaggcagctagccttaaaagcaactataacctgcctatgcacaaaatgatcaatacagatctctcccgcattctcaaaagccctgagattcaacgcgcacttcgcgctccacgcaagaagatccac		ATCCACCGGTACCATGGCTAGCgggattacattgctcaatgttagcaaactcaatattttgaaacttgcaccagggggccatgttgggcgcttctgtatctggactgaaagcgcatttcgcaagcttgacgagctctacggcacctggcgcaaggcagctagccttaaaagcaactataacctgcctatgcacaaaatgatcaatacagatctctcccgcattctcaaaagccctgagattcaacgcgcacttcgcgctccacgcaagaagatccacTCTAGCGGAGGATCTAGCGGAGG	1_wt_control_peptides	Rpl4	318	0.012578616352201259	-2.9846258444204903
11811	3157	8679	hblOligo99809_Cat1	11811	NM_968	7.0	GCTAGCCTTAAAAGCAACTATAACCTGCCTATGCACAAAATGATCAATACAGATCTCTCCCGCATTCTCAAAAGCCCTGAGATTCAACGCGCACTTCGCGCTCCACGCAAGAAGATCCACCGCCGCGTTCTTAAGAAGAACCCACTTAAAAACTTGCGCATTATGCTCAAGCTGAATCCATATGCAAAAACCATGCGCCGCAATACCATCCTCCGCCAGGCTCGCAATCATAAACTGCGCGTGGATAAAGCAGCATCTAGCGGAGGATCTAGCGGAGG	gctagccttaaaagcaactataacctgcctatgcacaaaatgatcaatacagatctctcccgcattctcaaaagccctgagattcaacgcgcacttcgcgctccacgcaagaagatccaccgccgcgttcttaagaagaacccacttaaaaacttgcgcattatgctcaagctgaatccatatgcaaaaaccatgcgccgcaataccatcctccgccaggctcgcaatcataaactgcgcgtggataaagcagca		ATCCACCGGTACCATGGCTAGCgctagccttaaaagcaactataacctgcctatgcacaaaatgatcaatacagatctctcccgcattctcaaaagccctgagattcaacgcgcacttcgcgctccacgcaagaagatccaccgccgcgttcttaagaagaacccacttaaaaacttgcgcattatgctcaagctgaatccatatgcaaaaaccatgcgccgcaataccatcctccgccaggctcgcaatcataaactgcgcgtggataaagcagcaTCTAGCGGAGGATCTAGCGGAGG	1_wt_control_peptides	Rpl4	11836	0.266728624535316	0.36718867528161914
11812	412	6166	hblOligo222307_Cat1	11812	NM_968	8.0	AAGAACCCACTTAAAAACTTGCGCATTATGCTCAAGCTGAATCCATATGCAAAAACCATGCGCCGCAATACCATCCTCCGCCAGGCTCGCAATCATAAACTGCGCGTGGATAAAGCAGCAGCCGCAGCTGCAGCATTGCAGGCTAAATCTGACGAAAAAGCCGCCGTCGCCGGGAAGAAACCTGTGGTTGGTAAAAAGGGGAAGAAGGCCGCAGTTGGCGTCAAAAAACAAAAAAAGCCTTTGGTGGGGAAGAAGTCTAGCGGAGGATCTAGCGGAGG	aagaacccacttaaaaacttgcgcattatgctcaagctgaatccatatgcaaaaaccatgcgccgcaataccatcctccgccaggctcgcaatcataaactgcgcgtggataaagcagcagccgcagctgcagcattgcaggctaaatctgacgaaaaagccgccgtcgccgggaagaaacctgtggttggtaaaaaggggaagaaggccgcagttggcgtcaaaaaacaaaaaaagcctttggtggggaagaag		ATCCACCGGTACCATGGCTAGCaagaacccacttaaaaacttgcgcattatgctcaagctgaatccatatgcaaaaaccatgcgccgcaataccatcctccgccaggctcgcaatcataaactgcgcgtggataaagcagcagccgcagctgcagcattgcaggctaaatctgacgaaaaagccgccgtcgccgggaagaaacctgtggttggtaaaaaggggaagaaggccgcagttggcgtcaaaaaacaaaaaaagcctttggtggggaagaagTCTAGCGGAGGATCTAGCGGAGG	1_wt_control_peptides	Rpl4	6578	0.06263301915475829	-1.327309478728697
11814	192	333	hblOligo99762_Cat1	11814	NM_983	1.0	GCTCCTGTCAAAAAACTGGTTGTGAAGGGGGGTAAGAAAAAGAAGCAAGTCCTCAAGTTCACATTGGACTGTACTCATCCAGTTGAGGACGGCATCATGGACGCAGCAAATTTCGAACAGTTTCTGCAGGAACGCATCAAGGTTAATGGTAAGGCTGGGAATCTTGGCGGGGGCGTGGTTACAATTGAGCGCTCTAAGTCAAAGATCACTGTGACATCTGAGGTCCCATTCAGTAAGCGCTACTTGAAATACCTCTCTAGCGGAGGATCTAGCGGAGG	gctcctgtcaaaaaactggttgtgaaggggggtaagaaaaagaagcaagtcctcaagttcacattggactgtactcatccagttgaggacggcatcatggacgcagcaaatttcgaacagtttctgcaggaacgcatcaaggttaatggtaaggctgggaatcttggcgggggcgtggttacaattgagcgctctaagtcaaagatcactgtgacatctgaggtcccattcagtaagcgctacttgaaatacctc		ATCCACCGGTACCATGGCTAGCgctcctgtcaaaaaactggttgtgaaggggggtaagaaaaagaagcaagtcctcaagttcacattggactgtactcatccagttgaggacggcatcatggacgcagcaaatttcgaacagtttctgcaggaacgcatcaaggttaatggtaaggctgggaatcttggcgggggcgtggttacaattgagcgctctaagtcaaagatcactgtgacatctgaggtcccattcagtaagcgctacttgaaatacctcTCTAGCGGAGGATCTAGCGGAGG	1_wt_control_peptides	Rpl22	525	0.3657142857142857	0.8278256624152099
11815	1898	10425	hblOligo222276_Cat1	11815	NM_983	2.0	GAACGCCGCATCAAGGTTAATGGTAAGGCTGGGAATCTTGGCGGGGGCGTGGTTACAATTGAGCGCTCTAAGTCAAAGATCACTGTGACATCTGAGGTCCCATTCAGTAAGCGCTACTTGAAATACCTCACAAAAAAGTATCTCAAGAAAAATAATCTGCGCGATTGGTTGCGCGTGGTTGCTAACTCCAAAGAATCCTACGAGCTTCGCTATTTCCAAATCAACCAAGACGAGGAGGAAGAGGAGGATGAGGATTCTAGCGGAGGATCTAGCGGAGG	gaacgccgcatcaaggttaatggtaaggctgggaatcttggcgggggcgtggttacaattgagcgctctaagtcaaagatcactgtgacatctgaggtcccattcagtaagcgctacttgaaatacctcacaaaaaagtatctcaagaaaaataatctgcgcgattggttgcgcgtggttgctaactccaaagaatcctacgagcttcgctatttccaaatcaaccaagacgaggaggaagaggaggatgaggat		ATCCACCGGTACCATGGCTAGCgaacgccgcatcaaggttaatggtaaggctgggaatcttggcgggggcgtggttacaattgagcgctctaagtcaaagatcactgtgacatctgaggtcccattcagtaagcgctacttgaaatacctcacaaaaaagtatctcaagaaaaataatctgcgcgattggttgcgcgtggttgctaactccaaagaatcctacgagcttcgctatttccaaatcaaccaagacgaggaggaagaggaggatgaggatTCTAGCGGAGGATCTAGCGGAGG	1_wt_control_peptides	Rpl22	12323	0.15402093646027754	-0.32493328712925673
11816	2837	6735	hblOligo99768_Cat1	11816	NM_986	1.0	AAAGTGGAACTTTGCTCTTTCAGTGGGTACAAAATTTACCCTGGTCACGGGCGCCGCTATGCACGCACTGATGGCAAAGTTTTTCAATTTCTGAATGCAAAGTGTGAATCTGCATTCCTCAGTAAACGCAATCCTCGCCAAATCAACTGGACTGTTTTGTACCGCCGCAAACATAAAAAAGGGCAGTCCGAGGAGATCCAAAAAAAACGCACCCGCCGCGCTGTCAAATTTCAGCGCGCCATTACCGGTGCAAGCTCTAGCGGAGGATCTAGCGGAGG	aaagtggaactttgctctttcagtgggtacaaaatttaccctggtcacgggcgccgctatgcacgcactgatggcaaagtttttcaatttctgaatgcaaagtgtgaatctgcattcctcagtaaacgcaatcctcgccaaatcaactggactgttttgtaccgccgcaaacataaaaaagggcagtccgaggagatccaaaaaaaacgcacccgccgcgctgtcaaatttcagcgcgccattaccggtgcaagc		ATCCACCGGTACCATGGCTAGCaaagtggaactttgctctttcagtgggtacaaaatttaccctggtcacgggcgccgctatgcacgcactgatggcaaagtttttcaatttctgaatgcaaagtgtgaatctgcattcctcagtaaacgcaatcctcgccaaatcaactggactgttttgtaccgccgcaaacataaaaaagggcagtccgaggagatccaaaaaaaacgcacccgccgcgctgtcaaatttcagcgcgccattaccggtgcaagcTCTAGCGGAGGATCTAGCGGAGG	1_wt_control_peptides	Rpl24	9572	0.29638529043042205	0.5139021263322593
11817	0	235	hblOligo222280_Cat1	11817	NM_986	2.0	CCTCGCCAAATCAACTGGACTGTTTTGTACCGCCGCAAACATAAAAAAGGGCAGTCCGAGGAGATCCAAAAAAAACGCACCCGCCGCGCTGTCAAATTTCAGCGCGCCATTACCGGTGCAAGCCTGGCTGACATTATGGCAAAGCGCAATCAGAAACCTGAAGTGCGCAAGGCACAGCGCGAACAAGCCATCCGCGCAGCCAAAGAAGCCAAGAAGGCTAAACAGGCCAGCAAGAAGACTGCCATGGCAGCTGCTTCTAGCGGAGGATCTAGCGGAGG	cctcgccaaatcaactggactgttttgtaccgccgcaaacataaaaaagggcagtccgaggagatccaaaaaaaacgcacccgccgcgctgtcaaatttcagcgcgccattaccggtgcaagcctggctgacattatggcaaagcgcaatcagaaacctgaagtgcgcaaggcacagcgcgaacaagccatccgcgcagccaaagaagccaagaaggctaaacaggccagcaagaagactgccatggcagctgct		ATCCACCGGTACCATGGCTAGCcctcgccaaatcaactggactgttttgtaccgccgcaaacataaaaaagggcagtccgaggagatccaaaaaaaacgcacccgccgcgctgtcaaatttcagcgcgccattaccggtgcaagcctggctgacattatggcaaagcgcaatcagaaacctgaagtgcgcaaggcacagcgcgaacaagccatccgcgcagccaaagaagccaagaaggctaaacaggccagcaagaagactgccatggcagctgctTCTAGCGGAGGATCTAGCGGAGG	1_wt_control_peptides	Rpl24	235	0.0
11818	833	5065	hblOligo99769_Cat1	11818	NM_986	3.0	ACCCGCCGCGCTGTCAAATTTCAGCGCGCCATTACCGGTGCAAGCCTGGCTGACATTGCAAAGCGCAATCAGAAACCTGAAGTGCGCAAGGCACAGCGCGAACAAGCCATCCGCGCAGCCAAAGAAGCCAAGAAGGCTAAACAGGCCAGCAAGAAGACTGCCATGGCAGCTGCTAAAGCACCTACTAAAGCTGCCCCAAAGCAGAAAATTGTCAAACCTGTTAAGGTCTCTGCTCCACGCGTTGGTGGCAAGCGCTCTAGCGGAGGATCTAGCGGAGG	acccgccgcgctgtcaaatttcagcgcgccattaccggtgcaagcctggctgacattgcaaagcgcaatcagaaacctgaagtgcgcaaggcacagcgcgaacaagccatccgcgcagccaaagaagccaagaaggctaaacaggccagcaagaagactgccatggcagctgctaaagcacctactaaagctgccccaaagcagaaaattgtcaaacctgttaaggtctctgctccacgcgttggtggcaagcgc		ATCCACCGGTACCATGGCTAGCacccgccgcgctgtcaaatttcagcgcgccattaccggtgcaagcctggctgacattgcaaagcgcaatcagaaacctgaagtgcgcaaggcacagcgcgaacaagccatccgcgcagccaaagaagccaagaaggctaaacaggccagcaagaagactgccatggcagctgctaaagcacctactaaagctgccccaaagcagaaaattgtcaaacctgttaaggtctctgctccacgcgttggtggcaagcgcTCTAGCGGAGGATCTAGCGGAGG	1_wt_control_peptides	Rpl24	5898	0.14123431671753137	-0.4266029941480687
11819	35	152	hblOligo99774_Cat1	11819	NM_988	1.0	GGGAAGTTCATGAAACCTGGTAAAGTCGTTCTCGTGTTGGCTGGCCGCTATAGCGGCCGCAAGGCAGTCATCGTTAAAAATATCGATGATGGGACCAGCGATCGCCCTTACAGTCACGCACTTGTTGCCGGGATCGACCGCTACCCACGCAAGGTCACCGCAGCTATGGGGAAAAAGAAGATTGCCAAACGCAGCAAGATTAAATCATTCGTGAAGGTCTATAACTATAATCATCTCATGCCAACTCGCTATAGTTCTAGCGGAGGATCTAGCGGAGG	gggaagttcatgaaacctggtaaagtcgttctcgtgttggctggccgctatagcggccgcaaggcagtcatcgttaaaaatatcgatgatgggaccagcgatcgcccttacagtcacgcacttgttgccgggatcgaccgctacccacgcaaggtcaccgcagctatggggaaaaagaagattgccaaacgcagcaagattaaatcattcgtgaaggtctataactataatcatctcatgccaactcgctatagt		ATCCACCGGTACCATGGCTAGCgggaagttcatgaaacctggtaaagtcgttctcgtgttggctggccgctatagcggccgcaaggcagtcatcgttaaaaatatcgatgatgggaccagcgatcgcccttacagtcacgcacttgttgccgggatcgaccgctacccacgcaaggtcaccgcagctatggggaaaaagaagattgccaaacgcagcaagattaaatcattcgtgaaggtctataactataatcatctcatgccaactcgctatagtTCTAGCGGAGGATCTAGCGGAGG	1_wt_control_peptides	Rpl27	187	0.18716577540106952	-0.09005967898899048
11820	760	808	hblOligo222282_Cat1	11820	NM_988	2.0	ATCGACCGCTACCCACGCAAGGTCACCGCAGCTATGGGGAAAAAGAAGATTGCCAAACGCAGCAAGATTAAATCATTCGTGAAGGTCTATAACTATAATCATCTCATGCCAACTCGCTATAGTGTGGACATCCCACTCGACAAAACAGTGGTCAATAAGGATGTTTTTCGCGACCCTGCATTGAAGCGCAAGGCTCGCCGCGAGGCCAAAGTGAAATTTGAGGAGCGCTACAAAACCGGGAAGAACAAATGGTTTTCTAGCGGAGGATCTAGCGGAGG	atcgaccgctacccacgcaaggtcaccgcagctatggggaaaaagaagattgccaaacgcagcaagattaaatcattcgtgaaggtctataactataatcatctcatgccaactcgctatagtgtggacatcccactcgacaaaacagtggtcaataaggatgtttttcgcgaccctgcattgaagcgcaaggctcgccgcgaggccaaagtgaaatttgaggagcgctacaaaaccgggaagaacaaatggttt		ATCCACCGGTACCATGGCTAGCatcgaccgctacccacgcaaggtcaccgcagctatggggaaaaagaagattgccaaacgcagcaagattaaatcattcgtgaaggtctataactataatcatctcatgccaactcgctatagtgtggacatcccactcgacaaaacagtggtcaataaggatgtttttcgcgaccctgcattgaagcgcaaggctcgccgcgaggccaaagtgaaatttgaggagcgctacaaaaccgggaagaacaaatggtttTCTAGCGGAGGATCTAGCGGAGG	1_wt_control_peptides	Rpl27	1568	0.4846938775510204	1.3172291551271536
11821	514	2753	hblOligo99775_Cat1	11821	NM_988	3.0	AAGGTCACCGCAGCTATGGGGAAAAAGAAGATTGCCAAACGCAGCAAGATTAAATCATTCGTGAAGGTCTATAACTATAATCATCTCATGCCAACTCGCTATAGTGTGGACATCCCACTCGACAAAACAGTGGTCAATAAGGATGTTTTTCGCGACCCTGCATTGAAGCGCAAGGCTCGCCGCGAGGCCAAAGTGAAATTTGAGGAGCGCTACAAAACCGGGAAGAACAAATGGTTTTTCCAGAAGCTCCGCTTTTCTAGCGGAGGATCTAGCGGAGG	aaggtcaccgcagctatggggaaaaagaagattgccaaacgcagcaagattaaatcattcgtgaaggtctataactataatcatctcatgccaactcgctatagtgtggacatcccactcgacaaaacagtggtcaataaggatgtttttcgcgaccctgcattgaagcgcaaggctcgccgcgaggccaaagtgaaatttgaggagcgctacaaaaccgggaagaacaaatggtttttccagaagctccgcttt		ATCCACCGGTACCATGGCTAGCaaggtcaccgcagctatggggaaaaagaagattgccaaacgcagcaagattaaatcattcgtgaaggtctataactataatcatctcatgccaactcgctatagtgtggacatcccactcgacaaaacagtggtcaataaggatgtttttcgcgaccctgcattgaagcgcaaggctcgccgcgaggccaaagtgaaatttgaggagcgctacaaaaccgggaagaacaaatggtttttccagaagctccgctttTCTAGCGGAGGATCTAGCGGAGG	1_wt_control_peptides	Rpl27	3267	0.1573308846036119	-0.2997504593195699
11822	93	446	hblOligo99786_Cat1	11822	NM_989	1.0	GTCGCTGCAAAGAAAACCAAGAAGTCTCTGGAAAGTATCAATAGTCGCCTCCAACTGGTGATGAAAAGCGGGAAGTACGTTCTTGGTTATAAGCAGACACTGAAGATGATCCGCCAAGGTAAGGCTAAGCTCGTCATCTTGGCCAATAACTGCCCTGCCCTGCGCAAGTCCGAAATCGAGTATTACGCAATGCTGGCAAAAACTGGGGTGCACCATTATAGCGGTAATAATATCGAACTCGGTACCGCATGCGGTTCTAGCGGAGGATCTAGCGGAGG	gtcgctgcaaagaaaaccaagaagtctctggaaagtatcaatagtcgcctccaactggtgatgaaaagcgggaagtacgttcttggttataagcagacactgaagatgatccgccaaggtaaggctaagctcgtcatcttggccaataactgccctgccctgcgcaagtccgaaatcgagtattacgcaatgctggcaaaaactggggtgcaccattatagcggtaataatatcgaactcggtaccgcatgcggt		ATCCACCGGTACCATGGCTAGCgtcgctgcaaagaaaaccaagaagtctctggaaagtatcaatagtcgcctccaactggtgatgaaaagcgggaagtacgttcttggttataagcagacactgaagatgatccgccaaggtaaggctaagctcgtcatcttggccaataactgccctgccctgcgcaagtccgaaatcgagtattacgcaatgctggcaaaaactggggtgcaccattatagcggtaataatatcgaactcggtaccgcatgcggtTCTAGCGGAGGATCTAGCGGAGG	1_wt_control_peptides	Rpl30	539	0.1725417439703154	-0.18924667849893573
11823	219	880	hblOligo222290_Cat1	11823	NM_989	2.0	AAGCAGACACTGAAGATGATCCGCCAAGGTAAGGCTAAGCTCGTCGTCATCTTGGCCAATAACTGCCCTGCCCTGCGCAAGTCCGAAATCGAGTATTACGCAATGCTGGCAAAAACTGGGGTGCACCATTATAGCGGTAATAATATCGAACTCGGTACCGCATGCGGTAAGTATTACCGCGTGTGCACACTGGCAATTATTGATCCAGGGGACTCTGACATCATTCGCTCAATGCCAGAACAGACAGGGGAGAAGTCTAGCGGAGGATCTAGCGGAGG	aagcagacactgaagatgatccgccaaggtaaggctaagctcgtcgtcatcttggccaataactgccctgccctgcgcaagtccgaaatcgagtattacgcaatgctggcaaaaactggggtgcaccattatagcggtaataatatcgaactcggtaccgcatgcggtaagtattaccgcgtgtgcacactggcaattattgatccaggggactctgacatcattcgctcaatgccagaacagacaggggagaag		ATCCACCGGTACCATGGCTAGCaagcagacactgaagatgatccgccaaggtaaggctaagctcgtcgtcatcttggccaataactgccctgccctgcgcaagtccgaaatcgagtattacgcaatgctggcaaaaactggggtgcaccattatagcggtaataatatcgaactcggtaccgcatgcggtaagtattaccgcgtgtgcacactggcaattattgatccaggggactctgacatcattcgctcaatgccagaacagacaggggagaagTCTAGCGGAGGATCTAGCGGAGG	1_wt_control_peptides	Rpl30	1099	0.19927206551410373	-0.012377397287879122
