# Supplementary material for: Peptide fusion improves prime editing efficiency
Source: Nat Commun. 2022 Jun 18;13:3512. doi: 10.1038/s41467-022-31270-y (PMC9206660; doi:10.1038/s41467-022-31270-y)
Supplement: Supplementary file 13 — Source Data [file 41467_2022_31270_MOESM13_ESM.zip › Source Data/Fig2g_0421_PE2_GFP_FACS.xlsx]

## Sheet: summary
Rep	NI-GFP-PE2	CTRL-GFP-PE2	Normalized average GFP expression
1	1.37	1
2	1.81	1
3	1.58594	1
4	1.55964	1
5	1.5796	1
Average	1.58104	1

## Sheet: individual experiments
0323-0325 rep1
Cells	0323 # of Events	0323 X Arithmetic Mean	0323 X Median	0323 % of gated cells		0325 # of Events	0325 X Arithmetic Mean	0325 X Median	0325 % of gated cells
mESC + PE2-5pl-GFP rep1	5403	817.67	418	20.87		6784	459.17	291	42.25
mESC + pepPE2-3-GFP rep1	5349	1143.7	509	20.26		10145	614.53	367	49.25
	pepPE2-3:5pl ratio	1.39873				pepPE2-3:5pl ratio	1.33835			Avg ratio from 2 tech reps	1.36854
0401 rep2
Cells	0401 # of Events	0401 X Arithmetic Mean	0401 X Median	0401 % of gated cells
mESC + PE2-5pl-GFP rep4	1418	1135.71	528.5	40.17
mESC + PE2-5pl-GFP rep3	1237	1069.9	527	40.95
mESC + PE2-5pl-GFP rep2	1576	1106.57	504.5	43.04
mESC + pepPE2-3-GFP rep2	1314	1993.5	664	40.07
	pepPE2-3:5pl ratio	1.80561
0409 replicate	# of Events	X Geometric Mean	X Median	% of gated cells
mESC Control	21	133.38	116	0.11
mESC + PE2-5pl-GFP rep1	8094	1218.16	605	59.21
mESC + PE2-5pl-GFP rep2	15242	1250.74	634	58.57
mESC + PE2-5pl-GFP rep3	201	1321.39	661	57.59
mESC + pepPE2-3-GFP rep1	22008	1957.76	918	61.84
mESC + pepPE2-3-GFP rep2	22901	1925.3	897	62.08
mESC + pepPE2-3-GFP rep3	22417	1949.94	905	61.4
	pepPE2-3:5pl ratio rep 1	1.58594
	pepPE2-3:5pl ratio rep 2	1.55964
	pepPE2-3:5pl ratio rep 3	1.5796
